# Supplementary material for: Epigenome-wide DNA methylation association study of CHIP provides insight into perturbed gene regulation
Source: Nat Commun. 2025 May 20;16:4678. doi: 10.1038/s41467-025-59333-w (PMC12092741; doi:10.1038/s41467-025-59333-w)
Supplement: Supplementary file 3 — Dataset 1 [file 41467_2025_59333_MOESM3_ESM.xlsx]

## Sheet: Supplementary Data 1
CpG	beta.chs	se.chs	p.chs	nCase.chs	N.chs	beta.aric	se.aric	p.aric	df.aric	beta.jhs	se.jhs	p.jhs	nCase.jhs	se.adj.jhs	p.adj.jhs	all.TE.fixed	all.seTE.fixed	all.zval.fixed	all.pval.fixed	all.I2	all.Q	all.heterogeneity.p	FDR.fixed	Genome_Build	CHR	MAPINFO	Chromosome_36	Coordinate_36	Strand	Probe_SNPs	Probe_SNPs_10	Random_Loci	Methyl27_Loci	UCSC_RefGene_Name	UCSC_RefGene_Accession	UCSC_RefGene_Group	UCSC_CpG_Islands_Name	Relation_to_UCSC_CpG_Island	Phantom	DMR	Enhancer	HMM_Island	Regulatory_Feature_Name	Regulatory_Feature_Group	DHS
cg23014425	-0.0231986	0.00394862	1.21367e-08	62	455	-0.0169848	0.00119022	6.73701e-44	1840	-0.0204799	0.00203641	3.70966e-23	68	0.00235732	0	-0.0180664	0.00102598	-17.6088	2.10715e-69	0.168357	0.00235732	0	9.40051e-64	37	17	46648525	17	44003524	F			NA	NA	HOXB3	NM_002146	5'UTR					NA	17:44003491-44003615			NA
cg04800503	-0.04655	0.00694384	1.14203e-10	62	455	-0.0378169	0.00261074	4.13488e-45	1840	-0.0240863	0.00254661	9.93458e-21	68	0.00294791	3.33067e-16	-0.0328656	0.00188135	-17.4691	2.4633e-68	0.000281638	0.00294791	3.33067e-16	5.49471e-63	37	17	46648533	17	44003532	F			NA	NA	HOXB3	NM_002146	5'UTR					NA	17:44003491-44003615			NA
cg25113462	-0.030102	0.00400696	8.09941e-13	62	455	-0.0427924	0.00297088	1.1912e-44	1840	-0.0181363	0.0020234	8.03793e-19	68	0.00234225	9.65894e-15	-0.0280251	0.00167164	-16.765	4.40016e-63	5.07969e-10	0.00234225	9.65894e-15	6.54341e-58	37	2	239299293	2	238964032	F			NA	NA	TRAF3IP1;TRAF3IP1	NM_015650;NM_001139490	Body;Body					TRUE				NA
cg07727170	-0.013293	0.00244123	1.14442e-07	62	455	-0.0260385	0.00161447	7.75097e-55	1840	-0.010197	0.00162653	4.58304e-10	68	0.00188285	6.10328e-08	-0.0181118	0.00109532	-16.5356	2.03239e-61	1.20862e-10	0.00188285	6.10328e-08	2.26675e-56	37	15	70458214	15	68245268	F			NA	NA								TRUE				NA
cg01966117	-0.0454394	0.00744135	3.44924e-09	62	455	-0.046883	0.00423786	1.37701e-27	1840	-0.0408676	0.00365106	4.04748e-28	68	0.0042264	0	-0.044086	0.00277646	-15.8785	8.92687e-57	0.591983	0.0042264	0	7.965e-52	37	3	52528714	3	52503754	F			NA	NA	STAB1	NM_015136	TSS1500					TRUE				TRUE
cg03785076	-0.0426878	0.0070592	4.77633e-09	62	455	-0.0506921	0.00465034	7.42347e-27	1840	-0.0385959	0.00412774	2.63342e-20	68	0.0047782	6.66134e-16	-0.0444216	0.00301363	-14.7402	3.55472e-49	0.185908	0.0047782	6.66134e-16	2.64308e-44	37	2	241936915	2	241585588	R			NA	NA	SNED1	NM_001080437	TSS1500	chr2:241937716-241938468	N_Shore			TRUE				NA
cg00646731	-0.0115617	0.00365248	0.00172196	62	455	-0.0230955	0.00186935	9.59177e-34	1840	-0.0156292	0.00180516	1.08736e-17	68	0.00208963	7.4607e-14	-0.0187331	0.00130173	-14.3909	5.9047e-47	0.00317102	0.00208963	7.4607e-14	3.76319e-42	37	17	46668733	17	44023732	R			NA	NA	LOC404266;HOXB5;LOC404266;LOC404266;LOC404266	NR_033203;NM_002147;NR_033201;NR_033204;NR_033202	TSS1500;3'UTR;Body;TSS1500;Body	chr17:46669434-46669811	N_Shore		RDMR	NA				NA
cg23551720	-0.0213777	0.00391164	1.03421e-07	62	455	-0.0360975	0.00318246	7.15784e-29	1840	-0.0267089	0.00308081	9.8821e-18	68	0.00356629	6.92779e-14	-0.0290926	0.00202978	-14.3329	1.36368e-46	0.0101451	0.00356629	6.92779e-14	7.60462e-42	37	17	46633726	17	43988725	F			NA	NA	HOXB3	NM_002146	5'UTR	chr17:46631800-46632212	S_Shore			TRUE		17:46633593-46634072	Unclassified_Cell_type_specific	NA
cg16937168	-0.0402966	0.00714091	4.13906e-08	62	455	-0.0626042	0.00567359	1.85581e-27	1840	-0.0464983	0.0054918	5.33761e-17	68	0.00635722	2.58793e-13	-0.0515198	0.00364129	-14.1488	1.90065e-45	0.0315716	0.00635722	2.58793e-13	9.42143e-41	37	2	241936844	2	241585517	F			NA	NA	SNED1	NM_001080437	TSS1500	chr2:241937716-241938468	N_Shore			TRUE				NA
cg10717869	-0.0325345	0.00521277	1.62876e-09	62	455	-0.0390296	0.00439343	1.50449e-18	1840	-0.0348634	0.00347533	4.72061e-23	68	0.00402298	0	-0.0357287	0.00257858	-13.8559	1.17122e-43	0.610715	0.00402298	0	5.22512e-39	37	1	205780912	1	204047535	R			NA	NA	SLC41A1	NM_173854	5'UTR	chr1:205781870-205783010	N_Shore		RDMR	NA				NA
cg02836478	-0.0265132	0.00553932	2.7716e-06	62	455	-0.0434508	0.0039312	1.52991e-27	1840	-0.0349186	0.00420119	1.8978e-16	68	0.00486323	6.96554e-13	-0.0369114	0.00267665	-13.7902	2.92e-43	0.0395822	0.00486323	6.96554e-13	1.18426e-38	37	17	46652501	17	44007500	R			NA	NA	HOXB3	NM_002146	TSS1500	chr17:46654053-46654369	N_Shore			NA				NA
cg01521274	-0.0209254	0.00433727	2.32406e-06	62	455	-0.0295482	0.00308113	2.74322e-21	1840	-0.0305775	0.00308239	1.36586e-22	68	0.00356812	0	-0.0279556	0.00205395	-13.6107	3.46099e-42	0.179569	0.00356812	0	1.2867e-37	37	14	71822452	14	70892205	F			NA	NA								TRUE				NA
cg09749364	-0.0258375	0.00553098	4.67862e-06	62	455	-0.0422785	0.00399133	1.71931e-25	1840	-0.0366785	0.00440534	1.68951e-16	68	0.00509955	6.36158e-13	-0.0366572	0.00273267	-13.4144	4.97756e-41	0.0547409	0.00509955	6.36158e-13	1.70816e-36	37	15	40384779	15	38172071	R	rs80056127		NA	NA	BMF;BMF;BMF;BMF	NM_033503;NM_001003940;NM_001003943;NM_001003942	Body;Body;Body;Body					TRUE				TRUE
cg06186155	-0.0192064	0.00412059	4.90162e-06	62	455	-0.0233475	0.00209908	7.35522e-28	1840	-0.0147189	0.00201573	4.3216e-13	68	0.00233338	2.82684e-10	-0.0194527	0.0014594	-13.3293	1.56433e-40	0.0227997	0.00233338	2.82684e-10	4.98489e-36	37	17	46648582	17	44003581	F			NA	NA	HOXB3	NM_002146	5'UTR					NA	17:44003491-44003615			NA
cg22506548	-0.0618307	0.0108472	3.07135e-08	62	455	-0.03827	0.00336314	4.83885e-29	1840	-0.0245931	0.00406706	1.80885e-09	68	0.00470797	1.75374e-07	-0.0353353	0.00265348	-13.3166	1.85357e-40	0.00256197	0.00470797	1.75374e-07	5.42629e-36	37	1	2996949	1	2986809	R			NA	NA	PRDM16;PRDM16	NM_022114;NM_199454	Body;Body	chr1:2997272-2997473	N_Shore			NA	1:2986743-2986821			NA
cg23146197	-0.0308417	0.00516442	7.19674e-09	62	455	-0.040815	0.00390925	7.86941e-25	1840	-0.0235876	0.00310363	4.8472e-14	68	0.00359271	5.18972e-11	-0.0313439	0.00235439	-13.313	1.94611e-40	0.00514365	0.00359271	5.18972e-11	5.42629e-36	37	12	66271002	12	64557269	F			NA	NA	HMGA2;HMGA2	NM_003484;NM_003483	Body;Body					TRUE				NA
cg15059065	-0.0361535	0.0106147	0.000757324	62	455	-0.0489977	0.00446536	3.51839e-27	1840	-0.0417599	0.00548363	4.32009e-14	68	0.00634776	4.74639e-11	-0.0454958	0.00345352	-13.1737	1.24296e-39	0.41978	0.00634776	4.74639e-11	3.26185e-35	37	19	17354961	19	17215961	F			NA	NA	NR2F6	NM_005234	Body	chr19:17355181-17356471	N_Shore		DMR	NA	19:17215806-17218642			NA
cg13545717	-0.030837	0.0046809	2.25122e-10	62	455	-0.0341997	0.00416708	4.20995e-16	1840	-0.0337667	0.00369512	1.74268e-19	68	0.00427741	2.88658e-15	-0.0330778	0.0025167	-13.1433	1.85867e-39	0.848914	0.00427741	2.88658e-15	4.60667e-35	37	9	126585875	9	125625696	F			TRUE	NA	DENND1A;DENND1A	NM_024820;NM_020946	Body;Body					NA				NA
cg24400630	-0.0277719	0.00723634	0.000153929	62	455	-0.044066	0.00407836	1.99054e-26	1840	-0.0340834	0.00444311	2.84286e-14	68	0.00514327	3.43054e-11	-0.0381821	0.00292327	-13.0615	5.4666e-39	0.0913518	0.00514327	3.43054e-11	1.28357e-34	37	1	89728035	1	89500623	R			NA	NA	GBP5;GBP5	NM_001134486;NM_052942	Body;Body					TRUE				NA
cg10020890	-0.0280248	0.00548703	6.09745e-07	62	455	-0.039919	0.0040283	1.37493e-22	1840	-0.0307972	0.00398554	1.85897e-14	68	0.0046136	2.46704e-11	-0.0341116	0.00265541	-12.8461	9.04688e-38	0.147708	0.0046136	2.46704e-11	2.01802e-33	37	16	75025753	16	73583254	R			NA	NA								TRUE				NA
cg21517792	-0.0140269	0.00514995	0.00686744	62	455	-0.027231	0.00270261	2.80281e-23	1840	-0.0284267	0.00321128	2.0948e-18	68	0.00371733	2.05391e-14	-0.0255656	0.00201219	-12.7054	5.5219e-37	0.049982	0.00371733	2.05391e-14	1.17307e-32	37	14	105885531	14	104956576	R			NA	NA	MTA1	NM_004689	TSS1500	chr14:105881312-105881747	S_Shelf			NA				NA
cg22012981	-0.0248701	0.00532167	4.63748e-06	62	455	-0.036158	0.00397201	2.21856e-19	1840	-0.0281322	0.00318047	2.22097e-18	68	0.00368166	2.15383e-14	-0.0304139	0.00240793	-12.6307	1.42942e-36	0.168587	0.00368166	2.15383e-14	2.89864e-32	37	3	58522689	3	58497729	R			NA	TRUE	ACOX2	NM_003500	5'UTR					TRUE				NA
cg25911968	-0.0229681	0.00390965	1.21619e-08	62	455	-0.0260701	0.0024392	6.55401e-26	1840	-0.0106586	0.00144047	2.13228e-13	68	0.00166746	1.63594e-10	-0.0163833	0.00129842	-12.6178	1.68369e-36	2.51117e-07	0.00166746	1.63594e-10	3.26581e-32	37	2	69085916	2	68939420	F			NA	NA								TRUE				NA
cg10163955	-0.0348166	0.00772644	9.7589e-06	62	455	-0.0444374	0.00477291	3.5087e-20	1840	-0.0365232	0.00440843	2.35577e-16	68	0.00510312	8.24452e-13	-0.0397421	0.00317744	-12.5076	6.7883e-36	0.412306	0.00510312	8.24452e-13	1.26185e-31	37	10	8101402	10	8141408	F	rs3781095		NA	NA	GATA3;GATA3	NM_001002295;NM_002051	Body;Body	chr10:8100384-8100768	S_Shore		RDMR	NA	10:8141313-8141520	10:8101119-8101716	Unclassified_Cell_type_specific	NA
cg25149218	-0.0275924	0.00681066	6.62437e-05	62	455	-0.0560193	0.00536571	7.89974e-25	1840	-0.0362007	0.00543188	3.56958e-11	68	0.00628786	8.54978e-09	-0.0423634	0.00350103	-12.1003	1.05279e-33	0.00230949	0.00628786	8.54978e-09	1.87871e-29	37	2	205411524	2	205119769	F			NA	NA	PARD3B;PARD3B;PARD3B	NM_152526;NM_057177;NM_205863	Body;Body;Body	chr2:205409939-205410910	S_Shore		RDMR	NA		2:205411521-205411673	Unclassified_Cell_type_specific	NA
cg14699112	-0.0352426	0.00662605	2.16112e-07	62	455	-0.0431265	0.00490415	3.25129e-18	1840	-0.0368863	0.00499407	2.35111e-13	68	0.00578106	1.76452e-10	-0.0392413	0.00325684	-12.0489	1.96634e-33	0.560529	0.00578106	1.76452e-10	3.37397e-29	37	4	141170338	4	141389788	F	rs76468427		NA	NA				chr4:141173834-141174567	N_Shelf			NA				NA
cg11064966	-0.030229	0.00648514	4.89717e-06	62	455	-0.0401959	0.00490732	4.79108e-16	1840	-0.0297644	0.00334864	1.53325e-18	68	0.00387633	1.60982e-14	-0.0331334	0.00275393	-12.0313	2.43309e-33	0.220119	0.00387633	1.60982e-14	4.02024e-29	37	5	32506514	5	32542271	R			NA	NA								TRUE				NA
cg27347104	-0.029846	0.00541348	8.09067e-08	62	455	-0.0300785	0.00378225	3.16128e-15	1840	-0.0263969	0.00320172	3.2596e-16	68	0.00370626	1.06193e-12	-0.0285179	0.00237808	-11.992	3.9153e-33	0.756561	0.00370626	1.06193e-12	6.23826e-29	37	12	6233657	12	6103918	R			NA	TRUE	VWF;VWF	NM_000552;NM_000552	1stExon;5'UTR					TRUE				NA
cg24771152	-0.0364458	0.00594158	2.96003e-09	62	455	-0.0212134	0.00228438	4.35408e-20	1840	-0.0148678	0.00229634	1.23834e-10	68	0.0026582	2.22931e-08	-0.0199227	0.00166325	-11.9782	4.6243e-33	0.00292504	0.0026582	2.22931e-08	7.11385e-29	37	6	31760608	6	31868587	F	rs35196751		NA	NA	VARS	NM_006295	Body	chr6:31763240-31763905	N_Shelf			NA				NA
cg10809958	-0.0169786	0.00494209	0.000682426	62	455	-0.0354968	0.00345664	4.2768e-24	1840	-0.0221594	0.00311633	1.68844e-12	68	0.00360742	8.11097e-10	-0.0266469	0.00222784	-11.9609	5.69618e-33	0.00256754	0.00360742	8.11097e-10	8.4707e-29	37	7	2758005	7	2724531	R			NA	NA				chr7:2758004-2758257	Island			NA	7:2724041-2725105			NA
cg13691108	-0.0321021	0.00630677	6.63052e-07	62	455	-0.0437925	0.0050058	4.79319e-18	1840	-0.0366176	0.00483489	5.90142e-14	68	0.00559679	6.0454e-11	-0.0383996	0.00321126	-11.9578	5.9101e-33	0.323183	0.00559679	6.0454e-11	8.50529e-29	37	20	37433247	20	36866661	F	rs77499484	rs59090641	NA	NA	PPP1R16B	NM_015568	TSS1500	chr20:37434206-37435592	N_Shore		RDMR	NA				NA
cg23537932	-0.0175468	0.00388391	9.27243e-06	62	455	-0.0375419	0.00338348	9.77256e-28	1840	-0.0173021	0.00332113	2.11995e-07	68	0.00384448	6.77906e-06	-0.0253644	0.00212572	-11.9321	8.04916e-33	2.25131e-05	0.00384448	6.77906e-06	1.12217e-28	37	10	121172463	10	121162453	F			NA	NA	GRK5	NM_005308	Body					TRUE	10:121162377-121162454			TRUE
cg26753608	-0.0206176	0.00591189	0.000567193	62	455	-0.0411114	0.00422563	7.54064e-22	1840	-0.0292455	0.00384449	4.59575e-14	68	0.00445032	4.97967e-11	-0.0323369	0.00272058	-11.8861	1.39843e-32	0.0127526	0.00445032	4.97967e-11	1.89052e-28	37	8	128938630	8	129007812	F			NA	NA	PVT1	NR_003367	Body					TRUE				TRUE
cg22345878	-0.0253315	0.0054214	4.65573e-06	62	455	-0.0351055	0.00377681	4.02676e-20	1840	-0.027417	0.00396743	6.78715e-12	68	0.00459263	2.3758e-09	-0.0305056	0.00256884	-11.8752	1.59198e-32	0.240929	0.00459263	2.3758e-09	2.08889e-28	37	12	6234313	12	6104574	F			NA	NA	VWF	NM_000552	TSS1500					NA				NA
cg17839959	-0.0127885	0.00284962	1.05764e-05	62	455	-0.0170405	0.00169224	2.96901e-23	1840	-0.00911442	0.00149095	1.20691e-09	68	0.0017259	1.28504e-07	-0.0130996	0.00111244	-11.7755	5.21835e-32	0.0045916	0.0017259	1.28504e-07	6.65153e-28	37	2	178421033	2	178129279	F	rs77584536		NA	NA				chr2:178417295-178417961	S_Shelf			NA				NA
cg16335858	-0.0211867	0.0037305	3.42512e-08	62	455	-0.0255213	0.00312911	6.33631e-16	1840	-0.0226524	0.00314153	8.32216e-13	68	0.00363659	4.69351e-10	-0.0234043	0.00200159	-11.6929	1.3862e-31	0.652524	0.00363659	4.69351e-10	1.71783e-27	37	11	45942027	11	45898603	F			NA	NA	GYLTL1B	NM_152312	TSS1500	chr11:45943513-45944852	N_Shore			NA				NA
cg22925751	-0.0192148	0.00520111	0.000265743	62	455	-0.0407274	0.00402781	1.98443e-23	1840	-0.0248379	0.00376163	5.36125e-11	68	0.00435441	1.16978e-08	-0.0299359	0.00257048	-11.646	2.40349e-31	0.00166315	0.00435441	1.16978e-08	2.89799e-27	37	12	93509137	12	92033268	F	rs73370164		NA	NA								TRUE				NA
cg11961495	-0.0328679	0.00670882	1.64204e-06	62	455	-0.0362064	0.00436842	2.18877e-16	1840	-0.0396449	0.00528705	1.03039e-13	68	0.00612021	9.31252e-11	-0.0363803	0.00314164	-11.58	5.20274e-31	0.755699	0.00612021	9.31252e-11	6.09325e-27	37	10	80873797	10	80543803	F	rs35273092		NA	NA	ZMIZ1	NM_020338	5'UTR					TRUE				TRUE
cg03403093	-0.0208514	0.00532917	0.00011501	62	455	-0.03756	0.00393846	4.48202e-21	1840	-0.0275522	0.00404184	1.28612e-11	68	0.00467877	3.8909e-09	-0.0303676	0.00262287	-11.578	5.32669e-31	0.0319717	0.00467877	3.8909e-09	6.09325e-27	37	2	99132041	2	98498473	R			NA	NA	INPP4A;INPP4A;INPP4A;INPP4A	NM_001566;NM_004027;NM_001134224;NM_001134225	5'UTR;5'UTR;5'UTR;5'UTR					TRUE				NA
cg22770911	-0.0310816	0.00720028	2.20964e-05	62	455	-0.0379383	0.00440953	1.6254e-17	1840	-0.0262845	0.00342762	2.89979e-14	68	0.00396776	3.48375e-11	-0.0314386	0.00272937	-11.5187	1.06255e-30	0.144963	0.00396776	3.48375e-11	1.18507e-26	37	10	8101307	10	8141313	F			NA	NA	GATA3;GATA3	NM_001002295;NM_002051	Body;Body	chr10:8100384-8100768	S_Shore		RDMR	NA	10:8141313-8141520	10:8101119-8101716	Unclassified_Cell_type_specific	NA
cg23913963	-0.0307111	0.00769144	8.37459e-05	62	455	-0.0569533	0.00574542	1.33404e-22	1840	-0.0319986	0.00520534	9.78486e-10	68	0.00602561	1.09363e-07	-0.0418222	0.00365783	-11.4336	2.84062e-30	0.00290796	0.00602561	1.09363e-07	3.09091e-26	37	1	17766917	1	17639504	F			NA	NA	RCC2	NM_018715	TSS1500	chr1:17764072-17765811	S_Shore			NA	1:17639424-17639505	1:17766694-17767257	Promoter_Associated	NA
cg17041511	-0.0232815	0.00538733	2.165e-05	62	455	-0.0393084	0.00421215	2.88304e-20	1840	-0.0265404	0.00411009	1.38383e-10	68	0.00475777	2.4284e-08	-0.0310395	0.00272171	-11.4044	3.97455e-30	0.0330116	0.00475777	2.4284e-08	4.20013e-26	37	17	61509620	17	58863352	R		rs72407568	NA	NA				chr17:61511653-61511886	N_Shelf			NA		17:61509472-61510321	Unclassified	NA
cg01433297	-0.0322773	0.00702705	6.63993e-06	62	455	-0.0537579	0.00572054	1.5995e-20	1840	-0.0316115	0.00501247	3.6221e-10	68	0.00580235	5.09268e-08	-0.0401846	0.00352428	-11.4022	4.07643e-30	0.0106782	0.00580235	5.09268e-08	4.20013e-26	37	20	4151816	20	4099816	R			NA	NA	SMOX;SMOX;SMOX;SMOX	NM_175839;NM_175841;NM_175840;NM_175842	5'UTR;5'UTR;5'UTR;5'UTR	chr20:4152866-4153398	N_Shore			TRUE				NA
cg01970716	-0.0230227	0.00532335	2.13464e-05	62	455	-0.036776	0.00403121	1.8656e-19	1840	-0.0234586	0.00342862	1.08354e-11	68	0.00396891	3.4089e-09	-0.0284747	0.0024976	-11.4008	4.14247e-30	0.0319556	0.00396891	3.4089e-09	4.20013e-26	37	14	24867164	14	23937004	F	rs2208446		NA	NA	NYNRIN	NM_025081	TSS1500	chr14:24868163-24868590	N_Shore			NA				NA
cg22946615	-0.0248729	0.00649948	0.000160557	62	455	-0.039045	0.00404389	1.49939e-21	1840	-0.033942	0.00585231	7.89169e-09	68	0.00677454	5.43629e-07	-0.0348553	0.00306264	-11.3808	5.21316e-30	0.178129	0.00677454	5.43629e-07	5.16827e-26	37	10	30257569	10	30297575	R			NA	NA								TRUE				NA
cg09022230	-0.0437751	0.0076182	2.411e-08	62	455	-0.0428142	0.00544443	6.29483e-15	1840	-0.0378107	0.00551743	1.00575e-11	68	0.00638688	3.21845e-09	-0.0414085	0.00363983	-11.3765	5.47572e-30	0.786435	0.00638688	3.21845e-09	5.31056e-26	37	7	5457225	7	5423751	R			NA	NA	TNRC18	NM_001080495	Body	chr7:5458503-5469256	N_Shore			NA				NA
cg06855485	-0.0275345	0.00677094	6.22928e-05	62	455	-0.0477678	0.00486207	3.07569e-22	1840	-0.0268765	0.00462481	7.37359e-09	68	0.0053536	5.16018e-07	-0.0359477	0.00317814	-11.3109	1.1584e-29	0.00572695	0.0053536	5.16018e-07	1.09956e-25	37	4	144303008	4	144522458	F			NA	NA	GAB1;GAB1	NM_002039;NM_207123	Body;Body					TRUE				NA
cg08844900	-0.0160725	0.00508156	0.00173639	62	455	-0.0324833	0.00342609	7.4597e-21	1840	-0.0204528	0.00288175	1.85534e-12	68	0.00333587	8.72401e-10	-0.0244535	0.00216279	-11.3064	1.21936e-29	0.00802067	0.00333587	8.72401e-10	1.1333e-25	37	3	129326790	3	130809480	R			NA	NA	PLXND1	NM_015103	TSS1500	chr3:129323915-129325332	S_Shore			NA		3:129326446-129326914	Unclassified_Cell_type_specific	NA
cg10338112	-0.0172967	0.00478948	0.000361681	62	455	-0.0344749	0.00369827	3.16197e-20	1840	-0.0246564	0.00354707	5.13119e-12	68	0.00410603	1.91436e-09	-0.026912	0.00238351	-11.2909	1.4551e-29	0.014164	0.00410603	1.91436e-09	1.32481e-25	37	16	30820353	16	30727854	R			NA	NA				chr16:30816794-30817243	S_Shelf			NA				NA
cg10301695	-0.030979	0.00564313	9.12715e-08	62	455	-0.0329669	0.00398661	2.54852e-16	1840	-0.0243971	0.00381139	1.98644e-10	68	0.004412	3.20761e-08	-0.0295167	0.00261986	-11.2665	1.91975e-29	0.339145	0.004412	3.20761e-08	1.7129e-25	37	12	6233717	12	6103978	F			NA	NA	VWF;VWF	NM_000552;NM_000552	1stExon;5'UTR					TRUE				NA
cg22234419	-0.0101113	0.00356151	0.00486109	62	455	-0.0228057	0.00232747	3.93285e-22	1840	-0.0133868	0.00194921	9.09108e-12	68	0.00225638	2.97705e-09	-0.0166063	0.00147466	-11.2611	2.04138e-29	0.001973	0.00225638	2.97705e-09	1.7857e-25	37	3	145875907	3	147358597	R			NA	NA	PLOD2;PLOD2	NM_000935;NM_182943	Body;Body	chr3:145878430-145879287	N_Shelf			NA				NA
cg16861241	-0.013204	0.00508179	0.00987183	62	455	-0.0275592	0.00296329	3.84306e-20	1840	-0.0322336	0.00433438	1.62304e-13	68	0.0050174	1.32425e-10	-0.0256344	0.00228024	-11.242	2.53599e-29	0.0171199	0.0050174	1.32425e-10	2.1757e-25	37	17	74138396	17	71649991	R			NA	NA	FOXJ1	NM_001454	TSS1500	chr17:74135922-74137802	S_Shore		RDMR	TRUE				NA
cg06458086	-0.0306035	0.005956	5.2525e-07	62	455	-0.0351123	0.00444722	4.93308e-15	1840	-0.0313539	0.00442642	2.04673e-12	68	0.00512395	9.41171e-10	-0.0327993	0.00292553	-11.2114	3.58529e-29	0.784272	0.00512395	9.41171e-10	3.0179e-25	37	6	131162400	6	131204093	F			NA	NA	EPB41L2;EPB41L2;EPB41L2	NM_001431;NM_001135555;NM_001135554	3'UTR;3'UTR;3'UTR					TRUE				NA
cg08343644	-0.0195733	0.00633228	0.00219859	62	455	-0.0189182	0.00225206	8.76831e-17	1840	-0.0204422	0.00261576	9.5178e-15	68	0.00302797	1.46688e-11	-0.0194695	0.00173768	-11.2043	3.88481e-29	0.921555	0.00302797	1.46688e-11	3.20946e-25	37	16	57662060	16	56219561	F			NA	NA	GPR56;GPR56;GPR56;GPR56;GPR56;GPR56;GPR56	NM_201525;NM_001145771;NM_201524;NM_001145772;NM_001145770;NM_005682;NM_001145773	TSS1500;TSS1500;TSS1500;TSS1500;5'UTR;5'UTR;TSS1500					TRUE		16:57660834-57662332	Unclassified_Cell_type_specific	NA
cg10965178	-0.0216419	0.0059746	0.000347407	62	455	-0.0401253	0.00443362	3.53346e-19	1840	-0.0315741	0.00450942	3.61529e-12	68	0.00522004	1.46075e-09	-0.0329305	0.00294136	-11.1957	4.28135e-29	0.0434801	0.00522004	1.46075e-09	3.47276e-25	37	1	43766752	1	43539339	R			NA	NA	TIE1	NM_005424	1stExon	chr1:43770522-43770880	N_Shelf			NA				NA
cg06785429	-0.0211661	0.00524396	7.03901e-05	62	455	-0.022509	0.00302957	1.6566e-13	1840	-0.0225372	0.00266777	6.23489e-17	68	0.00308816	2.92211e-13	-0.0223256	0.0019993	-11.1667	5.93286e-29	0.97178	0.00308816	2.92211e-13	4.72642e-25	37	3	182699414	3	184182108	R			NA	TRUE	DCUN1D1	NM_020640	TSS1500	chr3:182697749-182698731	S_Shore			NA				NA
cg14310198	-0.0333162	0.00616868	1.43222e-07	62	455	-0.0349019	0.00435711	2.01039e-15	1840	-0.0330491	0.0051165	1.36671e-10	68	0.00592278	2.40523e-08	-0.0340226	0.00305052	-11.153	6.92069e-29	0.96038	0.00592278	2.40523e-08	5.41666e-25	37	9	134536436	9	133526257	F			NA	NA	RAPGEF1;RAPGEF1	NM_198679;NM_005312	Body;Body					TRUE				NA
cg16505891	-0.0260665	0.00546719	3.01815e-06	62	455	-0.0332798	0.00427746	1.1969e-14	1840	-0.0269359	0.00357323	7.67713e-14	68	0.00413631	7.41314e-11	-0.0291032	0.00261212	-11.1416	7.86949e-29	0.463829	0.00413631	7.41314e-11	6.05306e-25	37	14	91859797	14	90929550	F			TRUE	NA	CCDC88C	NM_001080414	Body					NA				NA
cg14579118	-0.0245137	0.00536045	7.26458e-06	62	455	-0.0289772	0.00393064	2.52554e-13	1840	-0.0311438	0.00384369	1.01242e-15	68	0.00444939	2.56772e-12	-0.0286713	0.00258165	-11.1058	1.17578e-28	0.632419	0.00444939	2.56772e-12	8.89062e-25	37	7	43797547	7	43764072	R			NA	NA	BLVRA	NM_000712	TSS1500	chr7:43797823-43798802	N_Shore		RDMR	TRUE				NA
cg11998307	-0.0252291	0.00570314	1.39742e-05	62	455	-0.0280151	0.00370825	6.57168e-14	1840	-0.0259578	0.00328812	5.16349e-15	68	0.00380628	9.12026e-12	-0.0266953	0.00240779	-11.0871	1.44982e-28	0.891233	0.00380628	9.12026e-12	1.078e-24	37	17	1549434	17	1496184	F			NA	TRUE	SCARF1;SCARF1;SCARF1;SCARF1;SCARF1	NM_145352;NM_003693;NM_145350;NR_028075;NR_028076	TSS1500;TSS1500;TSS1500;TSS1500;TSS1500	chr17:1551730-1553249	N_Shelf			NA				NA
cg21674927	-0.0227786	0.00560078	6.2176e-05	62	455	-0.0376513	0.00427037	2.67044e-18	1840	-0.0261356	0.00388042	2.22691e-11	68	0.00449192	5.94239e-09	-0.0299841	0.00270888	-11.0688	1.77738e-28	0.0604229	0.00449192	5.94239e-09	1.29989e-24	37	2	102644247	2	102010679	R			NA	NA	IL1R2;IL1R2	NM_173343;NM_004633	Body;Body					TRUE				TRUE
cg02311364	-0.0277472	0.00592364	4.41689e-06	62	455	-0.0353865	0.00451692	7.91212e-15	1840	-0.0303242	0.00417313	5.57792e-13	68	0.00483074	3.44404e-10	-0.0317755	0.00288238	-11.024	2.92636e-28	0.551067	0.00483074	3.44404e-10	2.08703e-24	37	3	13001256	3	12976256	R			NA	NA	IQSEC1;IQSEC1	NM_001134382;NM_014869	Body;Body					TRUE				NA
cg14601444	-0.0289202	0.00687656	3.5225e-05	62	455	-0.0411899	0.00555785	1.89946e-13	1840	-0.0418979	0.0050478	2.08027e-16	68	0.00584325	7.4829e-13	-0.0383069	0.00347505	-11.0234	2.94723e-28	0.285067	0.00584325	7.4829e-13	2.08703e-24	37	2	74607536	2	74461044	F			NA	NA	DCTN1;DCTN1	NM_004082;NM_001135040	TSS200;TSS200					TRUE				TRUE
cg12604858	-0.0187623	0.00408214	6.55521e-06	62	455	-0.0261668	0.0035351	2.0306e-13	1840	-0.0222972	0.00279856	2.92989e-15	68	0.00323957	5.8703e-12	-0.0227116	0.00206146	-11.0172	3.15661e-28	0.385264	0.00323957	5.8703e-12	2.20038e-24	37	6	38061902	6	38169880	F	rs73419986		NA	NA	ZFAND3	NM_021943	Body					TRUE				NA
cg24586978	-0.0251778	0.0061681	5.85351e-05	62	455	-0.0422418	0.00459224	9.53867e-20	1840	-0.0280819	0.0047804	5.08809e-09	68	0.00553371	3.8812e-07	-0.0336772	0.00306628	-10.9831	4.60985e-28	0.0407735	0.00553371	3.8812e-07	3.16395e-24	37	13	99612723	13	98410724	R			NA	NA	DOCK9;DOCK9;DOCK9;DOCK9	NM_015296;NM_001130050;NM_001130049;NM_001130048	Body;Body;Body;Body					TRUE				NA
cg18568061	-0.0186746	0.005644	0.00106162	62	455	-0.0330723	0.00391309	5.75037e-17	1840	-0.0265272	0.00350834	6.47487e-14	68	0.0040612	6.49611e-11	-0.0276772	0.00252112	-10.9781	4.86981e-28	0.10407	0.0040612	6.49611e-11	3.29173e-24	37	17	40575822	17	37829348	F			NA	NA	PTRF	NM_012232	TSS1500	chr17:40573740-40575526	S_Shore			NA		17:40575747-40575933	Unclassified_Cell_type_specific	NA
cg14270346	-0.0123012	0.00428735	0.00443348	62	455	-0.0261615	0.00281421	3.98436e-20	1840	-0.0188684	0.00281496	2.76464e-11	68	0.00325855	7.02096e-09	-0.0209189	0.00190746	-10.9669	5.51099e-28	0.0191915	0.00325855	7.02096e-09	3.66954e-24	37	9	38026076	9	38016076	F			NA	NA	SHB	NM_003028	Body					TRUE				TRUE
cg03857453	-0.0215177	0.00503366	2.63806e-05	62	455	-0.0347819	0.00395506	3.2402e-18	1840	-0.0253566	0.00407997	6.43486e-10	68	0.00472291	7.92357e-08	-0.0283995	0.00259739	-10.9339	7.94061e-28	0.0868004	0.00472291	7.92357e-08	5.20957e-24	37	5	142729913	5	142710106	F			NA	NA	NR3C1;NR3C1;NR3C1;NR3C1;NR3C1;NR3C1;NR3C1	NM_001018076;NM_000176;NM_001024094;NM_001020825;NM_001018075;NM_001018077;NM_001018074	Body;Body;Body;Body;Body;Body;Body					TRUE				NA
cg19825437	-0.0353251	0.00646421	1.03651e-07	62	455	-0.047975	0.0047793	4.02995e-23	1840	-0.0157317	0.00493681	0.00146548	68	0.00571478	0.00590866	-0.0348559	0.00318901	-10.93	8.28342e-28	8.52898e-05	0.00571478	0.00590866	5.35571e-24	37	3	169383292	3	170865986	R			NA	NA				chr3:169386268-169387187	N_Shelf		RDMR	NA		3:169383094-169383375	Unclassified_Cell_type_specific	NA
cg04500377	-0.0321755	0.00579836	6.7327e-08	62	455	-0.0286121	0.00375873	4.27929e-14	1840	-0.0244098	0.00374851	9.72459e-11	68	0.00433921	1.85068e-08	-0.0278493	0.00255126	-10.9159	9.67895e-28	0.541681	0.00433921	1.85068e-08	6.1686e-24	37	8	38090208	8	38209365	F			NA	NA	DDHD2;DDHD2;DDHD2	NM_001164232;NM_015214;NM_001164234	5'UTR;5'UTR;5'UTR	chr8:38088735-38089956	S_Shore		RDMR	NA				NA
cg18129282	-0.0209832	0.00608104	0.000646897	62	455	-0.0349225	0.00419331	1.58234e-16	1840	-0.028894	0.00389835	1.94719e-13	68	0.00451267	1.52484e-10	-0.0298632	0.00274185	-10.8916	1.26374e-27	0.162495	0.00451267	1.52484e-10	7.94064e-24	37	10	89987284	10	89977264	F	rs11202686		NA	NA								TRUE				NA
cg09747445	-0.0309145	0.00793736	0.000123354	62	455	-0.0376338	0.00580977	1.19229e-10	1840	-0.0443337	0.00482382	1.09682e-19	68	0.00558397	1.9984e-15	-0.0390289	0.00359048	-10.8701	1.60008e-27	0.366909	0.00558397	1.9984e-15	9.91436e-24	37	15	70387268	15	68174322	R			NA	NA	TLE3;TLE3;TLE3	NM_001105192;NM_020908;NM_005078	Body;Body;Body	chr15:70387929-70393206	N_Shore			NA				NA
cg06891775	-0.0205676	0.0045516	9.23322e-06	62	455	-0.0249587	0.00333859	1.18036e-13	1840	-0.0221421	0.00295181	1.01013e-13	68	0.00341697	9.17026e-11	-0.0229322	0.00211461	-10.8446	2.11456e-27	0.707583	0.00341697	9.17026e-11	1.29227e-23	37	10	80704982	10	80374988	F	rs78722328		NA	NA	LOC283050;LOC283050;LOC283050	NR_024431;NR_024429;NR_015429	Body;Body;Body					TRUE		10:80704796-80705101	Unclassified_Cell_type_specific	TRUE
cg06242243	-0.0314192	0.00575132	1.0459e-07	62	455	-0.0314613	0.0042779	2.87363e-13	1840	-0.029028	0.00432762	2.67915e-11	68	0.00500959	6.85295e-09	-0.0306737	0.00283157	-10.8327	2.40839e-27	0.923756	0.00500959	6.85295e-09	1.45195e-23	37	12	124992461	12	123558414	F			NA	NA	NCOR2;NCOR2	NM_006312;NM_001077261	5'UTR;5'UTR					TRUE				TRUE
cg07471614	-0.0135592	0.00463223	0.00370569	62	455	-0.0346728	0.00332356	8.53611e-25	1840	-0.0166219	0.00332735	6.46569e-07	68	0.00385168	1.5925e-05	-0.0239135	0.00221111	-10.8151	2.91873e-27	7.26286e-05	0.00385168	1.5925e-05	1.73616e-23	37	8	125855152	8	125924333	F			NA	NA								TRUE				NA
cg13280788	-0.0180209	0.005417	0.000997933	62	455	-0.0337411	0.00370214	2.0174e-19	1840	-0.0232435	0.00369657	4.07565e-10	68	0.00427909	5.57654e-08	-0.0268806	0.00248718	-10.8076	3.16714e-27	0.0328512	0.00427909	5.57654e-08	1.85913e-23	37	17	46652179	17	44007178	R			NA	NA	HOXB3	NM_002146	TSS1500	chr17:46654053-46654369	N_Shore			NA				NA
cg01871427	-0.0231972	0.0081759	0.00488751	62	455	-0.0469042	0.00549739	2.95546e-17	1840	-0.0452137	0.00603241	1.05632e-13	68	0.00698302	9.49362e-11	-0.0412253	0.00381922	-10.7942	3.66759e-27	0.0438167	0.00698302	9.49362e-11	2.12494e-23	37	12	90341955	12	88866086	F			NA	NA								TRUE				NA
cg21304158	-0.0203173	0.00530255	0.000157672	62	455	-0.0308675	0.00373011	2.43136e-16	1840	-0.0218034	0.00308236	2.19126e-12	68	0.00356809	9.92135e-10	-0.025022	0.0023188	-10.7909	3.79935e-27	0.13155	0.00356809	9.92135e-10	2.17306e-23	37	2	241937034	2	241585707	R			NA	NA	SNED1	NM_001080437	TSS1500	chr2:241937716-241938468	N_Shore			TRUE				NA
cg12581691	-0.0168071	0.00404538	4.34915e-05	62	455	-0.0292996	0.00373215	6.97303e-15	1840	-0.022596	0.00304776	1.91724e-13	68	0.00352804	1.50664e-10	-0.0231941	0.00216554	-10.7105	9.08441e-27	0.0743591	0.00352804	1.50664e-10	5.1301e-23	37	17	17642247	17	17582972	F			NA	NA	RAI1	NM_030665	5'UTR					TRUE				TRUE
cg11217654	-0.0147505	0.00261827	4.34631e-08	62	455	-0.0147222	0.00187917	7.89999e-15	1840	-0.0119266	0.0022007	6.82764e-08	68	0.0025475	2.84515e-06	-0.0139905	0.00130952	-10.6837	1.21287e-26	0.640112	0.0025475	2.84515e-06	6.76362e-23	37	11	9283463	11	9240039	R			NA	NA	DENND5A	NM_015213	Body	chr11:9286273-9287091	N_Shelf			NA				NA
cg10577534	-0.0348556	0.00829459	3.57282e-05	62	455	-0.0412496	0.00510538	1.16377e-15	1840	-0.0321158	0.00487782	6.06974e-11	68	0.00564649	1.28718e-08	-0.036747	0.00344489	-10.6671	1.45086e-26	0.471776	0.00564649	1.28718e-08	7.99091e-23	37	15	67354460	15	65141514	F	rs76420914		NA	NA				chr15:67357339-67359061	N_Shelf			NA		15:67354430-67354592	Unclassified_Cell_type_specific	NA
cg00776080	-0.0113854	0.00360336	0.00175518	62	455	-0.0119868	0.0014525	2.92169e-16	1840	-0.0139532	0.00204916	1.35313e-11	68	0.00237207	4.0464e-09	-0.0124028	0.00117143	-10.5877	3.3984e-26	0.744918	0.00237207	4.0464e-09	1.84892e-22	37	12	53442322	12	51728589	R			NA	NA	TENC1;TENC1	NM_198316;NM_015319	5'UTR;TSS1500	chr12:53440579-53440840	S_Shore			TRUE		12:53441876-53443325	Promoter_Associated	NA
cg01233392	-0.0277809	0.00811638	0.000713723	62	455	-0.0469992	0.00535791	3.9206e-18	1840	-0.031735	0.00509639	5.96907e-10	68	0.0058995	7.47868e-08	-0.0377251	0.00356355	-10.5864	3.4475e-26	0.063034	0.0058995	7.47868e-08	1.85303e-22	37	1	85665444	1	85438032	F	rs71691813		NA	NA	SYDE2	NM_032184	Body	chr1:85665818-85667650	N_Shore			NA				NA
cg01525376	-0.0120222	0.00451934	0.00826715	62	455	-0.0238876	0.00273528	5.45383e-18	1840	-0.0174687	0.00257033	1.47697e-11	68	0.00297537	4.32923e-09	-0.0194691	0.00183935	-10.5848	3.50618e-26	0.0556708	0.00297537	4.32923e-09	1.86213e-22	37	1	32716212	1	32488799	R			NA	TRUE	LCK	NM_005356	TSS1500	chr1:32713918-32714186	S_Shelf			NA		1:32715300-32716350	Promoter_Associated	NA
cg26904049	-0.017838	0.00593893	0.00291313	62	455	-0.0335281	0.00394179	3.67629e-17	1840	-0.0263592	0.00381293	6.66761e-12	68	0.00441379	2.34343e-09	-0.0278851	0.00263485	-10.5832	3.56559e-26	0.0808255	0.00441379	2.34343e-09	1.87141e-22	37	1	167091094	1	165357718	F			NA	NA	DUSP27	NM_001080426	Body	chr1:167090575-167091010	S_Shore			NA		1:167090716-167091129	Unclassified_Cell_type_specific	TRUE
cg22158648	-0.0268267	0.00641996	3.93921e-05	62	455	-0.0415532	0.00614765	1.85659e-11	1840	-0.0362238	0.00438957	3.0646e-16	68	0.00508129	1.01208e-12	-0.0352514	0.00334352	-10.5432	5.46161e-26	0.245438	0.00508129	1.01208e-12	2.83321e-22	37	18	20713759	18	18967757	F			NA	NA	CABLES1	NR_023359	TSS1500	chr18:20714968-20717071	N_Shore		RDMR	NA				NA
cg08849294	-0.0378999	0.00699113	1.29283e-07	62	455	-0.0322138	0.00484651	3.9346e-11	1840	-0.0310322	0.00435009	1.43614e-12	68	0.0050356	7.15711e-10	-0.0328944	0.00312393	-10.5298	6.29565e-26	0.715659	0.0050356	7.15711e-10	3.22833e-22	37	7	2758014	7	2724540	F			NA	NA				chr7:2758004-2758257	Island			NA	7:2724041-2725105			NA
cg02743070	-0.0168776	0.00405931	4.29393e-05	62	455	-0.0271007	0.00320146	5.14871e-17	1840	-0.0166496	0.00269599	8.21002e-10	68	0.00312084	9.55606e-08	-0.0206105	0.00195767	-10.5281	6.41304e-26	0.0375102	0.00312084	9.55606e-08	3.25115e-22	37	10	80834309	10	80504315	R			NA	NA	ZMIZ1	NM_020338	5'UTR	chr10:80827070-80830537	S_Shelf			TRUE				NA
cg09403559	-0.0151202	0.00427014	0.000467897	62	455	-0.0286753	0.00334811	2.25337e-17	1840	-0.0206431	0.00317695	1.06575e-10	68	0.00367759	1.98597e-08	-0.0225407	0.00214182	-10.5241	6.6922e-26	0.0360934	0.00367759	1.98597e-08	3.35456e-22	37	16	56334857	16	54892358	F			NA	NA	GNAO1;GNAO1	NM_020988;NM_138736	Body;Body					TRUE		16:56334823-56334915	Unclassified_Cell_type_specific	NA
cg10381440	-0.0214256	0.00694902	0.00225488	62	455	-0.0329572	0.00461625	1.34384e-12	1840	-0.0451674	0.00518172	6.63564e-18	68	0.00599828	5.07372e-14	-0.034011	0.00323712	-10.5066	8.0581e-26	0.033514	0.00599828	5.07372e-14	3.99436e-22	37	17	46622715	17	43977714	F			NA	NA	HOXB2	NM_002145	TSS1500	chr17:46620367-46621373	S_Shore		RDMR	NA				TRUE
cg20731257	-0.0420409	0.00950509	1.40184e-05	62	455	-0.0374639	0.00495879	6.55873e-14	1840	-0.0454779	0.00670318	1.599e-11	68	0.00775949	4.60264e-09	-0.0401527	0.00382514	-10.497	8.91313e-26	0.668831	0.00775949	4.60264e-09	4.36964e-22	37	2	87883497	2	87664612	F			NA	NA								NA	2:87664612-87664679			NA
cg14966782	-0.0189226	0.0048124	0.00010658	62	455	-0.02436	0.0031101	8.0138e-15	1840	-0.0202081	0.00300227	2.29214e-11	68	0.00347537	6.07617e-09	-0.0218376	0.00208807	-10.4583	1.34281e-25	0.53673	0.00347537	6.07617e-09	6.51151e-22	37	2	109812089	2	109178521	R		rs62151262	NA	NA	SH3RF3	NM_001099289	Body					TRUE				NA
cg06445343	-0.0347456	0.00816612	2.8682e-05	62	455	-0.0389043	0.00508187	3.0886e-14	1840	-0.0348972	0.00525564	4.19989e-11	68	0.00608384	9.69147e-09	-0.0367909	0.00351941	-10.4537	1.40889e-25	0.846806	0.00608384	9.69147e-09	6.75851e-22	37	7	94538403	7	94376339	F			NA	NA	PPP1R9A;PPP1R9A;PPP1R9A;PPP1R9A;PPP1R9A	NM_001166161;NM_001166160;NM_001166163;NM_001166162;NM_017650	TSS1500;5'UTR;TSS1500;TSS1500;5'UTR	chr7:94536849-94537477	S_Shore			NA				NA
cg00636737	-0.0192129	0.00742619	0.0101883	62	455	-0.0404598	0.00473002	2.46584e-17	1840	-0.0315422	0.00458192	8.13522e-12	68	0.00530395	2.73242e-09	-0.0333213	0.00318827	-10.4512	1.44657e-25	0.0498003	0.00530395	2.73242e-09	6.86543e-22	37	20	62695569	20	62166013	R			NA	NA	TCEA2;TCEA2	NM_003195;NM_198723	Body;5'UTR	chr20:62693942-62695282	S_Shore			NA		20:62694020-62695720	Promoter_Associated	NA
cg15007228	-0.0167323	0.00489247	0.00072081	62	455	-0.0248195	0.00345978	1.05327e-12	1840	-0.0210868	0.00263374	2.15954e-15	68	0.00304878	4.6303e-12	-0.0216446	0.0020721	-10.4457	1.53295e-25	0.389905	0.00304878	4.6303e-12	7.19881e-22	37	1	2210335	1	2200195	F			NA	NA	SKI	NM_003036	Body	chr1:2212020-2213881	N_Shore			TRUE				TRUE
cg17004733	-0.0219355	0.00526912	4.20135e-05	62	455	-0.0305665	0.00415506	2.83034e-13	1840	-0.0281478	0.00387905	6.00104e-13	68	0.00449033	3.6445e-10	-0.027565	0.00263948	-10.4433	1.57218e-25	0.431679	0.00449033	3.6445e-10	7.30614e-22	37	1	55682652	1	55455240	R			NA	NA				chr1:55680465-55681708	S_Shore		RDMR	NA		1:55682605-55682854	Unclassified_Cell_type_specific	NA
cg03289906	-0.0429333	0.00860245	1.06613e-06	62	455	-0.0399755	0.00559608	1.30548e-12	1840	-0.0411593	0.00617958	3.6646e-11	68	0.00715338	8.72469e-09	-0.0409465	0.00392269	-10.4384	1.65605e-25	0.958711	0.00715338	8.72469e-09	7.57554e-22	37	7	94538408	7	94376344	F			NA	NA	PPP1R9A;PPP1R9A;PPP1R9A;PPP1R9A;PPP1R9A	NM_001166161;NM_001166160;NM_001166163;NM_001166162;NM_017650	TSS1500;5'UTR;TSS1500;TSS1500;5'UTR	chr7:94536849-94537477	S_Shore			NA				NA
cg23534245	-0.0232827	0.00891432	0.0094987	62	455	-0.0383263	0.00515937	1.67241e-13	1840	-0.037745	0.00464445	8.34879e-16	68	0.00537634	2.20979e-12	-0.0358552	0.00343508	-10.4379	1.66411e-25	0.310045	0.00537634	2.20979e-12	7.57554e-22	37	20	6751435	20	6699435	F			NA	NA	BMP2	NM_001200	Body	chr20:6748052-6749546	S_Shore		CDMR	NA				NA
cg21734356	-0.0328113	0.00680619	2.36483e-06	62	455	-0.0242748	0.00404096	2.26963e-09	1840	-0.0290501	0.00352029	3.06612e-16	68	0.00407503	1.01252e-12	-0.0275733	0.002644	-10.4286	1.83521e-25	0.499105	0.00407503	1.01252e-12	8.27003e-22	37	18	3498854	18	3488854	F			NA	NA	DLGAP1;DLGAP1	NM_001003809;NM_004746	3'UTR;3'UTR	chr18:3498941-3499358	N_Shore			TRUE				NA
cg03561416	-0.0245306	0.00419875	1.4464e-08	62	455	-0.0255558	0.00343996	1.66459e-13	1840	-0.0164216	0.00292339	2.25916e-08	68	0.00338407	1.21842e-06	-0.0218115	0.00209174	-10.4274	1.85808e-25	0.126124	0.00338407	1.21842e-06	8.28937e-22	37	6	157254584	6	157296276	F			NA	NA	ARID1B;ARID1B;ARID1B	NM_017519;NM_175863;NM_020732	Body;Body;Body					TRUE				NA
cg20125920	-0.0221306	0.00761409	0.00395097	62	455	-0.0490004	0.00600726	6.29681e-16	1840	-0.0357625	0.00480614	1.57303e-13	68	0.00556351	1.29252e-10	-0.0374669	0.00359752	-10.4147	2.12558e-25	0.0198714	0.00556351	1.29252e-10	9.38884e-22	37	10	21804624	10	21844630	R		rs35145063	NA	NA	C10orf140	NM_207371	Body	chr10:21805197-21805459	N_Shore		RDMR	NA		10:21804619-21804663	Unclassified_Cell_type_specific	NA
cg27175509	-0.0159443	0.00511101	0.00200281	62	455	-0.0272457	0.00336085	9.38255e-16	1840	-0.0205225	0.0029252	3.28124e-12	68	0.00338616	1.35534e-09	-0.0224847	0.00216155	-10.4021	2.42524e-25	0.136685	0.00338616	1.35534e-09	1.06075e-21	37	2	149891051	2	149599297	F	rs7603165		NA	NA				chr2:149895022-149895808	N_Shelf			NA				NA
cg16014606	-0.0394158	0.00828379	3.15407e-06	62	455	-0.0412306	0.005251	6.90065e-15	1840	-0.0347478	0.00610614	1.48599e-08	68	0.00706837	8.83539e-07	-0.0390261	0.00375676	-10.3882	2.80532e-25	0.761536	0.00706837	8.83539e-07	1.21507e-21	37	11	10715221	11	10671797	F			NA	NA	MRVI1;MRVI1;MRVI1;MRVI1;MRVI1	NM_001100163;NM_001100163;NM_130385;NM_130385;NM_001100167	1stExon;5'UTR;1stExon;5'UTR;TSS200			low-CpG:10671608-10672092		TRUE				NA
cg13470063	-0.0220641	0.0054299	6.30868e-05	62	455	-0.0307742	0.00460821	3.19514e-11	1840	-0.0253409	0.00314696	1.50346e-15	68	0.00364287	3.49321e-12	-0.0262664	0.00252891	-10.3865	2.85742e-25	0.444768	0.00364287	3.49321e-12	1.22574e-21	37	1	43766206	1	43538793	R			NA	NA	TIE1	NM_005424	TSS1500					TRUE				NA
cg13987674	-0.0199427	0.00595916	0.000931801	62	455	-0.0338136	0.00446769	5.93371e-14	1840	-0.0347785	0.00454486	3.2754e-14	68	0.00526106	3.82906e-11	-0.0307037	0.00295671	-10.3844	2.92044e-25	0.113875	0.00526106	3.82906e-11	1.24084e-21	37	1	24649494	1	24522081	F			NA	NA	GRHL3;GRHL3;GRHL3	NM_198174;NM_198173;NM_021180	TSS200;Body;TSS200	chr1:24648202-24648985	S_Shore			NA		1:24647785-24649616	Unclassified	TRUE
cg11360546	-0.0237929	0.00580795	5.51482e-05	62	455	-0.0357257	0.00439792	8.22678e-16	1840	-0.0273732	0.00446377	1.07307e-09	68	0.00516719	1.17403e-07	-0.0301148	0.00290129	-10.3798	3.06467e-25	0.212882	0.00516719	1.17403e-07	1.28984e-21	37	7	1094263	7	1060789	F			NA	NA	C7orf50;C7orf50;C7orf50	NM_001134395;NM_032350;NM_001134396	Body;Body;Body	chr7:1097405-1097953	N_Shelf			NA	7:1060605-1061596			NA
cg22860172	-0.0196543	0.00617673	0.00162977	62	455	-0.0302534	0.00352828	2.07448e-17	1840	-0.021623	0.00357432	1.77997e-09	68	0.00413758	1.73219e-07	-0.025513	0.00246218	-10.362	3.69315e-25	0.166236	0.00413758	1.73219e-07	1.53982e-21	37	1	3099917	1	3089777	F			NA	NA	PRDM16;PRDM16	NM_022114;NM_199454	Body;Body	chr1:3102540-3103352	N_Shelf			NA				NA
cg10681525	-0.0256758	0.00510231	8.75486e-07	62	455	-0.0269515	0.00375891	1.08145e-12	1840	-0.0240595	0.00374926	1.7924e-10	68	0.00434008	2.96359e-08	-0.0257034	0.00248241	-10.3542	4.00486e-25	0.880849	0.00434008	2.96359e-08	1.65432e-21	37	3	186570987	3	188053681	R			NA	NA	ADIPOQ	NM_004797	Body					NA				NA
cg07418114	-0.0138111	0.00479093	0.00425208	62	455	-0.0246852	0.00334216	2.28242e-13	1840	-0.022188	0.00277581	2.39186e-15	68	0.00321323	5.01332e-12	-0.0215731	0.00208539	-10.3449	4.4148e-25	0.171313	0.00321323	5.01332e-12	1.80693e-21	37	1	156836717	1	155103341	R		rs66574101	NA	NA	NTRK1;NTRK1;NTRK1	NM_001007792;NM_002529;NM_001012331	Body;Body;Body					TRUE				NA
cg17775079	-0.0267572	0.00659344	6.44476e-05	62	455	-0.0320325	0.00419162	3.41862e-14	1840	-0.0238527	0.00352906	1.89953e-11	68	0.00408519	5.25656e-09	-0.0276598	0.00267415	-10.3434	4.48318e-25	0.372418	0.00408519	5.25656e-09	1.81824e-21	37	10	65224441	10	64894447	R			NA	NA	JMJD1C;LOC84989	NM_032776;NR_027182	Body;TSS1500	chr10:65224870-65225887	N_Shore			NA				NA
cg04070601	-0.0174991	0.00531414	0.00112078	62	455	-0.0335313	0.00390748	1.96062e-17	1840	-0.0205535	0.00320686	1.88591e-10	68	0.00371221	3.08191e-08	-0.0248298	0.00240097	-10.3416	4.56924e-25	0.0166644	0.00371221	3.08191e-08	1.83644e-21	37	12	50067887	12	48354154	R			NA	NA	FMNL3;FMNL3	NM_198900;NM_175736	Body;Body					TRUE		12:50067819-50068081	Promoter_Associated	TRUE
cg10001186	-0.0257977	0.0078982	0.0012274	62	455	-0.0514381	0.00605011	3.7937e-17	1840	-0.0360389	0.0055967	1.5547e-10	68	0.00647865	2.65613e-08	-0.0398577	0.0038583	-10.3304	5.13642e-25	0.0275968	0.00647865	2.65613e-08	2.04597e-21	37	11	94882829	11	94522477	F			NA	NA				chr11:94883335-94883565	N_Shore		RDMR	NA				NA
cg07797660	-0.0269504	0.00746131	0.000360848	62	455	-0.0351169	0.00461484	4.36356e-14	1840	-0.0287227	0.00408746	3.03386e-12	68	0.00473157	1.27571e-09	-0.031172	0.00302081	-10.3191	5.77733e-25	0.517153	0.00473157	1.27571e-09	2.28089e-21	37	1	3239139	1	3228999	R			NA	NA	PRDM16;PRDM16	NM_022114;NM_199454	Body;Body	chr1:3239915-3240261	N_Shore			NA				NA
cg19137417	-0.0292789	0.00607304	2.36113e-06	62	455	-0.0346545	0.00550169	3.74087e-10	1840	-0.0363774	0.0047214	2.20354e-14	68	0.00546541	2.81515e-11	-0.0337138	0.0032681	-10.316	5.96305e-25	0.670312	0.00546541	2.81515e-11	2.33357e-21	37	17	79362935	17	76977530	F			NA	NA				chr17:79360383-79361723	S_Shore			NA		17:79362667-79363171	Unclassified_Cell_type_specific	NA
cg06128881	-0.0221514	0.0048505	7.4687e-06	62	455	-0.0302521	0.00404141	1.09872e-13	1840	-0.0235533	0.00362233	1.03514e-10	68	0.00419315	1.94189e-08	-0.025736	0.00249529	-10.3138	6.10215e-25	0.355972	0.00419315	1.94189e-08	2.36724e-21	37	X	46616842	X	46501786	R			NA	NA	SLC9A7	NM_032591	Body	chrX:46618013-46618969	N_Shore			TRUE				NA
cg01206410	-0.00402458	0.00367504	0.274423	62	455	-0.0224511	0.00245156	1.36787e-19	1840	-0.0158761	0.00220859	9.75148e-13	68	0.00255663	5.30562e-10	-0.0164264	0.00159431	-10.3031	6.82121e-25	0.000160561	0.00255663	5.30562e-10	2.62337e-21	37	1	236229809	1	234296432	R			NA	NA	NID1	NM_002508	TSS1500	chr1:236227682-236228817	S_Shore			NA		1:236229794-236230585	Unclassified	NA
cg26258437	-0.0199598	0.00488848	5.82784e-05	62	455	-0.0214493	0.00311206	7.51442e-12	1840	-0.0249039	0.00330114	7.35405e-14	68	0.00382135	7.17012e-11	-0.0222651	0.00216382	-10.2898	7.83738e-25	0.681144	0.00382135	7.17012e-11	2.98842e-21	37	4	57653406	4	57348163	R			NA	NA								TRUE				TRUE
cg25609878	-0.0195238	0.00545005	0.000402404	62	455	-0.035339	0.00503831	3.24026e-12	1840	-0.0329353	0.00408609	1.41342e-15	68	0.00472999	3.32934e-12	-0.0299051	0.00291411	-10.2622	1.04319e-24	0.0742044	0.00472999	3.32934e-12	3.944e-21	37	4	74983237	4	75202101	F			NA	NA								TRUE				NA
cg07631435	-0.0263637	0.00669048	0.000103096	62	455	-0.0378704	0.00489181	1.60818e-14	1840	-0.0354302	0.00543901	9.58591e-11	68	0.00629611	1.83032e-08	-0.0343047	0.00334533	-10.2545	1.12969e-24	0.373062	0.00629611	1.83032e-08	4.23516e-21	37	11	114043903	11	113549113	R			NA	NA	ZBTB16;ZBTB16	NM_006006;NM_001018011	Body;Body					TRUE		11:114043274-114044099	Unclassified_Cell_type_specific	NA
cg16209444	-0.0271198	0.00573184	3.56397e-06	62	455	-0.0290216	0.00411364	2.4351e-12	1840	-0.0242144	0.00361124	2.72083e-11	68	0.00418031	6.93501e-09	-0.0267527	0.00261036	-10.2486	1.2001e-24	0.712838	0.00418031	6.93501e-09	4.4616e-21	37	3	58522771	3	58497811	R			NA	NA	ACOX2	NM_003500	5'UTR					TRUE				TRUE
cg05844798	-0.0129596	0.00560695	0.0215507	62	455	-0.033978	0.00382035	1.37611e-18	1840	-0.0253224	0.00398152	2.58238e-10	68	0.00460895	3.92537e-08	-0.0266779	0.00260465	-10.2424	1.2801e-24	0.00773493	0.00460895	3.92537e-08	4.7197e-21	37	20	3062344	20	3010344	F			NA	NA				chr20:3063005-3064146	N_Shore			TRUE				NA
cg02037794	-0.0114873	0.00387122	0.00326684	62	455	-0.0277623	0.00299036	4.44753e-20	1840	-0.015999	0.00294879	6.6007e-08	68	0.00341348	2.77237e-06	-0.019836	0.00194485	-10.1992	1.99842e-24	0.00154904	0.00341348	2.77237e-06	7.30776e-21	37	6	3750475	6	3695474	F		rs75160518	NA	NA	C6orf145	NM_183373	Body	chr6:3750788-3752767	N_Shore			NA				NA
cg18222590	-0.0276322	0.00678577	6.09193e-05	62	455	-0.0341802	0.00470251	5.34812e-13	1840	-0.0320751	0.00467158	9.20259e-12	68	0.00540775	3.00519e-09	-0.0320623	0.00314451	-10.1963	2.05978e-24	0.730135	0.00540775	3.00519e-09	7.47088e-21	37	1	204290972	1	202557595	F	rs35170796		NA	NA	PLEKHA6	NM_014935	5'UTR					TRUE				NA
cg00040575	-0.0290442	0.0068125	2.76759e-05	62	455	-0.0307484	0.00415508	2.05737e-13	1840	-0.0238108	0.0036152	5.98115e-11	68	0.0041849	1.27268e-08	-0.0275789	0.00270599	-10.1918	2.15708e-24	0.487028	0.0041849	1.27268e-08	7.76071e-21	37	22	18506180	22	16886180	R	rs13053861		NA	NA	MICAL3;MICAL3;MICAL3	NM_001122731;NM_015241;NM_001136004	5'UTR;5'UTR;5'UTR	chr22:18506419-18507412	N_Shore			NA				NA
cg12441066	-0.0213326	0.00429909	1.22139e-06	62	455	-0.0148157	0.00267526	3.49927e-08	1840	-0.0227065	0.00270752	1.03223e-16	68	0.00313418	4.33098e-13	-0.0187257	0.00183919	-10.1815	2.39882e-24	0.127647	0.00313418	4.33098e-13	8.5614e-21	37	17	55456535	17	52811534	R			NA	NA	MSI2;MSI2	NM_138962;NM_170721	Body;Body					TRUE		17:55456508-55456603	Unclassified_Cell_type_specific	NA
cg00944421	-0.0336609	0.0147526	0.0232692	62	455	-0.0546225	0.00650711	9.22115e-17	1840	-0.0426285	0.00669737	2.50174e-10	68	0.00775277	3.83069e-08	-0.0480256	0.00472197	-10.1707	2.68024e-24	0.292219	0.00775277	3.83069e-08	9.48985e-21	37	16	68269483	16	66826984	F			NA	NA	ESRP2	NM_024939	Body	chr16:68269010-68272143	Island		RDMR	NA	16:66826526-66829595			NA
cg26929272	-0.0282878	0.00765942	0.000266903	62	455	-0.0312337	0.00392464	3.0208e-15	1840	-0.0123765	0.00154328	1.94678e-15	68	0.00178647	4.27125e-12	-0.0161596	0.0015905	-10.1601	2.98881e-24	1.8982e-05	0.00178647	4.27125e-12	1.04915e-20	37	10	88295210	10	88285190	R			NA	NA				chr10:88295205-88295592	Island			TRUE	10:88285160-88285676			NA
cg25800753	-0.0148283	0.00588642	0.0123319	62	455	-0.0253806	0.00330639	2.64107e-14	1840	-0.0220626	0.00299799	2.85854e-13	68	0.00347042	2.0528e-10	-0.0225284	0.0022175	-10.1594	3.01018e-24	0.29035	0.00347042	2.0528e-10	1.04915e-20	37	10	94891725	10	94881715	R			NA	NA								TRUE				NA
cg20176142	-0.026175	0.00651051	7.50179e-05	62	455	-0.0403317	0.00487422	2.44574e-16	1840	-0.0281458	0.00512509	4.57664e-08	68	0.00593272	2.09374e-06	-0.0331027	0.00326	-10.1542	3.17351e-24	0.13332	0.00593272	2.09374e-06	1.0975e-20	37	8	81408357	8	81570912	F			NA	NA	ZBTB10;ZBTB10	NM_001105539;NM_023929	Body;Body					TRUE				NA
cg02046668	-0.0239188	0.00740064	0.00137841	62	455	-0.0299803	0.00377536	3.4577e-15	1840	-0.0192133	0.00284815	2.07374e-11	68	0.00329697	5.62463e-09	-0.0238766	0.00235432	-10.1416	3.61169e-24	0.099541	0.00329697	5.62463e-09	1.23674e-20	37	16	67258146	16	65815647	R			NA	NA	LRRC29;LRRC29	NM_012163;NM_001004055	5'UTR;5'UTR	chr16:67260744-67261155	N_Shelf			NA				NA
cg21393124	-0.0217263	0.00609375	0.000428135	62	455	-0.0375342	0.00445381	7.02238e-17	1840	-0.0230467	0.00391148	4.58225e-09	68	0.00452787	3.58135e-07	-0.0285557	0.00281585	-10.1411	3.63155e-24	0.0333683	0.00452787	3.58135e-07	1.23674e-20	37	17	48981371	17	46336370	R			NA	NA								TRUE		17:48981231-48981450	Unclassified_Cell_type_specific	NA
cg21446172	-0.0169031	0.00602474	0.00537929	62	455	-0.035288	0.00469557	8.82381e-14	1840	-0.0346843	0.00446825	1.42302e-14	68	0.00517238	2.00476e-11	-0.0304906	0.00301124	-10.1256	4.25406e-24	0.0335824	0.00517238	2.00476e-11	1.43776e-20	37	1	223745234	1	221811857	F			NA	NA	CAPN8	NM_001143962	Body	chr1:223741965-223744525	S_Shore			NA				NA
cg09354263	-0.0144898	0.00534133	0.00709151	62	455	-0.0299626	0.00384562	1.09962e-14	1840	-0.0238549	0.00325895	3.80106e-13	68	0.00377251	2.55951e-10	-0.0243449	0.00240469	-10.1239	4.32643e-24	0.0621927	0.00377251	2.55951e-10	1.45122e-20	37	17	73631460	17	71143055	F			NA	NA	RECQL5;LOC643008;LOC643008	NM_004259;NR_028439;NM_001162995	Body;TSS1500;5'UTR	chr17:73627542-73627824	S_Shelf			NA				NA
cg23005885	-0.0260758	0.00813087	0.0014991	62	455	-0.025475	0.00286589	1.43585e-18	1840	-0.0153036	0.00308389	7.653e-07	68	0.00356986	1.81193e-05	-0.021811	0.00215491	-10.1215	4.43531e-24	0.0730755	0.00356986	1.81193e-05	1.47664e-20	37	15	90543450	15	88344454	F			NA	NA	ZNF710	NM_198526	TSS1500	chr15:90543410-90543835	Island			NA	15:88344415-88345165			NA
cg01618988	-0.043346	0.0089792	2.29401e-06	62	455	-0.0437383	0.00619048	2.26319e-12	1840	-0.0434819	0.00697794	5.80809e-10	68	0.00807756	7.32308e-08	-0.0435749	0.00431035	-10.1094	5.02073e-24	0.999261	0.00807756	7.32308e-08	1.65916e-20	37	20	61635995	20	61106440	F	rs11384226		NA	NA				chr20:61636171-61639055	N_Shore			NA		20:61635724-61636621	Unclassified_Cell_type_specific	NA
cg03281572	-0.0144864	0.00409813	0.000478229	62	455	-0.0181745	0.00325574	2.72694e-08	1840	-0.020341	0.00227172	8.71142e-19	68	0.00262971	1.03251e-14	-0.0184884	0.00183036	-10.101	5.47001e-24	0.482093	0.00262971	1.03251e-14	1.79435e-20	37	10	114502318	10	114492308	F			NA	NA	VTI1A	NM_145206	Body					TRUE				NA
cg05957504	-0.021394	0.00579345	0.00026731	62	455	-0.038671	0.00509061	4.81168e-14	1840	-0.0246676	0.00352658	3.7964e-12	68	0.00408231	1.51695e-09	-0.0281168	0.00279086	-10.0746	7.15531e-24	0.0416099	0.00408231	1.51695e-09	2.33005e-20	37	5	124014639	5	124042538	F			NA	NA	ZNF608	NM_020747	Body					TRUE				NA
cg02950701	-0.016354	0.00521847	0.0019111	62	455	-0.0338693	0.00431618	7.16631e-15	1840	-0.0205585	0.00286343	1.03725e-12	68	0.00331466	5.56507e-10	-0.0236459	0.0023478	-10.0715	7.38405e-24	0.0147687	0.00331466	5.56507e-10	2.38711e-20	37	10	35656925	10	35696931	F			NA	NA	CCNY;CCNY	NM_145012;NM_181698	Body;5'UTR					TRUE				NA
cg06595162	-0.0296043	0.00764227	0.000133913	62	455	-0.0423823	0.00510033	1.83842e-16	1840	-0.0239034	0.00418179	1.2835e-08	68	0.00484077	7.89605e-07	-0.032128	0.0031905	-10.0699	7.50761e-24	0.0296303	0.00484077	7.89605e-07	2.40959e-20	37	21	40141040	21	39062910	R			NA	NA	NCRNA00114;NCRNA00114	NR_027065;NR_027066	Body;TSS200					TRUE		21:40140421-40141096	Unclassified	NA
cg08865625	-0.00741021	0.00293502	0.0121388	62	455	-0.0229696	0.00265968	1.23731e-17	1840	-0.0158283	0.00228936	6.63371e-12	68	0.00265012	2.33423e-09	-0.0159091	0.00158146	-10.0597	8.32308e-24	0.000445436	0.00265012	2.33423e-09	2.65224e-20	37	17	53345639	17	50700638	R			NA	NA	HLF	NM_002126	Body	chr17:53342198-53343061	S_Shelf			NA				NA
cg07990556	-0.0146014	0.0061714	0.0186736	62	455	-0.0305487	0.00383647	2.91944e-15	1840	-0.0250478	0.00358324	3.91633e-12	68	0.0041479	1.55384e-09	-0.0257008	0.00256225	-10.0306	1.11883e-23	0.0882023	0.0041479	1.55384e-09	3.53999e-20	37	4	159792176	4	160011626	F			NA	NA	FNIP2	NM_020840	Body					TRUE				NA
cg01431482	-0.0426388	0.00799825	2.03329e-07	62	455	-0.0401141	0.00660231	1.496e-09	1840	-0.0368419	0.00534573	7.7136e-12	68	0.00618813	2.62245e-09	-0.0394032	0.0039318	-10.0217	1.2242e-23	0.840902	0.00618813	2.62245e-09	3.8461e-20	37	1	2989085	1	2978945	R			NA	NA	PRDM16;PRDM16	NM_022114;NM_199454	Body;Body	chr1:2990030-2990718	N_Shore			NA				NA
cg09635866	-0.0228504	0.00883933	0.010249	62	455	-0.0286929	0.00407503	2.68229e-12	1840	-0.032276	0.00415283	1.32186e-14	68	0.00480724	1.89319e-11	-0.0293832	0.00293244	-10.0201	1.24437e-23	0.625933	0.00480724	1.89319e-11	3.88212e-20	37	16	85519243	16	84076744	R			NA	NA				chr16:85519109-85519357	Island			NA	16:84076562-84076810			NA
cg14987431	-0.0210929	0.00515019	5.53847e-05	62	455	-0.0168983	0.00195776	1.28785e-17	1840	-0.00979041	0.00215303	5.81559e-06	68	0.00249231	8.55658e-05	-0.0147526	0.00147507	-10.0013	1.50436e-23	0.0354225	0.00249231	8.55658e-05	4.66065e-20	37	10	94455650	10	94445630	R			NA	NA				chr10:94455524-94455896	Island			NA	10:94445505-94445898			TRUE
cg20542619	-0.0365469	0.00791415	5.9491e-06	62	455	-0.0342359	0.003832	9.71597e-19	1840	-0.014952	0.00396694	0.000169359	68	0.00459206	0.00112975	-0.0275616	0.00275776	-9.99421	1.61578e-23	0.00265457	0.00459206	0.00112975	4.97132e-20	37	18	77289104	18	75390092	F	rs1804953		NA	NA	NFATC1;NFATC1;NFATC1;NFATC1	NM_172388;NM_172387;NM_172389;NM_006162	3'UTR;3'UTR;3'UTR;3'UTR	chr18:77289018-77289464	Island			NA	18:75389970-75390203	18:77288475-77289295	Gene_Associated	NA
cg13672514	-0.019383	0.00699486	0.00596755	62	455	-0.0322372	0.00432018	1.30714e-13	1840	-0.0306202	0.00424648	8.31616e-13	68	0.00491565	4.69089e-10	-0.0293808	0.0029437	-9.98089	1.84805e-23	0.280321	0.00491565	4.69089e-10	5.64699e-20	37	12	123869502	12	122435455	R			NA	NA	SETD8	NM_020382	Body	chr12:123868267-123869381	S_Shore			NA		12:123868104-123870474	Promoter_Associated	NA
cg02121447	-0.0221995	0.00700886	0.00171104	62	455	-0.0390904	0.00504479	1.52408e-14	1840	-0.0281337	0.00420324	2.94688e-11	68	0.0048656	7.37516e-09	-0.0311734	0.00313282	-9.9506	2.50655e-23	0.105798	0.0048656	7.37516e-09	7.60704e-20	37	20	44461113	20	43894520	R			NA	NA	SNX21;SNX21;SNX21;SNX21	NM_152897;NM_001042633;NM_001042632;NM_033421	TSS1500;TSS1500;TSS1500;TSS1500	chr20:44462383-44463169	N_Shore			NA				NA
cg09906145	-0.024505	0.00527653	5.28944e-06	62	455	-0.0255646	0.00360322	1.83935e-12	1840	-0.019681	0.00318825	8.3486e-10	68	0.00369066	9.67985e-08	-0.0230425	0.00231648	-9.9472	2.59391e-23	0.497492	0.00369066	9.67985e-08	7.81897e-20	37	16	67562424	16	66119925	R			NA	NA	FAM65A	NM_024519	TSS1500	chr16:67562575-67563390	N_Shore			NA		16:67562352-67563773	Unclassified	TRUE
cg15656257	-0.012212	0.00415419	0.00356336	62	455	-0.0174655	0.0025795	1.71592e-11	1840	-0.0260973	0.0031529	2.50515e-16	68	0.00364974	8.64975e-13	-0.0186783	0.00187876	-9.94181	2.73801e-23	0.0337759	0.00364974	8.64975e-13	8.19796e-20	37	12	123450216	12	122016169	F			NA	NA	ABCB9;ABCB9;ABCB9	NM_203444;NM_019624;NM_019625	5'UTR;5'UTR;5'UTR	chr12:123450868-123451207	N_Shore			NA				NA
cg21777154	-0.0144496	0.00475643	0.00261044	62	455	-0.0253185	0.003523	9.60873e-13	1840	-0.0227248	0.00305303	1.5461e-13	68	0.00353414	1.27535e-10	-0.0219593	0.00220952	-9.9385	2.83056e-23	0.178273	0.00353414	1.27535e-10	8.39311e-20	37	1	184396304	1	182662927	R			NA	NA	C1orf21	NM_030806	5'UTR					TRUE				NA
cg27565899	-0.0176701	0.00488504	0.000354051	62	455	-0.0241043	0.00359991	2.84002e-11	1840	-0.0244783	0.00325201	8.33812e-14	68	0.00376448	7.9033e-11	-0.0228216	0.00229637	-9.93814	2.84082e-23	0.488537	0.00376448	7.9033e-11	8.39311e-20	37	1	110166664	1	109968187	R			NA	NA	AMPD2;AMPD2;AMPD2	NM_139156;NM_004037;NM_203404	Body;Body;TSS1500	chr1:110162464-110162716	S_Shelf			NA		1:110166153-110166793	Promoter_Associated	NA
cg25406657	-0.00406898	0.00263275	0.123364	62	455	-0.0142624	0.00157011	2.63358e-19	1840	-0.00983247	0.00168692	6.66221e-09	68	0.00195275	4.77355e-07	-0.0110212	0.00110963	-9.93229	3.01249e-23	0.00301978	0.00195275	4.77355e-07	8.84175e-20	37	15	63342033	15	61129086	F			NA	NA	TPM1;TPM1;TPM1;TPM1;TPM1;TPM1;TPM1	NM_001018007;NM_001018020;NM_001018004;NM_001018005;NM_000366;NM_001018008;NM_001018006	Body;Body;Body;Body;Body;Body;Body	chr15:63340256-63341464	S_Shore		RDMR	TRUE				NA
cg14286292	-0.0316565	0.00724377	1.75948e-05	62	455	-0.0295993	0.00424014	4.08442e-12	1840	-0.0273957	0.00424602	1.43195e-10	68	0.00491512	2.49315e-08	-0.0291512	0.00293519	-9.93164	3.03233e-23	0.878815	0.00491512	2.49315e-08	8.84182e-20	37	9	130546644	9	129586465	F			NA	NA				chr9:130547264-130549117	N_Shore			NA				NA
cg10512089	-0.0257563	0.0069539	0.000256442	62	455	-0.0348602	0.00509508	1.06015e-11	1840	-0.0320127	0.0044248	7.00091e-13	68	0.00512207	4.10599e-10	-0.0318104	0.00320558	-9.92344	3.29198e-23	0.571834	0.00512207	4.10599e-10	9.53659e-20	37	11	57408751	11	57165327	R			NA	NA	MIR130A	NR_029673	Body					NA				TRUE
cg00245454	-0.0222054	0.00532912	4.13647e-05	62	455	-0.0335302	0.00475975	2.61929e-12	1840	-0.0269512	0.00399176	1.99433e-11	68	0.0046208	5.45777e-09	-0.0279282	0.0028151	-9.92087	3.37812e-23	0.274839	0.0046208	5.45777e-09	9.723e-20	37	4	159746160	4	159965610	R			NA	NA	FNIP2	NM_020840	Body					TRUE				NA
cg00632560	-0.0285966	0.00879674	0.0012935	62	455	-0.0409792	0.00534755	2.91505e-14	1840	-0.0301315	0.00463109	1.00809e-10	68	0.00536087	1.9027e-08	-0.0344792	0.00347759	-9.91469	3.59377e-23	0.274939	0.00536087	1.9027e-08	1.02774e-19	37	20	62675267	20	62145711	F			NA	NA				chr20:62673792-62674131	S_Shore			NA		20:62675218-62675411	Unclassified_Cell_type_specific	NA
cg17907520	-0.0142688	0.00458153	0.00203713	62	455	-0.0216948	0.00274217	4.35029e-15	1840	-0.0142422	0.00223161	2.24382e-10	68	0.00258327	3.52297e-08	-0.017245	0.00173951	-9.91369	3.62991e-23	0.110448	0.00258327	3.52297e-08	1.03146e-19	37	15	31680189	15	29467481	F			NA	NA				chr15:31683984-31685824	N_Shelf			NA				NA
cg15697019	-0.0276731	0.00611688	9.02091e-06	62	455	-0.0362225	0.00442715	5.15405e-16	1840	-0.0202882	0.00430283	2.61182e-06	68	0.00498088	4.63703e-05	-0.0288466	0.00291043	-9.91144	3.71263e-23	0.0559955	0.00498088	4.63703e-05	1.04829e-19	37	7	77357984	7	77195920	F			NA	NA	RSBN1L	NM_198467	Body					TRUE				NA
cg09814231	-0.0240172	0.00581429	4.79783e-05	62	455	-0.0274443	0.00347345	4.71478e-15	1840	-0.0169777	0.00304884	2.9762e-08	68	0.00352928	1.50527e-06	-0.0225589	0.00227774	-9.90407	3.99663e-23	0.103212	0.00352928	1.50527e-06	1.12138e-19	37	5	149157216	5	149137409	R			NA	NA	PPARGC1B	NM_133263	Body					TRUE				NA
cg24351658	-0.0182643	0.00496157	0.00027923	62	455	-0.020247	0.00288077	2.93307e-12	1840	-0.0173327	0.00250891	6.88495e-12	68	0.00290428	2.40219e-09	-0.0187236	0.00189091	-9.90189	4.08474e-23	0.771978	0.00290428	2.40219e-09	1.13894e-19	37	1	42126724	1	41899311	R			NA	NA	HIVEP3;HIVEP3	NM_024503;NM_001127714	5'UTR;5'UTR	chr1:42127380-42128632	N_Shore		RDMR	NA				NA
cg19258882	-0.0195202	0.00724231	0.00746415	62	455	-0.0292414	0.00421079	5.25226e-12	1840	-0.0317701	0.00411313	1.90401e-14	68	0.00476129	2.51331e-11	-0.0286243	0.00289187	-9.8982	4.23836e-23	0.360912	0.00476129	2.51331e-11	1.17443e-19	37	12	56472805	12	54759072	F			NA	TRUE	ERBB3;ERBB3	NM_001982;NM_001005915	TSS1500;TSS1500	chr12:56472792-56474393	Island			NA		12:56472390-56474357	Unclassified	NA
cg07262247	-0.0164593	0.00679555	0.0160767	62	455	-0.0267069	0.00321944	2.06281e-16	1840	-0.0201579	0.0034143	4.26992e-09	68	0.00395234	3.39237e-07	-0.023187	0.00234306	-9.89603	4.33111e-23	0.251213	0.00395234	3.39237e-07	1.19273e-19	37	5	131593730	5	131621629	F			NA	NA	PDLIM4;PDLIM4	NM_003687;NM_001131027	Body;Body	chr5:131593039-131593813	Island			NA	5:131620939-131621630			TRUE
cg21279874	-0.0260746	0.00731852	0.000432081	62	455	-0.0352987	0.00468766	7.89449e-14	1840	-0.0289573	0.00458121	3.30893e-10	68	0.00530314	4.7504e-08	-0.0313112	0.00316646	-9.88839	4.67484e-23	0.488557	0.00530314	4.7504e-08	1.27949e-19	37	13	113646899	13	112694900	F		rs61967108	NA	NA	MCF2L;MCF2L	NM_001112732;NM_024979	Body;Body	chr13:113648343-113649601	N_Shore			NA	13:112694690-112694901			NA
cg16970926	-0.00654466	0.00322213	0.0431968	62	455	-0.0133983	0.00159966	1.07311e-16	1840	-0.00924347	0.00149678	8.21571e-10	68	0.00173265	9.56115e-08	-0.0109061	0.00110417	-9.87722	5.22632e-23	0.0750094	0.00173265	9.56115e-08	1.4217e-19	37	12	29381810	12	29273077	F			NA	NA	FAR2	NM_018099	5'UTR					TRUE				NA
cg02412345	-0.0208677	0.00512271	6.05569e-05	62	455	-0.0359526	0.00454367	4.31179e-15	1840	-0.0204612	0.00348451	5.15883e-09	68	0.00403361	3.92256e-07	-0.0256357	0.00259931	-9.86249	6.05295e-23	0.0216262	0.00403361	3.92256e-07	1.63659e-19	37	8	21780678	8	21836624	F			NA	NA	XPO7;XPO7	NM_001100161;NM_015024	Body;Body	chr8:21776842-21777942	S_Shelf		RDMR	NA				NA
cg19368031	-0.0119025	0.00496313	0.0171403	62	455	-0.0273145	0.00318603	2.09773e-17	1840	-0.0175963	0.00296987	3.76789e-09	68	0.00343787	3.08168e-07	-0.0208425	0.0021142	-9.85832	6.30959e-23	0.0160617	0.00343787	3.08168e-07	1.6957e-19	37	10	76688843	10	76358849	F			NA	NA	MYST4	NM_012330	Body					TRUE				NA
cg07653800	-0.0246049	0.00488831	8.70367e-07	62	455	-0.02426	0.00384031	3.33181e-10	1840	-0.0235406	0.00359759	7.91806e-11	68	0.00416451	1.57973e-08	-0.0240984	0.00244474	-9.85721	6.37985e-23	0.984893	0.00416451	1.57973e-08	1.70432e-19	37	12	108678246	12	107202376	F			NA	NA								TRUE				NA
cg27174787	-0.00491677	0.00357271	0.169875	62	455	-0.0161027	0.00167956	2.81043e-21	1840	-0.00911744	0.00207579	1.1904e-05	68	0.0024029	0.000148035	-0.0126604	0.00128456	-9.85584	6.46735e-23	0.00394163	0.0024029	0.000148035	1.71741e-19	37	19	16178240	19	16039240	R			NA	NA	TPM4	NM_001145160	TSS200	chr19:16178396-16178609	N_Shore			NA	19:16039185-16039947	19:16177987-16178319	Unclassified_Cell_type_specific	TRUE
cg19726712	-0.0275804	0.00834794	0.0010796	62	455	-0.0406639	0.00631571	1.53517e-10	1840	-0.0497112	0.00615563	1.25185e-15	68	0.00712566	3.02913e-12	-0.0405022	0.00411295	-9.84749	7.02802e-23	0.130884	0.00712566	3.02913e-12	1.84699e-19	37	8	98790327	8	98859503	F			NA	NA	LAPTM4B	NM_018407	Body	chr8:98787835-98788874	S_Shore		RDMR	NA				NA
cg02416781	-0.01584	0.00578569	0.00658749	62	455	-0.0283413	0.00345044	3.98898e-16	1840	-0.0198335	0.00332173	2.86354e-09	68	0.00384518	2.49596e-07	-0.0231134	0.00234725	-9.84702	7.06041e-23	0.100076	0.00384518	2.49596e-07	1.84699e-19	37	5	82331856	5	82367612	R			NA	NA								TRUE				NA
cg11152302	-0.0209519	0.00491525	2.77621e-05	62	455	-0.0274189	0.00391721	3.58339e-12	1840	-0.0189248	0.00286288	5.10417e-11	68	0.00331402	1.12631e-08	-0.0221506	0.00224953	-9.84675	7.07952e-23	0.244669	0.00331402	1.12631e-08	1.84699e-19	37	14	24867472	14	23937312	R			NA	NA	NYNRIN	NM_025081	TSS1500	chr14:24868163-24868590	N_Shore			NA		14:24867435-24867735	Unclassified_Cell_type_specific	NA
cg24650940	-0.0236148	0.00613488	0.000147272	62	455	-0.0220878	0.00340065	1.06418e-10	1840	-0.025789	0.0035106	3.14367e-13	68	0.00406382	2.20962e-10	-0.0236126	0.00240011	-9.83811	7.71477e-23	0.783539	0.00406382	2.20962e-10	1.99664e-19	37	5	123988226	5	124016125	R			NA	NA	ZNF608	NM_020747	Body	chr5:123987398-123987748	S_Shore		RDMR	NA				NA
cg25998745	-0.0260312	0.00894928	0.00392403	62	455	-0.047477	0.00559443	4.31509e-17	1840	-0.0314559	0.00580593	6.8866e-08	68	0.00672086	2.86396e-06	-0.0381274	0.00387562	-9.83775	7.74264e-23	0.0606489	0.00672086	2.86396e-06	1.99664e-19	37	8	142028625	8	142097807	F			NA	NA								TRUE				NA
cg13617561	-0.0223612	0.00562815	9.06088e-05	62	455	-0.0323083	0.00405087	2.63871e-15	1840	-0.0200115	0.00367099	5.72963e-08	68	0.00424947	2.48734e-06	-0.0255803	0.00260037	-9.83716	7.7881e-23	0.0905811	0.00424947	2.48734e-06	1.99682e-19	37	11	67222073	11	66978649	F			NA	NA	CABP4	NM_145200	TSS1500					NA		11:67222032-67222214	Unclassified_Cell_type_specific	NA
cg05381795	-0.0244622	0.00557873	1.65179e-05	62	455	-0.0294887	0.00421778	3.79024e-12	1840	-0.0224487	0.00353574	2.76763e-10	68	0.00409292	4.14032e-08	-0.0255589	0.00259904	-9.83397	8.03858e-23	0.476114	0.00409292	4.14032e-08	2.04926e-19	37	20	62713085	20	62183529	R			NA	NA	OPRL1;OPRL1	NM_000913;NM_182647	5'UTR;5'UTR	chr20:62714763-62715761	N_Shore			NA		20:62713058-62713226	Unclassified_Cell_type_specific	NA
cg24127061	-0.0324299	0.00705802	6.59679e-06	62	455	-0.0325605	0.004962	6.88404e-11	1840	-0.0304619	0.0046248	5.96734e-11	68	0.00535359	1.27041e-08	-0.031767	0.00323458	-9.82107	9.13708e-23	0.954174	0.00535359	1.27041e-08	2.31607e-19	37	11	65839402	11	65595978	F			NA	NA	PACS1	NM_018026	Body	chr11:65837254-65838649	S_Shore			NA		11:65838994-65839470	Unclassified	NA
cg23887948	-0.0173119	0.00669036	0.0101764	62	455	-0.0285145	0.00340405	1.06548e-16	1840	-0.0181093	0.00315727	1.1454e-08	68	0.0036548	7.23559e-07	-0.0229056	0.00233441	-9.81217	9.97986e-23	0.0766823	0.0036548	7.23559e-07	2.51541e-19	37	15	74494854	15	72281907	F			NA	NA	STRA6;STRA6;STRA6;STRA6;STRA6	NM_001142617;NM_001142618;NM_001142619;NM_022369;NM_001142620	5'UTR;5'UTR;5'UTR;5'UTR;5'UTR			low-CpG:72281833-72282584		TRUE				TRUE
cg08075452	-0.0230788	0.00772665	0.00307132	62	455	-0.0338587	0.00512763	5.24966e-11	1840	-0.0366655	0.00467692	7.87664e-15	68	0.00541392	1.2663e-11	-0.0329048	0.00335387	-9.81098	1.00983e-22	0.343979	0.00541392	1.2663e-11	2.53095e-19	37	3	184056843	3	185539537	R			NA	NA	FAM131A;FAM131A	NM_001171093;NM_144635	5'UTR;Body	chr3:184056419-184056671	S_Shore			NA				NA
cg12727256	-0.0175197	0.00538719	0.00128787	62	455	-0.0323755	0.00376224	1.60282e-17	1840	-0.0176868	0.00336734	1.68843e-07	68	0.00389798	5.69435e-06	-0.0237246	0.00241882	-9.80835	1.03647e-22	0.0110366	0.00389798	5.69435e-06	2.58323e-19	37	22	24838292	22	23168292	F			NA	NA	C22orf45;ADORA2A;C22orf45	NR_028484;NM_000675;NR_028483	Body;3'UTR;Body					NA				NA
cg10724867	-0.0259512	0.0109883	0.0188857	62	455	-0.0475593	0.00534728	1.37435e-18	1840	-0.0341856	0.00750374	5.5872e-06	68	0.0086862	8.29821e-05	-0.0412557	0.0042067	-9.80714	1.049e-22	0.135873	0.0086862	8.29821e-05	2.59992e-19	37	7	27218867	7	27185392	R			NA	NA	HOXA10	NM_153715	Body	chr7:27219309-27219750	N_Shore			NA	7:27185284-27185393	7:27218624-27220804	Unclassified	NA
cg25966016	-0.0294357	0.00683669	2.31671e-05	62	455	-0.0315732	0.00485393	1.00063e-10	1840	-0.0271021	0.00391659	6.36719e-12	68	0.00453378	2.26149e-09	-0.029233	0.00298158	-9.80451	1.07665e-22	0.796827	0.00453378	2.26149e-09	2.6537e-19	37	10	134353618	10	134203608	F			NA	NA	INPP5A	NM_005539	Body	chr10:134350302-134351119	S_Shelf			TRUE		10:134352924-134353672	Promoter_Associated_Cell_type_specific	TRUE
cg10375267	-0.0257513	0.00691774	0.000239079	62	455	-0.0303409	0.00498092	1.35927e-09	1840	-0.0337822	0.00431337	8.35675e-15	68	0.00499309	1.32587e-11	-0.0307567	0.0031417	-9.78983	1.24511e-22	0.638372	0.00499309	1.32587e-11	3.05205e-19	37	16	87523700	16	86081201	R			NA	NA	ZCCHC14	NM_015144	Body				RDMR	NA		16:87523618-87524798	Unclassified_Cell_type_specific	NA
cg18917643	-0.0143006	0.00588476	0.0157319	62	455	-0.0401055	0.00536608	1.19727e-13	1840	-0.0374113	0.00475184	6.09277e-15	68	0.00550065	1.03721e-11	-0.0314749	0.00321653	-9.78533	1.3017e-22	0.00216702	0.00550065	1.03721e-11	3.17333e-19	37	5	39476124	5	39511881	F			NA	NA								TRUE				NA
cg03985415	-0.0248319	0.00545783	8.05378e-06	62	455	-0.0269782	0.00397219	1.48998e-11	1840	-0.0207403	0.00326661	2.7656e-10	68	0.00378138	4.13799e-08	-0.0239324	0.00244789	-9.77675	1.4169e-22	0.514856	0.00378138	4.13799e-08	3.42488e-19	37	1	229340974	1	227407597	R			NA	NA								TRUE		1:229340687-229341089	Unclassified_Cell_type_specific	NA
cg07342322	-0.0379809	0.00749928	7.49541e-07	62	455	-0.0345806	0.00466492	1.87474e-13	1840	-0.0297856	0.00651859	5.24272e-06	68	0.00754581	7.90377e-05	-0.0342884	0.00350723	-9.77651	1.42024e-22	0.739909	0.00754581	7.90377e-05	3.42488e-19	37	1	192508724	1	190775347	R			NA	NA								TRUE				NA
cg01635555	-0.0446791	0.0108053	4.71564e-05	62	455	-0.0440358	0.00564417	1.01354e-14	1840	-0.0349568	0.00702271	7.08222e-07	68	0.00812937	1.70753e-05	-0.0416419	0.00426064	-9.77364	1.46102e-22	0.626522	0.00812937	1.70753e-05	3.50429e-19	37	16	73101264	16	71658765	R			NA	NA				chr16:73099812-73100791	S_Shore		RDMR	NA				NA
cg15763258	-0.0211461	0.00623044	0.000789821	62	455	-0.0289938	0.00418771	6.06357e-12	1840	-0.0266131	0.00377465	2.57603e-12	68	0.00436947	1.12424e-09	-0.0265755	0.00272004	-9.77028	1.51036e-22	0.578988	0.00436947	1.12424e-09	3.60326e-19	37	11	128561675	11	128066885	F			NA	NA	FLI1	NM_001167681	TSS1500	chr11:128562671-128565011	N_Shore		RDMR	NA		11:128561561-128562410	Unclassified	NA
cg07064364	-0.00850316	0.00262672	0.00135452	62	455	-0.0109282	0.00136452	2.03404e-15	1840	-0.0131637	0.00241956	6.07941e-08	68	0.00280084	2.60293e-06	-0.010846	0.00111146	-9.75838	1.69853e-22	0.476185	0.00280084	2.60293e-06	4.03063e-19	37	22	38009253	22	36339199	F			NA	NA	GGA1;GGA1;GGA1	NM_001001560;NM_013365;NM_001001561	Body;Body;Body	chr22:38004443-38005271	S_Shelf			NA				NA
cg16630369	-0.0135056	0.00649847	0.0386083	62	455	-0.0321108	0.00395719	8.82114e-16	1840	-0.0260885	0.00404546	1.46235e-10	68	0.00468296	2.53381e-08	-0.0267391	0.00274061	-9.75661	1.7283e-22	0.0495654	0.00468296	2.53381e-08	4.07957e-19	37	5	66307391	5	66343147	R			NA	NA	MAST4;MAST4	NM_015183;NM_001164664	Body;Body					TRUE				NA
cg21500300	-0.0166675	0.00747778	0.0266237	62	455	-0.0424831	0.00530924	2.15073e-15	1840	-0.0397577	0.00583652	1.32915e-11	68	0.00675626	3.99097e-09	-0.035556	0.00364501	-9.75471	1.76096e-22	0.0144831	0.00675626	3.99097e-09	4.13478e-19	37	12	25102521	12	24993788	R			NA	NA	BCAT1	NM_005504	TSS1500	chr12:25101607-25102073	S_Shore			NA				NA
cg18454133	-0.0381355	0.00685739	6.32443e-08	62	455	-0.0173746	0.00231252	8.94795e-14	1840	-0.0121632	0.00232518	1.89262e-07	68	0.00269159	6.21483e-06	-0.0165722	0.00169933	-9.75221	1.805e-22	0.00175393	0.00269159	6.21483e-06	4.216e-19	37	14	23835870	14	22905710	F			NA	NA	EFS;EFS	NM_032459;NM_005864	TSS1500;TSS1500	chr14:23834435-23835947	Island			NA	14:22904057-22905751			NA
cg15488143	-0.00923653	0.00310687	0.00321004	62	455	-0.0277141	0.00274766	2.52917e-23	1840	-0.0083425	0.0015697	1.20836e-07	68	0.00181706	4.40678e-06	-0.0132755	0.00136218	-9.74577	1.92314e-22	1.08723e-08	0.00181706	4.40678e-06	4.46856e-19	37	7	128924101	7	128711337	F	rs35183043		NA	NA	AHCYL2;AHCYL2	NM_001130720;NM_015328	Body;Body					TRUE				NA
cg13269964	-0.014561	0.00533142	0.00671753	62	455	-0.0268506	0.00339092	4.12515e-15	1840	-0.0178061	0.00282036	3.46909e-10	68	0.0032648	4.92634e-08	-0.0209196	0.00215181	-9.72184	2.43333e-22	0.0675026	0.0032648	4.92634e-08	5.62471e-19	37	17	41924577	17	39280103	F			NA	TRUE	CD300LG;CD300LG;CD300LG;CD300LG;CD300LG;CD300LG;CD300LG;CD300LG	NM_001168323;NM_001168324;NM_001168324;NM_145273;NM_145273;NM_001168322;NM_001168323;NM_001168322	5'UTR;5'UTR;1stExon;1stExon;5'UTR;5'UTR;1stExon;1stExon					TRUE				NA
cg00237876	-0.0305965	0.00731359	3.86055e-05	62	455	-0.0434096	0.00577853	9.01765e-14	1840	-0.0281055	0.00491064	1.23023e-08	68	0.00568448	7.64338e-07	-0.0344492	0.00354462	-9.71873	2.509e-22	0.140342	0.00568448	7.64338e-07	5.76973e-19	37	17	41924043	17	39279569	F	rs76381914	rs71382999	NA	NA	CD300LG;CD300LG;CD300LG;CD300LG	NM_001168323;NM_001168322;NM_001168324;NM_145273	TSS1500;TSS1500;TSS1500;TSS1500					TRUE		17:41923523-41924572	Unclassified	NA
cg13982037	-0.0182446	0.00603287	0.00272755	62	455	-0.0416389	0.00499988	1.58483e-16	1840	-0.0264521	0.00453354	6.42775e-09	68	0.00524796	4.64405e-07	-0.0301326	0.00310405	-9.70754	2.80027e-22	0.00794331	0.00524796	4.64405e-07	6.4065e-19	37	6	119862526	6	119904225	F			NA	NA								TRUE				NA
cg13740709	-0.0253745	0.00721923	0.000514095	62	455	-0.0347949	0.00439122	3.95656e-15	1840	-0.0225397	0.00406678	3.44882e-08	68	0.00470764	1.6854e-06	-0.0284788	0.00293396	-9.70661	2.82576e-22	0.146216	0.00470764	1.6854e-06	6.42878e-19	37	3	128712555	3	130195245	R			NA	NA	KIAA1257	NM_020741	5'UTR	chr3:128712404-128713058	Island			TRUE	3:130194750-130196024	3:128712039-128713654	Unclassified	NA
cg05813673	-0.014928	0.00553391	0.00741527	62	455	-0.0337064	0.00415947	9.62828e-16	1840	-0.0252468	0.00407055	6.95926e-10	68	0.004712	8.4156e-08	-0.0263687	0.0027167	-9.70614	2.83882e-22	0.0242002	0.004712	8.4156e-08	6.42878e-19	37	4	53862521	4	53557278	R			NA	NA	SCFD2	NM_152540	Body					TRUE				NA
cg26963277	-0.0280724	0.00675835	4.36539e-05	62	455	-0.0274193	0.003402	1.36208e-15	1840	-0.0169162	0.00363236	3.45438e-06	68	0.00420476	5.74346e-05	-0.0239025	0.00246289	-9.70506	2.86895e-22	0.12185	0.00420476	5.74346e-05	6.4642e-19	37	11	2722407	11	2678983	R			NA	NA	KCNQ1OT1;KCNQ1;KCNQ1	NR_002728;NM_000218;NM_181798	TSS1500;Body;Body	chr11:2720410-2722087	S_Shore			NA				NA
cg27059698	-0.0167444	0.00645736	0.0100197	62	455	-0.0301171	0.00404638	1.50358e-13	1840	-0.0307058	0.00444663	7.02856e-12	68	0.00514734	2.44078e-09	-0.0276864	0.00285365	-9.70212	2.95297e-22	0.167269	0.00514734	2.44078e-09	6.62006e-19	37	17	17625521	17	17566246	R			NA	NA	RAI1	NM_030665	5'UTR	chr17:17625605-17628500	N_Shore		RDMR	TRUE				NA
cg25930644	-0.0172777	0.00408493	3.18772e-05	62	455	-0.0226071	0.0030913	3.8762e-13	1840	-0.0163443	0.00282859	8.94775e-09	68	0.00327433	5.98643e-07	-0.0191029	0.00196934	-9.70018	3.00967e-22	0.333805	0.00327433	5.98643e-07	6.71344e-19	37	17	8531915	17	8472640	R			NA	NA	MYH10	NM_005964	5'UTR	chr17:8533004-8534933	N_Shore			NA		17:8531773-8532000	Unclassified_Cell_type_specific	NA
cg10179300	-0.0174937	0.00648439	0.00740933	62	455	-0.0444756	0.00540272	3.44411e-16	1840	-0.0335858	0.00536901	4.99393e-10	68	0.00621508	6.51998e-08	-0.033471	0.00345176	-9.69678	3.11159e-22	0.00603517	0.00621508	6.51998e-08	6.90625e-19	37	5	14147618	5	14200618	F			NA	NA	TRIO	NM_007118	Body	chr5:14143017-14145350	S_Shelf			NA		5:14147527-14147710	Unclassified_Cell_type_specific	NA
cg11205173	-0.0242939	0.00585002	4.38219e-05	62	455	-0.0280413	0.0039919	3.01153e-12	1840	-0.0247316	0.00405242	1.28513e-09	68	0.00469102	1.34858e-07	-0.02615	0.00269761	-9.69375	3.20548e-22	0.811977	0.00469102	1.34858e-07	7.06771e-19	37	4	1775077	4	1744875	R			NA	NA				chr4:1772006-1772265	S_Shelf			NA		4:1774570-1775219	Unclassified_Cell_type_specific	NA
cg00285294	-0.0232874	0.00455851	6.06515e-07	62	455	-0.025794	0.00380491	1.62294e-11	1840	-0.0177873	0.00311407	1.31443e-08	68	0.00360479	8.04165e-07	-0.0219991	0.00226949	-9.69341	3.21602e-22	0.29527	0.00360479	8.04165e-07	7.06771e-19	37	7	1089767	7	1056293	R			NA	NA	C7orf50;C7orf50;C7orf50	NM_001134395;NM_032350;NM_001134396	Body;Body;Body	chr7:1090177-1090517	N_Shore			NA				NA
cg03159409	-0.0327983	0.00979602	0.000926744	62	455	-0.037139	0.00453308	4.7195e-16	1840	-0.0438673	0.00945142	3.72483e-06	68	0.0109408	6.08453e-05	-0.0373018	0.00385073	-9.68694	3.42647e-22	0.750983	0.0109408	6.08453e-05	7.46405e-19	37	12	124779144	12	123345097	R			NA	NA	FAM101A	NM_181709	5'UTR	chr12:124780105-124780306	N_Shore			NA	12:123345091-123345182			NA
cg02923856	-0.025075	0.00400205	1.4216e-09	62	455	-0.0273182	0.00400559	1.23062e-11	1840	-0.0125365	0.00242373	2.58215e-07	68	0.00280567	7.88472e-06	-0.0193044	0.00199285	-9.68684	3.42983e-22	0.00260517	0.00280567	7.88472e-06	7.46405e-19	37	3	23989124	3	23964128	R			NA	NA	NR1D2;NR1D2	NM_001145425;NM_005126	5'UTR;Body	chr3:23986693-23988021	S_Shore			NA				TRUE
cg03450842	-0.0343807	0.00640196	1.6699e-07	62	455	-0.0310889	0.00509576	1.28242e-09	1840	-0.0261785	0.00421315	6.49037e-10	68	0.00487707	7.97608e-08	-0.0298872	0.00308678	-9.68232	3.58504e-22	0.569347	0.00487707	7.97608e-08	7.76396e-19	37	10	80834947	10	80504953	F	rs7082178		NA	NA	ZMIZ1	NM_020338	5'UTR					TRUE				NA
cg19126615	-0.0222709	0.00631598	0.000493597	62	455	-0.0289788	0.00394322	2.98821e-13	1840	-0.0219702	0.00352476	5.74402e-10	68	0.0040802	7.26087e-08	-0.0250367	0.00258675	-9.6788	3.71033e-22	0.415614	0.0040802	7.26087e-08	7.99648e-19	37	11	47290188	11	47246764	F	rs1050945	rs61896016	NA	NA	MADD;MADD;NR1H3;MADD;MADD;MADD;NR1H3;MADD;NR1H3;MADD;MADD;MADD;MADD	NM_130472;NM_130475;NM_005693;NM_001135943;NM_130471;NM_130474;NM_001130102;NM_130473;NM_001130101;NM_003682;NM_130476;NM_130470;NM_001135944	TSS1500;TSS1500;Body;TSS1500;TSS1500;TSS1500;Body;TSS1500;Body;TSS1500;TSS1500;TSS1500;TSS1500	chr11:47291200-47291858	N_Shore		CDMR	NA		11:47290158-47291841	Promoter_Associated	NA
cg00533891	-0.0386091	0.00944733	5.7397e-05	62	455	-0.0454662	0.00633046	9.92301e-13	1840	-0.0370363	0.00625098	3.76962e-09	68	0.00723603	3.08276e-07	-0.0411621	0.00425412	-9.67581	3.82043e-22	0.650381	0.00723603	3.08276e-07	8.19419e-19	37	10	80919242	10	80589248	R		rs58124651	NA	NA	ZMIZ1	NM_020338	5'UTR					TRUE				TRUE
cg18389639	-0.043024	0.00791497	1.20058e-07	62	455	-0.0346448	0.00505423	9.72369e-12	1840	-0.0244691	0.0045792	1.03382e-07	68	0.00530081	3.91022e-06	-0.0321267	0.00332049	-9.67528	3.8402e-22	0.12059	0.00530081	3.91022e-06	8.19718e-19	37	10	97049610	10	97039600	F	rs7096604		NA	NA	PDLIM1	NM_020992	Body	chr10:97050185-97051124	N_Shore		RDMR	NA		10:97049162-97050211	Unclassified_Cell_type_specific	NA
cg06925984	-0.0256581	0.00854672	0.00292678	62	455	-0.0261187	0.00388515	2.37216e-11	1840	-0.0345077	0.00465348	1.89666e-13	68	0.00538679	1.4941e-10	-0.0285907	0.00295654	-9.67031	4.03164e-22	0.421242	0.00538679	1.4941e-10	8.56483e-19	37	17	77767242	17	75381837	F			NA	NA				chr17:77763364-77767356	Island			NA	17:75381777-75382150			NA
cg02727079	-0.0381383	0.00968773	0.000104622	62	455	-0.054179	0.00776863	4.27755e-12	1840	-0.0450305	0.00697336	1.38271e-10	68	0.00807225	2.42688e-08	-0.0468663	0.00484666	-9.66981	4.05121e-22	0.416972	0.00807225	2.42688e-08	8.56563e-19	37	6	17986167	6	18094146	R			NA	NA	KIF13A;KIF13A;KIF13A;KIF13A	NM_022113;NM_001105567;NM_001105568;NM_001105566	Body;Body;Body;Body	chr6:17987415-17988405	N_Shore			NA				NA
cg05708512	-0.0308675	0.00660868	4.69244e-06	62	455	-0.0344602	0.00511861	2.22404e-11	1840	-0.032994	0.00553687	3.07492e-09	68	0.00640939	2.63631e-07	-0.0330791	0.00342179	-9.66719	4.15642e-22	0.911666	0.00640939	2.63631e-07	8.74662e-19	37	5	31731391	5	31767148	R			NA	NA								TRUE				NA
cg04890480	-0.0276177	0.00621986	1.30095e-05	62	455	-0.029719	0.00449158	4.80508e-11	1840	-0.0257049	0.00403293	2.36553e-10	68	0.00466846	3.66914e-08	-0.0277528	0.00287124	-9.66579	4.21342e-22	0.825091	0.00466846	3.66914e-08	8.82494e-19	37	1	181073734	1	179340357	R			NA	NA				chr1:181073917-181075002	N_Shore			NA				NA
cg03772384	-0.0255089	0.00481475	2.3957e-07	62	455	-0.023505	0.00400813	5.3339e-09	1840	-0.0192711	0.00294083	7.44127e-11	68	0.00340426	1.50593e-08	-0.02205	0.00228413	-9.65357	4.7475e-22	0.51835	0.00340426	1.50593e-08	9.89709e-19	37	3	12851369	3	12826369	R			NA	NA	CAND2;CAND2	NM_001162499;NM_012298	Body;Body	chr3:12851516-12851823	N_Shore			TRUE		3:12851281-12852840	Promoter_Associated	NA
cg19351603	-0.024298	0.00682398	0.000435467	62	455	-0.0321445	0.00424546	5.8016e-14	1840	-0.0197718	0.00323288	1.1871e-09	68	0.00374233	1.26879e-07	-0.025054	0.00259623	-9.65015	4.9082e-22	0.0909972	0.00374233	1.26879e-07	1.01845e-18	37	19	45943663	19	50635503	R			NA	NA				chr19:45942865-45943396	S_Shore			NA		19:45942731-45943768	Promoter_Associated	NA
cg13732465	-0.0221409	0.00641478	0.000644736	62	455	-0.0296396	0.00450411	6.09255e-11	1840	-0.0262342	0.00364329	8.9313e-13	68	0.00421741	4.95708e-10	-0.026761	0.00277546	-9.64201	5.31382e-22	0.624131	0.00421741	4.95708e-10	1.09751e-18	37	9	139549756	9	138669577	F			NA	NA				chr9:139551254-139551559	N_Shore			NA				NA
cg06084210	-0.0182371	0.00653215	0.0056061	62	455	-0.0328209	0.00424429	1.71774e-14	1840	-0.0271166	0.00436014	6.2651e-10	68	0.00504723	7.76232e-08	-0.028035	0.00290861	-9.63863	5.4915e-22	0.169105	0.00504723	7.76232e-08	1.12898e-18	37	13	103754324	13	102552325	F			NA	NA								TRUE				NA
cg09244707	-0.0217858	0.00655347	0.00100628	62	455	-0.0325013	0.00447553	5.60385e-13	1840	-0.0299075	0.00464566	1.5705e-10	68	0.00537774	2.67688e-08	-0.0293545	0.00304592	-9.63731	5.56286e-22	0.398758	0.00537774	2.67688e-08	1.13841e-18	37	7	2756996	7	2723522	R			NA	NA				chr7:2758004-2758257	N_Shore			TRUE	7:2722946-2723939	7:2756836-2757919	Unclassified_Cell_type_specific	NA
cg15338967	-0.0247989	0.00556887	1.23017e-05	62	455	-0.0302348	0.00440015	8.67581e-12	1840	-0.0228105	0.00377193	1.8027e-09	68	0.00436632	1.74916e-07	-0.0260931	0.00270817	-9.63496	5.69155e-22	0.471139	0.00436632	1.74916e-07	1.15943e-18	37	13	49175326	13	48073327	F			NA	NA								TRUE				NA
cg23242489	-0.0230782	0.00526479	1.66185e-05	62	455	-0.0280257	0.00358915	9.64541e-15	1840	-0.0174214	0.00374461	3.53313e-06	68	0.0043347	5.8434e-05	-0.0235754	0.00244759	-9.63211	5.85127e-22	0.168477	0.0043347	5.8434e-05	1.1835e-18	37	7	1084791	7	1051317	R			NA	NA	C7orf50;C7orf50;C7orf50	NM_001134395;NM_032350;NM_001134396	Body;Body;Body	chr7:1084387-1084595	S_Shore			NA		7:1083296-1085050	Promoter_Associated	NA
cg24427724	-0.020331	0.00637239	0.00158426	62	455	-0.0298417	0.00403968	2.26354e-13	1840	-0.0251627	0.00398668	3.50664e-10	68	0.00461492	4.96732e-08	-0.0264252	0.00274351	-9.63191	5.86276e-22	0.426417	0.00461492	4.96732e-08	1.1835e-18	37	12	6234257	12	6104518	F		rs61750447	NA	NA	VWF	NM_000552	TSS1500					NA				NA
cg19254163	-0.027986	0.00714041	0.000112028	62	455	-0.0359774	0.0046235	1.18663e-14	1840	-0.0245571	0.00480594	3.58669e-07	68	0.00556328	1.01414e-05	-0.030651	0.00318298	-9.62966	5.99303e-22	0.263644	0.00556328	1.01414e-05	1.20434e-18	37	11	60623782	11	60380358	R			NA	NA	GPR44	NM_004778	TSS1500	chr11:60619924-60621111	S_Shelf			TRUE				NA
cg19458020	-0.00651832	0.00667249	0.329477	62	455	-0.022453	0.00287318	9.19466e-15	1840	-0.0228486	0.00330201	6.37651e-12	68	0.00382236	2.26405e-09	-0.0208928	0.00217165	-9.6207	6.53828e-22	0.0743606	0.00382236	2.26405e-09	1.30802e-18	37	17	38473119	17	35726645	R			NA	NA	RARA;RARA;RARA	NM_001145302;NM_000964;NM_001145301	TSS1500;5'UTR;TSS1500	chr17:38472958-38473201	Island			TRUE	17:35726539-35726727	17:38472852-38476047	Promoter_Associated	NA
cg26575622	-0.015133	0.00436583	0.000611913	62	455	-0.0239745	0.00311002	2.06372e-14	1840	-0.0212516	0.00376215	1.88832e-08	68	0.00435501	1.06184e-06	-0.0210623	0.0021896	-9.61924	6.63169e-22	0.256248	0.00435501	1.06184e-06	1.32079e-18	37	10	77872458	10	77542464	F		rs67299678	NA	NA	C10orf11	NM_032024	Body	chr10:77872083-77872305	S_Shore			TRUE				NA
cg07250214	-0.0258133	0.00880959	0.00367135	62	455	-0.0417418	0.00599877	4.76817e-12	1840	-0.0392336	0.00551143	1.59771e-12	68	0.00637994	7.77198e-10	-0.0376514	0.00391504	-9.61713	6.76931e-22	0.311583	0.00637994	7.77198e-10	1.3422e-18	37	17	77763166	17	75377761	F	rs79934344		NA	NA				chr17:77763364-77767356	N_Shore		RDMR	NA				NA
cg25268718	-0.0362859	0.0067318	1.51114e-07	62	455	-0.0274401	0.0044586	9.22628e-10	1840	-0.0237893	0.00389479	1.24591e-09	68	0.00450855	1.31684e-07	-0.0275683	0.00286809	-9.61208	7.10983e-22	0.304165	0.00450855	1.31684e-07	1.40348e-18	37	14	24604711	14	23674551	F			NA	TRUE	PSME1;PSME1	NM_006263;NM_176783	TSS1500;TSS1500	chr14:24605082-24605760	N_Shore			NA				NA
cg20822990	-0.00944595	0.00463038	0.0423028	62	455	-0.0262856	0.00348219	6.88271e-14	1840	-0.0213025	0.00292541	4.99555e-13	68	0.00338641	3.16235e-10	-0.0206459	0.00215011	-9.60225	7.82209e-22	0.0141842	0.00338641	3.16235e-10	1.53728e-18	37	1	17338766	1	17211353	R			NA	NA	ATP13A2;ATP13A2;ATP13A2	NM_022089;NM_001141974;NM_001141973	TSS1500;TSS1500;TSS1500	chr1:17337829-17338590	S_Shore			TRUE		1:17336920-17338827	Promoter_Associated	NA
cg26403171	-0.0294846	0.00854939	0.000651175	62	455	-0.0390198	0.00548933	1.67407e-12	1840	-0.0352025	0.00549793	1.9642e-10	68	0.00636431	3.17993e-08	-0.0358796	0.00373831	-9.59782	8.16565e-22	0.638245	0.00636431	3.17993e-08	1.59776e-18	37	5	148507714	5	148487907	R			NA	NA								TRUE		5:148507442-148508522	Unclassified	TRUE
cg15961693	-0.0236441	0.00551842	2.53115e-05	62	455	-0.0260402	0.00316006	3.22083e-16	1840	-0.0135916	0.00336867	5.70785e-05	68	0.00389952	0.000491314	-0.0215251	0.00224314	-9.59595	8.31459e-22	0.0422551	0.00389952	0.000491314	1.6198e-18	37	6	139689053	6	139730746	R			NA	NA								TRUE				NA
cg21097733	-0.0177119	0.00708779	0.0130385	62	455	-0.0279544	0.00392519	1.52193e-12	1840	-0.0225961	0.00321075	2.81776e-12	68	0.00371671	1.20492e-09	-0.0241899	0.00252216	-9.59098	8.72509e-22	0.379264	0.00371671	1.20492e-09	1.69238e-18	37	17	46623729	17	43978728	F			NA	NA	HOXB2	NM_002145	TSS1500	chr17:46620367-46621373	S_Shelf			NA				NA
cg22075924	-0.0213029	0.0055044	0.000135796	62	455	-0.021793	0.00376543	8.37197e-09	1840	-0.0247001	0.0032237	3.04305e-14	68	0.0037317	3.61656e-11	-0.0228913	0.0023881	-9.58556	9.19591e-22	0.817385	0.0037317	3.61656e-11	1.77599e-18	37	1	78005352	1	77777940	F			NA	NA	AK5;AK5	NM_174858;NM_012093	Body;Body					TRUE				TRUE
cg06804344	-0.0433966	0.0102871	3.33835e-05	62	455	-0.0535962	0.00707111	5.4609e-14	1840	-0.0352969	0.00688698	3.30915e-07	68	0.00797225	9.53471e-06	-0.0450908	0.00470448	-9.58466	9.2765e-22	0.225016	0.00797225	9.53471e-06	1.78383e-18	37	3	128778699	3	130261389	F			NA	NA	GP9	NM_000174	TSS1500					NA				NA
cg03653817	-0.0242287	0.00735665	0.00111879	62	455	-0.0356121	0.00496304	1.04038e-12	1840	-0.030806	0.00476533	1.32088e-10	68	0.00551627	2.34288e-08	-0.0316064	0.00329801	-9.58349	9.38185e-22	0.432096	0.00551627	2.34288e-08	1.79634e-18	37	1	181065498	1	179332121	F	rs73054329		NA	NA								TRUE				TRUE
cg27554551	-0.0245393	0.00587132	3.92496e-05	62	455	-0.0296043	0.00403233	3.15027e-13	1840	-0.021573	0.00395368	5.56793e-08	68	0.00457671	2.43334e-06	-0.0257681	0.00268946	-9.58116	9.59597e-22	0.408792	0.00457671	2.43334e-06	1.82949e-18	37	16	4421486	16	4361487	F			NA	NA	VASN;CORO7	NM_138440;NM_024535	TSS1500;Body	chr16:4421642-4422240	N_Shore			NA		16:4421216-4422699	Unclassified_Cell_type_specific	NA
cg08396193	-0.0274338	0.00525647	3.54e-07	62	455	-0.0224059	0.00587045	0.000139703	1840	-0.0290413	0.00352431	3.37484e-16	68	0.00407969	1.09113e-12	-0.0270402	0.00282514	-9.57129	1.05581e-21	0.647466	0.00407969	1.09113e-12	2.00436e-18	37	7	27193709	7	27160234	F			NA	NA	HOXA7	NM_006896	3'UTR	chr7:27194583-27194827	N_Shore		CDMR	NA		7:27193699-27194198	Unclassified_Cell_type_specific	NA
cg14507146	-0.0193587	0.00438933	1.4802e-05	62	455	-0.0283684	0.00338915	1.1215e-16	1840	-0.0125498	0.00306785	4.49918e-05	68	0.0035513	0.000409509	-0.0204789	0.00214051	-9.56732	1.09713e-21	0.00532898	0.0035513	0.000409509	2.07397e-18	37	5	34043333	5	34079090	F			NA	NA	C1QTNF3;C1QTNF3	NM_181435;NM_030945	TSS200;TSS200					NA				NA
cg02355304	-0.0407245	0.0087758	5.37563e-06	62	455	-0.0408125	0.00596955	1.0981e-11	1840	-0.0372475	0.00665296	2.51166e-08	68	0.00770135	1.32157e-06	-0.0397547	0.00415562	-9.56651	1.10576e-21	0.92793	0.00770135	1.32157e-06	2.08146e-18	37	7	5536984	7	5503510	R			NA	NA	MIR589;FBXL18	NR_030318;NM_024963	TSS1500;Body	chr7:5539957-5541567	N_Shelf			NA	7:5503439-5503563	7:5536936-5537515	Unclassified_Cell_type_specific	NA
cg26803969	-0.0103613	0.00483397	0.0329522	62	455	-0.0191281	0.00247058	1.59903e-14	1840	-0.0160811	0.00255274	3.78592e-10	68	0.00295501	5.26898e-08	-0.0168733	0.0017646	-9.56211	1.15375e-21	0.256716	0.00295501	5.26898e-08	2.16268e-18	37	2	28579423	2	28432927	F			NA	NA								TRUE		2:28579219-28579467	Unclassified_Cell_type_specific	TRUE
cg11291003	-0.0517668	0.0105427	1.55971e-06	62	455	-0.0245596	0.00337609	5.11987e-13	1840	-0.0294852	0.00563714	1.89797e-07	68	0.00652546	6.2283e-06	-0.027558	0.00288416	-9.55496	1.23636e-21	0.0462177	0.00652546	6.2283e-06	2.30783e-18	37	5	134526241	5	134554140	F			NA	NA				chr5:134526927-134527419	N_Shore		CDMR	NA	5:134554072-134554208			NA
cg10646145	-0.0222403	0.00796747	0.00561469	62	455	-0.0368812	0.00495366	1.47854e-13	1840	-0.0276543	0.00429787	1.60437e-10	68	0.00497514	2.72122e-08	-0.0306544	0.00321237	-9.54261	1.39282e-21	0.216644	0.00497514	2.72122e-08	2.58905e-18	37	2	9235600	2	9153051	F			NA	NA								TRUE	2:9152983-9153075			NA
cg23233742	-0.0223758	0.00738399	0.00267473	62	455	-0.0381398	0.00504232	6.13825e-14	1840	-0.0257406	0.00412262	5.37532e-10	68	0.00477228	6.89969e-08	-0.029934	0.00313758	-9.54046	1.42194e-21	0.107084	0.00477228	6.89969e-08	2.6322e-18	37	5	139077894	5	139058078	F	rs72000517		NA	NA				chr5:139076542-139077179	S_Shore		RDMR	TRUE		5:139076721-139077981	Unclassified	TRUE
cg00863378	-0.0151304	0.0065076	0.0207957	62	455	-0.0374113	0.00471575	3.67376e-15	1840	-0.0344049	0.00535834	1.75075e-10	68	0.00620272	2.91043e-08	-0.0310218	0.00325175	-9.54003	1.42792e-21	0.0174523	0.00620272	2.91043e-08	2.63235e-18	37	16	56549757	16	55107258	R			NA	NA	BBS2	NM_031885	Body	chr16:56553529-56554075	N_Shelf			NA				NA
cg15803221	-0.0138548	0.0115336	0.230683	62	455	-0.0440488	0.00511427	1.50449e-17	1840	-0.0312146	0.00574418	6.29806e-08	68	0.00664937	2.6744e-06	-0.036483	0.00382452	-9.53924	1.43888e-21	0.0356959	0.00664937	2.6744e-06	2.64165e-18	37	17	38473166	17	35726692	F	rs80014609		NA	NA	RARA;RARA;RARA	NM_001145302;NM_000964;NM_001145301	TSS1500;5'UTR;TSS1500	chr17:38472958-38473201	Island			TRUE	17:35726539-35726727	17:38472852-38476047	Promoter_Associated	NA
cg19908207	-0.0226632	0.00700879	0.0013712	62	455	-0.0312477	0.00506354	8.32028e-10	1840	-0.0319835	0.00418284	3.42393e-14	68	0.00484199	3.96311e-11	-0.0298423	0.00313093	-9.53145	1.55099e-21	0.516397	0.00484199	3.96311e-11	2.8358e-18	37	5	137610645	5	137638544	R			NA	NA	GFRA3	NM_001496	TSS1500	chr5:137610105-137610311	S_Shore			TRUE		5:137609701-137610855	Unclassified_Cell_type_specific	NA
cg02438545	-0.0259083	0.00727261	0.000432678	62	455	-0.0283086	0.00411728	8.42832e-12	1840	-0.0263547	0.00410121	1.69255e-10	68	0.0047475	2.83567e-08	-0.0272284	0.00285989	-9.52079	1.71866e-21	0.934427	0.0047475	2.83567e-08	3.12954e-18	37	9	99380444	9	98420265	R			NA	NA	CDC14B;CDC14B	NM_003671;NM_033331	Body;Body	chr9:99380814-99382236	N_Shore			NA				NA
cg23009067	-0.0105028	0.00507293	0.0393477	62	455	-0.0263084	0.00392411	2.68299e-11	1840	-0.035392	0.00414985	3.20727e-17	68	0.0048038	1.73861e-13	-0.0248095	0.00260702	-9.5164	1.79286e-21	0.00153967	0.0048038	1.73861e-13	3.25138e-18	37	7	2775923	7	2742449	F			NA	NA	GNA12	NM_007353	Body	chr7:2774444-2774655	S_Shore			TRUE	7:2742399-2742473			NA
cg01803759	-0.0130463	0.00481282	0.00713402	62	455	-0.0178536	0.00238297	1.04607e-13	1840	-0.0194154	0.00315832	9.77782e-10	68	0.00365602	1.09303e-07	-0.0175452	0.001844	-9.51474	1.82159e-21	0.562078	0.00365602	1.09303e-07	3.28188e-18	37	1	27831295	1	27703882	F			NA	NA								TRUE				TRUE
cg01368217	-0.0220222	0.00624082	0.000488976	62	455	-0.0352055	0.00472417	1.40478e-13	1840	-0.0283978	0.00486144	6.17993e-09	68	0.00562752	4.50597e-07	-0.0297827	0.00313021	-9.51459	1.82439e-21	0.231712	0.00562752	4.50597e-07	3.28188e-18	37	10	127836603	10	127826593	R			NA	NA	ADAM12;ADAM12	NM_003474;NM_021641	Body;Body					TRUE				NA
cg12363903	-0.0439127	0.0102757	2.65285e-05	62	455	-0.033325	0.00465893	1.22091e-12	1840	-0.0524184	0.00920087	1.4315e-08	68	0.0106508	8.58575e-07	-0.0374984	0.00394187	-9.51284	1.8553e-21	0.206549	0.0106508	8.58575e-07	3.32407e-18	37	5	134526269	5	134554168	F			NA	NA				chr5:134526927-134527419	N_Shore		CDMR	NA	5:134554072-134554208			NA
cg10198479	-0.0467992	0.0119827	0.000118272	62	455	-0.0508752	0.00762659	3.35561e-11	1840	-0.0524792	0.00816986	1.72075e-10	68	0.0094573	2.87196e-08	-0.0505794	0.00531963	-9.50806	1.94244e-21	0.931752	0.0094573	2.87196e-08	3.46628e-18	37	16	85268435	16	83825936	F			NA	NA				chr16:85269192-85269464	N_Shore			NA	16:83825859-83826016			NA
cg21545013	-0.0224453	0.00717446	0.0019451	62	455	-0.0269893	0.00439714	1.02149e-09	1840	-0.0268847	0.00353355	4.55135e-14	68	0.00409037	4.94231e-11	-0.0262672	0.00276377	-9.5041	2.0178e-21	0.8464	0.00409037	4.94231e-11	3.58643e-18	37	1	8407891	1	8330478	R			NA	NA				chr1:8403697-8404102	S_Shelf			NA				NA
cg27143204	-0.0164595	0.0068905	0.0175788	62	455	-0.0344237	0.00396837	8.95986e-18	1840	-0.0205476	0.00434248	2.40857e-06	68	0.00502679	4.35823e-05	-0.0269521	0.00283824	-9.49605	2.18007e-21	0.023672	0.00502679	4.35823e-05	3.85945e-18	37	5	54530375	5	54566132	F			NA	NA	CCNO	NM_021147	TSS1500	chr5:54528095-54528404	S_Shore			NA	5:54566036-54566194			NA
cg11316386	-0.0236904	0.00979724	0.0162508	62	455	-0.044654	0.006729	4.22516e-11	1840	-0.0488265	0.00631451	1.78715e-14	68	0.00730958	2.39272e-11	-0.0419146	0.00441858	-9.48599	2.40099e-21	0.104351	0.00730958	2.39272e-11	4.23376e-18	37	1	247275808	1	245342431	R			NA	NA	C1orf229	NM_207401	TSS200	chr1:247274585-247275757	S_Shore			TRUE		1:247273921-247275897	Unclassified_Cell_type_specific	NA
cg05517976	-0.00763152	0.00412849	0.0655995	62	455	-0.0209516	0.00243125	1.44628e-17	1840	-0.00955143	0.00155228	9.4355e-10	68	0.00179689	1.06349e-07	-0.0129297	0.00136392	-9.47982	2.54722e-21	0.000324206	0.00179689	1.06349e-07	4.47394e-18	37	7	27220049	7	27186574	F			NA	NA	HOXA10	NM_153715	TSS200	chr7:27219309-27219750	S_Shore			NA		7:27218624-27220804	Unclassified	NA
cg22515654	-0.040463	0.010638	0.000175602	62	455	-0.0485252	0.00666235	4.80091e-13	1840	-0.0369615	0.00655724	2.0227e-08	68	0.00759056	1.11935e-06	-0.0429437	0.00453042	-9.47895	2.56851e-21	0.502241	0.00759056	1.11935e-06	4.49364e-18	37	1	10590672	1	10513259	R			NA	NA	PEX14	NM_004565	Body					NA	1:10513054-10513262			NA
cg25491122	-0.0640354	0.007687	3.81486e-15	62	455	-0.0202925	0.00485646	3.07244e-05	1840	-0.0285976	0.00481523	3.46528e-09	68	0.00557403	2.88977e-07	-0.0313033	0.00330575	-9.46935	2.81584e-21	7.85966e-06	0.00557403	2.88977e-07	4.90664e-18	37	13	67801551	13	66699552	F			NA	NA	PCDH9;PCDH9	NM_203487;NM_020403	Body;Body	chr13:67804593-67805459	N_Shelf		CDMR	NA				NA
cg21715751	-0.0333684	0.00863881	0.00013984	62	455	-0.0394894	0.00626105	3.55032e-10	1840	-0.0383095	0.00556991	8.48243e-12	68	0.00644764	2.822e-09	-0.037736	0.00398524	-9.46895	2.82658e-21	0.84284	0.00644764	2.822e-09	4.90664e-18	37	19	33795390	19	38487230	R			NA	NA	LOC80054	NR_026887	Body	chr19:33792061-33794944	S_Shore			NA		19:33795345-33795497	Unclassified_Cell_type_specific	NA
cg04550950	-0.0476487	0.00721157	2.01041e-10	62	455	-0.033177	0.00629292	1.50744e-07	1840	-0.0323871	0.00609077	1.19091e-07	68	0.00705058	4.35792e-06	-0.0372387	0.00393455	-9.46455	2.94818e-21	0.22607	0.00705058	4.35792e-06	5.09789e-18	37	1	90299895	1	90072483	F			NA	NA	LRRC8D;LRRC8D	NM_018103;NM_001134479	5'UTR;5'UTR					TRUE				NA
cg09598552	-0.016825	0.00726821	0.0213535	62	455	-0.0300129	0.00444981	2.04589e-11	1840	-0.0405083	0.00521991	1.44533e-14	68	0.00604248	2.02912e-11	-0.0304034	0.00321377	-9.46036	3.06881e-21	0.0429715	0.00604248	2.02912e-11	5.286e-18	37	10	73417893	10	73087899	F			NA	NA	CDH23	NM_022124	Body					TRUE				NA
cg10045354	-0.0333085	0.00772524	2.25768e-05	62	455	-0.0375764	0.00476246	5.13669e-15	1840	-0.0213431	0.00506274	2.61968e-05	68	0.00586055	0.000270709	-0.0315276	0.00333405	-9.45626	3.19146e-21	0.0960264	0.00586055	0.000270709	5.45169e-18	37	11	111169427	11	110674637	R			NA	NA	C11orf93;C11orf92	NM_001136105;NM_207429	TSS1500;5'UTR	chr11:111169304-111170428	Island			NA	11:110674530-110675889			TRUE
cg02409364	-0.019079	0.00687869	0.00592124	62	455	-0.0284581	0.00566903	5.66855e-07	1840	-0.0387875	0.00424723	1.83369e-19	68	0.00491652	2.9976e-15	-0.0309052	0.00326825	-9.4562	3.1933e-21	0.0574848	0.00491652	2.9976e-15	5.45169e-18	37	20	35199934	20	34633348	R			NA	NA				chr20:35201323-35203490	N_Shore		RDMR	NA				NA
cg01344797	-0.011848	0.00510365	0.0209891	62	455	-0.0254267	0.00336477	6.47667e-14	1840	-0.0191625	0.00292204	7.20414e-11	68	0.00338251	1.46883e-08	-0.020435	0.00216108	-9.45593	3.20167e-21	0.0752748	0.00338251	1.46883e-08	5.45169e-18	37	10	104172924	10	104162914	F			NA	NA	PSD	NM_002779	Body	chr10:104168558-104169153	S_Shelf			NA		10:104172924-104173137	Unclassified_Cell_type_specific	TRUE
cg16248287	-0.0146211	0.00515633	0.00491288	62	455	-0.0226458	0.00327297	6.25473e-12	1840	-0.0168699	0.00243145	5.6109e-12	68	0.00281461	2.05114e-09	-0.0186375	0.00197184	-9.45183	3.3296e-21	0.286372	0.00281461	2.05114e-09	5.6196e-18	37	10	21804965	10	21844971	F			NA	NA	C10orf140	NM_207371	Body	chr10:21805197-21805459	N_Shore		CDMR	NA		10:21804943-21805025	Unclassified_Cell_type_specific	NA
cg04242898	-0.0194272	0.00472464	5.18181e-05	62	455	-0.0263667	0.00423239	5.77606e-10	1840	-0.0241891	0.00353982	1.14845e-11	68	0.00409764	3.56542e-09	-0.0236162	0.00249859	-9.45182	3.32983e-21	0.541178	0.00409764	3.56542e-09	5.6196e-18	37	22	43043131	22	41373075	F	rs5996204		NA	NA	CYB5R3;CYB5R3;CYB5R3	NM_007326;NM_000398;NM_001129819	TSS200;Body;TSS200	chr22:43045009-43045679	N_Shore			NA				NA
cg00108715	-0.0182304	0.00567321	0.00146723	62	455	-0.0308512	0.0043581	2.05658e-12	1840	-0.0241165	0.00367453	6.96134e-11	68	0.00425358	1.43054e-08	-0.0253519	0.00268229	-9.45156	3.33806e-21	0.196678	0.00425358	1.43054e-08	5.6196e-18	37	3	52565015	3	52540055	F			NA	NA	NT5DC2;NT5DC2	NM_001134231;NM_022908	Body;Body	chr3:52567009-52568807	N_Shore			NA		3:52564840-52565242	Unclassified_Cell_type_specific	NA
cg24361265	-0.0546536	0.0147509	0.000255247	62	455	-0.0652785	0.00896711	4.93138e-13	1840	-0.0516964	0.00919538	2.19975e-08	68	0.0106444	1.19376e-06	-0.0587543	0.00621873	-9.44796	3.45514e-21	0.592655	0.0106444	1.19376e-06	5.79483e-18	37	15	44068668	15	41855960	F			NA	NA	ELL3	NM_025165	Body	chr15:44068586-44069792	Island		RDMR	TRUE	15:41855895-41857084	15:44068213-44070508	Promoter_Associated	NA
cg02029665	-0.0130564	0.00370932	0.000504851	62	455	-0.0225259	0.00326215	6.87663e-12	1840	-0.0196828	0.00296706	4.37528e-11	68	0.00343462	1.00019e-08	-0.0188299	0.00199434	-9.44165	3.66949e-21	0.151977	0.00343462	1.00019e-08	6.13128e-18	37	22	46441799	22	44820463	F	rs12158719		NA	NA	LOC100271722	NR_027036	TSS1500	chr22:46440393-46441019	S_Shore			NA				NA
cg12252865	-0.0204365	0.00640605	0.00158586	62	455	-0.0203227	0.0033171	1.09494e-09	1840	-0.0260854	0.00345085	6.5742e-14	68	0.00399465	6.57325e-11	-0.0223681	0.00237077	-9.43494	3.91234e-21	0.51245	0.00399465	6.57325e-11	6.51266e-18	37	3	13520771	3	13495771	F			NA	NA	HDAC11;HDAC11	NM_001136041;NM_024827	TSS1500;TSS1500	chr3:13520912-13521319	N_Shore			NA				NA
cg12371924	-0.0251373	0.00820671	0.00240765	62	455	-0.0421126	0.00645534	8.84102e-11	1840	-0.0470718	0.00633515	1.70186e-13	68	0.00733347	1.37379e-10	-0.03933	0.00417249	-9.42603	4.25911e-21	0.117002	0.00733347	1.37379e-10	7.06354e-18	37	12	25102469	12	24993736	F			NA	NA	BCAT1	NM_005504	TSS200	chr12:25101607-25102073	S_Shore			NA		12:25101345-25102494	Promoter_Associated	NA
cg03654166	-0.0346546	0.00578379	6.46478e-09	62	455	-0.0257649	0.004354	3.8888e-09	1840	-0.0240813	0.00465187	2.52476e-07	68	0.00538493	7.75013e-06	-0.027538	0.00292191	-9.42465	4.31559e-21	0.351357	0.00538493	7.75013e-06	7.13072e-18	37	2	172944393	2	172652639	R			NA	NA	MAP1D	NM_199227	Body	chr2:172944988-172945384	N_Shore		RDMR	NA		2:172944226-172944461	Unclassified_Cell_type_specific	NA
cg18282388	-0.0312393	0.00720852	2.0561e-05	62	455	-0.0338337	0.00489428	6.52417e-12	1840	-0.0290618	0.00528684	4.445e-08	68	0.00611995	2.04741e-06	-0.0318114	0.00337694	-9.4202	4.50247e-21	0.827418	0.00611995	2.04741e-06	7.41205e-18	37	11	129716470	11	129221680	R			NA	NA	TMEM45B	NM_138788	5'UTR					TRUE				TRUE
cg20494738	-0.0239077	0.00463876	4.8681e-07	62	455	-0.0169709	0.00235391	8.15529e-13	1840	-0.0092468	0.00170129	6.26122e-08	68	0.00196938	2.6624e-06	-0.0135278	0.00143624	-9.41888	4.55905e-21	0.00264277	0.00196938	2.6624e-06	7.47759e-18	37	12	124985889	12	123551842	F	rs73423681		NA	NA	NCOR2;NCOR2	NM_006312;NM_001077261	5'UTR;5'UTR					TRUE	12:123551376-123551979			NA
cg02453726	-0.0183483	0.00524556	0.000546448	62	455	-0.0161651	0.00272561	3.59228e-09	1840	-0.0229383	0.00299928	3.38388e-14	68	0.00347191	3.92709e-11	-0.0186905	0.00198454	-9.41806	4.59512e-21	0.307338	0.00347191	3.92709e-11	7.50915e-18	37	5	141339766	5	141319950	F		rs75001959	NA	NA	PCDH12	NM_016580	TSS1500					TRUE		5:141339595-141339883	Unclassified	NA
cg06002638	-0.0229439	0.0069323	0.0010581	62	455	-0.0175033	0.00319285	4.78554e-08	1840	-0.0274972	0.00330308	1.70599e-16	68	0.00382359	6.41043e-13	-0.0217574	0.00231062	-9.41626	4.67426e-21	0.131466	0.00382359	6.41043e-13	7.61059e-18	37	12	109592017	12	108076400	R			NA	NA	ACACB	NM_001093	Body	chr12:109592315-109592633	N_Shore			NA		12:109591912-109593277	Promoter_Associated	NA
cg03849731	-0.0138292	0.00592836	0.0203821	62	455	-0.0327628	0.00404353	9.70591e-16	1840	-0.0229166	0.00397271	9.47102e-09	68	0.00459874	6.25334e-07	-0.0254267	0.00270271	-9.40789	5.06215e-21	0.0245194	0.00459874	6.25334e-07	8.21219e-18	37	3	129326718	3	130809408	R		rs9867668	NA	NA	PLXND1	NM_015103	TSS1500	chr3:129323915-129325332	S_Shore			NA		3:129326446-129326914	Unclassified_Cell_type_specific	NA
cg18064256	-0.0383413	0.00874202	1.64501e-05	62	455	-0.0368883	0.00573597	1.61111e-10	1840	-0.0335835	0.00547453	1.05865e-09	68	0.00633723	1.16188e-07	-0.0359629	0.00382418	-9.40407	5.24916e-21	0.886468	0.00633723	1.16188e-07	8.48472e-18	37	19	45905621	19	50597461	F			NA	NA	PPP1R13L;PPP1R13L	NM_001142502;NM_006663	5'UTR;5'UTR	chr19:45908140-45908466	N_Shelf			NA		19:45905615-45905920	Unclassified	TRUE
cg00395063	-0.029887	0.00548936	1.14842e-07	62	455	-0.0207399	0.00352357	4.68995e-09	1840	-0.019324	0.00322221	2.44451e-09	68	0.00372997	2.21032e-07	-0.021827	0.00232115	-9.40356	5.27493e-21	0.259056	0.00372997	2.21032e-07	8.49558e-18	37	11	120210293	11	119715503	F			NA	NA	ARHGEF12	NM_015313	Body	chr11:120206460-120207649	S_Shelf			NA				NA
cg21606956	-0.0117389	0.00392484	0.00303238	62	455	-0.0241476	0.00321268	8.74472e-14	1840	-0.0154746	0.00245182	3.51125e-10	68	0.00283819	4.97235e-08	-0.0175652	0.00187007	-9.39281	5.84223e-21	0.0310523	0.00283819	4.97235e-08	9.37542e-18	37	1	184211934	1	182478557	R			NA	NA								TRUE				NA
cg16027267	-0.0181753	0.00534679	0.000775313	62	455	-0.0294689	0.00432118	1.23374e-11	1840	-0.0241198	0.00364187	4.70016e-11	68	0.00421577	1.05696e-08	-0.0246621	0.00262794	-9.38458	6.31666e-21	0.255917	0.00421577	1.05696e-08	1.01004e-17	37	17	37820515	17	35074041	R		rs45591632	NA	NA	TCAP	NM_003673	TSS1500	chr17:37823693-37824989	N_Shelf			TRUE				NA
cg02379533	-0.00983145	0.00578436	0.0903215	62	455	-0.0255165	0.00359348	1.76508e-12	1840	-0.0183391	0.00249467	3.02612e-13	68	0.00288779	2.14538e-10	-0.0196661	0.00209776	-9.37481	6.93036e-21	0.0563459	0.00288779	2.14538e-10	1.10422e-17	37	5	154214618	5	154194811	R			NA	NA	C5orf4	NM_032385	Body			low-CpG:154194792-154194813		NA				NA
cg21160357	-0.0279112	0.00656314	2.89399e-05	62	455	-0.0348035	0.00484792	1.01416e-12	1840	-0.0245565	0.00473399	2.38732e-07	68	0.00547999	7.42483e-06	-0.0297439	0.00317718	-9.36172	7.8448e-21	0.356427	0.00547999	7.42483e-06	1.24547e-17	37	7	47522272	7	47488797	R			NA	NA	TNS3	NM_022748	5'UTR					TRUE				TRUE
cg26161024	-0.0186048	0.00432349	2.33984e-05	62	455	-0.0205784	0.00334895	9.79507e-10	1840	-0.0169892	0.00259506	7.74887e-11	68	0.00300399	1.55366e-08	-0.0185927	0.00198624	-9.36075	7.91733e-21	0.72742	0.00300399	1.55366e-08	1.25252e-17	37	1	27693840	1	27566427	F			NA	NA	MAP3K6	NM_004672	TSS1500	chr1:27692412-27693243	S_Shore			NA		1:27692972-27694160	Promoter_Associated	NA
cg05669853	-0.012274	0.00532298	0.0218602	62	455	-0.0329841	0.00421698	8.70908e-15	1840	-0.0249982	0.00392149	2.35177e-10	68	0.00453945	3.6527e-08	-0.0249982	0.00267209	-9.3553	8.33598e-21	0.00955963	0.00453945	3.6527e-08	1.3141e-17	37	6	107435226	6	107541919	R			NA	NA	BEND3;BEND3	NM_001080450;NM_001080450	1stExon;5'UTR	chr6:107435454-107437310	N_Shore			NA				NA
cg17164905	-0.00656523	0.00520519	0.208271	62	455	-0.0268763	0.00324802	2.44191e-16	1840	-0.0205489	0.0033399	9.47178e-10	68	0.00386622	1.06663e-07	-0.0209702	0.00224394	-9.34524	9.16853e-21	0.004134	0.00386622	1.06663e-07	1.44025e-17	37	1	27931310	1	27803897	R			NA	NA	AHDC1	NM_001029882	TSS1500	chr1:27929705-27930866	S_Shore			NA	1:27803737-27803945			NA
cg21422605	-0.0173951	0.00455531	0.000165747	62	455	-0.0278161	0.00422661	6.06764e-11	1840	-0.0241368	0.00366938	6.32018e-11	68	0.00424762	1.32791e-08	-0.0233916	0.00250318	-9.34477	9.20876e-21	0.239374	0.00424762	1.32791e-08	1.44149e-17	37	1	85313514	1	85086102	F			NA	NA	LPAR3	NM_012152	Body					TRUE				NA
cg15728320	-0.0163486	0.00579885	0.00516158	62	455	-0.030383	0.00452314	2.46051e-11	1840	-0.0278237	0.00391134	1.65485e-12	68	0.00452771	7.98595e-10	-0.026127	0.00280169	-9.32546	1.10508e-20	0.144476	0.00452771	7.98595e-10	1.72379e-17	37	1	47658945	1	47431532	R			NA	NA								TRUE		1:47658105-47659561	Unclassified	TRUE
cg09776772	-0.0207629	0.00546466	0.000178407	62	455	-0.0122593	0.00154713	3.95072e-15	1840	-0.0099746	0.00242953	4.22317e-05	68	0.00281239	0.00039014	-0.0122522	0.00131568	-9.31247	1.24893e-20	0.214233	0.00281239	0.00039014	1.94138e-17	37	7	2150534	7	2117060	F			NA	NA	MAD1L1;MAD1L1;MAD1L1	NM_003550;NM_001013837;NM_001013836	Body;Body;Body					NA	7:2116939-2117617			NA
cg09537533	-0.0207651	0.00560566	0.000256015	62	455	-0.0259503	0.0042351	1.08963e-09	1840	-0.0229895	0.00331075	5.39595e-12	68	0.00383247	1.9902e-09	-0.0235952	0.00253461	-9.30922	1.28775e-20	0.744864	0.00383247	1.9902e-09	1.99478e-17	37	20	592957	20	540957	F			NA	NA				chr20:590222-591222	S_Shore		RDMR	NA				NA
cg02933228	-0.0160736	0.00464693	0.000627935	62	455	-0.0204327	0.00298173	9.85716e-12	1840	-0.0155707	0.00248798	4.90466e-10	68	0.00288004	6.43015e-08	-0.0176117	0.00189203	-9.30835	1.29838e-20	0.47075	0.00288004	6.43015e-08	2.0043e-17	37	11	64611087	11	64367663	F			NA	NA	CDC42BPG	NM_017525	Body	chr11:64611714-64612634	N_Shore			TRUE		11:64610375-64613007	Promoter_Associated	NA
cg23371208	-0.020679	0.00527186	0.00011065	62	455	-0.0245974	0.00370626	4.20679e-11	1840	-0.0187402	0.0030379	8.56625e-10	68	0.00351663	9.87329e-08	-0.0213565	0.00229632	-9.30033	1.40005e-20	0.513084	0.00351663	9.87329e-08	2.15378e-17	37	11	57408514	11	57165090	F			NA	NA	MIR130A	NR_029673	TSS200					NA				TRUE
cg07810884	-0.0134992	0.00519759	0.00990256	62	455	-0.0251234	0.00335507	1.07749e-13	1840	-0.0192265	0.00317342	1.68451e-09	68	0.0036735	1.66035e-07	-0.0207861	0.00223631	-9.29485	1.47416e-20	0.148306	0.0036735	1.66035e-07	2.26e-17	37	19	16178099	19	16039099	F			NA	NA	TPM4	NM_001145160	TSS1500	chr19:16178396-16178609	N_Shore			NA		19:16177987-16178319	Unclassified_Cell_type_specific	TRUE
cg04177945	-0.0199249	0.00792701	0.0125223	62	455	-0.0418744	0.00511798	5.15749e-16	1840	-0.0275235	0.0054273	4.3792e-07	68	0.00628255	1.18167e-05	-0.0328989	0.00354828	-9.2718	1.83032e-20	0.0390402	0.00628255	1.18167e-05	2.79641e-17	37	14	35838240	14	34907991	R			NA	NA				chr14:35838239-35838628	Island			NA	14:34907991-34908992			NA
cg03661409	-0.0285771	0.0066122	2.16188e-05	62	455	-0.0293676	0.00485868	1.81172e-09	1840	-0.0356681	0.00548802	1.0554e-10	68	0.00635284	1.9711e-08	-0.0309011	0.00333313	-9.27088	1.84612e-20	0.674953	0.00635284	1.9711e-08	2.81092e-17	37	2	191812319	2	191520564	F	rs16833092		NA	NA	GLS	NM_014905	Body					TRUE				NA
cg21120249	-0.0208544	0.00684805	0.0025491	62	455	-0.0366018	0.00530803	7.34969e-12	1840	-0.0294036	0.00445892	5.67406e-11	68	0.00516158	1.22203e-08	-0.0301792	0.00325557	-9.27002	1.86116e-20	0.188173	0.00516158	1.22203e-08	2.81822e-17	37	9	139921971	9	139041792	R			NA	TRUE	C9orf139;C9orf139;ABCA2;ABCA2	NM_207511;NM_207511;NM_001606;NM_212533	5'UTR;1stExon;Body;Body	chr9:139922197-139923447	N_Shore			NA		9:139921780-139922052	Promoter_Associated_Cell_type_specific	NA
cg11419186	-0.0289375	0.00559456	4.44779e-07	62	455	-0.0194357	0.00347736	2.62245e-08	1840	-0.0176398	0.00273373	1.42671e-10	68	0.00316453	2.48613e-08	-0.0200149	0.00215913	-9.26988	1.86355e-20	0.208604	0.00316453	2.48613e-08	2.81822e-17	37	16	81477373	16	80034874	F	rs77588737		NA	NA	CMIP	NM_198390	TSS1500	chr16:81477777-81477999	N_Shore			NA				NA
cg07621224	-0.0244337	0.00600767	6.21653e-05	62	455	-0.0282006	0.00441619	2.15437e-10	1840	-0.0215175	0.00340658	3.40318e-10	68	0.00394341	4.85417e-08	-0.0244729	0.00264177	-9.26384	1.97211e-20	0.528813	0.00394341	4.85417e-08	2.97233e-17	37	7	50355506	7	50326052	F			NA	NA	IKZF1	NM_006060	5'UTR					TRUE		7:50355497-50355573	Unclassified_Cell_type_specific	NA
cg07891911	-0.0164898	0.00680955	0.0160981	62	455	-0.0297664	0.00390393	3.89408e-14	1840	-0.0239611	0.00415286	9.39974e-09	68	0.00480728	6.21719e-07	-0.0256459	0.0027687	-9.2628	1.99144e-20	0.21819	0.00480728	6.21719e-07	2.99135e-17	37	15	35598798	15	33386090	R			NA	NA								TRUE				NA
cg22496986	-0.0184217	0.00661326	0.00571358	62	455	-0.0333885	0.00478446	4.14715e-12	1840	-0.0251987	0.00379176	4.04427e-11	68	0.00438927	9.4135e-09	-0.0269109	0.00290551	-9.26203	2.00587e-20	0.162595	0.00438927	9.4135e-09	3.00292e-17	37	17	3794573	17	3741322	R		rs34228146	NA	NA	CAMKK1;CAMKK1;CAMKK1	NM_172206;NM_172207;NM_032294	TSS1500;5'UTR;5'UTR	chr17:3795519-3796868	N_Shore			TRUE				NA
cg02341556	-0.0316052	0.00812223	0.000125107	62	455	-0.0355813	0.00504566	2.48856e-12	1840	-0.0277041	0.00511125	6.79896e-08	68	0.0059167	2.83598e-06	-0.0321442	0.00347099	-9.26083	2.02854e-20	0.59703	0.0059167	2.83598e-06	3.02669e-17	37	11	118781978	11	118287188	F			NA	NA	BCL9L	NM_182557	TSS1500	chr11:118781060-118781732	S_Shore			NA				TRUE
cg03602233	-0.034513	0.00739503	4.7713e-06	62	455	-0.0274341	0.00485802	1.8857e-08	1840	-0.026808	0.0040411	4.37291e-11	68	0.00467791	9.99776e-09	-0.0283822	0.00306633	-9.25608	2.12066e-20	0.65749	0.00467791	9.99776e-09	3.15359e-17	37	16	75144040	16	73701541	F	rs62059205		NA	NA	ZNRF1	NM_032268	3'UTR					TRUE		16:75143961-75144171	Promoter_Associated	NA
cg10980495	-0.0495724	0.0105953	4.52662e-06	62	455	-0.0506718	0.00808575	4.57895e-10	1840	-0.0533854	0.00930867	1.15025e-08	68	0.0107756	7.25906e-07	-0.0510855	0.00552027	-9.25418	2.1589e-20	0.966297	0.0107756	7.25906e-07	3.19979e-17	37	11	1774722	11	1731298	R			NA	NA	HCCA2;CTSD	NM_053005;NM_001909	Body;3'UTR	chr11:1774588-1775040	Island			NA	11:1731290-1731616	11:1774301-1774762	Unclassified_Cell_type_specific	NA
cg00531137	-0.045699	0.0102665	1.24008e-05	62	455	-0.0449426	0.00740787	1.57938e-09	1840	-0.0442344	0.0071003	5.85936e-10	68	0.0082192	7.37275e-08	-0.0448648	0.00484997	-9.25054	2.23354e-20	0.993722	0.0082192	7.37275e-08	3.29947e-17	37	16	57643932	16	56201433	F	rs11865370		NA	NA								TRUE		16:57643436-57644235	Unclassified	NA
cg00288957	-0.0238534	0.0066978	0.000434361	62	455	-0.0332071	0.00572946	7.98069e-09	1840	-0.0380415	0.00508019	1.11156e-13	68	0.00588074	9.87617e-11	-0.0323657	0.0034992	-9.24947	2.25605e-20	0.276885	0.00588074	9.87617e-11	3.32171e-17	37	15	65203541	15	62990594	R			NA	NA	ANKDD1A	NM_182703	TSS1500	chr15:65203730-65204392	N_Shore			NA				TRUE
cg21548464	-0.00473653	0.00274758	0.0858474	62	455	-0.00407169	0.000489171	1.64156e-16	1840	-0.00250876	0.000517734	1.37594e-06	68	0.000599321	2.83913e-05	-0.00347086	0.00037541	-9.24551	2.34111e-20	0.116608	0.000599321	2.83913e-05	3.43562e-17	37	13	50707937	13	49605938	F			NA	NA				chr13:50707585-50708019	Island		RDMR	TRUE	13:49605210-49605982			NA
cg06241374	-0.0171595	0.00727801	0.0190854	62	455	-0.0368128	0.00451805	6.7622e-16	1840	-0.016132	0.00261383	8.40995e-10	68	0.00302572	9.73449e-08	-0.0219623	0.00237626	-9.24237	2.41105e-20	0.000566438	0.00302572	9.73449e-08	3.52666e-17	37	2	56410071	2	56263575	R			NA	NA	CCDC85A	NM_001080433	TSS1500	chr2:56410865-56412539	N_Shore			NA		2:56410030-56411079	Unclassified	NA
cg13393782	-0.0184762	0.00528275	0.000547244	62	455	-0.026593	0.00369262	8.63439e-13	1840	-0.0173039	0.00301121	1.07616e-08	68	0.00348573	6.89747e-07	-0.0210812	0.00228531	-9.22465	2.84494e-20	0.161588	0.00348573	6.89747e-07	4.14772e-17	37	1	3099804	1	3089664	R			NA	NA	PRDM16;PRDM16	NM_022114;NM_199454	Body;Body	chr1:3102540-3103352	N_Shelf			NA		1:3099636-3099891	Unclassified_Cell_type_specific	NA
cg00214171	-0.0150634	0.00559009	0.00747817	62	455	-0.0267867	0.00408119	6.81694e-11	1840	-0.0216516	0.00304779	1.77006e-12	68	0.00352807	8.41241e-10	-0.0222171	0.00240857	-9.22416	2.8579e-20	0.232582	0.00352807	8.41241e-10	4.15303e-17	37	17	73642991	17	71154586	R			NA	NA	RECQL5;LOC100130933	NM_004259;NM_001162997	Body;5'UTR					NA				NA
cg19689330	-0.0280942	0.00569852	1.42054e-06	62	455	-0.0288176	0.00515051	2.53643e-08	1840	-0.0347649	0.00547508	2.7574e-10	68	0.00633787	4.12855e-08	-0.0301645	0.00327234	-9.21801	3.02668e-20	0.695154	0.00633787	4.12855e-08	4.38271e-17	37	6	5512308	6	5457307	F			NA	NA	FARS2	NM_006567	Body					TRUE				NA
cg16014085	-0.0367874	0.00746112	1.4175e-06	62	455	-0.0287213	0.00504596	1.4588e-08	1840	-0.0279298	0.00445665	4.64616e-10	68	0.00515894	6.16784e-08	-0.0299359	0.00324765	-9.21769	3.0356e-20	0.59084	0.00515894	6.16784e-08	4.38271e-17	37	16	30406122	16	30313623	F	rs9924949		NA	TRUE	ZNF48	NM_152652	TSS1500	chr16:30406290-30407290	N_Shore			NA	16:30313504-30314848	16:30406118-30407614	Promoter_Associated	NA
cg07197059	-0.0423112	0.00699523	4.73852e-09	62	455	-0.03034	0.00469062	1.26743e-10	1840	-0.0193546	0.00456175	2.32546e-05	68	0.0052806	0.00024712	-0.0288725	0.00313499	-9.20976	3.26845e-20	0.029639	0.0052806	0.00024712	4.70367e-17	37	14	23836012	14	22905852	R			NA	TRUE	EFS;EFS	NM_032459;NM_005864	TSS1500;TSS1500	chr14:23834435-23835947	S_Shore			NA				NA
cg21680729	-0.0167096	0.00643913	0.00996459	62	455	-0.0326855	0.00464809	2.85862e-12	1840	-0.0245899	0.00370555	4.3122e-11	68	0.00428948	9.89061e-09	-0.02607	0.00283122	-9.20805	3.32115e-20	0.11896	0.00428948	9.89061e-09	4.76414e-17	37	17	17426422	17	17367147	R			NA	NA	PEMT;PEMT;PEMT	NM_148172;NM_148173;NM_007169	Body;Body;Body					TRUE				NA
cg14322224	-0.0108417	0.00631533	0.0871508	62	455	-0.0299508	0.00395024	5.36269e-14	1840	-0.0243152	0.00377854	1.59754e-10	68	0.00437397	2.7123e-08	-0.0244802	0.00265909	-9.20621	3.3783e-20	0.0371956	0.00437397	2.7123e-08	4.83059e-17	37	1	85931226	1	85703814	R			NA	TRUE	DDAH1;DDAH1	NM_012137;NM_001134445	TSS1500;5'UTR	chr1:85929940-85931168	S_Shore			NA				NA
cg19408882	-0.0147584	0.00703589	0.0368508	62	455	-0.0299566	0.00426052	2.8748e-12	1840	-0.0282377	0.00415566	1.48984e-11	68	0.00481052	4.35831e-09	-0.0267391	0.00290492	-9.20477	3.42417e-20	0.168059	0.00481052	4.35831e-09	4.88054e-17	37	17	34101272	17	31125385	F			NA	NA	MMP28	NM_024302	Body	chr17:34097100-34097399	S_Shelf			TRUE				TRUE
cg25481160	-0.0230057	0.0073415	0.00191249	62	455	-0.0402023	0.00568193	2.1089e-12	1840	-0.0359133	0.00583999	9.64838e-10	68	0.00676028	1.08189e-07	-0.0344201	0.00374215	-9.19793	3.64913e-20	0.173622	0.00676028	1.08189e-07	5.18461e-17	37	3	71111489	3	71194179	R			NA	NA	FOXP1	NM_032682	Body	chr3:71113896-71114102	N_Shelf			NA				NA
cg02194684	-0.0245765	0.00732127	0.000899097	62	455	-0.0365931	0.00529694	6.73181e-12	1840	-0.0337188	0.00558333	1.8953e-09	68	0.00646318	1.8178e-07	-0.0328481	0.00357516	-9.18787	4.00685e-20	0.407693	0.00646318	1.8178e-07	5.67479e-17	37	5	31853945	5	31889702	R			NA	NA	PDZD2	NM_178140	Body	chr5:31855003-31855426	N_Shore			NA				NA
cg01408363	-0.0108521	0.00323503	0.000906303	62	455	-0.00582901	0.000900613	1.23468e-10	1840	-0.010997	0.00151297	5.49981e-13	68	0.00175139	3.40666e-10	-0.00713749	0.000777451	-9.18064	4.28556e-20	0.0158779	0.00175139	3.40666e-10	6.03657e-17	37	12	125033903	12	123599856	F	rs12423712		NA	NA								TRUE	12:123599624-123600303			TRUE
cg01730666	-0.0129712	0.00696615	0.0636619	62	455	-0.0252565	0.00382492	5.25116e-11	1840	-0.0251212	0.00343668	4.08793e-13	68	0.00397824	2.7078e-10	-0.0235364	0.00256372	-9.18054	4.28936e-20	0.264322	0.00397824	2.7078e-10	6.03657e-17	37	17	41924302	17	39279828	F			NA	NA	CD300LG;CD300LG;CD300LG;CD300LG	NM_001168323;NM_001168322;NM_001168324;NM_145273	TSS1500;TSS1500;TSS1500;TSS1500					TRUE	17:39279824-39280028	17:41923523-41924572	Unclassified	NA
cg24217948	-0.0292001	0.00839378	0.000585118	62	455	-0.0464985	0.00633067	3.07758e-13	1840	-0.0361913	0.00681134	1.21707e-07	68	0.0078847	4.4311e-06	-0.0390512	0.00425511	-9.17747	4.41324e-20	0.235416	0.0078847	4.4311e-06	6.19137e-17	37	18	42261980	18	40515978	R			NA	NA	SETBP1;SETBP1	NM_001130110;NM_015559	5'UTR;5'UTR	chr18:42258983-42260795	S_Shore		RDMR	TRUE				NA
cg11367633	-0.0144342	0.00767378	0.0610268	62	455	-0.0402787	0.00485098	1.93802e-16	1840	-0.0233263	0.00429699	6.49518e-08	68	0.00497412	2.73834e-06	-0.0290263	0.00316395	-9.17406	4.55528e-20	0.00577139	0.00497412	2.73834e-06	6.37061e-17	37	20	40247916	20	39681330	R			NA	NA	CHD6	NM_032221	TSS1500	chr20:40246345-40247841	S_Shore		RDMR	NA		20:40246132-40248101	Promoter_Associated	NA
cg26002437	-0.0106217	0.00255267	4.2363e-05	62	455	-0.0110571	0.00168778	7.38476e-11	1840	-0.0104042	0.00183567	1.69404e-08	68	0.00212494	9.76982e-07	-0.0107659	0.00117365	-9.17299	4.60056e-20	0.969511	0.00212494	9.76982e-07	6.4033e-17	37	10	45473231	10	44793237	R			NA	NA	C10orf10;RASSF4	NM_007021;NM_032023	Body;Body	chr10:45470022-45470291	S_Shelf			NA				NA
cg25909064	-0.0222569	0.00638702	0.000572831	62	455	-0.0299438	0.00457732	7.85594e-11	1840	-0.0244569	0.00383144	2.22702e-10	68	0.00443521	3.50264e-08	-0.0261465	0.00285043	-9.17284	4.60736e-20	0.547658	0.00443521	3.50264e-08	6.4033e-17	37	11	120082805	11	119588015	F			NA	NA	OAF	NM_178507	Body	chr11:120081487-120082345	S_Shore			NA				NA
cg11405200	-0.00700008	0.00869929	0.421701	62	455	-0.0451686	0.00522946	1.22566e-17	1840	-0.0280342	0.00494881	1.72294e-08	68	0.00572867	9.89746e-07	-0.0323781	0.00352998	-9.17232	4.62968e-20	0.000534718	0.00572867	9.89746e-07	6.41433e-17	37	6	14212128	6	14320107	R			NA	NA				chr6:14211081-14211744	S_Shore			TRUE	6:14319834-14320108	6:14210614-14212383	Promoter_Associated	NA
cg21853707	-0.0241544	0.00597665	6.89357e-05	62	455	-0.0322336	0.00454151	1.80569e-12	1840	-0.0199512	0.00373773	1.0666e-07	68	0.00432674	4.00487e-06	-0.0254415	0.00277461	-9.1694	4.75658e-20	0.142754	0.00432674	4.00487e-06	6.56975e-17	37	1	164676874	1	162943498	F	rs1780366		NA	NA	PBX1	NM_002585	Body					TRUE				NA
cg25463688	-0.0218416	0.00605709	0.000368988	62	455	-0.0263732	0.00407877	1.28604e-10	1840	-0.0254029	0.00403267	3.79259e-10	68	0.00466816	5.27613e-08	-0.0251122	0.00273942	-9.16697	4.86514e-20	0.822416	0.00466816	5.27613e-08	6.69896e-17	37	1	235254025	1	233320648	F			NA	NA								TRUE				NA
cg09888330	-0.023272	0.00619229	0.000208829	62	455	-0.0242648	0.00377135	1.58071e-10	1840	-0.022285	0.00359942	7.45331e-10	68	0.00416662	8.87134e-08	-0.0233561	0.00254833	-9.16527	4.94244e-20	0.939727	0.00416662	8.87134e-08	6.78445e-17	37	1	156786010	1	155052634	F			NA	NA	SH2D2A;NTRK1;SH2D2A;SH2D2A;SH2D2A;SH2D2A	NM_001161442;NM_001007792;NM_001161443;NM_003975;NM_001161441;NM_001161444	Body;Body;TSS200;Body;Body;Body	chr1:156783523-156784037	S_Shore			NA		1:156785631-156787029	Promoter_Associated	NA
cg20951444	-0.0230152	0.00629032	0.000303452	62	455	-0.0307783	0.00469869	7.42559e-11	1840	-0.0246599	0.00395616	5.73814e-10	68	0.00457959	7.25516e-08	-0.026652	0.00290805	-9.1649	4.95919e-20	0.523437	0.00457959	7.25516e-08	6.78656e-17	37	1	33337112	1	33109699	R			NA	TRUE	FNDC5	NM_153756	TSS1500					TRUE				TRUE
cg02724490	-0.0188546	0.00547273	0.000659431	62	455	-0.0272895	0.0039371	5.74547e-12	1840	-0.0204701	0.00345489	3.76721e-09	68	0.00399932	3.08125e-07	-0.0228763	0.00249671	-9.16258	5.06708e-20	0.339853	0.00399932	3.08125e-07	6.913e-17	37	8	10488231	8	10525641	R			NA	NA	RP1L1	NM_178857	5'UTR					TRUE		8:10487569-10488477	Promoter_Associated	TRUE
cg20801110	-0.0271484	0.00846313	0.00149494	62	455	-0.0369935	0.00529036	3.76119e-12	1840	-0.0328687	0.00560151	5.28905e-09	68	0.00648422	3.99837e-07	-0.0337875	0.00368917	-9.15857	5.25907e-20	0.605709	0.00648422	3.99837e-07	7.15306e-17	37	15	75136007	15	72923060	R			NA	NA	ULK3	NM_001099436	TSS1500	chr15:75135186-75135905	S_Shore			NA	15:72922240-72923061	15:75134611-75136084	Promoter_Associated	NA
cg24310786	-0.0178119	0.00521881	0.000738817	62	455	-0.0243531	0.00385263	3.24948e-10	1840	-0.0200254	0.00299109	2.91374e-11	68	0.00346243	7.31112e-09	-0.021147	0.00230938	-9.15697	5.33772e-20	0.547205	0.00346243	7.31112e-09	7.23796e-17	37	6	33080054	6	33188032	R			NA	NA	HLA-DPB2	NR_001435	TSS1500					NA		6:33079977-33080306	Unclassified	TRUE
cg27526649	-0.0413186	0.00761679	1.26997e-07	62	455	-0.02934	0.005995	1.07386e-06	1840	-0.0371055	0.00567285	8.05041e-11	68	0.00656679	1.60003e-08	-0.0350037	0.00382778	-9.14465	5.98243e-20	0.431204	0.00656679	1.60003e-08	8.08761e-17	37	1	208132004	1	206198627	R			NA	NA				chr1:208132327-208133117	N_Shore			NA		1:208131746-208132074	Unclassified_Cell_type_specific	NA
cg00827893	-0.0163807	0.00570302	0.00439148	62	455	-0.0317195	0.00433647	3.83509e-13	1840	-0.0206013	0.0033925	1.54667e-09	68	0.0039271	1.55492e-07	-0.0237033	0.00259268	-9.14239	6.10846e-20	0.0581427	0.0039271	1.55492e-07	8.218e-17	37	13	33162946	13	32060946	F			NA	NA	PDS5B	NM_015032	5'UTR	chr13:33161192-33161835	S_Shore		RDMR	NA				NA
cg02960948	-0.0211088	0.00697236	0.00269896	62	455	-0.0310127	0.00463157	2.83746e-11	1840	-0.0282671	0.00438725	1.51811e-10	68	0.0050786	2.60788e-08	-0.0280853	0.00307208	-9.14214	6.12306e-20	0.496103	0.0050786	2.60788e-08	8.218e-17	37	17	62656813	17	60087275	R			NA	NA	SMURF2	NM_022739	Body	chr17:62657409-62658858	N_Shore			NA				NA
cg00718036	-0.00898079	0.00613188	0.144166	62	455	-0.0235656	0.00305053	1.82343e-14	1840	-0.0221759	0.00373024	3.34498e-09	68	0.00431807	2.8124e-07	-0.0211018	0.00230824	-9.14194	6.13414e-20	0.0991802	0.00431807	2.8124e-07	8.218e-17	37	4	108745325	4	108964774	R			NA	NA	SGMS2	NM_001136258	TSS1500	chr4:108745829-108746535	N_Shore		RDMR	NA				NA
cg17327331	-0.020796	0.00640208	0.0013045	62	455	-0.0401442	0.00504001	2.86541e-15	1840	-0.0229665	0.00478332	1.71291e-06	68	0.00553709	3.35745e-05	-0.0294333	0.00322108	-9.13771	6.37872e-20	0.0212736	0.00553709	3.35745e-05	8.52008e-17	37	14	67736448	14	66806201	F			NA	NA	MPP5	NM_022474	5'UTR					TRUE				NA
cg08190844	-0.031159	0.00782715	8.78484e-05	62	455	-0.032717	0.00525181	5.77889e-10	1840	-0.0290011	0.00464643	5.44745e-10	68	0.00537863	6.97079e-08	-0.0309513	0.00338748	-9.13695	6.42406e-20	0.884617	0.00537863	6.97079e-08	8.55502e-17	37	16	2526203	16	2466204	R			NA	NA	TBC1D24	NM_020705	5'UTR	chr16:2521086-2525929	S_Shore			NA	16:2463707-2466301			NA
cg23781467	-0.0347464	0.00668071	3.86776e-07	62	455	-0.0285083	0.00471509	1.79155e-09	1840	-0.0219965	0.00400812	4.67396e-08	68	0.00463974	2.12779e-06	-0.0270789	0.00296384	-9.1364	6.45651e-20	0.2713	0.00463974	2.12779e-06	8.57266e-17	37	6	31760233	6	31868212	R			NA	NA	VARS	NM_006295	Body	chr6:31763240-31763905	N_Shelf			NA		6:31758726-31760405	Gene_Associated	NA
cg13370427	-0.0162429	0.0065403	0.0136032	62	455	-0.024357	0.00386649	3.7263e-10	1840	-0.0231215	0.0032077	8.4711e-13	68	0.00371318	4.75835e-10	-0.0226414	0.00247843	-9.13537	6.51862e-20	0.556915	0.00371318	4.75835e-10	8.62943e-17	37	22	40743980	22	39073926	F		rs2735672	NA	NA	ADSL;ADSL	NM_001123378;NM_000026	Body;Body	chr22:40742403-40742944	S_Shore		RDMR	NA		22:40743583-40744441	Promoter_Associated	NA
cg12524640	-0.0260637	0.0057884	9.90666e-06	62	455	-0.0247303	0.00409883	1.93513e-09	1840	-0.0217237	0.00359711	1.89511e-09	68	0.00416396	1.81766e-07	-0.0238216	0.00260782	-9.1347	6.55905e-20	0.797312	0.00416396	1.81766e-07	8.65727e-17	37	1	2983056	1	2972916	R			NA	NA	FLJ42875;FLJ42875	NR_024371;NR_015440	Body;Body	chr1:2983925-2987962	N_Shore			NA		1:2983046-2983167	Unclassified_Cell_type_specific	TRUE
cg03693099	-0.0156606	0.00511851	0.00243438	62	455	-0.0284143	0.00402334	2.31211e-12	1840	-0.0204006	0.00330501	8.36541e-10	68	0.00382582	9.69483e-08	-0.0222675	0.00243782	-9.1342	6.58913e-20	0.120131	0.00382582	9.69483e-08	8.67131e-17	37	9	135936901	9	134926722	R			NA	TRUE	CEL	NM_001807	TSS1500					NA				NA
cg01332054	-0.0257312	0.00892317	0.00424072	62	455	-0.0366211	0.0050186	4.35272e-13	1840	-0.0280187	0.00498813	2.26226e-08	68	0.00577418	1.2197e-06	-0.0318217	0.00348671	-9.12657	7.07013e-20	0.40369	0.00577418	1.2197e-06	9.27694e-17	37	15	74494861	15	72281914	F	rs35794319		NA	NA	STRA6;STRA6;STRA6;STRA6;STRA6	NM_001142617;NM_001142618;NM_001142619;NM_022369;NM_001142620	5'UTR;5'UTR;5'UTR;5'UTR;5'UTR			low-CpG:72281833-72282584		TRUE				TRUE
cg13827287	-0.014833	0.00464584	0.00157239	62	455	-0.0208973	0.00342918	1.33835e-09	1840	-0.0216654	0.00305797	2.02449e-12	68	0.00353985	9.3326e-10	-0.0198571	0.0021761	-9.12508	7.1682e-20	0.467091	0.00353985	9.3326e-10	9.37804e-17	37	12	54730461	12	53016728	F			NA	NA	MIR148B;COPZ1	NR_029894;NM_016057	TSS1500;Body					NA		12:54730234-54730622	Unclassified	NA
cg26781524	-0.0239808	0.00577746	4.41913e-05	62	455	-0.0313914	0.00503176	5.4627e-10	1840	-0.0307777	0.00501365	1.031e-09	68	0.00580371	1.13848e-07	-0.0289684	0.0031759	-9.12131	7.42227e-20	0.584403	0.00580371	1.13848e-07	9.68204e-17	37	16	81272080	16	79829581	R			NA	NA	BCMO1	NM_017429	TSS1500					TRUE				NA
cg14387452	-0.019126	0.00530498	0.000369883	62	455	-0.0266213	0.00418871	2.61299e-10	1840	-0.0284002	0.00436946	1.05246e-10	68	0.00505802	1.96687e-08	-0.0251261	0.00275642	-9.11547	7.83328e-20	0.401391	0.00505802	1.96687e-08	1.01884e-16	37	9	20512334	9	20502334	R			NA	NA	MLLT3	NM_004529	Body					TRUE				NA
cg19184688	-0.0210184	0.00480703	1.74262e-05	62	455	-0.0157049	0.00329095	1.96634e-06	1840	-0.0211309	0.00279226	6.1683e-14	68	0.00323228	6.25633e-11	-0.0189441	0.00207916	-9.1114	8.1326e-20	0.446481	0.00323228	6.25633e-11	1.0547e-16	37	2	241935282	2	241583955	R			NA	NA				chr2:241937716-241938468	N_Shelf			NA				NA
cg03773647	-0.0283981	0.00973895	0.00383738	62	455	-0.0409816	0.00642118	2.20284e-10	1840	-0.0381403	0.00557367	1.07658e-11	68	0.00645199	3.39199e-09	-0.0375656	0.00412327	-9.11063	8.19068e-20	0.555151	0.00645199	3.39199e-09	1.05915e-16	37	11	57417949	11	57174525	R			NA	NA	YPEL4	NM_145008	TSS1500	chr11:57414400-57414664	S_Shelf			NA				NA
cg06171971	-0.0210789	0.00745884	0.00505714	62	455	-0.0319818	0.00465148	8.42431e-12	1840	-0.0271095	0.00432415	4.57904e-10	68	0.00500557	6.09919e-08	-0.0282314	0.00309931	-9.10892	8.32048e-20	0.44489	0.00500557	6.09919e-08	1.07282e-16	37	3	45948591	3	45923595	R			NA	NA								TRUE		3:45948011-45948960	Unclassified_Cell_type_specific	TRUE
cg02097604	-0.0130089	0.00500967	0.00991546	62	455	-0.0129387	0.00195898	5.19479e-11	1840	-0.0224962	0.00315199	1.40151e-12	68	0.00364869	7.02332e-10	-0.0148578	0.00163182	-9.10505	8.62296e-20	0.0646157	0.00364869	7.02332e-10	1.10862e-16	37	17	17750910	17	17691635	F			NA	NA	TOM1L2;TOM1L2	NM_001033551;NM_001082968	3'UTR;3'UTR					TRUE				NA
cg04359840	-0.0459313	0.00808943	3.45008e-08	62	455	-0.0324861	0.00587382	3.64735e-08	1840	-0.0312242	0.00570273	5.015e-08	68	0.00660138	2.24584e-06	-0.0351121	0.00385722	-9.10297	8.78975e-20	0.311063	0.00660138	2.24584e-06	1.12682e-16	37	16	17563300	16	17470801	F			NA	NA	XYLT1	NM_022166	Body				RDMR	TRUE				TRUE
cg00246969	-0.01332	0.00633105	0.0362908	62	455	-0.0236641	0.00436764	6.81813e-08	1840	-0.0238672	0.00287579	2.09557e-16	68	0.00332897	7.52509e-13	-0.0222337	0.00244262	-9.1024	8.8357e-20	0.311871	0.00332897	7.52509e-13	1.12946e-16	37	13	99159656	13	97957657	F			NA	NA	STK24;STK24	NM_003576;NM_001032296	Body;Body					TRUE				NA
cg08679180	-0.0144046	0.00514896	0.00551116	62	455	-0.0220434	0.00326776	2.03243e-11	1840	-0.0172758	0.00266046	1.09547e-10	68	0.0030797	2.02849e-08	-0.0187039	0.00205498	-9.10175	8.88869e-20	0.375938	0.0030797	2.02849e-08	1.13299e-16	37	11	73034459	11	72712107	F			NA	NA	ARHGEF17	NM_014786	Body					TRUE				TRUE
cg01807748	-0.0167266	0.00419372	8.52276e-05	62	455	-0.0208729	0.00275616	5.73007e-14	1840	-0.0133871	0.00331565	5.63958e-05	68	0.00383815	0.00048681	-0.0179713	0.00197495	-9.09964	9.06298e-20	0.269428	0.00383815	0.00048681	1.15191e-16	37	1	94534645	1	94307233	R			NA	NA	ABCA4	NM_000350	Body					TRUE				NA
cg08234504	-0.0186191	0.00424677	1.65615e-05	62	455	-0.0163702	0.00289467	1.80021e-08	1840	-0.0163332	0.00250269	8.85694e-11	68	0.00289708	1.72215e-08	-0.0167794	0.00184447	-9.09714	9.27406e-20	0.890759	0.00289708	1.72215e-08	1.17539e-16	37	5	139013317	5	138993501	F			NA	NA				chr5:139017133-139017668	N_Shelf			TRUE		5:139013288-139013559	Unclassified	NA
cg16509978	-0.0159347	0.0057483	0.00594898	62	455	-0.0197075	0.00343767	1.15201e-08	1840	-0.0239999	0.00313301	3.0829e-14	68	0.00362673	3.65327e-11	-0.0208188	0.00228868	-9.09643	9.33493e-20	0.450285	0.00362673	3.65327e-11	1.17976e-16	37	11	67121607	11	66878183	R			NA	NA	LOC100130987;POLD4	NR_024469;NM_021173	Body;TSS1500	chr11:67120856-67121228	S_Shore			NA		11:67120301-67122651	Promoter_Associated	NA
cg07298299	-0.0123837	0.00581609	0.0341217	62	455	-0.0276748	0.00392748	2.58459e-12	1840	-0.0254936	0.00380642	2.86562e-11	68	0.00440625	7.21785e-09	-0.0238064	0.00261803	-9.09325	9.61236e-20	0.0831609	0.00440625	7.21785e-09	1.21139e-16	37	11	45943237	11	45899813	R			NA	NA	GYLTL1B;GYLTL1B	NM_152312;NM_152312	1stExon;5'UTR	chr11:45943513-45944852	N_Shore			NA				TRUE
cg03259212	-0.0101213	0.00306859	0.00110012	62	455	-0.0132408	0.00197443	2.65099e-11	1840	-0.0140099	0.00229691	1.31281e-09	68	0.00265887	1.37086e-07	-0.0127995	0.00140836	-9.08822	1.00677e-19	0.600826	0.00265887	1.37086e-07	1.2652e-16	37	11	94609627	11	94249275	F			NA	NA	AMOTL1	NM_130847	3'UTR					TRUE		11:94609489-94610238	Unclassified_Cell_type_specific	NA
cg19699090	-0.0141877	0.00648074	0.0294193	62	455	-0.0270389	0.0041401	8.43067e-11	1840	-0.0283382	0.00394221	9.74723e-13	68	0.00456344	5.30383e-10	-0.0251676	0.00277169	-9.08025	1.08331e-19	0.168851	0.00456344	5.30383e-10	1.35756e-16	37	6	36808894	6	36916872	R		rs55729134	NA	NA				chr6:36806881-36807217	S_Shore			NA				TRUE
cg03729092	-0.0148025	0.00505469	0.00369044	62	455	-0.0321738	0.00449607	1.1948e-12	1840	-0.0282634	0.00448624	3.77501e-10	68	0.0051932	5.2573e-08	-0.0256108	0.00282068	-9.07963	1.0894e-19	0.0307484	0.0051932	5.2573e-08	1.36136e-16	37	12	117029821	12	115514204	F	rs76062147		NA	NA								TRUE				NA
cg07218081	-0.0128078	0.00524628	0.0152624	62	455	-0.0250393	0.00391441	2.00847e-10	1840	-0.0279077	0.00377325	2.183e-13	68	0.00436786	1.666e-10	-0.02313	0.00254814	-9.07722	1.11386e-19	0.0704552	0.00436786	1.666e-10	1.38805e-16	37	3	45066714	3	45041718	R			NA	NA	CLEC3B	NM_003278	TSS1500					NA		3:45066678-45066735	Unclassified_Cell_type_specific	NA
cg00426822	-0.0340193	0.0116827	0.00388534	62	455	-0.0547462	0.00695898	6.14387e-15	1840	-0.0346818	0.00742107	3.19375e-06	68	0.00859051	5.40878e-05	-0.044542	0.00490721	-9.07685	1.11763e-19	0.117722	0.00859051	5.40878e-05	1.38887e-16	37	1	39546536	1	39319123	R			NA	NA	MACF1	NM_012090	TSS1500	chr1:39547013-39547959	N_Shore			NA	1:39319098-39320506			TRUE
cg18725681	-0.0162591	0.00457996	0.000452599	62	455	-0.0218592	0.00329171	4.09775e-11	1840	-0.0192463	0.00322576	2.93997e-09	68	0.00373409	2.54698e-07	-0.0197127	0.00217349	-9.06962	1.19431e-19	0.60368	0.00373409	2.54698e-07	1.48003e-16	37	20	42940213	20	42373627	R			NA	NA	FITM2	NM_001080472	TSS1500	chr20:42939450-42940043	S_Shore			NA		20:42938581-42940393	Promoter_Associated	NA
cg06170683	-0.0300107	0.00785318	0.000163957	62	455	-0.0320901	0.00548237	5.69227e-09	1840	-0.0344448	0.00513398	2.65102e-11	68	0.00594301	6.7974e-09	-0.0325137	0.00358521	-9.06884	1.20294e-19	0.898909	0.00594301	6.7974e-09	1.4866e-16	37	16	3740774	16	3680775	F			NA	NA	TRAP1	NM_016292	Body					TRUE	16:3680612-3680937	16:3740303-3741769	Gene_Associated	NA
cg14526039	-0.0117644	0.00444547	0.0086028	62	455	-0.020818	0.0029379	1.95829e-12	1840	-0.0175858	0.00287714	1.21356e-09	68	0.00333053	1.29048e-07	-0.0178972	0.00197407	-9.06615	1.23295e-19	0.234532	0.00333053	1.29048e-07	1.51947e-16	37	3	49210221	3	49185225	R			NA	NA	KLHDC8B	NM_173546	Body	chr3:49208629-49209196	S_Shore			TRUE		3:49210221-49210424	Unclassified_Cell_type_specific	NA
cg25994988	-0.0191992	0.00634137	0.00269797	62	455	-0.0260532	0.00431086	1.81976e-09	1840	-0.0299627	0.00418355	1.17545e-12	68	0.00484281	6.13026e-10	-0.0260223	0.00287103	-9.06375	1.26044e-19	0.402568	0.00484281	6.13026e-10	1.54908e-16	37	11	122652382	11	122157592	F			NA	NA	UBASH3B	NM_032873	Body					TRUE		11:122651405-122652781	Unclassified	TRUE
cg13551754	-0.0350168	0.00885597	9.77227e-05	62	455	-0.0378079	0.00525765	9.31311e-13	1840	-0.0320863	0.00712294	7.09779e-06	68	0.0082454	9.9659e-05	-0.0359262	0.00396417	-9.06272	1.27234e-19	0.837144	0.0082454	9.9659e-05	1.55799e-16	37	1	21619913	1	21492500	F			NA	NA	ECE1	NM_001113348	Body	chr1:21616380-21617101	S_Shelf			TRUE		1:21619659-21619996	Promoter_Associated	NA
cg09612099	-0.0142926	0.00588776	0.0158425	62	455	-0.026055	0.00420597	7.18404e-10	1840	-0.0285707	0.00381508	1.10606e-13	68	0.00441627	9.8383e-11	-0.0245158	0.00270519	-9.06252	1.27468e-19	0.135887	0.00441627	9.8383e-11	1.55799e-16	37	11	102096840	11	101602050	F			NA	NA	YAP1;YAP1	NM_001130145;NM_006106	Body;Body					TRUE				TRUE
cg18828619	-0.0132278	0.0055296	0.0174179	62	455	-0.0281376	0.0036123	1.11629e-14	1840	-0.0200792	0.00376125	1.06282e-07	68	0.00435396	3.99399e-06	-0.0225068	0.00248382	-9.06136	1.28829e-19	0.062144	0.00435396	3.99399e-06	1.57032e-16	37	14	56615077	14	55684830	F			NA	NA	PELI2	NM_021255	Body					TRUE				NA
cg19873536	-0.0325909	0.0107073	0.00256148	62	455	-0.0485926	0.00725805	2.85523e-11	1840	-0.0368284	0.00583317	3.46452e-10	68	0.00675238	4.92135e-08	-0.0405827	0.00448843	-9.04163	1.54354e-19	0.352723	0.00675238	4.92135e-08	1.87587e-16	37	10	116475283	10	116465273	R			NA	NA								TRUE				NA
cg20495365	-0.0144725	0.00893357	0.106372	62	455	-0.0328578	0.00513606	1.99834e-10	1840	-0.0329886	0.00440471	1.10205e-13	68	0.00509883	9.81063e-11	-0.0303232	0.00335383	-9.04136	1.54737e-19	0.16002	0.00509883	9.81063e-11	1.87587e-16	37	4	3371291	4	3341089	F			NA	NA	RGS12;RGS12;RGS12	NM_198227;NM_198229;NM_002926	TSS1500;Body;Body	chr4:3374733-3374998	N_Shelf			TRUE		4:3371177-3372283	Promoter_Associated	TRUE
cg24935556	-0.0235239	0.00589885	8.54368e-05	62	455	-0.0338453	0.00510739	4.49424e-11	1840	-0.0246417	0.00432355	1.4126e-08	68	0.00500487	8.4986e-07	-0.027639	0.00305714	-9.0408	1.55526e-19	0.313187	0.00500487	8.4986e-07	1.88033e-16	37	2	21291088	2	21144593	R			NA	NA								TRUE		2:21290965-21291101	Unclassified_Cell_type_specific	NA
cg16778405	-0.00569824	0.00318269	0.0744884	62	455	-0.00915	0.00113519	1.35584e-15	1840	-0.00696921	0.00154145	6.57095e-06	68	0.00178436	9.39474e-05	-0.0082872	0.000917162	-9.0357	1.62961e-19	0.409642	0.00178436	9.39474e-05	1.96489e-16	37	16	653443	16	593444	F			NA	NA	RAB40C	NM_021168	Body	chr16:649465-650057	S_Shelf			NA				NA
cg06627334	-0.0249387	0.00692039	0.000372124	62	455	-0.0212351	0.00420482	4.85083e-07	1840	-0.0364136	0.00452658	1.60259e-15	68	0.0052399	3.67117e-12	-0.0267695	0.00296355	-9.03291	1.67169e-19	0.0746513	0.0052399	3.67117e-12	2.01019e-16	37	5	141339748	5	141319932	F	rs164079		NA	NA	PCDH12	NM_016580	TSS1500					TRUE		5:141339595-141339883	Unclassified	NA
cg22428027	-0.0116281	0.00760986	0.12765	62	455	-0.0347437	0.00399582	7.53519e-18	1840	-0.0176449	0.0038979	6.4023e-06	68	0.00451215	9.20965e-05	-0.0251402	0.00278406	-9.03005	1.71594e-19	0.00289662	0.00451215	9.20965e-05	2.05786e-16	37	1	12128827	1	12051414	F			NA	NA	TNFRSF8	NM_001243	Body					TRUE		1:12128451-12128922	Unclassified	NA
cg17516330	-0.0239857	0.00746835	0.001476	62	455	-0.0333658	0.00516706	1.35927e-10	1840	-0.0251826	0.00389022	1.24868e-10	68	0.00450326	2.24364e-08	-0.0279052	0.00309055	-9.02919	1.72945e-19	0.415241	0.00450326	2.24364e-08	2.0685e-16	37	15	74494781	15	72281834	R			NA	NA	STRA6;STRA6;STRA6;STRA6;STRA6	NM_001142617;NM_001142618;NM_001142619;NM_022369;NM_001142620	5'UTR;5'UTR;5'UTR;5'UTR;5'UTR			low-CpG:72281833-72282584		TRUE				TRUE
cg10582860	-0.0185501	0.0064684	0.00445234	62	455	-0.0334151	0.00555088	2.10306e-09	1840	-0.0392971	0.00518794	5.85395e-14	68	0.00600547	6.00765e-11	-0.0311294	0.00344864	-9.02656	1.77158e-19	0.0549883	0.00600547	6.00765e-11	2.11322e-16	37	2	55347991	2	55201495	F			NA	NA								TRUE				NA
cg08161931	-0.0270315	0.00796257	0.000787571	62	455	-0.034078	0.005417	3.93336e-10	1840	-0.028556	0.00444553	1.7204e-10	68	0.00514607	2.87151e-08	-0.0304295	0.00337845	-9.00693	2.11899e-19	0.681032	0.00514607	2.87151e-08	2.5209e-16	37	8	145028402	8	145100390	F			NA	NA	PLEC1;PLEC1;PLEC1	NM_201379;NM_000445;NM_201378	TSS1500;Body;Body	chr8:145027911-145028352	S_Shore			NA				NA
cg24195878	-0.0318963	0.00642142	1.19258e-06	62	455	-0.0263664	0.00476784	3.6599e-08	1840	-0.0259738	0.0043632	3.18796e-09	68	0.00505077	2.71044e-07	-0.0274714	0.0030508	-9.00464	2.16383e-19	0.734741	0.00505077	2.71044e-07	2.56739e-16	37	19	18221573	19	18082573	F			NA	NA	MAST3	NM_015016	Body	chr19:18220764-18221445	S_Shore			NA				TRUE
cg14541011	-0.0267843	0.00584044	6.8586e-06	62	455	-0.0240374	0.00459801	1.91078e-07	1840	-0.019726	0.00292251	2.02165e-11	68	0.00338305	5.51534e-09	-0.0222313	0.0024694	-9.00274	2.20155e-19	0.51933	0.00338305	5.51534e-09	2.60522e-16	37	9	135989682	9	134979503	F			NA	NA	RALGDS;RALGDS	NM_001042368;NM_006266	Body;Body					TRUE		9:135989452-135989763	Unclassified_Cell_type_specific	NA
cg06321596	-0.0497047	0.00867316	2.61309e-08	62	455	-0.0387846	0.00623454	6.1031e-10	1840	-0.0286451	0.00700874	4.57099e-05	68	0.00811321	0.000414503	-0.038621	0.00429486	-8.99237	2.41956e-19	0.207454	0.00811321	0.000414503	2.85562e-16	37	16	17562960	16	17470461	F			NA	NA	XYLT1	NM_022166	Body				CDMR	TRUE				TRUE
cg12622182	-0.0182766	0.00863694	0.0352324	62	455	-0.037141	0.00502679	2.23917e-13	1840	-0.0251431	0.00421435	2.9462e-09	68	0.00487846	2.55112e-07	-0.0291723	0.00324446	-8.99142	2.44056e-19	0.0913276	0.00487846	2.55112e-07	2.87281e-16	37	1	38513641	1	38286228	F			NA	NA	POU3F1	NM_002699	TSS1500	chr1:38510102-38513642	Island			NA				NA
cg18645642	-0.0101908	0.00515651	0.049116	62	455	-0.0302924	0.00421844	1.00054e-12	1840	-0.0230886	0.00339634	1.45911e-11	68	0.00393154	4.28879e-09	-0.0225823	0.00251181	-8.99044	2.46232e-19	0.0103998	0.00393154	4.28879e-09	2.8908e-16	37	1	8631756	1	8554343	R			NA	NA	RERE;RERE	NM_012102;NM_001042681	Body;Body					TRUE				NA
cg12408494	-0.0233551	0.00728241	0.00149891	62	455	-0.0370999	0.00534501	5.37525e-12	1840	-0.030149	0.00523735	1.01533e-08	68	0.00606267	6.59625e-07	-0.03157	0.00351223	-8.9886	2.50397e-19	0.301523	0.00606267	6.59625e-07	2.93198e-16	37	3	171757077	3	173239771	F			NA	NA	FNDC3B;FNDC3B	NM_022763;NM_001135095	TSS1500;TSS1500	chr3:171757493-171758724	N_Shore			NA		3:171756881-171758808	Promoter_Associated	NA
cg04982488	-0.0223983	0.0062518	0.000401857	62	455	-0.0318773	0.00450435	2.0861e-12	1840	-0.0213623	0.00404463	1.44393e-07	68	0.004682	5.05115e-06	-0.0258835	0.00288087	-8.98464	2.59591e-19	0.221577	0.004682	5.05115e-06	3.03167e-16	37	10	116103698	10	116093688	F			NA	NA	AFAP1L2;AFAP1L2	NM_032550;NM_001001936	Body;Body					TRUE				NA
cg00411072	-0.00480136	0.00401595	0.23289	62	455	-0.0194843	0.00211314	7.83923e-20	1840	-0.00813401	0.002012	5.5169e-05	68	0.00232905	0.000478683	-0.0130994	0.00145819	-8.98334	2.62662e-19	0.000126896	0.00232905	0.000478683	3.05954e-16	37	17	46660940	17	44015939	F			NA	NA				chr17:46658948-46660003	S_Shore		RDMR	NA		17:46660729-46660947	Unclassified_Cell_type_specific	NA
cg13654836	-0.0223519	0.0062417	0.00040425	62	455	-0.0327358	0.00487192	2.42727e-11	1840	-0.0245993	0.00425949	9.11023e-09	68	0.00493072	6.06969e-07	-0.0272167	0.00302987	-8.98277	2.64026e-19	0.337469	0.00493072	6.06969e-07	3.06741e-16	37	17	55365912	17	52720911	R			NA	NA	MSI2;MSI2	NM_138962;NM_170721	Body;Body					TRUE				NA
cg18346576	-0.0204517	0.00650591	0.00185113	62	455	-0.0358623	0.00491731	4.48047e-13	1840	-0.0249783	0.00462434	7.53554e-08	68	0.00535306	3.06864e-06	-0.0284142	0.00316418	-8.97997	2.70843e-19	0.122206	0.00535306	3.06864e-06	3.13844e-16	37	2	27938071	2	27791575	R			NA	NA								NA	2:27791575-27791948			NA
cg21185271	-0.0132109	0.0042968	0.00231909	62	455	-0.0218738	0.00287786	4.66366e-14	1840	-0.0135046	0.00273294	8.5132e-07	68	0.00316361	1.9659e-05	-0.0171237	0.00190754	-8.97683	2.78676e-19	0.0879386	0.00316361	1.9659e-05	3.22084e-16	37	12	52569410	12	50855677	R			NA	NA	KRT80;KRT80	NM_001081492;NM_182507	Body;Body					TRUE		12:52568641-52570229	Unclassified_Cell_type_specific	NA
cg06708720	-0.0263028	0.00547952	2.60065e-06	62	455	-0.017259	0.00348	7.71827e-07	1840	-0.0215423	0.00314648	1.05109e-11	68	0.00364232	3.32986e-09	-0.020522	0.0022866	-8.97488	2.83653e-19	0.355114	0.00364232	3.32986e-09	3.26989e-16	37	12	1099075	12	969336	F			NA	NA	ERC1;ERC1;ERC1;ERC1;ERC1	NM_178040;NR_027949;NR_027946;NR_027948;NM_178039	TSS1500;TSS1500;TSS1500;TSS1500;TSS1500	chr12:1099557-1100785	N_Shore		RDMR	NA				TRUE
cg10053779	-0.0245869	0.00555867	1.40084e-05	62	455	-0.0331894	0.00524125	3.0269e-10	1840	-0.0277217	0.00509309	5.99669e-08	68	0.00589568	2.57574e-06	-0.0287222	0.00320198	-8.97014	2.96141e-19	0.519778	0.00589568	2.57574e-06	3.39899e-16	37	10	121497344	10	121487334	F			NA	NA	INPP5F;INPP5F	NM_014937;NR_003251	Body;Body					TRUE		10:121497304-121497650	Unclassified_Cell_type_specific	TRUE
cg12403162	-0.0198744	0.00592364	0.000904611	62	455	-0.039176	0.00538236	4.97294e-13	1840	-0.025974	0.00473259	4.66492e-08	68	0.00547837	2.12464e-06	-0.0289001	0.00322184	-8.97005	2.96376e-19	0.0438956	0.00547837	2.12464e-06	3.39899e-16	37	10	116394557	10	116384547	R			NA	NA	ABLIM1;ABLIM1;ABLIM1	NM_001003408;NM_001003407;NM_002313	Body;Body;Body	chr10:116391466-116391827	S_Shelf			NA				TRUE
cg02903680	-0.0407902	0.00891038	7.11266e-06	62	455	-0.0409257	0.00620844	5.65343e-11	1840	-0.0275923	0.0055234	6.46577e-07	68	0.0063938	1.59252e-05	-0.0357216	0.00398408	-8.9661	3.07204e-19	0.26677	0.0063938	1.59252e-05	3.51413e-16	37	15	85526198	15	83327202	F	rs74024775		NA	NA	PDE8A;PDE8A	NM_173454;NM_002605	Body;Body	chr15:85523512-85525865	S_Shore			NA				NA
cg22740603	-0.00934342	0.00539559	0.0844482	62	455	-0.0285898	0.00358515	2.66252e-15	1840	-0.0182118	0.00324694	2.36959e-08	68	0.0037586	1.26385e-06	-0.0209602	0.00233803	-8.96492	3.10512e-19	0.00783216	0.0037586	1.26385e-06	3.5429e-16	37	6	33397959	6	33505937	F		rs75233757	NA	NA	SYNGAP1	NM_006772	Body	chr6:33396050-33396296	S_Shore			TRUE				NA
cg27615095	-0.012865	0.00316742	6.35409e-05	62	455	-0.0158799	0.0025605	6.87309e-10	1840	-0.0132345	0.00223667	3.94972e-09	68	0.00258914	3.19526e-07	-0.014148	0.00157842	-8.96338	3.14864e-19	0.688655	0.00258914	3.19526e-07	3.58338e-16	37	12	63049980	12	61336247	F			NA	NA	PPM1H	NM_020700	Body					TRUE				NA
cg01894846	-0.0225871	0.00554982	6.1464e-05	62	455	-0.0256544	0.00484223	1.31107e-07	1840	-0.0326073	0.00460298	2.03809e-12	68	0.00532833	9.38101e-10	-0.0269713	0.00301049	-8.95913	3.27253e-19	0.403166	0.00532833	9.38101e-10	3.71491e-16	37	14	100752463	14	99822216	F			NA	NA				chr14:100751672-100752339	S_Shore			NA		14:100751296-100752955	Promoter_Associated	NA
cg17254383	-0.022385	0.00742034	0.00279367	62	455	-0.0389523	0.00531348	3.40927e-13	1840	-0.0260825	0.00483484	7.82095e-08	68	0.00559673	3.15734e-06	-0.0306283	0.00341981	-8.95613	3.36274e-19	0.113722	0.00559673	3.15734e-06	3.80762e-16	37	17	53363128	17	50718127	R			NA	NA	HLF	NM_002126	Body					TRUE				NA
cg01552919	-0.0118468	0.00759922	0.120154	62	455	-0.0237949	0.00333588	1.40585e-12	1840	-0.0257157	0.0040977	4.40061e-10	68	0.00474343	5.91553e-08	-0.0229934	0.00256813	-8.95335	3.44843e-19	0.281023	0.00474343	5.91553e-08	3.89476e-16	37	4	901847	4	891847	R			NA	NA	GAK	NM_005255	Body	chr4:899774-899985	S_Shore			TRUE	4:891685-892029			NA
cg04486382	-0.00814847	0.00247745	0.00113571	62	455	-0.00943234	0.0013313	1.97144e-12	1840	-0.010561	0.00206738	3.6113e-07	68	0.00239316	1.01946e-05	-0.00941892	0.00105307	-8.94426	3.74449e-19	0.782381	0.00239316	1.01946e-05	4.21846e-16	37	17	55483894	17	52838893	R			NA	NA	MSI2;MSI2	NM_138962;NM_170721	Body;Body					TRUE	17:52838838-52838908			NA
cg25057584	-0.0232143	0.00850744	0.00676671	62	455	-0.0340975	0.00521126	7.79117e-11	1840	-0.0292651	0.00454554	1.56575e-10	68	0.00526184	2.67065e-08	-0.0303525	0.00339506	-8.94021	3.88442e-19	0.53175	0.00526184	2.67065e-08	4.36508e-16	37	12	51745952	12	50032219	R			NA	NA	GALNT6	NM_007210	3'UTR					TRUE		12:51745550-51746390	Unclassified	TRUE
cg23133355	-0.0165378	0.00618892	0.00798466	62	455	-0.0211645	0.00272121	1.22161e-14	1840	-0.0190088	0.00459613	3.7081e-05	68	0.00532041	0.000353174	-0.0201621	0.00225601	-8.93706	3.99644e-19	0.768884	0.00532041	0.000353174	4.47967e-16	37	7	2519789	7	2486315	R			NA	NA								NA	7:2486301-2486401	7:2519759-2519965	Unclassified_Cell_type_specific	NA
cg14818621	-0.0120924	0.00555067	0.030212	62	455	-0.0284169	0.00407865	4.48534e-12	1840	-0.0236835	0.00360842	6.94997e-11	68	0.00417705	1.42874e-08	-0.0230718	0.00258299	-8.93222	4.17533e-19	0.0592643	0.00417705	1.42874e-08	4.66847e-16	37	17	75598365	17	73109960	R			NA	NA								TRUE		17:75598330-75598428	Unclassified_Cell_type_specific	TRUE
cg08763102	-0.0203954	0.0062849	0.00131859	62	455	-0.0266094	0.00441732	2.05149e-09	1840	-0.0225547	0.00335386	2.38541e-11	68	0.00388238	6.26597e-09	-0.0236262	0.00264527	-8.9315	4.20256e-19	0.671486	0.00388238	6.26597e-09	4.68717e-16	37	4	3079751	4	3049549	F	rs78225241		NA	NA	HTT	NM_002111	Body	chr4:3075483-3075773	S_Shelf			NA		4:3079742-3079877	Unclassified_Cell_type_specific	NA
cg10623219	-0.0273797	0.00936041	0.00373001	62	455	-0.0375271	0.00561667	3.1267e-11	1840	-0.0319551	0.00525988	1.52192e-09	68	0.00608875	1.53576e-07	-0.0337301	0.00377733	-8.92963	4.27437e-19	0.605844	0.00608875	1.53576e-07	4.75536e-16	37	12	52242807	12	50529074	F			NA	NA				chr12:52240772-52242547	S_Shore			NA	12:50526886-50529569			NA
cg23360111	-0.0335213	0.00683989	1.62945e-06	62	455	-0.0301127	0.00491749	1.11578e-09	1840	-0.0209759	0.00392926	1.06297e-07	68	0.00454845	3.99443e-06	-0.0267923	0.00300063	-8.9289	4.30272e-19	0.216646	0.00454845	3.99443e-06	4.775e-16	37	14	75828696	14	74898449	F			NA	NA								TRUE				NA
cg25310233	-0.0259778	0.00617921	3.54536e-05	62	455	-0.0188257	0.00452012	3.25956e-05	1840	-0.0317845	0.00394118	1.36558e-15	68	0.00456225	3.2413e-12	-0.0254008	0.00284927	-8.91485	4.88464e-19	0.129863	0.00456225	3.2413e-12	5.40734e-16	37	1	31234437	1	31007024	F			NA	NA								TRUE		1:31233548-31234612	Unclassified	NA
cg10754794	-0.0193434	0.00581192	0.000992762	62	455	-0.0344105	0.00467917	2.88197e-13	1840	-0.0258458	0.00519779	7.27246e-07	68	0.00601688	1.74254e-05	-0.0277766	0.00311739	-8.91019	5.09436e-19	0.121332	0.00601688	1.74254e-05	5.62554e-16	37	10	93916288	10	93906268	F		rs61875206	TRUE	NA	CPEB3	NM_014912	Body					TRUE				NA
cg06998765	-0.0267006	0.00795349	0.000898373	62	455	-0.0383807	0.0053803	1.40047e-12	1840	-0.0244989	0.00463497	1.41308e-07	68	0.00536536	4.96825e-06	-0.0305436	0.00342813	-8.9097	5.11708e-19	0.163287	0.00536536	4.96825e-06	5.63668e-16	37	14	75389618	14	74459371	F			NA	NA	RPS6KL1	NM_031464	TSS1500	chr14:75389712-75390133	N_Shore			NA		14:75389209-75390361	Promoter_Associated	NA
cg19562707	-0.0178426	0.00689413	0.0101621	62	455	-0.0241639	0.0040071	1.97327e-09	1840	-0.0272049	0.00384004	2.02976e-12	68	0.00444517	9.35136e-10	-0.02432	0.00273253	-8.90016	5.57685e-19	0.520621	0.00444517	9.35136e-10	6.12801e-16	37	19	38757961	19	43449801	F	rs73630135	rs73037305	NA	NA	SPINT2;SPINT2	NM_021102;NM_001166103	Body;Body	chr19:38754846-38755699	S_Shelf			TRUE				TRUE
cg26090940	-0.0259935	0.00607058	2.5603e-05	62	455	-0.0307931	0.00406167	5.38828e-14	1840	-0.0147479	0.00396811	0.000208401	68	0.00459341	0.0013243	-0.0242025	0.00272018	-8.8974	5.71697e-19	0.0308602	0.00459341	0.0013243	6.26655e-16	37	12	60130454	12	58416721	R			NA	NA	SLC16A7	NM_004731	Body					TRUE				TRUE
cg23928512	-0.0228256	0.00584811	0.000119426	62	455	-0.0292476	0.00435495	2.4821e-11	1840	-0.0223756	0.004308	2.30444e-07	68	0.00498687	7.22657e-06	-0.025449	0.00286091	-8.89541	5.82025e-19	0.51123	0.00498687	7.22657e-06	6.36412e-16	37	17	79970192	17	77563481	R			NA	NA	ASPSCR1	NM_024083	Body	chr17:79966854-79967138	S_Shelf			NA	17:77563350-77563603			TRUE
cg07479253	-0.0209351	0.00529057	9.65564e-05	62	455	-0.0275677	0.00395053	4.1557e-12	1840	-0.0146012	0.00273207	1.02914e-07	68	0.0031626	3.89663e-06	-0.0198926	0.00223729	-8.89138	6.03563e-19	0.0366498	0.0031626	3.89663e-06	6.58349e-16	37	3	111904892	3	113387582	R			NA	NA	SLC9A10	NM_183061	Body	chr3:111904382-111904845	S_Shore			NA				NA
cg15892280	-0.0198372	0.005275	0.000206945	62	455	-0.0198877	0.00325086	1.15715e-09	1840	-0.0162441	0.00264222	9.74776e-10	68	0.0030586	1.09044e-07	-0.0182398	0.00205214	-8.8882	6.21084e-19	0.678956	0.0030586	1.09044e-07	6.75808e-16	37	21	40180000	21	39101870	F			NA	NA	ETS2	NM_005239	5'UTR	chr21:40177002-40178667	S_Shore			NA		21:40179945-40180198	Promoter_Associated	NA
cg20438663	-0.0148086	0.00612579	0.0162795	62	455	-0.0269984	0.00420032	1.64608e-10	1840	-0.0227825	0.00335011	1.43534e-11	68	0.00387803	4.23479e-09	-0.0229591	0.00258352	-8.88677	6.29099e-19	0.259606	0.00387803	4.23479e-09	6.82864e-16	37	12	49213081	12	47499348	F			NA	NA	CACNB3	NM_000725	Body	chr12:49212162-49212642	S_Shore		RDMR	NA		12:49211518-49213860	Unclassified	NA
cg08924321	-0.0236272	0.00603204	0.000113099	62	455	-0.0276731	0.0042874	1.38477e-10	1840	-0.0194486	0.00344829	1.9847e-08	68	0.00399168	1.10318e-06	-0.0233358	0.00262934	-8.87516	6.98342e-19	0.372673	0.00399168	1.10318e-06	7.56184e-16	37	11	35663067	11	35619643	R			NA	NA								TRUE				NA
cg20234060	-0.0113794	0.00484497	0.0195442	62	455	-0.0206787	0.00316637	8.44348e-11	1840	-0.0198363	0.00296767	3.1329e-11	68	0.00343533	7.73156e-09	-0.0186198	0.00209852	-8.87282	7.13157e-19	0.24889	0.00343533	7.73156e-09	7.70356e-16	37	11	67183546	11	66940122	R			NA	NA	ATPGD1;ATPGD1	NM_020811;NM_001166222	5'UTR;5'UTR	chr11:67182965-67183393	S_Shore			TRUE				NA
cg16679302	-0.00582842	0.00340862	0.0884068	62	455	-0.0146161	0.00199008	3.08789e-13	1840	-0.0137778	0.00229301	2.28054e-09	68	0.00265435	2.0955e-07	-0.0127944	0.00144262	-8.86885	7.39031e-19	0.076091	0.00265435	2.0955e-07	7.96377e-16	37	16	85622276	16	84179777	F			NA	NA								TRUE	16:84179617-84179823			NA
cg15671996	-0.0234573	0.00741353	0.00172944	62	455	-0.0349034	0.0046664	1.14686e-13	1840	-0.0207399	0.00431395	1.66079e-06	68	0.00499376	3.27897e-05	-0.0274554	0.00309761	-8.86341	7.76026e-19	0.0979424	0.00499376	3.27897e-05	8.34228e-16	37	6	30140325	6	30248304	R			NA	NA	TRIM15	NM_033229	3'UTR	chr6:30139718-30140263	S_Shore			TRUE				NA
cg06488536	-0.018164	0.00661121	0.00640147	62	455	-0.0356088	0.00475341	1.05346e-13	1840	-0.0224114	0.0042428	1.4396e-07	68	0.00491139	5.03953e-06	-0.0268952	0.00303458	-8.8629	7.79561e-19	0.0513541	0.00491139	5.03953e-06	8.36014e-16	37	6	147225846	6	147267539	F			NA	NA								TRUE				NA
cg15547825	-0.0247971	0.00929166	0.00806424	62	455	-0.0339021	0.00575614	4.58807e-09	1840	-0.0428789	0.00590997	6.04502e-13	68	0.00684129	3.66515e-10	-0.0352697	0.00397999	-8.86177	7.87571e-19	0.277499	0.00684129	3.66515e-10	8.42578e-16	37	16	85519178	16	84076679	F	rs80257148		NA	NA				chr16:85519109-85519357	Island			NA	16:84076562-84076810			NA
cg17652998	-0.0147492	0.00442372	0.000972781	62	455	-0.027945	0.00393078	1.66256e-12	1840	-0.0205442	0.00379277	6.93258e-08	68	0.00439045	2.87861e-06	-0.0216346	0.00244194	-8.85959	8.03071e-19	0.079599	0.00439045	2.87861e-06	8.55572e-16	37	10	101370592	10	101360582	R			NA	NA	SLC25A28	NM_031212	3'UTR					NA				NA
cg04623297	-0.00959312	0.0044332	0.0313278	62	455	-0.0190861	0.00235075	8.50299e-16	1840	-0.0103271	0.00227054	5.78786e-06	68	0.00262834	8.52533e-05	-0.0144368	0.00162952	-8.85953	8.03552e-19	0.0229327	0.00262834	8.52533e-05	8.55572e-16	37	2	102051587	2	101418019	F			NA	NA	RFX8	NM_001145664	Body					TRUE	2:101417950-101418060			NA
cg05106502	-0.0196665	0.00630238	0.00199696	62	455	-0.0311953	0.00464619	2.51193e-11	1840	-0.0225719	0.00379653	3.33485e-09	68	0.0043948	2.80586e-07	-0.025219	0.00284814	-8.85454	8.40328e-19	0.247399	0.0043948	2.80586e-07	8.92599e-16	37	17	46506947	17	43861946	F			NA	TRUE	SKAP1;SKAP1	NM_003726;NM_001075099	Body;Body	chr17:46507344-46507778	N_Shore			TRUE		17:46506343-46508297	Promoter_Associated_Cell_type_specific	NA
cg21109038	-0.0282711	0.00971972	0.00392536	62	455	-0.0255726	0.00320668	2.65682e-15	1840	-0.0132942	0.00313506	2.34926e-05	68	0.00362909	0.000249053	-0.0206548	0.00233276	-8.8542	8.42894e-19	0.0290192	0.00362909	0.000249053	8.93198e-16	37	15	90543610	15	88344614	R			NA	NA	ZNF710	NM_198526	TSS1500	chr15:90543410-90543835	Island			NA	15:88344415-88345165			NA
cg08241465	-0.026131	0.00689073	0.000183453	62	455	-0.0336084	0.00551017	1.29493e-09	1840	-0.0307093	0.00506275	1.6128e-09	68	0.00586056	1.60576e-07	-0.030698	0.00346871	-8.84998	8.75348e-19	0.698286	0.00586056	1.60576e-07	9.23363e-16	37	16	57924256	16	56481757	F			NA	NA	CNGB1	NM_001297	Body					TRUE				NA
cg25913647	-0.0225638	0.00559966	7.2337e-05	62	455	-0.0279245	0.00441559	3.19025e-10	1840	-0.0190469	0.00333224	1.2842e-08	68	0.00385735	7.89936e-07	-0.0228203	0.00257865	-8.84972	8.77403e-19	0.317394	0.00385735	7.89936e-07	9.23363e-16	37	5	76248131	5	76283887	F		rs75604502	NA	NA	CRHBP	NM_001882	TSS1500	chr5:76249435-76250528	N_Shore			NA				NA
cg06346335	-0.0299804	0.00879121	0.000745995	62	455	-0.0364719	0.00566888	1.58375e-10	1840	-0.0397115	0.0067287	4.32452e-09	68	0.00778903	3.42564e-07	-0.0359665	0.00406425	-8.84947	8.79359e-19	0.703711	0.00778903	3.42564e-07	9.23363e-16	37	1	76489892	1	76262480	R			NA	NA								TRUE				NA
cg20627046	-0.0158239	0.00862869	0.0677504	62	455	-0.0431241	0.00583849	2.27942e-13	1840	-0.0353498	0.00584785	1.83038e-09	68	0.00676937	1.76976e-07	-0.0348205	0.00393477	-8.84943	8.7964e-19	0.0321336	0.00676937	1.76976e-07	9.23363e-16	37	2	201271178	2	200979423	F			NA	NA	SPATS2L;SPATS2L;SPATS2L;SPATS2L	NM_001100422;NM_015535;NM_001100424;NM_001100423	Body;Body;Body;Body					TRUE				NA
cg17459387	-0.0159659	0.00803238	0.0478332	62	455	-0.0342193	0.00460542	1.65118e-13	1840	-0.0263036	0.00470871	2.69523e-08	68	0.00545072	1.39504e-06	-0.0285151	0.00322237	-8.84913	8.82057e-19	0.126213	0.00545072	1.39504e-06	9.23727e-16	37	17	79134666	17	76749261	F			NA	NA	AATK	NM_001080395	Body	chr17:79133094-79133348	S_Shore			NA	17:76748645-76749389	17:79134028-79134941	Unclassified_Cell_type_specific	NA
cg25157472	-0.0192222	0.00524676	0.000298086	62	455	-0.0205172	0.00389429	1.53657e-07	1840	-0.0242415	0.00340406	1.5669e-12	68	0.00394048	7.65584e-10	-0.021674	0.00244948	-8.84842	8.87688e-19	0.693799	0.00394048	7.65584e-10	9.27447e-16	37	3	12996362	3	12971362	R			NA	NA	IQSEC1;IQSEC1	NM_001134382;NM_014869	Body;Body					TRUE		3:12996265-12996417	Unclassified_Cell_type_specific	TRUE
cg24848615	-0.0348053	0.00810152	2.4107e-05	62	455	-0.0375888	0.0055736	2.05534e-11	1840	-0.0241304	0.0050132	1.61452e-06	68	0.0058032	3.20881e-05	-0.0318569	0.00360094	-8.84684	9.00326e-19	0.227328	0.0058032	3.20881e-05	9.38453e-16	37	19	3368396	19	3319396	R			NA	NA	NFIC;NFIC	NM_005597;NM_205843	Body;Body	chr19:3369477-3369913	N_Shore			TRUE				NA
cg17457912	-0.00819686	0.00583573	0.161265	62	455	-0.0259278	0.00367154	2.32065e-12	1840	-0.0214882	0.00323278	4.0091e-11	68	0.00374221	9.35033e-09	-0.0211399	0.00239077	-8.84228	9.37865e-19	0.036365	0.00374221	9.35033e-09	9.75303e-16	37	17	1617102	17	1563852	R			NA	NA	C17orf91;C17orf91;C17orf91;C17orf91	NR_028505;NR_028503;NR_028504;NR_028502	Body;Body;Body;Body	chr17:1619204-1620062	N_Shelf			NA		17:1616470-1617872	Unclassified	NA
cg07944862	-0.0145561	0.00658223	0.0278257	62	455	-0.0287487	0.00464833	7.6455e-10	1840	-0.0304583	0.0042014	6.30031e-13	68	0.00486347	3.78434e-10	-0.0264619	0.00299289	-8.84158	9.43735e-19	0.123137	0.00486347	3.78434e-10	9.78733e-16	37	17	38501174	17	35754700	R			NA	NA	RARA;RARA;RARA;RARA	NM_001145301;NM_000964;NM_001024809;NM_001145302	Body;Body;Body;Body	chr17:38501396-38501839	N_Shore			TRUE		17:38500943-38502323	Unclassified	NA
cg11269166	-0.0239874	0.00721709	0.00100841	62	455	-0.0293945	0.00372407	5.01827e-15	1840	-0.0147387	0.00378232	0.000101249	68	0.00437835	0.000761916	-0.0233421	0.00264011	-8.84137	9.45551e-19	0.0385716	0.00437835	0.000761916	9.78733e-16	37	2	172203847	2	171912093	R			NA	NA	METTL8	NM_024770	Body					TRUE				NA
cg01447828	-0.0228617	0.00934834	0.0150885	62	455	-0.0489328	0.00649424	7.62558e-14	1840	-0.0325653	0.00607466	9.4088e-08	68	0.00703193	3.63787e-06	-0.0375683	0.00424949	-8.84067	9.51472e-19	0.0487195	0.00703193	3.63787e-06	9.82582e-16	37	19	40919465	19	45611305	R			NA	NA	PRX;PRX	NM_181882;NM_020956	TSS200;TSS200					TRUE				NA
cg09084200	-0.0197521	0.00478018	4.77104e-05	62	455	-0.0185157	0.00323674	1.23732e-08	1840	-0.0185777	0.00301721	9.20019e-10	68	0.00349267	1.04304e-07	-0.0187833	0.00212626	-8.83396	1.01031e-18	0.974639	0.00349267	1.04304e-07	1.04077e-15	37	11	134095863	11	133601073	R			NA	TRUE	VPS26B;NCAPD3	NM_052875;NM_015261	Body;TSS1500	chr11:134093696-134095491	S_Shore			NA				NA
cg22190721	-0.0179974	0.00601013	0.00299819	62	455	-0.030746	0.00410774	1.10395e-13	1840	-0.0200711	0.00415995	1.52542e-06	68	0.00481549	3.07236e-05	-0.0244935	0.00277273	-8.83372	1.01248e-18	0.114836	0.00481549	3.07236e-05	1.04077e-15	37	16	68269295	16	66826796	F			NA	NA	ESRP2	NM_024939	Body	chr16:68269010-68272143	Island		RDMR	NA	16:66826526-66829595	16:68268909-68269458	Unclassified_Cell_type_specific	NA
cg00753287	-0.0163249	0.00556037	0.00360543	62	455	-0.0273531	0.00350321	9.67804e-15	1840	-0.0148652	0.00332313	8.20998e-06	68	0.0038468	0.000111402	-0.0207348	0.00234788	-8.83127	1.03492e-18	0.0382683	0.0038468	0.000111402	1.06139e-15	37	10	126749347	10	126739337	F			NA	NA	CTBP2;CTBP2	NM_001083914;NM_001329	5'UTR;5'UTR					NA	10:126739217-126739434			NA
cg10090414	-0.0276822	0.00836347	0.00105744	62	455	-0.0205726	0.00365978	2.18593e-08	1840	-0.0241668	0.00346911	4.62389e-12	68	0.00401579	1.76649e-09	-0.0227222	0.00257371	-8.82857	1.06022e-18	0.661632	0.00401579	1.76649e-09	1.08434e-15	37	8	142309652	8	142378834	R			NA	NA								TRUE	8:142378672-142378870	8:142309178-142310227	Gene_Associated_Cell_type_specific	TRUE
cg16672637	-0.0135038	0.0051397	0.00908669	62	455	-0.0221944	0.00336854	5.77388e-11	1840	-0.0180135	0.0028527	3.44405e-10	68	0.00330224	4.89896e-08	-0.0189219	0.00214331	-8.82837	1.06217e-18	0.3446	0.00330224	4.89896e-08	1.08434e-15	37	17	74138356	17	71649951	R			NA	NA	FOXJ1	NM_001454	TSS1500	chr17:74135922-74137802	S_Shore		RDMR	TRUE				NA
cg15283950	-0.0367385	0.008484	2.08554e-05	62	455	-0.035736	0.00558877	2.04016e-10	1840	-0.0287356	0.00567585	4.57662e-07	68	0.00657027	1.22226e-05	-0.03359	0.00380489	-8.8281	1.0647e-18	0.659991	0.00657027	1.22226e-05	1.08446e-15	37	11	10715217	11	10671793	R			NA	NA	MRVI1;MRVI1;MRVI1;MRVI1;MRVI1	NM_001100163;NM_001100163;NM_130385;NM_130385;NM_001100167	1stExon;5'UTR;1stExon;5'UTR;TSS200			low-CpG:10671608-10672092		TRUE				NA
cg18877271	-0.0393762	0.0108107	0.000322627	62	455	-0.0436386	0.00646838	2.02289e-11	1840	-0.0472482	0.00927976	3.94299e-07	68	0.0107421	1.09043e-05	-0.0435124	0.00493125	-8.8238	1.10642e-18	0.874717	0.0107421	1.09043e-05	1.12438e-15	37	11	1952638	11	1909214	R			NA	NA	TNNT3;TNNT3;TNNT3;TNNT3	NM_001042781;NM_006757;NM_001042780;NM_001042782	Body;Body;Body;Body	chr11:1950353-1950658	S_Shore			NA	11:1909189-1909342			NA
cg03031932	-0.0130002	0.00572514	0.0239346	62	455	-0.0331464	0.00432247	2.80266e-14	1840	-0.0207459	0.00377045	4.31707e-08	68	0.00436461	2.00207e-06	-0.0238764	0.00270641	-8.82217	1.12266e-18	0.0127612	0.00436461	2.00207e-06	1.13829e-15	37	16	81547138	16	80104639	R			NA	NA	CMIP;CMIP	NM_030629;NM_198390	Body;Body					TRUE				NA
cg23693485	-0.0260946	0.005721	7.65678e-06	62	455	-0.0232858	0.0043101	7.42174e-08	1840	-0.0255834	0.00418486	1.20568e-09	68	0.00484432	1.28403e-07	-0.0247325	0.00280612	-8.81379	1.20985e-18	0.904747	0.00484432	1.28403e-07	1.22391e-15	37	6	13381043	6	13489022	R			NA	NA	GFOD1	NM_018988	Body					TRUE				NA
cg12258344	-0.0154348	0.00521335	0.00333682	62	455	-0.0235568	0.00365157	1.4153e-10	1840	-0.0218232	0.00351247	6.50895e-10	68	0.00406597	7.99363e-08	-0.0212135	0.00240927	-8.80496	1.30898e-18	0.435412	0.00406597	7.99363e-08	1.3212e-15	37	2	47550528	2	47404032	R			NA	NA								TRUE		2:47550224-47551053	Unclassified	NA
cg08270630	-0.0281876	0.00658834	2.59791e-05	62	455	-0.0222307	0.00425712	1.97046e-07	1840	-0.0208624	0.00314276	4.24751e-11	68	0.00363801	9.77607e-09	-0.0224508	0.00255011	-8.80386	1.32194e-18	0.621414	0.00363801	9.77607e-09	1.33006e-15	37	22	50330655	22	48716659	R			NA	NA				chr22:50328693-50329178	S_Shore			TRUE				NA
cg25424279	-0.014623	0.00629006	0.0208096	62	455	-0.0283626	0.00425557	3.49077e-11	1840	-0.025615	0.00397258	1.47051e-10	68	0.00459859	2.54469e-08	-0.0246281	0.00279748	-8.8037	1.32372e-18	0.187659	0.00459859	2.54469e-08	1.33006e-15	37	11	65683543	11	65440119	F			NA	NA				chr11:65685100-65685364	N_Shore		RDMR	TRUE				TRUE
cg22032961	-0.0215458	0.00648858	0.00101934	62	455	-0.0302639	0.00472477	1.89985e-10	1840	-0.0244956	0.00409137	2.59595e-09	68	0.00473611	2.31477e-07	-0.0261604	0.00297312	-8.79897	1.38075e-18	0.500658	0.00473611	2.31477e-07	1.38191e-15	37	1	207152909	1	205219532	F			NA	NA								TRUE		1:207152837-207153791	Unclassified_Cell_type_specific	NA
cg16295156	-0.0246361	0.00536764	6.74577e-06	62	455	-0.0249002	0.00373822	3.58157e-11	1840	-0.0154893	0.00340105	5.62759e-06	68	0.003937	8.34408e-05	-0.0212914	0.00241978	-8.79891	1.38153e-18	0.174462	0.003937	8.34408e-05	1.38191e-15	37	1	9466328	1	9388915	R			NA	NA								NA		1:9466294-9466398	Unclassified_Cell_type_specific	NA
cg06601581	-0.0175609	0.00827225	0.0346549	62	455	-0.0441357	0.0061144	7.66539e-13	1840	-0.0390487	0.00640799	1.35929e-09	68	0.00741779	1.40801e-07	-0.0360598	0.00409838	-8.79856	1.3858e-18	0.0316234	0.00741779	1.40801e-07	1.38309e-15	37	16	85404654	16	83962155	R			NA	NA				chr16:85407314-85407576	N_Shelf			TRUE				NA
cg20722590	-0.0275419	0.00728253	0.000190812	62	455	-0.0338566	0.00494461	1.02305e-11	1840	-0.0208061	0.00403575	2.82325e-07	68	0.00467171	8.44271e-06	-0.027065	0.00307764	-8.79407	1.44234e-18	0.158359	0.00467171	8.44271e-06	1.4363e-15	37	16	58061473	16	56618974	R			NA	NA	MMP15	NM_002428	Body	chr16:58059380-58061477	Island			NA	16:56616818-56618978			NA
cg19495650	-0.0264046	0.00822652	0.00148568	62	455	-0.0344548	0.0071568	1.59806e-06	1840	-0.0363925	0.0046929	1.5074e-14	68	0.00543242	2.09647e-11	-0.0336732	0.0038296	-8.79288	1.45775e-18	0.593578	0.00543242	2.09647e-11	1.44842e-15	37	10	65226682	10	64896688	R			NA	NA	JMJD1C	NM_032776	TSS1500	chr10:65224870-65225887	S_Shore			NA				NA
cg04260867	-0.0110606	0.00737114	0.134621	62	455	-0.0422783	0.00496839	3.56638e-17	1840	-0.0203659	0.00406809	6.1207e-07	68	0.00470915	1.52702e-05	-0.027254	0.00310073	-8.78953	1.50182e-18	0.000317484	0.00470915	1.52702e-05	1.48889e-15	37	1	33004424	1	32777011	F			NA	NA	ZBTB8A	NM_001040441	TSS1500	chr1:33005423-33005739	N_Shore			NA		1:33004358-33005040	Unclassified_Cell_type_specific	NA
cg10788371	-0.0274118	0.00973031	0.00519501	62	455	-0.0373964	0.00611139	1.1468e-09	1840	-0.0381314	0.00575332	4.55339e-11	68	0.00665995	1.03143e-08	-0.035912	0.00408651	-8.78795	1.52318e-18	0.627134	0.00665995	1.03143e-08	1.50672e-15	37	11	76381040	11	76058688	F			NA	NA	LRRC32;LRRC32;LRRC32	NM_001128922;NM_005512;NM_005512	5'UTR;1stExon;5'UTR	chr11:76381449-76382295	N_Shore	low-CpG:76058599-76058717		NA				TRUE
cg02544002	-0.0202803	0.00759655	0.00804259	62	455	-0.037334	0.00501019	1.41109e-13	1840	-0.0227662	0.00439971	2.55441e-07	68	0.00509304	7.81974e-06	-0.0283792	0.00323223	-8.78005	1.63408e-18	0.0624826	0.00509304	7.81974e-06	1.61284e-15	37	3	129323778	3	130806468	F			NA	NA	PLXND1	NM_015103	Body	chr3:129323915-129325332	N_Shore			NA				NA
cg06477069	-0.0166341	0.00741227	0.0256172	62	455	-0.0317289	0.00491802	1.41157e-10	1840	-0.0297829	0.00445207	3.01933e-11	68	0.00515364	7.51456e-09	-0.0281484	0.00320756	-8.77563	1.69944e-18	0.218305	0.00515364	7.51456e-09	1.67364e-15	37	20	35493378	20	34926792	F			NA	NA	C20orf117	NM_080627	TSS1500	chr20:35491001-35492805	S_Shore			NA				NA
cg05797770	-0.0129847	0.00810849	0.110439	62	455	-0.029224	0.00414018	2.37337e-12	1840	-0.0299442	0.00487479	1.00674e-09	68	0.00564298	1.11783e-07	-0.0270861	0.00308676	-8.77493	1.71017e-18	0.169687	0.00564298	1.11783e-07	1.6805e-15	37	1	16470667	1	16343254	F	rs74754043		NA	NA	EPHA2	NM_004431	Body					NA		1:16470559-16470891	Unclassified_Cell_type_specific	NA
cg02870946	-0.0373412	0.0103242	0.000354493	62	455	-0.0485555	0.00661091	3.08193e-13	1840	-0.0269154	0.00604894	9.15724e-06	68	0.00700216	0.000121111	-0.0381759	0.00435778	-8.76039	1.94573e-18	0.0797468	0.00700216	0.000121111	1.90778e-15	37	18	77289084	18	75390072	F			NA	NA	NFATC1;NFATC1;NFATC1;NFATC1	NM_172388;NM_172387;NM_172389;NM_006162	3'UTR;3'UTR;3'UTR;3'UTR	chr18:77289018-77289464	Island			NA	18:75389970-75390203	18:77288475-77289295	Gene_Associated	NA
cg00542975	-0.0311822	0.00819984	0.000176169	62	455	-0.0305654	0.00486571	4.16655e-10	1840	-0.0240039	0.00424322	1.80178e-08	68	0.00491188	1.02431e-06	-0.0278991	0.00318531	-8.75868	1.97544e-18	0.579998	0.00491188	1.02431e-06	1.93266e-15	37	2	122392291	2	122108761	R			NA	NA	CLASP1;CLASP1;CLASP1	NM_015282;NM_001142274;NM_001142273	5'UTR;5'UTR;5'UTR					TRUE				NA
cg15730857	-0.0259444	0.00656734	9.90886e-05	62	455	-0.0323538	0.00495546	8.5448e-11	1840	-0.0259868	0.00511488	4.17262e-07	68	0.0059209	1.13874e-05	-0.0287812	0.00328917	-8.75029	2.12811e-18	0.628429	0.0059209	1.13874e-05	2.07747e-15	37	7	116592968	7	116380204	R			NA	NA	ST7OT4;ST7OT1;ST7;ST7	NR_002329;NR_002330;NM_021908;NM_018412	TSS1500;Body;TSS1500;TSS1500	chr7:116593880-116594325	N_Shore		CDMR	NA		7:116592906-116594586	Promoter_Associated	NA
cg15359093	-0.0217843	0.00716077	0.00257483	62	455	-0.0363983	0.00547923	4.03646e-11	1840	-0.0314558	0.00535326	5.03953e-09	68	0.00619685	3.85272e-07	-0.0311516	0.00356118	-8.74756	2.18015e-18	0.268401	0.00619685	3.85272e-07	2.12362e-15	37	2	66894360	2	66747864	F			NA	NA								TRUE				NA
cg05851887	-0.0168087	0.0053973	0.00203801	62	455	-0.0247501	0.00352011	2.87787e-12	1840	-0.0156172	0.00293418	1.1584e-07	68	0.00339656	4.26646e-06	-0.019474	0.00222656	-8.7462	2.20655e-18	0.151093	0.00339656	4.26646e-06	2.14262e-15	37	22	28199970	22	26529970	F			NA	NA				chr22:28192793-28198592	S_Shore		RDMR	TRUE				NA
cg07828377	-0.0252264	0.0088906	0.0048852	62	455	-0.0404098	0.0055294	4.01739e-13	1840	-0.0286654	0.00584186	1.01313e-06	68	0.00676244	2.24605e-05	-0.0337322	0.00385684	-8.74606	2.20925e-18	0.230487	0.00676244	2.24605e-05	2.14262e-15	37	17	109496	17	109496	R			NA	NA	RPH3AL	NM_006987	Body					TRUE	17:109444-109553			NA
cg27433482	-0.0168553	0.00476871	0.000478779	62	455	-0.022255	0.00362039	9.65016e-10	1840	-0.0184941	0.00306523	1.9618e-09	68	0.00354826	1.86661e-07	-0.0195701	0.00223777	-8.74533	2.2236e-18	0.616913	0.00354826	1.86661e-07	2.15185e-15	37	1	211498962	1	209565585	R			NA	NA	TRAF5;TRAF5	NM_004619;NM_001033910	TSS1500;TSS1500	chr1:211500151-211500636	N_Shore			NA		1:211498944-211499108	Unclassified_Cell_type_specific	NA
cg24956391	-0.0300783	0.00804619	0.000225302	62	455	-0.0300154	0.0043445	6.70946e-12	1840	-0.0171034	0.00325937	1.734e-07	68	0.00377299	5.81173e-06	-0.0234817	0.00268536	-8.74435	2.24303e-18	0.0552533	0.00377299	5.81173e-06	2.16596e-15	37	20	36011999	20	35445413	F			NA	NA	SRC;SRC	NM_198291;NM_005417	5'UTR;5'UTR	chr20:36012595-36013439	N_Shore	low-CpG:35445350-35445433		NA		20:36011903-36012034	Unclassified_Cell_type_specific	NA
cg13705284	-0.0230541	0.00640669	0.000379316	62	455	-0.0324709	0.00532007	1.26261e-09	1840	-0.0298449	0.00491248	1.52124e-09	68	0.00568661	1.53523e-07	-0.029043	0.00332193	-8.74281	2.27384e-18	0.519736	0.00568661	1.53523e-07	2.19096e-15	37	3	58523313	3	58498353	F	rs5021434		NA	TRUE	ACOX2	NM_003500	TSS1500					NA				NA
cg07045089	-0.0301635	0.00784704	0.000150342	62	455	-0.0268221	0.00556931	1.58411e-06	1840	-0.0224217	0.00308774	5.78193e-13	68	0.00357431	3.54111e-10	-0.0245329	0.00280879	-8.73431	2.45142e-18	0.596701	0.00357431	3.54111e-10	2.35698e-15	37	1	3620218	1	3610078	R			NA	NA	TP73;TP73;TP73;TP73	NM_001126240;NM_005427;NM_001126242;NM_001126241	Body;Body;Body;Body	chr1:3623318-3623521	N_Shelf			NA		1:3619980-3620274	Unclassified_Cell_type_specific	TRUE
cg00263619	-0.0194214	0.0055686	0.000566836	62	455	-0.0317049	0.00498069	2.45041e-10	1840	-0.0197784	0.00324091	1.28656e-09	68	0.00375162	1.34973e-07	-0.023046	0.00263882	-8.73345	2.47028e-18	0.12217	0.00375162	1.34973e-07	2.37001e-15	37	12	94727462	12	93251593	F			NA	NA	CCDC41;CCDC41	NM_001042399;NM_016122	Body;Body					TRUE				NA
cg01218206	-0.0216001	0.00809157	0.00804762	62	455	-0.047816	0.0056922	8.77885e-17	1840	-0.0219486	0.00607133	0.000308889	68	0.00702807	0.00179024	-0.033895	0.00388128	-8.73294	2.48127e-18	0.00373638	0.00702807	0.00179024	2.37545e-15	37	11	116933977	11	116439187	R			NA	NA	SIK3	NM_025164	Body					TRUE		11:116933852-116934163	Unclassified	NA
cg20558112	-0.0174562	0.00717234	0.0155751	62	455	-0.0270411	0.00437925	8.1305e-10	1840	-0.0281467	0.0041778	2.19806e-11	68	0.00483615	5.88293e-09	-0.025825	0.00295735	-8.73246	2.49184e-18	0.434082	0.00483615	5.88293e-09	2.37961e-15	37	13	45968589	13	44866589	R			NA	NA	SLC25A30	NM_001010875	3'UTR	chr13:45965248-45965559	S_Shelf			NA		13:45967843-45968792	Gene_Associated	NA
cg01079060	-0.0319808	0.0082428	0.000130775	62	455	-0.0330397	0.00616686	9.49245e-08	1840	-0.0403107	0.00603405	3.2086e-11	68	0.00698492	7.87518e-09	-0.0352092	0.00403208	-8.73226	2.49629e-18	0.666777	0.00698492	7.87518e-09	2.37961e-15	37	7	139437439	7	139083909	F	rs73158615		NA	NA	HIPK2;HIPK2	NM_001113239;NM_022740	Body;Body					TRUE				NA
cg24009074	-0.0054665	0.00386071	0.157923	62	455	-0.0129304	0.00148372	6.37012e-18	1840	-0.00592457	0.00205696	0.00402301	68	0.00238111	0.0128407	-0.0104417	0.00119718	-8.72188	2.73618e-18	0.0176587	0.00238111	0.0128407	2.5955e-15	37	19	48000364	19	52692176	R			TRUE	NA	NAPA	NM_003827	Body					NA				NA
cg20512303	-0.0332967	0.00754963	1.48032e-05	62	455	-0.0279717	0.0050256	2.9925e-08	1840	-0.0294497	0.0049907	4.34764e-09	68	0.00577715	3.43969e-07	-0.0295527	0.00338836	-8.72183	2.73731e-18	0.841465	0.00577715	3.43969e-07	2.5955e-15	37	5	131592959	5	131620858	R			NA	TRUE	PDLIM4;PDLIM4	NM_001131027;NM_003687	TSS1500;TSS1500	chr5:131593039-131593813	N_Shore			NA				NA
cg19211880	-0.0198237	0.00885939	0.0260454	62	455	-0.0372845	0.00535639	4.69089e-12	1840	-0.0382254	0.00649351	4.72981e-09	68	0.00751678	3.66958e-07	-0.0341324	0.0039135	-8.72171	2.74022e-18	0.196784	0.00751678	3.66958e-07	2.5955e-15	37	3	134088357	3	135571047	F	rs74725592		NA	NA	AMOTL2	NM_016201	Body	chr3:134092257-134093741	N_Shelf			NA				TRUE
cg12573289	-0.021174	0.00480852	1.52521e-05	62	455	-0.0202011	0.00327274	8.24591e-10	1840	-0.0150253	0.00288606	2.16001e-07	68	0.00334085	6.87698e-06	-0.0183371	0.00210255	-8.72139	2.74795e-18	0.43711	0.00334085	6.87698e-06	2.59731e-15	37	7	45075791	7	45042316	F			NA	NA	CCM2;CCM2;CCM2;CCM2;CCM2	NM_031443;NM_001029835;NM_001167935;NM_001167934;NR_030770	Body;Body;Body;Body;Body					TRUE		7:45075681-45075909	Promoter_Associated_Cell_type_specific	NA
cg00821310	-0.00643587	0.00692666	0.353626	62	455	-0.0420194	0.00502256	1.16085e-16	1840	-0.0286007	0.00520985	4.62845e-08	68	0.00603084	2.11189e-06	-0.029396	0.00337141	-8.71919	2.802e-18	0.000173225	0.00603084	2.11189e-06	2.6428e-15	37	1	6420733	1	6343320	F			NA	NA	ACOT7;ACOT7;ACOT7;ACOT7	NM_181864;NM_181865;NM_181865;NM_007274	Body;5'UTR;1stExon;Body					NA				NA
cg03851401	-0.0255991	0.00586422	1.7966e-05	62	455	-0.0246638	0.00389814	3.12966e-10	1840	-0.0153383	0.00287643	1.09808e-07	68	0.00332971	4.09517e-06	-0.0202662	0.00232442	-8.7188	2.81159e-18	0.117065	0.00332971	4.09517e-06	2.6428e-15	37	22	28200653	22	26530653	F			NA	NA				chr22:28192793-28198592	S_Shelf		RDMR	NA	22:26530530-26530844	22:28200001-28201250	Unclassified	NA
cg14099685	-0.0138513	0.00424272	0.00123391	62	455	-0.0205744	0.00303636	1.65757e-11	1840	-0.0133598	0.002414	3.6092e-08	68	0.00279441	1.74518e-06	-0.0161325	0.00185033	-8.71871	2.81385e-18	0.181435	0.00279441	1.74518e-06	2.6428e-15	37	11	47546068	11	47502644	R			NA	NA	CUGBP1	NM_006560	5'UTR					TRUE		11:47545062-47546460	Promoter_Associated	NA
cg02301528	-0.0253531	0.00606414	3.90367e-05	62	455	-0.0317305	0.00495447	1.91149e-10	1840	-0.0251023	0.00504114	7.01726e-07	68	0.00583554	1.69552e-05	-0.0279476	0.0032059	-8.71758	2.84221e-18	0.60539	0.00583554	1.69552e-05	2.66383e-15	37	12	12939519	12	12830786	R			NA	NA	APOLD1;APOLD1	NM_001130415;NM_030817	Body;Body	chr12:12939713-12940391	N_Shore			TRUE		12:12939380-12942411	Promoter_Associated	NA
cg20811236	-0.0359634	0.0127538	0.00515343	62	455	-0.048736	0.00784528	6.4468e-10	1840	-0.0566762	0.00878926	1.46686e-10	68	0.0101743	2.53983e-08	-0.0486793	0.00558533	-8.71555	2.89341e-18	0.446667	0.0101743	2.53983e-08	2.70613e-15	37	18	46501400	18	44755398	F			NA	NA				chr18:46501624-46502976	N_Shore		DMR	NA	18:44755333-44755488			NA
cg16417374	-0.0235469	0.0084411	0.00564553	62	455	-0.0364451	0.00548397	3.96209e-11	1840	-0.0291329	0.00494991	4.76277e-09	68	0.00572994	3.6892e-07	-0.031252	0.00358647	-8.71386	2.93692e-18	0.393231	0.00572994	3.6892e-07	2.73551e-15	37	1	26098310	1	25970897	R			NA	NA	MAN1C1	NM_020379	Body	chr1:26097904-26098107	S_Shore			NA	1:25970880-25970913	1:26097709-26098327	Unclassified_Cell_type_specific	NA
cg11942936	-0.0175511	0.00769325	0.0232884	62	455	-0.0282154	0.00472222	2.75559e-09	1840	-0.0305723	0.00433636	2.58084e-12	68	0.0050197	1.12587e-09	-0.0273611	0.00313996	-8.71386	2.93709e-18	0.355592	0.0050197	1.12587e-09	2.73551e-15	37	10	77169689	10	76839695	F			NA	NA				chr10:77155128-77169600	S_Shore		RDMR	NA		10:77168798-77169714	Unclassified	NA
cg23900712	-0.0360425	0.00713166	7.89148e-07	62	455	-0.0279836	0.00498336	2.26007e-08	1840	-0.0243935	0.00465676	1.82091e-07	68	0.00539059	6.03362e-06	-0.0283536	0.00325571	-8.70887	3.06912e-18	0.425799	0.00539059	6.03362e-06	2.85252e-15	37	15	99344807	15	97162330	R			NA	NA	IGF1R	NM_000875	Body					TRUE		15:99344782-99344833	Unclassified_Cell_type_specific	NA
cg09063663	-0.0119207	0.00547663	0.0303548	62	455	-0.0219114	0.0031283	3.46911e-12	1840	-0.0180571	0.00314445	1.10139e-08	68	0.00363997	7.02124e-07	-0.018954	0.002177	-8.70648	3.13452e-18	0.272026	0.00363997	7.02124e-07	2.90725e-15	37	1	16484811	1	16357398	F			NA	NA				chr1:16481484-16482782	S_Shelf			NA		1:16484484-16484891	Unclassified_Cell_type_specific	NA
cg24150385	-0.0243261	0.00640708	0.000180287	62	455	-0.0367794	0.00597102	8.93175e-10	1840	-0.029514	0.00506189	6.58561e-09	68	0.00585956	4.73136e-07	-0.0304633	0.00350213	-8.69852	3.36244e-18	0.356522	0.00585956	4.73136e-07	3.11218e-15	37	3	66543263	3	66625953	F			NA	NA	LRIG1	NM_015541	Body					TRUE				NA
cg00933182	-0.0218747	0.00708449	0.00222258	62	455	-0.0333547	0.00506885	6.10187e-11	1840	-0.023346	0.00399172	5.92455e-09	68	0.00462075	4.36231e-07	-0.0267547	0.00307612	-8.69757	3.39081e-18	0.257423	0.00462075	4.36231e-07	3.13153e-15	37	17	43298345	17	40654128	R			NA	NA	FMNL1	NM_005892	TSS1500	chr17:43298725-43299640	N_Shore		RDMR	NA		17:43298159-43298346	Promoter_Associated_Cell_type_specific	NA
cg20830848	-0.0114965	0.00621454	0.0653906	62	455	-0.0282237	0.00368021	2.78864e-14	1840	-0.0170794	0.00324384	1.57726e-07	68	0.00375501	5.40481e-06	-0.0210541	0.00242075	-8.69735	3.39739e-18	0.0262399	0.00375501	5.40481e-06	3.13153e-15	37	7	134853645	7	134504185	R			NA	NA	C7orf49;C7orf49;C7orf49	NR_024185;NR_024186;NM_024033	Body;Body;Body	chr7:134854975-134855696	N_Shore			TRUE		7:134853565-134854514	Promoter_Associated	NA
cg00443094	-0.01741	0.0046771	0.000239172	62	455	-0.019988	0.00368293	6.48262e-08	1840	-0.0181203	0.00274492	5.41612e-11	68	0.00317747	1.17899e-08	-0.0186019	0.00213939	-8.69497	3.4692e-18	0.891558	0.00317747	1.17899e-08	3.19113e-15	37	4	1771149	4	1740947	R			NA	NA				chr4:1772006-1772265	N_Shore			TRUE				NA
cg26257411	-0.0152262	0.00441775	0.000656169	62	455	-0.0217431	0.00369494	4.73111e-09	1840	-0.0223149	0.00347548	1.7524e-10	68	0.00402316	2.91254e-08	-0.0201401	0.00231703	-8.6922	3.55491e-18	0.423649	0.00402316	2.91254e-08	3.25311e-15	37	6	33397122	6	33505100	F			NA	NA	SYNGAP1	NM_006772	Body	chr6:33396050-33396296	S_Shore			NA		6:33397014-33397949	Promoter_Associated	NA
cg03613618	-0.0272758	0.00644526	3.15719e-05	62	455	-0.0355825	0.00492305	7.16527e-13	1840	-0.0189648	0.00516786	0.000250211	68	0.00598223	0.00152339	-0.0284605	0.00327428	-8.69214	3.55686e-18	0.0979684	0.00598223	0.00152339	3.25311e-15	37	8	97658325	8	97727501	F			NA	NA	PGCP	NM_016134	5'UTR	chr8:97657174-97657943	S_Shore		RDMR	NA		8:97656859-97658471	Promoter_Associated	NA
cg10474597	-0.0266529	0.00703634	0.000186504	62	455	-0.0470584	0.0064482	4.32662e-13	1840	-0.0319409	0.00769858	3.50403e-05	68	0.00891175	0.000338201	-0.0364584	0.00419444	-8.69209	3.55846e-18	0.0862394	0.00891175	0.000338201	3.25311e-15	37	13	51917676	13	50815677	F			NA	NA	SERPINE3	NM_001101320	Body					TRUE				NA
cg16047471	-0.0350028	0.00789317	1.33335e-05	62	455	-0.0318831	0.00552785	9.40509e-09	1840	-0.0274435	0.00491576	2.74753e-08	68	0.0056904	1.41576e-06	-0.0307905	0.00354309	-8.6903	3.61489e-18	0.715404	0.0056904	1.41576e-06	3.29794e-15	37	12	26274563	12	26165830	R			NA	NA	BHLHE41	NM_030762	3'UTR	chr12:26275049-26275878	N_Shore		RDMR	NA				NA
cg05508558	-0.0185973	0.00644527	0.0042174	62	455	-0.0275727	0.00468698	4.78013e-09	1840	-0.034369	0.00495434	5.65278e-12	68	0.00573507	2.06295e-09	-0.0274784	0.00316233	-8.68931	3.6466e-18	0.188002	0.00573507	2.06295e-09	3.32008e-15	37	1	207627372	1	205693995	F			NA	TRUE	CR2;CR2	NM_001006658;NM_001877	TSS1500;TSS1500	chr1:207627531-207628280	N_Shore			NA				NA
cg25305703	-0.0276434	0.010256	0.007463	62	455	-0.0548349	0.00773781	1.95007e-12	1840	-0.0454003	0.00829116	5.00286e-08	68	0.00959771	2.24167e-06	-0.045097	0.00519421	-8.68217	3.88288e-18	0.106411	0.00959771	2.24167e-06	3.528e-15	37	8	128378218	8	128447400	F			NA	NA								TRUE				NA
cg18018313	-0.0267643	0.00762561	0.000523536	62	455	-0.0295155	0.00484354	1.33986e-09	1840	-0.0269864	0.00456601	4.11201e-09	68	0.00528554	3.29561e-07	-0.0280739	0.00323393	-8.68105	3.92136e-18	0.922927	0.00528554	3.29561e-07	3.55572e-15	37	2	227657192	2	227365436	F			NA	NA	IRS1	NM_005544	3'UTR	chr2:227655903-227656647	S_Shore			NA				NA
cg11980897	-0.027961	0.00659205	3.03162e-05	62	455	-0.0269942	0.00511853	1.49362e-07	1840	-0.0243367	0.0038518	3.36413e-10	68	0.00445878	4.81126e-08	-0.0259947	0.00299502	-8.67932	3.98142e-18	0.875734	0.00445878	4.81126e-08	3.60286e-15	37	1	32237457	1	32010044	F			NA	NA				chr1:32237827-32238661	N_Shore			TRUE		1:32236958-32238593	Promoter_Associated_Cell_type_specific	NA
cg27630153	-0.0254706	0.00587822	2.06159e-05	62	455	-0.0109786	0.00185704	4.02246e-09	1840	-0.0104984	0.00172747	1.50289e-09	68	0.00199969	1.52098e-07	-0.0115046	0.00132571	-8.67811	4.02415e-18	0.0503308	0.00199969	1.52098e-07	3.63416e-15	37	16	88845038	16	87372539	F			NA	NA	FAM38A	NM_001142864	Body	chr16:88844943-88845205	Island			TRUE	16:87372402-87372706			NA
cg14992524	-0.0310867	0.00828602	0.000214071	62	455	-0.032719	0.00551009	3.44083e-09	1840	-0.0414339	0.00690573	2.40335e-09	68	0.00799396	2.18167e-07	-0.0345021	0.00397935	-8.67028	4.31064e-18	0.598536	0.00799396	2.18167e-07	3.88502e-15	37	8	10586135	8	10623545	R	rs4841434		NA	NA	SOX7	NM_031439	Body	chr8:10586613-10586886	N_Shore			NA				NA
cg11190278	-0.0193848	0.00786635	0.0143389	62	455	-0.0278671	0.0047506	5.28062e-09	1840	-0.0322387	0.00460927	3.80817e-12	68	0.00533561	1.52059e-09	-0.0280395	0.00323429	-8.66945	4.34197e-18	0.400281	0.00533561	1.52059e-09	3.90536e-15	37	14	51252662	14	50322412	R			NA	NA	NIN;NIN;NIN;NIN	NM_182946;NM_016350;NM_020921;NM_182944	Body;Body;Body;Body					TRUE		14:51252371-51252683	Gene_Associated_Cell_type_specific	NA
cg07615364	-0.0197889	0.00506168	0.00011643	62	455	-0.0232114	0.00410182	1.76431e-08	1840	-0.0219204	0.00357087	1.0317e-09	68	0.00413358	1.13907e-07	-0.0218793	0.00252383	-8.66906	4.35702e-18	0.871044	0.00413358	1.13907e-07	3.91102e-15	37	3	52088726	3	52063766	F			NA	NA	DUSP7	NM_001947	Body	chr3:52089652-52090845	N_Shore			NA				NA
cg05201185	-0.0236277	0.00729766	0.00135211	62	455	-0.0371117	0.00462972	1.92315e-15	1840	-0.0163743	0.00469441	0.000498885	68	0.00543417	0.00258508	-0.0274895	0.00317348	-8.66224	4.62568e-18	0.0123796	0.00543417	0.00258508	4.13844e-15	37	6	30459139	6	30567118	F	rs62621992		NA	NA	HLA-E	NM_005516	Body	chr6:30457369-30458175	S_Shore			NA				NA
cg27262041	-0.0167614	0.00923111	0.0704936	62	455	-0.0498835	0.00715973	4.48519e-12	1840	-0.0506594	0.00763932	4.44395e-11	68	0.00884315	1.01227e-08	-0.0412809	0.00476566	-8.66216	4.62893e-18	0.00813286	0.00884315	1.01227e-08	4.13844e-15	37	11	19654032	11	19610608	R			NA	NA	NAV2	NM_001111018	Body					TRUE				NA
cg14293323	-0.0258922	0.00787396	0.00113852	62	455	-0.0378714	0.00536834	2.44166e-12	1840	-0.0248848	0.00513288	1.35913e-06	68	0.00594174	2.81255e-05	-0.0307831	0.00355439	-8.6606	4.69302e-18	0.210697	0.00594174	2.81255e-05	4.18734e-15	37	11	353567	11	343567	F		rs73398586	NA	NA				chr11:355947-356447	N_Shelf		CDMR	NA				TRUE
cg04718050	-0.0137735	0.00478781	0.00433112	62	455	-0.0149962	0.00271706	3.88754e-08	1840	-0.0158989	0.00227567	4.02021e-12	68	0.00263428	1.58557e-09	-0.0152337	0.00175903	-8.66025	4.70711e-18	0.921073	0.00263428	1.58557e-09	4.19153e-15	37	14	69281297	14	68351050	F			NA	NA				chr14:69283046-69283605	N_Shore			TRUE		14:69281182-69281732	Unclassified	TRUE
cg13468041	-0.0217929	0.00716571	0.00258226	62	455	-0.0320512	0.00492645	9.92391e-11	1840	-0.0393876	0.00664416	3.69677e-09	68	0.00769117	3.03691e-07	-0.0310747	0.00359017	-8.65549	4.90812e-18	0.236302	0.00769117	3.03691e-07	4.35493e-15	37	4	74902951	4	75121815	R			NA	NA	CXCL3	NM_002090	3'UTR	chr4:74903953-74904589	N_Shore			NA				NA
cg02361903	-0.011501	0.00588691	0.0517524	62	455	-0.0222149	0.00386097	1.02041e-08	1840	-0.0302341	0.00392037	2.08566e-14	68	0.00453816	2.69753e-11	-0.0227701	0.00263073	-8.65544	4.91012e-18	0.0409619	0.00453816	2.69753e-11	4.35493e-15	37	1	110452616	1	110254139	R			NA	NA	CSF1;CSF1;CSF1;CSF1	NM_172212;NM_000757;NM_172211;NM_172210	TSS1500;TSS1500;TSS1500;TSS1500	chr1:110453143-110453889	N_Shore			NA		1:110452587-110452712	Unclassified_Cell_type_specific	NA
cg16541026	-0.0331765	0.00667975	1.19513e-06	62	455	-0.0282944	0.00535017	1.38031e-07	1840	-0.0230464	0.00407948	1.88252e-08	68	0.00472234	1.05934e-06	-0.0270622	0.00312822	-8.65099	5.10547e-18	0.446182	0.00472234	1.05934e-06	4.5192e-15	37	3	49026934	3	49001938	R			NA	NA	P4HTM;P4HTM	NM_177939;NM_177938	TSS1500;TSS1500	chr3:49027116-49028356	N_Shore			NA		3:49026839-49028774	Promoter_Associated	NA
cg17695841	-0.0232217	0.00726838	0.00156111	62	455	-0.0243164	0.00470352	2.59772e-07	1840	-0.0318991	0.00439344	5.82094e-13	68	0.00508578	3.55958e-10	-0.0269668	0.00311903	-8.64591	5.33797e-18	0.466838	0.00508578	3.55958e-10	4.71565e-15	37	11	45825485	11	45782061	F			NA	NA	SLC35C1;SLC35C1;SLC35C1	NM_001145266;NM_018389;NM_001145265	TSS200;TSS1500;TSS200	chr11:45825615-45826872	N_Shore			NA	11:45782021-45783553			NA
cg04368724	-0.0337507	0.00666469	7.51358e-07	62	455	-0.0317342	0.00515468	9.11456e-10	1840	-0.0202504	0.00457881	1.03642e-05	68	0.00530036	0.000133146	-0.027939	0.0032318	-8.64501	5.38017e-18	0.182073	0.00530036	0.000133146	4.74353e-15	37	6	31760593	6	31868572	F			NA	NA	VARS	NM_006295	Body	chr6:31763240-31763905	N_Shelf			NA				NA
cg00443981	-0.0221798	0.01086	0.0420677	62	455	-0.0389613	0.00477899	6.51295e-16	1840	-0.0181469	0.00424446	2.01267e-05	68	0.00491331	0.000221258	-0.0282395	0.00326706	-8.64371	5.44177e-18	0.0083783	0.00491331	0.000221258	4.78838e-15	37	17	58499679	17	55854461	F			NA	NA	C17orf64	NM_181707	TSS200	chr17:58498711-58499332	S_Shore			TRUE				NA
cg15329642	-0.0235237	0.00675025	0.000572527	62	455	-0.0299536	0.00475556	3.74666e-10	1840	-0.023044	0.00406004	1.61798e-08	68	0.00469984	9.4315e-07	-0.0258802	0.00299562	-8.63934	5.65368e-18	0.543424	0.00469984	9.4315e-07	4.96505e-15	37	1	45308298	1	45080885	R			NA	TRUE	PTCH2;PTCH2	NM_001166292;NM_003738	Body;Body	chr1:45308543-45309159	N_Shore			NA				NA
cg02898721	-0.00914125	0.00600503	0.129087	62	455	-0.0289991	0.00374617	1.61552e-14	1840	-0.019067	0.0035986	1.31925e-07	68	0.00416568	4.71346e-06	-0.0218284	0.00252687	-8.6385	5.69546e-18	0.0137934	0.00416568	4.71346e-06	4.99192e-15	37	17	38473222	17	35726748	F	rs76423779		NA	NA	RARA;RARA;RARA	NM_001145302;NM_000964;NM_001145301	TSS1500;5'UTR;TSS1500	chr17:38474197-38474980	N_Shore			TRUE		17:38472852-38476047	Promoter_Associated	NA
cg16723994	-0.0230726	0.00573915	7.50839e-05	62	455	-0.0282173	0.00424175	3.79388e-11	1840	-0.017942	0.00375649	1.93806e-06	68	0.00434845	3.6903e-05	-0.0231778	0.00268391	-8.63584	5.82964e-18	0.239111	0.00434845	3.6903e-05	5.09951e-15	37	17	56401623	17	53756622	F			NA	NA	BZRAP1;BZRAP1	NM_004758;NM_024418	Body;Body	chr17:56401728-56402343	N_Shore			TRUE				TRUE
cg09291026	-0.00542357	0.00426226	0.20428	62	455	-0.0262165	0.00312652	9.93149e-17	1840	-0.0123231	0.00230448	1.01183e-07	68	0.00266762	3.84632e-06	-0.0158197	0.00183226	-8.63398	5.92552e-18	8.58677e-05	0.00266762	3.84632e-06	5.17324e-15	37	14	81184965	14	80254718	R			NA	NA	C14orf145	NM_152446	Body					TRUE				NA
cg25565476	-0.0154957	0.00720521	0.0323739	62	455	-0.0389191	0.00467305	1.57911e-16	1840	-0.0187926	0.0047176	7.07497e-05	68	0.00546102	0.000579081	-0.0274971	0.00318486	-8.63368	5.941e-18	0.00353649	0.00546102	0.000579081	5.17662e-15	37	7	106270744	7	106057980	R			NA	NA						low-CpG:106057956-106058150		NA				NA
cg16624069	-0.0232428	0.00967543	0.0169552	62	455	-0.0388735	0.00534591	5.22953e-13	1840	-0.0274388	0.00545964	5.53897e-07	68	0.00631999	1.4146e-05	-0.0324634	0.00376064	-8.63242	6.00691e-18	0.225598	0.00631999	1.4146e-05	5.22385e-15	37	13	99630210	13	98428211	R			NA	NA	DOCK9;DOCK9;DOCK9;DOCK9;DOCK9;DOCK9	NM_015296;NM_001130050;NM_001130050;NM_001130049;NM_001130048;NM_001130048	Body;5'UTR;1stExon;Body;5'UTR;1stExon					TRUE		13:99630180-99630217	Unclassified_Cell_type_specific	TRUE
cg04774505	-0.0129633	0.00517857	0.0128837	62	455	-0.0282303	0.00423813	3.57994e-11	1840	-0.022551	0.00361361	5.48324e-10	68	0.00418306	7.00599e-08	-0.0222757	0.00258102	-8.63056	6.10514e-18	0.0738248	0.00418306	7.00599e-08	5.29894e-15	37	14	24549943	14	23619783	F			NA	NA	NRL	NM_006177	3'UTR	chr14:24550317-24551148	N_Shore			NA				TRUE
cg08545213	-0.0169253	0.00420579	7.38628e-05	62	455	-0.0263865	0.00448278	4.68614e-09	1840	-0.0228708	0.00386873	4.07712e-09	68	0.00447838	3.27412e-07	-0.0218387	0.00253058	-8.62993	6.13886e-18	0.294181	0.00447838	3.27412e-07	5.31786e-15	37	3	37959356	3	37934360	F			NA	NA	CTDSPL;CTDSPL	NM_005808;NM_001008392	Body;Body					TRUE				NA
cg00850538	-0.0117319	0.00577197	0.0430538	62	455	-0.0175118	0.00252772	5.8845e-12	1840	-0.0121242	0.00209827	8.95069e-09	68	0.00242893	5.98794e-07	-0.0144595	0.00167594	-8.62772	6.25897e-18	0.271742	0.00242893	5.98794e-07	5.4114e-15	37	2	36582038	2	36435542	F			NA	TRUE	CRIM1	NM_016441	TSS1500	chr2:36582397-36584260	N_Shore			NA				NA
cg24002003	-0.0225211	0.0058406	0.000143497	62	455	-0.0179834	0.0035314	3.89704e-07	1840	-0.0228782	0.00336094	1.37291e-11	68	0.00389057	4.09197e-09	-0.020583	0.00238659	-8.62442	6.44209e-18	0.606511	0.00389057	4.09197e-09	5.55895e-15	37	15	101668143	15	99485666	F			NA	NA								TRUE		15:101667410-101668295	Promoter_Associated	TRUE
cg04051152	-0.0373779	0.00832838	1.05661e-05	62	455	-0.0300248	0.00425712	2.4716e-12	1840	-0.0160015	0.00402535	7.32504e-05	68	0.00465968	0.000594685	-0.0253569	0.00294052	-8.62326	6.50744e-18	0.0257754	0.00465968	0.000594685	5.6045e-15	37	12	12418005	12	12309272	R			NA	NA	LRP6	NM_002336	Body	chr12:12419679-12420541	N_Shore		RDMR	NA				NA
cg14750778	-0.0167084	0.00734633	0.0237106	62	455	-0.0349758	0.0050453	5.70693e-12	1840	-0.0251455	0.00428584	5.3117e-09	68	0.00496122	4.01151e-07	-0.0274803	0.0031872	-8.62209	6.57428e-18	0.101336	0.00496122	4.01151e-07	5.65116e-15	37	17	26899428	17	23923555	R			NA	NA	PIGS	NM_033198	TSS1500	chr17:26898105-26898781	S_Shore			NA				NA
cg03114845	-0.020907	0.00580489	0.000374926	62	455	-0.028612	0.00471593	1.57715e-09	1840	-0.0179348	0.002932	1.17927e-09	68	0.00339403	1.26235e-07	-0.0214548	0.00248875	-8.62071	6.65377e-18	0.183798	0.00339403	1.26235e-07	5.70849e-15	37	12	66270387	12	64556654	R			NA	NA	HMGA2;HMGA2	NM_003484;NM_003483	Body;Body					TRUE				NA
cg03269716	-0.0305635	0.00897202	0.000755853	62	455	-0.039714	0.00591207	2.45719e-11	1840	-0.0302568	0.00602389	5.6232e-07	68	0.00697315	1.43105e-05	-0.0347112	0.00402916	-8.61499	6.99472e-18	0.512262	0.00697315	1.43105e-05	5.98948e-15	37	1	874896	1	864759	F	rs2340591		NA	NA	SAMD11	NM_152486	Body	chr1:875730-878363	N_Shore			NA				NA
cg17284119	-0.02046	0.00618407	0.00106254	62	455	-0.0301878	0.00465802	1.1682e-10	1840	-0.0199727	0.00349869	1.33971e-08	68	0.00405002	8.16005e-07	-0.0236028	0.00273995	-8.61433	7.03534e-18	0.216518	0.00405002	8.16005e-07	6.01272e-15	37	6	110644424	6	110751117	R			NA	NA	C6orf186	NM_001123364	Body					TRUE				NA
cg10798225	-0.0259189	0.00665559	0.000123592	62	455	-0.0255186	0.00493874	2.63665e-07	1840	-0.0250066	0.00380343	6.45234e-11	68	0.00440279	1.34925e-08	-0.0253677	0.00294678	-8.60862	7.39457e-18	0.992766	0.00440279	1.34925e-08	6.30765e-15	37	11	448822	11	438822	R			NA	NA	PTDSS2	NM_030783	TSS1500	chr11:449961-451178	N_Shore			NA		11:447922-448895	Promoter_Associated	NA
cg03126058	-0.0308751	0.0106824	0.00415485	62	455	-0.0378241	0.00550905	9.00915e-12	1840	-0.0345643	0.00687119	5.41039e-07	68	0.00795398	1.38939e-05	-0.0358696	0.00416961	-8.60263	7.79125e-18	0.830525	0.00795398	1.38939e-05	6.63335e-15	37	1	3282757	1	3272617	F	rs77953771		NA	NA	PRDM16;PRDM16	NM_022114;NM_199454	Body;Body					NA	1:3272273-3272934			NA
cg19494100	-0.0166447	0.00522032	0.0015951	62	455	-0.0209892	0.00356432	4.6165e-09	1840	-0.018525	0.0029376	3.63137e-10	68	0.00340051	5.10272e-08	-0.019144	0.00222559	-8.60174	7.85164e-18	0.767069	0.00340051	5.10272e-08	6.66675e-15	37	6	18387313	6	18495292	F			NA	NA	RNF144B	NM_182757	TSS1500	chr6:18387450-18387846	N_Shore			NA		6:18387270-18388088	Promoter_Associated_Cell_type_specific	NA
cg20341535	-0.0203668	0.00633984	0.00147174	62	455	-0.0250897	0.00335332	1.12746e-13	1840	-0.0416647	0.0115061	0.000301877	68	0.0133192	0.00175902	-0.0248881	0.00289343	-8.60161	7.86038e-18	0.350156	0.0133192	0.00175902	6.66675e-15	37	11	118017101	11	117522311	R		rs2946742	NA	NA	SCN4B;SCN4B;SCN4B;SCN4B	NM_001142348;NM_001142349;NR_024527;NM_174934	Body;TSS1500;TSS1500;Body	chr11:118016237-118016984	S_Shore			TRUE		11:118015172-118017490	Unclassified	NA
cg26153045	-0.0184303	0.00673105	0.00658138	62	455	-0.0363574	0.00546573	3.80444e-11	1840	-0.03082	0.00517115	3.05586e-09	68	0.00598604	2.62375e-07	-0.0297643	0.00346162	-8.59835	8.08672e-18	0.115241	0.00598604	2.62375e-07	6.84571e-15	37	7	73441834	7	73079770	F	rs55670340		NA	NA	ELN;ELN;ELN;ELN;ELN	NM_001081752;NM_000501;NM_001081754;NM_001081753;NM_001081755	TSS1500;TSS1500;TSS1500;TSS1500;TSS1500					NA		7:73440546-73441875	Promoter_Associated	NA
cg10529555	-0.0381134	0.00928822	5.36391e-05	62	455	-0.0397876	0.00700908	1.59346e-08	1840	-0.0393427	0.0068192	9.42151e-09	68	0.0078938	6.22824e-07	-0.0392345	0.00456459	-8.59539	8.29801e-18	0.989564	0.0078938	6.22824e-07	7.01127e-15	37	1	205254523	1	203521146	R			NA	NA								TRUE				NA
cg11042320	-0.00705041	0.00623695	0.259278	62	455	-0.0291703	0.00393608	1.90094e-13	1840	-0.0221316	0.00370282	2.75976e-09	68	0.00428632	2.42618e-07	-0.0225921	0.00262901	-8.59341	8.44289e-18	0.0110311	0.00428632	2.42618e-07	7.1202e-15	37	5	149534497	5	149514690	F			NA	TRUE	PDGFRB	NM_002609	5'UTR					TRUE		5:149533603-149535045	Unclassified_Cell_type_specific	NA
cg07057831	-0.0244479	0.00769691	0.00166074	62	455	-0.033403	0.00504939	4.84816e-11	1840	-0.022962	0.00419253	4.97114e-08	68	0.00485321	2.23077e-06	-0.0273715	0.00318534	-8.59298	8.47422e-18	0.301706	0.00485321	2.23077e-06	7.13314e-15	37	12	131323042	12	129888995	R		rs79486590	NA	TRUE	STX2;STX2	NM_001980;NM_194356	Body;Body	chr12:131323203-131323959	N_Shore			NA	12:129888902-129889912	12:131322496-131325034	Promoter_Associated	NA
cg20010135	-0.0289216	0.0097011	0.00312659	62	455	-0.0409973	0.00664188	8.24599e-10	1840	-0.0394494	0.00644729	1.1662e-09	68	0.00746327	1.25159e-07	-0.0379512	0.00441738	-8.59134	8.59644e-18	0.572072	0.00746327	1.25159e-07	7.22239e-15	37	16	30996822	16	30904323	F	rs12443808		NA	NA	HSD3B7;HSD3B7;HSD3B7	NM_025193;NM_001142778;NM_001142777	5'UTR;5'UTR;5'UTR					TRUE		16:30995842-30996942	Gene_Associated	NA
cg12729894	-0.0175964	0.00488606	0.000375298	62	455	-0.0241424	0.00382308	3.3807e-10	1840	-0.0172535	0.00311336	3.46106e-08	68	0.00360398	1.68999e-06	-0.0198467	0.00231066	-8.58918	8.75914e-18	0.369285	0.00360398	1.68999e-06	7.34494e-15	37	11	1774378	11	1730954	R			NA	NA	HCCA2;CTSD	NM_053005;NM_001909	Body;3'UTR	chr11:1774588-1775040	N_Shore			NA		11:1774301-1774762	Unclassified_Cell_type_specific	NA
cg25484139	-0.0255163	0.00859788	0.003263	62	455	-0.0410672	0.00580368	2.1001e-12	1840	-0.034769	0.00725043	1.7637e-06	68	0.00839298	3.43339e-05	-0.0358458	0.00417347	-8.58897	8.77524e-18	0.321547	0.00839298	3.43339e-05	7.34494e-15	37	3	13008273	3	12983273	F			NA	NA	IQSEC1;IQSEC1	NM_001134382;NM_014869	Body;Body	chr3:13008648-13009210	N_Shore		RDMR	NA		3:13008122-13010089	Promoter_Associated	NA
cg07233933	-0.0296744	0.00775349	0.00016036	62	455	-0.0304991	0.00551072	3.56942e-08	1840	-0.0378064	0.00603129	4.60599e-10	68	0.00698172	6.12679e-08	-0.0324425	0.00377752	-8.58832	8.82511e-18	0.656362	0.00698172	6.12679e-08	7.37285e-15	37	5	173352671	5	173285277	F			NA	NA	CPEB4	NM_030627	Body					TRUE		5:173352531-173352896	Unclassified_Cell_type_specific	NA
cg17207266	-0.00844485	0.00431818	0.0515154	62	455	-0.0170065	0.00238377	1.3933e-12	1840	-0.0149507	0.00275149	6.31348e-08	68	0.00318508	2.67942e-06	-0.01499	0.00174558	-8.58737	8.89828e-18	0.221669	0.00318508	2.67942e-06	7.42008e-15	37	2	25562957	2	25416461	R			NA	NA	DNMT3A;DNMT3A;DNMT3A	NM_022552;NM_175630;NM_175629	5'UTR;5'UTR;5'UTR	chr2:25563309-25563661	N_Shore			TRUE	2:25416436-25419085			NA
cg26705561	-0.024178	0.0101233	0.0175968	62	455	-0.0360662	0.00545073	4.79978e-11	1840	-0.0357173	0.00612618	6.59928e-09	68	0.00709157	4.7389e-07	-0.034124	0.00397462	-8.58548	9.04613e-18	0.564754	0.00709157	4.7389e-07	7.5293e-15	37	10	102279791	10	102269781	F			NA	TRUE	SEC31B	NM_015490	TSS200	chr10:102279162-102279730	S_Shore			TRUE				NA
cg06437922	-0.0175214	0.00604939	0.00407707	62	455	-0.0249958	0.00446037	2.4116e-08	1840	-0.0229902	0.00336154	1.10449e-11	68	0.00389127	3.45965e-09	-0.0226516	0.00263861	-8.5847	9.10773e-18	0.605622	0.00389127	3.45965e-09	7.56646e-15	37	1	226308360	1	224374983	F		rs77753462	NA	NA				chr1:226308959-226310476	N_Shore			NA		1:226308309-226308444	Unclassified_Cell_type_specific	NA
cg12984877	-0.0292078	0.00810551	0.0003724	62	455	-0.0293519	0.00524889	2.58102e-08	1840	-0.0350042	0.00552484	3.01077e-10	68	0.00639546	4.41749e-08	-0.0311422	0.00362819	-8.58338	9.2122e-18	0.764161	0.00639546	4.41749e-08	7.63902e-15	37	4	146856745	4	147076195	R			NA	NA	ZNF827	NM_178835	Body	chr4:146857334-146859082	N_Shore			NA				NA
cg07052063	-0.0353196	0.00697023	7.40253e-07	62	455	-0.0331964	0.00606333	4.97795e-08	1840	-0.0289141	0.00581311	7.21794e-07	68	0.00672917	1.73252e-05	-0.0324683	0.00378323	-8.58217	9.31001e-18	0.794245	0.00672917	1.73252e-05	7.7058e-15	37	10	99255236	10	99245226	R			NA	NA	MMS19	NM_022362	Body	chr10:99257940-99259520	N_Shelf			NA		10:99254743-99255270	Promoter_Associated_Cell_type_specific	NA
cg25580656	-0.0172356	0.00607826	0.00491221	62	455	-0.025993	0.00348036	1.24616e-13	1840	-0.0156714	0.00363641	1.72868e-05	68	0.00420945	0.000196947	-0.0210577	0.00245397	-8.5811	9.39734e-18	0.13242	0.00420945	0.000196947	7.76368e-15	37	14	104197160	14	103266913	R			NA	NA	ZFYVE21	NM_024071	Body	chr14:104193901-104194627	S_Shelf			NA		14:104196979-104197300	Unclassified_Cell_type_specific	TRUE
cg05454635	-0.0119622	0.00509182	0.019514	62	455	-0.024558	0.00379051	1.18333e-10	1840	-0.0202924	0.00319835	2.84647e-10	68	0.00370236	4.2308e-08	-0.0201576	0.00234971	-8.57878	9.58841e-18	0.139484	0.00370236	4.2308e-08	7.90689e-15	37	15	74657911	15	72444964	R			NA	NA	CYP11A1;CYP11A1	NM_000781;NM_001099773	Body;5'UTR	chr15:74658038-74658574	N_Shore			TRUE				TRUE
cg20495009	-0.0202843	0.00511831	9.42785e-05	62	455	-0.0289695	0.004585	3.30867e-10	1840	-0.0218641	0.00424057	2.81616e-07	68	0.00490881	8.42647e-06	-0.0240465	0.00280341	-8.57758	9.68907e-18	0.388525	0.00490881	8.42647e-06	7.97516e-15	37	12	105323744	12	103847874	F			NA	NA	SLC41A2	NM_032148	TSS1500					NA				NA
cg05611648	-0.0125256	0.00560097	0.0261291	62	455	-0.0286562	0.00381255	8.74978e-14	1840	-0.0259527	0.00531133	1.12348e-06	68	0.00614831	2.43106e-05	-0.024049	0.00280466	-8.57464	9.93965e-18	0.0553254	0.00614831	2.43106e-05	8.16635e-15	37	2	239050834	2	238715573	R		rs78107972	NA	NA	KLHL30	NM_198582	Body	chr2:239049388-239050089	S_Shore			NA				TRUE
cg08420066	-0.0170165	0.0042141	6.9905e-05	62	455	-0.0186623	0.00301156	7.09029e-10	1840	-0.0139466	0.00269382	2.5173e-07	68	0.00311832	7.73257e-06	-0.0165182	0.00192661	-8.57371	1.00202e-17	0.548549	0.00311832	7.73257e-06	8.2174e-15	37	6	30647561	6	30755540	F			NA	NA	KIAA1949;KIAA1949	NM_001134870;NM_133471	Body;Body					TRUE				NA
cg06829788	-0.0411126	0.0102809	8.17514e-05	62	455	-0.0308928	0.00612612	5.03881e-07	1840	-0.032995	0.00497661	4.48467e-11	68	0.00576084	1.01941e-08	-0.0333088	0.00388547	-8.57266	1.01118e-17	0.69258	0.00576084	1.01941e-08	8.27727e-15	37	1	228581405	1	226648028	F	rs74144619		NA	NA	TRIM11	NM_145214	3'UTR	chr1:228582428-228582894	N_Shore			TRUE		1:228581024-228581673	Unclassified_Cell_type_specific	TRUE
cg12432038	-0.0154318	0.0080231	0.0554563	62	455	-0.034618	0.00536887	1.44508e-10	1840	-0.0344816	0.00520501	4.64537e-11	68	0.00602524	1.04745e-08	-0.0307372	0.00358579	-8.57195	1.01744e-17	0.102904	0.00602524	1.04745e-08	8.31327e-15	37	1	247275735	1	245342358	R			NA	NA	C1orf229	NM_207401	TSS200	chr1:247274585-247275757	Island			TRUE	1:245341222-245342380	1:247273921-247275897	Unclassified_Cell_type_specific	TRUE
cg00079056	-0.00946122	0.00331161	0.00460226	62	455	-0.0158287	0.00217254	4.7226e-13	1840	-0.0101253	0.00217493	3.48122e-06	68	0.00251766	5.77758e-05	-0.0126161	0.00147312	-8.56424	1.08795e-17	0.13049	0.00251766	5.77758e-05	8.87319e-15	37	9	33239641	9	33229641	R			NA	TRUE	SUGT1P1;SPINK4	NR_003667;NM_014471	Body;TSS1500					NA				NA
cg09770579	-0.012654	0.00472807	0.00788814	62	455	-0.0203028	0.0039282	2.61652e-07	1840	-0.0228938	0.00303308	7.13837e-14	68	0.00351104	7.00654e-11	-0.0196106	0.00229019	-8.56287	1.1009e-17	0.21542	0.00351104	7.00654e-11	8.9624e-15	37	16	17407429	16	17314930	R			NA	NA	XYLT1	NM_022166	Body					TRUE				NA
cg12082089	-0.0184415	0.00625675	0.00347781	62	455	-0.0289082	0.00446534	1.22171e-10	1840	-0.0271576	0.00473272	1.12885e-08	68	0.00547852	7.15519e-07	-0.0259206	0.00302871	-8.55829	1.14559e-17	0.381455	0.00547852	7.15519e-07	9.3092e-15	37	8	22839080	8	22895025	R			NA	NA								TRUE				NA
cg00016968	-0.0153845	0.00417904	0.000279016	62	455	-0.0149836	0.00294386	3.95083e-07	1840	-0.0172838	0.00255739	1.9067e-11	68	0.00296039	5.27186e-09	-0.0159789	0.00186744	-8.55662	1.16225e-17	0.84839	0.00296039	5.27186e-09	9.42739e-15	37	1	113250448	1	113051971	R			NA	TRUE	RHOC;RHOC;RHOC	NM_001042679;NM_175744;NM_001042678	TSS1500;TSS1500;TSS1500	chr1:113249342-113250198	S_Shore			NA				NA
cg09321403	-0.0349457	0.00913336	0.000161021	62	455	-0.038691	0.00579691	3.27528e-11	1840	-0.0281912	0.00622316	6.3047e-06	68	0.00720383	9.10202e-05	-0.0346391	0.00404836	-8.55633	1.16518e-17	0.524446	0.00720383	9.10202e-05	9.43402e-15	37	6	13555624	6	13663603	F	rs73356472		NA	NA								TRUE				NA
cg06143901	-0.028187	0.00868693	0.00132027	62	455	-0.0337865	0.00608214	3.18047e-08	1840	-0.0394988	0.0059502	4.24769e-11	68	0.00688785	9.77637e-09	-0.0345394	0.00403691	-8.55591	1.16945e-17	0.586107	0.00688785	9.77637e-09	9.45148e-15	37	20	591400	20	539400	F		rs41379048	NA	TRUE	TCF15	NM_004609	TSS1500	chr20:590222-591222	S_Shore			NA	20:538223-539476			TRUE
cg12570134	-0.0152636	0.00484792	0.0018212	62	455	-0.0256852	0.0044812	1.15901e-08	1840	-0.0197309	0.00297015	4.11489e-11	68	0.0034382	9.53994e-09	-0.0203324	0.00237731	-8.55268	1.20265e-17	0.279346	0.0034382	9.53994e-09	9.70223e-15	37	17	46640347	17	43995346	F	rs76034280		NA	NA	HOXB3	NM_002146	5'UTR	chr17:46641534-46642110	N_Shore		CDMR	NA		17:46639123-46640826	Unclassified	NA
cg23722790	-0.0187724	0.00514414	0.000314424	62	455	-0.0273376	0.00385109	1.79166e-12	1840	-0.015757	0.00365768	1.74151e-05	68	0.00423407	0.000198065	-0.0213148	0.00249225	-8.55245	1.20506e-17	0.110078	0.00423407	0.000198065	9.70411e-15	37	1	67467602	1	67240190	R			NA	NA	SLC35D1	NM_015139	3'UTR					TRUE				NA
cg16639915	-0.0158043	0.00445745	0.000460011	62	455	-0.028638	0.00382516	1.089e-13	1840	-0.0142755	0.00348664	4.43069e-05	68	0.00403607	0.00040473	-0.0201542	0.00235662	-8.55218	1.20783e-17	0.0183815	0.00403607	0.00040473	9.7089e-15	37	15	64960011	15	62747064	F			NA	NA	ZNF609	NM_015042	Body					TRUE				NA
cg17516571	-0.0209081	0.00624476	0.000926806	62	455	-0.0296579	0.00506459	5.60496e-09	1840	-0.0284213	0.00456481	5.99852e-10	68	0.00528415	7.50704e-08	-0.0269832	0.0031553	-8.55171	1.21276e-17	0.522212	0.00528415	7.50704e-08	9.73101e-15	37	8	49584227	8	49746780	F			NA	NA								TRUE				NA
cg03970899	-0.00938089	0.00541874	0.0845347	62	455	-0.0210903	0.00295718	1.41698e-12	1840	-0.027061	0.00468288	8.92408e-09	68	0.00542083	5.97427e-07	-0.0200182	0.00234121	-8.55036	1.22708e-17	0.05863	0.00542083	5.97427e-07	9.82821e-15	37	22	19710091	22	18090091	F	rs73377942		NA	NA	GP1BB;SEPT5	NM_000407;NM_002688	TSS1500;3'UTR	chr22:19709081-19712106	Island			NA	22:18089168-18092190	22:19709912-19710093	Unclassified_Cell_type_specific	NA
cg06852240	-0.029238	0.00799947	0.000307812	62	455	-0.0265118	0.00461809	1.09955e-08	1840	-0.02634	0.00438802	2.36338e-09	68	0.0050795	2.15374e-07	-0.0268667	0.00314232	-8.54996	1.23135e-17	0.949076	0.0050795	2.15374e-07	9.84472e-15	37	16	85520182	16	84077683	R		rs76580397	NA	NA				chr16:85519109-85519357	S_Shore			NA	16:84077447-84077949			NA
cg27589594	-0.0271918	0.00658902	4.87477e-05	62	455	-0.0319346	0.00458574	4.58986e-12	1840	-0.0162363	0.00375467	1.6183e-05	68	0.00434635	0.000187249	-0.0243227	0.00284529	-8.5484	1.24809e-17	0.0406327	0.00434635	0.000187249	9.96068e-15	37	17	18871182	17	18811907	R			NA	NA	SLC5A10;SLC5A10	NM_001042450;NM_152351	Body;Body	chr17:18874684-18874887	N_Shelf			TRUE		17:18870953-18871380	Unclassified_Cell_type_specific	TRUE
cg21829328	-0.0237123	0.00655076	0.000350686	62	455	-0.0326554	0.00521692	4.79311e-10	1840	-0.0257098	0.0047171	5.75848e-08	68	0.00546043	2.49693e-06	-0.0279394	0.00326887	-8.5471	1.2622e-17	0.496508	0.00546043	2.49693e-06	1.00554e-14	37	22	24188134	22	22518134	R			NA	NA				chr22:24191547-24191985	N_Shelf			TRUE		22:24188026-24188189	Unclassified_Cell_type_specific	NA
cg09423312	-0.0422134	0.0112491	0.000213348	62	455	-0.0582674	0.00746117	9.5741e-15	1840	-0.02279	0.00648802	0.000455208	68	0.00751043	0.00240975	-0.0409296	0.00478945	-8.54579	1.2766e-17	0.00361339	0.00751043	0.00240975	1.01519e-14	37	7	1163549	7	1130075	F			NA	NA	C7orf50;C7orf50;C7orf50	NM_001134395;NM_032350;NM_001134396	Body;Body;Body					TRUE	7:1129982-1130209	7:1163254-1164103	Unclassified_Cell_type_specific	TRUE
cg23781334	-0.0175353	0.00686009	0.0111204	62	455	-0.0129315	0.00204913	3.47066e-10	1840	-0.021893	0.00340351	1.62452e-10	68	0.00393985	2.7475e-08	-0.0150164	0.00175729	-8.54524	1.2827e-17	0.121457	0.00393985	2.7475e-08	1.01823e-14	37	4	1772062	4	1741860	R			NA	NA				chr4:1772006-1772265	Island			NA	4:1741807-1742048			NA
cg03735592	-0.0298448	0.00692528	2.27782e-05	62	455	-0.0320835	0.00495398	1.20282e-10	1840	-0.0208768	0.00466341	8.07946e-06	68	0.00539829	0.000110045	-0.0275873	0.00322895	-8.54375	1.2994e-17	0.290079	0.00539829	0.000110045	1.02927e-14	37	6	138821354	6	138863047	R			NA	NA	NHSL1;NHSL1	NM_001144060;NM_020464	TSS1500;Body					TRUE				NA
cg17607231	0.0505599	0.0089468	3.9679e-08	62	455	0.0290582	0.00601473	1.46981e-06	1840	0.0285534	0.00519516	4.4662e-08	68	0.00601383	2.05489e-06	0.0328151	0.0038409	8.54358	1.30122e-17	0.0895426	0.00601383	2.05489e-06	1.02927e-14	37	2	231090329	2	230798573	R			NA	TRUE	SP140;SP140	NM_001005176;NM_007237	TSS200;TSS200					NA		2:231090068-231091293	Promoter_Associated	NA
cg07285481	-0.0322474	0.00594412	1.26735e-07	62	455	-0.0237515	0.00432346	4.48601e-08	1840	-0.0159765	0.00314981	4.35869e-07	68	0.00364617	1.17743e-05	-0.0215583	0.00252362	-8.54263	1.31205e-17	0.0540793	0.00364617	1.17743e-05	1.036e-14	37	16	81667167	16	80224668	F	rs34981866		NA	NA	CMIP;CMIP	NM_030629;NM_198390	Body;Body					TRUE		16:81666329-81667241	Promoter_Associated	NA
cg03143849	-0.0224737	0.00693079	0.00132996	62	455	-0.0308813	0.00494979	5.45401e-10	1840	-0.0338862	0.00585479	8.46447e-09	68	0.0067774	5.73666e-07	-0.0295671	0.00346263	-8.53892	1.3548e-17	0.466713	0.0067774	5.73666e-07	1.06682e-14	37	11	2904951	11	2861527	R			NA	TRUE	CDKN1C;CDKN1C;CDKN1C	NM_001122630;NM_000076;NM_001122631	3'UTR;3'UTR;3'UTR	chr11:2905023-2907024	N_Shore			NA				NA
cg04039799	-0.0124093	0.00528011	0.0194678	62	455	-0.0237217	0.00344309	7.65211e-12	1840	-0.018226	0.00325897	2.59958e-08	68	0.00377253	1.35691e-06	-0.0195644	0.00229122	-8.53883	1.35587e-17	0.180856	0.00377253	1.35691e-06	1.06682e-14	37	11	19745484	11	19702060	R			NA	NA	NAV2;NAV2;NAV2	NM_182964;NM_001111018;NM_145117	Body;Body;Body				DMR	NA		11:19745373-19745769	Unclassified_Cell_type_specific	NA
cg05632420	-0.0343439	0.00857338	7.95161e-05	62	455	-0.0341322	0.0063478	8.53965e-08	1840	-0.0432349	0.00695606	6.41379e-10	68	0.00805222	7.90361e-08	-0.036793	0.0043095	-8.53765	1.36979e-17	0.638477	0.00805222	7.90361e-08	1.07587e-14	37	7	130793732	7	130444272	R			NA	NA	MKLN1;FLJ43663	NM_001145354;NR_015431	TSS1500;TSS200	chr7:130794689-130795032	N_Shore			NA				NA
cg06376426	-0.0323379	0.00629499	5.28247e-07	62	455	-0.0191028	0.00445588	1.90391e-05	1840	-0.0227069	0.00352036	1.4497e-10	68	0.00407511	2.51691e-08	-0.0231598	0.00271344	-8.53522	1.39884e-17	0.226831	0.00407511	2.51691e-08	1.09676e-14	37	1	24648203	1	24520790	R			NA	NA	GRHL3;GRHL3;GRHL3	NM_198174;NM_198173;NM_021180	TSS1500;Body;TSS1500	chr1:24648202-24648985	Island			NA		1:24647785-24649616	Unclassified	TRUE
cg13633560	-0.0193003	0.00896605	0.0322168	62	455	-0.0355065	0.00563003	3.56244e-10	1840	-0.0342156	0.0053144	1.56487e-10	68	0.00615186	2.6695e-08	-0.032159	0.00376859	-8.53341	1.42091e-17	0.28336	0.00615186	2.6695e-08	1.11211e-14	37	11	76380921	11	76058569	F			NA	TRUE	LRRC32;LRRC32;LRRC32	NM_001128922;NM_005512;NM_005512	5'UTR;1stExon;5'UTR	chr11:76381449-76382295	N_Shore			NA				TRUE
cg12968224	-0.0182888	0.0071028	0.010549	62	455	-0.0329743	0.00506045	9.28963e-11	1840	-0.0237357	0.00394359	2.14456e-09	68	0.00456504	1.99883e-07	-0.0261015	0.00305913	-8.53233	1.43435e-17	0.18985	0.00456504	1.99883e-07	1.12066e-14	37	3	127899140	3	129381830	R			NA	NA	EEFSEC	NM_021937	Body					TRUE				NA
cg27178677	-0.0259966	0.00751815	0.000630444	62	455	-0.0359558	0.00533211	2.06663e-11	1840	-0.0257252	0.00533333	1.53583e-06	68	0.00617378	3.0884e-05	-0.030335	0.00355558	-8.53166	1.44268e-17	0.367562	0.00617378	3.0884e-05	1.1252e-14	37	20	8834803	20	8782803	R			NA	NA	PLCB1;PLCB1	NM_015192;NM_182734	Body;3'UTR					TRUE		20:8834449-8834819	Unclassified_Cell_type_specific	TRUE
cg08726667	-0.0126843	0.00638786	0.0480567	62	455	-0.0326576	0.00447383	4.27151e-13	1840	-0.0238751	0.00437426	5.51679e-08	68	0.00506357	2.41619e-06	-0.0253252	0.00296864	-8.53089	1.4522e-17	0.0353631	0.00506357	2.41619e-06	1.13065e-14	37	16	28573379	16	28480880	R			NA	NA	CCDC101	NM_138414	5'UTR					TRUE				NA
cg05496768	-0.0143027	0.00428737	0.000966493	62	455	-0.0190621	0.00273766	4.62052e-12	1840	-0.0145467	0.00330021	1.10905e-05	68	0.00382027	0.000140229	-0.0168451	0.00197508	-8.52883	1.47836e-17	0.50423	0.00382027	0.000140229	1.14901e-14	37	10	77872288	10	77542294	F	rs75495083		NA	NA	C10orf11	NM_032024	Body	chr10:77872083-77872305	Island			TRUE				NA
cg18990050	-0.0338073	0.00873253	0.000135133	62	455	-0.0328958	0.00429933	3.18664e-14	1840	-0.0138648	0.00378134	0.000253259	68	0.00437722	0.00153759	-0.0246775	0.00289393	-8.52733	1.4976e-17	0.00440744	0.00437722	0.00153759	1.16194e-14	37	7	1163642	7	1130168	F			NA	NA	C7orf50;C7orf50;C7orf50	NM_001134395;NM_032350;NM_001134396	Body;Body;Body					TRUE	7:1129982-1130209	7:1163254-1164103	Unclassified_Cell_type_specific	TRUE
cg07262457	-0.0114896	0.00511976	0.0256142	62	455	-0.025935	0.00396401	7.81351e-11	1840	-0.0199895	0.00316198	3.2888e-10	68	0.00366026	4.72815e-08	-0.0202961	0.00238074	-8.52513	1.52635e-17	0.0825248	0.00366026	4.72815e-08	1.18219e-14	37	3	128777371	3	130260061	R			NA	NA								TRUE				NA
cg04755674	-0.0250697	0.00671557	0.000229718	62	455	-0.0415397	0.00746836	3.05648e-08	1840	-0.0418047	0.0064313	1.04915e-10	68	0.00744477	1.9621e-08	-0.0353411	0.0041471	-8.52188	1.56987e-17	0.150922	0.00744477	1.9621e-08	1.21379e-14	37	19	14142047	19	14003047	F	rs75361438		NA	NA	IL27RA	NM_004843	TSS1500	chr19:14142398-14142977	N_Shore			NA		19:14141765-14143437	Promoter_Associated	NA
cg13544075	-0.0445504	0.0104476	2.75797e-05	62	455	-0.0419246	0.00678206	7.79183e-10	1840	-0.0359714	0.007612	2.48167e-06	68	0.00881153	4.45911e-05	-0.0407228	0.00477917	-8.52088	1.58345e-17	0.795968	0.00881153	4.45911e-05	1.22217e-14	37	9	139644102	9	138763923	R			NA	NA	LCN6	NM_198946	TSS1500	chr9:139640640-139640885	S_Shelf			NA				NA
cg14436426	-0.0206165	0.00615418	0.000920782	62	455	-0.0315401	0.00456016	6.36726e-12	1840	-0.0201955	0.0042258	1.91132e-06	68	0.00489171	3.65127e-05	-0.0249826	0.00293254	-8.51912	1.60776e-17	0.171283	0.00489171	3.65127e-05	1.23681e-14	37	20	62712394	20	62182838	R			NA	TRUE	OPRL1;RGS19;OPRL1	NM_000913;NM_001039467;NM_182647	5'UTR;TSS1500;5'UTR	chr20:62710769-62711745	S_Shore			NA				NA
cg24222546	-0.0131765	0.00877671	0.134421	62	455	-0.0420591	0.0057948	5.76463e-13	1840	-0.0323418	0.00556613	7.4124e-09	68	0.00644326	5.18102e-07	-0.0329488	0.0038677	-8.51898	1.60961e-17	0.0228719	0.00644326	5.18102e-07	1.23681e-14	37	15	74501771	15	72288824	F			NA	NA	STRA6;STRA6;STRA6	NM_001142620;NM_001142617;NM_001142619	TSS1500;TSS1500;TSS1500					TRUE				TRUE
cg04751761	-0.0111928	0.00641056	0.0819261	62	455	-0.0331425	0.0044492	1.43735e-13	1840	-0.0209145	0.0037886	3.90148e-08	68	0.00438562	1.85256e-06	-0.0239194	0.00280781	-8.5189	1.61074e-17	0.0128554	0.00438562	1.85256e-06	1.23681e-14	37	16	2084192	16	2024193	R			NA	NA	SLC9A3R2;SLC9A3R2	NM_001130012;NM_004785	Body;Body	chr16:2086420-2086892	N_Shelf		CDMR	TRUE				TRUE
cg02294302	-0.0139725	0.00578958	0.0164569	62	455	-0.0247173	0.00349207	2.06982e-12	1840	-0.0159599	0.00302433	1.47898e-07	68	0.00350091	5.14483e-06	-0.0193661	0.00227374	-8.51729	1.6333e-17	0.124759	0.00350091	5.14483e-06	1.25199e-14	37	1	47906276	1	47678863	F			NA	NA	FOXD2;FOXD2	NM_004474;NM_004474	3'UTR;1stExon	chr1:47902793-47905518	S_Shore		RDMR	NA				NA
cg26130090	-0.0275111	0.00614977	1.1257e-05	62	455	-0.024838	0.00433115	1.13932e-08	1840	-0.0210072	0.00402445	2.00836e-07	68	0.00465864	6.50398e-06	-0.0239969	0.00281913	-8.51217	1.70702e-17	0.678386	0.00465864	6.50398e-06	1.30625e-14	37	12	54615724	12	52901991	F			NA	NA				chr12:54611595-54612038	S_Shelf			TRUE				NA
cg21450829	-0.00796858	0.00430557	0.0652727	62	455	-0.0203791	0.00276032	2.335e-13	1840	-0.0128414	0.00239555	9.4251e-08	68	0.00277305	3.6427e-06	-0.0151458	0.00178109	-8.50369	1.83665e-17	0.0292506	0.00277305	3.6427e-06	1.40304e-14	37	3	182970719	3	184453413	R			NA	NA	MCF2L2;B3GNT5	NM_015078;NM_032047	Body;TSS1500	chr3:182971429-182972635	N_Shore			NA		3:182970645-182972632	Unclassified_Cell_type_specific	NA
cg13853141	-0.0125014	0.00452814	0.00615199	62	455	-0.0207219	0.00323399	1.87365e-10	1840	-0.0159786	0.00270674	4.28764e-09	68	0.00313328	3.40318e-07	-0.0171317	0.00201519	-8.50126	1.87543e-17	0.299169	0.00313328	3.40318e-07	1.43022e-14	37	2	98329942	2	97696374	F			NA	NA	ZAP70	NM_001079	TSS200					NA		2:98329743-98330828	Promoter_Associated_Cell_type_specific	NA
cg04911680	-0.00828741	0.00599612	0.16805	62	455	-0.0193637	0.00359526	8.13377e-08	1840	-0.0243015	0.00307368	4.70932e-15	68	0.00355804	8.49032e-12	-0.0198088	0.00233019	-8.50093	1.88085e-17	0.0705895	0.00355804	8.49032e-12	1.4319e-14	37	1	27895490	1	27768077	R			NA	NA	AHDC1	NM_001029882	5'UTR	chr1:27894927-27895524	Island			NA		1:27894710-27895814	Promoter_Associated	NA
cg07470570	-0.0230403	0.0077335	0.00314633	62	455	-0.0379942	0.00602535	3.58291e-10	1840	-0.0400357	0.00670096	2.79896e-09	68	0.00775692	2.4526e-07	-0.0344447	0.00405272	-8.49917	1.90956e-17	0.218579	0.00775692	2.4526e-07	1.45128e-14	37	7	70163455	7	69801391	R			NA	NA	AUTS2;AUTS2	NM_015570;NM_001127231	Body;Body	chr7:70158760-70160687	S_Shelf			NA		7:70163207-70163608	Unclassified_Cell_type_specific	TRUE
cg04625615	-0.0211831	0.00737784	0.0044063	62	455	-0.0309879	0.00490905	3.43442e-10	1840	-0.0264337	0.0045347	6.64141e-09	68	0.0052493	4.7621e-07	-0.0273959	0.00322483	-8.49529	1.9744e-17	0.527788	0.0052493	4.7621e-07	1.49801e-14	37	15	41788368	15	39575660	R			NA	NA	ITPKA	NM_002220	Body	chr15:41785616-41788539	Island			NA	15:39572593-39575779			NA
cg23574443	-0.0152066	0.0041744	0.000322055	62	455	-0.0182406	0.00338147	7.76961e-08	1840	-0.0149405	0.00234003	2.20519e-10	68	0.00270879	3.47619e-08	-0.0160214	0.00188603	-8.49482	1.98244e-17	0.730512	0.00270879	3.47619e-08	1.50156e-14	37	17	8263941	17	8204666	R			NA	NA	LOC100128288	NR_024447	TSS200					TRUE				NA
cg07027457	-0.0145109	0.0065388	0.0272861	62	455	-0.0250912	0.00380026	5.27402e-11	1840	-0.02026	0.00344795	5.04137e-09	68	0.00399129	3.85381e-07	-0.0215473	0.0025367	-8.49425	1.99215e-17	0.344445	0.00399129	3.85381e-07	1.50494e-14	37	16	89025522	16	87553023	F			NA	NA	CBFA2T3	NM_005187	Body					NA	16:87552989-87553059			NA
cg13348944	-0.0177779	0.00782514	0.0238622	62	455	-0.0389943	0.00516646	6.93355e-14	1840	-0.0214755	0.00438369	1.05431e-06	68	0.00507449	2.31562e-05	-0.0279091	0.00328568	-8.49416	1.99366e-17	0.0193776	0.00507449	2.31562e-05	1.50494e-14	37	11	118047121	11	117552331	F			NA	TRUE	SCN2B	NM_004588	1stExon					NA				NA
cg04942251	-0.0420926	0.00906383	5.29249e-06	62	455	-0.0286643	0.00689849	3.39966e-05	1840	-0.0494939	0.00700073	2.25016e-12	68	0.00810393	1.01268e-09	-0.038592	0.00454487	-8.49133	2.0429e-17	0.133325	0.00810393	1.01268e-09	1.53951e-14	37	11	63687247	11	63443823	F	rs78100947		NA	NA				chr11:63685489-63685968	S_Shore			NA	11:63443730-63443865			NA
cg04192168	-0.0155669	0.00534894	0.00390543	62	455	-0.0313926	0.00517534	1.58978e-09	1840	-0.0235704	0.00363949	1.22493e-10	68	0.00421302	2.2107e-08	-0.0236661	0.00278827	-8.48773	2.10705e-17	0.10424	0.00421302	2.2107e-08	1.58517e-14	37	15	64806741	15	62593794	R			NA	NA	ZNF609	NM_015042	Body					TRUE		15:64806601-64806812	Unclassified_Cell_type_specific	NA
cg14944269	-0.0322117	0.0089074	0.000355229	62	455	-0.0305287	0.00580162	1.59068e-07	1840	-0.0358283	0.00550751	1.01459e-10	68	0.0063754	1.91214e-08	-0.0327942	0.00386575	-8.48326	2.18976e-17	0.825615	0.0063754	1.91214e-08	1.64462e-14	37	14	65439602	14	64509355	F		rs80343076	NA	TRUE	RAB15	NM_198686	TSS1500	chr14:65438412-65439363	S_Shore			NA				TRUE
cg01102073	-0.033774	0.00876645	0.000145353	62	455	-0.0323708	0.00560752	9.13367e-09	1840	-0.0309936	0.00548164	1.83227e-08	68	0.00634545	1.03758e-06	-0.0321419	0.00378913	-8.48266	2.20108e-17	0.96605	0.00634545	1.03758e-06	1.65035e-14	37	3	128204813	3	129687503	R			NA	NA	GATA2;GATA2;GATA2	NM_001145661;NM_032638;NM_001145662	Body;Body;Body	chr3:128205495-128212274	N_Shore		RDMR	TRUE	3:129687477-129687618			NA
cg15297650	-0.0216957	0.00610206	0.000443804	62	455	-0.0229773	0.00417171	4.14287e-08	1840	-0.0233983	0.00375209	5.6394e-10	68	0.00434336	7.15895e-08	-0.0228892	0.00269851	-8.48216	2.21048e-17	0.974121	0.00434336	7.15895e-08	1.65461e-14	37	2	135477056	2	135193526	R		rs77468218	NA	TRUE	TMEM163	NM_030923	TSS1500	chr2:135475698-135476993	S_Shore			NA	2:135191717-135193606			NA
cg19731401	-0.00191347	0.0063518	0.763453	62	455	-0.0288673	0.0038564	1.09863e-13	1840	-0.025423	0.00404954	4.33626e-10	68	0.00468768	5.84888e-08	-0.0228701	0.00269646	-8.48154	2.22242e-17	0.0011135	0.00468768	5.84888e-08	1.66076e-14	37	7	2775893	7	2742419	R			NA	NA	GNA12	NM_007353	Body	chr7:2774444-2774655	S_Shore			TRUE	7:2742399-2742473			NA
cg08311343	-0.0588102	0.010278	2.73825e-08	62	455	-0.0417173	0.00747424	2.73949e-08	1840	-0.03145	0.00784574	6.37158e-05	68	0.00908211	0.000534475	-0.0426627	0.00503215	-8.47802	2.29054e-17	0.13476	0.00908211	0.000534475	1.70881e-14	37	7	92324861	7	92162797	R			NA	NA	CDK6;CDK6	NM_001259;NM_001145306	Body;Body					TRUE				NA
cg02141748	-0.0221626	0.00639015	0.000607522	62	455	-0.0261409	0.00555989	2.77202e-06	1840	-0.0355518	0.00482634	2.71596e-13	68	0.00558689	1.97306e-10	-0.0284371	0.00335434	-8.4777	2.29681e-17	0.252035	0.00558689	1.97306e-10	1.71062e-14	37	20	3149470	20	3097470	F			NA	NA	ProSAPiP1	NM_014731	TSS1500	chr20:3148649-3149060	S_Shore			NA		20:3149463-3149647	Unclassified_Cell_type_specific	TRUE
cg21369812	-0.0158685	0.00566157	0.0054244	62	455	-0.0284388	0.0040535	3.19949e-12	1840	-0.0171544	0.00331895	2.63408e-07	68	0.00384196	8.0059e-06	-0.021201	0.00250151	-8.47526	2.3455e-17	0.0748428	0.00384196	8.0059e-06	1.74397e-14	37	10	73471699	10	73141705	R			NA	NA	C10orf105;C10orf105;CDH23	NM_001164375;NM_001168390;NM_022124	3'UTR;3'UTR;Body					NA				NA
cg13657200	-0.0103713	0.00531824	0.0521714	62	455	-0.0258782	0.00377881	1.01572e-11	1840	-0.0193065	0.00322627	2.64313e-09	68	0.00373468	2.34702e-07	-0.0201214	0.00237636	-8.46732	2.51094e-17	0.0569962	0.00373468	2.34702e-07	1.86388e-14	37	9	117266029	9	116305850	R			NA	NA	DFNB31;DFNB31	NM_015404;NM_001083885	Body;TSS1500	chr9:117266468-117268094	N_Shore			NA				NA
cg16678564	-0.0114923	0.00404714	0.00485273	62	455	-0.0223537	0.00314505	1.68237e-12	1840	-0.0154259	0.00314053	9.88011e-07	68	0.00363542	2.20329e-05	-0.0173612	0.00205059	-8.46641	2.53078e-17	0.0860283	0.00363542	2.20329e-05	1.87549e-14	37	8	21916802	8	21972748	F			NA	NA	EPB49;EPB49;EPB49;EPB49;EPB49;EPB49;EPB49;EPB49	NM_001978;NM_001114136;NM_001114138;NM_001114135;NM_001978;NM_001114138;NM_001114137;NM_001114139	1stExon;5'UTR;1stExon;5'UTR;5'UTR;5'UTR;5'UTR;5'UTR	chr8:21914275-21914525	S_Shelf	low-CpG:21972673-21972818		NA		8:21916525-21918452	Unclassified_Cell_type_specific	NA
cg09174162	-0.0273456	0.0116415	0.0195304	62	455	-0.037848	0.00562884	2.35252e-11	1840	-0.0364948	0.00678329	8.47097e-08	68	0.00785222	3.35658e-06	-0.0360452	0.00425785	-8.46558	2.54888e-17	0.717376	0.00785222	3.35658e-06	1.88577e-14	37	7	2150845	7	2117371	F			NA	NA	MAD1L1;MAD1L1;MAD1L1	NM_003550;NM_001013837;NM_001013836	Body;Body;Body	chr7:2154677-2155252	N_Shelf			NA	7:2116939-2117617			NA
cg25414605	-0.02101	0.00559368	0.000210584	62	455	-0.0205329	0.00419407	1.06512e-06	1840	-0.0282034	0.004105	8.92419e-12	68	0.00475188	2.93478e-09	-0.0231997	0.00274105	-8.4638	2.58794e-17	0.434674	0.00475188	2.93478e-09	1.9115e-14	37	11	67182672	11	66939248	F			NA	NA	ATPGD1;ATPGD1	NM_001166222;NM_020811	TSS1500;TSS1500	chr11:67182965-67183393	N_Shore			NA		11:67182597-67182823	Unclassified_Cell_type_specific	NA
cg01753375	-0.0226149	0.0070222	0.00143288	62	455	-0.0253892	0.0049105	2.59025e-07	1840	-0.0285651	0.00417032	1.02876e-11	68	0.00482749	3.27512e-09	-0.0261537	0.00309107	-8.46107	2.64942e-17	0.768078	0.00482749	3.27512e-09	1.95367e-14	37	2	74607600	2	74461108	R			NA	TRUE	DCTN1;DCTN1	NM_004082;NM_001135040	TSS200;TSS200					TRUE		2:74607555-74607743	Unclassified_Cell_type_specific	TRUE
cg24590708	-0.0347385	0.00892515	0.000124617	62	455	-0.0552081	0.00836543	5.37692e-11	1840	-0.0355242	0.00753944	2.65383e-06	68	0.00872754	4.694e-05	-0.0423143	0.00500176	-8.45989	2.67625e-17	0.157123	0.00872754	4.694e-05	1.9702e-14	37	15	52554357	15	50341649	F	rs7169177		NA	NA	MYO5C	NM_018728	Body				DMR	TRUE		15:52553544-52554979	Unclassified	TRUE
cg14164380	-0.0130251	0.00571344	0.0233873	62	455	-0.02264	0.00434485	2.09185e-07	1840	-0.0211824	0.00285114	1.71193e-13	68	0.00330043	1.38009e-10	-0.0201979	0.00238766	-8.4593	2.68976e-17	0.371391	0.00330043	1.38009e-10	1.97689e-14	37	15	48938775	15	46726067	R			NA	NA	FBN1	NM_000138	TSS1500	chr15:48936810-48938577	S_Shore			NA				NA
cg19991723	-0.0142562	0.00525768	0.0071183	62	455	-0.0249118	0.00450223	3.59545e-08	1840	-0.0274249	0.00387135	2.03646e-12	68	0.00448141	9.3752e-10	-0.0229877	0.00271861	-8.45567	2.77489e-17	0.140789	0.00448141	9.3752e-10	2.0361e-14	37	8	50020154	8	50182707	R			NA	NA								TRUE				NA
cg14025021	-0.0210726	0.00618875	0.000759969	62	455	-0.0253514	0.00523493	1.38776e-06	1840	-0.0321636	0.0044834	1.08025e-12	68	0.00518991	5.74268e-10	-0.0267672	0.00316662	-8.45293	2.84087e-17	0.367697	0.00518991	5.74268e-10	2.08109e-14	37	15	43809510	15	41596802	F			NA	NA	MAP1A	NM_002373	TSS1500					TRUE				TRUE
cg03010887	-0.0359831	0.00967556	0.000242273	62	455	-0.0409702	0.00696569	4.81202e-09	1840	-0.037401	0.00670498	2.82099e-08	68	0.00776157	1.44469e-06	-0.0386207	0.00456953	-8.45179	2.86878e-17	0.899077	0.00776157	1.44469e-06	2.09809e-14	37	16	85600235	16	84157736	F			NA	NA								NA	16:84157503-84158319			NA
cg15441416	-0.0168135	0.00637867	0.00886634	62	455	-0.0188858	0.00297879	2.88158e-10	1840	-0.02037	0.00355425	1.17617e-08	68	0.00411434	7.38427e-07	-0.019073	0.00225675	-8.45152	2.87541e-17	0.891902	0.00411434	7.38427e-07	2.09949e-14	37	19	54972047	19	59663859	F			NA	NA	LENG8	NM_052925	Body	chr19:54971878-54972090	Island			NA	19:59663762-59664545	19:54971904-54972090	Gene_Associated_Cell_type_specific	NA
cg23803468	-0.00986129	0.00534911	0.0663224	62	455	-0.0258261	0.0035669	6.53963e-13	1840	-0.0204761	0.00379205	7.60812e-08	68	0.00438962	3.09127e-06	-0.0207755	0.00245851	-8.45043	2.90238e-17	0.0456665	0.00438962	3.09127e-06	2.11573e-14	37	15	43513504	15	41300796	F			NA	NA	EPB42;EPB42	NM_001114134;NM_000119	TSS200;TSS200					NA				NA
cg17508639	-0.0458719	0.00955563	2.59701e-06	62	455	-0.0320834	0.0058107	3.84078e-08	1840	-0.0286318	0.0055057	2.2273e-07	68	0.0063733	7.04052e-06	-0.0330963	0.00391667	-8.45013	2.90974e-17	0.315284	0.0063733	7.04052e-06	2.11763e-14	37	1	20959617	1	20832204	R			NA	NA	PINK1	NM_032409	TSS1500	chr1:20960045-20960551	N_Shore			NA		1:20959206-20960060	Promoter_Associated	NA
cg17181255	-0.00682412	0.00316523	0.0319506	62	455	-0.0101859	0.00140506	6.13183e-13	1840	-0.00844763	0.0018621	6.11401e-06	68	0.00215554	8.89059e-05	-0.00932214	0.00110326	-8.44964	2.92197e-17	0.558388	0.00215554	8.89059e-05	2.12307e-14	37	12	6419412	12	6289673	R			NA	NA	PLEKHG6;PLEKHG6	NM_001144856;NM_018173	TSS1500;TSS200	chr12:6419603-6420024	N_Shore			NA		12:6419335-6420291	Unclassified_Cell_type_specific	TRUE
cg17333042	-0.0312977	0.00666875	4.23999e-06	62	455	-0.0274152	0.00466873	5.09393e-09	1840	-0.0179567	0.00358694	6.12449e-07	68	0.00415219	1.52775e-05	-0.0237646	0.0028131	-8.44786	2.96702e-17	0.146318	0.00415219	1.52775e-05	2.15229e-14	37	10	102822201	10	102812191	F			NA	NA	KAZALD1	NM_030929	5'UTR	chr10:102820488-102822874	Island		CDMR	TRUE				NA
cg26120842	-0.0161299	0.00556811	0.00407132	62	455	-0.0249777	0.00344388	5.98792e-13	1840	-0.0152911	0.0035002	1.32519e-05	68	0.00405177	0.000160699	-0.0200453	0.00237369	-8.44479	3.04586e-17	0.14068	0.00405177	0.000160699	2.2059e-14	37	10	89840122	10	89830102	R			NA	NA								TRUE		10:89840068-89840231	Unclassified_Cell_type_specific	NA
cg00143376	-0.0155227	0.00658202	0.0190537	62	455	-0.0319845	0.004625	6.40598e-12	1840	-0.0256297	0.00470687	5.92526e-08	68	0.00544859	2.55219e-06	-0.0262459	0.0031081	-8.44436	3.05721e-17	0.122061	0.00544859	2.55219e-06	2.21053e-14	37	2	232394702	2	232102946	R			NA	TRUE	NMUR1	NM_006056	Body	chr2:232394763-232395337	N_Shore			NA				NA
cg21858516	-0.0283363	0.00735657	0.000145808	62	455	-0.031034	0.00486366	2.22346e-10	1840	-0.021171	0.00433737	1.15323e-06	68	0.00502087	2.48018e-05	-0.0266415	0.00315566	-8.44246	3.1074e-17	0.357748	0.00502087	2.48018e-05	2.24319e-14	37	14	59103353	14	58173106	F			NA	NA	DACT1;DACT1	NM_016651;NM_001079520	TSS1500;TSS1500	chr14:59104299-59105577	N_Shore		RDMR	NA				NA
cg06996423	-0.0229232	0.00539209	2.91168e-05	62	455	-0.0194954	0.00363388	9.12317e-08	1840	-0.0174917	0.00301823	8.09772e-09	68	0.00349385	5.5449e-07	-0.0192546	0.00228192	-8.43789	3.23129e-17	0.697022	0.00349385	5.5449e-07	2.32885e-14	37	10	105236233	10	105226223	R			NA	NA	CALHM3	NM_001129742	Body	chr10:105232921-105233456	S_Shelf			TRUE		10:105236178-105236349	Unclassified_Cell_type_specific	TRUE
cg00291478	-0.0230459	0.00811106	0.00482801	62	455	-0.0392512	0.00586075	2.81151e-11	1840	-0.0284822	0.00532699	1.01571e-07	68	0.00616643	3.85761e-06	-0.0317521	0.00376323	-8.43745	3.24326e-17	0.215393	0.00616643	3.85761e-06	2.33371e-14	37	10	121301041	10	121291031	F			NA	NA	RGS10	NM_001005339	Body	chr10:121301478-121303169	N_Shore		CDMR	NA				NA
cg19529621	-0.0197266	0.00932402	0.0352684	62	455	-0.048234	0.00620602	1.27387e-14	1840	-0.026139	0.00578499	6.65687e-06	68	0.00669661	9.4886e-05	-0.0345036	0.00409047	-8.43512	3.3086e-17	0.0112949	0.00669661	9.4886e-05	2.37689e-14	37	12	2045722	12	1915983	R			NA	NA								TRUE				TRUE
cg01792532	-0.0234472	0.0076315	0.00233553	62	455	-0.0261994	0.00391946	3.06357e-11	1840	-0.0232035	0.00482604	1.65805e-06	68	0.00558654	3.27482e-05	-0.0249462	0.00295777	-8.43413	3.33667e-17	0.88775	0.00558654	3.27482e-05	2.3932e-14	37	1	33284208	1	33056795	F	rs3737252		NA	NA	YARS;S100PBP;S100PBP	NM_003680;NM_022753;NM_001017406	TSS1500;5'UTR;5'UTR	chr1:33282675-33283906	S_Shore			NA				NA
cg01185080	-0.0370699	0.0130222	0.00474945	62	455	-0.0487107	0.00729746	3.26198e-11	1840	-0.035237	0.00677658	2.23415e-07	68	0.00784445	7.05711e-06	-0.0416833	0.0049431	-8.43261	3.38031e-17	0.421439	0.00784445	7.05711e-06	2.42061e-14	37	15	90543813	15	88344817	F	rs62020558		NA	TRUE	ZNF710	NM_198526	TSS1500	chr15:90543410-90543835	Island			NA	15:88344415-88345165			NA
cg05131526	-0.0312194	0.00953865	0.00119987	62	455	-0.0366615	0.00671469	5.41155e-08	1840	-0.0346702	0.00539979	1.75258e-10	68	0.00625071	2.91278e-08	-0.0347764	0.00412518	-8.43025	3.44919e-17	0.89666	0.00625071	2.91278e-08	2.46597e-14	37	15	91447195	15	89248199	R			NA	NA	MAN2A2	NM_006122	TSS1500	chr15:91445563-91446768	S_Shore		RDMR	NA		15:91446968-91447517	Promoter_Associated	NA
cg18133072	-0.0141818	0.00426342	0.000999111	62	455	-0.0228199	0.00342767	3.66385e-11	1840	-0.0131723	0.00250227	1.58587e-07	68	0.00289658	5.4274e-06	-0.0165531	0.00196375	-8.42933	3.47636e-17	0.0815014	0.00289658	5.4274e-06	2.48142e-14	37	1	28287782	1	28160369	F			NA	NA	XKR8	NM_018053	Body	chr1:28286019-28286838	S_Shore			NA		1:28287754-28288358	Promoter_Associated	TRUE
cg19913118	-0.0168583	0.00803248	0.036746	62	455	-0.0287285	0.00516166	2.9942e-08	1840	-0.0292152	0.00411642	1.85676e-12	68	0.00476511	8.72915e-10	-0.0270541	0.00320959	-8.42913	3.4825e-17	0.382494	0.00476511	8.72915e-10	2.48184e-14	37	1	145471701	1	144183058	F			NA	NA	POLR3GL;ANKRD34A	NM_032305;NM_001039888	TSS1500;5'UTR	chr1:145472980-145474702	N_Shore			TRUE		1:145471522-145471985	Unclassified_Cell_type_specific	NA
cg03698343	-0.0133323	0.0049729	0.00778207	62	455	-0.0172263	0.0034779	7.97396e-07	1840	-0.0214103	0.00288071	1.67687e-13	68	0.00333466	1.35814e-10	-0.0182533	0.00216656	-8.42502	3.6069e-17	0.374808	0.00333466	1.35814e-10	2.5664e-14	37	9	139921892	9	139041713	F			NA	NA	ABCA2;C9orf139;ABCA2	NM_001606;NM_207511;NM_212533	Body;TSS200;Body	chr9:139922197-139923447	N_Shore			NA		9:139921780-139922052	Promoter_Associated_Cell_type_specific	NA
cg11466832	-0.0204043	0.00607873	0.000899683	62	455	-0.0279987	0.00479983	6.40695e-09	1840	-0.0290144	0.00482532	2.22189e-09	68	0.00558572	2.05398e-07	-0.0263115	0.00312317	-8.42459	3.62005e-17	0.521507	0.00558572	2.05398e-07	2.57165e-14	37	2	11885560	2	11803011	R			NA	NA	LPIN1	NM_145693	TSS1500	chr2:11886249-11887207	N_Shore			TRUE		2:11884075-11886107	Unclassified	NA
cg05726109	-0.0131868	0.0132988	0.322272	62	455	-0.0529519	0.0077905	1.43859e-11	1840	-0.0520225	0.00806349	1.43628e-10	68	0.00933417	2.49896e-08	-0.0459444	0.00545476	-8.42281	3.67552e-17	0.025985	0.00933417	2.49896e-08	2.6069e-14	37	22	19709755	22	18089755	F			NA	TRUE	SEPT5;GP1BB	NM_002688;NM_000407	Body;TSS1500	chr22:19709081-19712106	Island			NA	22:18089168-18092190			NA
cg09965085	-0.0217742	0.00658058	0.00106121	62	455	-0.0212257	0.00413147	3.07809e-07	1840	-0.0243507	0.00361531	2.22413e-11	68	0.00418503	5.93667e-09	-0.0226027	0.00268439	-8.42005	3.7633e-17	0.86011	0.00418503	5.93667e-09	2.66492e-14	37	16	85519176	16	84076677	F	rs80257148		NA	NA				chr16:85519109-85519357	Island			NA	16:84076562-84076810			NA
cg15037004	-0.0178166	0.00761589	0.0200283	62	455	-0.039979	0.00573083	4.2168e-12	1840	-0.0330115	0.00606035	5.86177e-08	68	0.00701537	2.5312e-06	-0.0322789	0.0038346	-8.41781	3.83574e-17	0.0664593	0.00701537	2.5312e-06	2.71191e-14	37	5	71803938	5	71839694	R			NA	TRUE	ZNF366	NM_152625	TSS1500					NA				NA
cg12800962	-0.0181889	0.0106145	0.0877253	62	455	-0.0494802	0.00685495	7.67282e-13	1840	-0.0367811	0.0067623	6.12603e-08	68	0.00782793	2.61822e-06	-0.0390453	0.00463858	-8.41751	3.84554e-17	0.04368	0.00782793	2.61822e-06	2.71455e-14	37	20	48626437	20	48059844	R			NA	NA				chr20:48626436-48626976	Island			NA	20:48059844-48060360			NA
cg03164800	-0.00869899	0.00255187	0.000749681	62	455	-0.0141405	0.00178638	4.21125e-15	1840	-0.00511716	0.00130974	9.70774e-05	68	0.00151613	0.000737766	-0.00886191	0.00105294	-8.41632	3.88507e-17	0.000600322	0.00151613	0.000737766	2.73811e-14	37	4	80836552	4	81055576	R			NA	NA	ANTXR2	NM_058172	Body					TRUE				NA
cg05557932	-0.0123008	0.00591052	0.0383396	62	455	-0.0297685	0.00469076	2.77187e-10	1840	-0.0259081	0.00396875	8.75469e-11	68	0.00459416	1.70681e-08	-0.0241456	0.00286944	-8.41474	3.93771e-17	0.0608041	0.00459416	1.70681e-08	2.77084e-14	37	16	3929351	16	3869352	F			NA	NA	CREBBP;CREBBP	NM_001079846;NM_004380	Body;Body	chr16:3929483-3929769	N_Shore		RDMR	NA	16:3869342-3870686			NA
cg04334651	-0.0155033	0.00651318	0.0179781	62	455	-0.0247059	0.00419642	4.65266e-09	1840	-0.0214041	0.00327379	8.20383e-11	68	0.00378969	1.62347e-08	-0.0217268	0.00258209	-8.41442	3.9485e-17	0.490594	0.00378969	1.62347e-08	2.77406e-14	37	16	4366968	16	4306969	F			NA	NA				chr16:4366358-4366982	Island			NA				NA
cg08643824	-0.0171076	0.00655388	0.00954042	62	455	-0.0355234	0.00504501	2.67939e-12	1840	-0.0260871	0.00512562	3.98398e-07	68	0.00593334	1.0991e-05	-0.0278644	0.0033154	-8.40453	4.29581e-17	0.0785405	0.00593334	1.0991e-05	3.01332e-14	37	11	58294523	11	58051099	F		rs11543064	NA	NA	LPXN;LPXN	NM_001143995;NM_004811	3'UTR;3'UTR					NA				NA
cg16634404	-0.0183191	0.00576476	0.00165282	62	455	-0.0247467	0.00402963	1.00117e-09	1840	-0.0213047	0.00377964	2.02317e-08	68	0.00437525	1.11954e-06	-0.0221533	0.00263602	-8.4041	4.31172e-17	0.639482	0.00437525	1.11954e-06	3.01973e-14	37	6	33161438	6	33269416	F	rs2975108		NA	NA	COL11A2;RXRB;COL11A2;COL11A2;COL11A2	NM_080679;NM_021976;NM_001163771;NM_080681;NM_080680	TSS1500;3'UTR;TSS1500;TSS1500;TSS1500	chr6:33159991-33160263	S_Shore			NA				TRUE
cg09768617	-0.015071	0.00441061	0.000728525	62	455	-0.0254073	0.00338627	9.65265e-14	1840	-0.012334	0.00340508	0.000300581	68	0.00394167	0.00175323	-0.0186441	0.00221961	-8.39969	4.47641e-17	0.0272142	0.00394167	0.00175323	3.13016e-14	37	7	27908936	7	27875461	F			NA	NA	JAZF1	NM_175061	Body					TRUE				NA
cg00519063	-0.0171638	0.00653968	0.00915944	62	455	-0.035779	0.00540424	4.68194e-11	1840	-0.0273331	0.00475505	1.06551e-08	68	0.00550437	6.84503e-07	-0.0279003	0.00332177	-8.39921	4.49495e-17	0.0893077	0.00550437	6.84503e-07	3.1382e-14	37	1	94373434	1	94146022	F	rs17879576		NA	NA	GCLM	NM_002061	Body	chr1:94374369-94375467	N_Shore			NA				NA
cg22586569	-0.0176113	0.00721753	0.015314	62	455	-0.0356158	0.00548942	1.11449e-10	1840	-0.0340095	0.00567238	2.46659e-09	68	0.00656626	2.22564e-07	-0.0305496	0.00363756	-8.39837	4.52714e-17	0.114012	0.00656626	2.22564e-07	3.15574e-14	37	7	5524963	7	5491489	F			NA	NA	FBXL18	NM_024963	Body	chr7:5526389-5526693	N_Shore			NA				NA
cg02452639	-0.0146978	0.00857578	0.0876753	62	455	-0.0350797	0.00573481	1.1621e-09	1840	-0.0386955	0.00560332	7.00938e-12	68	0.00648631	2.43563e-09	-0.0322585	0.00384126	-8.39789	4.54582e-17	0.0665378	0.00648631	2.43563e-09	3.16381e-14	37	1	116710227	1	116511750	R			NA	NA				chr1:116710157-116710546	Island			TRUE	1:116511728-116512802			NA
cg15408889	-0.0219563	0.00640225	0.000697191	62	455	-0.0288498	0.00440538	7.50561e-11	1840	-0.0219546	0.00457604	1.744e-06	68	0.00529715	3.40399e-05	-0.0251396	0.00299393	-8.39685	4.58609e-17	0.517357	0.00529715	3.40399e-05	3.1822e-14	37	5	118623661	5	118651560	F			NA	NA	TNFAIP8	NM_001077654	Body					TRUE				NA
cg03845837	-0.0295072	0.0080804	0.000311602	62	455	-0.0345366	0.00563705	1.09455e-09	1840	-0.0266755	0.0050789	1.69054e-07	68	0.00587926	5.69981e-06	-0.0305156	0.00363418	-8.39684	4.58651e-17	0.621576	0.00587926	5.69981e-06	3.1822e-14	37	16	67203406	16	65760907	F			NA	NA	HSF4;HSF4	NM_001040667;NM_001538	Body;Body	chr16:67204208-67204637	N_Shore		RDMR	NA		16:67203266-67204985	Unclassified	NA
cg19998073	-0.0197473	0.00635206	0.00207483	62	455	-0.0272985	0.00421176	1.16314e-10	1840	-0.020255	0.00386509	1.79976e-07	68	0.00447417	5.97985e-06	-0.0231875	0.00276172	-8.39603	4.61829e-17	0.432658	0.00447417	5.97985e-06	3.19928e-14	37	14	89078443	14	88148196	F			NA	NA	ZC3H14;ZC3H14;ZC3H14;ZC3H14;ZC3H14;ZC3H14	NM_001160103;NM_024824;NM_001160104;NM_207661;NM_207662;NM_207660	3'UTR;3'UTR;3'UTR;3'UTR;3'UTR;3'UTR					NA				NA
cg06783429	-0.0319943	0.0132737	0.0165915	62	455	-0.0468471	0.00719517	9.60812e-11	1840	-0.0504571	0.00897522	2.20202e-08	68	0.0103896	1.19471e-06	-0.0453625	0.00540298	-8.39584	4.62575e-17	0.522749	0.0103896	1.19471e-06	3.19948e-14	37	7	127673038	7	127460274	F			NA	NA	SND1	NM_014390	Body	chr7:127671158-127672853	S_Shore			NA	7:127457643-127460321			TRUE
cg09581649	-0.012128	0.00515056	0.0192388	62	455	-0.0282446	0.00398476	1.92901e-12	1840	-0.0161929	0.00295836	5.06252e-08	68	0.00342454	2.26214e-06	-0.0194507	0.00231904	-8.38739	4.97052e-17	0.0202753	0.00342454	2.26214e-06	3.43262e-14	37	16	4572735	16	4512736	F			NA	NA	C16orf5	NM_013399	5'UTR					TRUE				NA
cg10777461	-0.0507803	0.0118715	2.60797e-05	62	455	-0.0426315	0.0074868	1.43962e-08	1840	-0.0555359	0.0105848	1.74059e-07	68	0.0122528	5.82864e-06	-0.0471818	0.00562571	-8.38682	4.99486e-17	0.629349	0.0122528	5.82864e-06	3.4441e-14	37	1	10590481	1	10513068	R			NA	NA	PEX14	NM_004565	Body					NA	1:10513054-10513262			NA
cg18436214	-0.0163561	0.00857375	0.0574678	62	455	-0.0478457	0.00688311	5.01159e-12	1840	-0.0472963	0.00775895	1.34308e-09	68	0.00898163	1.39508e-07	-0.0386075	0.00460741	-8.37944	5.31779e-17	0.00877024	0.00898163	1.39508e-07	3.66111e-14	37	10	77268489	10	76938495	R			NA	NA								TRUE				NA
cg09315264	-0.0155862	0.00653234	0.0177066	62	455	-0.0289417	0.00453283	2.16604e-10	1840	-0.0255455	0.00427927	2.88478e-09	68	0.00495362	2.51017e-07	-0.024942	0.0029767	-8.37909	5.33365e-17	0.241148	0.00495362	2.51017e-07	3.66637e-14	37	1	36805322	1	36577909	F			NA	NA	STK40	NM_032017	3'UTR	chr1:36807362-36807584	N_Shelf			NA				NA
cg24247370	-0.0172337	0.00657683	0.00927019	62	455	-0.0318869	0.00515919	7.84436e-10	1840	-0.031032	0.00500967	7.30882e-10	68	0.00579911	8.7388e-08	-0.0278594	0.00332551	-8.37748	5.40732e-17	0.172133	0.00579911	8.7388e-08	3.71129e-14	37	13	99142703	13	97940704	R			NA	NA	STK24;STK24	NM_003576;NM_001032296	Body;Body					TRUE				NA
cg17611742	-0.0227186	0.00680676	0.000960989	62	455	-0.0261299	0.00427841	1.23257e-09	1840	-0.0244089	0.00450402	6.83072e-08	68	0.00521378	2.84613e-06	-0.0249181	0.00297481	-8.37637	5.45865e-17	0.907475	0.00521378	2.84613e-06	3.74077e-14	37	1	197745238	1	196011861	R			NA	NA	DENND1B;DENND1B	NM_144977;NM_001142795	TSS1500;TSS1500	chr1:197743931-197744788	S_Shore			TRUE		1:197745048-197745377	Promoter_Associated	NA
cg27565650	-0.015728	0.0070016	0.0254731	62	455	-0.0334036	0.00480407	4.94274e-12	1840	-0.0176663	0.00307212	1.05146e-08	68	0.00355623	6.77566e-07	-0.0221645	0.00264628	-8.37571	5.4894e-17	0.0190797	0.00355623	6.77566e-07	3.75607e-14	37	1	88151065	1	87923653	F			NA	NA								TRUE				NA
cg01201215	-0.033178	0.00826686	7.71663e-05	62	455	-0.0305673	0.00585113	1.94794e-07	1840	-0.0306864	0.00512844	2.65229e-09	68	0.0059366	2.35327e-07	-0.0311431	0.0037212	-8.36909	5.8067e-17	0.962619	0.0059366	2.35327e-07	3.9671e-14	37	5	151137430	5	151117623	F			NA	NA	ATOX1	NM_004045	Body	chr5:151137992-151138418	N_Shore			NA				NA
cg01528492	-0.0168979	0.00687544	0.0145975	62	455	-0.0324386	0.00518595	4.92825e-10	1840	-0.0323796	0.0052231	7.09036e-10	68	0.00604618	8.53725e-08	-0.0285833	0.00341609	-8.36727	5.8969e-17	0.146936	0.00604618	8.53725e-08	4.0177e-14	37	8	91659356	8	91728532	R			NA	NA	TMEM64;TMEM64	NM_001146273;NM_001008495	TSS1500;TSS1500	chr8:91657389-91658779	S_Shore			NA				NA
cg08030282	-0.0121417	0.00444817	0.00674896	62	455	-0.0174421	0.00304701	1.20989e-08	1840	-0.0137652	0.00213316	1.42373e-10	68	0.00246931	2.48213e-08	-0.0147396	0.00176158	-8.36723	5.89879e-17	0.526377	0.00246931	2.48213e-08	4.0177e-14	37	1	160967582	1	159234206	R			NA	NA	F11R	NM_016946	3'UTR					NA		1:160966691-160967740	Unclassified	NA
cg23516824	-0.0324301	0.00765535	3.10025e-05	62	455	-0.0314173	0.00473356	4.19501e-11	1840	-0.0169117	0.00391085	1.6183e-05	68	0.00452714	0.00018725	-0.0251678	0.00300848	-8.36562	5.98006e-17	0.0505688	0.00452714	0.00018725	4.06685e-14	37	5	76134399	5	76170155	F			NA	NA								TRUE				NA
cg06930433	-0.0183864	0.00863956	0.0342093	62	455	-0.0457366	0.00689154	4.20908e-11	1840	-0.0441735	0.00716534	8.77668e-10	68	0.00829449	1.00592e-07	-0.0377931	0.00451809	-8.36484	6.01978e-17	0.0307155	0.00829449	1.00592e-07	4.08763e-14	37	16	74639988	16	73197489	F			NA	NA	GLG1;GLG1;GLG1;GLG1;GLG1	NR_027264;NM_001145666;NM_001145667;NR_027265;NM_012201	Body;Body;Body;Body;Body	chr16:74640468-74641197	N_Shore			NA		16:74639857-74641612	Promoter_Associated	NA
cg24099956	-0.0232776	0.00712966	0.00123315	62	455	-0.0330779	0.00462236	1.19415e-12	1840	-0.0188452	0.00464489	5.19017e-05	68	0.00537685	0.00045683	-0.0262991	0.00314557	-8.36067	6.23637e-17	0.119306	0.00537685	0.00045683	4.22827e-14	37	11	113907379	11	113412589	R			NA	NA				chr11:113906920-113907332	S_Shore			NA		11:113905969-113907630	Unclassified	TRUE
cg04972436	-0.0123855	0.00647601	0.0568442	62	455	-0.0221589	0.00358939	8.20059e-10	1840	-0.0236712	0.00371485	2.39124e-10	68	0.00430025	3.69979e-08	-0.0211864	0.0025356	-8.35558	6.51117e-17	0.323976	0.00430025	3.69979e-08	4.40788e-14	37	17	76212679	17	73724274	F			NA	NA	BIRC5;BIRC5;EPR1;BIRC5	NM_001012270;NM_001012271;NR_002219;NM_001168	Body;Body;Body;Body	chr17:76210129-76210627	S_Shelf			NA				NA
cg26551026	-0.0243783	0.00682414	0.000417307	62	455	-0.0306937	0.00556044	3.87155e-08	1840	-0.0336849	0.00554376	1.51336e-09	68	0.00641736	1.52912e-07	-0.0298872	0.00357831	-8.35234	6.69233e-17	0.599624	0.00641736	1.52912e-07	4.52366e-14	37	18	20717693	18	18971691	F	rs7226820		NA	NA	CABLES1;CABLES1	NM_001100619;NR_023359	Body;Body	chr18:20714968-20717071	S_Shore		RDMR	NA				NA
cg14699734	-0.0346553	0.00702187	1.38594e-06	62	455	-0.0301953	0.00539603	2.52575e-08	1840	-0.0220969	0.00473497	3.29783e-06	68	0.00548112	5.54317e-05	-0.0281579	0.0033727	-8.34877	6.89769e-17	0.329307	0.00548112	5.54317e-05	4.65542e-14	37	19	5806164	19	5757164	R			NA	NA				chr19:5803734-5806023	S_Shore			NA		19:5805920-5806167	Unclassified	NA
cg06761203	-0.0110891	0.00565006	0.0506908	62	455	-0.0290009	0.00421861	8.48856e-12	1840	-0.0181678	0.00309161	5.02473e-09	68	0.00357879	3.84403e-07	-0.0205047	0.00245742	-8.34401	7.1814e-17	0.0265221	0.00357879	3.84403e-07	4.83958e-14	37	12	58147888	12	56434155	R			NA	NA	2024-03-09	NM_138396	TSS1500	chr12:58148888-58149781	N_Shore			NA				NA
cg11878045	-0.0162797	0.00708937	0.0224049	62	455	-0.0302762	0.00443832	1.21791e-11	1840	-0.0217632	0.00408827	1.15343e-07	68	0.00473251	4.25243e-06	-0.0245648	0.00294486	-8.34158	7.33029e-17	0.185242	0.00473251	4.25243e-06	4.93247e-14	37	11	2482536	11	2439112	F	rs2075873		NA	NA	KCNQ1;KCNQ1	NM_000218;NM_181798	Body;TSS200					NA				NA
cg03605542	-0.0209458	0.00789044	0.00840183	62	455	-0.0315101	0.00521231	1.80091e-09	1840	-0.0273508	0.00452873	1.89282e-09	68	0.00524239	1.81597e-07	-0.0279135	0.00334719	-8.33937	7.46875e-17	0.530613	0.00524239	1.81597e-07	5.01806e-14	37	5	59929339	5	59965096	R			NA	NA	DEPDC1B;DEPDC1B	NM_018369;NM_001145208	Body;Body					TRUE				TRUE
cg04834097	-0.0128381	0.00616117	0.0381056	62	455	-0.021215	0.00379123	2.5259e-08	1840	-0.023887	0.00343193	4.8214e-12	68	0.00397275	1.82449e-09	-0.0208924	0.00250567	-8.33807	7.5512e-17	0.319123	0.00397275	1.82449e-09	5.06258e-14	37	7	63774078	7	63411513	R			NA	NA	LOC728927	NM_001170905	5'UTR					NA		7:63774065-63774850	Promoter_Associated	TRUE
cg13984060	-0.0125844	0.00704008	0.0749477	62	455	-0.032021	0.00428733	1.24349e-13	1840	-0.0179871	0.00360244	6.54904e-07	68	0.00417013	1.6082e-05	-0.0229422	0.00275153	-8.33797	7.5577e-17	0.0177678	0.00417013	1.6082e-05	5.06258e-14	37	8	145018816	8	145090804	R			NA	NA	PLEC1;PLEC1;PLEC1;PLEC1;PLEC1;PLEC1	NM_000445;NM_201378;NM_201381;NM_201379;NM_201382;NM_201380	Body;Body;1stExon;Body;TSS1500;Body	chr8:145018815-145019214	Island			TRUE		8:145018797-145018936	Unclassified_Cell_type_specific	NA
cg00374747	-0.0274149	0.00703787	0.000123098	62	455	-0.0285488	0.00402773	1.93033e-12	1840	-0.0158217	0.00499421	0.00156197	68	0.00578122	0.00620516	-0.0249364	0.00299139	-8.33606	7.68072e-17	0.181398	0.00578122	0.00620516	5.13728e-14	37	11	2907930	11	2864506	F			NA	NA	CDKN1C;CDKN1C;CDKN1C	NM_000076;NM_001122631;NM_001122630	TSS1500;TSS1500;TSS1500	chr11:2905023-2907024	S_Shore			NA				NA
cg11844856	-0.0234197	0.0057039	5.30978e-05	62	455	-0.026301	0.00502056	1.80312e-07	1840	-0.0300592	0.00510835	4.79705e-09	68	0.00591334	3.70957e-07	-0.026492	0.00317809	-8.33584	7.6948e-17	0.72055	0.00591334	3.70957e-07	5.13898e-14	37	14	59000503	14	58070256	R			NA	NA	KIAA0586	NM_014749	Body					TRUE				NA
cg10414946	-0.00839455	0.00456062	0.0667449	62	455	-0.0316138	0.00428733	2.49507e-13	1840	-0.0216899	0.00370958	5.9812e-09	68	0.00429415	4.3943e-07	-0.0210561	0.00252608	-8.33547	7.71929e-17	0.00101101	0.00429415	4.3943e-07	5.14763e-14	37	11	59856358	11	59612934	F			NA	TRUE	MS4A2;MS4A2	NM_000139;NM_001142303	Body;Body					NA				NA
cg07705835	-0.0215693	0.00579048	0.000236859	62	455	-0.0237535	0.00396811	2.5779e-09	1840	-0.0192655	0.00368955	1.98979e-07	68	0.00427096	6.45786e-06	-0.0216531	0.00259802	-8.33446	7.78531e-17	0.743455	0.00427096	6.45786e-06	5.18391e-14	37	3	9959128	3	9934128	F	rs75116348		NA	TRUE	IL17RC;IL17RC;IL17RC	NM_153460;NM_153461;NM_032732	Body;1stExon;Body	chr3:9956822-9957664	S_Shore			NA				NA
cg06665453	-0.0192597	0.00617403	0.00200358	62	455	-0.0261748	0.00485089	7.70166e-08	1840	-0.0259645	0.00399515	1.05733e-10	68	0.00462472	1.97388e-08	-0.0245188	0.00294263	-8.33228	7.93009e-17	0.625057	0.00462472	1.97388e-08	5.27244e-14	37	17	73520759	17	71032354	F			NA	NA	TSEN54;LLGL2;LLGL2;LLGL2	NM_207346;NM_001031803;NM_001015002;NM_004524	3'UTR;TSS1500;TSS1500;TSS1500	chr17:73520956-73522540	N_Shore			NA		17:73520743-73520787	Unclassified	NA
cg22161562	-0.0294402	0.00949669	0.00213495	62	455	-0.0523976	0.00787612	3.78341e-11	1840	-0.0453571	0.00899409	5.06868e-07	68	0.0104114	1.32168e-05	-0.0436282	0.005239	-8.32758	8.25131e-17	0.173838	0.0104114	1.32168e-05	5.47488e-14	37	2	25198596	2	25052100	R			NA	NA				chr2:25194140-25195214	S_Shelf			NA		2:25198343-25198674	Unclassified_Cell_type_specific	NA
cg04344749	-0.0170908	0.00572199	0.00307178	62	455	-0.0219369	0.00379529	8.75336e-09	1840	-0.0208498	0.00343337	1.54574e-09	68	0.00397441	1.5542e-07	-0.0206089	0.00247481	-8.32747	8.2591e-17	0.777188	0.00397441	1.5542e-07	5.47488e-14	37	1	25871814	1	25744401	F	rs75323356		NA	NA	LDLRAP1	NM_015627	Body	chr1:25869893-25871042	S_Shore			NA				NA
cg00127150	-0.0150495	0.00575205	0.00937627	62	455	-0.031051	0.00436744	1.65818e-12	1840	-0.0211546	0.00439758	1.63744e-06	68	0.00509056	3.24363e-05	-0.023912	0.00287196	-8.32603	8.36007e-17	0.0692805	0.00509056	3.24363e-05	5.53358e-14	37	22	22862144	22	21192144	R			NA	NA	ZNF280B	NM_080764	5'UTR	chr22:22862623-22863220	N_Shore			NA				NA
cg07730360	-0.0124311	0.0070094	0.0772504	62	455	-0.0360376	0.00480902	1.03394e-13	1840	-0.0218598	0.00435936	5.86948e-07	68	0.00504632	1.4788e-05	-0.025954	0.00311797	-8.32402	8.50269e-17	0.01242	0.00504632	1.4788e-05	5.61965e-14	37	3	128845626	3	130328316	F			NA	NA								TRUE				NA
cg03739378	-0.0129727	0.0044736	0.00403377	62	455	-0.0163594	0.00335395	1.16595e-06	1840	-0.0215191	0.00295521	5.00072e-13	68	0.00342091	3.16489e-10	-0.0175706	0.0021114	-8.32176	8.66653e-17	0.283797	0.00342091	3.16489e-10	5.71946e-14	37	7	105295865	7	105083101	R			NA	NA	ATXN7L1;ATXN7L1	NM_020725;NM_138495	Body;Body					TRUE				NA
cg00911776	-0.0195959	0.00826309	0.0184027	62	455	-0.0424737	0.00640578	4.38231e-11	1840	-0.0299457	0.00520699	1.04812e-08	68	0.00602753	6.75914e-07	-0.032256	0.00387665	-8.32058	8.75372e-17	0.0805151	0.00602753	6.75914e-07	5.76847e-14	37	7	130682239	7	130332779	R			NA	NA	FLJ43663;FLJ43663	NR_015431;NR_024153	Body;Body					TRUE				NA
cg19442470	-0.0118923	0.00395875	0.00290871	62	455	-0.0187559	0.00280125	2.84491e-11	1840	-0.0190875	0.00392644	1.27298e-06	68	0.00454519	2.67504e-05	-0.0169954	0.00204272	-8.31996	8.79908e-17	0.321655	0.00454519	2.67504e-05	5.78981e-14	37	8	27470225	8	27526142	R			NA	NA	CLU;CLU;CLU	NM_001171138;NM_001831;NM_203339	TSS1500;Body;TSS1500	chr8:27471954-27472523	N_Shore			NA				NA
cg09411874	-0.0232764	0.00669584	0.00059044	62	455	-0.0271985	0.00430201	3.22637e-10	1840	-0.0173714	0.0033488	2.38629e-07	68	0.00387651	7.42239e-06	-0.0220094	0.00264552	-8.31953	8.83158e-17	0.231984	0.00387651	7.42239e-06	5.80263e-14	37	12	121905955	12	120390338	F			NA	NA	KDM2B;KDM2B	NM_032590;NM_001005366	Body;Body	chr12:121905463-121905956	Island			NA				NA
cg18204200	-0.0163444	0.00666445	0.014807	62	455	-0.0260997	0.00469307	3.06971e-08	1840	-0.0276635	0.00407965	1.63908e-11	68	0.00472254	4.69138e-09	-0.0247736	0.00297803	-8.31879	8.88623e-17	0.358073	0.00472254	4.69138e-09	5.82996e-14	37	14	67999431	14	67069184	R			NA	NA	PLEKHH1	NM_020715	TSS1500	chr14:67999568-68000440	N_Shore			NA		14:67999374-67999507	Unclassified_Cell_type_specific	NA
cg05064489	-0.00933316	0.00391622	0.0178394	62	455	-0.0193417	0.00271707	1.55666e-12	1840	-0.0136393	0.00280556	1.27145e-06	68	0.00324767	2.67256e-05	-0.0153033	0.00183969	-8.31841	8.91475e-17	0.0909154	0.00324767	2.67256e-05	5.84008e-14	37	10	102279954	10	102269944	F			NA	NA	SEC31B	NM_015490	TSS1500	chr10:102279162-102279730	S_Shore			TRUE				NA
cg17693604	-0.0175675	0.00768118	0.022948	62	455	-0.0325394	0.00517882	4.13092e-10	1840	-0.0271623	0.00450776	2.05709e-09	68	0.00521811	1.93589e-07	-0.0275786	0.00331569	-8.31759	8.97666e-17	0.26947	0.00521811	1.93589e-07	5.87201e-14	37	19	3046805	19	2997805	F			NA	NA	TLE2	NM_001144761	5'UTR	chr19:3047224-3047444	N_Shore			NA		19:3046655-3048081	Unclassified_Cell_type_specific	NA
cg21436544	-0.017599	0.0057006	0.00222602	62	455	-0.0233765	0.00335898	4.73397e-12	1840	-0.0150066	0.00347681	1.67816e-05	68	0.0040247	0.000192527	-0.0195424	0.0023496	-8.31733	8.99698e-17	0.260634	0.0040247	0.000192527	5.87669e-14	37	1	95249289	1	95021877	R			NA	NA								TRUE				TRUE
cg03509898	-0.0166957	0.00505647	0.00108705	62	455	-0.022574	0.00359101	4.05114e-10	1840	-0.0169098	0.0032459	2.12124e-07	68	0.0037574	6.78223e-06	-0.0192079	0.00230946	-8.31705	9.01783e-17	0.472467	0.0037574	6.78223e-06	5.88169e-14	37	14	104190750	14	103260503	R			NA	NA	ZFYVE21	NM_024071	Body	chr14:104193901-104194627	N_Shelf			TRUE	14:103260376-103260683	14:104190262-104191015	Unclassified_Cell_type_specific	TRUE
cg06647928	-0.0134842	0.00633503	0.0341803	62	455	-0.0286036	0.00437604	8.13673e-11	1840	-0.0205044	0.0034678	4.05092e-09	68	0.00401427	3.25795e-07	-0.0222862	0.00268034	-8.31469	9.19935e-17	0.121751	0.00401427	3.25795e-07	5.99133e-14	37	5	73612203	5	73647959	F		rs34895652	NA	NA								TRUE				TRUE
cg02325250	-0.0186118	0.00679304	0.00654757	62	455	-0.0367803	0.00520158	2.17624e-12	1840	-0.0204784	0.00411928	7.31362e-07	68	0.00476841	1.75008e-05	-0.0259561	0.0031218	-8.31447	9.21642e-17	0.0330603	0.00476841	1.75008e-05	5.9937e-14	37	5	131409289	5	131437188	F	rs77296537		NA	NA	CSF2	NM_000758	TSS200					TRUE				TRUE
cg16568360	-0.00615752	0.0054247	0.257323	62	455	-0.0247421	0.00357718	6.35748e-12	1840	-0.016975	0.00275123	8.50566e-10	68	0.00318478	9.81955e-08	-0.018111	0.00217844	-8.31377	9.27054e-17	0.0148529	0.00318478	9.81955e-08	6.02012e-14	37	16	29987261	16	29894762	F			NA	NA	TAOK2;TAOK2	NM_004783;NM_016151	5'UTR;5'UTR	chr16:29984664-29985459	S_Shore			TRUE		16:29987249-29987337	Unclassified_Cell_type_specific	NA
cg13442969	-0.0149485	0.00599056	0.013168	62	455	-0.0381147	0.00512563	1.58135e-13	1840	-0.019966	0.00405675	9.40529e-07	68	0.00469603	2.12176e-05	-0.0249176	0.0029978	-8.31196	9.41317e-17	0.00522025	0.00469603	2.12176e-05	6.10386e-14	37	12	68044208	12	66330475	F			NA	NA	DYRK2;DYRK2	NM_006482;NM_003583	Body;5'UTR	chr12:68042166-68043876	S_Shore			NA		12:68043548-68044723	Promoter_Associated	NA
cg25947970	-0.0211713	0.00680409	0.00205621	62	455	-0.0343355	0.0051459	3.31957e-11	1840	-0.0206135	0.00405269	4.05012e-07	68	0.00469133	1.11305e-05	-0.025673	0.00308899	-8.31113	9.47962e-17	0.108904	0.00469133	1.11305e-05	6.13802e-14	37	3	186220484	3	187703178	F	rs1868151		NA	NA								TRUE				NA
cg25608626	-0.0195744	0.0068801	0.00477261	62	455	-0.0273063	0.00502478	6.23332e-08	1840	-0.023594	0.00358874	6.46472e-11	68	0.00415427	1.35125e-08	-0.0241174	0.0029028	-8.30831	9.70771e-17	0.652256	0.00415427	1.35125e-08	6.27349e-14	37	11	117362843	11	116868053	F			NA	NA	DSCAML1	NM_020693	Body					TRUE				NA
cg23635560	-0.00999724	0.00593747	0.0933598	62	455	-0.0264662	0.00414261	2.11302e-10	1840	-0.0216889	0.00338911	2.0056e-10	68	0.00392317	3.23139e-08	-0.0213376	0.00256825	-8.30819	9.71697e-17	0.0746969	0.00392317	3.23139e-08	6.27349e-14	37	2	27473369	2	27326873	F			NA	NA								TRUE		2:27472852-27473970	Unclassified	TRUE
cg06439889	-0.0115865	0.0052125	0.0270372	62	455	-0.0282038	0.00370458	4.24532e-14	1840	-0.015988	0.00362744	1.11058e-05	68	0.00419907	0.000140378	-0.0203641	0.00245156	-8.30657	9.85083e-17	0.0149943	0.00419907	0.000140378	6.35073e-14	37	6	72077399	6	72134120	R			TRUE	NA								TRUE				NA
cg09147140	-0.0208902	0.00654515	0.00157783	62	455	-0.0328394	0.00503312	8.78434e-11	1840	-0.0335361	0.00670856	6.35227e-07	68	0.00776572	1.57107e-05	-0.0294719	0.00354886	-8.30463	1.00129e-16	0.29513	0.00776572	1.57107e-05	6.44592e-14	37	8	1924394	8	1911801	R			NA	NA	KBTBD11	NM_014867	5'UTR	chr8:1921559-1922872	S_Shore			NA				TRUE
cg13389211	-0.00690473	0.00331477	0.0381699	62	455	-0.011359	0.00204171	3.03274e-08	1840	-0.0140019	0.00199499	3.21876e-12	68	0.00230937	1.33536e-09	-0.0115329	0.00138888	-8.30376	1.00866e-16	0.212277	0.00230937	1.33536e-09	6.48395e-14	37	17	78027740	17	75642335	R			NA	NA	CCDC40	NM_017950	Body					TRUE				NA
cg19474833	-0.0130101	0.00619671	0.0366792	62	455	-0.0232554	0.00508042	5.02165e-06	1840	-0.0215588	0.00276248	1.03444e-14	68	0.0031978	1.56491e-11	-0.0205937	0.00248011	-8.30355	1.01045e-16	0.39391	0.0031978	1.56491e-11	6.48615e-14	37	17	46622899	17	43977898	F			NA	NA	HOXB2	NM_002145	TSS1500	chr17:46620367-46621373	S_Shore		RDMR	NA				NA
cg23272544	-0.0142724	0.00708261	0.04486	62	455	-0.0185484	0.00301722	9.62699e-10	1840	-0.0216344	0.00353619	1.17167e-09	68	0.00409344	1.25609e-07	-0.0190706	0.00229742	-8.30086	1.03357e-16	0.643658	0.00409344	1.25609e-07	6.62504e-14	37	21	45705429	21	44529857	F	rs76089797		NA	NA	AIRE	NM_000383	TSS1500	chr21:45705428-45706044	Island			NA				TRUE
cg09772299	-0.0166573	0.00843142	0.0491934	62	455	-0.0361946	0.00541624	3.10102e-11	1840	-0.0239772	0.00413463	7.92171e-09	68	0.00478617	5.45216e-07	-0.0273919	0.00330033	-8.29975	1.04328e-16	0.0920248	0.00478617	5.45216e-07	6.67765e-14	37	2	136783103	2	136499573	F			NA	NA								TRUE	2:136499463-136499849			NA
cg20372666	-0.0255786	0.00595198	2.39704e-05	62	455	-0.0311394	0.00539801	9.35228e-09	1840	-0.0238014	0.00483772	9.48664e-07	68	0.00560006	2.1358e-05	-0.0269994	0.00325414	-8.29693	1.06839e-16	0.61529	0.00560006	2.1358e-05	6.82857e-14	37	10	71149910	10	70819916	R			NA	NA	HK1;HK1;HK1;HK1;HK1	NM_033500;NM_000188;NM_033498;NM_033497;NM_033496	Body;Body;Body;Body;Body					TRUE				TRUE
cg11409350	-0.0124698	0.00538375	0.0212801	62	455	-0.0180238	0.00263644	1.10078e-11	1840	-0.0185067	0.00380308	1.24188e-06	68	0.00440238	2.62486e-05	-0.0172989	0.0020853	-8.29565	1.07997e-16	0.620203	0.00440238	2.62486e-05	6.8927e-14	37	17	73126499	17	70638094	F			NA	NA	NT5C	NM_014595	3'UTR	chr17:73127196-73127995	N_Shore			NA	17:70638074-70638601	17:73126076-73128779	Promoter_Associated	NA
cg05437692	-0.0167192	0.00647367	0.0103199	62	455	-0.0231755	0.00394655	5.08621e-09	1840	-0.0263588	0.00422328	5.45762e-10	68	0.0048888	6.9808e-08	-0.0230149	0.0027745	-8.29514	1.08454e-16	0.492806	0.0048888	6.9808e-08	6.91199e-14	37	4	149362435	4	149581885	R			NA	NA	NR3C2;NR3C2	NM_000901;NM_001166104	5'UTR;5'UTR	chr4:149363212-149367056	N_Shore			NA				NA
cg13247990	-0.010544	0.00426227	0.0139703	62	455	-0.0206244	0.00291597	2.14715e-12	1840	-0.0130201	0.00267288	1.21153e-06	68	0.00309408	2.57561e-05	-0.0157556	0.00189966	-8.29391	1.09582e-16	0.0794763	0.00309408	2.57561e-05	6.97396e-14	37	16	46782176	16	45339677	F			NA	TRUE	MYLK3;MYLK3	NM_182493;NM_182493	5'UTR;1stExon					TRUE				NA
cg20638525	-0.023403	0.00659754	0.000457293	62	455	-0.0304183	0.00438764	5.69251e-12	1840	-0.0170688	0.00420755	5.20058e-05	68	0.00487059	0.000457531	-0.0242349	0.00292263	-8.29216	1.1121e-16	0.124513	0.00487059	0.000457531	7.06743e-14	37	11	45043197	11	44999773	F			NA	NA								TRUE				NA
cg00501876	-0.0188317	0.00595506	0.00173992	62	455	-0.033349	0.00456669	4.1807e-13	1840	-0.015052	0.00335084	7.5269e-06	68	0.00387887	0.000104238	-0.0219513	0.00264801	-8.28975	1.13484e-16	0.00795736	0.00387887	0.000104238	7.20173e-14	37	3	39193251	3	39168255	R			NA	NA	CSRNP1	NM_033027	5'UTR	chr3:39194241-39195359	N_Shore			NA				TRUE
cg19216211	-0.0205171	0.00807701	0.011628	62	455	-0.0290714	0.00543649	1.00321e-07	1840	-0.0305012	0.00446756	1.19759e-11	68	0.00517157	3.68258e-09	-0.0281741	0.00339906	-8.2888	1.14398e-16	0.568806	0.00517157	3.68258e-09	7.24942e-14	37	8	22455986	8	22511931	F			NA	NA	C8orf58	NM_001013842	TSS1500	chr8:22456091-22456508	N_Shore			NA				NA
cg23829395	-0.0311054	0.00694264	1.09266e-05	62	455	-0.0249314	0.00492105	4.46336e-07	1840	-0.0252074	0.00448901	2.2845e-08	68	0.00519641	1.22889e-06	-0.0263274	0.00317702	-8.28682	1.16312e-16	0.740609	0.00519641	1.22889e-06	7.36025e-14	37	12	46796953	12	45083220	R			NA	NA								TRUE				NA
cg07201319	-0.0101522	0.00734805	0.168208	62	455	-0.0468913	0.00657342	1.40144e-12	1840	-0.0290284	0.00459546	3.3964e-10	68	0.00531963	4.84673e-08	-0.0298569	0.00360373	-8.28502	1.18089e-16	0.000944012	0.00531963	4.84673e-08	7.46209e-14	37	6	139909641	6	139951334	R			NA	NA								TRUE				NA
cg21534578	-0.01769	0.00523931	0.000839963	62	455	-0.0229452	0.00380353	1.94582e-09	1840	-0.0198361	0.00369031	8.70137e-08	68	0.00427184	3.42633e-06	-0.0206888	0.00249726	-8.2846	1.18509e-16	0.697896	0.00427184	3.42633e-06	7.47806e-14	37	1	197745159	1	196011782	R			NA	NA	DENND1B;DENND1B	NM_144977;NM_001142795	TSS1500;TSS1500	chr1:197743931-197744788	S_Shore			TRUE		1:197745048-197745377	Promoter_Associated	NA
cg22851561	-0.019835	0.00703409	0.00515295	62	455	-0.0396473	0.00582186	1.31636e-11	1840	-0.0269528	0.00528925	3.85712e-07	68	0.00612275	1.0722e-05	-0.0299726	0.00361812	-8.28403	1.19079e-16	0.0787916	0.00612275	1.0722e-05	7.5034e-14	37	14	74214183	14	73283936	F			NA	NA	C14orf43;C14orf43	NM_001043318;NM_194278	5'UTR;5'UTR					TRUE				NA
cg13989852	-0.0192476	0.00796426	0.0163088	62	455	-0.0389182	0.0054482	1.3071e-12	1840	-0.0279846	0.00600376	3.38731e-06	68	0.00694985	5.65791e-05	-0.0312714	0.00377537	-8.28303	1.20084e-16	0.106839	0.00694985	5.65791e-05	7.55607e-14	37	15	68260324	15	66047378	F			NA	NA				chr15:68260501-68260710	N_Shore			TRUE	15:66047362-66047727			NA
cg12829455	-0.0224098	0.00522911	2.52043e-05	62	455	-0.0215589	0.00380208	1.6519e-08	1840	-0.0207393	0.00420793	9.08156e-07	68	0.00487103	2.06562e-05	-0.0215358	0.00260031	-8.28201	1.21114e-16	0.973013	0.00487103	2.06562e-05	7.61012e-14	37	3	51391213	3	51366253	R			NA	NA	DOCK3	NM_004947	Body					TRUE				NA
cg19542445	-0.0211588	0.00703556	0.00287777	62	455	-0.0287025	0.00470799	1.31724e-09	1840	-0.0231448	0.00413106	2.45546e-08	68	0.00478205	1.29883e-06	-0.0250762	0.00302825	-8.28076	1.2239e-16	0.586712	0.00478205	1.29883e-06	7.67776e-14	37	12	2596220	12	2466481	R			NA	NA	CACNA1C;CACNA1C;CACNA1C;CACNA1C;CACNA1C;CACNA1C;CACNA1C;CACNA1C;CACNA1C;CACNA1C;CACNA1C;CACNA1C;CACNA1C;CACNA1C;CACNA1C;CACNA1C;CACNA1C;CACNA1C;CACNA1C;CACNA1C;CACNA1C;CACNA1C;CACNA1C	NM_001129844;NM_001129827;NM_001129839;NM_001129834;NM_001129841;NM_000719;NM_001129830;NM_001167625;NM_001129843;NM_001167624;NM_001129835;NM_001129837;NM_001167623;NM_001129840;NM_199460;NM_001129833;NM_001129832;NM_001129829;NM_001129846;NM_001129836;NM_001129838;NM_001129831;NM_001129842	Body;Body;Body;Body;Body;Body;Body;Body;Body;Body;Body;Body;Body;Body;Body;Body;Body;Body;Body;Body;Body;Body;Body					TRUE				NA
cg23058673	-0.0234093	0.00474225	1.37945e-06	62	455	-0.021271	0.00354668	2.4071e-09	1840	-0.0132437	0.00334214	7.71721e-05	68	0.00386881	0.000618907	-0.0189582	0.00228949	-8.28052	1.22637e-16	0.17482	0.00386881	0.000618907	7.67776e-14	37	7	5422234	7	5388760	R			NA	NA	TNRC18	NM_001080495	Body					TRUE				TRUE
cg09728393	-0.0166455	0.00606849	0.00648763	62	455	-0.0327737	0.00467461	3.30974e-12	1840	-0.0183407	0.00367861	6.79618e-07	68	0.0042583	1.65447e-05	-0.0231387	0.00279438	-8.28045	1.22706e-16	0.0357452	0.0042583	1.65447e-05	7.67776e-14	37	6	17851756	6	17959735	F			NA	NA	KIF13A;KIF13A;KIF13A;KIF13A	NM_022113;NM_001105567;NM_001105568;NM_001105566	Body;Body;Body;Body					TRUE				NA
cg11985480	-0.043634	0.0142724	0.0024531	62	455	-0.0530028	0.00891124	3.24383e-09	1840	-0.0590001	0.0102971	1.18566e-08	68	0.0119198	7.42997e-07	-0.0528487	0.00638353	-8.27891	1.24305e-16	0.710538	0.0119198	7.42997e-07	7.76687e-14	37	2	74729100	2	74582608	F	rs17722476		NA	NA	LOC151534;LBX2	NR_024606;NM_001009812	TSS1500;Body	chr2:74729399-74731166	N_Shore		RDMR	NA	2:74582608-74584778	2:74728052-74729181	Unclassified_Cell_type_specific	NA
cg10922280	-0.0186154	0.004944	0.000203322	62	455	-0.023924	0.00377066	2.79691e-10	1840	-0.0156951	0.00334414	2.90178e-06	68	0.00387112	5.02611e-05	-0.0196184	0.00237039	-8.27645	1.26904e-16	0.305415	0.00387112	5.02611e-05	7.91816e-14	37	16	68034227	16	66591728	R			NA	TRUE	DPEP2	NM_022355	TSS1500					TRUE				NA
cg06669752	-0.0357147	0.0101538	0.000509454	62	455	-0.040749	0.00741729	4.48238e-08	1840	-0.0439982	0.00741355	3.55202e-09	68	0.0085818	2.94516e-07	-0.0406354	0.00491153	-8.27346	1.30124e-16	0.823396	0.0085818	2.94516e-07	8.10775e-14	37	5	138534431	5	138562330	R			NA	NA	SIL1;SIL1	NM_001037633;NM_022464	TSS1500;TSS1500	chr5:138533870-138534113	S_Shore			NA		5:138533001-138534582	Promoter_Associated	NA
cg17415650	-0.0218645	0.00546909	8.21109e-05	62	455	-0.0231788	0.00407371	1.47637e-08	1840	-0.0182898	0.00346049	1.4158e-07	68	0.00400581	4.97558e-06	-0.0209442	0.00253177	-8.27257	1.31102e-16	0.681026	0.00400581	4.97558e-06	8.15728e-14	37	12	113370524	12	111854907	R			NA	NA								TRUE				NA
cg25841008	-0.0434285	0.00886164	1.63043e-06	62	455	-0.0326239	0.00582847	2.50434e-08	1840	-0.0305666	0.0069496	1.15802e-05	68	0.00804474	0.000144944	-0.03446	0.00416585	-8.27202	1.31707e-16	0.507195	0.00804474	0.000144944	8.18355e-14	37	4	99534176	4	99753199	R			NA	NA	TSPAN5	NM_005723	Body					TRUE				NA
cg14244402	-0.0216183	0.0073304	0.00345958	62	455	-0.0280328	0.00563407	7.111e-07	1840	-0.0405932	0.00561355	7.18041e-13	68	0.00649816	4.1872e-10	-0.030446	0.00368117	-8.27075	1.33115e-16	0.13054	0.00649816	4.1872e-10	8.25951e-14	37	9	130681102	9	129720923	F			NA	NA				chr9:130679120-130679612	S_Shore			TRUE		9:130680554-130681203	Unclassified	NA
cg17330252	-0.0248218	0.00644193	0.000145063	62	455	-0.0262048	0.00519124	4.90838e-07	1840	-0.0311988	0.00503345	7.13566e-10	68	0.00582664	8.57915e-08	-0.0274598	0.00332118	-8.26806	1.36156e-16	0.726904	0.00582664	8.57915e-08	8.43646e-14	37	12	69809627	12	68095894	F			NA	NA								TRUE		12:69808606-69810501	Unclassified	TRUE
cg25840433	-0.0117044	0.00554685	0.0357492	62	455	-0.024448	0.00347654	2.85344e-12	1840	-0.0185457	0.00373234	7.40435e-07	68	0.00432049	1.76668e-05	-0.0201214	0.00243388	-8.26721	1.37133e-16	0.136394	0.00432049	1.76668e-05	8.48217e-14	37	6	167104903	6	167024893	R			NA	NA	RPS6KA2	NM_001006932	Body					NA	6:167024893-167024933			TRUE
cg15038286	-0.0441603	0.0103626	2.78933e-05	62	455	-0.0364173	0.0065712	3.42329e-08	1840	-0.0379313	0.00735024	2.74863e-07	68	0.00850852	8.27124e-06	-0.038427	0.00464819	-8.26709	1.37274e-16	0.817488	0.00850852	8.27124e-06	8.48217e-14	37	3	128200723	3	129683413	R			NA	NA	GATA2;GATA2;GATA2	NM_001145661;NM_032638;NM_001145662	Body;Body;Body					TRUE	3:129683381-129683496	3:128200624-128200928	Gene_Associated_Cell_type_specific	TRUE
cg14377059	-0.0143374	0.00627963	0.0231816	62	455	-0.0265422	0.00454453	6.14014e-09	1840	-0.0268437	0.00409872	7.62143e-11	68	0.00474461	1.53394e-08	-0.0240371	0.00290864	-8.26403	1.40835e-16	0.218747	0.00474461	1.53394e-08	8.69016e-14	37	1	59183881	1	58956469	R			NA	NA								TRUE		1:59183802-59184148	Unclassified_Cell_type_specific	NA
cg08298946	-0.0163411	0.00629165	0.00990084	62	455	-0.0332618	0.0043948	5.93553e-14	1840	-0.020604	0.00562114	0.000254421	68	0.00650694	0.00154299	-0.026045	0.00315196	-8.26312	1.41915e-16	0.0557267	0.00650694	0.00154299	8.74473e-14	37	12	13301010	12	13192277	R			NA	NA								TRUE				NA
cg19623054	-0.0422016	0.0146073	0.00417007	62	455	-0.0602717	0.00864802	4.41742e-12	1840	-0.0391602	0.0090429	1.57393e-05	68	0.0104679	0.000183308	-0.0500689	0.00606521	-8.2551	1.51778e-16	0.250577	0.0104679	0.000183308	9.33958e-14	37	2	16085728	2	16003179	F			NA	NA	MYCN	NM_005378	Body	chr2:16079801-16083032	S_Shelf			NA	2:16003179-16003527			NA
cg07722360	-0.036433	0.0106905	0.000752002	62	455	-0.0364536	0.00662803	4.33163e-08	1840	-0.0410318	0.00689337	3.19875e-09	68	0.00797966	2.71748e-07	-0.0379725	0.004602	-8.2513	1.56681e-16	0.895725	0.00797966	2.71748e-07	9.62802e-14	37	20	17691454	20	17639454	F			NA	NA	BANF2;BANF2;BANF2	NM_001014977;NM_178477;NM_001159495	5'UTR;5'UTR;Body					TRUE				NA
cg21791252	-0.0277079	0.00876215	0.00174031	62	455	-0.0352947	0.00559836	3.61116e-10	1840	-0.0291556	0.00576652	4.73945e-07	68	0.00667523	1.25542e-05	-0.0317831	0.0038526	-8.24976	1.58717e-16	0.682258	0.00667523	1.25542e-05	9.7397e-14	37	6	33864756	6	33972734	F			NA	NA								TRUE		6:33864624-33864771	Unclassified_Cell_type_specific	TRUE
cg16326402	-0.00858074	0.00410638	0.0375682	62	455	-0.0240274	0.00335291	1.1117e-12	1840	-0.018274	0.003473	1.60666e-07	68	0.00402029	5.48185e-06	-0.0179739	0.00218152	-8.23914	1.73447e-16	0.0142808	0.00402029	5.48185e-06	1.0629e-13	37	2	158698856	2	158407102	R			NA	NA	ACVR1;ACVR1	NM_001105;NM_001111067	5'UTR;5'UTR					TRUE				NA
cg16665506	-0.00323144	0.00187879	0.0865611	62	455	-0.00521253	0.00065717	3.71634e-15	1840	-0.00429217	0.00212484	0.0435393	68	0.00245968	0.0809832	-0.00495444	0.000601484	-8.23703	1.76535e-16	0.586322	0.00245968	0.0809832	1.07924e-13	37	3	129326828	3	130809518	F			NA	NA	PLXND1	NM_015103	TSS1500	chr3:129323915-129325332	S_Shore			NA		3:129326446-129326914	Unclassified_Cell_type_specific	NA
cg05308645	-0.0102162	0.00662562	0.12424	62	455	-0.0303272	0.00429739	2.3985e-12	1840	-0.0260365	0.00477193	5.57564e-08	68	0.00552391	2.43592e-06	-0.0248693	0.00301922	-8.23699	1.76597e-16	0.03784	0.00552391	2.43592e-06	1.07924e-13	37	3	184107534	3	185590228	R			NA	NA	CHRD	NM_003741	3'UTR	chr3:184104308-184104519	S_Shelf			NA				NA
cg13686739	-0.00901464	0.00450062	0.0461575	62	455	-0.0203905	0.00324614	4.17599e-10	1840	-0.0169246	0.0027359	7.69671e-10	68	0.00316704	9.09327e-08	-0.0166721	0.00202457	-8.23487	1.7975e-16	0.121645	0.00316704	9.09327e-08	1.097e-13	37	17	48211226	17	45566225	R			NA	NA	PPP1R9B	NM_032595	3'UTR	chr17:48206663-48207601	S_Shelf			TRUE				NA
cg07954706	-0.0223885	0.00571769	0.000113681	62	455	-0.0240211	0.00418693	1.12326e-08	1840	-0.0187477	0.00358996	1.98317e-07	68	0.00415567	6.44139e-06	-0.0215799	0.00262127	-8.23258	1.83225e-16	0.662184	0.00415567	6.44139e-06	1.11669e-13	37	1	110164547	1	109966070	F			NA	NA	AMPD2;AMPD2	NM_139156;NM_004037	Body;Body	chr1:110162464-110162716	S_Shore			NA		1:110164456-110164548	Promoter_Associated_Cell_type_specific	NA
cg12687767	-0.0193299	0.00603848	0.00152893	62	455	-0.0246974	0.00431734	1.23695e-08	1840	-0.0207359	0.00354908	6.13764e-09	68	0.00410836	4.48227e-07	-0.0219757	0.00266955	-8.232	1.84118e-16	0.711602	0.00410836	4.48227e-07	1.1206e-13	37	20	19870109	20	19818109	F			NA	NA	RIN2	NM_018993	TSS200			low-CpG:19817823-19818220		NA		20:19869807-19870556	Unclassified_Cell_type_specific	TRUE
cg03172991	-0.0152154	0.00456509	0.000976585	62	455	-0.018902	0.00376183	5.53124e-07	1840	-0.0158715	0.00243042	8.62408e-11	68	0.00281342	1.68716e-08	-0.0166171	0.00202036	-8.22483	1.95469e-16	0.765886	0.00281342	1.68716e-08	1.18806e-13	37	19	13105728	19	12966728	F			NA	TRUE	NFIX	NM_002501	TSS1500	chr19:13106817-13107688	N_Shore			NA		19:13105722-13107411	Promoter_Associated_Cell_type_specific	NA
cg04728789	-0.0139652	0.00406238	0.000677184	62	455	-0.0139364	0.00278282	6.02587e-07	1840	-0.0147481	0.00229924	1.82495e-10	68	0.00266156	3.00494e-08	-0.014288	0.00173843	-8.21888	2.05412e-16	0.974254	0.00266156	3.00494e-08	1.24679e-13	37	22	38711154	22	37041100	F			NA	NA	CSNK1E;CSNK1E	NM_001894;NM_152221	5'UTR;5'UTR	chr22:38712684-38713333	N_Shore		RDMR	TRUE				NA
cg08632420	-0.0298804	0.0104697	0.00464472	62	455	-0.0438205	0.00716185	1.15058e-09	1840	-0.0420357	0.00755634	3.0721e-08	68	0.0087471	1.54234e-06	-0.0402104	0.00489768	-8.2101	2.21005e-16	0.52964	0.0087471	1.54234e-06	1.33962e-13	37	16	19117471	16	19024972	F			NA	NA								TRUE				NA
cg18569661	-0.0189438	0.00652719	0.00400324	62	455	-0.0255876	0.00463456	3.84931e-08	1840	-0.0248484	0.00396996	4.88229e-10	68	0.00459556	6.40757e-08	-0.0239609	0.0029188	-8.20914	2.22785e-16	0.686843	0.00459556	6.40757e-08	1.34858e-13	37	12	678853	12	549114	F	rs60905768		NA	NA	NINJ2	NM_016533	Body	chr12:678959-679299	N_Shore			NA		12:678572-680056	Promoter_Associated	NA
cg04486013	-0.0212524	0.00556874	0.000167202	62	455	-0.0200319	0.00406157	8.86836e-07	1840	-0.0189784	0.00306836	7.73927e-10	68	0.00355188	9.13191e-08	-0.0197754	0.00241029	-8.20458	2.31395e-16	0.939559	0.00355188	9.13191e-08	1.39879e-13	37	1	46035287	1	45807874	F			NA	NA	AKR1A1;AKR1A1	NM_006066;NM_153326	Body;Body					NA		1:46035222-46036808	Gene_Associated	NA
cg02727423	-0.00729201	0.00687741	0.289942	62	455	-0.0294494	0.0044139	3.32894e-11	1840	-0.0232314	0.00373116	5.99273e-10	68	0.00431913	7.50147e-08	-0.0230899	0.00281634	-8.19857	2.43264e-16	0.0253054	0.00431913	7.50147e-08	1.46855e-13	37	14	100258973	14	99328726	F	rs59446534		NA	TRUE	EML1;EML1	NM_004434;NM_001008707	TSS1500;TSS1500	chr14:100259160-100259542	N_Shore			TRUE		14:100258851-100260555	Unclassified	NA
cg13463639	-0.0240915	0.00729663	0.00108749	62	455	-0.0272094	0.00446359	1.32296e-09	1840	-0.0189227	0.00357194	1.32528e-07	68	0.00413482	4.72996e-06	-0.0229474	0.00280095	-8.19272	2.55378e-16	0.389901	0.00413482	4.72996e-06	1.5396e-13	37	11	417907	11	407907	F			NA	NA	SIGIRR;SIGIRR	NM_001135053;NM_021805	TSS1500;TSS1500	chr11:416419-417650	S_Shore			NA				NA
cg11915444	-0.0213827	0.00698213	0.00241171	62	455	-0.0366451	0.00570475	1.68988e-10	1840	-0.0258677	0.00503529	3.10594e-07	68	0.00582878	9.08294e-06	-0.0288323	0.00352073	-8.18927	2.62805e-16	0.194692	0.00582878	9.08294e-06	1.58224e-13	37	2	12237012	2	12154463	R			NA	NA								TRUE				NA
cg12212103	-0.0153142	0.00515613	0.00323884	62	455	-0.0270742	0.00448234	1.85793e-09	1840	-0.0184037	0.00316489	7.22065e-09	68	0.00366363	5.07782e-07	-0.0203516	0.00248536	-8.18859	2.64301e-16	0.174944	0.00366363	5.07782e-07	1.58762e-13	37	17	48231729	17	45586728	F			NA	NA				chr17:48226223-48228625	S_Shelf			TRUE				NA
cg04951819	-0.0216004	0.00756175	0.00460855	62	455	-0.030675	0.00522243	5.04575e-09	1840	-0.0323075	0.00550323	5.20214e-09	68	0.00637045	3.94782e-07	-0.0291714	0.00356247	-8.18854	2.64411e-16	0.514869	0.00637045	3.94782e-07	1.58762e-13	37	12	551573	12	421834	F			NA	NA	CCDC77;CCDC77;CCDC77;CCDC77	NM_001130148;NM_032358;NM_001130147;NM_001130146	3'UTR;3'UTR;3'UTR;3'UTR					NA		12:551017-552394	Gene_Associated	TRUE
cg11980800	-0.061465	0.0107433	2.74883e-08	62	455	-0.0355569	0.00825923	1.75682e-05	1840	-0.0403504	0.00787608	3.34401e-07	68	0.00911722	9.61154e-06	-0.0435373	0.0053184	-8.18617	2.69681e-16	0.146572	0.00911722	9.61154e-06	1.61709e-13	37	1	9748107	1	9670694	F			NA	NA	PIK3CD	NM_005026	5'UTR	chr1:9749295-9750228	N_Shore			NA	1:9669838-9670928	1:9746710-9748190	Promoter_Associated	TRUE
cg00839844	-0.0111523	0.00430772	0.0101387	62	455	-0.0182743	0.00317196	9.76968e-09	1840	-0.0157595	0.00253535	6.39543e-10	68	0.00293488	7.88621e-08	-0.0157657	0.00192673	-8.18261	2.77765e-16	0.412212	0.00293488	7.88621e-08	1.66333e-13	37	18	46474644	18	44728642	R			NA	NA	SMAD7	NM_005904	Body	chr18:46474931-46479364	N_Shore		RDMR	NA				NA
cg24110540	-0.0276166	0.00866984	0.00161156	62	455	-0.0301501	0.00551608	5.23547e-08	1840	-0.040243	0.0065146	8.12506e-10	68	0.0075412	9.47994e-08	-0.0324052	0.00396048	-8.18212	2.78897e-16	0.460147	0.0075412	9.47994e-08	1.66787e-13	37	7	37274621	7	37241146	R			NA	NA	ELMO1	NM_014800	Body					TRUE		7:37274447-37274903	Unclassified_Cell_type_specific	NA
cg17560136	-0.0112394	0.00609793	0.0663793	62	455	-0.0362112	0.00545297	4.09885e-11	1840	-0.0358804	0.00559085	1.78604e-10	68	0.00647187	2.95549e-08	-0.0281606	0.00344218	-8.18102	2.81443e-16	0.00351294	0.00647187	2.95549e-08	1.68084e-13	37	8	21915510	8	21971456	R			NA	NA	EPB49;EPB49;EPB49;EPB49;EPB49;EPB49	NM_001114135;NM_001978;NM_001114136;NM_001114139;NM_001114138;NM_001114137	5'UTR;TSS1500;5'UTR;5'UTR;TSS1500;5'UTR	chr8:21914275-21914525	S_Shore			NA		8:21915070-21915574	Unclassified_Cell_type_specific	NA
cg09982773	-0.0147977	0.0100903	0.143644	62	455	-0.0256549	0.00370228	5.82082e-12	1840	-0.0182517	0.00361481	4.91049e-07	68	0.00418444	1.28997e-05	-0.0218702	0.00267367	-8.17983	2.84249e-16	0.319163	0.00418444	1.28997e-05	1.69533e-13	37	7	128550860	7	128338096	F	rs1609545		NA	NA	KCP;KCP	NM_001135914;NM_199349	TSS200;TSS200	chr7:128550409-128550903	Island			NA	7:128337496-128338139	7:128550741-128551016	Unclassified_Cell_type_specific	TRUE
cg24694246	-0.0122456	0.00579876	0.0356059	62	455	-0.0123181	0.00222195	3.38727e-08	1840	-0.0257976	0.00350466	2.82152e-13	68	0.00405694	2.03219e-10	-0.0151055	0.00184727	-8.17717	2.90581e-16	0.0125071	0.00405694	2.03219e-10	1.73078e-13	37	14	34529059	14	33598810	R			NA	NA				chr14:34529120-34529959	N_Shore			TRUE		14:34529026-34530004	Promoter_Associated	NA
cg06466839	-0.017567	0.0061194	0.0044127	62	455	-0.0275418	0.00417161	5.28447e-11	1840	-0.0201361	0.00417574	1.5458e-06	68	0.00483377	3.10373e-05	-0.0229475	0.00280644	-8.17673	2.91661e-16	0.312822	0.00483377	3.10373e-05	1.73489e-13	37	11	129062277	11	128567487	R			NA	NA	RICS	NM_001142685	TSS200					NA				NA
cg26861732	-0.0365657	0.0140089	0.00954354	62	455	-0.0561206	0.00842279	3.53458e-11	1840	-0.0505419	0.0105716	1.89435e-06	68	0.0122375	3.62642e-05	-0.0508287	0.00621744	-8.17518	2.95415e-16	0.488727	0.0122375	3.62642e-05	1.75489e-13	37	20	21372126	20	21320126	R			NA	NA				chr20:21372041-21372463	Island			TRUE	20:21320067-21320481			NA
cg16772022	-0.0257033	0.0068921	0.000232943	62	455	-0.0242957	0.0044304	4.73721e-08	1840	-0.028504	0.0051169	2.94321e-08	68	0.00592324	1.49246e-06	-0.025784	0.00315438	-8.17403	2.98258e-16	0.850495	0.00592324	1.49246e-06	1.76942e-13	37	X	153211711	X	152864905	F			NA	NA	RENBP	NM_002910	TSS1500					NA				NA
cg13499923	-0.0239213	0.00828964	0.00421394	62	455	-0.0428935	0.00640249	2.77052e-11	1840	-0.0307027	0.00639891	1.74074e-06	68	0.00740727	3.39913e-05	-0.0341783	0.0041822	-8.17233	3.02485e-16	0.164963	0.00740727	3.39913e-05	1.79212e-13	37	1	108594260	1	108395783	R			NA	NA								TRUE		1:108593907-108594288	Unclassified_Cell_type_specific	NA
cg19903805	-0.023998	0.00650511	0.000271034	62	455	-0.0262339	0.00434567	1.89686e-09	1840	-0.0187019	0.00378016	8.25979e-07	68	0.00437585	1.92094e-05	-0.0227699	0.0027863	-8.1721	3.03072e-16	0.464105	0.00437585	1.92094e-05	1.79321e-13	37	14	92333771	14	91403524	F		rs74413945	NA	NA	TC2N;TC2N	NM_001128596;NM_001128596	1stExon;5'UTR					NA		14:92333676-92334134	Promoter_Associated_Cell_type_specific	NA
cg20911718	-0.0143972	0.0051264	0.00533362	62	455	-0.0222235	0.00370397	2.37154e-09	1840	-0.0179235	0.00312595	1.15851e-08	68	0.00361855	7.29902e-07	-0.0188804	0.00231056	-8.17138	3.04872e-16	0.438373	0.00361855	7.29902e-07	1.79939e-13	37	14	24867491	14	23937331	R			NA	NA	NYNRIN	NM_025081	TSS1500	chr14:24868163-24868590	N_Shore			NA		14:24867435-24867735	Unclassified_Cell_type_specific	NA
cg01028796	-0.0356729	0.00710869	9.35842e-07	62	455	-0.0182865	0.00522072	0.000471623	1840	-0.0315063	0.00464761	1.65918e-11	68	0.00537999	4.73571e-09	-0.0270838	0.00331447	-8.17136	3.04923e-16	0.0831123	0.00537999	4.73571e-09	1.79939e-13	37	9	95525261	9	94565082	F		rs79087898	NA	NA	BICD2;BICD2	NM_015250;NM_001003800	Body;Body	chr9:95526459-95527825	N_Shore			NA		9:95525053-95525403	Promoter_Associated	NA
cg10921702	-0.00611978	0.00266885	0.022598	62	455	-0.0143074	0.00211186	1.6714e-11	1840	-0.0114534	0.00214416	1.04416e-07	68	0.00248204	3.94015e-06	-0.0112467	0.00137759	-8.16405	3.2397e-16	0.0550877	0.00248204	3.94015e-06	1.90926e-13	37	6	30716324	6	30824303	R			NA	NA				chr6:30710307-30712440	S_Shelf			NA				NA
cg10870160	-0.0146021	0.00556184	0.0091373	62	455	-0.0303504	0.00446306	1.40595e-11	1840	-0.0185689	0.00363788	3.68923e-07	68	0.00421115	1.03627e-05	-0.0219035	0.00268298	-8.16386	3.24486e-16	0.0514968	0.00421115	1.03627e-05	1.90978e-13	37	17	17695459	17	17636184	R			NA	NA	RAI1	NM_030665	5'UTR	chr17:17697710-17698063	N_Shelf			TRUE				NA
cg10377144	-0.0275207	0.00793826	0.000610584	62	455	-0.0264593	0.00659106	6.19833e-05	1840	-0.045716	0.00600191	4.27076e-14	68	0.00694771	4.70429e-11	-0.0334348	0.004096	-8.1628	3.27341e-16	0.0907308	0.00694771	4.70429e-11	1.92404e-13	37	10	89419177	10	89409157	R			NA	NA	PAPSS2;PAPSS2	NM_004670;NM_001015880	TSS1500;TSS1500	chr10:89419346-89420027	N_Shore			NA				NA
cg02082887	-0.0122656	0.00555754	0.0281357	62	455	-0.0293177	0.00481788	1.41222e-09	1840	-0.0238589	0.0037519	2.59572e-10	68	0.00434314	3.94097e-08	-0.0227678	0.00278994	-8.16066	3.33202e-16	0.0644933	0.00434314	3.94097e-08	1.95592e-13	37	17	37820361	17	35073887	R			NA	NA	TCAP;STARD3;STARD3;STARD3	NM_003673;NM_006804;NM_001165938;NM_001165937	TSS1500;3'UTR;3'UTR;3'UTR	chr17:37823693-37824989	N_Shelf			TRUE				NA
cg23850277	-0.0105374	0.00468846	0.0253972	62	455	-0.0176871	0.00350735	5.03738e-07	1840	-0.0186899	0.00260933	1.16964e-12	68	0.00302051	6.10679e-10	-0.0167761	0.00205677	-8.15654	3.44745e-16	0.326355	0.00302051	6.10679e-10	2.02102e-13	37	22	24114770	22	22444770	R			NA	NA	MMP11	NM_005940	TSS1500	chr22:24114875-24115467	N_Shore			NA		22:24114634-24115691	Unclassified	TRUE
cg01687189	-0.0220568	0.00732506	0.00284365	62	455	-0.0357507	0.00609099	5.17478e-09	1840	-0.0389586	0.00659542	4.19509e-09	68	0.00763475	3.34663e-07	-0.0325604	0.00399212	-8.15617	3.45804e-16	0.219503	0.00763475	3.34663e-07	2.02457e-13	37	12	102225365	12	100749496	R			NA	NA	GNPTAB	NM_024312	TSS1500	chr12:102224262-102224614	S_Shore			NA		12:102223977-102225512	Promoter_Associated	NA
cg01720920	-0.0233749	0.00659943	0.000466113	62	455	-0.0261526	0.00414364	3.45396e-10	1840	-0.0189555	0.00417403	5.98121e-06	68	0.00483178	8.74243e-05	-0.023153	0.00283939	-8.15422	3.51432e-16	0.527325	0.00483178	8.74243e-05	2.05482e-13	37	14	104185151	14	103254904	F			NA	NA	ZFYVE21	NM_024071	Body	chr14:104181378-104182952	S_Shelf			NA	14:103254006-103254974			NA
cg20692268	-0.0253721	0.00810935	0.00194355	62	455	-0.027523	0.00516836	1.13159e-07	1840	-0.0275185	0.00447025	9.27646e-10	68	0.00517469	1.04968e-07	-0.0271577	0.00333356	-8.14675	3.73843e-16	0.971251	0.00517469	1.04968e-07	2.183e-13	37	1	25358981	1	25231568	F			NA	NA								TRUE		1:25357957-25359295	Unclassified	NA
cg00351047	-0.0116306	0.005293	0.0288255	62	455	-0.0255889	0.00390438	7.25737e-11	1840	-0.0192456	0.00345784	3.02375e-08	68	0.00400273	1.52369e-06	-0.0201271	0.00247153	-8.14357	3.83799e-16	0.101159	0.00400273	1.52369e-06	2.2382e-13	37	19	15234963	19	15095963	R			NA	NA	ILVBL	NM_006844	Body	chr19:15235912-15236631	N_Shore			NA		19:15234832-15235036	Gene_Associated_Cell_type_specific	NA
cg02149965	-0.0206528	0.00650825	0.00167742	62	455	-0.0293235	0.00420902	4.49771e-12	1840	-0.0140047	0.0030815	5.88407e-06	68	0.00356709	8.63357e-05	-0.0204445	0.00251065	-8.14313	3.85187e-16	0.0211704	0.00356709	8.63357e-05	2.24336e-13	37	6	30883203	6	30991182	F			NA	NA	VARS2;VARS2;VARS2	NM_020442;NM_001167733;NM_001167734	Body;5'UTR;Body	chr6:30881533-30882296	S_Shore			TRUE		6:30883023-30883686	Promoter_Associated	NA
cg09879794	-0.00687271	0.00678154	0.311736	62	455	-0.0337232	0.00453245	1.53251e-13	1840	-0.0210269	0.00393603	1.04152e-07	68	0.00455628	3.9325e-06	-0.023643	0.00290383	-8.14202	3.88737e-16	0.00336065	0.00455628	3.9325e-06	2.26108e-13	37	7	128432231	7	128219467	F			NA	NA	CCDC136;CCDC136	NM_022742;NM_022742	1stExon;5'UTR	chr7:128430707-128432003	S_Shore			NA				NA
cg09371559	-0.0201947	0.00667085	0.00270068	62	455	-0.0238878	0.00364962	7.67736e-11	1840	-0.0137931	0.00275588	6.16125e-07	68	0.00319017	1.53476e-05	-0.0183983	0.00225988	-8.14128	3.91105e-16	0.109766	0.00319017	1.53476e-05	2.2719e-13	37	19	17351300	19	17212300	R			NA	NA	NR2F6	NM_005234	Body	chr19:17355181-17356471	N_Shelf			NA				NA
cg05773108	-0.0202743	0.00664328	0.00249592	62	455	-0.0260938	0.00448864	7.20481e-09	1840	-0.0211299	0.00372863	1.70231e-08	68	0.0043162	9.80642e-07	-0.0229318	0.00281752	-8.13901	3.98533e-16	0.660162	0.0043162	9.80642e-07	2.31203e-13	37	16	85520007	16	84077508	F			NA	NA				chr16:85519109-85519357	S_Shore			NA	16:84077447-84077949			NA
cg10148841	-0.0184318	0.00426068	2.12399e-05	62	455	-0.0132556	0.00287698	4.35567e-06	1840	-0.0154493	0.00255349	1.77213e-09	68	0.00295588	1.72632e-07	-0.0151024	0.00185582	-8.13785	4.02372e-16	0.595576	0.00295588	1.72632e-07	2.33128e-13	37	11	124767455	11	124272665	R			NA	TRUE	ROBO4	NM_019055	Body					NA				NA
cg23786209	-0.019516	0.00880993	0.0275612	62	455	-0.0406702	0.0063652	2.1036e-10	1840	-0.0421858	0.00728316	8.247e-09	68	0.00843086	5.6232e-07	-0.0358046	0.00440078	-8.13598	4.08623e-16	0.101489	0.00843086	5.6232e-07	2.36442e-13	37	10	116285554	10	116275544	R			NA	NA	ABLIM1;ABLIM1;ABLIM1;ABLIM1	NM_001003408;NM_001003407;NM_006720;NM_002313	Body;Body;5'UTR;Body					TRUE		10:116285470-116285662	Promoter_Associated_Cell_type_specific	NA
cg14780255	-0.0169543	0.00666608	0.0115248	62	455	-0.0228511	0.00375524	1.41286e-09	1840	-0.0227122	0.00406161	2.60887e-08	68	0.00470165	1.36062e-06	-0.0218487	0.00268555	-8.13565	4.09729e-16	0.724676	0.00470165	1.36062e-06	2.36775e-13	37	1	201720358	1	199986981	F			NA	NA	NAV1;NAV1	NM_001167738;NM_020443	Body;Body					TRUE				NA
cg08121652	-0.0112384	0.00839119	0.181573	62	455	-0.0331705	0.00489909	1.71732e-11	1840	-0.0287345	0.00510272	2.08742e-08	68	0.00590683	1.14672e-06	-0.0279814	0.00343954	-8.13524	4.11122e-16	0.0773264	0.00590683	1.14672e-06	2.37273e-13	37	1	48381824	1	48154411	R			NA	NA								TRUE				NA
cg16572910	-0.016901	0.00597236	0.00499863	62	455	-0.0204983	0.0040392	4.26949e-07	1840	-0.0182729	0.00276555	5.20909e-11	68	0.00320136	1.14411e-08	-0.0187969	0.00231309	-8.1263	4.42587e-16	0.858562	0.00320136	1.14411e-08	2.55102e-13	37	1	43880657	1	43653244	F			NA	NA								NA		1:43880265-43881214	Gene_Associated	TRUE
cg07380540	-0.0132204	0.00615318	0.03254	62	455	-0.0251764	0.00405632	6.66889e-10	1840	-0.0240627	0.00410021	5.26387e-09	68	0.00474634	3.98374e-07	-0.0224007	0.00275682	-8.12557	4.45254e-16	0.244535	0.00474634	3.98374e-07	2.56308e-13	37	1	1825861	1	1815721	F			NA	NA				chr1:1821405-1823272	S_Shelf			NA		1:1825715-1825971	Unclassified_Cell_type_specific	NA
cg04726374	-0.0348378	0.00862151	6.91223e-05	62	455	-0.0371247	0.00641062	8.204e-09	1840	-0.0307736	0.00653829	2.72023e-06	68	0.00756861	4.78363e-05	-0.0345608	0.0042546	-8.12316	4.54187e-16	0.81409	0.00756861	4.78363e-05	2.61114e-13	37	17	40554519	17	37808045	F			NA	NA	PTRF	NM_012232	3'UTR	chr17:40556632-40557537	N_Shelf			TRUE				NA
cg22272713	-0.0143653	0.00605215	0.0183011	62	455	-0.0313251	0.00481592	1.0018e-10	1840	-0.0264295	0.00477596	3.6179e-08	68	0.00552857	1.74841e-06	-0.0252826	0.00311385	-8.11939	4.68551e-16	0.0875435	0.00552857	1.74841e-06	2.69025e-13	37	8	21780820	8	21836766	R			NA	NA	XPO7;XPO7	NM_001100161;NM_015024	Body;Body	chr8:21776842-21777942	S_Shelf		RDMR	NA				NA
cg18085636	-0.0150199	0.00577666	0.00982163	62	455	-0.0283654	0.00455026	5.63106e-10	1840	-0.0213527	0.00379349	2.11677e-08	68	0.00439129	1.15906e-06	-0.0224972	0.00277219	-8.11531	4.84539e-16	0.182081	0.00439129	1.15906e-06	2.77847e-13	37	10	89993734	10	89983714	F			NA	NA								TRUE				NA
cg13356370	-0.00993508	0.0050653	0.0508375	62	455	-0.0273202	0.00417215	7.53153e-11	1840	-0.0200595	0.00339299	4.0694e-09	68	0.00392767	3.26935e-07	-0.0201991	0.00249031	-8.11107	5.01743e-16	0.0298884	0.00392767	3.26935e-07	2.87171e-13	37	15	65504725	15	63291778	F			NA	NA	CILP	NM_003613	TSS1500					NA		15:65504273-65504930	Unclassified	NA
cg04833379	-0.0120167	0.00430868	0.00565588	62	455	-0.0228929	0.00312926	3.80317e-13	1840	-0.0109938	0.00264887	3.48231e-05	68	0.00306629	0.000336595	-0.0158357	0.00195237	-8.11099	5.02086e-16	0.0152592	0.00306629	0.000336595	2.87171e-13	37	16	79452063	16	78009564	R			NA	NA								TRUE	16:78009539-78009585			NA
cg05428706	-0.0263567	0.00688493	0.000159772	62	455	-0.03321	0.00583588	1.46952e-08	1840	-0.0230409	0.00440786	1.93167e-07	68	0.00510247	6.31285e-06	-0.0271879	0.0033545	-8.1049	5.27871e-16	0.418957	0.00510247	6.31285e-06	3.01532e-13	37	10	102730130	10	102720120	F			NA	NA				chr10:102729299-102729710	S_Shore			NA				TRUE
cg09737078	-0.0195092	0.00832746	0.0198523	62	455	-0.0371903	0.00540452	8.10187e-12	1840	-0.0233588	0.00483447	1.47444e-06	68	0.00559631	2.99346e-05	-0.0285461	0.00352265	-8.10359	5.3361e-16	0.10051	0.00559631	2.99346e-05	3.0442e-13	37	16	4366839	16	4306840	R			NA	NA				chr16:4366358-4366982	Island			NA	16:4304694-4306864			NA
cg27615366	-0.0151251	0.00766344	0.0494161	62	455	-0.0255884	0.00453089	1.88177e-08	1840	-0.0251501	0.00387921	1.1705e-10	68	0.00449051	2.13467e-08	-0.0238551	0.00294461	-8.10129	5.43781e-16	0.465982	0.00449051	2.13467e-08	3.09522e-13	37	5	131592974	5	131620873	R			NA	NA	PDLIM4;PDLIM4	NM_001131027;NM_003687	TSS1500;TSS1500	chr5:131593039-131593813	N_Shore			NA				TRUE
cg26204079	-0.017902	0.00778415	0.0222058	62	455	-0.0403472	0.00644405	4.7441e-10	1840	-0.0392318	0.0065399	2.41936e-09	68	0.00757048	2.19282e-07	-0.0336289	0.00415108	-8.10122	5.44092e-16	0.0573665	0.00757048	2.19282e-07	3.09522e-13	37	2	234262348	2	233927087	F			NA	NA	DGKD	NM_152879	TSS1500					NA	2:233927074-233927541			TRUE
cg13100137	-0.0190896	0.00673246	0.00491444	62	455	-0.0232431	0.00518041	7.68016e-06	1840	-0.0264302	0.00368767	1.13324e-12	68	0.00426879	5.95932e-10	-0.0239722	0.00295913	-8.1011	5.44633e-16	0.644897	0.00426879	5.95932e-10	3.09522e-13	37	1	37937945	1	37710532	F			NA	NA				chr1:37939723-37940650	N_Shore			TRUE				NA
cg10603592	-0.0205952	0.00556453	0.000259051	62	455	-0.0314724	0.00474426	4.28894e-11	1840	-0.0112225	0.00200175	2.40395e-08	68	0.00231719	1.27788e-06	-0.0157949	0.00195007	-8.09965	5.51178e-16	0.000418487	0.00231719	1.27788e-06	3.12843e-13	37	17	40896097	17	38149623	R			NA	NA	EZH1	NM_001991	5'UTR	chr17:40896658-40897234	N_Shore		RDMR	NA		17:40896052-40897643	Promoter_Associated	NA
cg26474043	-0.0117556	0.00533174	0.0282905	62	455	-0.0261456	0.00438574	2.98896e-09	1840	-0.0270848	0.00421382	1.676e-10	68	0.00487785	2.81429e-08	-0.022533	0.00278213	-8.0992	5.53211e-16	0.0597491	0.00487785	2.81429e-08	3.13598e-13	37	5	148442857	5	148423050	F			NA	NA	SH3TC2	NM_024577	TSS200					TRUE				TRUE
cg01885635	-0.0206867	0.00493957	3.79042e-05	62	455	-0.0229384	0.00408981	2.34837e-08	1840	-0.0157647	0.00317652	7.6349e-07	68	0.00367709	1.80865e-05	-0.0193738	0.00239231	-8.09835	5.5709e-16	0.407869	0.00367709	1.80865e-05	3.15396e-13	37	3	40566085	3	40541089	R			NA	TRUE	ZNF621;ZNF621	NM_198484;NM_001098414	TSS1500;TSS1500	chr3:40566129-40566689	N_Shore			NA		3:40565782-40567005	Promoter_Associated	NA
cg20430909	-0.016596	0.00568741	0.00381251	62	455	-0.0188877	0.00341782	3.73861e-08	1840	-0.0182966	0.00306293	2.81713e-09	68	0.0035456	2.46483e-07	-0.0182865	0.00225839	-8.09717	5.62504e-16	0.942093	0.0035456	2.46483e-07	3.18057e-13	37	4	158917335	4	159136785	F			NA	NA								TRUE				NA
cg26581206	-0.0159493	0.00628078	0.011654	62	455	-0.0219812	0.00472597	3.53618e-06	1840	-0.0301608	0.00406902	1.94066e-13	68	0.00471023	1.52088e-10	-0.0238543	0.00294633	-8.09627	5.66695e-16	0.170859	0.00471023	1.52088e-10	3.20021e-13	37	12	125003558	12	123569511	F	rs78404451		NA	NA	NCOR2;NCOR2	NM_006312;NM_001077261	5'UTR;5'UTR	chr12:125002006-125002433	S_Shore		RDMR	TRUE				NA
cg16906765	-0.0175709	0.00636197	0.00613304	62	455	-0.0255824	0.0042653	2.4019e-09	1840	-0.0192732	0.00343221	2.2838e-08	68	0.00397307	1.2286e-06	-0.0214039	0.00264421	-8.09464	5.74334e-16	0.447018	0.00397307	1.2286e-06	3.23925e-13	37	15	75475038	15	73262091	R			NA	NA				chr15:75470911-75471212	S_Shelf			NA		15:75474998-75475321	Unclassified_Cell_type_specific	NA
cg04315923	-0.0125774	0.00350201	0.000389136	62	455	-0.0123704	0.00182577	1.66409e-11	1840	-0.00674672	0.00170963	8.25764e-05	68	0.00197904	0.000651822	-0.0101423	0.00125309	-8.09385	5.78096e-16	0.0855789	0.00197904	0.000651822	3.25635e-13	37	16	29634191	16	29541692	F	rs2549956		NA	NA								NA	16:29541509-29541693			NA
cg13916835	-0.0406521	0.0122384	0.0010154	62	455	-0.0377155	0.00703012	9.12622e-08	1840	-0.0397767	0.0067776	5.25752e-09	68	0.00784564	3.98005e-07	-0.0389457	0.0048137	-8.0906	5.93699e-16	0.969824	0.00784564	3.98005e-07	3.34003e-13	37	17	2078431	17	2025181	F			NA	NA	SMG6;SMG6	NM_017575;NM_001170957	Body;Body					TRUE		17:2077941-2078890	Unclassified_Cell_type_specific	TRUE
cg23890469	-0.011311	0.00654366	0.0850102	62	455	-0.0254265	0.00449202	1.7487e-08	1840	-0.0215003	0.0032043	2.63945e-11	68	0.00370925	6.77452e-09	-0.0212023	0.00262076	-8.09014	5.95962e-16	0.204369	0.00370925	6.77452e-09	3.34854e-13	37	10	88715317	10	88705297	F			NA	NA	MMRN2	NM_024756	Body					TRUE				NA
cg20981219	-0.0248453	0.00770109	0.00140557	62	455	-0.0322375	0.00570283	1.82508e-08	1840	-0.028025	0.00497032	2.00293e-08	68	0.00575356	1.11094e-06	-0.0290005	0.00358476	-8.08994	5.96945e-16	0.725403	0.00575356	1.11094e-06	3.34984e-13	37	14	77385200	14	76454953	R			NA	NA								TRUE				NA
cg14983777	-0.0356338	0.0130157	0.00658809	62	455	-0.0430049	0.00673724	2.19e-10	1840	-0.0349716	0.00715592	1.11899e-06	68	0.00828358	2.42361e-05	-0.0392271	0.00485029	-8.08759	6.08551e-16	0.720882	0.00828358	2.42361e-05	3.41068e-13	37	7	1052392	7	1018918	R			NA	NA	C7orf50;C7orf50;C7orf50	NM_001134395;NM_032350;NM_001134396	Body;Body;Body	chr7:1052387-1052736	Island			NA	7:1018513-1019389			NA
cg20295214	-0.0143607	0.00439262	0.00121495	62	455	-0.0260248	0.00428086	1.46374e-09	1840	-0.0143594	0.00256866	2.63404e-08	68	0.00297344	1.37068e-06	-0.0172597	0.00213444	-8.08632	6.14957e-16	0.0614449	0.00297344	1.37068e-06	3.43951e-13	37	1	206226794	1	204393417	R			NA	NA	AVPR1B	NM_000707	Body	chr1:206223537-206224028	S_Shelf			NA				NA
cg08973950	-0.0287684	0.00937587	0.00236654	62	455	-0.0384128	0.00616748	5.8291e-10	1840	-0.031973	0.00649767	9.45166e-07	68	0.00752159	2.12976e-05	-0.0343735	0.00425085	-8.08626	6.15238e-16	0.641408	0.00752159	2.12976e-05	3.43951e-13	37	7	1083309	7	1049835	F	rs77116012		NA	NA	C7orf50;C7orf50;C7orf50	NM_001134395;NM_032350;NM_001134396	Body;Body;Body	chr7:1084387-1084595	N_Shore			NA	7:1049652-1050000	7:1083296-1085050	Promoter_Associated	NA
cg13277254	-0.00903926	0.0053323	0.0911674	62	455	-0.0260316	0.00422444	8.79513e-10	1840	-0.0205932	0.00320419	1.68308e-10	68	0.00370912	2.82344e-08	-0.0199732	0.00247013	-8.08589	6.17122e-16	0.0430824	0.00370912	2.82344e-08	3.44573e-13	37	5	171333801	5	171266406	R			NA	NA	FBXW11;FBXW11;FBXW11	NM_033645;NM_012300;NM_033644	Body;Body;Body					TRUE				NA
cg11997223	-0.00505178	0.00489479	0.302942	62	455	-0.0207537	0.00326167	2.49222e-10	1840	-0.0198922	0.00305094	9.22265e-11	68	0.00353172	1.77666e-08	-0.0173984	0.00215211	-8.08437	6.2488e-16	0.0190692	0.00353172	1.77666e-08	3.48468e-13	37	19	42754574	19	47446414	F			NA	NA	ERF	NM_006494	Body	chr19:42757495-42759475	N_Shelf			NA				TRUE
cg06537575	-0.0125339	0.00394498	0.00165608	62	455	-0.0250798	0.00347688	7.9446e-13	1840	-0.0122843	0.00312036	8.58781e-05	68	0.00361208	0.000671681	-0.0170893	0.00211467	-8.08131	6.40725e-16	0.0151114	0.00361208	0.000671681	3.56858e-13	37	7	138347530	7	137998070	R			NA	NA	SVOPL;SVOPL	NM_001139456;NM_174959	Body;Body	chr7:138348962-138349444	N_Shore		RDMR	TRUE				NA
cg22900075	-0.0187336	0.00550477	0.00076487	62	455	-0.0258314	0.00421939	1.12624e-09	1840	-0.0190704	0.00390316	1.12572e-06	68	0.00451824	2.43476e-05	-0.0217388	0.0026904	-8.08012	6.47006e-16	0.452117	0.00451824	2.43476e-05	3.59907e-13	37	17	55952563	17	53307562	F	rs75249618		NA	NA	CUEDC1	NM_017949	Body					TRUE		17:55951749-55953404	Unclassified	NA
cg11639950	-0.0135934	0.00554045	0.0147667	62	455	-0.0219712	0.00373475	4.77774e-09	1840	-0.0227318	0.00380593	2.83096e-09	68	0.00440568	2.47412e-07	-0.0204708	0.00253355	-8.07989	6.48258e-16	0.37426	0.00440568	2.47412e-07	3.60154e-13	37	12	125003407	12	123569360	F			NA	NA	NCOR2;NCOR2	NM_006312;NM_001077261	5'UTR;5'UTR	chr12:125003217-125003482	Island		RDMR	TRUE	12:123568738-123569372			NA
cg06768361	-0.0166609	0.00674602	0.0141266	62	455	-0.0190846	0.00319197	2.69122e-09	1840	-0.0126135	0.00213559	4.2107e-09	68	0.00247213	3.35618e-07	-0.0151652	0.00187729	-8.07825	6.57031e-16	0.269501	0.00247213	3.35618e-07	3.64574e-13	37	12	117480333	12	115964716	F	rs11323729		NA	NA	TESC;TESC;TESC	NR_031766;NM_017899;NM_001168325	Body;Body;Body	chr12:117484305-117484627	N_Shelf			NA				TRUE
cg01956154	-0.0117137	0.00409014	0.00450602	62	455	-0.019898	0.00326063	1.27011e-09	1840	-0.0145421	0.0026466	4.50434e-08	68	0.00306366	2.06833e-06	-0.0158275	0.00195975	-8.07631	6.67571e-16	0.253333	0.00306366	2.06833e-06	3.69963e-13	37	14	94423399	14	93493152	R			NA	NA	ASB2;ASB2	NM_016150;NM_016150	5'UTR;1stExon					TRUE				NA
cg05969378	-0.0221366	0.00615847	0.000384864	62	455	-0.0248588	0.00471517	1.50754e-07	1840	-0.0212026	0.00367727	9.61765e-09	68	0.00425674	6.32752e-07	-0.0226969	0.00281124	-8.07363	6.8241e-16	0.842933	0.00425674	6.32752e-07	3.77717e-13	37	1	167091161	1	165357785	R			NA	NA	DUSP27	NM_001080426	Body	chr1:167090575-167091010	S_Shore			TRUE				TRUE
cg00549412	-0.0270168	0.00923355	0.00371971	62	455	-0.025606	0.00530827	1.52454e-06	1840	-0.0290868	0.00433759	2.71264e-11	68	0.00502112	6.91891e-09	-0.0273855	0.00339261	-8.0721	6.90994e-16	0.891912	0.00502112	6.91891e-09	3.81995e-13	37	21	43933482	21	42806551	F			NA	NA	SLC37A1	NM_018964	5'UTR	chr21:43933589-43934832	N_Shore			NA	21:42806487-42807901	21:43933463-43934833	Promoter_Associated_Cell_type_specific	TRUE
cg09648727	-0.0119325	0.011208	0.287967	62	455	-0.041327	0.00658778	4.39612e-10	1840	-0.042081	0.00658432	2.11778e-10	68	0.0076219	3.36965e-08	-0.0367431	0.0045541	-8.06813	7.13851e-16	0.0530005	0.0076219	3.36965e-08	3.94142e-13	37	17	79361742	17	76976337	R			NA	NA				chr17:79360383-79361723	S_Shore			TRUE	17:76976181-76976338			NA
cg17579786	-0.0069111	0.00394178	0.0806618	62	455	-0.0147608	0.00215875	1.09147e-11	1840	-0.0099781	0.00196125	4.0241e-07	68	0.00227031	1.10757e-05	-0.0117307	0.00145409	-8.06739	7.1815e-16	0.131262	0.00227031	1.10757e-05	3.96026e-13	37	3	72328820	3	72411510	F			NA	NA								TRUE				NA
cg22950598	-0.0194786	0.00837068	0.0206888	62	455	-0.0318577	0.00524299	1.49158e-09	1840	-0.0277307	0.00485945	1.35587e-08	68	0.00562522	8.23548e-07	-0.0281241	0.00348679	-8.06591	7.26908e-16	0.454132	0.00562522	8.23548e-07	4.0036e-13	37	12	56139862	12	54426129	R			NA	NA	GDF11	NM_005811	Body	chr12:56136783-56137784	S_Shelf			NA				TRUE
cg09938049	-0.0141294	0.00524419	0.00748591	62	455	-0.0229628	0.0041795	4.47302e-08	1840	-0.0203607	0.00324558	4.4645e-10	68	0.00375703	5.98148e-08	-0.0198887	0.00246592	-8.06546	7.29632e-16	0.414189	0.00375703	5.98148e-08	4.01189e-13	37	12	54747206	12	53033473	R			NA	NA								TRUE				NA
cg14621323	-0.0318967	0.0115521	0.00614686	62	455	-0.0362079	0.00508845	1.58889e-12	1840	-0.0189082	0.00464763	4.94964e-05	68	0.00538002	0.000440536	-0.0283978	0.00352096	-8.06536	7.30212e-16	0.062078	0.00538002	0.000440536	4.01189e-13	37	5	176827161	5	176759767	R			NA	NA	PFN3;PFN3	NM_001029886;NM_001029886	1stExon;3'UTR	chr5:176827081-176827754	Island			NA	5:176759712-176760347			NA
cg14545975	-0.0225537	0.00710518	0.00167216	62	455	-0.0267486	0.00497981	8.80512e-08	1840	-0.022254	0.00372927	2.9229e-09	68	0.00431694	2.53561e-07	-0.023899	0.00296444	-8.06189	7.51245e-16	0.775501	0.00431694	2.53561e-07	4.12238e-13	37	9	137297213	9	136437034	F	rs12339491		NA	NA	RXRA	NM_002957	Body	chr9:137299190-137299437	N_Shore			TRUE		9:137297113-137297457	Unclassified	TRUE
cg21901395	-0.0325378	0.0075028	2.02925e-05	62	455	-0.0267552	0.00518315	2.70804e-07	1840	-0.0239786	0.00458862	1.94771e-07	68	0.00531171	6.35298e-06	-0.0268029	0.00332539	-8.06008	7.62418e-16	0.648215	0.00531171	6.35298e-06	4.17855e-13	37	17	46604235	17	43959234	R			NA	NA				chr17:46604362-46604881	N_Shore		RDMR	NA				NA
cg07504763	-0.0101204	0.00567779	0.0757752	62	455	-0.025215	0.00368356	1.03632e-11	1840	-0.0300839	0.00559794	8.75275e-08	68	0.00648009	3.44183e-06	-0.0224742	0.00278928	-8.05736	7.79576e-16	0.0356708	0.00648009	3.44183e-06	4.26734e-13	37	1	198575077	1	196841700	F			NA	NA								TRUE				NA
cg13458609	-0.00618675	0.00544684	0.257008	62	455	-0.0251124	0.00351628	1.32158e-12	1840	-0.0218095	0.0040814	1.0332e-07	68	0.00472456	3.90842e-06	-0.0201817	0.00250482	-8.05713	7.81048e-16	0.0129932	0.00472456	3.90842e-06	4.27016e-13	37	9	130608923	9	129648744	R			NA	NA	ENG;ENG	NM_001114753;NM_000118	Body;Body					TRUE				NA
cg10590964	-0.0145413	0.00790688	0.0669785	62	455	-0.0410558	0.00526954	1.10131e-14	1840	-0.0197473	0.00494206	6.72166e-05	68	0.00572084	0.000556812	-0.0280332	0.00348023	-8.05498	7.94903e-16	0.00385514	0.00572084	0.000556812	4.34059e-13	37	2	202929157	2	202637402	R			NA	NA								TRUE		2:202929042-202929205	Unclassified_Cell_type_specific	NA
cg20152430	-0.0180835	0.0105698	0.088229	62	455	-0.0286827	0.00483702	3.61321e-09	1840	-0.0323457	0.00526775	1.02127e-09	68	0.00609787	1.13021e-07	-0.028729	0.00356722	-8.05362	8.03803e-16	0.505035	0.00609787	1.13021e-07	4.38382e-13	37	17	46641504	17	43996503	F			NA	NA	HOXB3	NM_002146	5'UTR	chr17:46641534-46642110	N_Shore			NA		17:46641394-46642076	Unclassified_Cell_type_specific	TRUE
cg18280057	-0.0116422	0.00594262	0.0511073	62	455	-0.0287819	0.00376065	3.13715e-14	1840	-0.0150658	0.00394741	0.000140103	68	0.00456946	0.000977039	-0.0210072	0.00260893	-8.05206	8.14117e-16	0.0146387	0.00456946	0.000977039	4.43465e-13	37	8	125741158	8	125810339	F			NA	NA	MTSS1	NM_014751	TSS1500	chr8:125739685-125741266	Island			NA	8:125809815-125810528			NA
cg01782486	-0.0190366	0.00544072	0.000544411	62	455	-0.0214341	0.0044549	1.62124e-06	1840	-0.0214694	0.00341179	3.95298e-10	68	0.00394943	5.44696e-08	-0.0209032	0.00259692	-8.04922	8.3323e-16	0.926602	0.00394943	5.44696e-08	4.53323e-13	37	1	154986512	1	153253136	F			NA	TRUE	ZBTB7B	NM_015872	5'UTR	chr1:154989749-154990234	N_Shelf			NA		1:154986090-154986631	Promoter_Associated_Cell_type_specific	NA
cg12417775	-0.022046	0.00650196	0.000799098	62	455	-0.0398431	0.00581374	9.81367e-12	1840	-0.0230235	0.00581226	7.7636e-05	68	0.00672818	0.000621753	-0.0293224	0.00364345	-8.04798	8.41702e-16	0.067083	0.00672818	0.000621753	4.57374e-13	37	1	212463238	1	210529861	F			NA	NA	PPP2R5A	NM_006243	Body	chr1:212457967-212459694	S_Shelf			NA				NA
cg06663317	-0.0256539	0.00734472	0.000556419	62	455	-0.0305123	0.00526573	8.04385e-09	1840	-0.0215844	0.00411342	1.7354e-07	68	0.00476163	5.81533e-06	-0.0256106	0.00318292	-8.04628	8.53489e-16	0.453511	0.00476163	5.81533e-06	4.63215e-13	37	16	56641101	16	55198602	F			NA	NA	MT2A	NM_005953	TSS1500	chr16:56642129-56642595	N_Shore		RDMR	TRUE		16:56640918-56641506	Unclassified_Cell_type_specific	TRUE
cg18554395	-0.00963	0.00465679	0.0395765	62	455	-0.0175057	0.00246796	1.86197e-12	1840	-0.0118881	0.00280988	2.4516e-05	68	0.00325267	0.000257315	-0.0145723	0.00181127	-8.04535	8.59988e-16	0.199875	0.00325267	0.000257315	4.66175e-13	37	19	2555791	19	2506791	F			NA	NA	GNG7	NM_052847	5'UTR	chr19:2555751-2556146	Island			TRUE	19:2506539-2508461			NA
cg09452027	-0.0223975	0.00790577	0.00495046	62	455	-0.0223896	0.00485381	4.24717e-06	1840	-0.0314007	0.0044442	2.31869e-12	68	0.00514454	1.03643e-09	-0.0259291	0.00322364	-8.04342	8.73668e-16	0.394057	0.00514454	1.03643e-09	4.72672e-13	37	11	45825483	11	45782059	R			NA	NA	SLC35C1;SLC35C1;SLC35C1	NM_001145266;NM_018389;NM_001145265	TSS200;TSS1500;TSS200	chr11:45825615-45826872	N_Shore			NA	11:45782021-45783553			NA
cg05418765	-0.0236375	0.00899776	0.00909453	62	455	-0.0284895	0.00506828	2.18752e-08	1840	-0.024665	0.00413255	2.9041e-09	68	0.00478377	2.52307e-07	-0.026099	0.00324479	-8.04336	8.74093e-16	0.824004	0.00478377	2.52307e-07	4.72672e-13	37	11	46271147	11	46227723	R			NA	NA								TRUE				NA
cg21927426	-0.0201291	0.00688606	0.00375207	62	455	-0.0235167	0.00521602	6.93872e-06	1840	-0.023919	0.00344136	5.15797e-12	68	0.00398367	1.92207e-09	-0.0231353	0.00287649	-8.04291	8.77317e-16	0.889302	0.00398367	1.92207e-09	4.73841e-13	37	11	74854138	11	74531786	F			NA	NA								TRUE		11:74853923-74854624	Unclassified_Cell_type_specific	TRUE
cg15056348	-0.0191007	0.00596116	0.00151333	62	455	-0.0220856	0.00417113	1.33363e-07	1840	-0.0188864	0.0031556	2.62863e-09	68	0.00365287	2.33713e-07	-0.0200692	0.00249563	-8.04175	8.85636e-16	0.83321	0.00365287	2.33713e-07	4.77756e-13	37	10	134350107	10	134200097	R			NA	NA	INPP5A	NM_005539	TSS1500	chr10:134350302-134351119	N_Shore			NA		10:134350087-134351822	Promoter_Associated	NA
cg00109344	-0.0134242	0.0049259	0.00683629	62	455	-0.0209198	0.00391189	1.00169e-07	1840	-0.0196056	0.00308421	2.63535e-10	68	0.00357023	3.98718e-08	-0.0186929	0.00232488	-8.04037	8.95692e-16	0.464534	0.00357023	3.98718e-08	4.82061e-13	37	9	116344532	9	115384353	R			NA	NA	RGS3;RGS3;RGS3;RGS3	NM_130795;NM_021106;NM_144488;NM_134427	Body;5'UTR;Body;5'UTR	chr9:116346400-116346603	N_Shore			NA		9:116343993-116345494	Promoter_Associated	NA
cg05934592	-0.0167303	0.00614555	0.00689485	62	455	-0.0188026	0.00383115	1.00226e-06	1840	-0.025757	0.00375249	9.32984e-12	68	0.00434383	3.03721e-09	-0.0209278	0.00260285	-8.04036	8.95778e-16	0.366005	0.00434383	3.03721e-09	4.82061e-13	37	14	54642178	14	53711928	R			NA	NA								TRUE		14:54642086-54642857	Unclassified	NA
cg09458197	-0.015146	0.00518097	0.00374937	62	455	-0.0226638	0.00416911	6.17173e-08	1840	-0.0247351	0.00399491	7.43559e-10	68	0.00462444	8.85512e-08	-0.0213694	0.00265796	-8.03978	8.99982e-16	0.355406	0.00462444	8.85512e-08	4.8374e-13	37	4	2536968	4	2506766	R			NA	NA				chr4:2537098-2539421	N_Shore			NA				NA
cg24679348	-0.00594979	0.00380297	0.118844	62	455	-0.0177994	0.00289677	9.80448e-10	1840	-0.0186189	0.00283368	6.63069e-11	68	0.00328023	1.3779e-08	-0.0151571	0.00188561	-8.0383	9.10969e-16	0.0201668	0.00328023	1.3779e-08	4.89057e-13	37	3	9995002	3	9970002	R			NA	NA	PRRT3	NM_207351	TSS1500	chr3:9993730-9994136	S_Shore			NA				NA
cg03840467	-0.0138448	0.00811454	0.089102	62	455	-0.0198473	0.00285482	4.97599e-12	1840	-0.015814	0.00361094	1.26171e-05	68	0.00417997	0.000154775	-0.018197	0.00226385	-8.03807	9.12624e-16	0.622861	0.00417997	0.000154775	4.89356e-13	37	17	75278162	17	72789757	F			NA	NA	2024-09-09	NM_001113491	Body	chr17:75277317-75278172	Island			NA	17:72788329-72789846			NA
cg04118190	-0.0261312	0.00708143	0.000270027	62	455	-0.0257825	0.00489678	1.56442e-07	1840	-0.0213261	0.00377149	1.82726e-08	68	0.00436582	1.0354e-06	-0.0237945	0.00296031	-8.03784	9.1434e-16	0.743276	0.00436582	1.0354e-06	4.89688e-13	37	2	96812528	2	96176255	R			NA	NA	DUSP2	NM_004418	TSS1500	chr2:96810443-96811454	S_Shore			NA		2:96811033-96812631	Promoter_Associated	NA
cg25684105	-0.0237589	0.00673621	0.000491958	62	455	-0.0352371	0.0057953	1.45519e-09	1840	-0.0304389	0.00641553	2.26297e-06	68	0.00742651	4.15512e-05	-0.0303767	0.00378116	-8.03371	9.45667e-16	0.434179	0.00742651	4.15512e-05	5.05858e-13	37	12	104613662	12	103137792	F			NA	NA	TXNRD1	NM_001093771	Body	chr12:104609397-104610172	S_Shelf			NA		12:104613505-104614107	Unclassified_Cell_type_specific	TRUE
cg06372654	-0.0196391	0.00600267	0.00120486	62	455	-0.0230273	0.00469967	1.0436e-06	1840	-0.0223047	0.0035162	2.86885e-10	68	0.0040703	4.25637e-08	-0.0219954	0.00273805	-8.03323	9.49387e-16	0.901192	0.0040703	4.25637e-08	5.0724e-13	37	7	128044655	7	127831891	R			NA	NA	IMPDH1;IMPDH1;IMPDH1;IMPDH1;IMPDH1;IMPDH1;IMPDH1	NM_001142576;NM_183243;NM_000883;NM_001142573;NM_001142574;NM_001102605;NM_001142575	Body;Body;Body;Body;Body;Body;Body	chr7:128045542-128046298	N_Shore			NA				NA
cg09978353	-0.0238533	0.00802506	0.00321602	62	455	-0.0342283	0.00533997	1.84625e-10	1840	-0.0219702	0.0045461	1.46689e-06	68	0.00526249	2.98171e-05	-0.0272653	0.00339607	-8.0285	9.86745e-16	0.235335	0.00526249	2.98171e-05	5.26095e-13	37	17	72759282	17	70270877	R			NA	NA	SLC9A3R1	NM_004252	Body					TRUE				NA
cg13054640	-0.0309659	0.00773063	7.95981e-05	62	455	-0.029609	0.00550932	8.66454e-08	1840	-0.0275529	0.00536875	3.19139e-07	68	0.00621477	9.27372e-06	-0.029205	0.00363769	-8.02846	9.87037e-16	0.938036	0.00621477	9.27372e-06	5.26095e-13	37	6	30647148	6	30755127	R			NA	NA	KIAA1949;KIAA1949	NM_001134870;NM_133471	Body;Body					NA		6:30646694-30647418	Promoter_Associated	TRUE
cg15871086	-0.0174927	0.00566976	0.00224025	62	455	-0.0293769	0.00444083	4.85022e-11	1840	-0.0180649	0.00399396	6.51402e-06	68	0.00462334	9.33239e-05	-0.0223869	0.00278857	-8.02808	9.90079e-16	0.128953	0.00462334	9.33239e-05	5.27087e-13	37	18	56526595	18	54677575	F			NA	NA				chr18:56530395-56531288	N_Shelf			TRUE				NA
cg03888223	-0.0252267	0.00529141	3.02268e-06	62	455	-0.0145952	0.00403467	0.000305535	1840	-0.0230847	0.00352748	7.87716e-11	68	0.00408336	1.57344e-08	-0.0202524	0.0025228	-8.02773	9.92908e-16	0.189114	0.00408336	1.57344e-08	5.27963e-13	37	13	51633010	13	50531011	R			NA	NA	GUCY1B2	NR_003923	Body					TRUE				NA
cg14438325	-0.0304521	0.0076673	9.11198e-05	62	455	-0.0227774	0.00447062	3.8469e-07	1840	-0.0236097	0.0042099	2.37987e-08	68	0.00487331	1.26805e-06	-0.0242945	0.00302682	-8.02643	1.00352e-15	0.677101	0.00487331	1.26805e-06	5.32972e-13	37	9	124023910	9	123063731	R			NA	NA								TRUE				NA
cg06856687	-0.0302993	0.00938228	0.00139042	62	455	-0.0373927	0.00655336	1.34613e-08	1840	-0.0365853	0.00676788	7.3626e-08	68	0.00783439	3.01451e-06	-0.0355525	0.00443079	-8.02395	1.02399e-15	0.814763	0.00783439	3.01451e-06	5.43198e-13	37	20	44934509	20	44367916	F			NA	NA				chr20:44935932-44937310	N_Shore		RDMR	NA				NA
cg03529261	-0.0193355	0.00861012	0.0255163	62	455	-0.0453144	0.006634	1.14497e-11	1840	-0.0313373	0.00627329	6.47164e-07	68	0.00726185	1.59363e-05	-0.0341592	0.00425728	-8.02372	1.02593e-15	0.0512368	0.00726185	1.59363e-05	5.43555e-13	37	4	185209641	4	185446635	R			NA	NA								TRUE		4:185209477-185209749	Unclassified_Cell_type_specific	NA
cg25266888	-0.0122501	0.00665013	0.0665353	62	455	-0.0249942	0.00378783	5.41239e-11	1840	-0.0170792	0.00320823	1.15201e-07	68	0.0037138	4.24841e-06	-0.0197638	0.00246322	-8.02358	1.0271e-15	0.156776	0.0037138	4.24841e-06	5.43555e-13	37	11	2482594	11	2439170	R			NA	NA	KCNQ1;KCNQ1	NM_000218;NM_181798	Body;TSS200					NA				NA
cg05997793	-0.0167894	0.00501172	0.000920702	62	455	-0.0220202	0.0040904	8.24682e-08	1840	-0.0212341	0.00367903	9.29852e-09	68	0.00425878	6.16574e-07	-0.020394	0.00254233	-8.02178	1.04225e-15	0.699673	0.00425878	6.16574e-07	5.50915e-13	37	3	37901338	3	37876342	F			NA	NA				chr3:37901938-37904039	N_Shore			NA				NA
cg15546227	-0.0146252	0.00619305	0.0188931	62	455	-0.0224725	0.00425049	1.39111e-07	1840	-0.0271527	0.00405801	2.98992e-11	68	0.00469749	7.45807e-09	-0.0225317	0.00280893	-8.02145	1.04507e-15	0.272834	0.00469749	7.45807e-09	5.51347e-13	37	1	61546247	1	61318835	F			NA	NA	NFIA;NFIA	NM_001145511;NM_001145512	Body;TSS1500	chr1:61548753-61549564	N_Shelf			NA				NA
cg05385331	-0.00953686	0.00688637	0.167205	62	455	-0.0303832	0.00496578	1.15115e-09	1840	-0.0269518	0.00415731	1.17277e-10	68	0.00481243	2.13785e-08	-0.0247759	0.00308873	-8.02139	1.04554e-15	0.0412432	0.00481243	2.13785e-08	5.51347e-13	37	1	41958055	1	41730642	F	rs10218591		NA	NA				chr1:41961850-41962316	N_Shelf			NA		1:41957450-41958708	Unclassified	NA
cg01188914	-0.0210036	0.00603687	0.00058421	62	455	-0.0191457	0.00371175	2.76297e-07	1840	-0.0219745	0.00373398	4.77827e-09	68	0.0043224	3.69842e-07	-0.0204638	0.00255198	-8.01877	1.06809e-15	0.879743	0.0043224	3.69842e-07	5.62575e-13	37	22	22306263	22	20636263	R			NA	NA	PPM1F	NM_014634	5'UTR	chr22:22306554-22307402	N_Shore			NA		22:22306231-22307778	Promoter_Associated	NA
cg02946885	-0.0336293	0.00828574	6.43093e-05	62	455	-0.0366823	0.00627232	5.86409e-09	1840	-0.0230647	0.00491552	2.91707e-06	68	0.00569012	5.04638e-05	-0.0301202	0.00375638	-8.0184	1.07135e-15	0.245197	0.00569012	5.04638e-05	5.63629e-13	37	14	90378680	14	89448433	R			NA	NA	C14orf143	NM_145231	Body					TRUE				NA
cg04064963	-0.0299021	0.00879292	0.00077149	62	455	-0.0343383	0.00580429	3.9238e-09	1840	-0.0308024	0.00629155	1.07095e-06	68	0.00728299	2.34354e-05	-0.0323204	0.00403338	-8.01321	1.11748e-15	0.886944	0.00728299	2.34354e-05	5.87205e-13	37	6	158243386	6	158163374	R			NA	NA	SNX9	NM_016224	TSS1500	chr6:158243601-158245035	N_Shore			NA				NA
cg26953469	-0.010997	0.00363231	0.00269841	62	455	-0.0192391	0.00309295	6.12735e-10	1840	-0.0146815	0.00287973	3.80838e-07	68	0.00333353	1.06181e-05	-0.0154108	0.00192337	-8.0124	1.12489e-15	0.216922	0.00333353	1.06181e-05	5.90399e-13	37	10	31872296	10	31912302	R			NA	NA								TRUE				NA
cg10535500	-0.0104611	0.00667392	0.118154	62	455	-0.030316	0.00429963	2.50651e-12	1840	-0.0234564	0.00473724	8.08972e-07	68	0.00548375	1.89058e-05	-0.0241786	0.00301789	-8.01174	1.13093e-15	0.0432933	0.00548375	1.89058e-05	5.92876e-13	37	6	33398610	6	33506588	R			NA	NA	SYNGAP1	NM_006772	Body	chr6:33396050-33396296	S_Shelf			NA		6:33398106-33399356	Unclassified	TRUE
cg05267118	-0.0206854	0.00604797	0.000720279	62	455	-0.0248692	0.0042799	7.31549e-09	1840	-0.0169457	0.0032202	1.60167e-07	68	0.00372766	5.46879e-06	-0.0204208	0.00254908	-8.01103	1.13755e-15	0.376953	0.00372766	5.46879e-06	5.95645e-13	37	11	2907884	11	2864460	R			NA	NA	CDKN1C;CDKN1C;CDKN1C	NM_000076;NM_001122631;NM_001122630	TSS1500;TSS1500;TSS1500	chr11:2905023-2907024	S_Shore			NA				NA
cg11950754	-0.0221258	0.00761959	0.00398462	62	455	-0.0315526	0.005769	5.13525e-08	1840	-0.0296091	0.00493735	2.44691e-09	68	0.0057154	2.21198e-07	-0.0287039	0.00358324	-8.01061	1.14142e-15	0.602228	0.0057154	2.21198e-07	5.96969e-13	37	1	53782077	1	53554665	R			NA	NA	LRP8;LRP8;LRP8;LRP8	NM_033300;NM_001018054;NM_017522;NM_004631	Body;Body;Body;Body					TRUE				NA
cg13080282	-0.024462	0.010738	0.0234869	62	455	-0.0413204	0.0068473	1.92277e-09	1840	-0.042167	0.00734484	1.1108e-08	68	0.00850226	7.06723e-07	-0.0382522	0.0047763	-8.00875	1.15878e-15	0.356636	0.00850226	7.06723e-07	6.0534e-13	37	12	24717178	12	24608445	R			NA	NA				chr12:24714956-24716243	S_Shore		CDMR	NA	12:24608075-24608453			NA
cg20686828	-0.0117974	0.00635693	0.0645425	62	455	-0.0253871	0.00376262	2.01283e-11	1840	-0.0218444	0.00438163	6.80723e-07	68	0.00507211	1.65653e-05	-0.0218564	0.00272923	-8.00828	1.16326e-15	0.184114	0.00507211	1.65653e-05	6.06968e-13	37	1	151764147	1	150030771	F			NA	NA	TDRKH;TDRKH;TDRKH;TDRKH	NM_001083965;NM_001083963;NM_006862;NM_001083964	TSS1500;TSS1500;TSS1500;TSS1500	chr1:151762604-151764007	S_Shore			NA		1:151763986-151764151	Promoter_Associated_Cell_type_specific	NA
cg18699466	-0.00660343	0.00391796	0.0930364	62	455	-0.0124771	0.00189224	5.58446e-11	1840	-0.0118659	0.00231244	3.20394e-07	68	0.00267684	9.30165e-06	-0.0115102	0.00143742	-8.00759	1.16978e-15	0.397087	0.00267684	9.30165e-06	6.091e-13	37	6	45415640	6	45523618	F			NA	NA	RUNX2;RUNX2;RUNX2	NM_001015051;NM_001024630;NM_004348	Body;Body;Body					TRUE				NA
cg19279042	-0.0160529	0.00439319	0.000308894	62	455	-0.0170587	0.00314302	6.47218e-08	1840	-0.0138819	0.00256433	7.05565e-08	68	0.00296843	2.9177e-06	-0.0155106	0.00193699	-8.00756	1.17007e-15	0.756203	0.00296843	2.9177e-06	6.091e-13	37	6	31550090	6	31658069	R			NA	NA	LTB;LTB	NM_002341;NM_009588	1stExon;1stExon	chr6:31548436-31549277	S_Shore			NA		6:31549959-31550509	Promoter_Associated	NA
cg14179401	-0.00535323	0.00470958	0.256663	62	455	-0.0232216	0.00280038	2.11723e-16	1840	-0.00919118	0.00236999	0.000109234	68	0.00274347	0.000807512	-0.0144817	0.00180934	-8.00388	1.20562e-15	0.000182622	0.00274347	0.000807512	6.26871e-13	37	17	46550107	17	43905106	F		rs62065840	NA	NA								TRUE				NA
cg08449164	-0.0108374	0.00461068	0.0194522	62	455	-0.032488	0.00413379	6.52888e-15	1840	-0.0116786	0.00253103	4.2399e-06	68	0.00292988	6.71853e-05	-0.0169845	0.00212213	-8.00353	1.20905e-15	7.03961e-05	0.00292988	6.71853e-05	6.27925e-13	37	2	54784402	2	54637906	F			NA	NA	SPTBN1;SPTBN1	NM_178313;NM_003128	TSS1500;Body	chr2:54785026-54785969	N_Shore			NA		2:54784133-54784466	Unclassified_Cell_type_specific	NA
cg02586712	-0.0209059	0.00751541	0.00577953	62	455	-0.031799	0.00486592	8.20963e-11	1840	-0.0212594	0.00455324	3.26136e-06	68	0.00527076	5.49619e-05	-0.0258341	0.00322857	-8.00172	1.2269e-15	0.261059	0.00527076	5.49619e-05	6.36455e-13	37	15	42249569	15	40036861	F			NA	NA	EHD4	NM_139265	Body					TRUE		15:42249566-42249743	Unclassified_Cell_type_specific	NA
cg03857553	-0.034261	0.00628233	1.09709e-07	62	455	-0.0169435	0.00445591	0.000147934	1840	-0.0206923	0.00357433	8.39674e-09	68	0.00413758	5.7014e-07	-0.0218479	0.00273063	-8.00107	1.23345e-15	0.0745143	0.00413758	5.7014e-07	6.39111e-13	37	22	29976613	22	28306613	F			NA	NA	NIPSNAP1	NM_003634	Body	chr22:29976920-29977216	N_Shore			NA		22:29976337-29977462	Promoter_Associated	NA
cg08263205	-0.0108647	0.00603593	0.0729506	62	455	-0.0332018	0.00416783	2.84103e-15	1840	-0.0137959	0.00344835	6.58415e-05	68	0.00399176	0.000548072	-0.0208113	0.00260136	-8.00016	1.24254e-15	0.000661387	0.00399176	0.000548072	6.43073e-13	37	1	175854934	1	174121557	F			NA	NA								TRUE				NA
cg25948037	-0.0205083	0.00612221	0.000921322	62	455	-0.0219219	0.00411888	1.15007e-07	1840	-0.0277824	0.00476137	6.42013e-09	68	0.00551168	4.63983e-07	-0.0232311	0.00290445	-7.99847	1.25979e-15	0.612413	0.00551168	4.63983e-07	6.51245e-13	37	4	57522988	4	57217745	F			NA	NA	HOPX;HOPX;HOPX;HOPX;HOPX	NM_139212;NM_032495;NM_001145460;NM_001145459;NM_139211	5'UTR;Body;Body;TSS1500;TSS1500	chr4:57521621-57522703	S_Shore			NA		4:57521411-57523249	Unclassified	NA
cg17453840	-0.00557908	0.00832161	0.503142	62	455	-0.0279954	0.00423956	5.243e-11	1840	-0.0343866	0.00563334	1.27561e-09	68	0.00652106	1.3409e-07	-0.0261426	0.00326873	-7.9978	1.26657e-15	0.0192974	0.00652106	1.3409e-07	6.53973e-13	37	15	83317526	15	81114581	R			NA	NA	CPEB1	NM_030594	TSS1500	chr15:83315116-83317541	Island			NA		15:83315862-83317582	Unclassified	TRUE
cg26580095	-0.0135715	0.00622946	0.0302074	62	455	-0.0234942	0.00452458	2.30373e-07	1840	-0.0272115	0.00395082	7.94282e-12	68	0.0045734	2.6824e-09	-0.0228573	0.00285799	-7.99767	1.268e-15	0.207194	0.0045734	2.6824e-09	6.53973e-13	37	1	92545650	1	92318238	F	rs79930065		NA	TRUE	BTBD8	NM_183242	TSS1500	chr1:92545819-92546480	N_Shore			NA		1:92545643-92546946	Promoter_Associated_Cell_type_specific	NA
cg26827653	-0.011468	0.00566773	0.0439967	62	455	-0.0161976	0.00248309	8.87163e-11	1840	-0.0238436	0.00460687	2.53844e-07	68	0.00533283	7.78226e-06	-0.0167299	0.00209207	-7.99681	1.27682e-15	0.260897	0.00533283	7.78226e-06	6.5776e-13	37	11	125366540	11	124871750	R			NA	NA	FEZ1;FEZ1	NM_022549;NM_005103	TSS1500;TSS1500	chr11:125365137-125366319	S_Shore			NA	11:124871696-124871751			TRUE
cg24215776	-0.0110164	0.00563396	0.0515494	62	455	-0.0216054	0.00418354	2.67365e-07	1840	-0.0216267	0.0031016	4.42113e-12	68	0.00359036	1.70637e-09	-0.0196083	0.00245281	-7.99423	1.30383e-15	0.238166	0.00359036	1.70637e-09	6.70314e-13	37	11	65152051	11	64908627	R			NA	NA				chr11:65153726-65154606	N_Shore			NA		11:65151999-65152128	Unclassified_Cell_type_specific	NA
cg01659184	-0.0192338	0.00586111	0.00116503	62	455	-0.031652	0.00504167	4.26557e-10	1840	-0.0201606	0.00418517	1.58464e-06	68	0.00484468	3.16326e-05	-0.0239884	0.00300073	-7.9942	1.30419e-15	0.165888	0.00484468	3.16326e-05	6.70314e-13	37	6	109127593	6	109234286	F			NA	NA								TRUE				NA
cg01801603	-0.0305625	0.00820878	0.000238489	62	455	-0.0317577	0.00609386	2.08449e-07	1840	-0.0316776	0.00572165	3.56562e-08	68	0.00662329	1.729e-06	-0.0314547	0.00393552	-7.99251	1.3222e-15	0.992321	0.00662329	1.729e-06	6.78789e-13	37	8	123795433	8	123864614	R			NA	NA	ZHX2	NM_014943	5'UTR	chr8:123792369-123794942	S_Shore		CDMR	NA		8:123795401-123795929	Promoter_Associated	NA
cg16659510	-0.0102844	0.00625409	0.101226	62	455	-0.0224737	0.00303482	1.98235e-13	1840	-0.0180923	0.00506807	0.000367031	68	0.00586671	0.00204317	-0.0197841	0.00247539	-7.9923	1.32445e-15	0.204353	0.00586671	0.00204317	6.79163e-13	37	16	87996870	16	86554371	F			NA	NA	BANP;BANP	NM_017869;NM_079837	5'UTR;5'UTR					NA	16:86554232-86554374	16:87996629-87997495	Promoter_Associated_Cell_type_specific	TRUE
cg20663495	-0.0256335	0.00648606	9.84749e-05	62	455	-0.0241928	0.00439766	4.29861e-08	1840	-0.0180246	0.00352792	3.59771e-07	68	0.00408386	1.01652e-05	-0.021715	0.00271725	-7.99152	1.3329e-15	0.472597	0.00408386	1.01652e-05	6.82711e-13	37	17	80943851	17	78537140	F	rs731447		NA	NA	B3GNTL1	NM_001009905	Body					TRUE		17:80943401-80944592	Promoter_Associated_Cell_type_specific	TRUE
cg00061031	-0.0161525	0.00551586	0.00369157	62	455	-0.0188825	0.00411772	4.83014e-06	1840	-0.0283921	0.00398816	1.59186e-12	68	0.00461663	7.74995e-10	-0.0214513	0.00268448	-7.99084	1.3402e-15	0.167601	0.00461663	7.74995e-10	6.85664e-13	37	9	100744026	9	99783847	R			NA	NA	ANP32B	NM_006401	TSS1500	chr9:100744982-100747768	N_Shore		CDMR	NA				NA
cg05823563	-0.0207851	0.00819474	0.0117513	62	455	-0.0333513	0.00597989	2.80593e-08	1840	-0.0319335	0.00521479	1.13172e-09	68	0.00603655	1.22304e-07	-0.030136	0.00377161	-7.99021	1.34709e-15	0.431745	0.00603655	1.22304e-07	6.88003e-13	37	9	104249936	9	103289757	F			NA	NA	C9orf125	NM_032342	TSS1500	chr9:104248247-104249501	S_Shore			NA				NA
cg20131596	-0.029409	0.00799835	0.000283704	62	455	-0.0309136	0.00552031	2.46719e-08	1840	-0.0260603	0.00512059	3.98887e-07	68	0.00592751	1.10014e-05	-0.0288117	0.00360591	-7.99014	1.34786e-15	0.832763	0.00592751	1.10014e-05	6.88003e-13	37	5	102201128	5	102229027	F			NA	TRUE	PAM;PAM;PAM;PAM	NM_138821;NM_000919;NM_138766;NM_138822	TSS1500;TSS1500;TSS1500;TSS1500	chr5:102201583-102201912	N_Shore			TRUE				NA
cg21104971	-0.0113457	0.00656869	0.0852425	62	455	-0.0365398	0.00568613	1.66276e-10	1840	-0.0352307	0.00560904	4.25379e-10	68	0.00649293	5.76312e-08	-0.0286381	0.00358459	-7.98922	1.35794e-15	0.00711056	0.00649293	5.76312e-08	6.92357e-13	37	4	24647197	4	24256295	F	rs13126010		NA	NA								TRUE				NA
cg27290215	-0.0214991	0.00816184	0.00891233	62	455	-0.0321127	0.00540503	3.37433e-09	1840	-0.0270207	0.00488793	3.73772e-08	68	0.00565819	1.79264e-06	-0.0281566	0.00352505	-7.98756	1.37633e-15	0.537573	0.00565819	1.79264e-06	7.00931e-13	37	10	116392933	10	116382923	F			NA	NA	ABLIM1;ABLIM1;ABLIM1	NM_001003408;NM_001003407;NM_002313	Body;Body;Body	chr10:116391466-116391827	S_Shore		RDMR	TRUE				TRUE
cg14260530	-0.0165342	0.0069089	0.0173717	62	455	-0.0241366	0.00417504	8.69579e-09	1840	-0.0239036	0.00407915	5.54137e-09	68	0.00472196	4.14402e-07	-0.0227586	0.00284938	-7.98723	1.38008e-15	0.612809	0.00472196	4.14402e-07	7.01793e-13	37	9	117157871	9	116197692	R			NA	NA	AKNA	NM_030767	TSS1500	chr9:117160139-117161064	N_Shelf			NA				NA
cg19251242	-0.0163266	0.00451743	0.000358058	62	455	-0.0159188	0.00276599	1.01162e-08	1840	-0.0118449	0.00234951	5.10944e-07	68	0.00271975	1.32981e-05	-0.0142333	0.00178203	-7.98713	1.38117e-15	0.507316	0.00271975	1.32981e-05	7.01793e-13	37	1	28198712	1	28071299	F			NA	NA	C1orf38;C1orf38;C1orf38	NM_001105556;NM_004848;NM_001039477	TSS1500;TSS1500;TSS1500	chr1:28199031-28199257	N_Shore			NA		1:28198541-28200383	Promoter_Associated	TRUE
cg01851782	-0.0143054	0.00572866	0.0131019	62	455	-0.0243026	0.00386104	3.85069e-10	1840	-0.0209011	0.00403661	2.50896e-07	68	0.00467272	7.71294e-06	-0.0210908	0.00264119	-7.98532	1.4016e-15	0.350543	0.00467272	7.71294e-06	7.11365e-13	37	16	49442215	16	47999716	F			NA	NA				chr16:49440973-49441301	S_Shore			NA		16:49440912-49442600	Unclassified	TRUE
cg02127172	-0.0127712	0.00532522	0.0171375	62	455	-0.0236726	0.00413678	1.22309e-08	1840	-0.0178259	0.0029098	1.11426e-09	68	0.00336833	1.20852e-07	-0.0187245	0.00234508	-7.98461	1.40966e-15	0.252631	0.00336833	1.20852e-07	7.13379e-13	37	16	3629620	16	3569621	R			NA	NA								TRUE		16:3628217-3629698	Unclassified_Cell_type_specific	TRUE
cg23581183	-0.0187996	0.00604283	0.00205955	62	455	-0.0223678	0.00406356	4.22245e-08	1840	-0.0249827	0.0043699	1.27655e-08	68	0.00505852	7.86322e-07	-0.022403	0.00280579	-7.98458	1.41006e-15	0.735016	0.00505852	7.86322e-07	7.13379e-13	37	16	56642130	16	55199631	R			NA	NA	MT2A	NM_005953	TSS1500	chr16:56642129-56642595	Island			NA	16:55199631-55200375	16:56641665-56642992	Promoter_Associated	NA
cg07765674	-0.0225066	0.00554074	6.34527e-05	62	455	-0.0208839	0.00384058	6.11814e-08	1840	-0.0178871	0.00362272	8.68457e-07	68	0.0041936	1.99613e-05	-0.0201363	0.00252191	-7.98455	1.41037e-15	0.775471	0.0041936	1.99613e-05	7.13379e-13	37	5	148494024	5	148474217	R			NA	NA								TRUE		5:148493908-148494084	Unclassified_Cell_type_specific	NA
cg18675610	-0.0187947	0.0107443	0.0813565	62	455	-0.0452688	0.00732678	7.94499e-10	1840	-0.0518472	0.00841027	8.78447e-10	68	0.00973559	1.00661e-07	-0.0410426	0.00514063	-7.98396	1.41715e-15	0.0536099	0.00973559	1.00661e-07	7.15997e-13	37	10	32216311	10	32256317	R			NA	NA	ARHGAP12	NM_018287	5'UTR	chr10:32216901-32217102	N_Shore			NA	10:32256289-32256423			NA
cg05000772	-0.0164609	0.00573628	0.00442754	62	455	-0.0211556	0.00391745	7.51519e-08	1840	-0.0211366	0.00352336	2.41691e-09	68	0.00407858	2.19112e-07	-0.0202317	0.00253455	-7.98237	1.43555e-15	0.764539	0.00407858	2.19112e-07	7.24476e-13	37	17	48194500	17	45549499	F			NA	NA	SAMD14	NM_174920	Body	chr17:48194634-48195085	N_Shore			NA				TRUE
cg22079043	-0.0318366	0.00784689	6.46914e-05	62	455	-0.0337346	0.00610348	3.72065e-08	1840	-0.0272026	0.00566538	1.71147e-06	68	0.00655815	3.3553e-05	-0.0309804	0.00388265	-7.97921	1.47274e-15	0.760574	0.00655815	3.3553e-05	7.424e-13	37	11	1785631	11	1742207	F			NA	NA	CTSD;HCCA2	NM_001909;NM_053005	TSS1500;TSS200	chr11:1784805-1785553	S_Shore			NA	11:1741393-1742327			NA
cg08443357	-0.0110127	0.0049979	0.0283887	62	455	-0.032671	0.00475447	8.65766e-12	1840	-0.0238147	0.0044377	9.12586e-08	68	0.00513701	3.55373e-06	-0.0228265	0.00286104	-7.97838	1.48269e-15	0.00704232	0.00513701	3.55373e-06	7.46312e-13	37	20	1310000	20	1258000	R			NA	NA	SDCBP2	NM_080489	TSS200	chr20:1305899-1306554	S_Shelf			NA				NA
cg05227215	-0.0132759	0.00439888	0.00278214	62	455	-0.0127169	0.00165875	2.84186e-14	1840	-0.0047734	0.00145966	0.00109599	68	0.00168968	0.00472756	-0.00911948	0.00114304	-7.97828	1.48384e-15	0.00222936	0.00168968	0.00472756	7.46312e-13	37	5	139057496	5	139037680	R			NA	NA	CXXC5	NM_016463	5'UTR	chr5:139056577-139056856	S_Shore			TRUE				NA
cg20289911	-0.00875055	0.00481656	0.070338	62	455	-0.0228342	0.00326177	3.55935e-12	1840	-0.0139211	0.00280912	7.91928e-07	68	0.00325179	1.86001e-05	-0.0165753	0.00207763	-7.978	1.48723e-15	0.030388	0.00325179	1.86001e-05	7.47174e-13	37	20	816362	20	764362	R			NA	TRUE	FAM110A;FAM110A	NM_207121;NM_001042353	TSS1500;5'UTR	chr20:814120-814755	S_Shore			NA		20:815940-816664	Unclassified_Cell_type_specific	NA
cg00274203	-0.00521839	0.00477799	0.275709	62	455	-0.0271981	0.00385682	2.48667e-12	1840	-0.0200536	0.00342558	5.73651e-09	68	0.0039654	4.25562e-07	-0.0190828	0.00239302	-7.97436	1.53171e-15	0.00157469	0.0039654	4.25562e-07	7.68657e-13	37	12	56661537	12	54947804	R			NA	NA	COQ10A;COQ10A	NM_001099337;NM_144576	Body;Body	chr12:56660442-56661131	S_Shore			NA	12:54946738-54947805			NA
cg20100049	-0.0215332	0.00693117	0.00208903	62	455	-0.0283927	0.00431079	5.86265e-11	1840	-0.0189929	0.00462439	4.19528e-05	68	0.00535312	0.000388167	-0.0240941	0.00302164	-7.97383	1.53834e-15	0.360781	0.00535312	0.000388167	7.71115e-13	37	11	67979188	11	67735764	R			NA	NA	SUV420H1;SUV420H1	NM_017635;NM_016028	5'UTR;5'UTR	chr11:67980011-67982068	N_Shore			NA	11:67735641-67735963	11:67978656-67980724	Promoter_Associated	NA
cg13443911	-0.0186001	0.00544779	0.000735593	62	455	-0.0255395	0.00445771	1.17585e-08	1840	-0.0220452	0.0042531	2.43795e-07	68	0.00492332	7.54516e-06	-0.0225223	0.00282533	-7.97155	1.56692e-15	0.61084	0.00492332	7.54516e-06	7.83882e-13	37	9	101866107	9	100905928	F			NA	NA	TGFBR1;TGFBR1	NM_001130916;NM_004612	TSS1500;TSS1500	chr9:101866994-101868297	N_Shore			TRUE				NA
cg08005460	-0.0194646	0.00749424	0.00990083	62	455	-0.0288497	0.00471316	1.13302e-09	1840	-0.0209367	0.00392726	1.10581e-07	68	0.00454614	4.11722e-06	-0.0239042	0.0029987	-7.97151	1.56744e-15	0.391005	0.00454614	4.11722e-06	7.83882e-13	37	17	38473382	17	35726908	R			NA	NA	RARA;RARA;RARA	NM_001145302;NM_000964;NM_001145301	TSS1500;5'UTR;TSS1500	chr17:38474197-38474980	N_Shore			TRUE		17:38472852-38476047	Promoter_Associated	NA
cg22660299	-0.0140761	0.00303715	5.51967e-06	62	455	-0.0122359	0.00415226	0.00325116	1840	-0.0104299	0.00153414	1.45469e-11	68	0.0017759	4.27876e-09	-0.0114641	0.00143816	-7.97138	1.56908e-15	0.573125	0.0017759	4.27876e-09	7.83882e-13	37	17	46668715	17	44023714	F			NA	NA	LOC404266;HOXB5;LOC404266;LOC404266;LOC404266	NR_033203;NM_002147;NR_033201;NR_033204;NR_033202	TSS1500;3'UTR;Body;TSS1500;Body	chr17:46669434-46669811	N_Shore		RDMR	NA				NA
cg07824177	-0.0301159	0.00821704	0.000296511	62	455	-0.0333379	0.00550092	1.64279e-09	1840	-0.0237728	0.00537037	1.01741e-05	68	0.00621666	0.000131274	-0.029334	0.00368273	-7.96528	1.64852e-15	0.511947	0.00621666	0.000131274	8.22647e-13	37	9	88896457	9	88086277	F			NA	NA	ISCA1	NM_030940	Body	chr9:88896741-88897721	N_Shore			NA				NA
cg15121420	-0.0171102	0.00682058	0.0126941	62	455	-0.0243447	0.00389759	5.21442e-10	1840	-0.0184186	0.00359664	3.38072e-07	68	0.00416341	9.69225e-06	-0.0209148	0.00262601	-7.96448	1.65922e-15	0.485536	0.00416341	9.69225e-06	8.27059e-13	37	2	238490819	2	238155558	R		rs73999142	NA	NA	RAB17	NM_022449	Body					TRUE		2:238490196-238490845	Unclassified	TRUE
cg22825202	-0.0253385	0.00557564	8.24363e-06	62	455	-0.0186243	0.00348627	1.03243e-07	1840	-0.0142442	0.00296895	1.7442e-06	68	0.00343681	3.4043e-05	-0.0178465	0.00224108	-7.96336	1.6743e-15	0.228325	0.00343681	3.4043e-05	8.33645e-13	37	14	77767650	14	76837403	R			NA	NA	POMT2	NM_013382	Body					NA		14:77766810-77768259	Unclassified	TRUE
cg20029201	-0.0349093	0.00882049	9.62971e-05	62	455	-0.0426774	0.00751229	1.55335e-08	1840	-0.0327742	0.00700438	3.10762e-06	68	0.00810815	5.29678e-05	-0.0372064	0.00467352	-7.96112	1.7049e-15	0.638581	0.00810815	5.29678e-05	8.47936e-13	37	11	118781813	11	118287023	F			NA	TRUE	BCL9L	NM_182557	TSS1500	chr11:118781060-118781732	S_Shore			NA				TRUE
cg09725874	-0.0183185	0.00562848	0.001277	62	455	-0.0351259	0.00546278	1.62137e-10	1840	-0.0181009	0.00364606	7.5726e-07	68	0.00422061	1.79734e-05	-0.0228642	0.00287227	-7.96032	1.71602e-15	0.0307432	0.00422061	1.79734e-05	8.52514e-13	37	1	27480106	1	27352693	R			NA	NA	SLC9A1	NM_003047	Body	chr1:27481345-27481742	N_Shore			TRUE				NA
cg10064322	-0.0283551	0.0109233	0.00994131	62	455	-0.0349293	0.00600054	6.88543e-09	1840	-0.0293427	0.00525976	2.81102e-08	68	0.00608861	1.44078e-06	-0.0316693	0.00398003	-7.95706	1.76175e-15	0.765972	0.00608861	1.44078e-06	8.7426e-13	37	19	14591203	19	14452203	F			NA	NA	GIPC1;GIPC1;GIPC1;GIPC1;GIPC1;GIPC1	NM_202470;NM_202468;NM_202494;NM_202467;NM_005716;NM_202469	Body;Body;Body;Body;Body;Body	chr19:14591032-14591308	Island			NA	19:14452047-14452463	19:14590683-14591386	Unclassified_Cell_type_specific	NA
cg27042983	-0.00925077	0.00626233	0.14076	62	455	-0.0232896	0.00407323	1.25707e-08	1840	-0.0237306	0.00358601	4.8699e-11	68	0.00415111	1.08626e-08	-0.0209782	0.00263702	-7.95527	1.78737e-15	0.118326	0.00415111	1.08626e-08	8.85989e-13	37	6	44063147	6	44171125	F			NA	NA								NA				NA
cg18096388	-0.00968671	0.00495262	0.0514884	62	455	-0.0230891	0.00376457	1.05129e-09	1840	-0.0166052	0.00278111	2.86528e-09	68	0.00321937	2.49712e-07	-0.0174495	0.00219362	-7.95466	1.79624e-15	0.0921005	0.00321937	2.49712e-07	8.89397e-13	37	2	242800973	2	242449646	F	rs55970948		NA	TRUE	PDCD1	NM_005018	1stExon	chr2:242799488-242799696	S_Shore			NA				TRUE
cg13702235	-0.0204965	0.00664355	0.00224085	62	455	-0.0251956	0.00532998	2.44995e-06	1840	-0.0265832	0.00406549	8.16447e-11	68	0.00470614	1.61747e-08	-0.0247703	0.00311575	-7.95	1.86511e-15	0.752544	0.00470614	1.61747e-08	9.22473e-13	37	4	159689189	4	159908639	R			NA	NA	FNIP2	NM_020840	TSS1500	chr4:159689700-159690823	N_Shore			NA				NA
cg13480898	-0.0102084	0.00532122	0.0560884	62	455	-0.0289775	0.00426251	1.42634e-11	1840	-0.0221007	0.0041784	1.38587e-07	68	0.00483684	4.8948e-06	-0.0217889	0.00274102	-7.9492	1.87718e-15	0.0225435	0.00483684	4.8948e-06	9.27417e-13	37	19	10195914	19	10056914	R			NA	NA	C19orf66	NM_018381	TSS1500	chr19:10196696-10197857	N_Shore			NA		19:10195889-10196300	Unclassified_Cell_type_specific	NA
cg22052056	-0.0145369	0.00608028	0.0174808	62	455	-0.0252091	0.00444251	1.61233e-08	1840	-0.0221744	0.00366826	1.83046e-09	68	0.00424632	1.76982e-07	-0.0217778	0.00274022	-7.94747	1.90364e-15	0.363583	0.00424632	1.76982e-07	9.39447e-13	37	20	31351813	20	30815474	F			NA	NA	DNMT3B;DNMT3B;DNMT3B	NM_175849;NM_006892;NM_175848	5'UTR;5'UTR;5'UTR	chr20:31350149-31351263	S_Shore		RDMR	NA		20:31351662-31351861	Unclassified_Cell_type_specific	NA
cg00876267	-0.0192182	0.00614048	0.0019371	62	455	-0.0214539	0.00450289	2.04181e-06	1840	-0.0245504	0.00379674	1.3075e-10	68	0.00439505	2.32458e-08	-0.0222455	0.00279935	-7.94665	1.9162e-15	0.759958	0.00439505	2.32458e-08	9.446e-13	37	9	139588516	9	138708337	F			NA	NA				chr9:139589028-139589256	N_Shore			TRUE		9:139588484-139588736	Unclassified	NA
cg00736984	-0.0165239	0.00602787	0.00652031	62	455	-0.0235141	0.0038786	1.62185e-09	1840	-0.0170741	0.00324967	1.67364e-07	68	0.00376176	5.6561e-06	-0.0195819	0.00246435	-7.94608	1.92501e-15	0.421128	0.00376176	5.6561e-06	9.47897e-13	37	8	145028461	8	145100449	R			NA	NA	PLEC1;PLEC1;PLEC1	NM_201379;NM_000445;NM_201378	TSS1500;Body;Body	chr8:145027911-145028352	S_Shore			NA				NA
cg11751117	-0.0218575	0.00745005	0.00362879	62	455	-0.040655	0.00614722	4.90242e-11	1840	-0.0262826	0.00582458	6.84704e-06	68	0.00674243	9.69535e-05	-0.0308047	0.00387849	-7.94243	1.9826e-15	0.107538	0.00674243	9.69535e-05	9.75179e-13	37	14	56663411	14	55733164	F			NA	NA	PELI2	NM_021255	Body					TRUE				NA
cg16646298	-0.0344701	0.00896173	0.000148934	62	455	-0.027146	0.00593824	5.16731e-06	1840	-0.0325832	0.00532054	1.12887e-09	68	0.00615897	1.22068e-07	-0.0306375	0.00385838	-7.94052	2.0134e-15	0.730374	0.00615897	1.22068e-07	9.8924e-13	37	6	30698987	6	30806966	R			NA	NA	FLOT1	NM_005803	Body					NA		6:30698505-30699531	Promoter_Associated	TRUE
cg10427868	-0.020479	0.00530589	0.000141441	62	455	-0.0215412	0.00367935	5.64885e-09	1840	-0.0148307	0.0032398	5.04073e-06	68	0.00375034	7.66966e-05	-0.0186887	0.00235384	-7.93968	2.02698e-15	0.412065	0.00375034	7.66966e-05	9.94815e-13	37	10	80936798	10	80606804	F	rs7910559		NA	NA	ZMIZ1	NM_020338	5'UTR					TRUE				NA
cg00085438	-0.00813373	0.00719696	0.259389	62	455	-0.0402608	0.00525398	2.92077e-14	1840	-0.0394841	0.00826861	1.94835e-06	68	0.0095716	3.7053e-05	-0.0307987	0.00387936	-7.93912	2.03613e-15	0.000918968	0.0095716	3.7053e-05	9.98206e-13	37	3	152049980	3	153532670	F			NA	NA	MBNL1;MBNL1;MBNL1;MBNL1;MBNL1;MBNL1;MBNL1	NM_207295;NM_207293;NM_021038;NM_207292;NM_207296;NM_207297;NM_207294	Body;Body;Body;Body;Body;Body;Body					TRUE				NA
cg01942816	-0.0156865	0.00528599	0.00326483	62	455	-0.0173922	0.00307488	1.79068e-08	1840	-0.0174556	0.00319203	5.20829e-08	68	0.00369505	2.31191e-06	-0.0171296	0.00215768	-7.93891	2.03963e-15	0.956186	0.00369505	2.31191e-06	9.98826e-13	37	7	5535463	7	5501989	F			NA	NA	MIR589;FBXL18	NR_030318;NM_024963	Body;Body	chr7:5534384-5534766	S_Shore			NA	7:5501812-5502241			NA
cg01076459	-0.0153646	0.00704843	0.0301126	62	455	-0.0294254	0.00461418	2.27554e-10	1840	-0.0253037	0.0048458	1.9883e-07	68	0.00560942	6.45415e-06	-0.0252383	0.00318016	-7.93617	2.08523e-15	0.248339	0.00560942	6.45415e-06	1.02004e-12	37	17	2908230	17	2854980	F			NA	NA	RAP1GAP2;RAP1GAP2	NM_015085;NM_001100398	Body;Body					TRUE	17:2854906-2855120	17:2906861-2908415	Promoter_Associated	NA
cg13896106	-0.0150283	0.00474052	0.00169499	62	455	-0.0157872	0.0036232	1.38963e-05	1840	-0.0219394	0.00316564	5.91746e-12	68	0.00366449	2.13714e-09	-0.0179619	0.00226373	-7.93467	2.1106e-15	0.38264	0.00366449	2.13714e-09	1.03132e-12	37	17	72754589	17	70266184	R			NA	NA	SLC9A3R1	NM_004252	Body					TRUE				TRUE
cg14632941	-0.00150825	0.00679083	0.8244	62	455	-0.0348812	0.0047189	2.18747e-13	1840	-0.0276061	0.0047868	9.54641e-09	68	0.00554112	6.29151e-07	-0.0251937	0.00317562	-7.93346	2.13121e-15	0.000252373	0.00554112	6.29151e-07	1.04025e-12	37	4	42156182	4	41850939	F			NA	NA	BEND4;BEND4	NM_207406;NM_001159547	TSS1500;TSS1500	chr4:42152766-42154984	S_Shore			NA				NA
cg00044466	-0.0198409	0.00674555	0.00354516	62	455	-0.025191	0.00461491	5.44995e-08	1840	-0.0211004	0.00364503	8.41366e-09	68	0.00421943	5.71021e-07	-0.0224145	0.0028273	-7.92787	2.22944e-15	0.739143	0.00421943	5.71021e-07	1.087e-12	37	16	15238525	16	15146026	R			NA	NA								NA	16:15145219-15146112			NA
cg14038878	-0.0180567	0.00705597	0.0110292	62	455	-0.0219318	0.00383101	1.2066e-08	1840	-0.0196135	0.0034712	1.8715e-08	68	0.00401821	1.05458e-06	-0.0204572	0.00258065	-7.92718	2.24187e-15	0.857276	0.00401821	1.05458e-06	1.09187e-12	37	9	86431343	9	85621163	R			NA	NA	GKAP1;GKAP1	NM_025211;NM_001135953	5'UTR;5'UTR	chr9:86431954-86433094	N_Shore			NA				NA
cg17317266	-0.00474141	0.0024562	0.054583	62	455	-0.0150566	0.00219589	9.58593e-12	1840	-0.0119364	0.00219197	5.91418e-08	68	0.00253739	2.54853e-06	-0.0109041	0.0013756	-7.92677	2.24916e-15	0.0066151	0.00253739	2.54853e-06	1.09423e-12	37	19	11495261	19	11356261	R			NA	NA	EPOR	NM_000121	TSS1500	chr19:11493484-11494363	S_Shore			NA				TRUE
cg05118960	-0.007541	0.00923542	0.414901	62	455	-0.0292265	0.00429072	1.30329e-11	1840	-0.0243277	0.00466285	2.03588e-07	68	0.00539764	6.57215e-06	-0.0250179	0.00315652	-7.9258	2.26677e-15	0.102308	0.00539764	6.57215e-06	1.10159e-12	37	3	50359978	3	50334982	F			NA	NA	HYAL2;HYAL2	NM_003773;NM_033158	5'UTR;TSS1500	chr3:50359839-50360042	Island			NA	3:50333411-50335105	3:50358176-50360136	Promoter_Associated	NA
cg20124610	-0.018539	0.0066772	0.00587147	62	455	-0.0306782	0.00523238	5.37132e-09	1840	-0.0244701	0.00442353	3.65962e-08	68	0.0051206	1.76385e-06	-0.0254354	0.00320927	-7.92562	2.27013e-15	0.348845	0.0051206	1.76385e-06	1.10202e-12	37	13	111357885	13	110155886	R			NA	NA	CARS2	NM_024537	Body	chr13:111358080-111358894	N_Shore			NA		13:111357549-111359120	Promoter_Associated	NA
cg21231302	-0.017935	0.00687592	0.0095927	62	455	-0.0285106	0.00471895	1.84075e-09	1840	-0.021767	0.0040663	9.81753e-08	68	0.00470708	3.75838e-06	-0.0237616	0.00299892	-7.92339	2.31124e-15	0.384735	0.00470708	3.75838e-06	1.12076e-12	37	9	140116093	9	139235914	R			NA	NA	RNF208	NM_031297	TSS1500	chr9:140115986-140118466	Island			NA	9:139235914-139238287			NA
cg20379593	-0.00807853	0.00576819	0.162478	62	455	-0.0242785	0.00372543	9.23576e-11	1840	-0.02163	0.00381993	1.74691e-08	68	0.00442189	1.00029e-06	-0.0202175	0.00255446	-7.91461	2.48039e-15	0.0572941	0.00442189	1.00029e-06	1.20148e-12	37	11	65198023	11	64954599	F		rs36123650	NA	NA						low-CpG:64954074-64954780		NA				NA
cg07134316	-0.0326794	0.0092825	0.00050364	62	455	-0.0296992	0.0061309	1.37786e-06	1840	-0.0365812	0.00604569	1.76634e-09	68	0.00699839	1.72199e-07	-0.0326859	0.00412999	-7.91427	2.48717e-15	0.760662	0.00699839	1.72199e-07	1.20346e-12	37	12	57488112	12	55774379	F			NA	NA	NAB2	NM_005967	Body					TRUE		12:57486290-57488226	Promoter_Associated	TRUE
cg20346503	-0.0163983	0.00463625	0.000474609	62	455	-0.0307055	0.00439496	3.92392e-12	1840	-0.0141594	0.00400082	0.000412181	68	0.00463129	0.00223316	-0.0207892	0.00262688	-7.91403	2.49194e-15	0.0179796	0.00463129	0.00223316	1.20446e-12	37	2	128994402	2	128710872	R			NA	NA				chr2:128990509-128991325	S_Shelf			TRUE				TRUE
cg26188726	-0.0118783	0.00986052	0.229376	62	455	-0.0387511	0.00577881	2.65784e-11	1840	-0.0335402	0.00621122	7.59995e-08	68	0.00719001	3.08872e-06	-0.0324197	0.00409707	-7.91291	2.51448e-15	0.0619031	0.00719001	3.08872e-06	1.21404e-12	37	16	31225957	16	31133458	R			NA	NA	TRIM72	NM_001008274	5'UTR	chr16:31225956-31228264	Island			NA				NA
cg21552014	-0.0178862	0.00590935	0.00270534	62	455	-0.0340489	0.00519736	7.38726e-11	1840	-0.01937	0.004151	3.3042e-06	68	0.00480513	5.55136e-05	-0.023967	0.00302938	-7.91152	2.54256e-15	0.0567849	0.00480513	5.55136e-05	1.22627e-12	37	3	146026497	3	147509187	R			NA	NA								TRUE				NA
cg26132737	-0.0317457	0.010529	0.00280826	62	455	-0.0448112	0.00692041	1.21134e-10	1840	-0.0305649	0.00715484	2.04436e-05	68	0.00828233	0.000223919	-0.0374922	0.00474159	-7.90709	2.63471e-15	0.347162	0.00828233	0.000223919	1.26934e-12	37	2	198029141	2	197737386	R			NA	NA	ANKRD44	NM_153697	Body	chr2:198029068-198029438	Island			TRUE	2:197737203-197737644			NA
cg24146100	-0.0342164	0.0110425	0.00214504	62	455	-0.0443517	0.00676984	7.37853e-11	1840	-0.0318259	0.00815348	9.85481e-05	68	0.00943834	0.000746308	-0.0389274	0.0049239	-7.90581	2.66194e-15	0.499043	0.00943834	0.000746308	1.28087e-12	37	13	99737448	13	98535449	R			NA	NA	DOCK9;DOCK9	NM_015296;NM_001130049	Body;Body	chr13:99738331-99740225	N_Shore		RDMR	NA				NA
cg06557644	-0.0202406	0.00690975	0.00368111	62	455	-0.0275882	0.00456864	1.87603e-09	1840	-0.0234898	0.00474105	7.96518e-07	68	0.00548816	1.86826e-05	-0.024747	0.00313027	-7.9057	2.66439e-15	0.649025	0.00548816	1.86826e-05	1.28087e-12	37	7	30510463	7	30476988	F			NA	NA	NOD1	NM_006092	5'UTR					TRUE				NA
cg07338715	-0.0162129	0.00728129	0.0267776	62	455	-0.0252385	0.00415366	1.49207e-09	1840	-0.0208833	0.00385396	6.85674e-08	68	0.00446128	2.85444e-06	-0.0221766	0.00280533	-7.90518	2.6755e-15	0.522503	0.00446128	2.85444e-06	1.28483e-12	37	2	109649281	2	109015713	R			NA	NA				chr2:109647955-109648230	S_Shore		RDMR	NA				NA
cg02812767	-0.023729	0.00878713	0.00735306	62	455	-0.0338065	0.00595329	1.5748e-08	1840	-0.0317649	0.00561812	1.83292e-08	68	0.00650345	1.03786e-06	-0.0310479	0.00392807	-7.90411	2.69846e-15	0.63109	0.00650345	1.03786e-06	1.29446e-12	37	15	74218468	15	72005521	F			NA	NA	LOXL1	NM_005576	TSS1500	chr15:74218696-74220373	N_Shore			NA		15:74218389-74218530	Unclassified_Cell_type_specific	NA
cg11789321	-0.015554	0.00665428	0.0201308	62	455	-0.0278572	0.00473912	4.91515e-09	1840	-0.0258349	0.00448448	9.8963e-09	68	0.00519116	6.46775e-07	-0.024471	0.00309764	-7.8999	2.79131e-15	0.304945	0.00519116	6.46775e-07	1.33756e-12	37	5	56773063	5	56808820	R			NA	NA								TRUE				NA
cg12635790	-0.0209587	0.00691045	0.00265265	62	455	-0.0297431	0.00476111	5.18177e-10	1840	-0.0237592	0.00522142	5.73293e-06	68	0.00604423	8.46335e-05	-0.0259808	0.00328926	-7.89866	2.8192e-15	0.525269	0.00604423	8.46335e-05	1.34948e-12	37	8	96112814	8	96181990	F			NA	NA								TRUE		8:96112610-96112833	Unclassified_Cell_type_specific	NA
cg19790323	-0.0291549	0.0107016	0.00685426	62	455	-0.0436355	0.00608456	1.07005e-12	1840	-0.0248548	0.00819636	0.00246241	68	0.00948797	0.00880294	-0.0364838	0.00461997	-7.89698	2.85741e-15	0.18705	0.00948797	0.00880294	1.36631e-12	37	14	22471111	14	21540951	R			NA	NA								NA		14:22471049-22471396	Unclassified_Cell_type_specific	NA
cg02351713	-0.0184999	0.00953501	0.0533734	62	455	-0.0328629	0.00585272	2.26567e-08	1840	-0.036031	0.00574181	4.41306e-10	68	0.00664662	5.9284e-08	-0.0314898	0.00398953	-7.89311	2.94749e-15	0.304552	0.00664662	5.9284e-08	1.40787e-12	37	6	73329475	6	73386196	R			NA	NA				chr6:73330942-73333109	N_Shore			NA				NA
cg07573985	-0.0298034	0.00583443	6.07594e-07	62	455	-0.0228448	0.0046856	1.17833e-06	1840	-0.0171144	0.00376298	5.79316e-06	68	0.00435596	8.53131e-05	-0.0220802	0.00279916	-7.88815	3.0671e-15	0.214544	0.00435596	8.53131e-05	1.46343e-12	37	6	33386467	6	33494445	R			NA	NA	CUTA;CUTA;SYNGAP1;CUTA;CUTA;CUTA	NM_015921;NM_001014837;NM_006772;NM_001014838;NM_001014840;NM_001014433	TSS1500;TSS1500;TSS1500;TSS1500;TSS1500;TSS1500	chr6:33385678-33386262	S_Shore			NA		6:33385034-33386783	Promoter_Associated	NA
cg13850871	-0.0144846	0.00536447	0.00736011	62	455	-0.0232121	0.00384152	1.83292e-09	1840	-0.0155172	0.00291017	1.10014e-07	68	0.00336877	4.10105e-06	-0.0180643	0.00229037	-7.88707	3.09362e-15	0.245038	0.00336877	4.10105e-06	1.47451e-12	37	9	139583773	9	138703594	F			NA	NA				chr9:139580969-139582615	S_Shore			NA				NA
cg07819892	-0.0126538	0.0071586	0.0782276	62	455	-0.0205707	0.00306568	2.58316e-11	1840	-0.017717	0.00392875	6.93691e-06	68	0.00454786	9.79258e-05	-0.0188924	0.0023955	-7.88661	3.10497e-15	0.569505	0.00454786	9.79258e-05	1.4783e-12	37	19	35715940	19	40407780	F			NA	NA	FAM187B	NM_152481	Body	chr19:35715623-35716120	Island			TRUE	19:40407532-40407952			NA
cg19008597	-0.015715	0.00820865	0.0565965	62	455	-0.0365757	0.00613176	2.92751e-09	1840	-0.0390909	0.00633952	8.70474e-10	68	0.00733853	9.99578e-08	-0.0321947	0.00408227	-7.88648	3.1082e-15	0.0664039	0.00733853	9.99578e-08	1.4783e-12	37	12	25102431	12	24993698	R			NA	NA	BCAT1	NM_005504	TSS200	chr12:25101607-25102073	S_Shore			NA		12:25101345-25102494	Promoter_Associated	NA
cg19414967	-0.0288915	0.0117267	0.0143597	62	455	-0.0388	0.00658561	4.53668e-09	1840	-0.0348792	0.00644979	7.27855e-08	68	0.00746617	2.9881e-06	-0.03585	0.00455164	-7.87629	3.37258e-15	0.752136	0.00746617	2.9881e-06	1.60233e-12	37	8	49468296	8	49630849	F			NA	NA				chr8:49468683-49468959	N_Shore		RDMR	TRUE	8:49630705-49630925			NA
cg20277282	-0.0076223	0.00249303	0.00245141	62	455	-0.00364848	0.000624378	6.03615e-09	1840	-0.00370453	0.000699236	1.32263e-07	68	0.000809424	4.7227e-06	-0.00381895	0.000484938	-7.87513	3.4039e-15	0.297907	0.000809424	4.7227e-06	1.61549e-12	37	4	8230053	4	8280953	R			NA	NA	SH3TC1	NM_018986	Body					TRUE	4:8279878-8281265	4:8229970-8231542	Unclassified	TRUE
cg20964856	-0.0209673	0.00685825	0.00245295	62	455	-0.0217242	0.00387066	2.29727e-08	1840	-0.0189104	0.0035335	9.88557e-08	68	0.00409032	3.77833e-06	-0.0204773	0.00260133	-7.87184	3.49467e-15	0.880017	0.00409032	3.77833e-06	1.65681e-12	37	19	41767669	19	46459509	R			NA	NA	HNRNPUL1;AXL;AXL	NM_144732;NM_021913;NM_001699	TSS1500;3'UTR;3'UTR	chr19:41769215-41769417	N_Shore		RDMR	NA		19:41767515-41770646	Promoter_Associated	NA
cg15200445	-0.020219	0.00801554	0.0122156	62	455	-0.033767	0.00486891	5.59503e-12	1840	-0.0200301	0.00509411	8.75923e-05	68	0.00589685	0.000681921	-0.0267627	0.00339999	-7.87138	3.50748e-15	0.13269	0.00589685	0.000681921	1.66112e-12	37	19	3698926	19	3649926	R			NA	NA	PIP5K1C	NM_012398	Body	chr19:3699950-3700616	N_Shore	low-CpG:3649924-3649929		TRUE				NA
cg26467918	-0.00336824	0.00315702	0.286948	62	455	-0.0169061	0.00226679	1.34444e-13	1840	-0.0112921	0.0023372	1.47607e-06	68	0.0027055	2.99599e-05	-0.0119816	0.00152222	-7.87113	3.51442e-15	0.00221141	0.0027055	2.99599e-05	1.66123e-12	37	11	63932088	11	63688664	R			NA	NA	MACROD1	NM_014067	Body	chr11:63932990-63934070	N_Shore			NA		11:63932017-63932173	Unclassified_Cell_type_specific	TRUE
cg09719269	-0.0277532	0.00896533	0.00216607	62	455	-0.0347605	0.00578611	2.26423e-09	1840	-0.0243863	0.00497531	1.04119e-06	68	0.00575934	2.29353e-05	-0.0292409	0.00371497	-7.87111	3.51515e-15	0.43866	0.00575934	2.29353e-05	1.66123e-12	37	12	125033803	12	123599756	R			NA	NA								TRUE	12:123599624-123600303			TRUE
cg16402875	-0.0180841	0.00481342	0.00020979	62	455	-0.017362	0.00357013	1.25382e-06	1840	-0.0157225	0.0027545	1.34518e-08	68	0.00318857	8.18564e-07	-0.0167706	0.00213213	-7.86567	3.67125e-15	0.900344	0.00318857	8.18564e-07	1.73316e-12	37	7	29229717	7	29196242	R			NA	NA				chr7:29233704-29235046	N_Shelf			NA		7:29228464-29230305	Unclassified	TRUE
cg10383568	-0.0146695	0.00614547	0.0176577	62	455	-0.0247253	0.00449915	4.43867e-08	1840	-0.0276244	0.00445268	6.8863e-10	68	0.00515435	8.34767e-08	-0.0233411	0.002968	-7.86424	3.71331e-15	0.249537	0.00515435	8.34767e-08	1.75116e-12	37	11	6589761	11	6546337	F			NA	NA	DNHD1	NM_144666	Body	chr11:6591960-6592795	N_Shelf			NA				TRUE
cg21810733	-0.00699349	0.00451431	0.122483	62	455	-0.0185753	0.00296789	4.81638e-10	1840	-0.0144677	0.0025088	9.56538e-09	68	0.00290414	6.30111e-07	-0.0148218	0.0018859	-7.85928	3.86339e-15	0.0991894	0.00290414	6.30111e-07	1.82001e-12	37	3	13520763	3	13495763	F			NA	NA	HDAC11;HDAC11	NM_001136041;NM_024827	TSS1500;TSS1500	chr3:13520912-13521319	N_Shore			NA				NA
cg02538891	-0.0183396	0.00644287	0.00475204	62	455	-0.0189809	0.00420308	6.70325e-06	1840	-0.022836	0.00339325	2.30953e-11	68	0.00392798	6.1117e-09	-0.0205919	0.00262153	-7.85491	4.00056e-15	0.742484	0.00392798	6.1117e-09	1.88265e-12	37	9	139549426	9	138669247	F			NA	NA				chr9:139551254-139551559	N_Shore			NA				NA
cg16836311	-0.0336036	0.011862	0.00495305	62	455	-0.0475098	0.00714134	3.78163e-11	1840	-0.0323085	0.00825811	9.49807e-05	68	0.00955945	0.000725536	-0.0404681	0.00515312	-7.85313	4.0578e-15	0.361362	0.00955945	0.000725536	1.90757e-12	37	1	25944712	1	25817299	F	rs11247857		NA	NA	MAN1C1	NM_020379	1stExon	chr1:25944099-25944772	Island			NA	1:25815101-25817340			NA
cg23336905	-0.00764098	0.00469362	0.104677	62	455	-0.0186628	0.00360844	2.5685e-07	1840	-0.0174349	0.00250238	4.58967e-12	68	0.00289671	1.75639e-09	-0.0159837	0.00203545	-7.8527	4.07181e-15	0.137959	0.00289671	1.75639e-09	1.91214e-12	37	5	35803436	5	35839193	R			NA	NA	SPEF2	NM_024867	Body					TRUE		5:35803311-35803465	Unclassified_Cell_type_specific	NA
cg04462378	-0.0135144	0.00773202	0.0816015	62	455	-0.0348313	0.00589323	4.05767e-09	1840	-0.0385993	0.00605249	2.31074e-10	68	0.00700626	3.60355e-08	-0.0305849	0.00389568	-7.85097	4.12838e-15	0.0350511	0.00700626	3.60355e-08	1.93667e-12	37	11	71749760	11	71427408	F			NA	NA	NUMA1	NM_006185	5'UTR					TRUE				TRUE
cg11086127	-0.0118445	0.00365703	0.00134701	62	455	-0.0207223	0.00400813	2.59485e-07	1840	-0.0160038	0.0026567	2.079e-09	68	0.00307535	1.95171e-07	-0.0159325	0.00202964	-7.84994	4.16232e-15	0.262083	0.00307535	1.95171e-07	1.95054e-12	37	20	2902436	20	2850436	F			NA	NA	PTPRA;PTPRA;PTPRA	NM_080841;NM_002836;NM_080840	TSS1500;5'UTR;5'UTR					NA				NA
cg27241845	-0.0203001	0.00774913	0.00928886	62	455	-0.0355394	0.00603162	4.52181e-09	1840	-0.0304168	0.00554807	4.82106e-08	68	0.00642236	2.17895e-06	-0.0300122	0.00382402	-7.84834	4.21596e-15	0.299015	0.00642236	2.17895e-06	1.9736e-12	37	2	233250370	2	232958614	R			NA	NA				chr2:233251361-233253414	N_Shore		RDMR	NA	2:232958612-232959030			TRUE
cg24761525	-0.0240245	0.0103533	0.0210448	62	455	-0.0415866	0.00612149	1.47244e-11	1840	-0.0255358	0.00590578	1.62136e-05	68	0.00683643	0.00018752	-0.032751	0.00417349	-7.84737	4.24837e-15	0.141735	0.00683643	0.00018752	1.98669e-12	37	17	46651745	17	44006744	R			NA	NA	HOXB3;HOXB3	NM_002146;NM_002146	5'UTR;1stExon	chr17:46654053-46654369	N_Shelf			NA	17:44006630-44006822			NA
cg11218561	-0.0142064	0.00604167	0.0194063	62	455	-0.0131112	0.00232161	1.88268e-08	1840	-0.0160366	0.00278868	1.0508e-08	68	0.00322813	6.77239e-07	-0.0141172	0.00179928	-7.84603	4.29418e-15	0.762798	0.00322813	6.77239e-07	2.00601e-12	37	11	1050743	11	1040743	R			NA	NA								NA	11:1040719-1040953	11:1050673-1052607	Unclassified_Cell_type_specific	NA
cg26403608	-0.0270153	0.00924117	0.00374971	62	455	-0.0298005	0.00536389	3.1674e-08	1840	-0.0292	0.00535344	5.62936e-08	68	0.00619705	2.4539e-06	-0.029135	0.00371375	-7.84517	4.32374e-15	0.966515	0.00619705	2.4539e-06	2.01771e-12	37	17	2319719	17	2266469	R			NA	NA	LOC284009;METT10D	NR_028335;NM_024086	TSS1500;3'UTR					NA		17:2319074-2320255	Unclassified	NA
cg20664247	-0.0360864	0.00832262	2.03633e-05	62	455	-0.0272845	0.00537031	4.1433e-07	1840	-0.0279874	0.00573527	1.16005e-06	68	0.00663905	2.49139e-05	-0.0292765	0.00373201	-7.84471	4.33963e-15	0.655471	0.00663905	2.49139e-05	2.02202e-12	37	1	2345475	1	2335335	R			NA	TRUE	PEX10;PEX10	NM_002617;NM_153818	TSS1500;TSS1500	chr1:2345891-2346156	N_Shore			NA		1:2344997-2348677	Promoter_Associated	NA
cg03284879	-0.00627014	0.00728829	0.390368	62	455	-0.0243289	0.00320975	5.4571e-14	1840	-0.0125737	0.00312644	6.02837e-05	68	0.00361911	0.000512295	-0.0178918	0.00228077	-7.84464	4.34204e-15	0.0127532	0.00361911	0.000512295	2.02202e-12	37	3	193894498	3	195377192	F			NA	NA								TRUE				NA
cg06241901	-0.0301481	0.00927855	0.0013005	62	455	-0.0275746	0.00636416	1.55171e-05	1840	-0.0340577	0.00514033	4.61785e-11	68	0.00595036	1.04267e-08	-0.0308744	0.00393602	-7.84407	4.36182e-15	0.755341	0.00595036	1.04267e-08	2.02911e-12	37	6	43244304	6	43352282	F			NA	NA	TTBK1	NM_032538	Body	chr6:43243593-43244305	Island			NA	6:43351572-43352283			NA
cg15393490	-0.0258015	0.00784776	0.00114075	62	455	-0.0348125	0.00524004	4.02009e-11	1840	-0.0186712	0.00487137	0.000131246	68	0.00563902	0.000929385	-0.0270374	0.00344819	-7.84104	4.46828e-15	0.109286	0.00563902	0.000929385	2.07647e-12	37	1	207996459	1	206063082	R			NA	NA							CDMR	TRUE		1:207995893-207996505	Promoter_Associated	TRUE
cg26364091	-0.0068691	0.0048805	0.160417	62	455	-0.0223389	0.00354358	3.62101e-10	1840	-0.0162592	0.00273583	3.38181e-09	68	0.00316695	2.83615e-07	-0.0166656	0.00212561	-7.84036	4.4925e-15	0.0367211	0.00316695	2.83615e-07	2.08555e-12	37	22	41633219	22	39963165	F			NA	NA	CHADL	NM_138481	Body	chr22:41633520-41634842	N_Shore			NA				TRUE
cg15393221	-0.0157596	0.00860465	0.0681009	62	455	-0.0397969	0.00574362	5.8444e-12	1840	-0.0227633	0.00473933	1.69883e-06	68	0.00548617	3.33631e-05	-0.0282374	0.00360272	-7.83779	4.58542e-15	0.0280296	0.00548617	3.33631e-05	2.12648e-12	37	19	40919485	19	45611325	F	rs34366758		NA	NA	PRX;PRX	NM_020956;NM_181882	TSS1500;TSS1500					TRUE				NA
cg04330176	-0.0182905	0.00554915	0.00110867	62	455	-0.0241495	0.00452475	1.06076e-07	1840	-0.0219011	0.00396894	3.95107e-08	68	0.00459438	1.87059e-06	-0.0218433	0.00278754	-7.83605	4.64932e-15	0.715396	0.00459438	1.87059e-06	2.15387e-12	37	10	105619211	10	105609201	F			NA	NA				chr10:105614511-105615456	S_Shelf			NA		10:105618986-105619343	Unclassified_Cell_type_specific	TRUE
cg16725944	-0.0223367	0.0062414	0.000407614	62	455	-0.0182904	0.00417898	1.2721e-05	1840	-0.0188692	0.00298966	3.51104e-10	68	0.00346078	4.97212e-08	-0.0192049	0.00245127	-7.8347	4.69969e-15	0.856811	0.00346078	4.97212e-08	2.17495e-12	37	12	133215533	12	131725606	F			NA	NA	POLE	NM_006231	Body					TRUE		12:133215368-133215671	Gene_Associated	TRUE
cg03485669	-0.0160767	0.00728833	0.0282214	62	455	-0.0281951	0.00484152	6.78169e-09	1840	-0.0278111	0.00483066	1.01139e-08	68	0.00559189	6.57663e-07	-0.0256229	0.00327092	-7.83354	4.74324e-15	0.341138	0.00559189	6.57663e-07	2.19283e-12	37	8	13016635	8	13061006	R			NA	NA	DLC1	NM_182643	Body					TRUE				NA
cg00350448	-0.00808457	0.00387235	0.0377354	62	455	-0.0182115	0.00316271	9.94205e-09	1840	-0.0149722	0.00244523	1.13593e-09	68	0.00283055	1.22654e-07	-0.0145074	0.00185225	-7.83227	4.79124e-15	0.125575	0.00283055	1.22654e-07	2.21273e-12	37	11	72433866	11	72111514	F			NA	NA	ARAP1;ARAP1;ARAP1	NM_001040118;NM_001135190;NM_015242	Body;TSS1500;TSS1500	chr11:72437676-72438005	N_Shelf			NA		11:72432591-72434003	Promoter_Associated	NA
cg19510472	-0.0289098	0.00703032	5.17603e-05	62	455	-0.0294284	0.00523519	2.18613e-08	1840	-0.0199318	0.00448525	9.40221e-06	68	0.00519205	0.000123583	-0.0255615	0.00326486	-7.82927	4.90697e-15	0.377553	0.00519205	0.000123583	2.26383e-12	37	19	14142205	19	14003205	R			NA	NA	IL27RA	NM_004843	TSS200	chr19:14142398-14142977	N_Shore			NA		19:14141765-14143437	Promoter_Associated	NA
cg13223043	-0.01904	0.00642778	0.00332114	62	455	-0.026268	0.00467702	2.24742e-08	1840	-0.0223727	0.00413412	7.12425e-08	68	0.00478559	2.93942e-06	-0.0232303	0.00296717	-7.82911	4.91345e-15	0.644377	0.00478559	2.93942e-06	2.26448e-12	37	1	26492308	1	26364895	F			NA	NA				chr1:26490522-26491015	S_Shore			NA				NA
cg12186702	-0.0178953	0.00659778	0.00710089	62	455	-0.0265658	0.00393867	2.04438e-11	1840	-0.0151766	0.00370971	4.49365e-05	68	0.0042943	0.000409124	-0.0208	0.0026569	-7.82869	4.92976e-15	0.131886	0.0042943	0.000409124	2.26965e-12	37	19	17487908	19	17348908	F			NA	NA	PLVAP	NM_031310	1stExon	chr19:17487895-17488125	Island			NA	19:17348766-17349550			NA
cg26927807	-0.0237475	0.00596957	8.88286e-05	62	455	-0.0225728	0.00385884	5.81742e-09	1840	-0.0148195	0.00345827	1.92692e-05	68	0.00400324	0.000214008	-0.0197125	0.00251883	-7.82606	5.03402e-15	0.286473	0.00400324	0.000214008	2.31526e-12	37	19	2016532	19	1967532	F			NA	TRUE	BTBD2	NM_017797	TSS1500					NA				NA
cg02565062	-0.00404809	0.0049014	0.409571	62	455	-0.0255481	0.00338773	7.26367e-14	1840	-0.0139099	0.00284101	1.0696e-06	68	0.00328871	2.34127e-05	-0.0166383	0.00212613	-7.82559	5.05267e-15	0.000823678	0.00328871	2.34127e-05	2.32144e-12	37	1	855544	1	845407	R			NA	NA	FLJ39609	NR_026874	TSS1500	chr1:854765-854973	S_Shore			NA	1:845267-845605	1:855232-855686	Unclassified	NA
cg02988730	-0.0156329	0.00472003	0.00104967	62	455	-0.0226512	0.0043382	1.97735e-07	1840	-0.0218556	0.00382247	1.27171e-08	68	0.00442483	7.84036e-07	-0.0202658	0.00258981	-7.82521	5.06809e-15	0.497865	0.00442483	7.84036e-07	2.32586e-12	37	1	110167509	1	109969032	R			NA	NA	AMPD2;AMPD2;AMPD2	NM_139156;NM_004037;NM_203404	Body;Body;TSS1500					TRUE		1:110167006-110167563	Promoter_Associated_Cell_type_specific	NA
cg10513302	-0.0203525	0.00508581	8.08116e-05	62	455	-0.0148887	0.0032557	5.12537e-06	1840	-0.0169255	0.00291652	7.72889e-09	68	0.00337611	5.35e-07	-0.0166552	0.00212844	-7.8251	5.07271e-15	0.660565	0.00337611	5.35e-07	2.32586e-12	37	6	30698905	6	30806884	F		rs74956736	NA	NA	FLOT1	NM_005803	Body					NA		6:30698505-30699531	Promoter_Associated	TRUE
cg09198200	-0.0173783	0.0059256	0.00364154	62	455	-0.0198451	0.00390108	4.00659e-07	1840	-0.0200975	0.00334781	2.35653e-09	68	0.00387536	2.14894e-07	-0.0195127	0.00249397	-7.82393	5.11975e-15	0.92322	0.00387536	2.14894e-07	2.34502e-12	37	2	208123481	2	207831726	R			NA	NA								TRUE				TRUE
cg00081324	-0.0118521	0.00457085	0.0100223	62	455	-0.0206283	0.00353773	6.49536e-09	1840	-0.0144084	0.00257923	2.69274e-08	68	0.00298567	1.39405e-06	-0.0159697	0.00204148	-7.82261	5.17407e-15	0.244264	0.00298567	1.39405e-06	2.36747e-12	37	17	48201233	17	45556232	F			NA	NA	SAMD14	NM_174920	Body					TRUE				TRUE
cg21472642	-0.0246487	0.00697928	0.000483757	62	455	-0.0305502	0.0052417	6.59682e-09	1840	-0.0254733	0.00561644	6.14611e-06	68	0.00650149	8.92629e-05	-0.0275562	0.00352271	-7.82245	5.18045e-15	0.739914	0.00650149	8.92629e-05	2.36796e-12	37	7	29233468	7	29199993	R			NA	TRUE	CHN2	NM_004067	TSS1500	chr7:29233704-29235046	N_Shore		RDMR	NA	7:29199993-29201519			NA
cg18241877	-0.00928364	0.00586088	0.114339	62	455	-0.0247142	0.00402558	1.01282e-09	1840	-0.0206436	0.00351695	5.22924e-09	68	0.00407116	3.9636e-07	-0.0201175	0.00257211	-7.82141	5.2234e-15	0.0935949	0.00407116	3.9636e-07	2.38515e-12	37	12	120706015	12	119190398	R			NA	NA				chr12:120702976-120703541	S_Shelf			NA				NA
cg15869022	-0.00630891	0.00928916	0.4976	62	455	-0.0445438	0.00673525	4.9034e-11	1840	-0.0423405	0.00674944	4.46911e-10	68	0.00781304	5.98624e-08	-0.0349627	0.00447147	-7.81906	5.32213e-15	0.00199886	0.00781304	5.98624e-08	2.42775e-12	37	2	128404486	2	128120956	F			NA	TRUE	GPR17;GPR17;LIMS2;LIMS2;LIMS2;GPR17;LIMS2;LIMS2;GPR17	NM_005291;NM_001161415;NM_001136037;NM_001161403;NM_017980;NM_001161416;NM_001161404;NR_027823;NM_001161417	5'UTR;5'UTR;Body;Body;Body;5'UTR;Body;Body;5'UTR					NA				NA
cg21613389	-0.011889	0.00729065	0.10409	62	455	-0.026179	0.00434132	1.97438e-09	1840	-0.0263616	0.00452579	6.81663e-09	68	0.00523897	4.85826e-07	-0.0237582	0.0030386	-7.81879	5.33331e-15	0.201063	0.00523897	4.85826e-07	2.43036e-12	37	17	2807593	17	2754343	R			NA	NA	RAP1GAP2;RAP1GAP2	NM_015085;NM_001100398	Body;Body					TRUE		17:2807561-2807691	Unclassified_Cell_type_specific	NA
cg09496748	-0.0158132	0.00756857	0.0375945	62	455	-0.0350658	0.00497845	2.63805e-12	1840	-0.0223305	0.00545494	4.44449e-05	68	0.00631455	0.000405695	-0.0271572	0.00347349	-7.81843	5.3487e-15	0.0687575	0.00631455	0.000405695	2.43488e-12	37	2	198029215	2	197737460	R			NA	NA	ANKRD44	NM_153697	Body	chr2:198029068-198029438	Island			TRUE	2:197737203-197737644			NA
cg06376402	-0.0156881	0.0049471	0.00168938	62	455	-0.032893	0.00670316	1.00587e-06	1840	-0.0355941	0.00520461	1.10613e-11	68	0.00602477	3.4636e-09	-0.0259601	0.00332107	-7.81678	5.41932e-15	0.0188922	0.00602477	3.4636e-09	2.46452e-12	37	10	134404945	10	134254935	F			NA	NA	INPP5A	NM_005539	Body					TRUE	10:134254853-134254936			TRUE
cg19430473	-0.049915	0.00866312	2.21962e-08	62	455	-0.0316893	0.0062834	5.02503e-07	1840	-0.0210638	0.00599557	0.000454193	68	0.00694038	0.00240563	-0.0320639	0.00410259	-7.81555	5.47248e-15	0.0340201	0.00694038	0.00240563	2.48616e-12	37	3	156468708	3	157951402	R			NA	NA								TRUE				NA
cg24869232	-0.0252678	0.00772795	0.00121334	62	455	-0.0246713	0.00518059	2.0642e-06	1840	-0.0307586	0.00498977	8.80619e-10	68	0.00577607	1.00852e-07	-0.0269629	0.00345079	-7.81356	5.55948e-15	0.713329	0.00577607	1.00852e-07	2.52312e-12	37	2	109154811	2	108521243	F			NA	NA				chr2:109150330-109151301	S_Shelf			NA				NA
cg16104276	-0.0142427	0.00626217	0.023709	62	455	-0.0351428	0.00554968	3.02593e-10	1840	-0.0253868	0.00467636	6.48702e-08	68	0.00541327	2.7357e-06	-0.0257406	0.0032952	-7.81153	5.64977e-15	0.0440309	0.00541327	2.7357e-06	2.56149e-12	37	1	44880317	1	44652904	R			NA	NA	RNF220	NM_018150	Body	chr1:44883136-44884272	N_Shelf			NA				NA
cg24067118	-0.0329523	0.0117283	0.00531425	62	455	-0.0444414	0.00715128	6.3539e-10	1840	-0.0330466	0.00717366	4.39424e-06	68	0.00830412	6.90491e-05	-0.0384217	0.00491917	-7.8106	5.69162e-15	0.510422	0.00830412	6.90491e-05	2.57784e-12	37	10	102806933	10	102796923	F			NA	NA				chr10:102807774-102808271	N_Shore		RDMR	NA	10:102796791-102796924			NA
cg12577411	-0.0277073	0.00758366	0.000309464	62	455	-0.0255164	0.00517644	8.9915e-07	1840	-0.0261357	0.00466686	2.48856e-08	68	0.00540229	1.31224e-06	-0.0261831	0.00335254	-7.80993	5.72196e-15	0.971873	0.00540229	1.31224e-06	2.58895e-12	37	6	15551489	6	15659468	F			NA	NA	DTNBP1;DTNBP1;DTNBP1	NM_183041;NM_183040;NM_032122	Body;Body;Body					TRUE				NA
cg03010972	-0.0102583	0.00619322	0.0987817	62	455	-0.0217957	0.00325815	2.95993e-11	1840	-0.0120325	0.00235112	3.43909e-07	68	0.00272162	9.82016e-06	-0.0154541	0.00197922	-7.80818	5.80203e-15	0.0480082	0.00272162	9.82016e-06	2.62252e-12	37	7	130920239	7	130570779	F		rs74406960	NA	NA	MKLN1	NM_001145354	Body					TRUE				NA
cg22367264	-0.0137425	0.00649869	0.0353558	62	455	-0.0301967	0.00414463	4.72386e-13	1840	-0.018122	0.00519665	0.000500347	68	0.00601556	0.00259089	-0.023593	0.00302162	-7.80805	5.80793e-15	0.0589142	0.00601556	0.00259089	2.62253e-12	37	12	80749665	12	79273796	F			NA	TRUE								NA				NA
cg13655803	-0.00637914	0.00930561	0.493594	62	455	-0.0391525	0.00560404	3.9246e-12	1840	-0.0271117	0.00511452	1.30176e-07	68	0.00592049	4.66549e-06	-0.0291137	0.00372888	-7.80761	5.82804e-15	0.0095996	0.00592049	4.66549e-06	2.62895e-12	37	17	48912764	17	46267763	F			NA	NA	WFIKKN2;WFIKKN2	NM_175575;NM_175575	1stExon;5'UTR					NA	17:46267446-46268031			NA
cg27646484	-0.0123274	0.00526229	0.0198608	62	455	-0.022034	0.00375585	5.26309e-09	1840	-0.0194001	0.0034719	2.67129e-08	68	0.00401902	1.38553e-06	-0.0189934	0.00243316	-7.80608	5.89929e-15	0.321376	0.00401902	1.38553e-06	2.6584e-12	37	16	31210736	16	31118237	F			NA	NA				chr16:31213566-31214287	N_Shelf			NA				NA
cg01264729	-0.0173484	0.00665582	0.00964403	62	455	-0.0241272	0.00472784	3.68372e-07	1840	-0.0292482	0.0046097	2.84148e-10	68	0.00533612	4.22508e-08	-0.0243891	0.00312453	-7.80569	5.91757e-15	0.376956	0.00533612	4.22508e-08	2.66395e-12	37	16	14622974	16	14530475	R			NA	NA	PARN;PARN	NM_001134477;NM_002582	Body;Body					TRUE		16:14622697-14623846	Unclassified	TRUE
cg13980944	-0.0142592	0.00695514	0.0412933	62	455	-0.02889	0.00483508	2.75461e-09	1840	-0.0219606	0.00386234	1.52744e-08	68	0.00447098	9.02389e-07	-0.0231697	0.00296861	-7.8049	5.95476e-15	0.210753	0.00447098	9.02389e-07	2.67799e-12	37	9	138860330	9	138000151	R			NA	NA								TRUE		9:138858736-138860473	Unclassified	NA
cg01622018	-0.0181348	0.00645181	0.00529572	62	455	-0.0249372	0.004986	6.23174e-07	1840	-0.026367	0.00422508	5.48153e-10	68	0.00489088	7.00431e-08	-0.0239599	0.0030707	-7.80274	6.05766e-15	0.578157	0.00489088	7.00431e-08	2.72152e-12	37	17	34122943	17	31147056	R			NA	NA	MMP28;MMP28	NM_001032278;NM_024302	TSS1500;TSS1500	chr17:34122024-34122801	S_Shore			NA		17:34121801-34122948	Unclassified_Cell_type_specific	TRUE
cg18448426	-0.0195777	0.00644092	0.00259637	62	455	-0.0181762	0.00402618	6.74847e-06	1840	-0.0281234	0.00417341	2.1758e-11	68	0.00483107	5.83693e-09	-0.0217519	0.00278811	-7.80167	6.10929e-15	0.266856	0.00483107	5.83693e-09	2.74196e-12	37	22	36648832	22	34978778	R			NA	NA	APOL1;APOL1;APOL1;APOL1	NM_003661;NM_001136541;NM_145343;NM_001136540	TSS1500;TSS1500;TSS1500;TSS1500					NA		22:36648819-36649508	Unclassified	NA
cg10422709	-0.0267543	0.00980469	0.00676623	62	455	-0.0363831	0.00641513	1.64098e-08	1840	-0.033006	0.0060927	6.90893e-08	68	0.00705281	2.87108e-06	-0.0333167	0.00427159	-7.7996	6.21041e-15	0.71234	0.00705281	2.87108e-06	2.78376e-12	37	15	53083978	15	50871270	R			NA	NA				chr15:53080458-53083699	S_Shore		RDMR	TRUE				NA
cg01620611	-0.0199267	0.00723765	0.00629329	62	455	-0.0291922	0.00532805	4.86787e-08	1840	-0.0262975	0.0046086	1.3587e-08	68	0.00533484	8.24868e-07	-0.0260778	0.00334352	-7.79951	6.21491e-15	0.58694	0.00533484	8.24868e-07	2.78376e-12	37	17	71306145	17	68817740	F			NA	NA	CDC42EP4	NM_012121	5'UTR	chr17:71306975-71308682	N_Shore		RDMR	NA				NA
cg02447879	-0.010364	0.00747274	0.16659	62	455	-0.0372963	0.00526391	1.96851e-12	1840	-0.0253867	0.00523595	1.35633e-06	68	0.00606105	2.8081e-05	-0.0273664	0.00350892	-7.79911	6.23455e-15	0.0120221	0.00606105	2.8081e-05	2.78976e-12	37	17	79393682	17	77008277	R			NA	NA	BAHCC1	NM_001080519	Body	chr17:79393341-79393742	Island			NA	17:77008277-77008314			TRUE
cg12419932	-0.0265316	0.00605429	1.67046e-05	62	455	-0.0212525	0.00532486	6.83253e-05	1840	-0.0294475	0.00491101	2.45789e-09	68	0.00568491	2.2196e-07	-0.0255052	0.00327048	-7.7986	6.25956e-15	0.563415	0.00568491	2.2196e-07	2.79814e-12	37	18	46069846	18	44323844	R			NA	NA	KIAA0427;KIAA0427	NM_001142397;NM_014772	5'UTR;5'UTR	chr18:46065533-46067826	S_Shelf			TRUE		18:46069774-46070081	Gene_Associated_Cell_type_specific	NA
cg18914962	-0.0220557	0.00659996	0.000947301	62	455	-0.0295779	0.00454003	9.36065e-11	1840	-0.0171306	0.00457564	0.000187192	68	0.00529668	0.00121979	-0.0238238	0.00305541	-7.79724	6.3276e-15	0.19447	0.00529668	0.00121979	2.82573e-12	37	6	136914796	6	136956489	R			NA	NA	MAP3K5	NM_005923	Body					TRUE				NA
cg14258501	-0.0288328	0.00709466	6.29402e-05	62	455	-0.0255018	0.0054049	2.55794e-06	1840	-0.0290565	0.00532114	5.44149e-08	68	0.00615967	2.39087e-06	-0.0274888	0.00352552	-7.7971	6.33471e-15	0.888777	0.00615967	2.39087e-06	2.82607e-12	37	6	31680228	6	31788207	R			NA	NA	LY6G6E;LY6G6E	NR_024541;NR_003673	Body;Body					NA		6:31680111-31680420	Unclassified_Cell_type_specific	NA
cg13843843	-0.0217459	0.00706276	0.00228656	62	455	-0.0283466	0.00523796	7.05844e-08	1840	-0.0269909	0.00490642	4.34377e-08	68	0.0056796	2.01156e-06	-0.0263539	0.0033807	-7.79539	6.42096e-15	0.747152	0.0056796	2.01156e-06	2.86169e-12	37	17	63131043	17	60561505	R			NA	NA				chr17:63133330-63133592	N_Shelf			NA				NA
cg05168015	-0.0218622	0.00849874	0.0106226	62	455	-0.0386279	0.00548719	2.71021e-12	1840	-0.0204635	0.00555365	0.000236096	68	0.00642882	0.00145712	-0.0292021	0.00374626	-7.79498	6.44165e-15	0.062527	0.00642882	0.00145712	2.86804e-12	37	5	171880461	5	171813066	F			NA	NA	SH3PXD2B	NM_001017995	Body	chr5:171881182-171881547	N_Shore			NA				TRUE
cg00316222	-0.0355982	0.00859151	4.55437e-05	62	455	-0.0283166	0.00489044	8.2492e-09	1840	-0.0193601	0.00462996	3.04246e-05	68	0.00535957	0.000303549	-0.0259528	0.00333014	-7.79329	6.52845e-15	0.222341	0.00535957	0.000303549	2.90142e-12	37	6	137817512	6	137859205	R			NA	NA				chr6:137818167-137819372	N_Shore			NA				NA
cg19510626	-0.0153748	0.00825401	0.063566	62	455	-0.0333709	0.00503555	4.48414e-11	1840	-0.0212983	0.00433721	9.94441e-07	68	0.00502068	2.21426e-05	-0.0254478	0.00326535	-7.79327	6.52961e-15	0.0978778	0.00502068	2.21426e-05	2.90142e-12	37	1	113934971	1	113736494	F			NA	NA	MAGI3;MAGI3	NM_152900;NM_001142782	Body;Body	chr1:113932580-113934070	S_Shore		RDMR	NA				NA
cg18034299	-0.0201621	0.00598385	0.000860629	62	455	-0.0249781	0.0042887	6.75939e-09	1840	-0.0182003	0.00384777	2.42823e-06	68	0.00445411	4.38544e-05	-0.0213901	0.00274512	-7.79204	6.59383e-15	0.533951	0.00445411	4.38544e-05	2.92704e-12	37	5	172359680	5	172292286	F	rs474099		NA	NA	ERGIC1	NM_001031711	Body					TRUE		5:172359248-172360680	Unclassified	TRUE
cg00156995	-0.0236116	0.00848478	0.00576081	62	455	-0.0331457	0.00572952	8.49918e-09	1840	-0.0237234	0.00445077	1.11129e-07	68	0.00515213	4.13287e-06	-0.0272037	0.00349161	-7.79117	6.63908e-15	0.425055	0.00515213	4.13287e-06	2.94419e-12	37	13	41055588	13	39953588	F			NA	NA	LOC646982;LOC646982;LOC646982	NR_024505;NR_024507;NR_024506	TSS1500;TSS1500;TSS1500					NA				NA
cg05373251	-0.0182267	0.00979587	0.0638568	62	455	-0.0430869	0.00634867	1.54156e-11	1840	-0.0316706	0.00686494	4.25598e-06	68	0.00794674	6.73803e-05	-0.0344736	0.00442518	-7.79033	6.68348e-15	0.094617	0.00794674	6.73803e-05	2.96094e-12	37	17	79451985	17	77066580	R			NA	NA				chr17:79450924-79451657	S_Shore			NA		17:79450704-79452185	Promoter_Associated	NA
cg07556261	-0.0154414	0.00518459	0.0031558	62	455	-0.0190214	0.00338647	2.24133e-08	1840	-0.016126	0.00305759	1.50365e-07	68	0.00353942	5.21046e-06	-0.0172376	0.00221282	-7.78986	6.70822e-15	0.78032	0.00353942	5.21046e-06	2.96895e-12	37	20	35484900	20	34918314	F		rs80069641	NA	NA	C20orf117;C20orf117	NM_080627;NM_199181	Body;5'UTR					TRUE		20:35484547-35485875	Unclassified_Cell_type_specific	TRUE
cg14608903	-0.0297299	0.00813855	0.000310134	62	455	-0.0205092	0.00481557	2.15757e-05	1840	-0.0310046	0.00477344	1.08346e-10	68	0.00552566	2.01133e-08	-0.025818	0.00331548	-7.78711	6.85615e-15	0.312327	0.00552566	2.01133e-08	3.03142e-12	37	10	116287249	10	116277239	F			NA	NA	ABLIM1;ABLIM1;ABLIM1;ABLIM1	NM_001003408;NM_001003407;NM_006720;NM_002313	Body;Body;TSS1500;Body					TRUE		10:116286409-116287292	Promoter_Associated	NA
cg03752138	-0.0166419	0.00711882	0.0201156	62	455	-0.0222266	0.0041884	1.25129e-07	1840	-0.0214359	0.00353327	1.60174e-09	68	0.00409006	1.5973e-07	-0.0210731	0.00270652	-7.78606	6.91324e-15	0.790112	0.00409006	1.5973e-07	3.05112e-12	37	17	76357232	17	73868827	F		rs73998048	NA	NA	SOCS3	NM_003955	TSS1500	chr17:76354818-76357038	S_Shore	high-CpG:73867500-73868871		NA		17:76356524-76357673	Unclassified	NA
cg01481251	-0.00657165	0.00722314	0.363719	62	455	-0.0259055	0.00432515	2.52558e-09	1840	-0.0192013	0.00306484	4.70392e-10	68	0.0035478	6.22674e-08	-0.0199661	0.00256435	-7.78604	6.9144e-15	0.0681903	0.0035478	6.22674e-08	3.05112e-12	37	11	32912719	11	32869295	R			NA	NA				chr11:32913989-32915514	N_Shore		RDMR	NA		11:32912572-32912770	Unclassified_Cell_type_specific	NA
cg09639152	-0.0214177	0.010814	0.0486341	62	455	-0.0455282	0.00637243	1.29567e-12	1840	-0.0247474	0.00618456	6.56313e-05	68	0.00715914	0.000546732	-0.0339197	0.00435657	-7.78587	6.92341e-15	0.0429268	0.00715914	0.000546732	3.05208e-12	37	3	45078075	3	45053079	R			NA	NA				chr3:45077069-45077690	S_Shore			TRUE	3:45052911-45053106	3:45077441-45079749	Unclassified	NA
cg03119748	-0.0182507	0.00769938	0.0184555	62	455	-0.0283756	0.00664714	2.06494e-05	1840	-0.0278649	0.00390112	1.34688e-12	68	0.00451587	6.81071e-10	-0.0261636	0.00336075	-7.78506	6.96815e-15	0.51973	0.00451587	6.81071e-10	3.06877e-12	37	10	12629812	10	12669818	F		rs77826475	NA	NA	CAMK1D;CAMK1D	NM_020397;NM_153498	Body;Body					TRUE		10:12629790-12629898	Unclassified_Cell_type_specific	NA
cg24572204	-0.0192324	0.00542262	0.000458165	62	455	-0.0256021	0.00542366	2.53103e-06	1840	-0.0256391	0.00429479	2.88088e-09	68	0.00497158	2.50756e-07	-0.0236187	0.00303642	-7.77847	7.34066e-15	0.620896	0.00497158	2.50756e-07	3.22964e-12	37	5	40735231	5	40770988	F			NA	NA	TTC33	NM_012382	Body					TRUE				NA
cg00708603	-0.0139819	0.00626661	0.0264724	62	455	-0.028008	0.00368621	4.75676e-14	1840	-0.0113297	0.00344572	0.00102929	68	0.00398871	0.00450517	-0.0193276	0.00248519	-7.77709	7.42105e-15	0.00581822	0.00398871	0.00450517	3.26179e-12	37	2	16463534	2	16327015	R		rs76981235	NA	NA								TRUE				NA
cg17616646	-0.015206	0.00385051	9.96538e-05	62	455	-0.0150595	0.00297817	4.69208e-07	1840	-0.0135104	0.00264605	3.65967e-07	68	0.00306302	1.0299e-05	-0.0145182	0.00186735	-7.77474	7.56039e-15	0.917043	0.00306302	1.0299e-05	3.31976e-12	37	11	67271660	11	67028236	R			NA	NA	PITPNM1;PITPNM1	NM_004910;NM_001130848	5'UTR;5'UTR	chr11:67271659-67272942	Island			NA	11:67028182-67029453			NA
cg10482356	-0.0190363	0.0052873	0.000376623	62	455	-0.0248998	0.00425848	5.90521e-09	1840	-0.0171842	0.00383847	8.07547e-06	68	0.00444335	0.000110003	-0.0206576	0.00265781	-7.77243	7.69936e-15	0.427961	0.00444335	0.000110003	3.37494e-12	37	16	56328421	16	54885922	R			NA	NA	GNAO1;GNAO1	NM_020988;NM_138736	Body;Body					TRUE				NA
cg16219535	-0.0171368	0.0071908	0.0178414	62	455	-0.0357714	0.00586168	1.26947e-09	1840	-0.0332834	0.00614857	7.0664e-08	68	0.00711749	2.92111e-06	-0.0297656	0.00382966	-7.7724	7.70118e-15	0.112005	0.00711749	2.92111e-06	3.37494e-12	37	14	50054412	14	49124162	R			NA	NA	RPS29;RPS29	NM_001030001;NM_001032	TSS1500;TSS1500	chr14:50052650-50053033	S_Shore			NA				NA
cg04869770	-0.0115139	0.00616892	0.0630399	62	455	-0.0317105	0.0049453	1.81786e-10	1840	-0.0215624	0.00393116	4.75219e-08	68	0.00455064	2.15505e-06	-0.0228694	0.002943	-7.77079	7.80005e-15	0.0356674	0.00455064	2.15505e-06	3.41491e-12	37	1	164561550	1	162828174	F	rs77178171		NA	NA	PBX1	NM_002585	Body					TRUE				NA
cg25838968	-0.0385145	0.00984105	0.000114576	62	455	-0.0346533	0.00564991	1.05015e-09	1840	-0.0203217	0.00519009	9.37604e-05	68	0.00600796	0.000718389	-0.0295035	0.00379713	-7.76993	7.85269e-15	0.135008	0.00600796	0.000718389	3.43459e-12	37	1	208250847	1	206317470	F			NA	NA	PLXNA2	NM_025179	Body					TRUE				NA
cg16014060	-0.00863171	0.00550237	0.117858	62	455	-0.0335075	0.00539494	6.49671e-10	1840	-0.0254651	0.00400415	2.5873e-10	68	0.00463514	3.93112e-08	-0.0230103	0.00296262	-7.76688	8.04438e-15	0.00430701	0.00463514	3.93112e-08	3.51498e-12	37	14	69020214	14	68089967	R			NA	NA	RAD51L1	NM_133509	Body					TRUE				NA
cg08553950	-0.0190747	0.00561139	0.000775348	62	455	-0.0258145	0.00451666	1.27419e-08	1840	-0.0186889	0.00384868	1.3074e-06	68	0.00445517	2.73023e-05	-0.0214454	0.00276122	-7.76664	8.05955e-15	0.473068	0.00445517	2.73023e-05	3.51647e-12	37	20	36012016	20	35445430	R			NA	NA	SRC;SRC	NM_198291;NM_005417	5'UTR;5'UTR	chr20:36012595-36013439	N_Shore	low-CpG:35445350-35445433		NA		20:36011903-36012034	Unclassified_Cell_type_specific	NA
cg07827420	-0.0150499	0.00548675	0.00648747	62	455	-0.0232073	0.00395135	5.05914e-09	1840	-0.0165548	0.0031674	1.93772e-07	68	0.00366653	6.32799e-06	-0.0187458	0.00241366	-7.76657	8.06412e-15	0.352446	0.00366653	6.32799e-06	3.51647e-12	37	17	75371764	17	72883359	F			NA	NA	SEPT9;SEPT9;SEPT9;SEPT9;SEPT9	NM_001113492;NM_001113493;NM_001113491;NM_006640;NM_001113494	5'UTR;Body;Body;Body;TSS1500	chr17:75368688-75370506	S_Shore		RDMR	TRUE				NA
cg14818812	-0.0138923	0.00844984	0.101296	62	455	-0.0389725	0.00611542	2.33962e-10	1840	-0.0288163	0.00521084	3.69558e-08	68	0.00603198	1.77712e-06	-0.029733	0.00382839	-7.76645	8.07143e-15	0.0544711	0.00603198	1.77712e-06	3.51647e-12	37	8	142362180	8	142431362	F			NA	NA								TRUE				TRUE
cg07606234	-0.0178638	0.010131	0.0789589	62	455	-0.0504818	0.00736258	9.59774e-12	1840	-0.0317754	0.00655425	1.35946e-06	68	0.00758709	2.81307e-05	-0.0363745	0.00468485	-7.76428	8.21073e-15	0.0250065	0.00758709	2.81307e-05	3.57367e-12	37	14	24551147	14	23620987	F			NA	NA	NRL	NM_006177	Body	chr14:24550317-24551148	Island			TRUE				NA
cg03419051	-0.0133163	0.00581642	0.0228098	62	455	-0.0236545	0.00409027	8.5973e-09	1840	-0.019864	0.00352514	2.04362e-08	68	0.00408065	1.12821e-06	-0.020085	0.0025873	-7.76293	8.29926e-15	0.346669	0.00408065	1.12821e-06	3.60868e-12	37	17	29814382	17	26838508	F			NA	NA	RAB11FIP4	NM_032932	Body	chr17:29814614-29815662	N_Shore			NA				NA
cg07082267	-0.0132091	0.00513957	0.0106923	62	455	-0.0173085	0.00320562	7.55372e-08	1840	-0.0180774	0.00311571	7.78814e-09	68	0.00360669	5.38145e-07	-0.0168554	0.00217163	-7.76163	8.38436e-15	0.726841	0.00360669	5.38145e-07	3.64214e-12	37	16	85429035	16	83986536	R			NA	NA								TRUE				NA
cg01882880	-0.00994712	0.00517166	0.0554598	62	455	-0.0144647	0.00311649	3.70631e-06	1840	-0.0131701	0.00190836	7.23173e-12	68	0.00220909	2.49506e-09	-0.0132071	0.00170186	-7.7604	8.46641e-15	0.755612	0.00220909	2.49506e-09	3.6742e-12	37	17	46623819	17	43978818	R			NA	NA	HOXB2	NM_002145	TSS1500	chr17:46627787-46628444	N_Shelf			NA				TRUE
cg00384847	-0.0231296	0.00722767	0.00153393	62	455	-0.0208725	0.00440266	2.29142e-06	1840	-0.025272	0.00412925	1.15564e-09	68	0.00477995	1.24287e-07	-0.0229315	0.00295526	-7.75957	8.52175e-15	0.794846	0.00477995	1.24287e-07	3.69462e-12	37	1	12291339	1	12213926	F			NA	NA	VPS13D;VPS13D	NM_018156;NM_015378	5'UTR;5'UTR	chr1:12289954-12290585	S_Shore			NA		1:12289626-12291393	Promoter_Associated	NA
cg20296990	-0.0128634	0.00475477	0.00724755	62	455	-0.0186674	0.00264141	2.23504e-12	1840	-0.00855028	0.00233004	0.000250378	68	0.00269721	0.00152417	-0.0135987	0.00175407	-7.75266	8.99843e-15	0.027194	0.00269721	0.00152417	3.89661e-12	37	17	79184968	17	76799563	F			NA	NA	AZI1;AZI1	NM_014984;NM_001009811	Body;Body	chr17:79183373-79183967	S_Shore			NA				NA
cg23351289	-0.0372439	0.00792188	4.08534e-06	62	455	-0.0216929	0.00503639	1.74033e-05	1840	-0.0232399	0.00424235	4.93891e-08	68	0.00491088	2.21967e-06	-0.0249147	0.00321373	-7.75257	9.00511e-15	0.229036	0.00491088	2.21967e-06	3.89661e-12	37	19	34849945	19	39541785	F			NA	NA				chr19:34850071-34850587	N_Shore			TRUE		19:34849595-34850872	Promoter_Associated	NA
cg05725263	0.00338536	0.0042572	0.427176	62	455	-0.00766609	0.00111521	8.51125e-12	1840	-0.00652607	0.00130982	6.91347e-07	68	0.00151623	1.67629e-05	-0.00681178	0.000879016	-7.74932	9.23857e-15	0.0415928	0.00151623	1.67629e-05	3.99376e-12	37	11	66650560	11	66407136	F		rs58204291	NA	NA	PC;PC;PC	NM_000920;NM_022172;NM_001040716	5'UTR;5'UTR;5'UTR					NA	11:66407048-66407143	11:66649482-66651259	Unclassified	TRUE
cg13038618	-0.0182637	0.00857779	0.0341239	62	455	-0.0344627	0.00552599	5.53809e-10	1840	-0.0243929	0.00475381	3.20574e-07	68	0.00550294	9.30564e-06	-0.0274985	0.00354974	-7.74662	9.43702e-15	0.21591	0.00550294	9.30564e-06	4.07246e-12	37	14	77467391	14	76537144	F	rs77768261		NA	NA								NA	14:76536767-76537145			NA
cg11848931	-0.0387404	0.0124202	0.00200572	62	455	-0.0442268	0.00838339	1.48005e-07	1840	-0.0542667	0.00969592	2.53692e-08	68	0.0112238	1.33175e-06	-0.0457672	0.00590804	-7.7466	9.4389e-15	0.628979	0.0112238	1.33175e-06	4.07246e-12	37	10	25210092	10	25250098	R			NA	NA	PRTFDC1	NM_020200	Body					TRUE				NA
cg05609445	-0.0073841	0.00531271	0.165682	62	455	-0.0177445	0.00342322	2.41617e-07	1840	-0.013752	0.00204017	2.14827e-11	68	0.00236167	5.77989e-09	-0.0141356	0.00182557	-7.74311	9.70154e-15	0.252489	0.00236167	5.77989e-09	4.18174e-12	37	11	19203825	11	19160401	R			NA	NA	CSRP3;CSRP3	NM_001127656;NM_003476	3'UTR;3'UTR					NA				NA
cg04448477	-0.0140702	0.00565192	0.0133831	62	455	-0.0198778	0.00373857	1.18372e-07	1840	-0.0183807	0.00310107	3.71787e-09	68	0.00358975	3.05021e-07	-0.0182265	0.00235406	-7.74257	9.74249e-15	0.691521	0.00358975	3.05021e-07	4.19534e-12	37	4	55095148	4	54789905	R			NA	NA	PDGFRA	NM_006206	TSS200	chr4:55096185-55100331	N_Shore			NA		4:55095087-55095309	Unclassified_Cell_type_specific	TRUE
cg23942789	-0.0166368	0.00549015	0.00267478	62	455	-0.0235679	0.00362747	1.05143e-10	1840	-0.0121586	0.00280207	1.51375e-05	68	0.00324363	0.000177921	-0.0171319	0.00221285	-7.742	9.78672e-15	0.0637089	0.00324363	0.000177921	4.21032e-12	37	5	76505840	5	76541596	F			NA	NA	PDE8B;PDE8B;PDE8B;PDE8B;PDE8B	NM_001029851;NM_001029854;NM_001029852;NM_003719;NM_001029853	TSS1500;TSS1500;TSS1500;TSS1500;TSS1500	chr5:76506029-76507189	N_Shore			NA				NA
cg05955675	-0.0316019	0.0153272	0.0401607	62	455	-0.0719032	0.010497	1.00454e-11	1840	-0.0439654	0.00995573	1.06788e-05	68	0.0115246	0.000136229	-0.0535965	0.00692355	-7.74119	9.84904e-15	0.0550478	0.0115246	0.000136229	4.23305e-12	37	16	85206653	16	83764154	R			NA	NA				chr16:85204598-85205031	S_Shore		RDMR	NA				NA
cg09391066	-0.0248017	0.00963183	0.0105459	62	455	-0.033711	0.00566227	3.13363e-09	1840	-0.0270486	0.00539317	5.84245e-07	68	0.00624305	1.47358e-05	-0.0297633	0.0038454	-7.73996	9.94461e-15	0.624841	0.00624305	1.47358e-05	4.27001e-12	37	6	3163814	6	3108813	F			NA	NA				chr6:3162832-3163523	S_Shore			NA		6:3162460-3163974	Unclassified	NA
cg02852238	-0.0231372	0.00712916	0.00131725	62	455	-0.0241254	0.00404422	2.91965e-09	1840	-0.0180413	0.0040537	9.11605e-06	68	0.00469249	0.000120694	-0.0217825	0.00281461	-7.73908	1.0014e-14	0.604299	0.00469249	0.000120694	4.29567e-12	37	15	42174934	15	39962226	R			NA	NA	SPTBN5	NM_016642	Body	chr15:42174084-42174855	S_Shore			NA				TRUE
cg27418434	-0.00421984	0.0024556	0.0868349	62	455	-0.00757108	0.00110763	1.10866e-11	1840	-0.00540482	0.00132027	4.44261e-05	68	0.00152832	0.000405563	-0.00651847	0.000842434	-7.73766	1.01264e-14	0.315006	0.00152832	0.000405563	4.3397e-12	37	7	751009	7	717535	R			NA	NA	PRKAR1B;PRKAR1B;PRKAR1B;PRKAR1B;PRKAR1B;PRKAR1B	NM_001164759;NM_001164762;NM_001164758;NM_001164760;NM_001164761;NM_002735	Body;Body;Body;Body;Body;Body	chr7:750788-751237	Island			NA	7:717343-719048			TRUE
cg27054084	-0.0139672	0.00630695	0.0276062	62	455	-0.0241836	0.00382554	3.23972e-10	1840	-0.0197752	0.00414681	2.01039e-06	68	0.00480027	3.79527e-05	-0.0209093	0.00270302	-7.73554	1.02968e-14	0.36789	0.00480027	3.79527e-05	4.4085e-12	37	5	122851781	5	122879680	F			NA	NA	CSNK1G3;CSNK1G3;CSNK1G3;CSNK1G3	NM_001044722;NM_004384;NM_001031812;NM_001044723	5'UTR;5'UTR;5'UTR;5'UTR	chr5:122847661-122848292	S_Shelf			NA		5:122851455-122851805	Unclassified_Cell_type_specific	NA
cg23371680	-0.0111649	0.00612826	0.0695579	62	455	-0.0312198	0.00467502	3.19812e-11	1840	-0.0253991	0.00506883	5.97879e-07	68	0.0058676	1.49984e-05	-0.024288	0.00313995	-7.73515	1.03285e-14	0.0330416	0.0058676	1.49984e-05	4.41782e-12	37	2	31511030	2	31364534	F			NA	NA								TRUE				NA
cg19852660	-0.00916714	0.00725835	0.207662	62	455	-0.0266143	0.00446031	2.89304e-09	1840	-0.0284049	0.0046533	1.27469e-09	68	0.00538659	1.34015e-07	-0.0240162	0.00310518	-7.73423	1.04031e-14	0.0747061	0.00538659	1.34015e-07	4.44548e-12	37	11	2846681	11	2803257	F			NA	NA	KCNQ1;KCNQ1	NM_000218;NM_181798	Body;Body					NA	11:2803217-2803348			TRUE
cg06974428	-0.0272847	0.00711945	0.000157179	62	455	-0.0339672	0.00551892	9.21074e-10	1840	-0.0218212	0.00625093	0.000493644	68	0.00723597	0.00256423	-0.0288902	0.00373563	-7.73371	1.0446e-14	0.396237	0.00723597	0.00256423	4.45956e-12	37	10	22972299	10	23012305	R			NA	NA	PIP4K2A	NM_005028	Body					TRUE		10:22972157-22972556	Unclassified	NA
cg14037218	-0.0146053	0.00618807	0.0189592	62	455	-0.029699	0.0046056	1.44017e-10	1840	-0.0217843	0.0046145	2.54005e-06	68	0.00534168	4.53918e-05	-0.0234984	0.00303861	-7.73329	1.04804e-14	0.136635	0.00534168	4.53918e-05	4.46997e-12	37	1	150522367	1	148788991	F			NA	NA	ADAMTSL4;ADAMTSL4	NM_019032;NM_025008	5'UTR;5'UTR	chr1:150521349-150522368	Island			NA				NA
cg20276630	-0.0317784	0.00914871	0.000596176	62	455	-0.0338245	0.00564965	2.56356e-09	1840	-0.0229666	0.00537968	2.06979e-05	68	0.00622743	0.000226047	-0.0294166	0.00380519	-7.73064	1.07006e-14	0.417249	0.00622743	0.000226047	4.55952e-12	37	10	97055439	10	97045429	R			NA	NA				chr10:97055128-97055448	Island		DMR	NA	10:97045119-97045438			NA
cg15677294	-0.0208471	0.00557935	0.000226785	62	455	-0.0230628	0.00434849	1.27221e-07	1840	-0.0172752	0.0034565	6.38824e-07	68	0.00400119	1.57788e-05	-0.0201288	0.00260404	-7.72983	1.07691e-14	0.612496	0.00400119	1.57788e-05	4.58431e-12	37	19	6502938	19	6453938	R			NA	TRUE	TUBB4	NM_006087	TSS1500	chr19:6502090-6502411	S_Shore			NA				TRUE
cg07658646	-0.0306009	0.00788389	0.000129962	62	455	-0.0385676	0.00649471	3.43468e-09	1840	-0.0271876	0.0071705	0.000154874	68	0.00830046	0.00105499	-0.0331663	0.00429101	-7.72925	1.08186e-14	0.517801	0.00830046	0.00105499	4.60099e-12	37	12	11002197	12	10893464	R			NA	NA	PRR4;PRR4	NM_007244;NM_001098538	TSS200;Body					NA				NA
cg13661908	-0.0126557	0.00461864	0.00654189	62	455	-0.0135274	0.00336961	6.19567e-05	1840	-0.0213404	0.00293103	5.03327e-13	68	0.00339291	3.18082e-10	-0.0164029	0.00212325	-7.72534	1.11556e-14	0.173411	0.00339291	3.18082e-10	4.7398e-12	37	17	42441775	17	39797301	F			NA	NA	FAM171A2	NM_198475	TSS1500	chr17:42440522-42441281	S_Shore			NA				NA
cg24403338	-0.0165324	0.00815446	0.043582	62	455	-0.0278759	0.00490651	1.54984e-08	1840	-0.0277393	0.00480504	9.22863e-09	68	0.00556224	6.13014e-07	-0.0259073	0.0033539	-7.72453	1.12265e-14	0.451313	0.00556224	6.13014e-07	4.76539e-12	37	20	31366437	20	30830098	R			NA	NA	DNMT3B;DNMT3B;DNMT3B;DNMT3B	NM_175849;NM_006892;NM_175850;NM_175848	5'UTR;5'UTR;TSS1500;5'UTR					NA		20:31365642-31367246	Unclassified	TRUE
cg24674703	-0.0298438	0.00797152	0.000220581	62	455	-0.0326858	0.00615649	1.23473e-07	1840	-0.023068	0.00458006	5.23811e-07	68	0.0053018	1.35538e-05	-0.0277063	0.00358757	-7.72287	1.13742e-14	0.474386	0.0053018	1.35538e-05	4.82349e-12	37	11	60869960	11	60626536	F			NA	TRUE	CD5;CD5	NM_014207;NM_014207	5'UTR;1stExon			low-CpG:60626530-60626549		NA		11:60869464-60870416	Promoter_Associated_Cell_type_specific	NA
cg00349404	-0.0171509	0.00879122	0.0520788	62	455	-0.0342185	0.00548572	5.49405e-10	1840	-0.0283125	0.00552197	3.27317e-07	68	0.00639214	9.45521e-06	-0.0290463	0.00376239	-7.72017	1.16177e-14	0.254995	0.00639214	9.45521e-06	4.92209e-12	37	10	106100036	10	106090026	R			NA	NA				chr10:106097595-106098556	S_Shore			NA				NA
cg18969008	-0.0382187	0.0102075	0.000220266	62	455	-0.0334011	0.00639439	1.95476e-07	1840	-0.0366572	0.00736933	7.20554e-07	68	0.00853062	1.73025e-05	-0.0353047	0.00457408	-7.71841	1.17786e-14	0.906986	0.00853062	1.73025e-05	4.98549e-12	37	2	10445016	2	10362467	F			NA	NA	HPCAL1;HPCAL1	NM_002149;NM_134421	5'UTR;5'UTR	chr2:10442308-10444509	S_Shore			NA	2:10362208-10362487	2:10443656-10445129	Promoter_Associated	NA
cg13097993	-0.0342726	0.0110147	0.00205629	62	455	-0.0333948	0.00601271	3.19825e-08	1840	-0.0315768	0.00624224	4.67726e-07	68	0.00722592	1.24279e-05	-0.0328938	0.00426189	-7.71814	1.18041e-14	0.972471	0.00722592	1.24279e-05	4.98787e-12	37	14	51026600	14	50096350	F			NA	NA	ATL1;ATL1;ATL1	NM_015915;NM_001127713;NM_181598	TSS200;5'UTR;TSS200	chr14:51026872-51027570	N_Shore			NA				NA
cg20923498	-0.019912	0.00597026	0.000969147	62	455	-0.0260879	0.00512066	3.85211e-07	1840	-0.0204438	0.00365212	2.52365e-08	68	0.00422763	1.32641e-06	-0.0220839	0.00286131	-7.71811	1.18065e-14	0.63946	0.00422763	1.32641e-06	4.98787e-12	37	2	99096920	2	98463352	F			NA	NA	INPP4A;INPP4A;INPP4A;INPP4A	NM_001566;NM_004027;NM_001134224;NM_001134225	5'UTR;5'UTR;5'UTR;5'UTR					TRUE		2:99096833-99096945	Promoter_Associated	TRUE
cg12816198	-0.0158312	0.00928069	0.0891653	62	455	-0.0435785	0.00706248	8.35541e-10	1840	-0.063076	0.0100258	3.9858e-10	68	0.0116057	5.48172e-08	-0.0390396	0.0050583	-7.71793	1.18234e-14	0.00417761	0.0116057	5.48172e-08	4.99028e-12	37	7	128577593	7	128364829	R			NA	NA	IRF5;IRF5;IRF5;IRF5;IRF5;IRF5	NM_001098630;NM_032643;NM_001098629;NM_001098628;NM_001098631;NM_002200	TSS1500;TSS1500;TSS1500;TSS1500;TSS1500;TSS1500	chr7:128577818-128578756	N_Shore			NA	7:128364660-128366218	7:128577494-128579368	Promoter_Associated	NA
cg06772279	-0.010508	0.00474856	0.0277235	62	455	-0.0258771	0.00330855	8.73836e-15	1840	-0.00969808	0.00348268	0.00541731	68	0.00403149	0.0161468	-0.0173741	0.00225172	-7.71592	1.20112e-14	0.00211122	0.00403149	0.0161468	5.06204e-12	37	1	226075679	1	224142302	F			NA	NA	LEFTY1	NM_020997	Body	chr1:226075150-226075680	Island			NA				TRUE
cg10950358	-0.0203598	0.00926926	0.0288886	62	455	-0.0495975	0.00723442	9.64855e-12	1840	-0.0332483	0.00763724	1.4194e-05	68	0.00884075	0.00016937	-0.0369776	0.00479241	-7.71587	1.20161e-14	0.0400549	0.00884075	0.00016937	5.06204e-12	37	1	147253401	1	145720025	R			NA	NA								TRUE				NA
cg18809126	-0.0101165	0.00405778	0.0132488	62	455	-0.0158611	0.00351032	6.6265e-06	1840	-0.0213577	0.00301975	2.20591e-12	68	0.00349561	9.97257e-10	-0.0163123	0.00211419	-7.71562	1.20392e-14	0.109091	0.00349561	9.97257e-10	5.06699e-12	37	3	11623526	3	11598526	F			TRUE	NA	VGLL4;VGLL4;VGLL4	NM_014667;NM_001128220;NM_001128219	Body;Body;Body					TRUE				NA
cg19727396	-0.0083515	0.00435025	0.0559173	62	455	-0.017483	0.00248617	2.85719e-12	1840	-0.0115439	0.0030786	0.000182921	68	0.00356374	0.00119841	-0.0142442	0.00184628	-7.71509	1.209e-14	0.128343	0.00356374	0.00119841	5.08354e-12	37	1	230415185	1	228481808	R			NA	NA	GALNT2	NM_004481	Body	chr1:230415342-230415689	N_Shore			NA	1:228481742-228481849			NA
cg09570614	-0.0274159	0.00729712	0.000209734	62	455	-0.0214265	0.00448056	1.87275e-06	1840	-0.0235613	0.00424339	3.25875e-08	68	0.00491207	1.6137e-06	-0.0232528	0.00301461	-7.71337	1.22535e-14	0.780523	0.00491207	1.6137e-06	5.14745e-12	37	2	112124380	2	111840851	R			NA	NA								NA	2:111840835-111840902			NA
cg05720226	-0.014572	0.00522316	0.00563999	62	455	-0.0271294	0.00396991	1.12075e-11	1840	-0.01248	0.00295385	2.51506e-05	68	0.00341933	0.000262396	-0.0179003	0.00232097	-7.71245	1.23427e-14	0.0155809	0.00341933	0.000262396	5.18004e-12	37	7	116786597	7	116573833	F			NA	NA	ST7;ST7;ST7OT2	NM_018412;NM_021908;NR_002331	Body;Body;TSS1500					NA				NA
cg15514896	-0.0274418	0.00718871	0.000166579	62	455	-0.0209519	0.00542795	0.000117301	1840	-0.0301567	0.00464097	1.06472e-10	68	0.00537231	1.98449e-08	-0.0260066	0.00337215	-7.71218	1.23691e-14	0.471471	0.00537231	1.98449e-08	5.18623e-12	37	1	229074115	1	227140738	F			NA	NA								TRUE		1:229074017-229074646	Unclassified_Cell_type_specific	NA
cg17526175	-0.0133507	0.00695577	0.0559687	62	455	-0.0332586	0.00537519	7.51867e-10	1840	-0.0331741	0.00592352	2.48659e-08	68	0.00685697	1.31144e-06	-0.0278598	0.00361438	-7.70806	1.27746e-14	0.0507804	0.00685697	1.31144e-06	5.35126e-12	37	19	33624542	19	38316382	F			NA	NA	WDR88	NM_173479	Body	chr19:33625467-33625805	N_Shore			TRUE				NA
cg02065192	-0.00473935	0.00359703	0.188739	62	455	-0.0198895	0.00240195	2.32859e-16	1840	-0.00691426	0.00203911	0.000712649	68	0.00236044	0.00339803	-0.0117525	0.00152481	-7.70747	1.28336e-14	5.89111e-05	0.00236044	0.00339803	5.37091e-12	37	1	6421414	1	6344001	F			NA	NA	ACOT7;ACOT7;ACOT7	NM_181864;NM_181865;NM_007274	Body;TSS1500;Body					NA				NA
cg17228560	-0.0250244	0.0103344	0.0161033	62	455	-0.0416991	0.007315	1.38855e-08	1840	-0.0334615	0.00604643	3.61298e-08	68	0.00699925	1.74658e-06	-0.035008	0.00454244	-7.70686	1.28949e-14	0.402772	0.00699925	1.74658e-06	5.3915e-12	37	17	39993002	17	37246528	F			NA	NA	KLHL10;NT5C3L	NM_152467;NM_052935	TSS1500;TSS1500	chr17:39992021-39992627	S_Shore		DMR	NA				NA
cg19821872	-0.00968458	0.00417279	0.0210217	62	455	-0.0207884	0.00274266	5.45915e-14	1840	-0.00847483	0.00293239	0.00389992	68	0.00339448	0.0125373	-0.0146318	0.00189949	-7.70301	1.32896e-14	0.00769478	0.00339448	0.0125373	5.55134e-12	37	2	240667798	2	240332735	R			NA	NA								NA	2:240332702-240332838			NA
cg14986357	-0.0152289	0.00259799	1.30336e-08	62	455	-0.00756079	0.00170736	1.00535e-05	1840	-0.00699823	0.00168657	3.49706e-05	68	0.00195234	0.000337686	-0.00887257	0.00115197	-7.70207	1.3388e-14	0.0235404	0.00195234	0.000337686	5.58722e-12	37	1	44888866	1	44661453	F			NA	NA	RNF220	NM_018150	Body					TRUE				NA
cg17601209	-0.00269424	0.00266251	0.312464	62	455	-0.0136734	0.00186935	3.83677e-13	1840	-0.00903273	0.00193262	3.18765e-06	68	0.00223717	5.40087e-05	-0.00972468	0.00126286	-7.70053	1.35499e-14	0.00313527	0.00223717	5.40087e-05	5.64439e-12	37	1	3191678	1	3181538	R		rs75375178	NA	NA	PRDM16;PRDM16	NM_022114;NM_199454	Body;Body	chr1:3195376-3196052	N_Shelf			NA	1:3181475-3181562			NA
cg14794655	-0.0217055	0.0089314	0.0157263	62	455	-0.0356068	0.00575041	7.30621e-10	1840	-0.0240084	0.00491891	1.15457e-06	68	0.00569405	2.48239e-05	-0.0283806	0.00368553	-7.70053	1.35503e-14	0.255722	0.00569405	2.48239e-05	5.64439e-12	37	2	54558352	2	54411856	R			NA	NA	C2orf73	NM_001100396	Body	chr2:54557630-54558039	S_Shore			NA		2:54557264-54558433	Promoter_Associated	NA
cg08133584	-0.0275842	0.00859176	0.00148149	62	455	-0.0318706	0.00625161	3.78574e-07	1840	-0.0276608	0.00495479	2.74951e-08	68	0.00573558	1.41654e-06	-0.029195	0.00379236	-7.69839	1.37792e-14	0.865077	0.00573558	1.41654e-06	5.73436e-12	37	16	609679	16	549680	R			NA	NA	C16orf11	NM_145270	TSS1500	chr16:609772-611178	N_Shore			NA	16:549662-551479	16:609627-609927	Unclassified_Cell_type_specific	NA
cg04223924	-0.0168028	0.00792699	0.0349243	62	455	-0.0400918	0.00586089	1.07014e-11	1840	-0.0296745	0.00695442	2.08948e-05	68	0.00805032	0.000227692	-0.0313026	0.00406704	-7.69664	1.39689e-14	0.0597354	0.00805032	0.000227692	5.80792e-12	37	2	98552472	2	97918904	F			NA	NA	TMEM131	NM_015348	Body					TRUE				NA
cg26426774	-0.0139504	0.00375861	0.000249107	62	455	-0.0202642	0.0033479	1.72079e-09	1840	-0.0124877	0.00316784	8.4046e-05	68	0.00366704	0.000660684	-0.0158898	0.00206562	-7.69252	1.44262e-14	0.242417	0.00366704	0.000660684	5.99076e-12	37	8	33356290	8	33475832	F	rs76212197		NA	NA	C8orf41;MAK16;C8orf41	NM_001102401;NM_032509;NM_025115	3'UTR;3'UTR;3'UTR					NA				NA
cg13641082	-0.0202907	0.00504406	7.43357e-05	62	455	-0.0182777	0.00397077	4.44818e-06	1840	-0.0233293	0.00425429	4.78625e-08	68	0.0049247	2.16688e-06	-0.0202741	0.00263559	-7.69244	1.44356e-14	0.726993	0.0049247	2.16688e-06	5.99076e-12	37	7	2319604	7	2286130	R			NA	NA	SNX8	NM_013321	Body	chr7:2318238-2319079	S_Shore			NA				NA
cg00537837	-0.0234267	0.00916129	0.0110889	62	455	-0.0419625	0.00650488	1.41727e-10	1840	-0.0311447	0.00720221	1.61812e-05	68	0.00833716	0.000187234	-0.034423	0.00447506	-7.69219	1.44642e-14	0.230069	0.00833716	0.000187234	5.99706e-12	37	16	85363209	16	83920710	R			NA	NA				chr16:85363116-85363360	Island			TRUE				TRUE
cg13905081	-0.0198057	0.00648286	0.00247003	62	455	-0.0260104	0.00493362	1.50774e-07	1840	-0.0205531	0.00370928	3.47607e-08	68	0.0042938	1.6956e-06	-0.022286	0.00289743	-7.69165	1.45246e-14	0.644312	0.0042938	1.6956e-06	6.01652e-12	37	9	140199209	9	139319030	R			NA	NA				chr9:140195501-140197475	S_Shore			NA		9:140199040-140199749	Unclassified	NA
cg26436136	-0.00466918	0.0063847	0.465212	62	455	-0.0193245	0.00270221	1.23457e-12	1840	-0.0114351	0.00264454	1.62033e-05	68	0.00306128	0.000187429	-0.0148449	0.00193099	-7.68772	1.49782e-14	0.0382169	0.00306128	0.000187429	6.19867e-12	37	3	182970675	3	184453369	F			NA	NA	MCF2L2;B3GNT5	NM_015078;NM_032047	Body;TSS1500	chr3:182971429-182972635	N_Shore			NA		3:182970645-182972632	Unclassified_Cell_type_specific	NA
cg00969087	-0.0111764	0.0077363	0.149684	62	455	-0.0240023	0.00506992	2.36667e-06	1840	-0.0293267	0.0040785	9.60018e-13	68	0.00472121	5.24184e-10	-0.0242468	0.00315477	-7.68576	1.5209e-14	0.134365	0.00472121	5.24184e-10	6.28835e-12	37	1	116710331	1	116511854	F			NA	NA				chr1:116710157-116710546	Island			TRUE	1:116511728-116512802	1:116710252-116712218	Promoter_Associated	NA
cg02699834	-0.0205475	0.00456925	1.01629e-05	62	455	-0.0137492	0.00319126	1.73138e-05	1840	-0.0170488	0.0031542	7.38664e-08	68	0.00365125	3.02205e-06	-0.0163413	0.0021267	-7.68388	1.54337e-14	0.46192	0.00365125	3.02205e-06	6.37535e-12	37	12	53039430	12	51325697	R			NA	NA	KRT2	NM_000423	Body					NA		12:53039135-53039714	Unclassified_Cell_type_specific	NA
cg16254946	-0.0128585	0.00512463	0.012675	62	455	-0.0195757	0.00337624	7.87673e-09	1840	-0.0154231	0.00294004	1.74888e-07	68	0.00340335	5.84991e-06	-0.01668	0.00217114	-7.68259	1.55899e-14	0.48966	0.00340335	5.84991e-06	6.43388e-12	37	1	54058616	1	53831204	R			NA	NA	GLIS1	NM_147193	Body					TRUE				NA
cg05386769	-0.0179837	0.00537562	0.000935487	62	455	-0.0238893	0.00456552	1.86295e-07	1840	-0.0206286	0.00387495	1.15175e-07	68	0.00448558	4.24768e-06	-0.0211193	0.00274948	-7.68119	1.57619e-14	0.69757	0.00448558	4.24768e-06	6.49888e-12	37	2	218681558	2	218389803	R			NA	NA	TNS1	NM_022648	Body					TRUE				TRUE
cg06474661	-0.00735751	0.00627996	0.242373	62	455	-0.0240447	0.00426113	1.93356e-08	1840	-0.0265565	0.00403245	6.00496e-11	68	0.0046679	1.27658e-08	-0.0216077	0.00281356	-7.67986	1.59261e-14	0.0368813	0.0046679	1.27658e-08	6.56051e-12	37	17	48239271	17	45594270	F			NA	NA				chr17:48238772-48239073	S_Shore			TRUE	17:45593566-45594573	17:48238274-48239595	Promoter_Associated	NA
cg27569858	0.00315366	0.00691644	0.648773	62	455	-0.0350529	0.0045037	1.17102e-14	1840	-0.0217176	0.00422694	3.09567e-07	68	0.00489303	9.05992e-06	-0.0229459	0.00298842	-7.67828	1.61244e-14	2.11326e-05	0.00489303	9.05992e-06	6.63607e-12	37	1	110614161	1	110415684	F	rs34203717	rs35602525	NA	NA	ALX3	NM_006492	TSS1500	chr1:110610265-110613303	S_Shore			NA		1:110614115-110614227	Unclassified_Cell_type_specific	NA
cg04720348	-0.00620219	0.00716455	0.387419	62	455	-0.029924	0.0043373	7.16635e-12	1840	-0.0240606	0.00481773	6.51067e-07	68	0.00557693	1.60098e-05	-0.0237149	0.00308915	-7.67685	1.63049e-14	0.01806	0.00557693	1.60098e-05	6.70416e-12	37	5	72922873	5	72958629	F			NA	NA	RGNEF	NM_001080479	5'UTR	chr5:72921593-72922527	S_Shore		CDMR	NA				NA
cg24803517	-0.0589649	0.0109993	1.75202e-07	62	455	-0.0330778	0.0078129	2.41164e-05	1840	-0.0362147	0.00777585	3.45046e-06	68	0.0090012	5.73846e-05	-0.039909	0.00519944	-7.67562	1.64618e-14	0.139851	0.0090012	5.73846e-05	6.76246e-12	37	5	94621517	5	94647273	R			NA	NA	MCTP1	NM_024717	TSS1500	chr5:94619459-94621121	S_Shore			NA				NA
cg08468082	-0.01272	0.00504187	0.0122021	62	455	-0.0232549	0.00406575	1.24269e-08	1840	-0.019114	0.0034895	4.95164e-08	68	0.00403938	2.22406e-06	-0.0191077	0.00249129	-7.66978	1.72288e-14	0.266389	0.00403938	2.22406e-06	7.06939e-12	37	1	15334845	1	15207432	R			NA	NA	KIAA1026;KIAA1026;KIAA1026;KIAA1026;KIAA1026	NM_001017999;NM_201628;NM_001018001;NM_015209;NM_001018000	Body;Body;Body;Body;Body					TRUE				NA
cg07573937	-0.0223813	0.00752949	0.00321459	62	455	-0.0370027	0.00587973	3.87621e-10	1840	-0.0281143	0.00677225	3.46698e-05	68	0.00783945	0.00033546	-0.0305966	0.00398929	-7.66969	1.72407e-14	0.289707	0.00783945	0.00033546	7.06939e-12	37	3	14465629	3	14440633	R			NA	NA	SLC6A6;SLC6A6;SLC6A6	NM_001134368;NM_001134367;NM_003043	5'UTR;5'UTR;5'UTR					TRUE		3:14465524-14465731	Promoter_Associated	NA
cg09325164	-0.0293541	0.00559651	3.11458e-07	62	455	-0.0176849	0.00322414	4.70345e-08	1840	-0.0108926	0.00314848	0.000554147	68	0.00364463	0.0028019	-0.0170027	0.00221725	-7.66835	1.74223e-14	0.0210045	0.00364463	0.0028019	7.1373e-12	37	1	32537942	1	32310529	R			NA	NA	TMEM39B	NM_018056	TSS1500	chr1:32538205-32539052	N_Shore			NA		1:32537893-32539507	Promoter_Associated	NA
cg08428188	-0.0274562	0.0116274	0.0189046	62	455	-0.0482854	0.00749828	1.52541e-10	1840	-0.0306335	0.00675997	6.25881e-06	68	0.00782523	9.05129e-05	-0.0376301	0.00490802	-7.66707	1.75971e-14	0.166596	0.00782523	9.05129e-05	7.2023e-12	37	16	85363174	16	83920675	R			NA	NA				chr16:85363116-85363360	Island			TRUE				TRUE
cg17411994	-0.00628164	0.00587798	0.286151	62	455	-0.0249234	0.00344081	6.40113e-13	1840	-0.0154709	0.00363907	2.23964e-05	68	0.00421253	0.000240111	-0.0186073	0.00242706	-7.66661	1.766e-14	0.0155994	0.00421253	0.000240111	7.22141e-12	37	1	37914852	1	37687439	F			NA	NA								TRUE				NA
cg06688763	-0.0467643	0.0146326	0.00155586	62	455	-0.0554202	0.00881484	4.02861e-10	1840	-0.054566	0.01547	0.000431004	68	0.0179078	0.00231092	-0.0533343	0.00695746	-7.66578	1.77745e-14	0.877076	0.0179078	0.00231092	7.26159e-12	37	7	92238207	7	92076143	F			NA	NA	CDK6;CDK6	NM_001259;NM_001145306	3'UTR;3'UTR				CDMR	NA	7:92076022-92076150			NA
cg26134665	-0.0213039	0.00679673	0.00190755	62	455	-0.0254134	0.00463763	4.84487e-08	1840	-0.0204767	0.00400595	3.55231e-07	68	0.00463722	1.00668e-05	-0.022635	0.00295339	-7.66406	1.80142e-14	0.735693	0.00463722	1.00668e-05	7.35278e-12	37	16	31021544	16	30929045	R			NA	TRUE	STX1B	NM_052874	Body					NA		16:31021108-31022608	Unclassified_Cell_type_specific	NA
cg19715094	-0.0254874	0.00719642	0.000466584	62	455	-0.0278889	0.0059226	2.67699e-06	1840	-0.0266979	0.0047044	1.62442e-08	68	0.00544573	9.4603e-07	-0.0268277	0.00350203	-7.6606	1.85067e-14	0.966881	0.00544573	9.4603e-07	7.5469e-12	37	11	118402540	11	117907750	F			NA	NA	TMEM25;TMEM25;TMEM25;TMEM25;TMEM25;TMEM25	NM_001144037;NM_001144036;NM_032780;NM_001144038;NM_001144034;NM_001144035	Body;Body;Body;Body;Body;Body	chr11:118401235-118402069	S_Shore		CDMR	NA				NA
cg02013841	-0.0150995	0.00818023	0.0659853	62	455	-0.0345412	0.0066687	2.46726e-07	1840	-0.0269737	0.00413014	8.59062e-11	68	0.00478098	1.68212e-08	-0.026884	0.00350976	-7.65976	1.86274e-14	0.183218	0.00478098	1.68212e-08	7.58919e-12	37	13	49159767	13	48057768	F			NA	NA								TRUE				NA
cg14875081	-0.0138966	0.00524622	0.00854106	62	455	-0.0233177	0.00353594	5.5598e-11	1840	-0.0119495	0.00274257	1.39655e-05	68	0.00317476	0.00016728	-0.0164964	0.002154	-7.65849	1.88137e-14	0.0493332	0.00317476	0.00016728	7.65809e-12	37	2	96814660	2	96178387	R			NA	NA				chr2:96810443-96811454	S_Shelf		DMR	NA		2:96813678-96814773	Promoter_Associated	TRUE
cg07869023	-0.0524982	0.0110999	3.59362e-06	62	455	-0.0264703	0.00506218	1.89806e-07	1840	-0.0229728	0.00519562	1.04147e-05	68	0.00601437	0.000133643	-0.0280022	0.00365673	-7.65771	1.89274e-14	0.0589791	0.00601437	0.000133643	7.69736e-12	37	20	17212376	20	17160376	F			NA	NA	PCSK2	NM_002594	Body	chr20:17208550-17208756	S_Shelf			NA				NA
cg13442709	-0.0169754	0.0030936	9.23994e-08	62	455	-0.0186826	0.0026844	4.725e-12	1840	-0.0043237	0.00151772	0.00444064	68	0.00175688	0.0138549	-0.0101671	0.00132775	-7.65738	1.8976e-14	2.29593e-06	0.00175688	0.0138549	7.71008e-12	37	9	71334425	9	70524245	F	rs78850632		NA	NA	PIP5K1B	NM_003558	5'UTR					TRUE				NA
cg16664617	-0.0230268	0.00672369	0.000708939	62	455	-0.0213093	0.00429025	7.43246e-07	1840	-0.0203016	0.00371183	5.18161e-08	68	0.00429676	2.30283e-06	-0.0211823	0.00276697	-7.65539	1.92725e-14	0.942636	0.00429676	2.30283e-06	7.82341e-12	37	19	17607007	19	17468007	R			NA	NA	SLC27A1	NM_198580	Body	chr19:17607983-17608406	N_Shore			NA		19:17606918-17607577	Unclassified	NA
cg09276451	-0.029897	0.00841521	0.00044823	62	455	-0.03527	0.00581778	1.62255e-09	1840	-0.0206261	0.00505969	4.77998e-05	68	0.00585701	0.000428931	-0.0283657	0.00370582	-7.65437	1.94259e-14	0.203144	0.00585701	0.000428931	7.8731e-12	37	16	4421603	16	4361604	R			NA	TRUE	VASN;CORO7	NM_138440;NM_024535	TSS1500;Body	chr16:4421642-4422240	N_Shore			NA		16:4421216-4422699	Unclassified_Cell_type_specific	NA
cg12873476	-0.00995001	0.00863926	0.250433	62	455	-0.0406191	0.00613787	4.7679e-11	1840	-0.0321151	0.00593019	6.97642e-08	68	0.00686469	2.89255e-06	-0.0309503	0.00404349	-7.65434	1.94302e-14	0.0148536	0.00686469	2.89255e-06	7.8731e-12	37	8	142402728	8	142471910	R			NA	NA				chr8:142401533-142402494	S_Shore			TRUE	8:142470754-142471911	8:142401151-142402897	Promoter_Associated	NA
cg15773539	-0.0224371	0.00521438	2.3425e-05	62	455	-0.0217878	0.00401079	6.30371e-08	1840	-0.0134903	0.00315069	1.95735e-05	68	0.00364719	0.000216589	-0.0183425	0.00239649	-7.65389	1.94995e-14	0.209671	0.00364719	0.000216589	7.89403e-12	37	17	61520112	17	58873844	R			NA	NA	CYB561;CYB561	NM_001017916;NM_001915	5'UTR;5'UTR	chr17:61523000-61524470	N_Shelf			NA		17:61519866-61520307	Unclassified_Cell_type_specific	TRUE
cg02597894	-0.0238918	0.00646206	0.000262903	62	455	-0.0292295	0.00457641	2.13707e-10	1840	-0.0144043	0.00409866	0.000452233	68	0.00474454	0.00239767	-0.022457	0.0029346	-7.65247	1.97152e-14	0.0773036	0.00474454	0.00239767	7.97411e-12	37	6	31760796	6	31868775	R			NA	NA	VARS	NM_006295	Body	chr6:31763240-31763905	N_Shelf			NA				NA
cg23999170	-0.0308296	0.00715336	2.27527e-05	62	455	-0.0329297	0.0059587	3.73696e-08	1840	-0.0214837	0.00552272	0.00010405	68	0.00639301	0.000778006	-0.0284808	0.00372228	-7.65144	1.98738e-14	0.39393	0.00639301	0.000778006	8.03099e-12	37	1	115628111	1	115429634	F	rs77284491		NA	NA	TSPAN2	NM_005725	Body	chr1:115631850-115632584	N_Shelf			NA				NA
cg19200592	-0.017421	0.00674487	0.0103139	62	455	-0.0471541	0.00740214	2.37703e-10	1840	-0.0343935	0.00661334	2.22471e-07	68	0.00765549	7.03424e-06	-0.0319468	0.00417774	-7.64691	2.05864e-14	0.0113281	0.00765549	7.03424e-06	8.31141e-12	37	3	32877042	3	32852046	F			NA	NA	TRIM71	NM_001039111	Body					TRUE				NA
cg21524899	-0.00703022	0.00550621	0.202753	62	455	-0.0227478	0.00426527	1.08374e-07	1840	-0.0202099	0.00299548	2.06119e-11	68	0.00346752	5.59836e-09	-0.0184847	0.00241741	-7.64651	2.06506e-14	0.061603	0.00346752	5.59836e-09	8.32979e-12	37	1	225662606	1	223729229	R			NA	NA				chr1:225662765-225663041	N_Shore			NA		1:225662106-225663418	Unclassified	NA
[truncated: 4,392 more rows]
