# Supplementary material for: Epigenome-wide DNA methylation association study of CHIP provides insight into perturbed gene regulation
Source: Nat Commun. 2025 May 20;16:4678. doi: 10.1038/s41467-025-59333-w (PMC12092741; doi:10.1038/s41467-025-59333-w)
Supplement: Supplementary file 4 — Dataset 2 [file 41467_2025_59333_MOESM4_ESM.xlsx]

## Sheet: Supplementary Data 2
CpG	beta.chs	se.chs	p.chs	nCase.chs	N.chs	beta.aric	se.aric	p.aric	beta.jhs	se.jhs	p.jhs	nCase.jhs	se.adj.jhs	p.adj.jhs	all.TE.fixed	all.seTE.fixed	all.zval.fixed	all.pval.fixed	all.I2	all.Q	all.heterogeneity.p	FDR.fixed	Genome_Build	CHR	MAPINFO	Chromosome_36	Coordinate_36	Strand	Probe_SNPs	Probe_SNPs_10	Random_Loci	Methyl27_Loci	UCSC_RefGene_Name	UCSC_RefGene_Accession	UCSC_RefGene_Group	UCSC_CpG_Islands_Name	Relation_to_UCSC_CpG_Island	Phantom	DMR	Enhancer	HMM_Island	Regulatory_Feature_Name	Regulatory_Feature_Group	DHS
cg04800503	-0.0686959	0.00792361	5.04519e-16	33	426	-0.051426	0.0029297	7.74037e-64	-0.0370689	0.0030539	1.44088e-32	44	0.00403993	0	-0.0483048	0.00227211	-21.2599	2.66877e-100	0.870909	15.4929	0.00043227	1.19061e-94	37	17	46648533	17	44003532	F			NA	NA	HOXB3	NM_002146	5'UTR					NA	17:44003491-44003615			NA
cg23014425	-0.0336406	0.0045806	2.76239e-12	33	426	-0.0226253	0.00134181	2.22535e-59	-0.029178	0.00244829	1.68631e-31	44	0.00323879	0	-0.0242714	0.00119659	-20.2838	1.78897e-91	0.749491	7.98374	0.0184651	3.99053e-86	37	17	46648525	17	44003524	F			NA	NA	HOXB3	NM_002146	5'UTR					NA	17:44003491-44003615			NA
cg25113462	-0.0371945	0.00454717	1.33564e-14	33	426	-0.0569783	0.00334098	1.31292e-60	-0.0266258	0.00244367	9.15986e-27	44	0.00323267	2.22045e-16	-0.0404519	0.00206882	-19.5531	3.87942e-85	0.953783	43.2745	4.00921e-10	5.76905e-80	37	2	239299293	2	238964032	F			NA	NA	TRAF3IP1;TRAF3IP1	NM_015650;NM_001139490	Body;Body					TRUE				NA
cg07727170	-0.0192829	0.002994	5.85338e-10	33	426	-0.0297499	0.00180767	7.8134e-57	-0.0128405	0.00198472	1.28282e-10	44	0.00262554	1.00513e-06	-0.023315	0.00133316	-17.4886	1.75148e-68	0.934214	30.4015	2.50269e-07	1.95346e-63	37	15	70458214	15	68245268	F			NA	NA								TRUE				NA
cg03785076	-0.0707446	0.00836282	2.08476e-15	33	426	-0.0640035	0.00529316	1.98421e-32	-0.0607588	0.00491669	1.20062e-33	44	0.00650417	0	-0.0642709	0.00368533	-17.4397	4.12375e-68	0	0.893366	0.639747	3.67943e-63	37	2	241936915	2	241585588	R			NA	NA	SNED1	NM_001080437	TSS1500	chr2:241937716-241938468	N_Shore			TRUE				NA
cg23551720	-0.0314771	0.00470926	1.44588e-10	33	426	-0.0508526	0.00358011	1.68296e-43	-0.0398383	0.00372433	6.95592e-26	44	0.00492683	6.66134e-16	-0.0427737	0.002467	-17.3383	2.41624e-67	0.821453	11.2015	0.003695	1.79659e-62	37	17	46633726	17	43988725	F			NA	NA	HOXB3	NM_002146	5'UTR	chr17:46631800-46632212	S_Shore			TRUE		17:46633593-46634072	Unclassified_Cell_type_specific	NA
cg16937168	-0.0694615	0.00861739	2.91413e-14	33	426	-0.0794726	0.00643702	1.10076e-33	-0.0704026	0.00660486	1.01608e-25	44	0.0087374	7.77156e-16	-0.0744702	0.00444119	-16.7681	4.17855e-63	0	1.15849	0.560323	2.66309e-58	37	2	241936844	2	241585517	F			NA	NA	SNED1	NM_001080437	TSS1500	chr2:241937716-241938468	N_Shore			TRUE				NA
cg09749364	-0.0439999	0.0065465	1.16527e-10	33	426	-0.0568608	0.00451936	7.24983e-35	-0.056995	0.0052891	3.11783e-26	44	0.00699682	3.33067e-16	-0.0536539	0.00328406	-16.3377	5.32642e-60	0.311825	2.90624	0.23384	2.97032e-55	37	15	40384779	15	38172071	R	rs80056127		NA	NA	BMF;BMF;BMF;BMF	NM_033503;NM_001003940;NM_001003943;NM_001003942	Body;Body;Body;Body					TRUE				TRUE
cg23146197	-0.0448991	0.00609277	2.36524e-12	33	426	-0.0537294	0.00440647	6.29488e-33	-0.0394803	0.00373324	2.35826e-25	44	0.00493861	1.33227e-15	-0.0468465	0.00289351	-16.1902	5.91353e-59	0.58042	4.76667	0.0922425	2.93132e-54	37	12	66271002	12	64557269	F			NA	NA	HMGA2;HMGA2	NM_003484;NM_003483	Body;Body					TRUE				NA
cg06186155	-0.0255848	0.0047139	1.32518e-07	33	426	-0.0319862	0.00237135	1.37414e-39	-0.0231044	0.00242783	5.9365e-21	44	0.00321172	6.30163e-13	-0.0283927	0.00176838	-16.0558	5.20429e-58	0.627029	5.36235	0.0684827	2.32178e-53	37	17	46648582	17	44003581	F			NA	NA	HOXB3	NM_002146	5'UTR					NA	17:44003491-44003615			NA
cg02836478	-0.0365072	0.00629149	1.92186e-08	33	426	-0.0588806	0.00444699	2.85886e-38	-0.0467148	0.00512111	2.03762e-19	44	0.00677459	5.36426e-12	-0.050375	0.00320061	-15.7392	8.144e-56	0.772953	8.80876	0.0122237	3.30296e-51	37	17	46652501	17	44007500	R			NA	NA	HOXB3	NM_002146	TSS1500	chr17:46654053-46654369	N_Shore			NA				NA
cg22925751	-0.0427332	0.00587332	4.2065e-12	33	426	-0.0547488	0.0045728	7.54181e-32	-0.0402002	0.0045389	2.03751e-18	44	0.0060044	2.15493e-11	-0.0475574	0.00309272	-15.3772	2.32715e-53	0.569823	4.64925	0.0978201	8.65169e-49	37	12	93509137	12	92033268	F	rs73370164		NA	NA								TRUE				NA
cg24400630	-0.0480391	0.00881716	1.19339e-07	33	426	-0.0554036	0.00462612	7.24947e-32	-0.0535407	0.00535015	6.07516e-23	44	0.00707758	3.88578e-14	-0.0537454	0.00354545	-15.159	6.61091e-52	0	0.548161	0.760271	2.26869e-47	37	1	89728035	1	89500623	R			NA	NA	GBP5;GBP5	NM_001134486;NM_052942	Body;Body					TRUE				NA
cg13545717	-0.0484726	0.00560708	5.97288e-16	33	426	-0.0451372	0.00475353	6.63349e-21	-0.0473308	0.00446729	1.93774e-25	44	0.00590966	1.11022e-15	-0.0467504	0.00309054	-15.1269	1.0758e-51	0	0.219152	0.896214	3.42818e-47	37	9	126585875	9	125625696	F			TRUE	NA	DENND1A;DENND1A	NM_024820;NM_020946	Body;Body					NA				NA
cg01525376	-0.032787	0.00506888	4.99999e-10	33	426	-0.0354159	0.0030793	1.33951e-29	-0.0293598	0.00308937	6.68602e-21	44	0.00408686	6.77236e-13	-0.0331398	0.00221266	-14.9773	1.03256e-50	0	1.40671	0.494923	3.07102e-46	37	1	32716212	1	32488799	R			NA	TRUE	LCK	NM_005356	TSS1500	chr1:32713918-32714186	S_Shelf			NA		1:32715300-32716350	Promoter_Associated	NA
cg00646731	-0.0180895	0.00478115	0.000192595	33	426	-0.0278853	0.00211247	4.65409e-38	-0.0184242	0.00220055	1.16768e-16	44	0.00291106	2.46665e-10	-0.0238811	0.00160989	-14.834	8.83134e-50	0.766742	8.5742	0.0137447	2.46244e-45	37	17	46668733	17	44023732	R			NA	NA	LOC404266;HOXB5;LOC404266;LOC404266;LOC404266	NR_033203;NM_002147;NR_033201;NR_033204;NR_033202	TSS1500;3'UTR;Body;TSS1500;Body	chr17:46669434-46669811	N_Shore		RDMR	NA				NA
cg10020890	-0.0448015	0.00683311	3.02022e-10	33	426	-0.0497349	0.00457607	1.06008e-26	-0.04716	0.00480882	4.04057e-22	44	0.00636147	1.23124e-13	-0.0479317	0.00326368	-14.6864	7.88082e-49	0	0.379834	0.827028	2.06814e-44	37	16	75025753	16	73583254	R			NA	NA								TRUE				NA
cg13691108	-0.0522167	0.00786487	1.87544e-10	33	426	-0.0601509	0.00569148	2.23597e-25	-0.0596287	0.00584345	9.12539e-24	44	0.00773015	1.22125e-14	-0.0580025	0.0039599	-14.6475	1.39808e-48	0	0.727928	0.694916	3.46511e-44	37	20	37433247	20	36866661	F	rs77499484	rs59090641	NA	NA	PPP1R16B	NM_015568	TSS1500	chr20:37434206-37435592	N_Shore		RDMR	NA				NA
cg01966117	-0.0537933	0.00911455	1.13503e-08	33	426	-0.0513602	0.00480271	6.303e-26	-0.0462265	0.00440894	5.8199e-25	44	0.00583247	2.22045e-15	-0.0499257	0.00343427	-14.5375	7.00764e-48	0	0.671532	0.71479	1.64542e-43	37	3	52528714	3	52503754	F			NA	NA	STAB1	NM_015136	TSS1500					TRUE				TRUE
cg22012981	-0.0436467	0.00649448	1.16904e-10	33	426	-0.0457345	0.00451476	1.68991e-23	-0.0378779	0.00384302	2.54237e-22	44	0.00508384	9.29257e-14	-0.0425632	0.00299529	-14.21	7.93878e-46	0	1.37061	0.503937	1.77085e-41	37	3	58522689	3	58497729	R			NA	TRUE	ACOX2	NM_003500	5'UTR					TRUE				NA
cg23537932	-0.0314791	0.00484772	4.32918e-10	33	426	-0.0459742	0.0038597	1.49513e-31	-0.0265286	0.00406215	8.63815e-11	44	0.00537371	7.94441e-07	-0.0370336	0.00263241	-14.0683	5.94597e-45	0.809527	10.5002	0.00524703	1.26317e-40	37	10	121172463	10	121162453	F			NA	NA	GRK5	NM_005308	Body					TRUE	10:121162377-121162454			TRUE
cg22506548	-0.071914	0.0129735	7.38189e-08	33	426	-0.0467394	0.00378163	9.43726e-34	-0.0307013	0.0049278	5.86707e-10	44	0.00651887	2.48187e-06	-0.0444473	0.00317181	-14.0132	1.29393e-44	0.784854	9.29603	0.00958061	2.62389e-40	37	1	2996949	1	2986809	R			NA	NA	PRDM16;PRDM16	NM_022114;NM_199454	Body;Body	chr1:2997272-2997473	N_Shore			NA	1:2986743-2986821			NA
cg17839959	-0.0209988	0.0035629	1.18561e-08	33	426	-0.0226214	0.0019213	6.83629e-31	-0.0134769	0.00181823	1.95573e-13	44	0.0024053	2.1064e-08	-0.0193519	0.0013834	-13.9887	1.8281e-44	0.779625	9.07542	0.0106979	3.54592e-40	37	2	178421033	2	178129279	F	rs77584536		NA	NA				chr2:178417295-178417961	S_Shelf			NA				NA
cg01970716	-0.0373811	0.0064994	2.51455e-08	33	426	-0.0489808	0.00457978	6.23941e-26	-0.0377443	0.00410174	1.0054e-19	44	0.0054261	3.49909e-12	-0.0427495	0.00308145	-13.8732	9.21085e-44	0.409046	3.38436	0.184118	1.71217e-39	37	14	24867164	14	23937004	F	rs2208446		NA	NA	NYNRIN	NM_025081	TSS1500	chr14:24868163-24868590	N_Shore			NA				NA
cg25911968	-0.0277279	0.00428651	4.99015e-10	33	426	-0.0327951	0.00277317	3.858e-31	-0.0141277	0.00174375	1.02679e-15	44	0.00230676	9.09911e-10	-0.0226337	0.00163872	-13.8119	2.1616e-43	0.929666	28.4359	6.68694e-07	3.85739e-39	37	2	69085916	2	68939420	F			NA	NA								TRUE				NA
cg06785429	-0.0369727	0.00636008	1.81724e-08	33	426	-0.0327712	0.00343704	4.6325e-21	-0.0342016	0.00323544	2.46549e-25	44	0.00428009	1.33227e-15	-0.0338809	0.00246963	-13.719	7.81051e-43	0	0.346172	0.841065	1.34018e-38	37	3	182699414	3	184182108	R			NA	TRUE	DCUN1D1	NM_020640	TSS1500	chr3:182697749-182698731	S_Shore			NA				NA
cg21304158	-0.0440517	0.00636776	3.6566e-11	33	426	-0.0401108	0.0042366	8.55261e-21	-0.0347373	0.00369219	1.58598e-20	44	0.00488431	1.14353e-12	-0.0390637	0.00285956	-13.6608	1.74155e-42	0	1.45927	0.482086	2.87759e-38	37	2	241937034	2	241585707	R			NA	NA	SNED1	NM_001080437	TSS1500	chr2:241937716-241938468	N_Shore			TRUE				NA
cg26753608	-0.0318019	0.00735686	2.20826e-05	33	426	-0.0544715	0.0048144	9.95329e-29	-0.0423243	0.00468439	4.35898e-19	44	0.00619686	8.49398e-12	-0.0460849	0.00337751	-13.6446	2.17316e-42	0.72114	7.17205	0.0277082	3.46252e-38	37	8	128938630	8	129007812	F			NA	NA	PVT1	NR_003367	Body					TRUE				TRUE
cg22345878	-0.036555	0.0067456	1.3826e-07	33	426	-0.0444236	0.00431036	3.03007e-24	-0.0438282	0.00477388	1.21274e-19	44	0.00631525	3.91942e-12	-0.0425613	0.00314855	-13.5177	1.22881e-41	0	1.01974	0.600574	1.89037e-37	37	12	6234313	12	6104574	F			NA	NA	VWF	NM_000552	TSS1500					NA				NA
cg16861241	-0.0338819	0.0059784	3.89705e-08	33	426	-0.035464	0.00335838	2.44063e-25	-0.0435431	0.00527768	3.13914e-16	44	0.00698171	4.46804e-10	-0.0363497	0.00270017	-13.462	2.6178e-41	0	1.30149	0.521656	3.89291e-37	37	17	74138396	17	71649991	R			NA	NA	FOXJ1	NM_001454	TSS1500	chr17:74135922-74137802	S_Shore		RDMR	TRUE				NA
cg22946615	-0.0390639	0.00803036	2.00609e-06	33	426	-0.0494668	0.0045964	3.15309e-26	-0.0604724	0.00705178	2.19424e-17	44	0.00932863	9.02449e-11	-0.048998	0.00366787	-13.3587	1.0541e-40	0.34505	3.05367	0.217222	1.51697e-36	37	10	30257569	10	30297575	R			NA	NA								TRUE				NA
cg09747445	-0.0558373	0.0094953	1.27219e-08	33	426	-0.0580368	0.00658558	2.79656e-18	-0.062894	0.00585069	4.06459e-26	44	0.00773974	4.44089e-16	-0.0591518	0.00443494	-13.3377	1.39743e-40	0	0.384295	0.825185	1.94822e-36	37	15	70387268	15	68174322	R			NA	NA	TLE3;TLE3;TLE3	NM_001105192;NM_020908;NM_005078	Body;Body;Body	chr15:70387929-70393206	N_Shore			NA				NA
cg14579118	-0.0392745	0.00662052	9.65183e-09	33	426	-0.0407504	0.00448702	2.7088e-19	-0.0469865	0.00460521	9.25718e-24	44	0.00609212	1.23235e-14	-0.0421017	0.00317137	-13.2756	3.2083e-40	0	0.915962	0.632559	4.33729e-36	37	7	43797547	7	43764072	R			NA	NA	BLVRA	NM_000712	TSS1500	chr7:43797823-43798802	N_Shore		RDMR	TRUE				NA
cg24771152	-0.0385143	0.00703136	1.03021e-07	33	426	-0.0267229	0.00260545	4.9309e-24	-0.0243297	0.0027901	6.5264e-18	44	0.00369095	4.34774e-11	-0.0269837	0.00203725	-13.2452	4.81137e-40	0.378163	3.21628	0.20026	6.31319e-36	37	6	31760608	6	31868587	F	rs35196751		NA	NA	VARS	NM_006295	Body	chr6:31763240-31763905	N_Shelf			NA				NA
cg10809958	-0.0292437	0.00609018	2.67806e-06	33	426	-0.0433231	0.00391627	1.42008e-27	-0.0289109	0.00376556	2.7232e-14	44	0.00498137	6.48257e-09	-0.0360727	0.0027476	-13.1288	2.25268e-39	0.703786	6.75188	0.034186	2.87138e-35	37	7	2758005	7	2724531	R			NA	NA				chr7:2758004-2758257	Island			NA	7:2724041-2725105			NA
cg20692268	-0.0570081	0.00887289	6.39265e-10	33	426	-0.0504334	0.00578127	5.97504e-18	-0.0524912	0.00537372	5.81099e-22	44	0.00710876	1.53544e-13	-0.052424	0.00400289	-13.0965	3.4462e-39	0	0.385559	0.824664	4.19057e-35	37	1	25358981	1	25231568	F			NA	NA								TRUE		1:25357957-25359295	Unclassified	NA
cg03403093	-0.03416	0.00627	1.19456e-07	33	426	-0.0458892	0.00448938	6.93189e-24	-0.0406395	0.00487692	1.61058e-16	44	0.00645156	2.99249e-10	-0.0416049	0.00317694	-13.0959	3.47549e-39	0.146383	2.34297	0.309906	4.19057e-35	37	2	99132041	2	98498473	R			NA	NA	INPP4A;INPP4A;INPP4A;INPP4A	NM_001566;NM_004027;NM_001134224;NM_001134225	5'UTR;5'UTR;5'UTR;5'UTR					TRUE				NA
cg24586978	-0.0467335	0.00760981	3.10885e-09	33	426	-0.0505168	0.00523107	1.4973e-21	-0.0479656	0.00572887	1.16711e-16	44	0.00757858	2.46593e-10	-0.0489759	0.00374704	-13.0706	4.85063e-39	0	0.191373	0.908749	5.69473e-35	37	13	99612723	13	98410724	R			NA	NA	DOCK9;DOCK9;DOCK9;DOCK9	NM_015296;NM_001130050;NM_001130049;NM_001130048	Body;Body;Body;Body					TRUE				NA
cg06855485	-0.0369847	0.00821005	1.01064e-05	33	426	-0.0589591	0.00554711	1.21923e-25	-0.0478606	0.00558031	2.17231e-17	44	0.00738206	8.9701e-11	-0.0508953	0.00390182	-13.044	6.87605e-39	0.61188	5.15305	0.0760379	7.86562e-35	37	4	144303008	4	144522458	F			NA	NA	GAB1;GAB1	NM_002039;NM_207123	Body;Body					TRUE				NA
cg22234419	-0.021265	0.00448453	3.51926e-06	33	426	-0.0308917	0.00264175	1.65295e-30	-0.0154844	0.00236915	8.35168e-11	44	0.00313409	7.7866e-07	-0.0239477	0.00184171	-13.003	1.17656e-38	0.862632	14.5594	0.000689391	1.31224e-34	37	3	145875907	3	147358597	R			NA	NA	PLOD2;PLOD2	NM_000935;NM_182943	Body;Body	chr3:145878430-145879287	N_Shelf			NA				NA
cg17041511	-0.0351872	0.00657871	1.96519e-07	33	426	-0.0502467	0.00479839	5.89982e-25	-0.0378236	0.00499818	6.21994e-14	44	0.00661198	1.06231e-08	-0.0431769	0.00334429	-12.9106	3.92032e-38	0.535024	4.3013	0.116409	4.26576e-34	37	17	61509620	17	58863352	R		rs72407568	NA	NA				chr17:61511653-61511886	N_Shelf			NA		17:61509472-61510321	Unclassified	NA
cg19726712	-0.0645827	0.0105131	3.07754e-09	33	426	-0.0601898	0.00719069	1.12978e-16	-0.0764332	0.00747	6.97682e-24	44	0.00988189	1.03251e-14	-0.0655249	0.005088	-12.8783	5.96262e-38	0	1.77704	0.411263	6.33354e-34	37	8	98790327	8	98859503	F			NA	NA	LAPTM4B	NM_018407	Body	chr8:98787835-98788874	S_Shore		RDMR	NA				NA
cg10301695	-0.041854	0.00691486	5.03887e-09	33	426	-0.042625	0.00453882	1.71366e-20	-0.0386322	0.00460235	9.79981e-17	44	0.00608833	2.22006e-10	-0.0413408	0.00322023	-12.8378	1.00655e-37	0	0.283481	0.867846	1.0443e-33	37	12	6233717	12	6103978	F			NA	NA	VWF;VWF	NM_000552;NM_000552	1stExon;5'UTR					TRUE				NA
cg11217654	-0.0228727	0.00331301	3.97463e-11	33	426	-0.0202244	0.00213222	7.29381e-21	-0.0178662	0.00267341	3.17076e-11	44	0.00353658	4.37582e-07	-0.0203593	0.0015992	-12.7309	3.98206e-37	0	1.07647	0.583778	4.03751e-33	37	11	9283463	11	9240039	R			NA	NA	DENND5A	NM_015213	Body	chr11:9286273-9287091	N_Shelf			NA				NA
cg14699112	-0.0451435	0.00823888	1.02079e-07	33	426	-0.0529278	0.00560738	1.11093e-20	-0.052974	0.00609681	8.49296e-18	44	0.00806532	5.09548e-11	-0.0510869	0.00401905	-12.7112	5.12493e-37	0	0.68293	0.710728	5.08082e-33	37	4	141170338	4	141389788	F	rs76468427		NA	NA				chr4:141173834-141174567	N_Shelf			NA				NA
cg14310198	-0.04668	0.0076341	3.5956e-09	33	426	-0.0455689	0.00497736	1.41783e-19	-0.0523844	0.00621321	7.23324e-17	44	0.00821931	1.8496e-10	-0.0472274	0.00371838	-12.7011	5.83334e-37	0	0.509832	0.774981	5.65742e-33	37	9	134536436	9	133526257	F			NA	NA	RAPGEF1;RAPGEF1	NM_198679;NM_005312	Body;Body					TRUE				NA
cg01206410	-0.0121305	0.00465646	0.00972264	33	426	-0.029669	0.00278332	8.93541e-26	-0.0251138	0.00266976	1.60875e-20	44	0.00353176	1.15341e-12	-0.0250715	0.00197884	-12.6698	8.69153e-37	0.808654	10.4523	0.00537424	8.25005e-33	37	1	236229809	1	234296432	R			NA	NA	NID1	NM_002508	TSS1500	chr1:236227682-236228817	S_Shore			NA		1:236229794-236230585	Unclassified	NA
cg18129282	-0.0398367	0.0071127	5.49568e-08	33	426	-0.0434482	0.00479297	3.14108e-19	-0.0426716	0.00470409	3.18281e-19	44	0.00622293	7.02405e-12	-0.0424222	0.00334975	-12.6643	9.32765e-37	0	0.179561	0.914132	8.66941e-33	37	10	89987284	10	89977264	F	rs11202686		NA	NA								TRUE				NA
cg08679180	-0.0339733	0.00590535	2.49489e-08	33	426	-0.0337924	0.00366573	8.08628e-20	-0.0280918	0.00322714	7.41741e-18	44	0.00426911	4.69628e-11	-0.0318451	0.00251607	-12.6567	1.02753e-36	0	1.18501	0.552942	9.35526e-33	37	11	73034459	11	72712107	F			NA	NA	ARHGEF17	NM_014786	Body					TRUE				TRUE
cg01871427	-0.0467391	0.0101596	6.63569e-06	33	426	-0.0597074	0.00628411	6.28849e-21	-0.0690838	0.00730787	1.05481e-20	44	0.0096674	8.93063e-13	-0.0591537	0.00467724	-12.6471	1.16029e-36	0.217542	2.55605	0.278587	1.03527e-32	37	12	90341955	12	88866086	F			NA	NA								TRUE				NA
cg10338112	-0.0274456	0.00605516	8.94987e-06	33	426	-0.0451838	0.00419907	3.20652e-26	-0.0314511	0.00429078	3.55423e-13	44	0.00567617	3.00926e-08	-0.0372724	0.0029485	-12.6411	1.25281e-36	0.723578	7.23531	0.0268456	1.0959e-32	37	16	30820353	16	30727854	R			NA	NA				chr16:30816794-30817243	S_Shelf			NA				NA
cg25149218	-0.0431255	0.00868496	1.25258e-06	33	426	-0.0605156	0.006015	3.29669e-23	-0.0504264	0.00662016	4.2942e-14	44	0.00875764	8.51237e-09	-0.053802	0.00430589	-12.495	7.95159e-36	0.311657	2.90553	0.233923	6.82196e-32	37	2	205411524	2	205119769	F			NA	NA	PARD3B;PARD3B;PARD3B	NM_152526;NM_057177;NM_205863	Body;Body;Body	chr2:205409939-205410910	S_Shore		RDMR	NA		2:205411521-205411673	Unclassified_Cell_type_specific	NA
cg21777154	-0.0248537	0.0058845	3.34455e-05	33	426	-0.0372604	0.00400776	4.00483e-20	-0.0359104	0.00367171	5.18676e-22	44	0.00485722	1.4333e-13	-0.0341485	0.00273666	-12.4781	9.8253e-36	0.380689	3.22939	0.198951	8.27044e-32	37	1	184396304	1	182662927	R			NA	NA	C1orf21	NM_030806	5'UTR					TRUE				NA
cg16014606	-0.0631473	0.0106178	8.90223e-09	33	426	-0.0579185	0.00592377	4.87471e-22	-0.0493717	0.00740181	3.45062e-11	44	0.00979168	4.60175e-07	-0.0570239	0.00457401	-12.4669	1.13106e-35	0	0.966144	0.616885	9.31201e-32	37	11	10715221	11	10671797	F			NA	NA	MRVI1;MRVI1;MRVI1;MRVI1;MRVI1	NM_001100163;NM_001100163;NM_130385;NM_130385;NM_001100167	1stExon;5'UTR;1stExon;5'UTR;TSS200			low-CpG:10671608-10672092		TRUE				NA
cg13470063	-0.0415299	0.0064436	5.70246e-10	33	426	-0.041628	0.00526782	4.70543e-15	-0.0360901	0.00377837	4.30031e-21	44	0.00499832	5.18141e-13	-0.039391	0.00315994	-12.4657	1.14802e-35	0	0.726646	0.695362	9.31201e-32	37	1	43766206	1	43538793	R			NA	NA	TIE1	NM_005424	TSS1500					TRUE				NA
cg07990556	-0.0403987	0.00740826	1.16469e-07	33	426	-0.0392366	0.00436717	6.34969e-19	-0.0381418	0.00432234	2.68982e-18	44	0.00571792	2.54796e-11	-0.039115	0.00314286	-12.4457	1.47632e-35	0	0.059771	0.970557	1.17612e-31	37	4	159792176	4	160011626	F			NA	NA	FNIP2	NM_020840	Body					TRUE				NA
cg10163955	-0.0459621	0.00977656	4.22878e-06	33	426	-0.0532865	0.00543723	3.92772e-22	-0.0436407	0.00538123	9.64461e-16	44	0.00711869	8.76366e-10	-0.0491164	0.0039522	-12.4276	1.85034e-35	0	1.28399	0.526242	1.44823e-31	37	10	8101402	10	8141408	F	rs3781095		NA	NA	GATA3;GATA3	NM_001002295;NM_002051	Body;Body	chr10:8100384-8100768	S_Shore		RDMR	NA	10:8141313-8141520	10:8101119-8101716	Unclassified_Cell_type_specific	NA
cg17004733	-0.040381	0.00653788	2.56117e-09	33	426	-0.0389064	0.00474628	4.59385e-16	-0.0435008	0.00470056	6.31251e-20	44	0.00621826	2.64011e-12	-0.0405436	0.00326776	-12.4071	2.39057e-35	0	0.345767	0.841236	1.83879e-31	37	1	55682652	1	55455240	R			NA	NA				chr1:55680465-55681708	S_Shore		RDMR	NA		1:55682605-55682854	Unclassified_Cell_type_specific	NA
cg07797660	-0.0598814	0.00881677	7.70714e-11	33	426	-0.0445466	0.00526138	5.12636e-17	-0.0407166	0.00494877	3.7702e-16	44	0.0065466	4.9875e-10	-0.0460386	0.00371849	-12.381	3.31184e-35	0.376237	3.20635	0.201257	2.47572e-31	37	1	3239139	1	3228999	R			NA	NA	PRDM16;PRDM16	NM_022114;NM_199454	Body;Body	chr1:3239915-3240261	N_Shore			NA				NA
cg15697019	-0.0400362	0.00739066	1.39622e-07	33	426	-0.0518341	0.00500599	1.88527e-24	-0.0325866	0.00523089	5.88816e-10	44	0.00691981	2.48717e-06	-0.0440214	0.00355568	-12.3806	3.32961e-35	0.633504	5.45709	0.0653143	2.47572e-31	37	7	77357984	7	77195920	F			NA	NA	RSBN1L	NM_198467	Body					TRUE				NA
cg10754794	-0.0454246	0.00698429	4.08363e-10	33	426	-0.0465105	0.00534284	6.98233e-18	-0.0490171	0.00628236	1.05677e-14	44	0.00831078	3.67905e-09	-0.0467109	0.00377939	-12.3594	4.33461e-35	0	0.112328	0.945384	3.12908e-31	37	10	93916288	10	93906268	F		rs61875206	TRUE	NA	CPEB3	NM_014912	Body					TRUE				NA
cg12604858	-0.0282688	0.00492658	2.69814e-08	33	426	-0.0333385	0.00403378	2.66659e-16	-0.032248	0.00337467	4.1406e-21	44	0.00446427	5.06373e-13	-0.0316138	0.00255793	-12.3591	4.3486e-35	0	0.663997	0.717488	3.12908e-31	37	6	38061902	6	38169880	F	rs73419986		NA	NA	ZFAND3	NM_021943	Body					TRUE				NA
cg09022230	-0.0578529	0.00951963	4.41114e-09	33	426	-0.0537818	0.00619511	8.54327e-18	-0.0561546	0.00669796	1.06502e-16	44	0.00886057	2.33393e-10	-0.0552899	0.00447986	-12.3419	5.38897e-35	0	0.141272	0.931801	3.81614e-31	37	7	5457225	7	5423751	R			NA	NA	TNRC18	NM_001080495	Body	chr7:5458503-5469256	N_Shore			NA				NA
cg03857453	-0.0297071	0.00623559	3.18076e-06	33	426	-0.0446906	0.00449719	1.07304e-22	-0.0380394	0.0048891	1.24919e-14	44	0.00646768	4.06653e-09	-0.0391959	0.00317711	-12.337	5.72663e-35	0.479227	3.84044	0.146574	3.99188e-31	37	5	142729913	5	142710106	F			NA	NA	NR3C1;NR3C1;NR3C1;NR3C1;NR3C1;NR3C1;NR3C1	NM_001018076;NM_000176;NM_001024094;NM_001020825;NM_001018075;NM_001018077;NM_001018074	Body;Body;Body;Body;Body;Body;Body					TRUE				NA
cg24002003	-0.0427841	0.00677073	1.16083e-09	33	426	-0.0330768	0.00396535	1.43186e-16	-0.0358018	0.00408468	4.46206e-18	44	0.00540352	3.45727e-11	-0.0356264	0.00289085	-12.3238	6.74133e-35	0	1.53203	0.464861	4.62691e-31	37	15	101668143	15	99485666	F			NA	NA								TRUE		15:101667410-101668295	Promoter_Associated	TRUE
cg13617561	-0.0453667	0.00674193	1.1128e-10	33	426	-0.0421605	0.00461781	1.77224e-19	-0.0303463	0.00444739	1.23497e-11	44	0.00588334	2.496e-07	-0.0393914	0.00319788	-12.318	7.24749e-35	0.429995	3.50874	0.173016	4.89894e-31	37	11	67222073	11	66978649	F			NA	NA	CABP4	NM_145200	TSS1500					NA		11:67222032-67222214	Unclassified_Cell_type_specific	NA
cg17907520	-0.0242719	0.00573452	3.22195e-05	33	426	-0.0300429	0.00311164	1.52621e-21	-0.0233565	0.00269959	1.15873e-17	44	0.00357123	6.1441e-11	-0.0267437	0.00217135	-12.3166	7.37475e-35	0.0948563	2.20959	0.331278	4.91056e-31	37	15	31680189	15	29467481	F			NA	NA				chr15:31683984-31685824	N_Shelf			NA				NA
cg16335858	-0.0270818	0.00467864	2.07156e-08	33	426	-0.0325722	0.00357417	2.05529e-19	-0.0302777	0.00381868	3.98702e-15	44	0.00505164	2.05211e-09	-0.0304837	0.00247575	-12.3129	7.71912e-35	0	0.871787	0.646687	5.06428e-31	37	11	45942027	11	45898603	F			NA	NA	GYLTL1B	NM_152312	TSS1500	chr11:45943513-45944852	N_Shore			NA				NA
cg08865625	-0.0121412	0.00363696	0.000968283	33	426	-0.0311979	0.00302786	3.10992e-24	-0.0259202	0.00275485	1.57728e-20	44	0.00364432	1.13975e-12	-0.0241276	0.00196127	-12.302	8.83566e-35	0.879199	16.5562	0.000254025	5.71279e-31	37	17	53345639	17	50700638	R			NA	NA	HLF	NM_002126	Body	chr17:53342198-53343061	S_Shelf			NA				NA
cg11961495	-0.0462953	0.0085425	1.38035e-07	33	426	-0.0461247	0.00496835	4.5146e-20	-0.0508115	0.00644182	5.47931e-15	44	0.00852172	2.48267e-09	-0.0471084	0.00383525	-12.283	1.11761e-34	0	0.237102	0.888207	7.12279e-31	37	10	80873797	10	80543803	F	rs35273092		NA	NA	ZMIZ1	NM_020338	5'UTR					TRUE				TRUE
cg02037794	-0.0246234	0.00487763	8.47138e-07	33	426	-0.0350126	0.00341956	5.85954e-24	-0.023821	0.00357937	3.81484e-11	44	0.00473506	4.88496e-07	-0.0295765	0.00241015	-12.2716	1.28617e-34	0.602844	5.03581	0.0806285	8.08161e-31	37	6	3750475	6	3695474	F		rs75160518	NA	NA	C6orf145	NM_183373	Body	chr6:3750788-3752767	N_Shore			NA				NA
cg06242243	-0.0544062	0.00708289	3.3458e-13	33	426	-0.0399712	0.00488652	5.27895e-16	-0.0371127	0.00527884	2.97718e-12	44	0.00698324	1.06932e-07	-0.0427545	0.00348538	-12.2668	1.36522e-34	0.457012	3.68332	0.158554	8.4592e-31	37	12	124992461	12	123558414	F			NA	NA	NCOR2;NCOR2	NM_006312;NM_001077261	5'UTR;5'UTR					TRUE				TRUE
cg21393124	-0.0420725	0.00741633	3.78622e-08	33	426	-0.0466716	0.00509165	1.28546e-19	-0.0373549	0.00474659	6.29196e-15	44	0.00627915	2.69707e-09	-0.0427757	0.00348966	-12.2578	1.52499e-34	0	1.33973	0.511779	9.31971e-31	37	17	48981371	17	46336370	R			NA	NA								TRUE		17:48981231-48981450	Unclassified_Cell_type_specific	NA
cg01521274	-0.0293004	0.00558756	3.29477e-07	33	426	-0.030892	0.00350215	2.60806e-18	-0.0327711	0.00372325	3.26174e-18	44	0.00492539	2.8621e-11	-0.0310631	0.00254178	-12.221	2.40141e-34	0	0.222155	0.894869	1.44775e-30	37	14	71822452	14	70892205	F			NA	NA								TRUE				NA
cg10717869	-0.0404099	0.00655286	2.7017e-09	33	426	-0.0409775	0.00501439	5.62335e-16	-0.0371942	0.00423864	4.09429e-18	44	0.0056072	3.28255e-11	-0.0395697	0.00324673	-12.1875	3.62147e-34	0	0.274744	0.871646	2.15418e-30	37	1	205780912	1	204047535	R			NA	NA	SLC41A1	NM_173854	5'UTR	chr1:205781870-205783010	N_Shore		RDMR	NA				NA
cg11360546	-0.0410432	0.00704281	1.68382e-08	33	426	-0.0446655	0.00488503	1.57526e-19	-0.0396321	0.005352	2.05841e-13	44	0.00708003	2.17177e-08	-0.0425507	0.00349183	-12.1858	3.70018e-34	0	0.403161	0.817438	2.17204e-30	37	7	1094263	7	1060789	F			NA	NA	C7orf50;C7orf50;C7orf50	NM_001134395;NM_032350;NM_001134396	Body;Body;Body	chr7:1097405-1097953	N_Shelf			NA	7:1060605-1061596			NA
cg25800753	-0.0335449	0.00744229	9.99576e-06	33	426	-0.0327169	0.00377481	9.62806e-18	-0.0347859	0.00363515	3.66085e-21	44	0.00480885	4.69957e-13	-0.0335111	0.00275788	-12.151	5.66379e-34	0	0.114567	0.944326	3.28152e-30	37	10	94891725	10	94881715	R			NA	NA								TRUE				NA
cg23360111	-0.0548592	0.00847352	4.83494e-10	33	426	-0.0449276	0.00560952	2.04352e-15	-0.0410119	0.00471987	8.46439e-18	44	0.0062438	5.08514e-11	-0.0454584	0.00374351	-12.1433	6.2282e-34	0	1.74694	0.417501	3.56227e-30	37	14	75828696	14	74898449	F			NA	NA								TRUE				NA
cg01218206	-0.0506996	0.00961793	2.87922e-07	33	426	-0.0664225	0.00647353	4.73925e-24	-0.0424028	0.0073761	1.06524e-08	44	0.00975767	1.38903e-05	-0.0570758	0.00470487	-12.1312	7.21727e-34	0.582061	4.78538	0.0913834	4.07572e-30	37	11	116933977	11	116439187	R			NA	NA	SIK3	NM_025164	Body					TRUE		11:116933852-116934163	Unclassified	NA
cg21853707	-0.0482518	0.00730221	2.24833e-10	33	426	-0.042304	0.00519641	7.20174e-16	-0.0362972	0.00447128	9.04956e-16	44	0.00591495	8.43517e-10	-0.0415911	0.00344276	-12.0807	1.33506e-33	0	1.65187	0.437825	7.44506e-30	37	1	164676874	1	162943498	F	rs1780366		NA	NA	PBX1	NM_002585	Body					TRUE				NA
cg18917643	-0.0349276	0.00728333	2.75554e-06	33	426	-0.0527693	0.00612546	1.49583e-17	-0.0552128	0.00578165	4.38324e-21	44	0.0076484	5.24247e-13	-0.0480636	0.00399689	-12.0253	2.61782e-33	0.575981	4.71677	0.094573	1.44183e-29	37	5	39476124	5	39511881	F			NA	NA								TRUE				NA
cg09403559	-0.0249854	0.00542259	6.42801e-06	33	426	-0.0363365	0.0038238	6.20934e-21	-0.0306627	0.0038741	4.44571e-15	44	0.00512495	2.19046e-09	-0.0320506	0.0026681	-12.0126	3.05281e-33	0.33934	3.02727	0.220108	1.66091e-29	37	16	56334857	16	54892358	F			NA	NA	GNAO1;GNAO1	NM_020988;NM_138736	Body;Body					TRUE		16:56334823-56334915	Unclassified_Cell_type_specific	NA
cg11844856	-0.0446061	0.00689688	5.01996e-10	33	426	-0.0470314	0.00567357	2.18281e-16	-0.0476386	0.00619848	2.56718e-14	44	0.00819982	6.25776e-09	-0.0464049	0.00386444	-12.0082	3.21822e-33	0	0.102852	0.949874	1.7298e-29	37	14	59000503	14	58070256	R			NA	NA	KIAA0586	NM_014749	Body					TRUE				NA
cg16505891	-0.0368042	0.00627708	1.39434e-08	33	426	-0.041511	0.00487644	3.50842e-17	-0.0354177	0.00435788	8.39755e-16	44	0.00576493	8.06513e-10	-0.038406	0.00320221	-11.9936	3.83844e-33	0	0.739235	0.690999	2.03861e-29	37	14	91859797	14	90929550	F			TRUE	NA	CCDC88C	NM_001080414	Body					NA				NA
cg20176142	-0.0444369	0.00792829	5.38206e-08	33	426	-0.0494718	0.00557728	1.70678e-18	-0.0472163	0.00617938	3.5912e-14	44	0.00817455	7.64924e-09	-0.0476652	0.0039834	-11.966	5.35785e-33	0	0.273745	0.872082	2.8121e-29	37	8	81408357	8	81570912	F			NA	NA	ZBTB10;ZBTB10	NM_001105539;NM_023929	Body;Body					TRUE				NA
cg22770911	-0.0390391	0.00890495	1.70252e-05	33	426	-0.044069	0.00504796	5.65564e-18	-0.0378512	0.00415175	2.13071e-19	44	0.00549225	5.51104e-12	-0.0408979	0.00342986	-11.9241	8.86644e-33	0	0.745915	0.688695	4.57932e-29	37	10	8101307	10	8141313	F			NA	NA	GATA3;GATA3	NM_001002295;NM_002051	Body;Body	chr10:8100384-8100768	S_Shore		RDMR	NA	10:8141313-8141520	10:8101119-8101716	Unclassified_Cell_type_specific	NA
cg12581691	-0.0246258	0.00498821	1.43321e-06	33	426	-0.0381928	0.00426405	8.06755e-19	-0.0318696	0.00372378	2.52893e-17	44	0.0049261	9.82949e-11	-0.0322849	0.00270768	-11.9235	8.93021e-33	0.53318	4.28431	0.117402	4.57932e-29	37	17	17642247	17	17582972	F			NA	NA	RAI1	NM_030665	5'UTR					TRUE				TRUE
cg02412345	-0.0394538	0.00622859	1.06532e-09	33	426	-0.0451338	0.00518517	7.02948e-18	-0.0302723	0.00420924	9.56402e-13	44	0.00556831	5.43271e-08	-0.0385626	0.00324064	-11.8997	1.18779e-32	0.479595	3.84316	0.146375	6.02167e-29	37	8	21780678	8	21836624	F			NA	NA	XPO7;XPO7	NM_001100161;NM_015024	Body;Body	chr8:21776842-21777942	S_Shelf		RDMR	NA				NA
cg24427724	-0.0372663	0.00800637	5.21481e-06	33	426	-0.0406774	0.00459791	2.08558e-18	-0.0402768	0.00481688	1.27668e-16	44	0.00637213	2.60256e-10	-0.0399567	0.00338003	-11.8214	3.0261e-32	0	0.140005	0.932391	1.51688e-28	37	12	6234257	12	6104518	F		rs61750447	NA	NA	VWF	NM_000552	TSS1500					NA				NA
cg10681525	-0.042719	0.00614844	3.05855e-11	33	426	-0.0356227	0.00426889	1.39446e-16	-0.0297877	0.00460111	1.24743e-10	44	0.0060867	9.88541e-07	-0.0359017	0.00303842	-11.8159	3.23018e-32	0.108199	2.24265	0.325847	1.60119e-28	37	3	186570987	3	188053681	R			NA	NA	ADIPOQ	NM_004797	Body					NA				NA
cg01433297	-0.0456229	0.0087447	3.75332e-07	33	426	-0.0608009	0.0065002	2.40551e-20	-0.0430417	0.00610583	2.61111e-12	44	0.00807725	9.88875e-08	-0.0517617	0.00438227	-11.8116	3.39941e-32	0.443215	3.59205	0.165957	1.66656e-28	37	20	4151816	20	4099816	R			NA	NA	SMOX;SMOX;SMOX;SMOX	NM_175839;NM_175841;NM_175840;NM_175842	5'UTR;5'UTR;5'UTR;5'UTR	chr20:4152866-4153398	N_Shore			TRUE				NA
cg02046668	-0.0336622	0.00930818	0.000359742	33	426	-0.0376541	0.00431659	5.99907e-18	-0.0323405	0.00342989	1.31487e-20	44	0.00453731	1.02074e-12	-0.0349808	0.00296455	-11.7997	3.91738e-32	0	0.742209	0.689972	1.89962e-28	37	16	67258146	16	65815647	R			NA	NA	LRRC29;LRRC29	NM_012163;NM_001004055	5'UTR;5'UTR	chr16:67260744-67261155	N_Shelf			NA				NA
cg00245454	-0.0411538	0.00659941	1.84316e-09	33	426	-0.043725	0.00545554	1.9554e-15	-0.0387167	0.00485168	2.67559e-15	44	0.00641817	1.61583e-09	-0.0414906	0.00351721	-11.7965	4.07079e-32	0	0.357139	0.836466	1.95278e-28	37	4	159746160	4	159965610	R			NA	NA	FNIP2	NM_020840	Body					TRUE				NA
cg27526649	-0.0596629	0.00924929	5.53015e-10	33	426	-0.0502643	0.0068171	2.51793e-13	-0.0603932	0.00686812	3.50613e-18	44	0.00908566	2.98954e-11	-0.0553957	0.00469732	-11.7931	4.2387e-32	0	1.082	0.582166	2.0117e-28	37	1	208132004	1	206198627	R			NA	NA				chr1:208132327-208133117	N_Shore			NA		1:208131746-208132074	Unclassified_Cell_type_specific	NA
cg05957504	-0.0377129	0.00723781	3.87734e-07	33	426	-0.0500596	0.00582014	1.67715e-17	-0.0363878	0.00428989	4.75201e-17	44	0.00567499	1.43666e-10	-0.0417719	0.00354305	-11.7898	4.40556e-32	0.383159	3.24232	0.197669	2.06888e-28	37	5	124014639	5	124042538	F			NA	NA	ZNF608	NM_020747	Body					TRUE				NA
cg27347104	-0.0382944	0.00673358	3.51856e-08	33	426	-0.0369723	0.00431012	2.03416e-17	-0.0296786	0.00388721	3.75691e-14	44	0.00514229	7.85841e-09	-0.0348029	0.00296563	-11.7354	8.39114e-32	0	1.51522	0.468785	3.86254e-28	37	12	6233657	12	6103918	R			NA	TRUE	VWF;VWF	NM_000552;NM_000552	1stExon;5'UTR					TRUE				NA
cg02416781	-0.0334419	0.00700488	3.03955e-06	33	426	-0.0355103	0.00393078	4.12448e-19	-0.0308371	0.00400842	2.42483e-14	44	0.00530264	6.04781e-09	-0.0337836	0.00287879	-11.7353	8.39819e-32	0	0.5041	0.777206	3.86254e-28	37	5	82331856	5	82367612	R			NA	NA								TRUE				NA
cg22428027	-0.038515	0.00912577	3.38823e-05	33	426	-0.0461598	0.00455225	1.53431e-23	-0.0284854	0.00475897	2.62685e-09	44	0.00629552	6.04787e-06	-0.03987	0.00342004	-11.6578	2.09477e-31	0.61548	5.20129	0.0742257	9.52575e-28	37	1	12128827	1	12051414	F			NA	NA	TNFRSF8	NM_001243	Body					TRUE		1:12128451-12128922	Unclassified	NA
cg09244707	-0.0398105	0.00807484	1.47823e-06	33	426	-0.0443122	0.00508229	6.21514e-18	-0.0442808	0.00559422	4.42261e-15	44	0.00740046	2.18363e-09	-0.0433495	0.00371875	-11.657	2.11386e-31	0	0.243802	0.885236	9.52575e-28	37	7	2756996	7	2723522	R			NA	NA				chr7:2758004-2758257	N_Shore			TRUE	7:2722946-2723939	7:2756836-2757919	Unclassified_Cell_type_specific	NA
cg10577534	-0.066138	0.0104904	1.25774e-09	33	426	-0.0465686	0.00582703	2.3412e-15	-0.0459118	0.00590692	1.32688e-14	44	0.00781412	4.21607e-09	-0.0496109	0.00426729	-11.6259	3.04531e-31	0.328576	2.97874	0.225514	1.35859e-27	37	15	67354460	15	65141514	F	rs76420914		NA	NA				chr15:67357339-67359061	N_Shelf			NA		15:67354430-67354592	Unclassified_Cell_type_specific	NA
cg22158648	-0.0464238	0.00815594	3.42921e-08	33	426	-0.053647	0.00702161	3.48536e-14	-0.0472206	0.00533978	2.29007e-18	44	0.00706386	2.31232e-11	-0.0493589	0.00425025	-11.6132	3.53307e-31	0	0.594108	0.743004	1.56059e-27	37	18	20713759	18	18967757	F			NA	NA	CABLES1	NR_023359	TSS1500	chr18:20714968-20717071	N_Shore		RDMR	NA				NA
cg16672637	-0.0339253	0.00613172	7.78332e-08	33	426	-0.0324291	0.00382406	4.58329e-17	-0.0263081	0.0034489	3.95823e-14	44	0.00456246	8.1076e-09	-0.0306513	0.00264424	-11.5917	4.53873e-31	0	1.40742	0.494745	1.98515e-27	37	17	74138356	17	71649951	R			NA	NA	FOXJ1	NM_001454	TSS1500	chr17:74135922-74137802	S_Shore		RDMR	TRUE				NA
cg11269166	-0.0449691	0.00901307	1.11993e-06	33	426	-0.0395628	0.00423561	2.7091e-20	-0.0299538	0.00456077	6.78265e-11	44	0.00603333	6.87988e-07	-0.037496	0.00323556	-11.5887	4.70058e-31	0.196236	2.48829	0.288187	2.03597e-27	37	2	172203847	2	171912093	R			NA	NA	METTL8	NM_024770	Body					TRUE				NA
cg04070601	-0.0327421	0.00686768	3.13118e-06	33	426	-0.0415955	0.00445862	2.99868e-20	-0.0277379	0.00391479	2.02801e-12	44	0.00517879	8.50559e-08	-0.0351207	0.00303181	-11.5841	4.96336e-31	0.530641	4.26113	0.11877	2.12912e-27	37	12	50067887	12	48354154	R			NA	NA	FMNL3;FMNL3	NM_198900;NM_175736	Body;Body					TRUE		12:50067819-50068081	Promoter_Associated	TRUE
cg13982037	-0.0391303	0.00773781	8.12452e-07	33	426	-0.0511504	0.00571661	8.74032e-19	-0.0403726	0.00553924	4.79271e-13	44	0.00732773	3.59719e-08	-0.0450605	0.00389469	-11.5697	5.86721e-31	0.0617017	2.13152	0.344466	2.49288e-27	37	6	119862526	6	119904225	F			NA	NA								TRUE				NA
cg13280788	-0.0239792	0.00681842	0.000516494	33	426	-0.0451815	0.00420243	3.52007e-26	-0.0246753	0.00449834	4.75039e-08	44	0.00595075	3.37474e-05	-0.0354503	0.00306609	-11.5621	6.415e-31	0.825648	11.471	0.00322922	2.69991e-27	37	17	46652179	17	44007178	R			NA	NA	HOXB3	NM_002146	TSS1500	chr17:46654053-46654369	N_Shore			NA				NA
cg14179401	-0.0263636	0.00550556	2.84526e-06	33	426	-0.0305096	0.00317997	2.67617e-21	-0.0186025	0.00284703	8.45318e-11	44	0.00376627	7.84277e-07	-0.025686	0.00222288	-11.5553	6.94449e-31	0.658318	5.85339	0.0535737	2.89544e-27	37	17	46550107	17	43905106	F		rs62065840	NA	NA								TRUE				NA
cg19368031	-0.0220507	0.00612109	0.000378673	33	426	-0.0368626	0.00362183	1.06227e-23	-0.0231791	0.00360115	1.58803e-10	44	0.00476387	1.14117e-06	-0.030071	0.00260832	-11.5289	9.43902e-31	0.727002	7.32605	0.0256548	3.89908e-27	37	10	76688843	10	76358849	F			NA	NA	MYST4	NM_012330	Body					TRUE				NA
cg21436544	-0.0391988	0.00676643	2.0204e-08	33	426	-0.0326912	0.0038225	2.52093e-17	-0.0289901	0.00417897	5.68028e-12	44	0.00552826	1.57152e-07	-0.0328622	0.00285132	-11.5253	9.83906e-31	0	1.36959	0.504194	4.02704e-27	37	1	95249289	1	95021877	R			NA	NA								TRUE				TRUE
cg01243072	-0.0652857	0.0107223	4.14173e-09	33	426	-0.0609154	0.00799544	4.09672e-14	-0.0610222	0.00750194	7.94894e-16	44	0.00992413	7.8038e-10	-0.0620488	0.00538425	-11.5241	9.97134e-31	0	0.121928	0.940857	4.04407e-27	37	2	43398171	2	43251675	F			NA	NA				chr2:43398040-43398276	Island			NA	2:43251583-43251695			NA
cg19279042	-0.0278962	0.00510688	1.11153e-07	33	426	-0.0298688	0.00353239	5.61476e-17	-0.0234532	0.00309805	6.08931e-14	44	0.00409833	1.04892e-08	-0.0272983	0.00237008	-11.5179	1.07182e-30	0	1.42348	0.49079	4.30783e-27	37	6	31550090	6	31658069	R			NA	NA	LTB;LTB	NM_002341;NM_009588	1stExon;1stExon	chr6:31548436-31549277	S_Shore			NA		6:31549959-31550509	Promoter_Associated	NA
cg00839844	-0.0301618	0.00505237	7.88835e-09	33	426	-0.0292148	0.00359194	7.64962e-16	-0.0232533	0.00309175	8.7758e-14	44	0.00409	1.30501e-08	-0.0274055	0.00238054	-11.5123	1.14361e-30	0	1.582	0.453392	4.55533e-27	37	18	46474644	18	44728642	R			NA	NA	SMAD7	NM_005904	Body	chr18:46474931-46479364	N_Shore		RDMR	NA				NA
cg08241465	-0.049276	0.00833638	1.0816e-08	33	426	-0.0489226	0.0062775	1.09026e-14	-0.0491199	0.00614632	2.44207e-15	44	0.00813082	1.52976e-09	-0.0490696	0.00426821	-11.4965	1.37324e-30	0	0.00119937	0.9994	5.4216e-27	37	16	57924256	16	56481757	F			NA	NA	CNGB1	NM_001297	Body					TRUE				NA
cg06084210	-0.0405042	0.00822595	1.5219e-06	33	426	-0.0402825	0.00485199	1.9694e-16	-0.0436073	0.00527717	2.82802e-16	44	0.00698104	4.19659e-10	-0.0412018	0.00358574	-11.4904	1.47355e-30	0	0.161823	0.922275	5.76659e-27	37	13	103754324	13	102552325	F			NA	NA								TRUE				NA
cg25966016	-0.0492917	0.00826284	8.07612e-09	33	426	-0.0394157	0.00556763	2.06023e-12	-0.0426049	0.00470433	3.6182e-19	44	0.00622324	7.58993e-12	-0.0425369	0.00370811	-11.4713	1.83811e-30	0	0.98267	0.611809	7.13071e-27	37	10	134353618	10	134203608	F			NA	NA	INPP5A	NM_005539	Body	chr10:134350302-134351119	S_Shelf			TRUE		10:134352924-134353672	Promoter_Associated_Cell_type_specific	TRUE
cg10582860	-0.0465996	0.00760445	3.34362e-09	33	426	-0.0468279	0.00631991	1.93115e-13	-0.0522116	0.00631747	2.79981e-16	44	0.00835722	4.1714e-10	-0.048119	0.00420156	-11.4526	2.28068e-30	0	0.321462	0.851521	8.77133e-27	37	2	55347991	2	55201495	F			NA	NA								TRUE				NA
cg00632560	-0.0547616	0.0115515	3.53882e-06	33	426	-0.0512538	0.00608533	7.37817e-17	-0.0454969	0.00565668	1.63353e-15	44	0.00748309	1.20207e-09	-0.0497923	0.00437033	-11.3933	4.51796e-30	0	0.572234	0.751175	1.72272e-26	37	20	62675267	20	62145711	F			NA	NA				chr20:62673792-62674131	S_Shore			NA		20:62675218-62675411	Unclassified_Cell_type_specific	NA
cg07471614	-0.0197095	0.00613954	0.00149558	33	426	-0.0409114	0.00375023	6.97958e-27	-0.0204893	0.00406788	5.23898e-07	44	0.0053813	0.000140378	-0.0313195	0.0027507	-11.386	4.9093e-30	0.858837	14.168	0.000838396	1.85608e-26	37	8	125855152	8	125924333	F			NA	NA								TRUE				NA
cg16970926	-0.0148795	0.00414315	0.000394323	33	426	-0.0172508	0.00181656	6.57734e-21	-0.0127883	0.00181036	2.35639e-12	44	0.00239488	9.30177e-08	-0.0155404	0.00136634	-11.3737	5.65242e-30	0.104163	2.23255	0.327497	2.11907e-26	37	12	29381810	12	29273077	F			NA	NA	FAR2	NM_018099	5'UTR					TRUE				NA
cg13853141	-0.0258122	0.00542327	3.24802e-06	33	426	-0.0296271	0.003687	1.66047e-15	-0.0281252	0.00326832	1.7095e-17	44	0.00432358	7.76529e-11	-0.0283229	0.00249178	-11.3665	6.13855e-30	0	0.341545	0.843013	2.28215e-26	37	2	98329942	2	97696374	F			NA	NA	ZAP70	NM_001079	TSS200					NA		2:98329743-98330828	Promoter_Associated_Cell_type_specific	NA
cg13468041	-0.044215	0.0090694	1.90951e-06	33	426	-0.0494839	0.00559567	2.15243e-18	-0.0566553	0.00810308	3.89388e-12	44	0.0107194	1.25486e-07	-0.0494528	0.00435205	-11.3631	6.38354e-30	0	0.785024	0.675358	2.35361e-26	37	4	74902951	4	75121815	R			NA	NA	CXCL3	NM_002090	3'UTR	chr4:74903953-74904589	N_Shore			NA				NA
cg04177945	-0.0392699	0.0104439	0.000210509	33	426	-0.0549622	0.00583983	1.42447e-20	-0.0464071	0.00661012	3.18857e-12	44	0.00874437	1.11395e-07	-0.0500027	0.0044036	-11.355	7.0071e-30	0	1.9464	0.377872	2.55695e-26	37	14	35838240	14	34907991	R			NA	NA				chr14:35838239-35838628	Island			NA	14:34907991-34908992			NA
cg03561416	-0.0310215	0.00500992	2.3507e-09	33	426	-0.0331867	0.00390215	3.74366e-17	-0.021964	0.00355663	8.24302e-10	44	0.00470497	3.03766e-06	-0.0292499	0.00257608	-11.3544	7.04968e-30	0.435168	3.54088	0.170258	2.55695e-26	37	6	157254584	6	157296276	F			NA	NA	ARID1B;ARID1B;ARID1B	NM_017519;NM_175863;NM_020732	Body;Body;Body					TRUE				NA
cg05813673	-0.033622	0.00682326	1.49649e-06	33	426	-0.041825	0.0047335	2.29123e-18	-0.033864	0.00493282	9.30517e-12	44	0.0065255	2.10874e-07	-0.0377718	0.00334088	-11.3059	1.22633e-29	0	1.46173	0.481491	4.41211e-26	37	4	53862521	4	53557278	R			NA	NA	SCFD2	NM_152540	Body					TRUE				NA
cg21674927	-0.0309678	0.00726888	2.87034e-05	33	426	-0.0443787	0.00487311	2.17339e-19	-0.0340303	0.00474	1.04496e-12	44	0.00627043	5.72742e-08	-0.0383996	0.00340069	-11.2917	1.44211e-29	0.341305	3.03631	0.219116	5.14692e-26	37	2	102644247	2	102010679	R			NA	NA	IL1R2;IL1R2	NM_173343;NM_004633	Body;Body					TRUE				TRUE
cg21422605	-0.0310801	0.00563531	8.50872e-08	33	426	-0.0353735	0.00482998	3.60796e-13	-0.0391846	0.00444839	3.07361e-18	44	0.00588467	2.76138e-11	-0.03513	0.00311238	-11.2872	1.51835e-29	0	0.993771	0.608423	5.37601e-26	37	1	85313514	1	85086102	F			NA	NA	LPAR3	NM_012152	Body					TRUE				NA
cg27175509	-0.0324072	0.0064606	9.86644e-07	33	426	-0.0312612	0.00385455	9.20111e-16	-0.0284788	0.00356298	2.41909e-15	44	0.00471338	1.52111e-09	-0.0305436	0.00270888	-11.2754	1.7362e-29	0	0.309778	0.85651	6.09894e-26	37	2	149891051	2	149599297	F	rs7603165		NA	NA				chr2:149895022-149895808	N_Shelf			NA				NA
cg22860172	-0.0393699	0.0076255	4.88583e-07	33	426	-0.0349559	0.00403156	9.35511e-18	-0.0293571	0.00432007	1.49119e-11	44	0.00571491	2.79256e-07	-0.0340823	0.00302418	-11.2699	1.84719e-29	0	1.21139	0.545694	6.43814e-26	37	1	3099917	1	3089777	F			NA	NA	PRDM16;PRDM16	NM_022114;NM_199454	Body;Body	chr1:3102540-3103352	N_Shelf			NA				NA
cg05844798	-0.0201606	0.00691309	0.00385624	33	426	-0.0422271	0.00432018	5.01034e-22	-0.0349944	0.00482318	6.07438e-13	44	0.00638047	4.14371e-08	-0.035773	0.00317713	-11.2595	2.07833e-29	0.727781	7.34702	0.0253872	7.18759e-26	37	20	3062344	20	3010344	F			NA	NA				chr20:3063005-3064146	N_Shore			TRUE				NA
cg06458086	-0.0478924	0.00766938	1.75684e-09	33	426	-0.0403616	0.00508705	3.67328e-15	-0.0361732	0.00539365	2.7081e-11	44	0.00713513	3.98368e-07	-0.0409695	0.00364453	-11.2413	2.55457e-29	0	1.28096	0.52704	8.76663e-26	37	6	131162400	6	131204093	F			NA	NA	EPB41L2;EPB41L2;EPB41L2	NM_001431;NM_001135555;NM_001135554	3'UTR;3'UTR;3'UTR					TRUE				NA
cg00533891	-0.069332	0.0117971	1.2959e-08	33	426	-0.0608554	0.00716439	4.08628e-17	-0.0469237	0.00761769	9.08294e-10	44	0.0100773	3.21797e-06	-0.0587664	0.00523316	-11.2296	2.9178e-29	0.118249	2.26821	0.321709	9.93673e-26	37	10	80919242	10	80589248	R		rs58124651	NA	NA	ZMIZ1	NM_020338	5'UTR					TRUE				TRUE
cg12082089	-0.0379009	0.00772732	1.66421e-06	33	426	-0.0397148	0.00509702	1.10344e-14	-0.0487064	0.00565073	1.51982e-17	44	0.00747522	7.23442e-11	-0.0414996	0.00369775	-11.2229	3.14685e-29	0	1.26898	0.530205	1.06356e-25	37	8	22839080	8	22895025	R			NA	NA								TRUE				NA
cg14601444	-0.0493195	0.00832977	1.02571e-08	33	426	-0.0483297	0.00634329	4.08893e-14	-0.0459789	0.00614992	1.22109e-13	44	0.00813558	1.58979e-08	-0.0479388	0.00428851	-11.1784	5.19978e-29	0	0.0893104	0.956327	1.74418e-25	37	2	74607536	2	74461044	F			NA	NA	DCTN1;DCTN1	NM_004082;NM_001135040	TSS200;TSS200					TRUE				TRUE
cg06891775	-0.0306324	0.00577098	2.40354e-07	33	426	-0.0315179	0.00381515	2.74465e-16	-0.0257592	0.00358845	1.05254e-12	44	0.00474707	5.75217e-08	-0.0295464	0.00264345	-11.1772	5.27385e-29	0	0.93891	0.625343	1.75583e-25	37	10	80704982	10	80374988	F	rs78722328		NA	NA	LOC283050;LOC283050;LOC283050	NR_024431;NR_024429;NR_015429	Body;Body;Body					TRUE		10:80704796-80705101	Unclassified_Cell_type_specific	TRUE
cg27174787	-0.0105083	0.00468069	0.0256206	33	426	-0.0196315	0.00191662	5.64264e-24	-0.0145141	0.00252073	1.00987e-08	44	0.00333462	1.34569e-05	-0.0174818	0.00156594	-11.1638	6.13389e-29	0.531589	4.26976	0.118259	2.02703e-25	37	19	16178240	19	16039240	R			NA	NA	TPM4	NM_001145160	TSS200	chr19:16178396-16178609	N_Shore			NA	19:16039185-16039947	19:16177987-16178319	Unclassified_Cell_type_specific	TRUE
cg01368217	-0.0396712	0.00778858	6.82486e-07	33	426	-0.04453	0.00539883	3.05255e-16	-0.0433407	0.0058943	3.00763e-13	44	0.00779743	2.72372e-08	-0.0430479	0.00385642	-11.1627	6.21107e-29	0	0.264733	0.87602	2.03745e-25	37	10	127836603	10	127826593	R			NA	NA	ADAM12;ADAM12	NM_003474;NM_021641	Body;Body					TRUE				NA
cg06439889	-0.0258226	0.00661175	0.000120333	33	426	-0.0396157	0.00422136	1.81981e-20	-0.0291275	0.00440014	4.82108e-11	44	0.00582084	5.6152e-07	-0.033855	0.00303579	-11.1519	7.00618e-29	0.499725	3.9978	0.135484	2.28149e-25	37	6	72077399	6	72134120	R			TRUE	NA								TRUE				NA
cg14270346	-0.0146133	0.00541575	0.00743312	33	426	-0.0325322	0.00318404	7.23962e-24	-0.0215436	0.00345498	5.67603e-10	44	0.00457051	2.43352e-06	-0.0262368	0.00235309	-11.15	7.16432e-29	0.791012	9.56991	0.0083545	2.30008e-25	37	9	38026076	9	38016076	F			NA	NA	SHB	NM_003028	Body					TRUE				TRUE
cg20494738	-0.0374847	0.00572549	3.19027e-10	33	426	-0.0218171	0.00268963	9.10103e-16	-0.0147753	0.00207232	1.48383e-12	44	0.00274142	7.05978e-08	-0.0202961	0.00182029	-11.1499	7.16638e-29	0.850614	13.3882	0.00123822	2.30008e-25	37	12	124985889	12	123551842	F	rs73423681		NA	NA	NCOR2;NCOR2	NM_006312;NM_001077261	5'UTR;5'UTR					TRUE	12:123551376-123551979			NA
cg27565899	-0.0259614	0.00624522	4.40136e-05	33	426	-0.0359831	0.00409304	3.3582e-18	-0.0293761	0.0039642	1.98096e-13	44	0.00524414	2.12259e-08	-0.0318975	0.00286661	-11.1272	9.24485e-29	0.0614768	2.13101	0.344554	2.94598e-25	37	1	110166664	1	109968187	R			NA	NA	AMPD2;AMPD2;AMPD2	NM_139156;NM_004037;NM_203404	Body;Body;TSS1500	chr1:110162464-110162716	S_Shelf			NA		1:110166153-110166793	Promoter_Associated	NA
cg06346335	-0.0511496	0.0102968	1.24093e-06	33	426	-0.0506833	0.00644779	6.50052e-15	-0.0676209	0.00816315	2.40132e-16	44	0.0107988	3.80397e-10	-0.0542411	0.00487599	-11.1241	9.57489e-29	0	1.92973	0.381034	3.02951e-25	37	1	76489892	1	76262480	R			NA	NA								TRUE				NA
cg11205173	-0.0352007	0.00708162	1.22241e-06	33	426	-0.0357869	0.00455706	6.8878e-15	-0.0394788	0.00490139	1.49151e-15	44	0.00648393	1.13827e-09	-0.0366154	0.00329905	-11.0988	1.27158e-28	0	0.26798	0.874599	3.99497e-25	37	4	1775077	4	1744875	R			NA	NA				chr4:1772006-1772265	S_Shelf			NA		4:1774570-1775219	Unclassified_Cell_type_specific	NA
cg24215776	-0.0328782	0.00647068	7.24201e-07	33	426	-0.032066	0.00476353	2.24374e-11	-0.0354173	0.00372526	6.4541e-21	44	0.00492805	6.62914e-13	-0.0335083	0.00302711	-11.0694	1.76581e-28	0	0.251212	0.881962	5.50892e-25	37	11	65152051	11	64908627	R			NA	NA				chr11:65153726-65154606	N_Shore			NA		11:65151999-65152128	Unclassified_Cell_type_specific	NA
cg12441066	-0.0313711	0.0052305	6.78758e-09	33	426	-0.0205508	0.00304785	2.08221e-11	-0.0293853	0.00329759	1.27757e-18	44	0.0043623	1.62597e-11	-0.0249205	0.00225445	-11.0539	2.09866e-28	0.567476	4.62402	0.0990618	6.50187e-25	37	17	55456535	17	52811534	R			NA	NA	MSI2;MSI2	NM_138962;NM_170721	Body;Body					TRUE		17:55456508-55456603	Unclassified_Cell_type_specific	NA
cg02743070	-0.02288	0.00492573	5.44324e-06	33	426	-0.0320527	0.00365673	4.18811e-18	-0.0226164	0.00326626	6.20596e-12	44	0.00432086	1.65662e-07	-0.0268423	0.00242848	-11.0531	2.11719e-28	0.449629	3.63391	0.16252	6.51403e-25	37	10	80834309	10	80504315	R			NA	NA	ZMIZ1	NM_020338	5'UTR	chr10:80827070-80830537	S_Shelf			TRUE				NA
cg10179300	-0.0314018	0.00827977	0.000186045	33	426	-0.0570424	0.00615166	4.98311e-20	-0.0460068	0.00657208	3.67034e-12	44	0.00869404	1.21141e-07	-0.0474554	0.00429371	-11.0523	2.13687e-28	0.678239	6.2158	0.0446948	6.52957e-25	37	5	14147618	5	14200618	F			NA	NA	TRIO	NM_007118	Body	chr5:14143017-14145350	S_Shelf			NA		5:14147527-14147710	Unclassified_Cell_type_specific	NA
cg05708512	-0.0395996	0.00768584	5.14374e-07	33	426	-0.0479015	0.00582496	3.72107e-16	-0.0476602	0.00675895	2.57234e-12	44	0.00894125	9.80097e-08	-0.0454646	0.00412011	-11.0348	2.59605e-28	0	0.817617	0.664441	7.87868e-25	37	5	31731391	5	31767148	R			NA	NA								TRUE				NA
cg14987431	-0.0167121	0.00594948	0.00535281	33	426	-0.0224211	0.00223563	4.47378e-23	-0.0144776	0.00264371	4.99873e-08	44	0.0034973	3.4784e-05	-0.0198066	0.0017958	-11.0294	2.75666e-28	0.494955	3.96004	0.138066	8.30959e-25	37	10	94455650	10	94445630	R			NA	NA				chr10:94455524-94455896	Island			NA	10:94445505-94445898			TRUE
cg19184688	-0.0334839	0.00585264	2.94631e-08	33	426	-0.0248725	0.00373692	3.71744e-11	-0.0303931	0.00337451	5.58776e-19	44	0.00446405	9.86888e-12	-0.0283724	0.00257355	-11.0246	2.90748e-28	0	1.84482	0.397561	8.70541e-25	37	2	241935282	2	241583955	R			NA	NA				chr2:241937716-241938468	N_Shelf			NA				NA
cg20430909	-0.0384395	0.00689228	6.20316e-08	33	426	-0.0267771	0.00389413	8.42068e-12	-0.032824	0.00367618	1.09675e-18	44	0.00486313	1.48289e-11	-0.0306539	0.00278123	-11.0217	3.00237e-28	0.189056	2.46626	0.291379	8.9296e-25	37	4	158917335	4	159136785	F			NA	NA								TRUE				NA
cg10053779	-0.0388134	0.00678915	3.01144e-08	33	426	-0.0475454	0.00599097	3.61622e-15	-0.0423185	0.00620633	1.27576e-11	44	0.0082102	2.54477e-07	-0.0433992	0.00394079	-11.0128	3.31508e-28	0	0.952547	0.621094	9.79436e-25	37	10	121497344	10	121487334	F			NA	NA	INPP5F;INPP5F	NM_014937;NR_003251	Body;Body					TRUE		10:121497304-121497650	Unclassified_Cell_type_specific	TRUE
cg02923856	-0.030509	0.00475782	6.86367e-10	33	426	-0.0382287	0.00456985	1.17785e-16	-0.0181381	0.0029305	7.56218e-10	44	0.00387668	2.88595e-06	-0.0276496	0.00251101	-11.0114	3.36884e-28	0.829643	11.74	0.00282285	9.88771e-25	37	3	23989124	3	23964128	R			NA	NA	NR1D2;NR1D2	NM_001145425;NM_005126	5'UTR;Body	chr3:23986693-23988021	S_Shore			NA				TRUE
cg09085932	-0.0599795	0.0101261	1.01262e-08	33	426	-0.0540149	0.00647962	1.49578e-16	-0.040096	0.007032	1.39546e-08	44	0.00930246	1.63061e-05	-0.0517396	0.00470745	-10.991	4.22185e-28	0.149705	2.35212	0.308491	1.23103e-24	37	10	121172083	10	121162073	R			NA	NA	GRK5	NM_005308	Body					NA	10:121161825-121162074	10:121172052-121172418	Unclassified_Cell_type_specific	TRUE
cg13654836	-0.0348205	0.00767242	8.72535e-06	33	426	-0.0437587	0.00554876	5.33162e-15	-0.0423013	0.0051318	3.33269e-16	44	0.00678873	4.63147e-10	-0.0411807	0.00374857	-10.9857	4.47759e-28	0	0.930293	0.628043	1.29713e-24	37	17	55365912	17	52720911	R			NA	NA	MSI2;MSI2	NM_138962;NM_170721	Body;Body					TRUE				NA
cg09768617	-0.0232632	0.00541339	2.45794e-05	33	426	-0.0360638	0.0038314	1.41027e-20	-0.0235738	0.00410312	1.08603e-08	44	0.00542792	1.40507e-05	-0.0297436	0.00270976	-10.9764	4.9612e-28	0.632774	5.44623	0.0656697	1.42795e-24	37	7	27908936	7	27875461	F			NA	NA	JAZF1	NM_175061	Body					TRUE				NA
cg07027457	-0.0354527	0.00780254	8.52287e-06	33	426	-0.0367787	0.00429153	2.1739e-17	-0.0285906	0.0041567	8.5064e-12	44	0.0054988	1.99896e-07	-0.0339599	0.00310393	-10.9409	7.34278e-28	0	1.42148	0.491281	2.09988e-24	37	16	89025522	16	87553023	F			NA	NA	CBFA2T3	NM_005187	Body					NA	16:87552989-87553059			NA
cg11152302	-0.0313994	0.00618338	7.34963e-07	33	426	-0.035414	0.00448003	4.61366e-15	-0.0264387	0.0034763	4.68583e-14	44	0.00459871	8.96841e-09	-0.0311192	0.00284827	-10.9256	8.69484e-28	0	1.95695	0.375884	2.4707e-24	37	14	24867472	14	23937312	R			NA	NA	NYNRIN	NM_025081	TSS1500	chr14:24868163-24868590	N_Shore			NA		14:24867435-24867735	Unclassified_Cell_type_specific	NA
cg23913963	-0.0486811	0.00989554	1.55396e-06	33	426	-0.060037	0.00648581	5.75053e-20	-0.0331747	0.00629017	1.50655e-07	44	0.00832112	6.6967e-05	-0.0496311	0.00454419	-10.9219	9.06042e-28	0.692047	6.49449	0.0388812	2.55829e-24	37	1	17766917	1	17639504	F			NA	NA	RCC2	NM_018715	TSS1500	chr1:17764072-17765811	S_Shore			NA	1:17639424-17639505	1:17766694-17767257	Promoter_Associated	NA
cg08420066	-0.0269076	0.00500062	1.67404e-07	33	426	-0.0276456	0.00342031	1.14366e-15	-0.0220374	0.00326483	2.02675e-11	44	0.00431896	3.35239e-07	-0.0258019	0.00236307	-10.9188	9.36881e-28	0	1.09919	0.577183	2.62873e-24	37	6	30647561	6	30755540	F			NA	NA	KIAA1949;KIAA1949	NM_001134870;NM_133471	Body;Body					TRUE				NA
cg10001186	-0.0414107	0.0104035	8.9642e-05	33	426	-0.0622245	0.006923	6.15293e-19	-0.0461593	0.0068253	1.857e-11	44	0.00902902	3.18227e-07	-0.0530348	0.00485812	-10.9167	9.58817e-28	0.442945	3.59031	0.166102	2.67346e-24	37	11	94882829	11	94522477	F			NA	NA				chr11:94883335-94883565	N_Shore		RDMR	NA				NA
cg17327331	-0.0371146	0.00803881	6.16841e-06	33	426	-0.050801	0.00574474	2.15631e-18	-0.0361284	0.0058013	5.96293e-10	44	0.00767439	2.5059e-06	-0.0434562	0.00399188	-10.8862	1.34167e-27	0.368819	3.16866	0.205085	3.71775e-24	37	14	67736448	14	66806201	F			NA	NA	MPP5	NM_022474	5'UTR					TRUE				NA
cg11998307	-0.035051	0.00715045	1.68658e-06	33	426	-0.0333168	0.00422395	5.27399e-15	-0.0299925	0.00397835	7.68793e-14	44	0.00526286	1.20576e-08	-0.032546	0.00299193	-10.8779	1.46868e-27	0	0.391428	0.822247	4.04455e-24	37	17	1549434	17	1496184	F			NA	TRUE	SCARF1;SCARF1;SCARF1;SCARF1;SCARF1	NM_145352;NM_003693;NM_145350;NR_028075;NR_028076	TSS1500;TSS1500;TSS1500;TSS1500;TSS1500	chr17:1551730-1553249	N_Shelf			NA				NA
cg12687767	-0.0393955	0.00722838	1.18291e-07	33	426	-0.0342282	0.00490465	4.15936e-12	-0.0358014	0.00428845	1.42221e-16	44	0.00567308	2.77699e-10	-0.0358383	0.00330084	-10.8573	1.84018e-27	0	0.349984	0.839464	5.03653e-24	37	20	19870109	20	19818109	F			NA	NA	RIN2	NM_018993	TSS200			low-CpG:19817823-19818220		NA		20:19869807-19870556	Unclassified_Cell_type_specific	TRUE
cg15338967	-0.0320337	0.00677583	3.75348e-06	33	426	-0.040974	0.00503374	7.26675e-16	-0.0331789	0.00457466	6.19398e-13	44	0.00605171	4.1922e-08	-0.0363713	0.00336049	-10.8232	2.67166e-27	0	1.52416	0.466695	7.26767e-24	37	13	49175326	13	48073327	F			NA	NA								TRUE				NA
cg23999170	-0.0591692	0.00854463	3.51183e-11	33	426	-0.0493677	0.00677949	4.88006e-13	-0.0387596	0.00674564	1.08266e-08	44	0.00892364	1.40249e-05	-0.0493892	0.00456379	-10.822	2.70893e-27	0.267124	2.72897	0.255512	7.32441e-24	37	1	115628111	1	115429634	F	rs77284491		NA	NA	TSPAN2	NM_005725	Body	chr1:115631850-115632584	N_Shelf			NA				NA
cg02325250	-0.043261	0.00781258	7.60339e-08	33	426	-0.0462896	0.00593664	1.05779e-14	-0.0345571	0.00502083	8.24718e-12	44	0.00664194	1.96245e-07	-0.0416093	0.00385113	-10.8044	3.27966e-27	0	1.7936	0.407873	8.81412e-24	37	5	131409289	5	131437188	F	rs77296537		NA	NA	CSF2	NM_000758	TSS200					TRUE				TRUE
cg25406657	-0.00574961	0.00342178	0.0941188	33	426	-0.0185047	0.00178972	2.18435e-24	-0.0117216	0.00205059	1.28545e-08	44	0.00271267	1.55301e-05	-0.014735	0.00136909	-10.7626	5.16948e-27	0.840844	12.5663	0.00186754	1.38099e-23	37	15	63342033	15	61129086	F			NA	NA	TPM1;TPM1;TPM1;TPM1;TPM1;TPM1;TPM1	NM_001018007;NM_001018020;NM_001018004;NM_001018005;NM_000366;NM_001018008;NM_001018006	Body;Body;Body;Body;Body;Body;Body	chr15:63340256-63341464	S_Shore		RDMR	TRUE				NA
cg15059065	-0.0583082	0.0135287	2.33054e-05	33	426	-0.0446817	0.00494176	3.85333e-19	-0.0363602	0.00661342	4.43072e-08	44	0.00874874	3.238e-05	-0.0441056	0.00410039	-10.7564	5.52651e-27	0	1.8995	0.386838	1.46757e-23	37	19	17354961	19	17215961	F			NA	NA	NR2F6	NM_005234	Body	chr19:17355181-17356471	N_Shore		DMR	NA	19:17215806-17218642			NA
cg09906145	-0.0392769	0.00659248	8.41375e-09	33	426	-0.0314483	0.00412832	4.12996e-14	-0.0253872	0.00386804	6.98087e-11	44	0.00511694	6.99881e-07	-0.0310199	0.00288823	-10.7401	6.59852e-27	0.283481	2.79127	0.247675	1.74188e-23	37	16	67562424	16	66119925	R			NA	NA	FAM65A	NM_024519	TSS1500	chr16:67562575-67563390	N_Shore			NA		16:67562352-67563773	Unclassified	TRUE
cg13277254	-0.0228749	0.00665421	0.000684692	33	426	-0.0367989	0.00483398	4.2927e-14	-0.0358887	0.00388457	7.25254e-20	44	0.0051388	2.87159e-12	-0.0334193	0.00311215	-10.7383	6.72413e-27	0.380949	3.23075	0.198816	1.7646e-23	37	5	171333801	5	171266406	R			NA	NA	FBXW11;FBXW11;FBXW11	NM_033645;NM_012300;NM_033644	Body;Body;Body					TRUE				NA
cg26090940	-0.0411845	0.00763584	1.57095e-07	33	426	-0.0386113	0.00464954	1.9364e-16	-0.0281164	0.00481738	6.37992e-09	44	0.00637279	1.02448e-05	-0.0361772	0.0033704	-10.7338	7.06459e-27	0.131952	2.30402	0.316001	1.8431e-23	37	12	60130454	12	58416721	R			NA	NA	SLC16A7	NM_004731	Body					TRUE				TRUE
cg25463688	-0.0398233	0.00742754	1.84287e-07	33	426	-0.0347423	0.00462247	8.82099e-14	-0.0353247	0.00487709	6.64229e-13	44	0.00645178	4.37071e-08	-0.035935	0.00335294	-10.7175	8.42761e-27	0	0.349569	0.839638	2.18592e-23	37	1	235254025	1	233320648	F			NA	NA								TRUE				NA
cg04718050	-0.0277112	0.00589447	4.22965e-06	33	426	-0.0251056	0.00306349	4.67359e-16	-0.0193024	0.0027806	5.50043e-12	44	0.00367839	1.54168e-07	-0.0234142	0.00218613	-10.7103	9.10188e-27	0.0411357	2.0858	0.352431	2.34716e-23	37	14	69281297	14	68351050	F			NA	NA				chr14:69283046-69283605	N_Shore			TRUE		14:69281182-69281732	Unclassified	TRUE
cg18282388	-0.045096	0.00915122	1.49434e-06	33	426	-0.0433732	0.00559434	1.48341e-14	-0.0467625	0.00643086	5.4113e-13	44	0.00850723	3.8675e-08	-0.0445412	0.00416267	-10.7001	1.01626e-26	0	0.115446	0.943911	2.60556e-23	37	11	129716470	11	129221680	R			NA	NA	TMEM45B	NM_138788	5'UTR					TRUE				TRUE
cg19825437	-0.0421578	0.00836096	8.71743e-07	33	426	-0.0546211	0.00540033	1.96546e-23	-0.0151017	0.00603112	0.0123746	44	0.00797842	0.0583816	-0.0421938	0.00394349	-10.6996	1.02207e-26	0.881137	16.8262	0.000221946	2.60556e-23	37	3	169383292	3	170865986	R			NA	NA				chr3:169386268-169387187	N_Shelf		RDMR	NA		3:169383094-169383375	Unclassified_Cell_type_specific	NA
cg10482356	-0.0331056	0.00624187	2.45409e-07	33	426	-0.0366525	0.00483674	5.56199e-14	-0.0329024	0.00461037	1.4146e-12	44	0.00609895	6.86145e-08	-0.0346393	0.00323938	-10.6932	1.09552e-26	0	0.314733	0.854391	2.77695e-23	37	16	56328421	16	54885922	R			NA	NA	GNAO1;GNAO1	NM_020988;NM_138736	Body;Body					TRUE				NA
cg07891911	-0.0319267	0.00852242	0.000221851	33	426	-0.0388957	0.00445561	5.67722e-18	-0.0333493	0.00505361	5.51999e-11	44	0.00668529	6.08627e-07	-0.0363522	0.00339982	-10.6924	1.10465e-26	0	0.797287	0.67123	2.78426e-23	37	15	35598798	15	33386090	R			NA	NA								TRUE				NA
cg26781524	-0.0435349	0.00728367	7.58781e-09	33	426	-0.0409623	0.00572303	1.18799e-12	-0.0418985	0.00606148	6.7388e-12	44	0.00801859	1.73995e-07	-0.0419333	0.00392433	-10.6855	1.19022e-26	0	0.0771558	0.962157	2.98309e-23	37	16	81272080	16	79829581	R			NA	NA	BCMO1	NM_017429	TSS1500					TRUE				NA
cg00285294	-0.0369841	0.00572333	5.18226e-10	33	426	-0.0327285	0.00433101	6.51222e-14	-0.0220971	0.00377202	5.61425e-09	44	0.00498991	9.4957e-06	-0.0303329	0.00283979	-10.6814	1.24398e-26	0.543444	4.38062	0.111882	3.1004e-23	37	7	1089767	7	1056293	R			NA	NA	C7orf50;C7orf50;C7orf50	NM_001134395;NM_032350;NM_001134396	Body;Body;Body	chr7:1090177-1090517	N_Shore			NA				NA
cg25609878	-0.0348072	0.00679798	6.00342e-07	33	426	-0.041189	0.00575095	1.14942e-12	-0.039863	0.00496527	1.8331e-15	44	0.00656843	1.28809e-09	-0.0389395	0.0036502	-10.6678	1.44027e-26	0	0.542266	0.762515	3.56969e-23	37	4	74983237	4	75202101	F			NA	NA								TRUE				NA
cg16462073	-0.0354215	0.00789485	1.09373e-05	33	426	-0.0364389	0.00499312	4.35133e-13	-0.0328146	0.00390845	9.65842e-17	44	0.0051704	2.20075e-10	-0.0348154	0.00326928	-10.6493	1.75749e-26	0	0.26136	0.877498	4.33185e-23	37	16	28995843	16	28903344	R			NA	NA	SPNS1;LAT;LAT;LAT;SPNS1;SPNS1;LAT;SPNS1;SPNS1	NM_001142448;NM_001014987;NM_014387;NM_001014988;NM_001142450;NM_032038;NM_001014989;NM_001142449;NM_001142451	3'UTR;TSS1500;TSS1500;TSS1500;3'UTR;3'UTR;TSS1500;3'UTR;3'UTR					NA		16:28995820-28997267	Unclassified_Cell_type_specific	NA
cg18085636	-0.0408656	0.00704875	1.97386e-08	33	426	-0.0377384	0.00520165	5.91937e-13	-0.0323149	0.00461681	3.69434e-12	44	0.00610747	1.21613e-07	-0.0367555	0.0034525	-10.6461	1.81884e-26	0	0.904328	0.63625	4.45843e-23	37	10	89993734	10	89983714	F			NA	NA								TRUE				NA
cg01431482	-0.0567879	0.00987463	2.52228e-08	33	426	-0.0505861	0.00755604	2.86955e-11	-0.0512436	0.00651039	6.23409e-15	44	0.00861244	2.68219e-09	-0.0523428	0.00492352	-10.6312	2.134e-26	0	0.272978	0.872416	5.20239e-23	37	1	2989085	1	2978945	R			NA	NA	PRDM16;PRDM16	NM_022114;NM_199454	Body;Body	chr1:2990030-2990718	N_Shore			NA				NA
cg07730360	-0.0431038	0.00884078	1.90623e-06	33	426	-0.0445502	0.00550814	1.09676e-15	-0.0349187	0.00528252	5.12996e-11	44	0.00698811	5.82659e-07	-0.0412929	0.00388566	-10.627	2.23188e-26	0	1.22366	0.542357	5.38852e-23	37	3	128845626	3	130328316	F			NA	NA								TRUE				NA
cg17775079	-0.0434875	0.00814654	2.07036e-07	33	426	-0.0360001	0.00471711	3.71464e-14	-0.0299893	0.00427657	3.37416e-12	44	0.00565738	1.15216e-07	-0.0351784	0.00331036	-10.6268	2.23732e-26	0	1.91193	0.38444	5.38852e-23	37	10	65224441	10	64894447	R			NA	NA	JMJD1C;LOC84989	NM_032776;NR_027182	Body;TSS1500	chr10:65224870-65225887	N_Shore			NA				NA
cg07765674	-0.0285336	0.0067532	3.3224e-05	33	426	-0.0322099	0.00436667	2.46249e-13	-0.0372333	0.0043604	2.9722e-17	44	0.00576827	1.08328e-10	-0.0328837	0.00309454	-10.6264	2.24659e-26	0	1.00734	0.60431	5.38852e-23	37	5	148494024	5	148474217	R			NA	NA								TRUE		5:148493908-148494084	Unclassified_Cell_type_specific	NA
cg04039799	-0.030214	0.00630153	2.76622e-06	33	426	-0.0302629	0.00394164	2.62713e-14	-0.0290368	0.00394875	2.99791e-13	44	0.00522371	2.71846e-08	-0.0298971	0.002815	-10.6206	2.38953e-26	0	0.0382642	0.98105	5.70071e-23	37	11	19745484	11	19702060	R			NA	NA	NAV2;NAV2;NAV2	NM_182964;NM_001111018;NM_145117	Body;Body;Body				DMR	NA		11:19745373-19745769	Unclassified_Cell_type_specific	NA
cg14818621	-0.0335255	0.00698701	2.72151e-06	33	426	-0.0338867	0.00466511	5.55733e-13	-0.035129	0.0043795	1.9389e-15	44	0.00579354	1.33216e-09	-0.0341944	0.00322369	-10.6072	2.75822e-26	0	0.039536	0.980426	6.54531e-23	37	17	75598365	17	73109960	R			NA	NA								TRUE		17:75598330-75598428	Unclassified_Cell_type_specific	TRUE
cg16248287	-0.0237863	0.00662208	0.000393437	33	426	-0.0293205	0.00372	5.51465e-15	-0.0242227	0.00295016	4.32023e-16	44	0.00390269	5.41238e-10	-0.0264528	0.00249438	-10.605	2.82581e-26	0	1.08294	0.581893	6.67021e-23	37	10	21804965	10	21844971	F			NA	NA	C10orf140	NM_207371	Body	chr10:21805197-21805459	N_Shore		CDMR	NA		10:21804943-21805025	Unclassified_Cell_type_specific	NA
cg21097733	-0.0314888	0.00840799	0.000222771	33	426	-0.036554	0.00447207	5.54115e-16	-0.0295513	0.00391644	7.32509e-14	44	0.00518096	1.17141e-08	-0.0332746	0.00314035	-10.5958	3.11535e-26	0	1.09929	0.577155	7.31495e-23	37	17	46623729	17	43978728	F			NA	NA	HOXB2	NM_002145	TSS1500	chr17:46620367-46621373	S_Shelf			NA				NA
cg13393782	-0.033357	0.00679221	1.61627e-06	33	426	-0.0338392	0.00421328	1.71359e-15	-0.0246533	0.00366478	2.36206e-11	44	0.00484805	3.67231e-07	-0.0305106	0.0028801	-10.5936	3.19065e-26	0.114828	2.25945	0.323122	7.45254e-23	37	1	3099804	1	3089664	R			NA	NA	PRDM16;PRDM16	NM_022114;NM_199454	Body;Body	chr1:3102540-3103352	N_Shelf			NA		1:3099636-3099891	Unclassified_Cell_type_specific	NA
cg07201319	-0.0432392	0.00903099	2.85413e-06	33	426	-0.0607433	0.00751667	1.15849e-15	-0.0389341	0.00560267	5.22701e-12	44	0.00741164	1.49554e-07	-0.0480443	0.00455656	-10.544	5.41544e-26	0.569725	4.64819	0.0978721	1.25832e-22	37	6	139909641	6	139951334	R			NA	NA								TRUE				NA
cg07342322	-0.0551396	0.00950082	1.91136e-08	33	426	-0.0407347	0.00533692	3.69211e-14	-0.0481834	0.00796145	1.7575e-09	44	0.010532	4.76337e-06	-0.044842	0.00425618	-10.5357	5.91166e-26	0	1.8677	0.393038	1.3665e-22	37	1	192508724	1	190775347	R			NA	NA								TRUE				NA
cg21606956	-0.0149721	0.00505866	0.00336816	33	426	-0.0309341	0.00367309	7.42017e-17	-0.0241042	0.00295991	7.37965e-16	44	0.0039156	7.46349e-10	-0.0249414	0.00236743	-10.5352	5.94398e-26	0.696575	6.59142	0.0370417	1.36689e-22	37	1	184211934	1	182478557	R			NA	NA								TRUE				NA
cg22367264	-0.0400288	0.00808567	1.34363e-06	33	426	-0.0381724	0.00473868	1.41916e-15	-0.0382931	0.00626201	1.19588e-09	44	0.00828387	3.78937e-06	-0.0385777	0.00366614	-10.5227	6.79099e-26	0	0.0407042	0.979854	1.55366e-22	37	12	80749665	12	79273796	F			NA	TRUE								NA				NA
cg25930644	-0.0260446	0.00521238	1.08171e-06	33	426	-0.0279595	0.00353989	4.84995e-15	-0.0224007	0.00344096	9.88012e-11	44	0.00455196	8.60532e-07	-0.0259048	0.00246279	-10.5185	7.09933e-26	0	0.930215	0.628067	1.61592e-22	37	17	8531915	17	8472640	R			NA	NA	MYH10	NM_005964	5'UTR	chr17:8533004-8534933	N_Shore			NA		17:8531773-8532000	Unclassified_Cell_type_specific	NA
cg08763102	-0.0368112	0.00797576	6.21079e-06	33	426	-0.0351381	0.00503997	4.36132e-12	-0.0344761	0.00408284	6.50035e-17	44	0.00540109	1.73452e-10	-0.0351785	0.0033451	-10.5164	7.25811e-26	0	0.0588804	0.970989	1.64367e-22	37	4	3079751	4	3049549	F	rs78225241		NA	NA	HTT	NM_002111	Body	chr4:3075483-3075773	S_Shelf			NA		4:3079742-3079877	Unclassified_Cell_type_specific	NA
cg14422782	-0.0340609	0.00681919	1.091e-06	33	426	-0.0294434	0.0039911	2.44541e-13	-0.0251537	0.00334368	8.66884e-14	44	0.00442328	1.29548e-08	-0.0285574	0.00271769	-10.508	7.9359e-26	0	1.29276	0.523938	1.78809e-22	37	15	74312279	15	72099332	F			NA	NA	PML;PML;PML;PML;PML;PML;PML;PML;PML	NM_033247;NM_033244;NM_002675;NM_033238;NM_033246;NM_033250;NM_033239;NM_033249;NM_033240	Body;Body;Body;Body;Body;Body;Body;Body;Body	chr15:74315178-74315711	N_Shelf			NA				NA
cg19689330	-0.0399504	0.00718924	6.87876e-08	33	426	-0.0419546	0.00587629	1.34773e-12	-0.0474198	0.00666074	1.59812e-12	44	0.00881133	7.37922e-08	-0.0424713	0.00404267	-10.5058	8.12665e-26	0	0.44608	0.800083	1.82187e-22	37	6	5512308	6	5457307	F			NA	NA	FARS2	NM_006567	Body					TRUE				NA
cg27615095	-0.0214654	0.00410293	3.4963e-07	33	426	-0.022904	0.00292666	8.48585e-15	-0.0174211	0.0027407	2.64987e-10	44	0.00362561	1.54731e-06	-0.0209115	0.00199115	-10.5022	8.43668e-26	0	1.40851	0.494477	1.88192e-22	37	12	63049980	12	61336247	F			NA	NA	PPM1H	NM_020700	Body					TRUE				NA
cg10965178	-0.0256668	0.00763236	0.000889329	33	426	-0.0452993	0.005052	7.41635e-19	-0.0351529	0.00552237	2.50087e-10	44	0.0073054	1.49497e-06	-0.0382787	0.00364942	-10.489	9.70621e-26	0.587183	4.84476	0.0887103	2.15433e-22	37	1	43766752	1	43539339	R			NA	NA	TIE1	NM_005424	1stExon	chr1:43770522-43770880	N_Shelf			NA				NA
cg00821310	-0.0306704	0.00850881	0.00037573	33	426	-0.0513575	0.00573074	7.73676e-19	-0.0383217	0.00629557	1.41997e-09	44	0.00832826	4.1965e-06	-0.0432851	0.00412818	-10.4853	1.00938e-25	0.559209	4.53729	0.103452	2.22927e-22	37	1	6420733	1	6343320	F			NA	NA	ACOT7;ACOT7;ACOT7;ACOT7	NM_181864;NM_181865;NM_181865;NM_007274	Body;5'UTR;1stExon;Body					NA				NA
cg05997793	-0.0380002	0.00614872	2.50922e-09	33	426	-0.0313807	0.00466	2.20651e-11	-0.0307585	0.00448973	1.02494e-11	44	0.00593935	2.2337e-07	-0.032942	0.00314895	-10.4612	1.30137e-25	0	0.924156	0.629973	2.85999e-22	37	3	37901338	3	37876342	F			NA	NA				chr3:37901938-37904039	N_Shore			NA				NA
cg10427868	-0.0288436	0.00620773	5.409e-06	33	426	-0.0313143	0.00418292	1.09921e-13	-0.0290032	0.00387825	1.20255e-13	44	0.00513045	1.57532e-08	-0.0300598	0.00287367	-10.4604	1.31292e-25	0	0.170743	0.918171	2.87122e-22	37	10	80936798	10	80606804	F	rs7910559		NA	NA	ZMIZ1	NM_020338	5'UTR					TRUE				NA
cg24956391	-0.0410085	0.0102348	8.07502e-05	33	426	-0.0419604	0.00495844	5.31114e-17	-0.0269223	0.00397764	1.79019e-11	44	0.00526193	3.11359e-07	-0.0355643	0.00340332	-10.4499	1.46665e-25	0.569362	4.64427	0.0980639	3.19176e-22	37	20	36011999	20	35445413	F			NA	NA	SRC;SRC	NM_198291;NM_005417	5'UTR;5'UTR	chr20:36012595-36013439	N_Shore	low-CpG:35445350-35445433		NA		20:36011903-36012034	Unclassified_Cell_type_specific	NA
cg23693485	-0.0464644	0.00698966	1.7868e-10	33	426	-0.0293441	0.00494013	3.40889e-09	-0.0390413	0.00507754	2.50052e-14	44	0.00671696	6.16005e-09	-0.0361061	0.0034584	-10.4401	1.6259e-25	0.530593	4.26069	0.118796	3.51392e-22	37	6	13381043	6	13489022	R			NA	NA	GFOD1	NM_018988	Body					TRUE				NA
cg23803468	-0.0193188	0.00685083	0.00517941	33	426	-0.0345801	0.00407132	4.10562e-17	-0.0350262	0.00461178	5.06813e-14	44	0.00610081	9.39899e-09	-0.0316937	0.00303584	-10.4399	1.63044e-25	0.507856	4.06385	0.131083	3.51392e-22	37	15	43513504	15	41300796	F			NA	NA	EPB42;EPB42	NM_001114134;NM_000119	TSS200;TSS200					NA				NA
cg18222590	-0.0446219	0.00875152	6.65531e-07	33	426	-0.0402101	0.00538584	1.2771e-13	-0.0394427	0.0057108	7.00073e-12	44	0.00755468	1.77993e-07	-0.0408889	0.00392075	-10.4289	1.83083e-25	0	0.234477	0.889373	3.92685e-22	37	1	204290972	1	202557595	F	rs35170796		NA	NA	PLEKHA6	NM_014935	5'UTR					TRUE				NA
cg24572204	-0.0417676	0.00650455	6.52767e-10	33	426	-0.0350797	0.00622429	2.01446e-08	-0.0415045	0.00521752	3.25687e-15	44	0.00690213	1.81787e-09	-0.0392385	0.00376786	-10.414	2.14076e-25	0	0.705386	0.702793	4.56032e-22	37	5	40735231	5	40770988	F			NA	NA	TTC33	NM_012382	Body					TRUE				NA
cg20731257	-0.0621951	0.0124602	1.10835e-06	33	426	-0.0442359	0.00563079	6.73021e-15	-0.0524557	0.00814072	1.51761e-10	44	0.0107692	1.11079e-06	-0.0482388	0.00463223	-10.4137	2.14663e-25	0	1.91327	0.384183	4.56032e-22	37	2	87883497	2	87664612	F			NA	NA								NA	2:87664612-87664679			NA
cg18645642	-0.0211558	0.0065809	0.0014734	33	426	-0.0392592	0.00482275	7.23541e-16	-0.03304	0.00412209	2.03027e-15	44	0.00545302	1.36945e-09	-0.0329696	0.0031668	-10.411	2.20877e-25	0.593795	4.92362	0.0852805	4.6701e-22	37	1	8631756	1	8554343	R			NA	NA	RERE;RERE	NM_012102;NM_001042681	Body;Body					TRUE				NA
cg04728789	-0.0256366	0.00491992	3.87288e-07	33	426	-0.022273	0.00314216	1.9338e-12	-0.0208191	0.00279985	1.64464e-13	44	0.00370385	1.89933e-08	-0.0224261	0.00215419	-10.4104	2.2225e-25	0	0.616438	0.734754	4.67697e-22	37	22	38711154	22	37041100	F			NA	NA	CSNK1E;CSNK1E	NM_001894;NM_152221	5'UTR;5'UTR	chr22:38712684-38713333	N_Shore		RDMR	TRUE				NA
cg12212103	-0.0285116	0.00646974	1.54331e-05	33	426	-0.0348858	0.00513539	1.48141e-11	-0.0333682	0.0038349	7.6511e-18	44	0.00507309	4.78488e-11	-0.0327872	0.00315182	-10.4026	2.41137e-25	0	0.616836	0.734608	5.05059e-22	37	17	48231729	17	45586728	F			NA	NA				chr17:48226223-48228625	S_Shelf			TRUE				NA
cg17254383	-0.0283091	0.00885515	0.00156369	33	426	-0.0512462	0.00605662	5.36646e-17	-0.0426819	0.00580314	2.96439e-13	44	0.00767683	2.70027e-08	-0.0435624	0.0041892	-10.3987	2.51231e-25	0.564247	4.58976	0.100774	5.23743e-22	37	17	53363128	17	50718127	R			NA	NA	HLF	NM_002126	Body					TRUE				NA
cg24150385	-0.0478358	0.00793626	5.77869e-09	33	426	-0.0442734	0.00682195	1.10532e-10	-0.0446403	0.00618278	7.8219e-13	44	0.00817905	4.81853e-08	-0.0454594	0.00437216	-10.3975	2.54603e-25	0	0.129914	0.937108	5.28303e-22	37	3	66543263	3	66625953	F			NA	NA	LRIG1	NM_015541	Body					TRUE				NA
cg21715751	-0.0519242	0.0105902	1.67784e-06	33	426	-0.0504015	0.0071503	2.55257e-12	-0.0523914	0.00675291	1.47833e-14	44	0.00893326	4.49782e-09	-0.0513407	0.00493826	-10.3965	2.57168e-25	0	0.0341229	0.983083	5.31156e-22	37	19	33795390	19	38487230	R			NA	NA	LOC80054	NR_026887	Body	chr19:33792061-33794944	S_Shore			NA		19:33795345-33795497	Unclassified_Cell_type_specific	NA
cg06595162	-0.0355439	0.0100383	0.000473753	33	426	-0.0482456	0.00577968	1.36375e-16	-0.0358841	0.00510482	2.99816e-12	44	0.00675304	1.07381e-07	-0.0418186	0.00402299	-10.3949	2.61561e-25	0.166508	2.39954	0.301263	5.3774e-22	37	21	40141040	21	39062910	R			NA	NA	NCRNA00114;NCRNA00114	NR_027065;NR_027066	Body;TSS200					TRUE		21:40140421-40141096	Unclassified	NA
cg10381440	-0.0332598	0.00904417	0.000287039	33	426	-0.0396372	0.00527313	8.76487e-14	-0.0535092	0.00631485	5.10422e-17	44	0.00835376	1.49979e-10	-0.0415696	0.0039994	-10.394	2.64159e-25	0.338021	3.02124	0.220773	5.40589e-22	37	17	46622715	17	43977714	F			NA	NA	HOXB2	NM_002145	TSS1500	chr17:46620367-46621373	S_Shore		RDMR	NA				TRUE
cg14632941	-0.0289198	0.00794715	0.000331006	33	426	-0.0427815	0.00539812	3.93753e-15	-0.0452158	0.00580801	1.20583e-14	44	0.00768328	3.98143e-09	-0.0401248	0.00386073	-10.3931	2.66657e-25	0.250706	2.66918	0.263266	5.43209e-22	37	4	42156182	4	41850939	F			NA	NA	BEND4;BEND4	NM_207406;NM_001159547	TSS1500;TSS1500	chr4:42152766-42154984	S_Shore			NA				NA
cg14780255	-0.036674	0.00810284	9.20973e-06	33	426	-0.0318362	0.00425954	1.20218e-13	-0.0370249	0.00493405	9.96164e-14	44	0.00652714	1.40769e-08	-0.0339197	0.00326479	-10.3896	2.76615e-25	0	0.581112	0.747848	5.60935e-22	37	1	201720358	1	199986981	F			NA	NA	NAV1;NAV1	NM_001167738;NM_020443	Body;Body					TRUE				NA
cg11064966	-0.0359617	0.0085824	3.84045e-05	33	426	-0.0411142	0.00561339	3.59284e-13	-0.0330977	0.00407896	9.31046e-16	44	0.00539595	8.58023e-10	-0.0367797	0.00354313	-10.3805	3.04034e-25	0	1.07095	0.58539	6.13165e-22	37	5	32506514	5	32542271	R			NA	NA								TRUE				NA
cg06663317	-0.0545824	0.00921714	1.02049e-08	33	426	-0.0394485	0.0060328	8.02694e-11	-0.0375513	0.00498617	8.14935e-14	44	0.00659608	1.2485e-08	-0.0416103	0.00400862	-10.3802	3.05121e-25	0.196086	2.48783	0.288254	6.13165e-22	37	16	56641101	16	55198602	F			NA	NA	MT2A	NM_005953	TSS1500	chr16:56642129-56642595	N_Shore		RDMR	TRUE		16:56640918-56641506	Unclassified_Cell_type_specific	TRUE
cg00411072	-0.0074863	0.00527909	0.157376	33	426	-0.0259584	0.00240672	2.47439e-26	-0.0101642	0.00246527	3.92199e-05	44	0.00326125	0.00182912	-0.0188593	0.00181804	-10.3734	3.27594e-25	0.902203	20.4505	3.62431e-05	6.55375e-22	37	17	46660940	17	44015939	F			NA	NA				chr17:46658948-46660003	S_Shore		RDMR	NA		17:46660729-46660947	Unclassified_Cell_type_specific	NA
cg13987674	-0.0303658	0.00763724	9.12308e-05	33	426	-0.0395337	0.00509584	1.42786e-14	-0.0416881	0.005512	6.42271e-14	44	0.00729169	1.08288e-08	-0.037967	0.00366465	-10.3604	3.75569e-25	0	1.34554	0.510293	7.47998e-22	37	1	24649494	1	24522081	F			NA	NA	GRHL3;GRHL3;GRHL3	NM_198174;NM_198173;NM_021180	TSS200;Body;TSS200	chr1:24648202-24648985	S_Shore			NA		1:24647785-24649616	Unclassified	TRUE
cg15359093	-0.0342952	0.00824551	4.36079e-05	33	426	-0.0523134	0.00623942	1.00908e-16	-0.0408696	0.00652048	4.63594e-10	44	0.00862579	2.15766e-06	-0.0445337	0.00430989	-10.3329	5.00246e-25	0.389671	3.27692	0.194279	9.89716e-22	37	2	66894360	2	66747864	F			NA	NA								TRUE				NA
cg07209244	-0.0365628	0.00813778	1.06413e-05	33	426	-0.0391101	0.00503721	1.36199e-14	-0.0284174	0.00402391	2.38716e-12	44	0.00532314	9.37399e-08	-0.0344797	0.00333699	-10.3326	5.02049e-25	0.094012	2.20753	0.331619	9.89716e-22	37	5	172116212	5	172048817	F			NA	NA	NEURL1B	NM_001142651	3'UTR	chr5:172113677-172113905	S_Shelf			NA		5:172115113-172116226	Unclassified	TRUE
cg24310786	-0.0323217	0.00635147	6.97878e-07	33	426	-0.0309088	0.00439811	2.95841e-12	-0.027171	0.00363142	1.16944e-13	44	0.00480391	1.54926e-08	-0.0298493	0.00288894	-10.3323	5.03591e-25	0	0.520383	0.770904	9.89716e-22	37	6	33080054	6	33188032	R			NA	NA	HLA-DPB2	NR_001435	TSS1500					NA		6:33079977-33080306	Unclassified	TRUE
cg12635790	-0.040888	0.00850382	2.60046e-06	33	426	-0.0429985	0.00540268	3.03316e-15	-0.0379608	0.00637968	3.24766e-09	44	0.00843952	6.86012e-06	-0.0413903	0.00401196	-10.3167	5.92072e-25	0	0.257222	0.879316	1.1585e-21	37	8	96112814	8	96181990	F			NA	NA								TRUE		8:96112610-96112833	Unclassified_Cell_type_specific	NA
cg13740709	-0.0359162	0.00930999	0.000144843	33	426	-0.0421694	0.00500006	6.72495e-17	-0.0307911	0.00492399	5.0799e-10	44	0.00651382	2.2782e-06	-0.0376382	0.00364894	-10.3148	6.03809e-25	0	1.96043	0.37523	1.17631e-21	37	3	128712555	3	130195245	R			NA	NA	KIAA1257	NM_020741	5'UTR	chr3:128712404-128713058	Island			TRUE	3:130194750-130196024	3:128712039-128713654	Unclassified	NA
cg06488536	-0.0359107	0.00862181	4.25749e-05	33	426	-0.0441375	0.00545059	1.01564e-15	-0.0341015	0.00516239	5.28354e-11	44	0.0068292	5.92976e-07	-0.0393842	0.00381929	-10.3119	6.22489e-25	0	1.52119	0.467389	1.20743e-21	37	6	147225846	6	147267539	F			NA	NA								TRUE				NA
cg08396193	-0.0432431	0.00652708	2.03409e-10	33	426	-0.0329891	0.00672185	1.00375e-06	-0.0357304	0.00429226	1.7276e-16	44	0.00567813	3.12128e-10	-0.03724	0.00361265	-10.3082	6.46811e-25	0	1.31651	0.517753	1.24918e-21	37	7	27193709	7	27160234	F			NA	NA	HOXA7	NM_006896	3'UTR	chr7:27194583-27194827	N_Shore		CDMR	NA		7:27193699-27194198	Unclassified_Cell_type_specific	NA
cg15488143	-0.0169706	0.00398789	2.92825e-05	33	426	-0.0327093	0.00312282	5.74373e-25	-0.00911692	0.00191606	2.12009e-06	44	0.00253471	0.000322119	-0.0181899	0.00176482	-10.307	6.55354e-25	0.942069	34.5237	3.18626e-08	1.26022e-21	37	7	128924101	7	128711337	F	rs35183043		NA	NA	AHCYL2;AHCYL2	NM_001130720;NM_015328	Body;Body					TRUE				NA
cg21446172	-0.0276782	0.00747559	0.000261484	33	426	-0.0426004	0.0053593	3.27576e-15	-0.0407543	0.00545532	1.27415e-13	44	0.0072167	1.63071e-08	-0.0383943	0.00372908	-10.2959	7.35063e-25	0.279993	2.77775	0.249355	1.40743e-21	37	1	223745234	1	221811857	F			NA	NA	CAPN8	NM_001143962	Body	chr1:223741965-223744525	S_Shore			NA				NA
cg22851561	-0.0395984	0.00848837	4.9769e-06	33	426	-0.0552364	0.00663322	1.60774e-16	-0.0365908	0.00645662	1.70375e-08	44	0.00854131	1.8358e-05	-0.045843	0.00445818	-10.2829	8.41685e-25	0.462363	3.71999	0.155674	1.60469e-21	37	14	74214183	14	73283936	F			NA	NA	C14orf43;C14orf43	NM_001043318;NM_194278	5'UTR;5'UTR					TRUE				NA
cg01233392	-0.0427675	0.0103904	5.20224e-05	33	426	-0.0523448	0.00604612	1.04367e-17	-0.0338274	0.00620042	5.6024e-08	44	0.00820238	3.72202e-05	-0.0452754	0.00440731	-10.2728	9.34525e-25	0.407122	3.37337	0.185132	1.77411e-21	37	1	85665444	1	85438032	F	rs71691813		NA	NA	SYDE2	NM_032184	Body	chr1:85665818-85667650	N_Shore			NA				NA
cg24650940	-0.0322012	0.00798691	7.30889e-05	33	426	-0.0290649	0.00387512	9.89967e-14	-0.032726	0.00429713	4.33666e-14	44	0.00568457	8.5626e-09	-0.0304999	0.00297199	-10.2624	1.04034e-24	0	0.335857	0.845414	1.96662e-21	37	5	123988226	5	124016125	R			NA	NA	ZNF608	NM_020747	Body	chr5:123987398-123987748	S_Shore		RDMR	NA				NA
cg00501876	-0.0360769	0.00716734	9.08571e-07	33	426	-0.0405024	0.00520422	1.18362e-14	-0.0259735	0.00407432	2.35603e-10	44	0.00538981	1.44287e-06	-0.0340464	0.0033184	-10.2599	1.0684e-24	0.482216	3.86261	0.144959	2.01114e-21	37	3	39193251	3	39168255	R			NA	NA	CSRNP1	NM_033027	5'UTR	chr3:39194241-39195359	N_Shore			NA				TRUE
cg14293323	-0.0434718	0.00996946	1.88176e-05	33	426	-0.0490277	0.00611566	1.92542e-15	-0.0391852	0.00623614	4.2008e-10	44	0.00824964	2.03488e-06	-0.0451335	0.00440687	-10.2416	1.29052e-24	0	0.95314	0.620909	2.41906e-21	37	11	353567	11	343567	F		rs73398586	NA	NA				chr11:355947-356447	N_Shelf		CDMR	NA				TRUE
cg26257411	-0.0291338	0.00527443	8.15494e-08	33	426	-0.0304725	0.0042137	6.99576e-13	-0.02649	0.00425326	5.94336e-10	44	0.00562653	2.501e-06	-0.0290683	0.00284147	-10.23	1.45502e-24	0	0.321201	0.851632	2.71601e-21	37	6	33397122	6	33505100	F			NA	NA	SYNGAP1	NM_006772	Body	chr6:33396050-33396296	S_Shore			NA		6:33397014-33397949	Promoter_Associated	NA
cg25840433	-0.0263592	0.00673588	0.00011677	33	426	-0.0300348	0.00397888	6.92408e-14	-0.0343999	0.00451774	4.38171e-14	44	0.00597641	8.61568e-09	-0.0303988	0.00297215	-10.2279	1.4878e-24	0	0.816231	0.664902	2.76561e-21	37	6	167104903	6	167024893	R			NA	NA	RPS6KA2	NM_001006932	Body					NA	6:167024893-167024933			TRUE
cg02355304	-0.0682679	0.0114062	7.26499e-09	33	426	-0.050833	0.00681184	1.31003e-13	-0.0425975	0.00810242	1.64725e-07	44	0.0107185	7.06133e-05	-0.0524756	0.00513383	-10.2215	1.58804e-24	0.291884	2.8244	0.243607	2.9397e-21	37	7	5536984	7	5503510	R			NA	NA	MIR589;FBXL18	NR_030318;NM_024963	TSS1500;Body	chr7:5539957-5541567	N_Shelf			NA	7:5503439-5503563	7:5536936-5537515	Unclassified_Cell_type_specific	NA
cg17526175	-0.0316912	0.00855954	0.000261513	33	426	-0.0489594	0.00610182	1.8224e-15	-0.0514391	0.00714814	9.27598e-13	44	0.0094561	5.3345e-08	-0.0449363	0.00439838	-10.2165	1.67207e-24	0.394328	3.30212	0.191846	3.08247e-21	37	19	33624542	19	38316382	F			NA	NA	WDR88	NM_173479	Body	chr19:33625467-33625805	N_Shore			TRUE				NA
cg19542445	-0.0484544	0.00868492	6.14094e-08	33	426	-0.0345437	0.00536777	1.57136e-10	-0.0381853	0.00499765	3.5991e-14	44	0.00661127	7.65931e-09	-0.0383231	0.00375709	-10.2002	1.97866e-24	0	1.85699	0.395147	3.63265e-21	37	12	2596220	12	2466481	R			NA	NA	CACNA1C;CACNA1C;CACNA1C;CACNA1C;CACNA1C;CACNA1C;CACNA1C;CACNA1C;CACNA1C;CACNA1C;CACNA1C;CACNA1C;CACNA1C;CACNA1C;CACNA1C;CACNA1C;CACNA1C;CACNA1C;CACNA1C;CACNA1C;CACNA1C;CACNA1C;CACNA1C	NM_001129844;NM_001129827;NM_001129839;NM_001129834;NM_001129841;NM_000719;NM_001129830;NM_001167625;NM_001129843;NM_001167624;NM_001129835;NM_001129837;NM_001167623;NM_001129840;NM_199460;NM_001129833;NM_001129832;NM_001129829;NM_001129846;NM_001129836;NM_001129838;NM_001129831;NM_001129842	Body;Body;Body;Body;Body;Body;Body;Body;Body;Body;Body;Body;Body;Body;Body;Body;Body;Body;Body;Body;Body;Body;Body					TRUE				NA
cg06526741	-0.0309844	0.00548004	4.17599e-08	33	426	-0.0268776	0.00386928	5.2015e-12	-0.0442781	0.0064219	7.59089e-12	44	0.00849538	1.86786e-07	-0.0301936	0.0029624	-10.1923	2.14731e-24	0.429214	3.50394	0.173432	3.92612e-21	37	6	31549929	6	31657908	F	rs11548257		NA	NA	LTB;LTB	NM_002341;NM_009588	Body;Body	chr6:31548436-31549277	S_Shore			NA				NA
cg07631435	-0.0343677	0.00860264	8.46132e-05	33	426	-0.0435986	0.00555437	7.084e-15	-0.0461182	0.00666664	6.48928e-12	44	0.00881914	1.70128e-07	-0.0420278	0.00412451	-10.1898	2.20278e-24	0	1.08798	0.580428	4.0111e-21	37	11	114043903	11	113549113	R			NA	NA	ZBTB16;ZBTB16	NM_006006;NM_001018011	Body;Body					TRUE		11:114043274-114044099	Unclassified_Cell_type_specific	NA
cg27020362	-0.0379884	0.00602484	1.25314e-09	33	426	-0.0271261	0.00419434	1.27899e-10	-0.0508794	0.00723177	2.8739e-12	44	0.00956674	1.04705e-07	-0.0329884	0.00323901	-10.1847	2.32051e-24	0.674243	6.13955	0.0464317	4.20831e-21	37	5	138723394	5	138751293	R			NA	NA	MGC29506	NM_016459	3'UTR					NA				NA
cg05106502	-0.0370073	0.0076617	2.35082e-06	33	426	-0.0393804	0.00531529	1.94116e-13	-0.0314669	0.00464014	1.63968e-11	44	0.00613833	2.95496e-07	-0.036209	0.0035585	-10.1753	2.55532e-24	0	0.963664	0.617651	4.61537e-21	37	17	46506947	17	43861946	F			NA	TRUE	SKAP1;SKAP1	NM_003726;NM_001075099	Body;Body	chr17:46507344-46507778	N_Shore			TRUE		17:46506343-46508297	Promoter_Associated_Cell_type_specific	NA
cg25484139	-0.0508898	0.0106435	2.9408e-06	33	426	-0.0513413	0.00663375	1.64588e-14	-0.052979	0.0087939	2.07739e-09	44	0.0116332	5.26088e-06	-0.0515497	0.00506757	-10.1725	2.63129e-24	0	0.019927	0.990086	4.73342e-21	37	3	13008273	3	12983273	F			NA	NA	IQSEC1;IQSEC1	NM_001134382;NM_014869	Body;Body	chr3:13008648-13009210	N_Shore		RDMR	NA		3:13008122-13010089	Promoter_Associated	NA
cg09063663	-0.030914	0.00680218	8.4864e-06	33	426	-0.0280884	0.00355722	4.93574e-15	-0.0234261	0.00383235	1.21368e-09	44	0.00506972	3.82278e-06	-0.0272261	0.00267694	-10.1706	2.68268e-24	0	0.91451	0.633019	4.80649e-21	37	1	16484811	1	16357398	F			NA	NA				chr1:16481484-16482782	S_Shelf			NA		1:16484484-16484891	Unclassified_Cell_type_specific	NA
cg26426774	-0.0238249	0.00468412	7.06399e-07	33	426	-0.0285324	0.00383051	1.44935e-13	-0.0243038	0.00384647	3.37092e-10	44	0.0050884	1.78533e-06	-0.0260522	0.00256198	-10.1688	2.73353e-24	0	0.76338	0.682707	4.86955e-21	37	8	33356290	8	33475832	F	rs76212197		NA	NA	C8orf41;MAK16;C8orf41	NM_001102401;NM_032509;NM_025115	3'UTR;3'UTR;3'UTR					NA				NA
cg27143664	-0.0135651	0.00575692	0.0192111	33	426	-0.0412097	0.00450558	1.5333e-19	-0.0327206	0.00462755	2.24614e-12	44	0.00612167	9.03978e-08	-0.0312147	0.00306976	-10.1684	2.74263e-24	0.860926	14.3808	0.000753787	4.86955e-21	37	14	60032511	14	59102264	R			NA	NA	C14orf38	NM_001164399	Body					NA				NA
cg14507146	-0.0283162	0.0052572	1.63016e-07	33	426	-0.0308277	0.00384806	2.01063e-15	-0.0184675	0.00369374	6.33908e-07	44	0.00488636	0.000157206	-0.0266481	0.00262074	-10.1682	2.75062e-24	0.510192	4.08323	0.129819	4.86955e-21	37	5	34043333	5	34079090	F			NA	NA	C1QTNF3;C1QTNF3	NM_181435;NM_030945	TSS200;TSS200					NA				NA
cg17652998	-0.0185488	0.0055335	0.000923219	33	426	-0.0375309	0.00448448	1.14321e-16	-0.0328939	0.00459084	1.15629e-12	44	0.00607312	6.08398e-08	-0.0307211	0.00302203	-10.1657	2.82081e-24	0.725004	7.27283	0.0263466	4.96402e-21	37	10	101370592	10	101360582	R			NA	NA	SLC25A28	NM_031212	3'UTR					NA				NA
cg23516824	-0.0523995	0.00943961	7.09086e-08	33	426	-0.0390557	0.00539075	6.36589e-13	-0.0306161	0.00474581	1.44546e-10	44	0.00627812	1.07908e-06	-0.0381491	0.0037528	-10.1655	2.82624e-24	0.466242	3.74701	0.153584	4.96402e-21	37	5	76134399	5	76170155	F			NA	NA								TRUE				NA
cg08844900	-0.0213802	0.00656658	0.00128278	33	426	-0.0340038	0.00387841	4.11564e-18	-0.0213417	0.00349461	1.25682e-09	44	0.00462294	3.90294e-06	-0.0275168	0.00270703	-10.1649	2.84304e-24	0.633369	5.45507	0.0653802	4.97396e-21	37	3	129326790	3	130809480	R			NA	NA	PLXND1	NM_015103	TSS1500	chr3:129323915-129325332	S_Shore			NA		3:129326446-129326914	Unclassified_Cell_type_specific	NA
cg23722790	-0.034758	0.00646883	1.73959e-07	33	426	-0.0326522	0.00441007	2.01171e-13	-0.026637	0.00443679	2.35628e-09	44	0.00586932	5.66968e-06	-0.031461	0.00309577	-10.1626	2.91206e-24	0	1.00823	0.604039	5.05585e-21	37	1	67467602	1	67240190	R			NA	NA	SLC35D1	NM_015139	3'UTR					TRUE				NA
cg03985415	-0.0364843	0.00698508	3.6456e-07	33	426	-0.0325655	0.0045299	9.49342e-13	-0.0266985	0.00398054	2.69658e-11	44	0.00526576	3.97359e-07	-0.0313188	0.00308177	-10.1626	2.91252e-24	0	1.39246	0.498461	5.05585e-21	37	1	229340974	1	227407597	R			NA	NA								TRUE		1:229340687-229341089	Unclassified_Cell_type_specific	NA
cg19991723	-0.0265747	0.00697348	0.000173533	33	426	-0.0335146	0.00514954	9.80661e-11	-0.0438865	0.00469431	2.71007e-20	44	0.00620999	1.58218e-12	-0.0350139	0.00344612	-10.1604	2.97963e-24	0.443006	3.5907	0.166069	5.1523e-21	37	8	50020154	8	50182707	R			NA	NA								TRUE				NA
cg01807748	-0.0229858	0.00533662	2.35821e-05	33	426	-0.0264831	0.00313663	6.22445e-17	-0.0204049	0.00405974	5.5346e-07	44	0.00537053	0.00014503	-0.0245374	0.00241525	-10.1594	3.00925e-24	0	1.06142	0.588189	5.18343e-21	37	1	94534645	1	94307233	R			NA	NA	ABCA4	NM_000350	Body					TRUE				NA
cg15961693	-0.0357728	0.00699636	6.21406e-07	33	426	-0.0304467	0.00361638	7.58646e-17	-0.0181484	0.00410939	1.06764e-05	44	0.00543621	0.000842548	-0.0280957	0.00276574	-10.1585	3.03718e-24	0.597988	4.97497	0.0831187	5.21142e-21	37	6	139689053	6	139730746	R			NA	NA								TRUE				NA
cg16295156	-0.034811	0.00664629	3.39662e-07	33	426	-0.0326421	0.00426985	3.36894e-14	-0.0240463	0.00414585	7.8957e-09	44	0.00548444	1.16273e-05	-0.0305048	0.00300511	-10.151	3.2808e-24	0.0277553	2.0571	0.357526	5.60788e-21	37	1	9466328	1	9388915	R			NA	NA								NA		1:9466294-9466398	Unclassified_Cell_type_specific	NA
cg15283950	-0.0543076	0.0108373	1.01013e-06	33	426	-0.0490049	0.0063249	1.54234e-14	-0.0396124	0.00691395	1.19136e-08	44	0.00914629	1.48447e-05	-0.0475285	0.00468985	-10.1343	3.89028e-24	0	1.19486	0.550223	6.62426e-21	37	11	10715217	11	10671793	R			NA	NA	MRVI1;MRVI1;MRVI1;MRVI1;MRVI1	NM_001100163;NM_001100163;NM_130385;NM_130385;NM_001100167	1stExon;5'UTR;1stExon;5'UTR;TSS200			low-CpG:10671608-10672092		TRUE				NA
cg11800117	-0.0277406	0.00705388	0.000108221	33	426	-0.04767	0.00560144	3.57386e-17	-0.0374778	0.00639047	5.40377e-09	44	0.0084538	9.28262e-06	-0.0394357	0.00389363	-10.1283	4.13957e-24	0.597058	4.96349	0.0835972	7.02195e-21	37	11	93270375	11	92910023	F			NA	NA	C11orf75	NM_020179	5'UTR					TRUE				NA
cg27589594	-0.0451586	0.00781616	2.19255e-08	33	426	-0.0377898	0.00526608	1.04077e-12	-0.0276685	0.00455735	1.56481e-09	44	0.00602881	4.4458e-06	-0.0358152	0.00353683	-10.1264	4.2198e-24	0.410998	3.39558	0.183088	7.13093e-21	37	17	18871182	17	18811907	R			NA	NA	SLC5A10;SLC5A10	NM_001042450;NM_152351	Body;Body	chr17:18874684-18874887	N_Shelf			TRUE		17:18870953-18871380	Unclassified_Cell_type_specific	TRUE
cg04982488	-0.0401841	0.00727672	8.20938e-08	33	426	-0.0385852	0.00514948	1.0454e-13	-0.0276204	0.00492931	2.45149e-08	44	0.00652087	2.27854e-05	-0.0357434	0.00353301	-10.117	4.64525e-24	0.10263	2.22874	0.328123	7.81803e-21	37	10	116103698	10	116093688	F			NA	NA	AFAP1L2;AFAP1L2	NM_032550;NM_001001936	Body;Body					TRUE				NA
cg27262041	-0.058481	0.0112688	4.29204e-07	33	426	-0.0590104	0.00818793	8.35101e-13	-0.0601269	0.00938074	1.88793e-10	44	0.0124096	1.26481e-06	-0.0591156	0.0058436	-10.1163	4.67802e-24	0	0.0099768	0.995024	7.81803e-21	37	11	19654032	11	19610608	R			NA	NA	NAV2	NM_001111018	Body					TRUE				NA
cg21185271	-0.0236655	0.00531768	1.28024e-05	33	426	-0.0274562	0.00326678	8.54115e-17	-0.0173134	0.00334674	2.57549e-07	44	0.00442732	9.20761e-05	-0.0238384	0.00235646	-10.1162	4.6832e-24	0.411705	3.39965	0.182715	7.81803e-21	37	12	52569410	12	50855677	R			NA	NA	KRT80;KRT80	NM_001081492;NM_182507	Body;Body					TRUE		12:52568641-52570229	Unclassified_Cell_type_specific	NA
cg24351658	-0.0255932	0.00590205	2.08508e-05	33	426	-0.0252855	0.00327763	1.98796e-14	-0.0203229	0.00306997	4.81398e-11	44	0.00406119	5.61028e-07	-0.0236845	0.00234132	-10.1159	4.69649e-24	0	1.02834	0.597997	7.81803e-21	37	1	42126724	1	41899311	R			NA	NA	HIVEP3;HIVEP3	NM_024503;NM_001127714	5'UTR;5'UTR	chr1:42127380-42128632	N_Shore		RDMR	NA				NA
cg16254946	-0.0333059	0.00616244	1.48622e-07	33	426	-0.026229	0.00384874	1.27857e-11	-0.0246614	0.00353376	4.26105e-12	44	0.00467473	1.32409e-07	-0.0270501	0.00267642	-10.1068	5.15377e-24	0	1.33715	0.512439	8.54735e-21	37	1	54058616	1	53831204	R			NA	NA	GLIS1	NM_147193	Body					TRUE				NA
cg11405200	-0.0319031	0.010581	0.00282684	33	426	-0.0511199	0.00597809	2.54414e-17	-0.0380441	0.00597584	2.48881e-10	44	0.0079053	1.49068e-06	-0.043922	0.0043472	-10.1035	5.32875e-24	0.392623	3.29285	0.192738	8.80482e-21	37	6	14212128	6	14320107	R			NA	NA				chr6:14211081-14211744	S_Shore			TRUE	6:14319834-14320108	6:14210614-14212383	Promoter_Associated	NA
cg07621224	-0.0416338	0.00756035	8.87833e-08	33	426	-0.034893	0.00505038	6.73021e-12	-0.0279375	0.004159	2.52099e-11	44	0.00550184	3.81747e-07	-0.0336466	0.00333822	-10.0792	6.82809e-24	0.112603	2.25378	0.324039	1.12406e-20	37	7	50355506	7	50326052	F			NA	NA	IKZF1	NM_006060	5'UTR					TRUE		7:50355497-50355573	Unclassified_Cell_type_specific	NA
cg14387452	-0.0234899	0.00622203	0.000198719	33	426	-0.0358335	0.00477711	9.8485e-14	-0.0414146	0.00530285	9.97648e-15	44	0.00701502	3.5544e-09	-0.0335502	0.00333386	-10.0635	8.01356e-24	0.512145	4.09958	0.128762	1.31436e-20	37	9	20512334	9	20502334	R			NA	NA	MLLT3	NM_004529	Body					TRUE				NA
cg02586712	-0.0447909	0.00901237	1.22696e-06	33	426	-0.0414885	0.00557704	1.55475e-13	-0.0342353	0.00552704	7.34397e-10	44	0.00731158	2.83617e-06	-0.0399843	0.00397878	-10.0494	9.2438e-24	0	0.975425	0.614029	1.51059e-20	37	15	42249569	15	40036861	F			NA	NA	EHD4	NM_139265	Body					TRUE		15:42249566-42249743	Unclassified_Cell_type_specific	NA
cg02724490	-0.0345197	0.00685829	9.09545e-07	33	426	-0.0332863	0.00450404	2.22325e-13	-0.0261374	0.00419066	5.62271e-10	44	0.00554373	2.41991e-06	-0.0312843	0.00311448	-10.0448	9.68567e-24	0	1.28209	0.526741	1.57702e-20	37	8	10488231	8	10525641	R			NA	NA	RP1L1	NM_178857	5'UTR					TRUE		8:10487569-10488477	Promoter_Associated	TRUE
cg26803969	-0.0194795	0.0062728	0.00211396	33	426	-0.0224631	0.00283205	3.74397e-15	-0.0217667	0.00309247	2.8128e-12	44	0.00409096	1.03373e-07	-0.0219035	0.00218298	-10.0337	1.08325e-23	0	0.189489	0.909605	1.75733e-20	37	2	28579423	2	28432927	F			NA	NA								TRUE		2:28579219-28579467	Unclassified_Cell_type_specific	TRUE
cg15408889	-0.0415904	0.00802466	4.43671e-07	33	426	-0.0351546	0.0050481	4.60873e-12	-0.0373395	0.00556159	2.58123e-11	44	0.0073573	3.87151e-07	-0.0370702	0.00369498	-10.0326	1.09623e-23	0	0.462635	0.793488	1.77195e-20	37	5	118623661	5	118651560	F			NA	NA	TNFAIP8	NM_001077654	Body					TRUE				NA
cg09938049	-0.0313232	0.00636016	1.51518e-06	33	426	-0.0325492	0.00475658	1.05687e-11	-0.0286079	0.00395707	7.31005e-13	44	0.00523471	4.62783e-08	-0.0308972	0.00308001	-10.0315	1.10794e-23	0	0.316357	0.853697	1.78356e-20	37	12	54747206	12	53033473	R			NA	NA								TRUE				NA
cg12417775	-0.0441636	0.00813869	1.33294e-07	33	426	-0.0510246	0.0066445	2.59821e-14	-0.0352226	0.0070839	7.29198e-07	44	0.00937113	0.000170843	-0.0452543	0.00451135	-10.0312	1.11141e-23	0	1.91808	0.38326	1.78356e-20	37	1	212463238	1	210529861	F			NA	NA	PPP2R5A	NM_006243	Body	chr1:212457967-212459694	S_Shelf			NA				NA
cg04260867	-0.0313538	0.0095129	0.00111975	33	426	-0.0511222	0.00568695	6.08281e-19	-0.0271536	0.00495083	4.77066e-08	44	0.00654934	3.38328e-05	-0.0392167	0.00391379	-10.0201	1.2432e-23	0.763548	8.45839	0.0145641	1.98791e-20	37	1	33004424	1	32777011	F			NA	NA	ZBTB8A	NM_001040441	TSS1500	chr1:33005423-33005739	N_Shore			NA		1:33004358-33005040	Unclassified_Cell_type_specific	NA
cg25580656	-0.0221074	0.00691323	0.00155885	33	426	-0.0339623	0.00395169	1.77416e-17	-0.0254583	0.00439527	8.26832e-09	44	0.0058144	1.19502e-05	-0.0296006	0.00295475	-10.018	1.27055e-23	0.310501	2.90066	0.234493	2.02438e-20	37	14	104197160	14	103266913	R			NA	NA	ZFYVE21	NM_024071	Body	chr14:104193901-104194627	S_Shelf			NA		14:104196979-104197300	Unclassified_Cell_type_specific	TRUE
cg19137417	-0.0440281	0.00771132	3.13054e-08	33	426	-0.0400376	0.00628487	2.38215e-10	-0.0397101	0.00576085	7.68273e-12	44	0.00762088	1.88129e-07	-0.0410733	0.00410472	-10.0064	1.42925e-23	0	0.205972	0.902139	2.26914e-20	37	17	79362935	17	76977530	F			NA	NA				chr17:79360383-79361723	S_Shore			NA		17:79362667-79363171	Unclassified_Cell_type_specific	NA
cg14876117	-0.0382802	0.00806422	3.43951e-06	33	426	-0.0458348	0.00620043	2.19301e-13	-0.0462614	0.0072053	1.7609e-10	44	0.00953171	1.21349e-06	-0.0437073	0.00436874	-10.0046	1.45547e-23	0	0.642446	0.725262	2.30257e-20	37	14	51428973	14	50498723	F			NA	NA								TRUE				NA
cg03126058	-0.0656707	0.0136354	2.50682e-06	33	426	-0.0474118	0.0062948	7.83704e-14	-0.0512587	0.00836793	1.12141e-09	44	0.0110697	3.64733e-06	-0.0507541	0.00507829	-9.99431	1.61407e-23	0	1.48076	0.476934	2.54445e-20	37	1	3282757	1	3272617	F	rs77953771		NA	NA	PRDM16;PRDM16	NM_022114;NM_199454	Body;Body					NA	1:3272273-3272934			NA
cg16417374	-0.039749	0.0104538	0.000179233	33	426	-0.0460395	0.00628323	3.5144e-13	-0.0448315	0.0060046	1.31572e-13	44	0.00794334	1.66229e-08	-0.0445154	0.00445748	-9.98668	1.74329e-23	0	0.268311	0.874454	2.73848e-20	37	1	26098310	1	25970897	R			NA	NA	MAN1C1	NM_020379	Body	chr1:26097904-26098107	S_Shore			NA	1:25970880-25970913	1:26097709-26098327	Unclassified_Cell_type_specific	NA
cg27554551	-0.0369728	0.00721375	5.85799e-07	33	426	-0.0353376	0.00459794	2.47707e-14	-0.0254702	0.00480276	1.28774e-07	44	0.00635346	6.10088e-05	-0.0330042	0.00330968	-9.97202	2.02079e-23	0	1.96635	0.374122	3.16326e-20	37	16	4421486	16	4361487	F			NA	NA	VASN;CORO7	NM_138440;NM_024535	TSS1500;Body	chr16:4421642-4422240	N_Shore			NA		16:4421216-4422699	Unclassified_Cell_type_specific	NA
cg20495009	-0.0372239	0.00668326	6.4444e-08	33	426	-0.0361966	0.00521477	5.39251e-12	-0.0311118	0.00517885	2.30281e-09	44	0.00685097	5.5929e-06	-0.0351361	0.00352526	-9.96697	2.12613e-23	0	0.484002	0.785055	3.31652e-20	37	12	105323744	12	103847874	F			NA	NA	SLC41A2	NM_032148	TSS1500					NA				NA
cg11086127	-0.0196326	0.00436266	1.03143e-05	33	426	-0.0307138	0.0045904	2.94557e-11	-0.0259843	0.0032128	1.14832e-15	44	0.00425013	9.73059e-10	-0.0252809	0.00253708	-9.96458	2.178e-23	0.35575	3.10438	0.211783	3.38559e-20	37	20	2902436	20	2850436	F			NA	NA	PTPRA;PTPRA;PTPRA	NM_080841;NM_002836;NM_080840	TSS1500;5'UTR;5'UTR					NA				NA
cg06804344	-0.0662844	0.0129454	6.00102e-07	33	426	-0.0589571	0.00802991	3.15629e-13	-0.0488868	0.00836847	6.18271e-09	44	0.0110704	1.00555e-05	-0.0576598	0.00580889	-9.92613	3.20438e-23	0	1.09797	0.577536	4.96375e-20	37	3	128778699	3	130261389	F			NA	NA	GP9	NM_000174	TSS1500					NA				NA
cg10535500	-0.0341811	0.00818313	4.05408e-05	33	426	-0.0394499	0.00490247	1.51806e-15	-0.0316374	0.00578016	5.07669e-08	44	0.00764643	3.51051e-05	-0.0365671	0.00368494	-9.92338	3.29394e-23	0	0.846441	0.654934	5.08484e-20	37	6	33398610	6	33506588	R			NA	NA	SYNGAP1	NM_006772	Body	chr6:33396050-33396296	S_Shelf			NA		6:33398106-33399356	Unclassified	TRUE
cg10474597	-0.0490246	0.00847983	2.14994e-08	33	426	-0.0528494	0.00739879	1.31626e-12	-0.0468456	0.00938492	6.60683e-07	44	0.0124151	0.000161117	-0.0504661	0.00508578	-9.923	3.30673e-23	0	0.217704	0.896863	5.08698e-20	37	13	51917676	13	50815677	F			NA	NA	SERPINE3	NM_001101320	Body					TRUE				NA
cg21633059	-0.029358	0.00675951	2.02501e-05	33	426	-0.0278541	0.00375683	1.86634e-13	-0.0288491	0.00440336	7.53575e-11	44	0.0058251	7.32465e-07	-0.0283634	0.00286053	-9.91542	3.5676e-23	0	0.046984	0.976782	5.46943e-20	37	5	146863675	5	146843868	R			NA	NA								TRUE				TRUE
cg10909790	-0.0333362	0.00734818	8.79202e-06	33	426	-0.0322475	0.0045234	1.45272e-12	-0.0363277	0.00527581	8.0807e-12	44	0.00697924	1.93875e-07	-0.0334296	0.00337248	-9.91246	3.67491e-23	0	0.240885	0.886528	5.61464e-20	37	10	45925455	10	45245461	F			NA	NA	ALOX5	NM_000698	Body	chr10:45922831-45923375	S_Shelf			NA				NA
cg26897909	-0.0184648	0.00634376	0.00392363	33	426	-0.0395106	0.00437568	4.28312e-19	-0.0168182	0.00247854	1.595e-11	44	0.0032788	2.90674e-07	-0.0240265	0.00242467	-9.90921	3.7965e-23	0.889649	18.124	0.000115992	5.78062e-20	37	1	206629196	1	204695819	F			NA	NA	SRGAP2;SRGAP2;SRGAP2	NM_001170637;NM_015326;NM_001042758	Body;Body;3'UTR					TRUE				NA
cg14541011	-0.0462841	0.00736029	1.37749e-09	33	426	-0.0324052	0.00523562	7.4484e-10	-0.0241678	0.00352897	1.04214e-11	44	0.00466839	2.25596e-07	-0.0311974	0.00314933	-9.90606	3.91789e-23	0.693347	6.52202	0.0383496	5.94516e-20	37	9	135989682	9	134979503	F			NA	NA	RALGDS;RALGDS	NM_001042368;NM_006266	Body;Body					TRUE		9:135989452-135989763	Unclassified_Cell_type_specific	NA
cg25913647	-0.0356711	0.00689854	4.70255e-07	33	426	-0.0386393	0.00503134	2.58816e-14	-0.0223726	0.00404329	3.63732e-08	44	0.00534877	2.88003e-05	-0.0320304	0.00323644	-9.89682	4.29735e-23	0.620074	5.26419	0.0719278	6.49887e-20	37	5	76248131	5	76283887	F		rs75604502	NA	NA	CRHBP	NM_001882	TSS1500	chr5:76249435-76250528	N_Shore			NA				NA
cg22891595	-0.042945	0.00768969	5.9673e-08	33	426	-0.0361773	0.00542053	3.29335e-11	-0.0373225	0.00591865	3.6491e-10	44	0.00782964	1.8715e-06	-0.0381567	0.00385592	-9.89563	4.34871e-23	0	0.532438	0.766271	6.55431e-20	37	3	193570256	3	195052950	R			NA	NA								TRUE				NA
cg00718036	-0.0188765	0.00781868	0.0164685	33	426	-0.0294803	0.00346241	3.45576e-17	-0.0272557	0.0045179	1.97555e-09	44	0.00597663	5.1061e-06	-0.0276352	0.00279762	-9.87813	5.17918e-23	0	1.54292	0.462337	7.75521e-20	37	4	108745325	4	108964774	R			NA	NA	SGMS2	NM_001136258	TSS1500	chr4:108745829-108746535	N_Shore		RDMR	NA				NA
cg04242898	-0.0304292	0.00593993	5.92894e-07	33	426	-0.0329331	0.00485193	1.5382e-11	-0.0288924	0.00431954	3.05027e-11	44	0.00571421	4.27607e-07	-0.0310137	0.00313964	-9.87811	5.18025e-23	0	0.303997	0.858989	7.75521e-20	37	22	43043131	22	41373075	F	rs5996204		NA	NA	CYB5R3;CYB5R3;CYB5R3	NM_007326;NM_000398;NM_001129819	TSS200;Body;TSS200	chr22:43045009-43045679	N_Shore			NA				NA
cg25947970	-0.0378608	0.00855784	1.43356e-05	33	426	-0.0447163	0.00588485	4.76729e-14	-0.031095	0.00493755	3.84421e-10	44	0.00653177	1.93036e-06	-0.0384577	0.00389342	-9.87761	5.20579e-23	0.168932	2.40654	0.300211	7.76736e-20	37	3	186220484	3	187703178	F	rs1868151		NA	NA								TRUE				NA
cg01936839	-0.0328526	0.00869876	0.000197645	33	426	-0.0451946	0.00570739	4.14648e-15	-0.0349685	0.00557867	4.62517e-10	44	0.00737989	2.15469e-06	-0.0395605	0.0040072	-9.87236	5.48607e-23	0	1.95628	0.37601	8.15827e-20	37	7	27198896	7	27165421	F			NA	NA				chr7:27199661-27200960	N_Shore			NA		7:27197102-27199007	Unclassified_Cell_type_specific	NA
cg22272713	-0.029871	0.00755218	9.90181e-05	33	426	-0.0402902	0.00551106	3.96229e-13	-0.0417525	0.00576856	6.88604e-13	44	0.00763109	4.46573e-08	-0.0379604	0.00384529	-9.87192	5.51014e-23	0	1.573	0.455436	8.16684e-20	37	8	21780820	8	21836766	R			NA	NA	XPO7;XPO7	NM_001100161;NM_015024	Body;Body	chr8:21776842-21777942	S_Shelf		RDMR	NA				NA
cg05381795	-0.0326614	0.00721276	9.12102e-06	33	426	-0.0350601	0.00482633	5.53801e-13	-0.0284559	0.00431469	5.66703e-11	44	0.0057078	6.18222e-07	-0.0323802	0.00328183	-9.86651	5.81518e-23	0	0.782554	0.676193	8.59043e-20	37	20	62713085	20	62183529	R			NA	NA	OPRL1;OPRL1	NM_000913;NM_182647	5'UTR;5'UTR	chr20:62714763-62715761	N_Shore			NA		20:62713058-62713226	Unclassified_Cell_type_specific	NA
cg02569509	-0.0443117	0.0086837	6.52573e-07	33	426	-0.0465602	0.00657872	2.08988e-12	-0.0525277	0.00857109	1.10187e-09	44	0.0113385	3.60944e-06	-0.0469362	0.00475945	-9.86168	6.10167e-23	0	0.337801	0.844593	8.9839e-20	37	7	142423070	7	142102649	R			NA	NA								NA				NA
cg00542975	-0.0443793	0.0102249	2.04996e-05	33	426	-0.0402046	0.00556038	7.05769e-13	-0.0352224	0.00515634	1.17376e-11	44	0.00682119	2.42156e-07	-0.0391455	0.00397148	-9.85665	6.41519e-23	0	0.629073	0.730127	9.41444e-20	37	2	122392291	2	122108761	R			NA	NA	CLASP1;CLASP1;CLASP1	NM_015282;NM_001142274;NM_001142273	5'UTR;5'UTR;5'UTR					TRUE				NA
cg00776080	-0.0194114	0.00476429	6.15878e-05	33	426	-0.013678	0.00165677	2.86733e-16	-0.0123242	0.00249481	8.58767e-07	44	0.00330032	0.000188276	-0.0139345	0.00141396	-9.85496	6.52422e-23	0	1.58357	0.453035	9.54306e-20	37	12	53442322	12	51728589	R			NA	NA	TENC1;TENC1	NM_198316;NM_015319	5'UTR;TSS1500	chr12:53440579-53440840	S_Shore			TRUE		12:53441876-53443325	Promoter_Associated	NA
cg18568061	-0.0163042	0.00685894	0.0181858	33	426	-0.0380111	0.00442073	1.716e-17	-0.0279525	0.00423806	5.64939e-11	44	0.00560642	6.17077e-07	-0.0305148	0.00309729	-9.8521	6.7129e-23	0.72888	7.3768	0.025012	9.78695e-20	37	17	40575822	17	37829348	F			NA	NA	PTRF	NM_012232	TSS1500	chr17:40573740-40575526	S_Shore			NA		17:40575747-40575933	Unclassified_Cell_type_specific	NA
cg08545213	-0.0247763	0.00514766	2.54238e-06	33	426	-0.0327831	0.00513186	2.12784e-10	-0.0369193	0.00469462	6.57362e-15	44	0.0062104	2.76874e-09	-0.0308653	0.00313671	-9.84	7.57122e-23	0.196493	2.48909	0.288072	1.10024e-19	37	3	37959356	3	37934360	F			NA	NA	CTDSPL;CTDSPL	NM_005808;NM_001008392	Body;Body					TRUE				NA
cg10414946	-0.019718	0.00595534	0.0010636	33	426	-0.040288	0.00490229	3.88231e-16	-0.0302631	0.00453548	3.39809e-11	44	0.00599987	4.55992e-07	-0.0314909	0.00320116	-9.83732	7.77548e-23	0.721064	7.1701	0.0277352	1.12625e-19	37	11	59856358	11	59612934	F			NA	TRUE	MS4A2;MS4A2	NM_000139;NM_001142303	Body;Body					NA				NA
cg12573289	-0.0340431	0.00604364	4.65833e-08	33	426	-0.0271341	0.00374186	6.07397e-13	-0.0189273	0.00353154	9.49472e-08	44	0.00467179	5.09108e-05	-0.025842	0.00262961	-9.82731	8.58819e-23	0.518223	4.1513	0.125475	1.23994e-19	37	7	45075791	7	45042316	F			NA	NA	CCM2;CCM2;CCM2;CCM2;CCM2	NM_031443;NM_001029835;NM_001167935;NM_001167934;NR_030770	Body;Body;Body;Body;Body					TRUE		7:45075681-45075909	Promoter_Associated_Cell_type_specific	NA
cg16639915	-0.0228254	0.00577759	0.000100826	33	426	-0.0348635	0.00438347	3.16212e-15	-0.0255413	0.00421779	1.72023e-09	44	0.00557961	4.70309e-06	-0.0290796	0.00296016	-9.82365	8.90609e-23	0.396675	3.31496	0.190618	1.28169e-19	37	15	64960011	15	62747064	F			NA	NA	ZNF609	NM_015042	Body					TRUE				NA
cg14069287	-0.0500182	0.009334	1.86929e-07	33	426	-0.04548	0.0065673	6.01909e-12	-0.0397691	0.00664873	2.69365e-09	44	0.00879544	6.13876e-06	-0.0450233	0.00458395	-9.82196	9.05662e-23	0	0.648067	0.723226	1.29916e-19	37	4	169631613	4	169868188	F			NA	NA	PALLD;PALLD;PALLD	NM_016081;NM_001166109;NM_001166108	Body;Body;Body					TRUE		4:169631584-169631684	Unclassified_Cell_type_specific	NA
cg05957749	-0.0409653	0.00738446	7.2195e-08	33	426	-0.0363568	0.00519537	3.6407e-12	-0.0295483	0.00527994	2.54993e-08	44	0.00698471	2.33243e-05	-0.0356314	0.00363015	-9.81543	9.6628e-23	0	1.29972	0.522118	1.38168e-19	37	1	39875787	1	39648374	F	rs78977029		NA	NA	KIAA0754;KIAA0754;MACF1;MACF1	NM_015038;NM_015038;NM_012090;NM_033044	5'UTR;1stExon;Body;Body	chr1:39874018-39875239	S_Shore		RDMR	NA				NA
cg12829455	-0.0290721	0.00652055	1.23568e-05	33	426	-0.0300682	0.00430912	4.18602e-12	-0.0361247	0.00511885	2.47057e-12	44	0.0067716	9.56791e-08	-0.0311637	0.00317529	-9.81446	9.75612e-23	0	0.704261	0.703188	1.39056e-19	37	3	51391213	3	51366253	R			NA	NA	DOCK3	NM_004947	Body					TRUE				NA
cg23786209	-0.0304839	0.0111152	0.00652683	33	426	-0.0580427	0.00724314	1.97554e-15	-0.0643389	0.00886652	6.03438e-13	44	0.0117293	4.1274e-08	-0.0528922	0.00538977	-9.81345	9.85452e-23	0.637835	5.52234	0.0632177	1.40012e-19	37	10	116285554	10	116275544	R			NA	NA	ABLIM1;ABLIM1;ABLIM1;ABLIM1	NM_001003408;NM_001003407;NM_006720;NM_002313	Body;Body;5'UTR;Body					TRUE		10:116285470-116285662	Promoter_Associated_Cell_type_specific	NA
cg18238908	-0.0185194	0.00470959	0.00010839	33	426	-0.0325148	0.00418582	1.3249e-14	-0.0250978	0.00376016	3.35006e-11	44	0.00497422	4.52145e-07	-0.0259867	0.00264837	-9.81234	9.96341e-23	0.598248	4.9782	0.0829848	1.41109e-19	37	1	33893978	1	33666565	R			NA	NA				chr1:33896002-33896929	N_Shelf			NA				NA
cg03114845	-0.0346	0.00720043	2.63558e-06	33	426	-0.0398815	0.00539271	2.14153e-13	-0.0230692	0.00354281	9.7823e-11	44	0.00468669	8.55454e-07	-0.0311389	0.00317499	-9.80755	1.04475e-22	0.656596	5.82404	0.0543659	1.47497e-19	37	12	66270387	12	64556654	R			NA	NA	HMGA2;HMGA2	NM_003484;NM_003483	Body;Body					TRUE				NA
cg20924136	-0.0218883	0.00545984	8.00436e-05	33	426	-0.0247512	0.00335828	2.57455e-13	-0.0217006	0.00320832	1.84593e-11	44	0.00424421	3.17096e-07	-0.023258	0.00237204	-9.80506	1.07085e-22	0	0.395288	0.820662	1.50256e-19	37	2	230808359	2	230516603	F			NA	NA	FBXO36	NM_174899	Body					TRUE				NA
cg14377059	-0.0309898	0.00745946	4.44801e-05	33	426	-0.0340307	0.00517756	6.43617e-11	-0.0398294	0.00498082	2.35207e-15	44	0.00658901	1.49571e-09	-0.0350385	0.00357351	-9.80504	1.07103e-22	0	0.861161	0.650132	1.50256e-19	37	1	59183881	1	58956469	R			NA	NA								TRUE		1:59183802-59184148	Unclassified_Cell_type_specific	NA
cg09291026	-0.0195163	0.00544316	0.000402863	33	426	-0.0302526	0.00353965	2.63943e-17	-0.0159344	0.0028128	1.72537e-08	44	0.00372099	1.8496e-05	-0.0227361	0.00232	-9.80005	1.12533e-22	0.756115	8.20057	0.0165679	1.5738e-19	37	14	81184965	14	80254718	R			NA	NA	C14orf145	NM_152446	Body					TRUE				NA
cg00753287	-0.027846	0.00710955	0.000115202	33	426	-0.0313308	0.00401268	9.74555e-15	-0.024355	0.00404309	2.08573e-09	44	0.0053485	5.27341e-06	-0.0286538	0.00292544	-9.7947	1.18646e-22	0	1.104	0.575797	1.6541e-19	37	10	126749347	10	126739337	F			NA	NA	CTBP2;CTBP2	NM_001083914;NM_001329	5'UTR;5'UTR					NA	10:126739217-126739434			NA
cg25998745	-0.0478406	0.0117466	6.19949e-05	33	426	-0.0511249	0.0064128	2.72785e-15	-0.0384837	0.00707152	6.0392e-08	44	0.00935474	3.89168e-05	-0.0472112	0.00482293	-9.78891	1.25647e-22	0	1.24572	0.536409	1.74625e-19	37	8	142028625	8	142097807	F			NA	NA								TRUE				NA
cg03613618	-0.0404489	0.00825032	1.6804e-06	33	426	-0.0435718	0.005642	1.86787e-14	-0.0308762	0.00630137	1.05058e-06	44	0.00833593	0.000212232	-0.0397934	0.00406568	-9.78765	1.27214e-22	0	1.59912	0.449527	1.76254e-19	37	8	97658325	8	97727501	F			NA	NA	PGCP	NM_016134	5'UTR	chr8:97657174-97657943	S_Shore		RDMR	NA		8:97656859-97658471	Promoter_Associated	NA
cg07969918	-0.0201893	0.00563419	0.000405991	33	426	-0.0295348	0.00364775	1.02395e-15	-0.0180687	0.00288993	5.11112e-10	44	0.00382302	2.28652e-06	-0.0233722	0.00238994	-9.77945	1.37964e-22	0.607675	5.09781	0.0781671	1.90556e-19	37	22	31682909	22	30012909	R			NA	NA	PIK3IP1;PIK3IP1	NM_001135911;NM_052880	Body;Body	chr22:31686636-31687371	N_Shelf			NA				NA
cg10585948	-0.0383039	0.00741439	4.81007e-07	33	426	-0.0367677	0.00487438	7.21427e-14	-0.0217447	0.00395029	4.26947e-08	44	0.00522575	3.1675e-05	-0.0313787	0.0032125	-9.76769	1.54942e-22	0.635926	5.49338	0.0641397	2.13345e-19	37	17	46652938	17	44007937	R			NA	NA	HOXB4;HOXB3	NM_024015;NM_002146	3'UTR;TSS1500	chr17:46654053-46654369	N_Shore			NA				NA
cg04890480	-0.0416893	0.00791378	2.928e-07	33	426	-0.0358746	0.00512749	3.67634e-12	-0.0291376	0.00490284	3.39176e-09	44	0.00648585	7.03933e-06	-0.0350092	0.00358575	-9.76343	1.61602e-22	0	1.56056	0.458278	2.21831e-19	37	1	181073734	1	179340357	R			NA	NA				chr1:181073917-181075002	N_Shore			NA				NA
cg10724867	-0.0606723	0.0140843	2.35204e-05	33	426	-0.0509244	0.00595576	2.56042e-17	-0.0309587	0.00907943	0.000665507	44	0.012011	0.00995078	-0.0487021	0.00498972	-9.76048	1.66363e-22	0.342944	3.04388	0.218288	2.2677e-19	37	7	27218867	7	27185392	R			NA	NA	HOXA10	NM_153715	Body	chr7:27219309-27219750	N_Shore			NA	7:27185284-27185393	7:27218624-27220804	Unclassified	NA
cg14750778	-0.034912	0.00944953	0.000269313	33	426	-0.0442727	0.00577587	2.89041e-14	-0.0341378	0.00522698	8.61621e-11	44	0.00691465	7.9324e-07	-0.0391703	0.0040132	-9.76037	1.66539e-22	0	1.51317	0.469266	2.2677e-19	37	17	26899428	17	23923555	R			NA	NA	PIGS	NM_033198	TSS1500	chr17:26898105-26898781	S_Shore			NA				NA
cg01534527	-0.0286235	0.0066619	2.46564e-05	33	426	-0.0284793	0.00398692	1.31436e-12	-0.0319305	0.00473315	2.07894e-11	44	0.00626136	3.40353e-07	-0.029302	0.00300218	-9.76026	1.66725e-22	0	0.229183	0.89173	2.2677e-19	37	3	38003247	3	37978251	R		rs2364776	NA	NA	CTDSPL;CTDSPL	NM_005808;NM_001008392	Body;Body					TRUE				NA
cg07573937	-0.0391731	0.0093324	3.72537e-05	33	426	-0.0511321	0.00670297	3.81465e-14	-0.0489615	0.00822661	3.22201e-09	44	0.0108828	6.82789e-06	-0.0474424	0.00486895	-9.74388	1.95935e-22	0	1.10762	0.574756	2.6569e-19	37	3	14465629	3	14440633	R			NA	NA	SLC6A6;SLC6A6;SLC6A6	NM_001134368;NM_001134367;NM_003043	5'UTR;5'UTR;5'UTR					TRUE		3:14465524-14465731	Promoter_Associated	NA
cg16027267	-0.027657	0.00687045	7.49344e-05	33	426	-0.0361244	0.00492362	3.27813e-13	-0.0298709	0.00442468	2.01265e-11	44	0.0058533	3.33849e-07	-0.0321745	0.00330367	-9.73901	2.05554e-22	0	1.23079	0.540427	2.77888e-19	37	17	37820515	17	35074041	R		rs45591632	NA	NA	TCAP	NM_003673	TSS1500	chr17:37823693-37824989	N_Shelf			TRUE				NA
cg20125920	-0.0219778	0.00949293	0.0213948	33	426	-0.05975	0.00684926	5.97571e-18	-0.0382981	0.00583992	7.22816e-11	44	0.00772549	7.14527e-07	-0.043915	0.0045098	-9.73768	2.08263e-22	0.82165	11.2139	0.00367222	2.807e-19	37	10	21804624	10	21844630	R		rs35145063	NA	NA	C10orf140	NM_207371	Body	chr10:21805197-21805459	N_Shore		RDMR	NA		10:21804619-21804663	Unclassified_Cell_type_specific	NA
cg09012125	-0.0469711	0.00772504	4.33605e-09	33	426	-0.0341425	0.00609663	2.46824e-08	-0.0405709	0.00577677	3.1335e-12	44	0.00764195	1.10245e-07	-0.03949	0.00405604	-9.73608	2.1155e-22	0	1.72721	0.42164	2.84272e-19	37	11	128779608	11	128284818	R			NA	NA	KCNJ5	NM_000890	5'UTR					TRUE				NA
cg00519063	-0.0294684	0.00798637	0.000274128	33	426	-0.0413077	0.0061789	3.05726e-11	-0.0474616	0.00573419	2.5352e-16	44	0.00758562	3.92996e-10	-0.0399799	0.00410825	-9.7316	2.21089e-22	0.273071	2.7513	0.252675	2.96197e-19	37	1	94373434	1	94146022	F	rs17879576		NA	NA	GCLM	NM_002061	Body	chr1:94374369-94375467	N_Shore			NA				NA
cg03605542	-0.0399395	0.0102835	0.000130953	33	426	-0.0434578	0.00592942	3.46836e-13	-0.037468	0.0055276	1.67434e-11	44	0.00731233	2.99199e-07	-0.0408909	0.00420327	-9.72836	2.28254e-22	0	0.41509	0.812577	3.04566e-19	37	5	59929339	5	59965096	R			NA	NA	DEPDC1B;DEPDC1B	NM_018369;NM_001145208	Body;Body					TRUE				TRUE
cg16612806	-0.0216082	0.00417748	4.66334e-07	33	426	-0.0138512	0.00226869	1.2513e-09	-0.016714	0.00218728	3.57853e-14	44	0.00289351	7.63309e-09	-0.0159707	0.0016417	-9.72816	2.28701e-22	0.275354	2.75997	0.251583	3.04566e-19	37	11	124592229	11	124097439	R			NA	NA				chr11:124588083-124588431	S_Shelf			NA				NA
cg07262457	-0.0251265	0.00620052	6.73038e-05	33	426	-0.0344914	0.00452058	3.76945e-14	-0.0241494	0.00382772	3.57736e-10	44	0.0050636	1.84954e-06	-0.0288138	0.00296245	-9.72634	2.32818e-22	0.280473	2.77961	0.249124	3.09127e-19	37	3	128777371	3	130260061	R			NA	NA								TRUE				NA
cg09728393	-0.0267415	0.00789054	0.000811963	33	426	-0.0402706	0.0053347	6.91097e-14	-0.0313764	0.00446413	3.01679e-12	44	0.00590548	1.07778e-07	-0.0343572	0.00353833	-9.71001	2.7332e-22	0.171865	2.41507	0.298934	3.61827e-19	37	6	17851756	6	17959735	F			NA	NA	KIF13A;KIF13A;KIF13A;KIF13A	NM_022113;NM_001105567;NM_001105568;NM_001105566	Body;Body;Body;Body					TRUE				NA
cg11119313	-0.030127	0.00681569	1.45751e-05	33	426	-0.0357487	0.00533503	2.75772e-11	-0.0401915	0.00547023	3.13368e-13	44	0.00723644	2.7913e-08	-0.0352712	0.00363319	-9.70804	2.78639e-22	0	1.03997	0.594528	3.67777e-19	37	17	61551779	17	58905511	R			NA	NA				chr17:61553834-61555063	N_Shelf			NA				NA
cg27320518	-0.0336029	0.00790261	2.97025e-05	33	426	-0.0411166	0.00572988	1.04278e-12	-0.0556954	0.00807284	7.37398e-12	44	0.0106794	1.83588e-07	-0.0412527	0.00425477	-9.69562	3.14719e-22	0.27708	2.76656	0.250755	4.14173e-19	37	10	81678829	10	81668809	F			NA	NA	MBL1P	NR_002724	TSS1500					NA				NA
cg26474043	-0.0244987	0.00646408	0.00018791	33	426	-0.0353177	0.00500139	2.33523e-12	-0.0385378	0.00512931	9.29951e-14	44	0.00678544	1.351e-08	-0.0331107	0.00341734	-9.68901	3.35768e-22	0.233543	2.60941	0.271252	4.40574e-19	37	5	148442857	5	148423050	F			NA	NA	SH3TC2	NM_024577	TSS200					TRUE				TRUE
cg04751761	-0.0306763	0.00813197	0.000200973	33	426	-0.0424795	0.00507176	1.08304e-16	-0.023842	0.00462306	2.8021e-07	44	0.00611573	9.68046e-05	-0.0340966	0.00351941	-9.68814	3.38637e-22	0.650371	5.72036	0.0572586	4.43036e-19	37	16	2084192	16	2024193	R			NA	NA	SLC9A3R2;SLC9A3R2	NM_001130012;NM_004785	Body;Body	chr16:2086420-2086892	N_Shelf		CDMR	TRUE				TRUE
cg02097604	-0.0236951	0.00635715	0.000238222	33	426	-0.0170993	0.00223603	3.30896e-14	-0.025042	0.00385288	1.05752e-10	44	0.00509688	8.96045e-07	-0.0188807	0.00194903	-9.68721	3.41725e-22	0.250802	2.66952	0.263221	4.45769e-19	37	17	17750910	17	17691635	F			NA	NA	TOM1L2;TOM1L2	NM_001033551;NM_001082968	3'UTR;3'UTR					TRUE				NA
cg26120842	-0.0329087	0.00711861	6.0064e-06	33	426	-0.0285908	0.00394357	6.13987e-13	-0.0255588	0.00427416	2.71966e-09	44	0.00565418	6.1739e-06	-0.0285073	0.00294481	-9.68051	3.64875e-22	0	0.654658	0.720847	4.74579e-19	37	10	89840122	10	89830102	R			NA	NA								TRUE		10:89840068-89840231	Unclassified_Cell_type_specific	NA
cg01956154	-0.0194563	0.00504501	0.000145551	33	426	-0.0259172	0.00370904	3.91184e-12	-0.023758	0.00322484	2.7127e-13	44	0.00426606	2.56093e-08	-0.0236858	0.00244758	-9.67723	3.7678e-22	0	1.06506	0.587117	4.88639e-19	37	14	94423399	14	93493152	R			NA	NA	ASB2;ASB2	NM_016150;NM_016150	5'UTR;1stExon					TRUE				NA
cg20309640	-0.0424676	0.00961252	1.47198e-05	33	426	-0.0417984	0.00537672	1.26453e-14	-0.0363496	0.00737181	8.98937e-07	44	0.00975199	0.000193459	-0.0409035	0.00422846	-9.67336	3.91305e-22	0	0.272237	0.872739	5.06004e-19	37	1	178027432	1	176294055	R			NA	NA								TRUE				NA
cg22496986	-0.0401915	0.00843806	3.19526e-06	33	426	-0.0416846	0.00546632	3.88853e-14	-0.0253351	0.00464224	5.54529e-08	44	0.0061411	3.69944e-05	-0.035545	0.0036754	-9.67108	4.00145e-22	0.537981	4.32882	0.114817	5.1594e-19	37	17	3794573	17	3741322	R		rs34228146	NA	NA	CAMKK1;CAMKK1;CAMKK1	NM_172206;NM_172207;NM_032294	TSS1500;5'UTR;5'UTR	chr17:3795519-3796868	N_Shore			TRUE				NA
cg06372654	-0.0371547	0.00730576	7.08601e-07	33	426	-0.0322908	0.00535754	2.0157e-09	-0.0315775	0.00423905	1.49067e-13	44	0.00560773	1.79101e-08	-0.0330925	0.00342243	-9.66929	4.07179e-22	0	0.404537	0.816875	5.23498e-19	37	7	128044655	7	127831891	R			NA	NA	IMPDH1;IMPDH1;IMPDH1;IMPDH1;IMPDH1;IMPDH1;IMPDH1	NM_001142576;NM_183243;NM_000883;NM_001142573;NM_001142574;NM_001102605;NM_001142575	Body;Body;Body;Body;Body;Body;Body	chr7:128045542-128046298	N_Shore			NA				NA
cg08343644	-0.0300473	0.00812018	0.000263589	33	426	-0.019156	0.00253017	5.85651e-14	-0.0204966	0.00315738	1.11298e-10	44	0.00417682	9.23708e-07	-0.0202143	0.00209109	-9.66684	4.17039e-22	0	1.64589	0.439137	5.34634e-19	37	16	57662060	16	56219561	F			NA	NA	GPR56;GPR56;GPR56;GPR56;GPR56;GPR56;GPR56	NM_201525;NM_001145771;NM_201524;NM_001145772;NM_001145770;NM_005682;NM_001145773	TSS1500;TSS1500;TSS1500;TSS1500;5'UTR;5'UTR;TSS1500					TRUE		16:57660834-57662332	Unclassified_Cell_type_specific	NA
cg01899355	-0.0360203	0.00792255	8.41814e-06	33	426	-0.0325941	0.00500492	9.54612e-11	-0.0401395	0.00545583	2.91743e-13	44	0.00721739	2.67464e-08	-0.0352515	0.00365025	-9.65727	4.57882e-22	0	0.750008	0.687286	5.85311e-19	37	2	61918195	2	61771699	F			NA	NA				chr2:61921717-61921979	N_Shelf			NA				NA
cg21773162	-0.0233147	0.0052242	1.21292e-05	33	426	-0.0284206	0.00354144	1.80241e-15	-0.0148029	0.00279718	1.36764e-07	44	0.00370032	6.32288e-05	-0.022182	0.00229774	-9.65381	4.73604e-22	0.719377	7.127	0.0283394	6.03679e-19	37	2	98330087	2	97696519	R		rs56016021	NA	NA	ZAP70;ZAP70	NM_001079;NM_001079	5'UTR;1stExon					NA		2:98329743-98330828	Promoter_Associated_Cell_type_specific	NA
cg14161821	-0.0451123	0.0092845	2.05916e-06	33	426	-0.0431417	0.00622686	5.89195e-12	-0.0507663	0.00820514	7.67081e-10	44	0.0108544	2.91052e-06	-0.0450506	0.00466867	-9.64955	4.93726e-22	0	0.371308	0.830561	6.27534e-19	37	9	6955559	9	6945559	R			NA	NA	KDM4C;KDM4C;KDM4C;KDM4C	NM_015061;NM_001146694;NM_001146695;NM_001146696	Body;Body;Body;Body					TRUE				NA
cg04223924	-0.0424002	0.00985811	2.41992e-05	33	426	-0.0527198	0.00669936	6.07287e-15	-0.0415869	0.00847075	1.0014e-06	44	0.0112057	0.000206272	-0.0479128	0.00496692	-9.64639	5.0917e-22	0	1.14623	0.563765	6.45326e-19	37	2	98552472	2	97918904	F			NA	NA	TMEM131	NM_015348	Body					TRUE				NA
cg02409364	-0.0324379	0.00887826	0.000313598	33	426	-0.0394303	0.00649069	1.50762e-09	-0.045619	0.00518863	3.54052e-18	44	0.00686391	3.00719e-11	-0.0401701	0.00416491	-9.6449	5.16619e-22	0	1.40168	0.496169	6.52911e-19	37	20	35199934	20	34633348	R			NA	NA				chr20:35201323-35203490	N_Shore		RDMR	NA				NA
cg24009074	-0.00831914	0.00509453	0.103708	33	426	-0.0156508	0.00168344	4.01142e-20	-0.00942867	0.00252095	0.000190068	44	0.00333491	0.00469469	-0.0139015	0.00144142	-9.6443	5.1966e-22	0.509715	4.07926	0.130077	6.549e-19	37	19	48000364	19	52692176	R			TRUE	NA	NAPA	NM_003827	Body					NA				NA
cg17920186	-0.0519935	0.0106669	1.91768e-06	33	426	-0.0492131	0.00690266	1.44718e-12	-0.0522096	0.00918299	1.53401e-08	44	0.0121479	1.72489e-05	-0.0504371	0.00523046	-9.64296	5.265e-22	0	0.0740243	0.963664	6.6165e-19	37	3	72323154	3	72405844	F	rs11922110		NA	NA								TRUE		3:72322986-72323334	Unclassified_Cell_type_specific	NA
cg16326402	-0.017019	0.00516485	0.00112273	33	426	-0.0299891	0.00383287	8.60374e-15	-0.0279499	0.00421917	4.67029e-11	44	0.00558144	5.51001e-07	-0.0259815	0.00269526	-9.63968	5.43557e-22	0.527059	4.22886	0.120702	6.81167e-19	37	2	158698856	2	158407102	R			NA	NA	ACVR1;ACVR1	NM_001105;NM_001111067	5'UTR;5'UTR					TRUE				NA
cg13705284	-0.0435413	0.00832389	3.51084e-07	33	426	-0.0385047	0.00609592	3.35725e-10	-0.0403975	0.00601714	2.58261e-11	44	0.00795993	3.87275e-07	-0.0403001	0.00418392	-9.63214	5.84991e-22	0	0.238519	0.887578	7.31037e-19	37	3	58523313	3	58498353	F	rs5021434		NA	TRUE	ACOX2	NM_003500	TSS1500					NA				NA
cg24935556	-0.0329981	0.00767554	2.4395e-05	33	426	-0.0411418	0.0058529	2.92629e-12	-0.035406	0.00528435	2.82761e-11	44	0.00699054	4.08742e-07	-0.0373055	0.00387408	-9.62953	6.00051e-22	0	0.818384	0.664187	7.47763e-19	37	2	21291088	2	21144593	R			NA	NA								TRUE		2:21290965-21291101	Unclassified_Cell_type_specific	NA
cg21500300	-0.0383604	0.00947532	6.83555e-05	33	426	-0.0460241	0.00607624	5.70916e-14	-0.0415484	0.00713668	6.95319e-09	44	0.00944095	1.07819e-05	-0.043282	0.00449727	-9.62406	6.32818e-22	0	0.507167	0.776015	7.86399e-19	37	12	25102521	12	24993788	R			NA	NA	BCAT1	NM_005504	TSS1500	chr12:25101607-25102073	S_Shore			NA				NA
cg25481160	-0.0346408	0.00935897	0.000262579	33	426	-0.0498484	0.00647799	2.30508e-14	-0.0437251	0.00712884	1.06799e-09	44	0.00943057	3.54307e-06	-0.0446329	0.00463786	-9.62361	6.35633e-22	0	1.79734	0.407111	7.87703e-19	37	3	71111489	3	71194179	R			NA	NA	FOXP1	NM_032682	Body	chr3:71113896-71114102	N_Shelf			NA				NA
cg23009067	-0.0180827	0.00649802	0.00579072	33	426	-0.0330735	0.00445007	1.63708e-13	-0.0398057	0.00504806	5.58314e-15	44	0.00667796	2.51074e-09	-0.0309611	0.00321738	-9.62308	6.38862e-22	0.661443	5.90742	0.0521459	7.89512e-19	37	7	2775923	7	2742449	F			NA	NA	GNA12	NM_007353	Body	chr7:2774444-2774655	S_Shore			TRUE	7:2742399-2742473			NA
cg17457912	-0.0280182	0.00728316	0.000151029	33	426	-0.0308362	0.0041968	3.03541e-13	-0.0257768	0.0039484	8.76725e-11	44	0.00522325	8.01483e-07	-0.0287114	0.00298432	-9.62077	6.53426e-22	0	0.581071	0.747863	8.05278e-19	37	17	1617102	17	1563852	R			NA	NA	C17orf91;C17orf91;C17orf91;C17orf91	NR_028505;NR_028503;NR_028504;NR_028502	Body;Body;Body;Body	chr17:1619204-1620062	N_Shelf			NA		17:1616470-1617872	Unclassified	NA
cg13499923	-0.0504593	0.010632	3.45435e-06	33	426	-0.0559204	0.00731655	3.4144e-14	-0.0381023	0.00782717	1.23285e-06	44	0.0103544	0.000233397	-0.0501	0.00520903	-9.61792	6.71778e-22	0	1.9766	0.372209	8.24975e-19	37	1	108594260	1	108395783	R			NA	NA								TRUE		1:108593907-108594288	Unclassified_Cell_type_specific	NA
cg20289911	-0.0223527	0.00594706	0.000211678	33	426	-0.0294084	0.00372565	5.03839e-15	-0.0198099	0.00343859	9.9141e-09	44	0.00454883	1.33104e-05	-0.0249456	0.00259372	-9.61771	6.73107e-22	0.310263	2.89966	0.234611	8.24975e-19	37	20	816362	20	764362	R			NA	TRUE	FAM110A;FAM110A	NM_207121;NM_001042353	TSS1500;5'UTR	chr20:814120-814755	S_Shore			NA		20:815940-816664	Unclassified_Cell_type_specific	NA
cg04344749	-0.0316585	0.00689219	6.84759e-06	33	426	-0.0273355	0.00433009	3.43351e-10	-0.0312306	0.00417636	1.20685e-13	44	0.00552481	1.57869e-08	-0.0293758	0.00305499	-9.61569	6.86455e-22	0	0.444413	0.80075	8.3903e-19	37	1	25871814	1	25744401	F	rs75323356		NA	NA	LDLRAP1	NM_015627	Body	chr1:25869893-25871042	S_Shore			NA				NA
cg07536018	-0.0253904	0.00664693	0.000167615	33	426	-0.0382443	0.00545857	3.43532e-12	-0.0377492	0.00510348	2.18754e-13	44	0.00675127	2.25213e-08	-0.0343818	0.00357748	-9.61063	7.21089e-22	0.224596	2.5793	0.275367	8.78955e-19	37	5	138495127	5	138523026	F			NA	NA	SIL1;SIL1	NM_001037633;NM_022464	5'UTR;5'UTR					TRUE				NA
cg20627046	-0.0370917	0.0113306	0.00120822	33	426	-0.0504613	0.00665929	5.57677e-14	-0.0472558	0.00712193	4.35001e-11	44	0.00942142	5.28192e-07	-0.0470902	0.0049026	-9.60515	7.60482e-22	0	1.03526	0.595931	9.24446e-19	37	2	201271178	2	200979423	F			NA	NA	SPATS2L;SPATS2L;SPATS2L;SPATS2L	NM_001100422;NM_015535;NM_001100424;NM_001100423	Body;Body;Body;Body					TRUE				NA
cg23336702	-0.0280965	0.00993232	0.00504218	33	426	-0.0486374	0.00631398	2.16819e-14	-0.0523178	0.00738233	2.00694e-12	44	0.0097659	8.45279e-08	-0.0449261	0.00467751	-9.6047	7.63816e-22	0.472218	3.78944	0.15036	9.25975e-19	37	8	134585815	8	134654997	R			NA	NA				chr8:134581969-134584875	S_Shore		RDMR	NA				NA
cg03443360	-0.0363303	0.00903377	7.61097e-05	33	426	-0.0373933	0.00532758	3.14831e-12	-0.0359837	0.00527292	1.22776e-11	44	0.00697541	2.4873e-07	-0.0367761	0.00383375	-9.59271	8.58042e-22	0	0.0287589	0.985723	1.03739e-18	37	20	2902387	20	2850387	F	rs1077558		NA	NA	PTPRA;PTPRA;PTPRA	NM_080841;NM_002836;NM_080840	TSS1500;5'UTR;5'UTR					NA				NA
cg24590708	-0.04861	0.0112925	2.38376e-05	33	426	-0.0726671	0.00949223	3.10931e-14	-0.0517441	0.00920135	2.18531e-08	44	0.0121722	2.12822e-05	-0.0598266	0.00623909	-9.589	8.89401e-22	0.386018	3.25743	0.196182	1.07239e-18	37	15	52554357	15	50341649	F	rs7169177		NA	NA	MYO5C	NM_018728	Body				DMR	TRUE		15:52553544-52554979	Unclassified	TRUE
cg07944862	-0.0315648	0.00854256	0.000268879	33	426	-0.036941	0.005313	4.97158e-12	-0.0371746	0.00510895	5.22846e-13	44	0.00675851	3.78897e-08	-0.0359757	0.00375236	-9.5875	9.02463e-22	0	0.331089	0.847432	1.08521e-18	37	17	38501174	17	35754700	R			NA	NA	RARA;RARA;RARA;RARA	NM_001145301;NM_000964;NM_001024809;NM_001145302	Body;Body;Body;Body	chr17:38501396-38501839	N_Shore			TRUE		17:38500943-38502323	Unclassified	NA
cg20542619	-0.0452776	0.00948077	3.01674e-06	33	426	-0.0359987	0.00431995	1.53257e-16	-0.017484	0.00479702	0.000275733	44	0.00634585	0.0058659	-0.032017	0.00334183	-9.58066	9.64298e-22	0.751573	8.05065	0.0178576	1.15645e-18	37	18	77289104	18	75390092	F	rs1804953		NA	NA	NFATC1;NFATC1;NFATC1;NFATC1	NM_172388;NM_172387;NM_172389;NM_006162	3'UTR;3'UTR;3'UTR;3'UTR	chr18:77289018-77289464	Island			NA	18:75389970-75390203	18:77288475-77289295	Gene_Associated	NA
cg08462055	-0.0373389	0.00906509	5.14067e-05	33	426	-0.0350209	0.00480641	4.72862e-13	-0.035315	0.00573333	9.09616e-10	44	0.00758448	3.22075e-06	-0.0354784	0.00370523	-9.57522	1.01644e-21	0	0.0516437	0.974509	1.21572e-18	37	15	64944023	15	62731076	R			NA	NA	ZNF609	NM_015042	Body					TRUE		15:64943717-64944159	Unclassified	NA
cg07470570	-0.0461962	0.00952108	2.1258e-06	33	426	-0.0477345	0.00690873	6.71481e-12	-0.0488731	0.00818514	2.86906e-09	44	0.0108279	6.37318e-06	-0.0475554	0.00496833	-9.57169	1.0517e-21	0	0.0358611	0.982229	1.25453e-18	37	7	70163455	7	69801391	R			NA	NA	AUTS2;AUTS2	NM_015570;NM_001127231	Body;Body	chr7:70158760-70160687	S_Shelf			NA		7:70163207-70163608	Unclassified_Cell_type_specific	TRUE
cg00636737	-0.023777	0.00942867	0.0122841	33	426	-0.0427586	0.00538604	3.54397e-15	-0.0369565	0.00557131	4.40455e-11	44	0.00737015	5.32123e-07	-0.0377636	0.00394884	-9.5632	1.14176e-21	0.349082	3.07258	0.215178	1.35831e-18	37	20	62695569	20	62166013	R			NA	NA	TCEA2;TCEA2	NM_003195;NM_198723	Body;5'UTR	chr20:62693942-62695282	S_Shore			NA		20:62694020-62695720	Promoter_Associated	NA
cg10501360	-0.0275128	0.00678649	6.68363e-05	33	426	-0.033108	0.00465554	1.64387e-12	-0.0324921	0.00492506	5.58621e-11	44	0.00651524	6.12961e-07	-0.0316202	0.00330755	-9.56001	1.17743e-21	0	0.486349	0.784135	1.39704e-18	37	10	49671665	10	49341671	F			NA	NA	ARHGAP22	NM_021226	Body	chr10:49674243-49674776	N_Shelf			TRUE				NA
cg03031932	-0.0246298	0.00692437	0.00044686	33	426	-0.0392498	0.00495604	4.11448e-15	-0.0270612	0.00458721	4.40158e-09	44	0.00606831	8.21785e-06	-0.0320826	0.0033572	-9.55636	1.21972e-21	0.491684	3.93456	0.139836	1.44337e-18	37	16	81547138	16	80104639	R			NA	NA	CMIP;CMIP	NM_030629;NM_198390	Body;Body					TRUE				NA
cg16014060	-0.0305059	0.00684222	1.23599e-05	33	426	-0.0424441	0.00617021	8.27267e-12	-0.0329124	0.0048723	1.95899e-11	44	0.00644545	3.2852e-07	-0.0356874	0.00373463	-9.5558	1.22638e-21	0	1.95797	0.375693	1.44741e-18	37	14	69020214	14	68089967	R			NA	NA	RAD51L1	NM_133509	Body					TRUE				NA
cg23928512	-0.0314818	0.00716991	1.65351e-05	33	426	-0.0390066	0.00496242	6.50896e-15	-0.0250185	0.00525051	2.05055e-06	44	0.00694577	0.000315797	-0.0336058	0.00351824	-9.55189	1.27349e-21	0.285906	2.80075	0.246504	1.49905e-18	37	17	79970192	17	77563481	R			NA	NA	ASPSCR1	NM_024083	Body	chr17:79966854-79967138	S_Shelf			NA	17:77563350-77563603			TRUE
cg09354263	-0.0221642	0.00694594	0.00159499	33	426	-0.0330708	0.00438944	7.70566e-14	-0.0267548	0.00394506	1.63533e-11	44	0.00521882	2.95029e-07	-0.0288826	0.00302413	-9.5507	1.28828e-21	0.00607369	2.01222	0.365638	1.51247e-18	37	17	73631460	17	71143055	F			NA	NA	RECQL5;LOC643008;LOC643008	NM_004259;NR_028439;NM_001162995	Body;TSS1500;5'UTR	chr17:73627542-73627824	S_Shelf			NA				NA
cg07418114	-0.0247819	0.0060435	5.5389e-05	33	426	-0.0273307	0.00383496	1.47659e-12	-0.0220655	0.00337663	8.41054e-11	44	0.00446687	7.8192e-07	-0.0250374	0.00262168	-9.55013	1.29527e-21	0	0.802033	0.669639	1.51669e-18	37	1	156836717	1	155103341	R		rs66574101	NA	NA	NTRK1;NTRK1;NTRK1	NM_001007792;NM_002529;NM_001012331	Body;Body;Body					TRUE				NA
cg00263619	-0.0351007	0.00688976	6.78847e-07	33	426	-0.0397672	0.00571749	4.88949e-12	-0.023759	0.0038839	1.18013e-09	44	0.00513791	3.75964e-06	-0.0318966	0.00334191	-9.54443	1.36861e-21	0.567082	4.61981	0.0992706	1.59836e-18	37	12	94727462	12	93251593	F			NA	NA	CCDC41;CCDC41	NM_001042399;NM_016122	Body;Body					TRUE				NA
cg03729092	-0.02142	0.00669313	0.00154618	33	426	-0.0395619	0.00513871	2.24064e-14	-0.0372335	0.00547577	1.44976e-11	44	0.00724376	2.7461e-07	-0.0338919	0.00355223	-9.54103	1.41426e-21	0.592045	4.9025	0.0861859	1.64737e-18	37	12	117029821	12	115514204	F	rs76062147		NA	NA								TRUE				NA
cg06128881	-0.0178358	0.00593838	0.0029335	33	426	-0.0343589	0.00460264	1.28519e-13	-0.0327536	0.00440819	1.71374e-13	44	0.00583149	1.9466e-08	-0.0294455	0.00308653	-9.53999	1.4285e-21	0.621466	5.28354	0.071235	1.65961e-18	37	X	46616842	X	46501786	R			NA	NA	SLC9A7	NM_032591	Body	chrX:46618013-46618969	N_Shore			TRUE				NA
cg14966782	-0.0175301	0.00491306	0.000429244	33	426	-0.025669	0.00350458	3.59007e-13	-0.0247658	0.00363306	1.29159e-11	44	0.00480609	2.56352e-07	-0.0234042	0.00245337	-9.53961	1.4337e-21	0	1.9274	0.381478	1.66133e-18	37	2	109812089	2	109178521	R		rs62151262	NA	NA	SH3RF3	NM_001099289	Body					TRUE				NA
cg16239296	-0.0297149	0.00670297	1.37912e-05	33	426	-0.0310196	0.00513252	1.8229e-09	-0.0400649	0.0050248	2.81753e-15	44	0.00664719	1.66667e-09	-0.03314	0.00347419	-9.53892	1.44326e-21	0	1.51709	0.468346	1.66808e-18	37	15	83736925	15	81527929	R			NA	NA	BTBD1;BTBD1	NM_001011885;NM_025238	TSS1500;TSS1500	chr15:83735240-83736089	S_Shore			NA		15:83736772-83737021	Unclassified_Cell_type_specific	NA
cg25725418	-0.032801	0.00700575	4.61138e-06	33	426	-0.0341806	0.00435517	7.14612e-15	-0.0211459	0.00498088	2.30058e-05	44	0.00658909	0.00133091	-0.030765	0.00322531	-9.53862	1.44739e-21	0.293463	2.83071	0.242839	1.66853e-18	37	10	75639879	10	75309885	R			NA	NA								TRUE		10:75639036-75640136	Unclassified	NA
cg00933182	-0.0369877	0.00872187	3.11385e-05	33	426	-0.0427226	0.00574344	1.56229e-13	-0.0288934	0.00486554	3.4872e-09	44	0.00643651	7.15632e-06	-0.0366692	0.0038462	-9.53389	1.515e-21	0.222283	2.57163	0.276425	1.74196e-18	37	17	43298345	17	40654128	R			NA	NA	FMNL1	NM_005892	TSS1500	chr17:43298725-43299640	N_Shore		RDMR	NA		17:43298159-43298346	Promoter_Associated_Cell_type_specific	NA
cg23371680	-0.030132	0.0077823	0.000137182	33	426	-0.0424555	0.00534233	3.32418e-15	-0.0317725	0.00621793	3.59037e-07	44	0.00822555	0.000112158	-0.0370073	0.00388282	-9.53103	1.55723e-21	0.101336	2.22553	0.32865	1.78592e-18	37	2	31511030	2	31364534	F			NA	NA								TRUE				NA
cg11751117	-0.0361928	0.0094774	0.000168275	33	426	-0.0543045	0.00698522	1.2621e-14	-0.0404288	0.00707968	1.328e-08	44	0.00936554	1.58333e-05	-0.0459418	0.00482082	-9.52987	1.57481e-21	0.29526	2.83793	0.241965	1.80145e-18	37	14	56663411	14	55733164	F			NA	NA	PELI2	NM_021255	Body					TRUE				NA
cg00607627	-0.0281562	0.00576492	1.83252e-06	33	426	-0.0228364	0.00375756	1.48436e-09	-0.0235932	0.00322197	3.74746e-13	44	0.00426226	3.10588e-08	-0.0241298	0.00253217	-9.5293	1.58347e-21	0	0.622152	0.732658	1.80673e-18	37	16	28995994	16	28903495	R			NA	NA	LAT;LAT;LAT;LAT	NM_001014989;NM_001014987;NM_014387;NM_001014988	TSS200;TSS1500;TSS1500;TSS1500					NA		16:28995820-28997267	Unclassified_Cell_type_specific	NA
cg14099685	-0.0200018	0.00525658	0.000177375	33	426	-0.0269761	0.0034449	8.18028e-15	-0.0169407	0.00294588	1.05323e-08	44	0.00389703	1.37971e-05	-0.0220744	0.00231682	-9.52789	1.60505e-21	0.489209	3.9155	0.141176	1.82668e-18	37	11	47546068	11	47502644	R			NA	NA	CUGBP1	NM_006560	5'UTR					TRUE		11:47545062-47546460	Promoter_Associated	NA
cg00494183	-0.0217635	0.00727109	0.00303107	33	426	-0.0368914	0.00530221	4.80994e-12	-0.0454529	0.00551023	3.17984e-16	44	0.00728935	4.50273e-10	-0.035186	0.00369346	-9.52659	1.62541e-21	0.636033	5.495	0.064088	1.84514e-18	37	13	21645350	13	20543350	F			NA	NA								TRUE				NA
cg13867370	-0.0263764	0.00779531	0.000827502	33	426	-0.0387888	0.00509899	4.46936e-14	-0.0405935	0.00637906	2.53274e-10	44	0.0084387	1.50627e-06	-0.0361943	0.00380801	-9.50478	2.00462e-21	0.0552317	2.11692	0.34699	2.26984e-18	37	9	71589563	9	70779383	F			NA	NA	PIP5K1B	NM_003558	Body					NA		9:71589382-71589753	Unclassified_Cell_type_specific	NA
cg26878947	-0.034406	0.00715826	2.62103e-06	33	426	-0.0245324	0.00398124	8.82619e-10	-0.03859	0.00507109	4.5349e-14	44	0.00670842	8.79455e-09	-0.0293504	0.00308861	-9.5028	2.04329e-21	0.481911	3.86034	0.145123	2.30777e-18	37	6	15658832	6	15766811	R			NA	NA	DTNBP1;DTNBP1;DTNBP1	NM_183040;NM_032122;NM_183041	Body;Body;5'UTR	chr6:15662444-15663412	N_Shelf			NA		6:15658712-15658840	Unclassified_Cell_type_specific	NA
cg00863378	-0.0257691	0.00858579	0.00295327	33	426	-0.0414069	0.00539044	2.55313e-14	-0.0433163	0.00656648	5.61298e-11	44	0.00868664	6.14708e-07	-0.0383557	0.00404116	-9.49127	2.28236e-21	0.28459	2.7956	0.24714	2.57127e-18	37	16	56549757	16	55107258	R			NA	NA	BBS2	NM_031885	Body	chr16:56553529-56554075	N_Shelf			NA				NA
cg13980944	-0.0346768	0.00852042	6.27186e-05	33	426	-0.0407865	0.00552745	2.41634e-13	-0.028535	0.00468243	1.36084e-09	44	0.00619428	4.09177e-06	-0.0352267	0.00371218	-9.48949	2.32174e-21	0.083821	2.18298	0.335716	2.60905e-18	37	9	138860330	9	138000151	R			NA	NA								TRUE		9:138858736-138860473	Unclassified	NA
cg12430029	-0.0335666	0.00767491	1.78004e-05	33	426	-0.0338841	0.00489832	6.34791e-12	-0.030345	0.00475793	2.31385e-10	44	0.00629415	1.42745e-06	-0.032755	0.00345245	-9.48746	2.36724e-21	0	0.210928	0.899907	2.6535e-18	37	17	55446979	17	52801978	F		rs76632783	NA	NA	MSI2;MSI2	NM_138962;NM_170721	Body;Body					TRUE		17:55446827-55447044	Unclassified_Cell_type_specific	NA
cg22494725	-0.0340064	0.00840563	6.91235e-05	33	426	-0.0438533	0.00619877	2.13259e-12	-0.0373061	0.00570567	8.2126e-11	44	0.00754789	7.7092e-07	-0.0394486	0.00416193	-9.47844	2.58118e-21	0	1.00469	0.605111	2.88605e-18	37	22	38709636	22	37039582	F			NA	NA	CSNK1E;CSNK1E	NM_001894;NM_152221	Body;Body	chr22:38712684-38713333	N_Shelf			NA		22:38709621-38709691	Gene_Associated	TRUE
cg24171689	-0.0434413	0.00873977	1.22348e-06	33	426	-0.0394229	0.00560077	2.7379e-12	-0.0334933	0.00628214	1.10535e-07	44	0.00831049	5.57196e-05	-0.0388636	0.00410132	-9.47588	2.64516e-21	0	0.701905	0.704017	2.95019e-18	37	3	16491130	3	16466134	R			NA	NA	RFTN1	NM_015150	Body					TRUE				NA
cg02538248	-0.0296057	0.0097962	0.00276435	33	426	-0.0539089	0.0067571	2.6069e-15	-0.0458022	0.00752567	1.42827e-09	44	0.00995553	4.21106e-06	-0.0460091	0.00485576	-9.47517	2.66325e-21	0.520511	4.1711	0.124239	2.96296e-18	37	16	75045643	16	73603144	R			NA	NA	ZNRF1	NM_032268	Body					TRUE				NA
cg22964469	-0.0255714	0.00485937	3.01052e-07	33	426	-0.0240293	0.00347142	6.15169e-12	-0.0166885	0.00308373	7.13478e-08	44	0.0040794	4.2966e-05	-0.0220025	0.00232231	-9.47443	2.6821e-21	0.223953	2.57717	0.275661	2.97652e-18	37	11	121337508	11	120842718	R			TRUE	NA	SORL1	NM_003105	Body					TRUE				TRUE
cg07571745	-0.0226536	0.00539704	3.72744e-05	33	426	-0.0299439	0.00480384	5.66363e-10	-0.023094	0.00296312	1.12813e-14	44	0.00391984	3.82582e-09	-0.0250675	0.00264677	-9.47096	2.77287e-21	0	1.48398	0.476166	3.0696e-18	37	1	32715428	1	32488015	F			NA	NA	LCK	NM_005356	TSS1500	chr1:32713918-32714186	S_Shore			NA		1:32715300-32716350	Promoter_Associated	NA
cg04044203	-0.0342492	0.00697829	1.63983e-06	33	426	-0.0311987	0.00538305	8.00269e-09	-0.0379025	0.00501653	6.79803e-14	44	0.00663624	1.12028e-08	-0.0339621	0.00358628	-9.47002	2.79794e-21	0	0.617779	0.734262	3.08969e-18	37	11	124631218	11	124136428	F			NA	NA	ESAM	NM_138961	Body	chr11:124632063-124633239	N_Shore		RDMR	NA				TRUE
cg26904049	-0.0285741	0.007506	0.000176203	33	426	-0.0353581	0.0044913	5.92468e-15	-0.0240066	0.00461726	2.24349e-07	44	0.00610806	8.4831e-05	-0.0308464	0.00325944	-9.46372	2.97171e-21	0.15063	2.35469	0.308096	3.27348e-18	37	1	167091094	1	165357718	F			NA	NA	DUSP27	NM_001080426	Body	chr1:167090575-167091010	S_Shore			NA		1:167090716-167091129	Unclassified_Cell_type_specific	TRUE
cg00944421	-0.0558871	0.0191906	0.00390545	33	426	-0.0592386	0.00731747	1.03395e-15	-0.0441354	0.00813162	6.53962e-08	44	0.0107571	4.08004e-05	-0.0545897	0.00577034	-9.46041	3.06753e-21	0	1.3527	0.508471	3.37071e-18	37	16	68269483	16	66826984	F			NA	NA	ESRP2	NM_024939	Body	chr16:68269010-68272143	Island		RDMR	NA	16:66826526-66829595			NA
cg21689902	-0.0256137	0.00699377	0.000303618	33	426	-0.0276273	0.00389876	1.9651e-12	-0.0356876	0.0051794	7.83191e-12	44	0.0068517	1.90297e-07	-0.0288411	0.00304949	-9.45767	3.14869e-21	0	1.30835	0.51987	3.45139e-18	37	11	123984775	11	123489985	F			NA	NA	VWA5A;VWA5A;VWA5A	NM_014622;NM_198315;NM_001130142	TSS1500;TSS1500;TSS1500					NA				NA
cg25634032	-0.0274684	0.00498886	8.9198e-08	33	426	-0.0182869	0.0030412	2.19585e-09	-0.0173951	0.00258188	2.20501e-11	44	0.0034155	3.52494e-07	-0.0195366	0.00206715	-9.45097	3.35714e-21	0.352706	3.08979	0.213335	3.67086e-18	37	11	67135897	11	66892473	F			NA	NA	LOC100130987;CLCF1;CLCF1	NR_024469;NM_013246;NM_001166212	Body;Body;5'UTR	chr11:67139887-67141146	N_Shelf		CDMR	TRUE		11:67135316-67135965	Unclassified	NA
cg02311364	-0.0355033	0.00753925	4.0813e-06	33	426	-0.0364851	0.00517843	2.6115e-12	-0.0287203	0.0050642	1.66459e-08	44	0.00669931	1.81063e-05	-0.0340192	0.00359988	-9.45008	3.38579e-21	0	0.891134	0.640461	3.68481e-18	37	3	13001256	3	12976256	R			NA	NA	IQSEC1;IQSEC1	NM_001134382;NM_014869	Body;Body					TRUE				NA
cg10980495	-0.0591224	0.0134855	1.70135e-05	33	426	-0.0653018	0.00921992	2.01377e-12	-0.0675358	0.0113805	3.57237e-09	44	0.015055	7.25963e-06	-0.0641888	0.00679243	-9.45006	3.38642e-21	0	0.205145	0.902513	3.68481e-18	37	11	1774722	11	1731298	R			NA	NA	HCCA2;CTSD	NM_053005;NM_001909	Body;3'UTR	chr11:1774588-1775040	Island			NA	11:1731290-1731616	11:1774301-1774762	Unclassified_Cell_type_specific	NA
cg03509898	-0.0235916	0.00641807	0.000288834	33	426	-0.0313148	0.00409616	3.36567e-14	-0.0229221	0.00394499	7.43242e-09	44	0.00521874	1.12172e-05	-0.0272047	0.00287963	-9.44729	3.47731e-21	0	1.99718	0.368399	3.77451e-18	37	14	104190750	14	103260503	R			NA	NA	ZFYVE21	NM_024071	Body	chr14:104193901-104194627	N_Shelf			TRUE	14:103260376-103260683	14:104190262-104191015	Unclassified_Cell_type_specific	TRUE
cg05797770	-0.0335277	0.0104764	0.00154602	33	426	-0.0365122	0.00473065	1.93361e-14	-0.0348023	0.00595903	6.23837e-09	44	0.00788306	1.01092e-05	-0.0357294	0.00378267	-9.44554	3.53584e-21	0	0.0853763	0.95821	3.82872e-18	37	1	16470667	1	16343254	F	rs74754043		NA	NA	EPHA2	NM_004431	Body					NA		1:16470559-16470891	Unclassified_Cell_type_specific	NA
cg27433482	-0.0231103	0.00603291	0.000160788	33	426	-0.0295271	0.00413957	1.41386e-12	-0.0246465	0.003756	7.04557e-11	44	0.00496872	7.03733e-07	-0.0265668	0.00281342	-9.44289	3.62644e-21	0	0.989004	0.609875	3.91732e-18	37	1	211498962	1	209565585	R			NA	NA	TRAF5;TRAF5	NM_004619;NM_001033910	TSS1500;TSS1500	chr1:211500151-211500636	N_Shore			NA		1:211498944-211499108	Unclassified_Cell_type_specific	NA
cg02361903	-0.0277917	0.00740561	0.000216404	33	426	-0.0276087	0.0044196	5.20329e-10	-0.0392236	0.00478078	4.54012e-16	44	0.00632438	5.5761e-10	-0.0307192	0.00325419	-9.43989	3.73186e-21	0.186932	2.45982	0.292319	4.02146e-18	37	1	110452616	1	110254139	R			NA	NA	CSF1;CSF1;CSF1;CSF1	NM_172212;NM_000757;NM_172211;NM_172210	TSS1500;TSS1500;TSS1500;TSS1500	chr1:110453143-110453889	N_Shore			NA		1:110452587-110452712	Unclassified_Cell_type_specific	NA
cg05473987	-0.0246444	0.00688751	0.000413802	33	426	-0.0352156	0.00487079	7.08771e-13	-0.0293364	0.00437705	2.78678e-11	44	0.00579029	4.05219e-07	-0.0309365	0.00327813	-9.43725	3.82688e-21	0	1.68274	0.43112	4.11391e-18	37	5	10734605	5	10787605	R			NA	NA	DAP	NM_004394	Body					TRUE				NA
cg23900712	-0.0575294	0.00881225	3.5498e-10	33	426	-0.035161	0.0057016	8.56439e-10	-0.0289214	0.00565412	3.49297e-07	44	0.0074797	0.000110341	-0.0380305	0.00403196	-9.43228	4.01257e-21	0.698454	6.6325	0.0362887	4.30317e-18	37	15	99344807	15	97162330	R			NA	NA	IGF1R	NM_000875	Body					TRUE		15:99344782-99344833	Unclassified_Cell_type_specific	NA
cg10590964	-0.0415186	0.00987593	3.62696e-05	33	426	-0.0444403	0.00602687	2.50991e-13	-0.0336979	0.00599551	2.22304e-08	44	0.00793132	2.14997e-05	-0.040701	0.00431611	-9.43003	4.0999e-21	0	1.17142	0.556712	4.38628e-18	37	2	202929157	2	202637402	R			NA	NA								TRUE		2:202929042-202929205	Unclassified_Cell_type_specific	NA
cg02194684	-0.0315201	0.00957088	0.00112972	33	426	-0.0444082	0.00606322	3.59622e-13	-0.0458831	0.00681056	2.20968e-11	44	0.00900953	3.52938e-07	-0.0419789	0.00445268	-9.42779	4.18825e-21	0	1.54247	0.462441	4.47007e-18	37	5	31853945	5	31889702	R			NA	NA	PDZD2	NM_178140	Body	chr5:31855003-31855426	N_Shore			NA				NA
cg15705813	-0.0357486	0.00776378	6.51739e-06	33	426	-0.0340523	0.00488808	4.53078e-12	-0.0289628	0.00495435	6.03365e-09	44	0.00655399	9.9108e-06	-0.0329468	0.00349806	-9.41859	4.57192e-21	0	0.550887	0.759235	4.86792e-18	37	2	70297499	2	70151003	R			NA	NA								TRUE		2:70297461-70297552	Unclassified_Cell_type_specific	NA
cg15251319	-0.0306424	0.00653095	4.41139e-06	33	426	-0.025094	0.00373236	2.3707e-11	-0.0251551	0.00404791	6.47804e-10	44	0.00535488	2.63239e-06	-0.0261102	0.0027724	-9.41791	4.60148e-21	0	0.587517	0.745456	4.88772e-18	37	3	194836302	3	196317591	R			NA	NA	C3orf21	NM_152531	Body					NA	3:196317591-196317792			NA
cg00079056	-0.0144756	0.00428855	0.000851485	33	426	-0.0211261	0.00246654	2.26612e-17	-0.0110648	0.00266398	3.43824e-05	44	0.00352411	0.00169104	-0.0172107	0.00182799	-9.4151	4.72642e-21	0.664883	5.96806	0.0505886	5.00852e-18	37	9	33239641	9	33229641	R			NA	TRUE	SUGT1P1;SPINK4	NR_003667;NM_014471	Body;TSS1500					NA				NA
cg24127061	-0.0379058	0.00907475	4.05346e-05	33	426	-0.0405072	0.00567749	1.39571e-12	-0.0340233	0.00564801	2.08474e-09	44	0.00747162	5.27193e-06	-0.0380884	0.00404625	-9.41327	4.8092e-21	0	0.47793	0.787442	5.08415e-18	37	11	65839402	11	65595978	F			NA	NA	PACS1	NM_018026	Body	chr11:65837254-65838649	S_Shore			NA		11:65838994-65839470	Unclassified	NA
cg22900075	-0.0338416	0.00709772	3.12563e-06	33	426	-0.0345713	0.00482238	1.09516e-12	-0.0251607	0.00475852	1.40153e-07	44	0.00629493	6.41547e-05	-0.0317108	0.00336934	-9.41159	4.88688e-21	0	1.52467	0.466575	5.15406e-18	37	17	55952563	17	53307562	F	rs75249618		NA	NA	CUEDC1	NM_017949	Body					TRUE		17:55951749-55953404	Unclassified	NA
cg11915525	-0.0510634	0.00944941	1.49214e-07	33	426	-0.0382786	0.00580851	5.74271e-11	-0.0411268	0.00748352	4.48756e-08	44	0.00989976	3.26259e-05	-0.0416531	0.00442624	-9.41049	4.93839e-21	0	1.33209	0.513737	5.18679e-18	37	12	27622700	12	27513967	R			NA	NA	C12orf70	NM_001145010	5'UTR					NA				NA
cg23574443	-0.0226298	0.00544771	4.45572e-05	33	426	-0.0251376	0.0038737	1.10914e-10	-0.0206326	0.00285308	7.20121e-13	44	0.00377428	4.58659e-08	-0.0227877	0.00242154	-9.41043	4.94116e-21	0	0.694896	0.706489	5.18679e-18	37	17	8263941	17	8204666	R			NA	NA	LOC100128288	NR_024447	TSS200					TRUE				NA
cg15684702	-0.0452823	0.00945039	2.80605e-06	33	426	-0.0345195	0.00537936	1.76839e-10	-0.0424002	0.00632622	2.78765e-11	44	0.0083688	4.05293e-07	-0.0384013	0.00408138	-9.40889	5.01387e-21	0	1.2792	0.527503	5.25076e-18	37	1	45297445	1	45070032	F			NA	NA	PTCH2;PTCH2	NM_001166292;NM_003738	Body;Body					TRUE				NA
cg03281572	-0.0204822	0.00515972	9.35638e-05	33	426	-0.021205	0.00371019	1.27718e-08	-0.0232651	0.00277286	1.01042e-16	44	0.00366815	2.26126e-10	-0.0218876	0.00232793	-9.40216	5.3453e-21	0	0.249059	0.882912	5.58473e-18	37	10	114502318	10	114492308	F			NA	NA	VTI1A	NM_145206	Body					TRUE				NA
cg02127172	-0.024859	0.00664912	0.000228233	33	426	-0.0331738	0.00471879	2.90899e-12	-0.0243427	0.00354347	9.01279e-12	44	0.00468757	2.06902e-07	-0.0279546	0.00297432	-9.39864	5.52704e-21	0.0166227	2.03381	0.361713	5.76113e-18	37	16	3629620	16	3569621	R			NA	NA								TRUE		16:3628217-3629698	Unclassified_Cell_type_specific	TRUE
cg07658646	-0.0376379	0.00951702	9.92063e-05	33	426	-0.0565146	0.00742584	4.35781e-14	-0.0478584	0.00875	5.18813e-08	44	0.0115752	3.55606e-05	-0.049063	0.00522431	-9.3913	5.92665e-21	0.186653	2.45898	0.292442	6.16326e-18	37	12	11002197	12	10893464	R			NA	NA	PRR4;PRR4	NM_007244;NM_001098538	TSS200;Body					NA				NA
cg04427651	-0.0303794	0.00569778	2.13664e-07	33	426	-0.0251235	0.00383377	7.31506e-11	-0.0226553	0.00406772	2.96685e-08	44	0.00538109	2.55187e-05	-0.0256982	0.00273819	-9.38513	6.28388e-21	0	1.01725	0.601322	6.51955e-18	37	1	27152694	1	27025281	F			NA	NA	ZDHHC18	NM_032283	TSS1500	chr1:27153033-27153243	N_Shore			NA		1:27152640-27154215	Promoter_Associated	NA
cg05386769	-0.030526	0.00667838	7.56381e-06	33	426	-0.034056	0.00522683	9.34902e-11	-0.0311297	0.00471872	5.59458e-11	44	0.00624228	6.13507e-07	-0.0322347	0.00343628	-9.38068	6.55475e-21	0	0.218213	0.896635	6.78481e-18	37	2	218681558	2	218389803	R			NA	NA	TNS1	NM_022648	Body					TRUE				TRUE
cg07623567	-0.0231828	0.00486887	3.2198e-06	33	426	-0.024523	0.00377649	1.07871e-10	-0.0209339	0.00326381	1.83633e-10	44	0.00431762	1.24414e-06	-0.0230221	0.00245482	-9.37832	6.70314e-21	0	0.392965	0.821616	6.92234e-18	37	6	32909523	6	33017501	R			NA	NA	HLA-DMB	NM_002118	TSS1500					NA		6:32908496-32909716	Unclassified	NA
cg08298946	-0.0277266	0.00805128	0.0006701	33	426	-0.0408707	0.0050293	8.0818e-16	-0.0316704	0.00683693	3.89395e-06	44	0.00904441	0.000462372	-0.0361787	0.00385797	-9.37766	6.74517e-21	0.0994517	2.22087	0.329416	6.94966e-18	37	12	13301010	12	13192277	R			NA	NA								TRUE				NA
cg07064364	-0.0125564	0.00343269	0.000308704	33	426	-0.0120947	0.00155653	1.30035e-14	-0.0148481	0.00294111	4.93446e-07	44	0.00389072	0.000135473	-0.0124869	0.00133195	-9.37494	6.92151e-21	0	0.432197	0.805656	7.11491e-18	37	22	38009253	22	36339199	F			NA	NA	GGA1;GGA1;GGA1	NM_001001560;NM_013365;NM_001001561	Body;Body;Body	chr22:38004443-38005271	S_Shelf			NA				NA
cg26222332	-0.0265105	0.00682132	0.000129646	33	426	-0.0251868	0.00400206	3.88283e-10	-0.0321373	0.00415916	1.87765e-14	44	0.00550205	5.18973e-09	-0.0273931	0.00292403	-9.36827	7.3734e-21	0	1.06418	0.587377	7.562e-18	37	1	3072643	1	3062503	F	rs731031		NA	NA	PRDM16;PRDM16	NM_022114;NM_199454	Body;Body	chr1:3071899-3072239	S_Shore			NA		1:3072640-3072696	Unclassified_Cell_type_specific	NA
cg12727256	-0.0234292	0.00692052	0.000822222	33	426	-0.0352661	0.00428282	3.41069e-16	-0.0200737	0.00408579	9.83452e-07	44	0.00540499	0.000204068	-0.028268	0.00302023	-9.35955	8.00776e-21	0.633511	5.4572	0.0653108	8.19376e-18	37	22	24838292	22	23168292	F			NA	NA	C22orf45;ADORA2A;C22orf45	NR_028484;NM_000675;NR_028483	Body;3'UTR;Body					NA				NA
cg21548464	-0.00706705	0.00335907	0.0363655	33	426	-0.00459355	0.000556457	2.88655e-16	-0.00342015	0.000626136	5.40012e-08	44	0.0008283	3.64163e-05	-0.00428133	0.000457596	-9.35614	8.27026e-21	0.0401049	2.08356	0.352826	8.44298e-18	37	13	50707937	13	49605938	F			NA	NA				chr13:50707585-50708019	Island		RDMR	TRUE	13:49605210-49605982			NA
cg23887948	-0.0373744	0.00874316	2.70284e-05	33	426	-0.0304284	0.00383759	3.82285e-15	-0.0175899	0.00383861	4.93502e-06	44	0.00507801	0.000532337	-0.0270299	0.00288959	-9.35424	8.42043e-21	0.645391	5.64001	0.0596057	8.57667e-18	37	15	74494854	15	72281907	F			NA	NA	STRA6;STRA6;STRA6;STRA6;STRA6	NM_001142617;NM_001142618;NM_001142619;NM_022369;NM_001142620	5'UTR;5'UTR;5'UTR;5'UTR;5'UTR			low-CpG:72281833-72282584		TRUE				TRUE
cg21279874	-0.0410945	0.00967319	3.01823e-05	33	426	-0.0354268	0.00531773	3.56922e-11	-0.0370883	0.00557375	3.84019e-11	44	0.00737338	4.90425e-07	-0.0368409	0.00393922	-9.35235	8.57234e-21	0	0.265198	0.875816	8.71151e-18	37	13	113646899	13	112694900	F		rs61967108	NA	NA	MCF2L;MCF2L	NM_001112732;NM_024979	Body;Body	chr13:113648343-113649601	N_Shore			NA	13:112694690-112694901			NA
cg09461545	-0.0396601	0.00879526	9.91181e-06	33	426	-0.037457	0.00553083	1.70483e-11	-0.0309869	0.00500086	7.24627e-10	44	0.00661552	2.81369e-06	-0.0357137	0.00382173	-9.34491	9.19669e-21	0	0.811193	0.666579	9.32475e-18	37	4	25845210	4	25454308	R			NA	NA	SEL1L3	NM_015187	Body					TRUE		4:25845042-25845246	Unclassified	NA
cg13276502	-0.0387919	0.00786321	1.45666e-06	33	426	-0.0357152	0.00605878	4.46252e-09	-0.0354343	0.00504326	3.06949e-12	44	0.00667161	1.08897e-07	-0.0363747	0.00389599	-9.33644	9.96289e-21	0	0.12621	0.938845	1.00787e-17	37	6	21600485	6	21708464	F	rs6921422		NA	NA				chr6:21596731-21597091	S_Shelf			NA				NA
cg12363903	-0.0687482	0.0125696	1.07329e-07	33	426	-0.0362319	0.00528892	1.0038e-11	-0.0623344	0.0111477	2.61763e-08	44	0.014747	2.369e-05	-0.0432125	0.0046286	-9.33599	1.00053e-20	0.735117	7.5505	0.0229313	1.00987e-17	37	5	134526269	5	134554168	F			NA	NA				chr5:134526927-134527419	N_Shore		CDMR	NA	5:134554072-134554208			NA
cg02379533	-0.0169738	0.00750717	0.024598	33	426	-0.030461	0.00412037	2.18374e-13	-0.022366	0.00305075	3.51861e-13	44	0.00403576	2.99122e-08	-0.0251269	0.00269149	-9.33569	1.00331e-20	0.398203	3.32338	0.189818	1.01039e-17	37	5	154214618	5	154194811	R			NA	NA	C5orf4	NM_032385	Body			low-CpG:154194792-154194813		NA				NA
cg26075639	-0.0530601	0.0195823	0.00719149	33	426	-0.0502358	0.00683445	2.97387e-13	-0.0618255	0.00909635	1.479e-11	44	0.0120333	2.77894e-07	-0.0530624	0.00568672	-9.33093	1.04949e-20	0	0.701377	0.704203	1.05451e-17	37	7	2758392	7	2724918	R			NA	NA				chr7:2758004-2758257	S_Shore			NA	7:2724041-2725105	7:2758379-2759228	Unclassified	TRUE
cg25580581	-0.0324483	0.00969941	0.000944854	33	426	-0.0435394	0.00590434	2.5019e-13	-0.0354222	0.00561224	3.52094e-10	44	0.0074243	1.83214e-06	-0.0389245	0.00417186	-9.33026	1.05613e-20	0	1.27926	0.527487	1.0588e-17	37	10	3853668	10	3843668	R		rs76268695	NA	NA								TRUE		10:3853639-3853928	Unclassified	NA
cg26575622	-0.0176548	0.0056825	0.00210374	33	426	-0.0292138	0.00355251	3.7229e-16	-0.0219371	0.00458367	1.85034e-06	44	0.00606362	0.00029709	-0.0251682	0.00269774	-9.32936	1.06511e-20	0.399219	3.329	0.189285	1.06541e-17	37	10	77872458	10	77542464	F		rs67299678	NA	NA	C10orf11	NM_032024	Body	chr10:77872083-77872305	S_Shore			TRUE				NA
cg00108715	-0.0321954	0.00731313	1.57348e-05	33	426	-0.0351015	0.00499275	2.90216e-12	-0.0261684	0.00450052	7.25614e-09	44	0.00595363	1.10585e-05	-0.0315812	0.00338981	-9.31652	1.20224e-20	0	1.33076	0.514077	1.19989e-17	37	3	52565015	3	52540055	F			NA	NA	NT5DC2;NT5DC2	NM_001134231;NM_022908	Body;Body	chr3:52567009-52568807	N_Shore			NA		3:52564840-52565242	Unclassified_Cell_type_specific	NA
cg08449164	-0.0203053	0.00569834	0.000436589	33	426	-0.0424058	0.00471367	5.72572e-19	-0.0149463	0.00308856	1.42205e-06	44	0.00408578	0.000254062	-0.0252694	0.00271456	-9.30884	1.29237e-20	0.901764	20.3592	3.79369e-05	1.28696e-17	37	2	54784402	2	54637906	F			NA	NA	SPTBN1;SPTBN1	NM_178313;NM_003128	TSS1500;Body	chr2:54785026-54785969	N_Shore			NA		2:54784133-54784466	Unclassified_Cell_type_specific	NA
cg24247370	-0.0350024	0.00837499	4.01464e-05	33	426	-0.0365892	0.00592568	8.1596e-10	-0.0460049	0.00613074	9.95997e-14	44	0.00811021	1.40755e-08	-0.0386694	0.00415445	-9.30795	1.30324e-20	0	1.13302	0.567502	1.2949e-17	37	13	99142703	13	97940704	R			NA	NA	STK24;STK24	NM_003576;NM_001032296	Body;Body					TRUE				NA
cg04550950	-0.0544268	0.00929809	1.4682e-08	33	426	-0.0416724	0.00719004	7.99708e-09	-0.0438271	0.00740914	4.00212e-09	44	0.00980137	7.76636e-06	-0.0457856	0.0049195	-9.30696	1.31543e-20	0	1.23088	0.540403	1.3041e-17	37	1	90299895	1	90072483	F			NA	NA	LRRC8D;LRRC8D	NM_018103;NM_001134479	5'UTR;5'UTR					TRUE				NA
cg04956471	-0.0152993	0.00339647	1.01219e-05	33	426	-0.0133641	0.00216589	8.38507e-10	-0.0145936	0.00207164	2.70088e-12	44	0.00274053	1.00901e-07	-0.0141296	0.00151969	-9.29769	1.43536e-20	0	0.272157	0.872774	1.41985e-17	37	2	234328457	2	233993196	F			NA	NA	DGKD;DGKD	NM_152879;NM_003648	Body;Body					TRUE		2:234327797-234328663	Promoter_Associated	NA
cg23534245	-0.0382034	0.0113983	0.000924574	33	426	-0.043085	0.00587045	3.22299e-13	-0.0349013	0.00564127	7.68831e-10	44	0.0074627	2.91446e-06	-0.0397099	0.00427686	-9.28482	1.61977e-20	0	0.763215	0.682763	1.59873e-17	37	20	6751435	20	6699435	F			NA	NA	BMP2	NM_001200	Body	chr20:6748052-6749546	S_Shore		CDMR	NA				NA
cg07218081	-0.022419	0.006624	0.000824946	33	426	-0.0303484	0.00446823	1.49326e-11	-0.0333482	0.00458767	5.50876e-13	44	0.00606891	3.90892e-08	-0.029356	0.00316182	-9.2845	1.62466e-20	0	1.57877	0.454124	1.60001e-17	37	3	45066714	3	45041718	R			NA	NA	CLEC3B	NM_003278	TSS1500					NA		3:45066678-45066735	Unclassified_Cell_type_specific	NA
cg26953469	-0.0122704	0.00446113	0.00637491	33	426	-0.0272769	0.00353863	2.08417e-14	-0.0238106	0.00350699	1.55348e-11	44	0.00463931	2.86145e-07	-0.0220943	0.00237981	-9.28405	1.63158e-20	0.719542	7.13119	0.0282801	1.60329e-17	37	10	31872296	10	31912302	R			NA	NA								TRUE				NA
cg03119748	-0.0311553	0.00919897	0.000818332	33	426	-0.0407815	0.00762929	1.01621e-07	-0.0432042	0.00475221	2.66628e-19	44	0.00628658	6.31106e-12	-0.0398155	0.00429138	-9.278	1.72691e-20	0	1.19288	0.550768	1.69066e-17	37	10	12629812	10	12669818	F		rs77826475	NA	NA	CAMK1D;CAMK1D	NM_020397;NM_153498	Body;Body					TRUE		10:12629790-12629898	Unclassified_Cell_type_specific	NA
cg15007228	-0.0225345	0.00630646	0.000421213	33	426	-0.0254465	0.00395468	1.58037e-10	-0.0239763	0.00320015	1.08613e-13	44	0.0042334	1.48234e-08	-0.0243749	0.00262719	-9.27793	1.72808e-20	0	0.167447	0.919685	1.69066e-17	37	1	2210335	1	2200195	F			NA	NA	SKI	NM_003036	Body	chr1:2212020-2213881	N_Shore			TRUE				TRUE
cg21472642	-0.0524461	0.00844897	2.15927e-09	33	426	-0.0402157	0.00596393	2.07579e-11	-0.0242312	0.00681846	0.000390196	44	0.00901998	0.00722274	-0.0397538	0.0042869	-9.27332	1.80442e-20	0.617169	5.22423	0.0733791	1.76149e-17	37	7	29233468	7	29199993	R			NA	TRUE	CHN2	NM_004067	TSS1500	chr7:29233704-29235046	N_Shore		RDMR	NA	7:29199993-29201519			NA
cg12570134	-0.0229803	0.00623156	0.000276291	33	426	-0.0359683	0.0051148	2.86751e-12	-0.024748	0.00363862	1.43253e-11	44	0.00481344	2.72661e-07	-0.0283263	0.00305513	-9.27171	1.8319e-20	0.431976	3.52098	0.171961	1.78441e-17	37	17	46640347	17	43995346	F	rs76034280		NA	NA	HOXB3	NM_002146	5'UTR	chr17:46641534-46642110	N_Shore		CDMR	NA		17:46639123-46640826	Unclassified	NA
cg23530553	-0.0285237	0.00689843	4.81935e-05	33	426	-0.0278151	0.00463086	2.28504e-09	-0.0329264	0.0043163	3.94602e-14	44	0.00570993	8.09264e-09	-0.0295611	0.00318924	-9.26903	1.87851e-20	0	0.512137	0.774089	1.82582e-17	37	17	46622536	17	43977535	F			NA	NA	HOXB2	NM_002145	TSS200	chr17:46620367-46621373	S_Shore		RDMR	NA				TRUE
cg21160357	-0.043006	0.00833957	5.03132e-07	33	426	-0.0392765	0.00554398	1.98773e-12	-0.0261968	0.00577526	6.1362e-06	44	0.00763995	0.00060599	-0.036615	0.00395142	-9.26629	1.92737e-20	0.252982	2.67731	0.262198	1.86924e-17	37	7	47522272	7	47488797	R			NA	NA	TNS3	NM_022748	5'UTR					TRUE				TRUE
cg14875081	-0.0334643	0.00653008	5.87727e-07	33	426	-0.0302944	0.00400375	6.05735e-14	-0.0147235	0.00333662	1.08539e-05	44	0.00441393	0.000850854	-0.0250096	0.00270012	-9.26238	1.99931e-20	0.773991	8.84922	0.0119789	1.9348e-17	37	2	96814660	2	96178387	R			NA	NA				chr2:96810443-96811454	S_Shelf		DMR	NA		2:96813678-96814773	Promoter_Associated	TRUE
cg17260706	-0.0315039	0.00563723	5.85221e-08	33	426	-0.0246384	0.00402868	1.17391e-09	-0.0191955	0.00322794	3.31827e-09	44	0.00427017	6.94834e-06	-0.024081	0.00260005	-9.26173	2.01149e-20	0.346819	3.06194	0.216326	1.94238e-17	37	11	118782879	11	118288089	F			NA	NA	BCL9L	NM_182557	TSS1500	chr11:118781060-118781732	S_Shore			TRUE				TRUE
cg24212268	-0.0345516	0.00778953	1.36406e-05	33	426	-0.0298369	0.00435823	1.0346e-11	-0.0244791	0.0040913	2.6655e-09	44	0.00541229	6.10058e-06	-0.0288181	0.00311186	-9.26074	2.03018e-20	0	1.23913	0.538179	1.9562e-17	37	10	29936149	10	29976155	R			NA	NA	SVIL	NM_003174	5'UTR					TRUE				NA
cg19638572	-0.02412	0.00831056	0.00402667	33	426	-0.0429992	0.00516467	1.62869e-16	-0.0264604	0.00544362	1.27746e-06	44	0.00720123	0.000238379	-0.0346868	0.00374628	-9.25901	2.06338e-20	0.637162	5.5121	0.0635422	1.9839e-17	37	1	206733139	1	204799762	R			NA	NA	RASSF5;RASSF5;RASSF5	NM_182663;NM_182665;NM_182664	Body;Body;Body	chr1:206730397-206730908	S_Shelf			NA		1:206733129-206733246	Promoter_Associated_Cell_type_specific	NA
cg02727079	-0.041838	0.012735	0.00116115	33	426	-0.0611455	0.00883998	6.37229e-12	-0.0599721	0.00846493	2.03688e-12	44	0.011198	8.52777e-08	-0.0563787	0.00609288	-9.25321	2.1785e-20	0	1.69743	0.427964	2.09008e-17	37	6	17986167	6	18094146	R			NA	NA	KIF13A;KIF13A;KIF13A;KIF13A	NM_022113;NM_001105567;NM_001105568;NM_001105566	Body;Body;Body;Body	chr6:17987415-17988405	N_Shore			NA				NA
cg06466839	-0.0294404	0.00794592	0.000258924	33	426	-0.0338985	0.00476006	1.53277e-12	-0.0311834	0.00511059	1.2983e-09	44	0.00676067	3.97898e-06	-0.0323101	0.00349532	-9.24382	2.3786e-20	0	0.269552	0.873912	2.27716e-17	37	11	129062277	11	128567487	R			NA	NA	RICS	NM_001142685	TSS200					NA				NA
cg18877271	-0.0732178	0.0132271	7.67807e-08	33	426	-0.0472592	0.00741828	2.37957e-10	-0.0621622	0.0112586	3.88933e-08	44	0.0148938	2.99689e-05	-0.0548504	0.00593439	-9.2428	2.40125e-20	0.378191	3.21642	0.200246	2.29392e-17	37	11	1952638	11	1909214	R			NA	NA	TNNT3;TNNT3;TNNT3;TNNT3	NM_001042781;NM_006757;NM_001042780;NM_001042782	Body;Body;Body;Body	chr11:1950353-1950658	S_Shore			NA	11:1909189-1909342			NA
cg00443094	-0.0299115	0.00598759	1.08732e-06	33	426	-0.025946	0.00418161	6.76776e-10	-0.0214248	0.00335444	2.1814e-10	44	0.00443751	1.37828e-06	-0.0250702	0.00271297	-9.24086	2.44533e-20	0	1.37246	0.50347	2.32976e-17	37	4	1771149	4	1740947	R			NA	NA				chr4:1772006-1772265	N_Shore			TRUE				NA
cg20701457	-0.0245969	0.00826879	0.00321328	33	426	-0.0361747	0.00508005	1.53831e-12	-0.033124	0.00479615	7.01628e-12	44	0.00634472	1.78229e-07	-0.0330409	0.00357562	-9.2406	2.45115e-20	0	1.42354	0.490775	2.32976e-17	37	17	62084342	17	59438074	R			NA	NA	ICAM2;ICAM2;ICAM2;ICAM2;ICAM2	NM_001099789;NM_001099786;NM_001099787;NM_001099788;NM_000873	5'UTR;5'UTR;5'UTR;5'UTR;TSS200					NA				NA
cg08443357	-0.0252914	0.00639891	0.000100122	33	426	-0.0377056	0.00544248	5.90396e-12	-0.0352104	0.00542655	1.13568e-10	44	0.00717865	9.34869e-07	-0.0331739	0.00359007	-9.24046	2.45443e-20	0.127108	2.29123	0.318028	2.32976e-17	37	20	1310000	20	1258000	R			NA	NA	SDCBP2	NM_080489	TSS200	chr20:1305899-1306554	S_Shelf			NA				NA
cg05721476	-0.0326037	0.00692713	4.12669e-06	33	426	-0.023978	0.00346172	5.96146e-12	-0.0266627	0.00496504	8.9625e-08	44	0.00656813	4.91966e-05	-0.0258765	0.00280091	-9.23859	2.49777e-20	0	1.25821	0.533068	2.36586e-17	37	10	46076550	10	45396556	F			NA	NA	MARCH8;MARCH8	NM_001002265;NM_145021	5'UTR;5'UTR					TRUE		10:46076333-46076592	Promoter_Associated	NA
cg13424229	-0.0346068	0.00641858	1.58604e-07	33	426	-0.0326447	0.00554477	4.66073e-09	-0.0264267	0.00419483	3.7918e-10	44	0.00554923	1.91467e-06	-0.0309163	0.00334688	-9.23736	2.52651e-20	0	1.08232	0.582073	2.38802e-17	37	3	148581837	3	150064527	F	rs77123599		NA	TRUE	CPA3	NM_001870	TSS1500					NA				NA
cg19408882	-0.027653	0.00895085	0.00222657	33	426	-0.0350317	0.00486439	8.6755e-13	-0.0332249	0.00508245	8.27947e-11	44	0.00672345	7.74648e-07	-0.0333135	0.00360692	-9.23599	2.55917e-20	0	0.524862	0.769179	2.41378e-17	37	17	34101272	17	31125385	F			NA	NA	MMP28	NM_024302	Body	chr17:34097100-34097399	S_Shelf			TRUE				TRUE
cg07338715	-0.0311948	0.00952869	0.00120744	33	426	-0.0306517	0.00474492	1.34185e-10	-0.0352045	0.00461794	4.09547e-14	44	0.00610896	8.27456e-09	-0.0322081	0.00348736	-9.23568	2.56648e-20	0	0.35949	0.835483	2.41556e-17	37	2	109649281	2	109015713	R			NA	NA				chr2:109647955-109648230	S_Shore		RDMR	NA				NA
cg03653817	-0.0537033	0.00933933	2.53095e-08	33	426	-0.0386126	0.00564564	1.08318e-11	-0.025221	0.00572105	1.10666e-05	44	0.00756823	0.000860743	-0.0376045	0.00407239	-9.23401	2.6068e-20	0.647921	5.68055	0.0584096	2.44834e-17	37	1	181065498	1	179332121	F	rs73054329		NA	NA								TRUE				TRUE
cg06537575	-0.0184649	0.00517264	0.000426632	33	426	-0.0325789	0.00396157	3.71348e-16	-0.0176614	0.00382455	4.16952e-06	44	0.00505941	0.00048156	-0.0246574	0.00267109	-9.23119	2.6763e-20	0.727653	7.34356	0.0254311	2.50834e-17	37	7	138347530	7	137998070	R			NA	NA	SVOPL;SVOPL	NM_001139456;NM_174959	Body;Body	chr7:138348962-138349444	N_Shore		RDMR	TRUE				NA
cg06477069	-0.0388041	0.0088693	1.76825e-05	33	426	-0.0382916	0.00562569	1.35345e-11	-0.032017	0.00538672	3.37786e-09	44	0.00712596	7.02218e-06	-0.0364628	0.00395277	-9.22461	2.84606e-20	0	0.564592	0.75405	2.66185e-17	37	20	35493378	20	34926792	F			NA	NA	C20orf117	NM_080627	TSS1500	chr20:35491001-35492805	S_Shore			NA				NA
cg22672060	-0.0366652	0.0092837	0.00010133	33	426	-0.0335209	0.00474433	2.27241e-12	-0.0400575	0.00677083	3.98025e-09	44	0.00895696	7.74112e-06	-0.0352431	0.00382095	-9.22363	2.87213e-20	0	0.44415	0.800855	2.68061e-17	37	4	156464550	4	156684000	R			NA	NA								TRUE				NA
cg08726667	-0.0270854	0.00806447	0.000902647	33	426	-0.0386424	0.00512379	7.28359e-14	-0.0304311	0.00532964	1.33386e-08	44	0.00705046	1.58748e-05	-0.0339825	0.00368645	-9.21821	3.0209e-20	0	1.81229	0.40408	2.81358e-17	37	16	28573379	16	28480880	R			NA	NA	CCDC101	NM_138414	5'UTR					TRUE				NA
cg06445343	-0.0347353	0.010597	0.00119088	33	426	-0.0402887	0.00577719	4.30525e-12	-0.0428463	0.00636149	2.23645e-11	44	0.00841546	3.55477e-07	-0.0400369	0.00434425	-9.21607	3.08181e-20	0	0.36364	0.833751	2.86433e-17	37	7	94538403	7	94376339	F			NA	NA	PPP1R9A;PPP1R9A;PPP1R9A;PPP1R9A;PPP1R9A	NM_001166161;NM_001166160;NM_001166163;NM_001166162;NM_017650	TSS1500;5'UTR;TSS1500;TSS1500;5'UTR	chr7:94536849-94537477	S_Shore			NA				NA
cg12950829	-0.0567203	0.0098171	2.1913e-08	33	426	-0.0473989	0.00890043	1.13226e-07	-0.050582	0.00785855	1.5881e-10	44	0.0103959	1.1412e-06	-0.0513109	0.00556825	-9.2149	3.1156e-20	0	0.501723	0.77813	2.88971e-17	37	5	180244832	5	180177438	F			NA	NA								TRUE				NA
cg23839159	-0.0285713	0.00830835	0.00068178	33	426	-0.033845	0.00471648	1.04221e-12	-0.0316709	0.00511589	7.50353e-10	44	0.00676768	2.87263e-06	-0.0323209	0.00350772	-9.21421	3.13573e-20	0	0.317321	0.853286	2.90235e-17	37	1	43281794	1	43054381	R			NA	NA	CCDC23;ERMAP	NM_199342;NM_001017922	Body;TSS1500	chr1:43282574-43283090	N_Shore			NA				NA
cg05823563	-0.0451111	0.0102641	1.62391e-05	33	426	-0.0440693	0.00683015	1.41038e-10	-0.0414371	0.00638866	1.15421e-10	44	0.00845141	9.43914e-07	-0.0434692	0.00471781	-9.21385	3.14626e-20	0	0.09112	0.955462	2.90607e-17	37	9	104249936	9	103289757	F			NA	NA	C9orf125	NM_032342	TSS1500	chr9:104248247-104249501	S_Shore			NA				NA
cg18214661	-0.0414543	0.0092047	1.01595e-05	33	426	-0.0358325	0.00583571	1.00974e-09	-0.0503343	0.00710934	2.10586e-12	44	0.00940478	8.69881e-08	-0.0402217	0.00436551	-9.21351	3.15627e-20	0	1.73982	0.41899	2.90929e-17	37	8	17471997	8	17516273	R			NA	NA	PDGFRL	NM_006207	Body					TRUE		8:17471802-17472093	Unclassified_Cell_type_specific	NA
cg04869770	-0.0252763	0.00775044	0.00125971	33	426	-0.0416424	0.00565088	2.5936e-13	-0.0305547	0.00479404	2.3778e-10	44	0.00634192	1.45078e-06	-0.0341159	0.00370556	-9.20668	3.3637e-20	0.410051	3.39013	0.183588	3.09409e-17	37	1	164561550	1	162828174	F	rs77178171		NA	NA	PBX1	NM_002585	Body					TRUE				NA
cg12929160	-0.032633	0.00865328	0.000201838	33	426	-0.0317071	0.00446452	1.75776e-12	-0.0333122	0.00561254	3.55142e-09	44	0.0074247	7.23432e-06	-0.0322151	0.00349929	-9.20617	3.37966e-20	0	0.037114	0.981614	3.10238e-17	37	13	77030645	13	75928646	F			NA	NA								TRUE				NA
cg04500377	-0.0314504	0.00748332	3.64623e-05	33	426	-0.0309716	0.00428872	7.52156e-13	-0.0240364	0.00455305	1.46562e-07	44	0.00602312	6.58807e-05	-0.0291416	0.0031656	-9.20571	3.39419e-20	0	0.995693	0.607838	3.10933e-17	37	8	38090208	8	38209365	F			NA	NA	DDHD2;DDHD2;DDHD2	NM_001164232;NM_015214;NM_001164234	5'UTR;5'UTR;5'UTR	chr8:38088735-38089956	S_Shore		RDMR	NA				NA
cg24914185	-0.0348615	0.00823507	3.21254e-05	33	426	-0.0299855	0.00439155	1.17015e-11	-0.0275366	0.00457973	2.23111e-09	44	0.00605841	5.48878e-06	-0.0300407	0.00326438	-9.20258	3.49465e-20	0	0.513687	0.773489	3.19479e-17	37	2	200663789	2	200372034	R			NA	NA								TRUE				NA
cg23434428	-0.0337467	0.00779742	2.16039e-05	33	426	-0.044082	0.00601834	3.58499e-13	-0.0341101	0.006956	1.03084e-06	44	0.00920192	0.000209854	-0.0389312	0.00423084	-9.20178	3.5207e-20	0	1.44906	0.484551	3.21203e-17	37	10	6557129	10	6597135	F			NA	NA	PRKCQ	NM_006257	5'UTR					NA				NA
cg08924321	-0.0379147	0.00760294	1.13305e-06	33	426	-0.0334317	0.00490939	1.32452e-11	-0.0226638	0.00421124	8.41042e-08	44	0.00557095	4.73741e-05	-0.0304716	0.00331477	-9.19269	3.83153e-20	0.391388	3.28617	0.193383	3.48847e-17	37	11	35663067	11	35619643	R			NA	NA								TRUE				NA
cg06388350	-0.0284669	0.00543222	3.3514e-07	33	426	-0.0202193	0.00318145	2.62288e-10	-0.0198195	0.00347708	1.41083e-08	44	0.00459974	1.64125e-05	-0.0216674	0.00235735	-9.19146	3.87553e-20	0	1.93536	0.379963	3.52135e-17	37	4	95334135	4	95553158	R			NA	NA								TRUE				NA
cg20864568	-0.0208096	0.0050391	4.92234e-05	33	426	-0.0210432	0.00351654	2.61563e-09	-0.0229371	0.00307951	1.50055e-13	44	0.00407381	1.79809e-08	-0.0216245	0.00235373	-9.18732	4.02745e-20	0	0.157289	0.924368	3.65194e-17	37	17	43391599	17	40747382	R		rs79620149	NA	NA	MAP3K14	NM_003954	5'UTR	chr17:43393891-43394938	N_Shelf		CDMR	NA				NA
cg27054084	-0.0252547	0.00796297	0.00170132	33	426	-0.0309748	0.00437638	2.08528e-12	-0.0333165	0.0050631	6.24765e-11	44	0.00669786	6.55164e-07	-0.0305537	0.00332828	-9.18004	4.30947e-20	0	0.622241	0.732625	3.89974e-17	37	5	122851781	5	122879680	F			NA	NA	CSNK1G3;CSNK1G3;CSNK1G3;CSNK1G3	NM_001044722;NM_004384;NM_001031812;NM_001044723	5'UTR;5'UTR;5'UTR;5'UTR	chr5:122847661-122848292	S_Shelf			NA		5:122851455-122851805	Unclassified_Cell_type_specific	NA
cg03159409	-0.0607192	0.0127004	2.94669e-06	33	426	-0.0376274	0.00513432	3.48316e-13	-0.0496669	0.0114864	1.62197e-05	44	0.0151951	0.00108076	-0.0416572	0.0045424	-9.17074	4.69796e-20	0.364387	3.14657	0.207363	4.24268e-17	37	12	124779144	12	123345097	R			NA	NA	FAM101A	NM_181709	5'UTR	chr12:124780105-124780306	N_Shore			NA	12:123345091-123345182			NA
cg11915444	-0.0388343	0.00879413	1.48475e-05	33	426	-0.0413482	0.00654344	3.30309e-10	-0.0398587	0.0060603	6.38171e-11	44	0.00801703	6.63493e-07	-0.0402742	0.00439186	-9.1702	4.72137e-20	0	0.0564321	0.972178	4.25521e-17	37	2	12237012	2	12154463	R			NA	NA								TRUE				NA
cg16209444	-0.0364944	0.00752422	2.14294e-06	33	426	-0.0312755	0.0047231	4.65868e-11	-0.0248112	0.00438897	1.84675e-08	44	0.00580606	1.92579e-05	-0.0301949	0.00329411	-9.16633	4.89393e-20	0	1.6131	0.446395	4.40185e-17	37	3	58522771	3	58497811	R			NA	NA	ACOX2	NM_003500	5'UTR					TRUE				TRUE
cg18828619	-0.0168763	0.00707737	0.0178291	33	426	-0.0330519	0.00413849	2.44203e-15	-0.0260109	0.0045621	1.39877e-08	44	0.00603509	1.63291e-05	-0.0281727	0.00307428	-9.16402	4.99994e-20	0.508107	4.06593	0.130947	4.48815e-17	37	14	56615077	14	55684830	F			NA	NA	PELI2	NM_021255	Body					TRUE				NA
cg09147140	-0.0421485	0.00832695	7.94535e-07	33	426	-0.0386671	0.00575385	2.42106e-11	-0.0395147	0.00821184	1.62806e-06	44	0.0108632	0.000275331	-0.0397479	0.00433958	-9.15939	5.21912e-20	0	0.118856	0.942303	4.67548e-17	37	8	1924394	8	1911801	R			NA	NA	KBTBD11	NM_014867	5'UTR	chr8:1921559-1922872	S_Shore			NA				TRUE
cg10901633	-0.0264058	0.00751019	0.000518058	33	426	-0.0318292	0.00483972	6.27271e-11	-0.0327097	0.00461398	1.97389e-12	44	0.00610373	8.3695e-08	-0.0309981	0.00338518	-9.15703	5.33473e-20	0	0.482032	0.785829	4.76947e-17	37	3	4814459	3	4789459	R			NA	NA	ITPR1;ITPR1;ITPR1	NM_002222;NM_001099952;NM_001168272	Body;Body;Body					TRUE				NA
cg26204079	-0.0316641	0.00994505	0.00163282	33	426	-0.0561488	0.00734175	3.29144e-14	-0.0459906	0.00795218	8.70408e-09	44	0.0105197	1.23203e-05	-0.0471473	0.00515029	-9.1543	5.47123e-20	0.492282	3.9392	0.139513	4.88173e-17	37	2	234262348	2	233927087	F			NA	NA	DGKD	NM_152879	TSS1500					NA	2:233927074-233927541			TRUE
cg00628382	-0.0242838	0.00663292	0.000305036	33	426	-0.035054	0.00462377	5.42531e-14	-0.0249232	0.00479978	2.32512e-07	44	0.00634951	8.66505e-05	-0.0297938	0.00325631	-9.14953	5.71805e-20	0.222611	2.57272	0.276275	5.09177e-17	37	3	176820549	3	178303243	R			NA	NA	TBL1XR1	NM_024665	5'UTR					TRUE				NA
cg24332002	-0.0178514	0.00464733	0.000154415	33	426	-0.0236928	0.00366541	1.30761e-10	-0.0209512	0.00298488	3.22212e-12	44	0.00394863	1.12093e-07	-0.0212787	0.00232577	-9.14906	5.74285e-20	0	0.984515	0.611245	5.10367e-17	37	1	22228582	1	22101169	F			NA	NA	HSPG2	NM_005529	Body					TRUE		1:22228518-22228823	Unclassified_Cell_type_specific	TRUE
cg04368724	-0.040254	0.00827777	2.02129e-06	33	426	-0.0400814	0.00590208	1.50304e-11	-0.0288493	0.00559395	2.80121e-07	44	0.00740009	9.67863e-05	-0.0367906	0.00403035	-9.12838	6.9535e-20	0	1.63755	0.440972	6.16729e-17	37	6	31760593	6	31868572	F			NA	NA	VARS	NM_006295	Body	chr6:31763240-31763905	N_Shelf			NA				NA
cg18771737	-0.0302102	0.00857115	0.000502199	33	426	-0.0369036	0.00483529	3.70531e-14	-0.0229957	0.0043497	1.40739e-07	44	0.00575412	6.43139e-05	-0.0310001	0.00339841	-9.12193	7.37976e-20	0.417627	3.43422	0.179584	6.53236e-17	37	3	43448041	3	43423045	R		rs58467532	NA	NA	ANO10	NM_018075	Body					TRUE				NA
cg05819837	-0.01437	0.00638649	0.0252949	33	426	-0.0286703	0.00333106	1.59688e-17	-0.0154643	0.00346739	8.73934e-06	44	0.00458692	0.000747903	-0.0226379	0.00248322	-9.11632	7.77163e-20	0.729781	7.40142	0.024706	6.86561e-17	37	7	101647464	7	101434184	F			NA	NA	CUX1;CUX1;CUX1	NM_181500;NM_181552;NM_001913	Body;Body;Body					TRUE				NA
cg22586569	-0.034019	0.00924177	0.000283299	33	426	-0.0449516	0.00627597	1.14631e-12	-0.0399447	0.00689962	8.40442e-09	44	0.00912734	1.20666e-05	-0.0411206	0.00451292	-9.11175	8.106e-20	0	0.97969	0.612721	7.14685e-17	37	7	5524963	7	5491489	F			NA	NA	FBXL18	NM_024963	Body	chr7:5526389-5526693	N_Shore			NA				NA
cg15393490	-0.0341525	0.00931144	0.000297559	33	426	-0.0445705	0.00595747	1.13871e-13	-0.0310294	0.00591498	1.75159e-07	44	0.00782479	7.32359e-05	-0.0384801	0.00422419	-9.10947	8.2789e-20	0.0774134	2.16782	0.338271	7.28489e-17	37	1	207996459	1	206063082	R			NA	NA							CDMR	TRUE		1:207995893-207996505	Promoter_Associated	TRUE
cg00395063	-0.0297796	0.00726934	5.62921e-05	33	426	-0.0283644	0.00398866	1.64703e-12	-0.021444	0.00393283	5.6988e-08	44	0.00520264	3.75991e-05	-0.0264365	0.00290222	-9.10906	8.30957e-20	0	1.36596	0.505109	7.29749e-17	37	11	120210293	11	119715503	F			NA	NA	ARHGEF12	NM_015313	Body	chr11:120206460-120207649	S_Shelf			NA				NA
cg19998073	-0.0327894	0.00797318	5.27845e-05	33	426	-0.0315818	0.00481682	7.15584e-11	-0.0298434	0.0046986	2.73354e-10	44	0.00621566	1.57617e-06	-0.0312749	0.00343575	-9.10277	8.80555e-20	0	0.0931789	0.954479	7.71787e-17	37	14	89078443	14	88148196	F			NA	NA	ZC3H14;ZC3H14;ZC3H14;ZC3H14;ZC3H14;ZC3H14	NM_001160103;NM_024824;NM_001160104;NM_207661;NM_207662;NM_207660	3'UTR;3'UTR;3'UTR;3'UTR;3'UTR;3'UTR					NA				NA
cg01102073	-0.0503605	0.0112078	1.06234e-05	33	426	-0.0413256	0.00638628	1.24886e-10	-0.0406193	0.00667991	1.47532e-09	44	0.00883669	4.29294e-06	-0.0427141	0.00469913	-9.08981	9.92168e-20	0	0.56892	0.75242	8.67908e-17	37	3	128204813	3	129687503	R			NA	NA	GATA2;GATA2;GATA2	NM_001145661;NM_032638;NM_001145662	Body;Body;Body	chr3:128205495-128212274	N_Shore		RDMR	TRUE	3:129687477-129687618			NA
cg09109383	-0.0477565	0.0108002	1.44764e-05	33	426	-0.044392	0.00654966	1.64437e-11	-0.0397877	0.00720026	3.79096e-08	44	0.00952505	2.95165e-05	-0.0438815	0.00482769	-9.08954	9.94557e-20	0	0.319527	0.852345	8.68295e-17	37	16	16083164	16	15990665	R			NA	NA	ABCC1;ABCC1;ABCC1;ABCC1;ABCC1	NM_019862;NM_019898;NM_019899;NM_004996;NM_019900	Body;Body;Body;Body;Body					TRUE				NA
cg00214171	-0.0311666	0.00717329	2.01135e-05	33	426	-0.0321744	0.00464039	5.68313e-12	-0.021183	0.00371779	1.42966e-08	44	0.00491818	1.65423e-05	-0.0277535	0.00305401	-9.08756	1.01283e-19	0.314795	2.91884	0.232371	8.82518e-17	37	17	73642991	17	71154586	R			NA	NA	RECQL5;LOC100130933	NM_004259;NM_001162997	Body;5'UTR					NA				NA
cg21829328	-0.033041	0.00849499	0.000128118	33	426	-0.0429998	0.00596185	8.02986e-13	-0.0316221	0.00577781	5.08884e-08	44	0.00764333	3.51549e-05	-0.0373702	0.00411314	-9.08557	1.03157e-19	0	1.71694	0.423809	8.97101e-17	37	22	24188134	22	22518134	R			NA	NA				chr22:24191547-24191985	N_Shelf			TRUE		22:24188026-24188189	Unclassified_Cell_type_specific	NA
cg18106366	-0.0571215	0.0120221	3.3707e-06	33	426	-0.0515036	0.00862893	2.86882e-09	-0.0591195	0.00902094	7.43903e-11	44	0.0119336	7.26857e-07	-0.0548775	0.0060444	-9.07907	1.09504e-19	0	0.314073	0.854673	9.50438e-17	37	14	38590628	14	37660379	F			NA	NA								TRUE				NA
cg19903805	-0.0358709	0.00772379	5.46236e-06	33	426	-0.0351303	0.00496035	2.02021e-12	-0.0225814	0.00464085	1.24621e-06	44	0.00613927	0.000234897	-0.0313116	0.00345164	-9.07152	1.17369e-19	0.32507	2.96327	0.227266	1.01673e-16	37	14	92333771	14	91403524	F		rs74413945	NA	NA	TC2N;TC2N	NM_001128596;NM_001128596	1stExon;5'UTR					NA		14:92333676-92334134	Promoter_Associated_Cell_type_specific	NA
cg20981219	-0.0492787	0.0094486	3.78559e-07	33	426	-0.0410454	0.00648869	3.16677e-10	-0.032677	0.00601542	6.37652e-08	44	0.00795765	4.01932e-05	-0.0402586	0.00443922	-9.06883	1.203e-19	0	1.83378	0.399761	1.0401e-16	37	14	77385200	14	76454953	R			NA	NA								TRUE				NA
cg03849731	-0.0191858	0.00784335	0.015114	33	426	-0.0364425	0.0046016	4.11677e-15	-0.026728	0.00481357	3.26238e-08	44	0.00636775	2.69988e-05	-0.030542	0.00336826	-9.0676	1.21669e-19	0.512114	4.09932	0.128779	1.0499e-16	37	3	129326718	3	130809408	R		rs9867668	NA	NA	PLXND1	NM_015103	TSS1500	chr3:129323915-129325332	S_Shore			NA		3:129326446-129326914	Unclassified_Cell_type_specific	NA
cg03289906	-0.0501399	0.0111416	1.03097e-05	33	426	-0.03989	0.00635653	4.34904e-10	-0.0479287	0.00749058	2.02651e-10	44	0.00990911	1.31923e-06	-0.0437151	0.00482304	-9.06382	1.2596e-19	0	0.875447	0.645504	1.08483e-16	37	7	94538408	7	94376344	F			NA	NA	PPP1R9A;PPP1R9A;PPP1R9A;PPP1R9A;PPP1R9A	NM_001166161;NM_001166160;NM_001166163;NM_001166162;NM_017650	TSS1500;5'UTR;TSS1500;TSS1500;5'UTR	chr7:94536849-94537477	S_Shore			NA				NA
cg03724640	-0.0383594	0.00829951	6.03371e-06	33	426	-0.0346568	0.00557817	6.43281e-10	-0.0301355	0.0047658	3.27001e-10	44	0.00630456	1.75336e-06	-0.0338213	0.0037316	-9.06351	1.26325e-19	0	0.663203	0.717773	1.08587e-16	37	12	6553145	12	6423406	F			NA	NA	CD27;LOC678655	NM_001242;NR_015382	TSS1500;Body					TRUE		12:6552813-6553152	Unclassified_Cell_type_specific	NA
cg20379593	-0.0269408	0.00714541	0.000202458	33	426	-0.0293654	0.00426558	7.97234e-12	-0.0279973	0.00467311	2.54076e-09	44	0.00618194	5.92933e-06	-0.0285385	0.00315107	-9.05674	1.34406e-19	0	0.0952395	0.953496	1.15312e-16	37	11	65198023	11	64954599	F		rs36123650	NA	NA						low-CpG:64954074-64954780		NA				NA
cg11291003	-0.071841	0.0127949	5.11263e-08	33	426	-0.0257758	0.00381353	1.86554e-11	-0.0375071	0.00680581	4.11868e-08	44	0.00900325	3.1006e-05	-0.030662	0.0033863	-9.05474	1.36898e-19	0.84099	12.5778	0.00185681	1.17224e-16	37	5	134526241	5	134554140	F			NA	NA				chr5:134526927-134527419	N_Shore		CDMR	NA	5:134554072-134554208			NA
cg07653800	-0.0265302	0.00622904	2.88486e-05	33	426	-0.0267526	0.00439782	1.4335e-09	-0.030253	0.00439215	7.95783e-12	44	0.00581027	1.92114e-07	-0.0276672	0.00305569	-9.05434	1.37392e-19	0	0.274621	0.871699	1.17422e-16	37	12	108678246	12	107202376	F			NA	NA								TRUE				NA
cg10603592	-0.0393965	0.00700732	4.92249e-08	33	426	-0.0382635	0.00541016	2.16283e-12	-0.0145917	0.00243394	2.48153e-09	44	0.0032198	5.84682e-06	-0.0232936	0.00257352	-9.05129	1.41287e-19	0.901192	20.2413	4.02403e-05	1.2052e-16	37	17	40896097	17	38149623	R			NA	NA	EZH1	NM_001991	5'UTR	chr17:40896658-40897234	N_Shore		RDMR	NA		17:40896052-40897643	Promoter_Associated	NA
cg19211880	-0.044978	0.0109224	5.16146e-05	33	426	-0.0395775	0.00603897	7.2919e-11	-0.0494034	0.00785436	4.03582e-10	44	0.0103903	1.98699e-06	-0.0426016	0.00471061	-9.04375	1.51383e-19	0	0.726647	0.695362	1.28886e-16	37	3	134088357	3	135571047	F	rs74725592		NA	NA	AMOTL2	NM_016201	Body	chr3:134092257-134093741	N_Shelf			NA				TRUE
cg15892280	-0.0268506	0.00691765	0.000132162	33	426	-0.0245214	0.00371555	5.3914e-11	-0.0208472	0.00322805	1.38208e-10	44	0.0042703	1.05068e-06	-0.0234901	0.00259787	-9.04203	1.53785e-19	0	0.696069	0.706074	1.30681e-16	37	21	40180000	21	39101870	F			NA	NA	ETS2	NM_005239	5'UTR	chr21:40177002-40178667	S_Shore			NA		21:40179945-40180198	Promoter_Associated	NA
cg21104971	-0.0190358	0.00859565	0.0276696	33	426	-0.0509186	0.00645065	5.03585e-15	-0.0441676	0.0068804	1.77383e-10	44	0.00910192	1.21878e-06	-0.0405835	0.00448844	-9.04179	1.54129e-19	0.77793	9.00616	0.0110748	1.30724e-16	37	4	24647197	4	24256295	F	rs13126010		NA	NA								TRUE				NA
cg22032961	-0.0415909	0.00808357	5.32511e-07	33	426	-0.0378392	0.00539226	3.18097e-12	-0.0216744	0.00498984	1.48423e-05	44	0.00660094	0.00102512	-0.0335228	0.00371017	-9.03537	1.63447e-19	0.588376	4.85881	0.0880894	1.38365e-16	37	1	207152909	1	205219532	F			NA	NA								TRUE		1:207152837-207153791	Unclassified_Cell_type_specific	NA
cg02121447	-0.0318445	0.00904393	0.000508657	33	426	-0.0392472	0.00575505	1.23872e-11	-0.0328698	0.00513504	1.99382e-10	44	0.00679302	1.30653e-06	-0.0356786	0.00395009	-9.03237	1.67999e-19	0	0.735203	0.692393	1.41948e-16	37	20	44461113	20	43894520	R			NA	NA	SNX21;SNX21;SNX21;SNX21	NM_152897;NM_001042633;NM_001042632;NM_033421	TSS1500;TSS1500;TSS1500;TSS1500	chr20:44462383-44463169	N_Shore			NA				NA
cg01256165	-0.0339609	0.00919667	0.000271175	33	426	-0.0433251	0.00589418	2.97159e-13	-0.0320143	0.00616904	2.36313e-07	44	0.00816088	8.7489e-05	-0.0382813	0.00424009	-9.02842	1.74162e-19	0	1.54268	0.462392	1.46878e-16	37	20	62716606	20	62187050	R			NA	NA	OPRL1;C20orf201;OPRL1	NM_000913;NM_001007125;NM_182647	5'UTR;TSS1500;5'UTR	chr20:62718472-62719016	N_Shore			NA				NA
cg15773539	-0.0366601	0.00655814	5.8082e-08	33	426	-0.0279254	0.00457766	1.2901e-09	-0.0207187	0.00382654	7.02995e-08	44	0.00506203	4.259e-05	-0.0272149	0.00301514	-9.02606	1.77959e-19	0.465989	3.74524	0.15372	1.49796e-16	37	17	61520112	17	58873844	R			NA	NA	CYB561;CYB561	NM_001017916;NM_001915	5'UTR;5'UTR	chr17:61523000-61524470	N_Shelf			NA		17:61519866-61520307	Unclassified_Cell_type_specific	TRUE
cg04875062	-0.0281279	0.00850566	0.00107831	33	426	-0.0369981	0.00513983	8.88443e-13	-0.0263409	0.00437413	2.10943e-09	44	0.00578643	5.30892e-06	-0.0315911	0.00350195	-9.02101	1.86368e-19	0.0456613	2.09569	0.350692	1.5658e-16	37	1	17305562	1	17178149	R			NA	NA	MFAP2;MFAP2;MFAP2;MFAP2	NM_001135248;NM_017459;NM_001135247;NM_002403	5'UTR;5'UTR;5'UTR;5'UTR	chr1:17306551-17307363	N_Shore			TRUE		1:17305351-17305574	Unclassified_Cell_type_specific	NA
cg00531137	-0.0603066	0.0127922	3.98663e-06	33	426	-0.0524382	0.00847938	7.69149e-10	-0.0527342	0.00867053	1.46469e-09	44	0.01147	4.27453e-06	-0.0542605	0.00601709	-9.01774	1.92013e-19	0	0.287279	0.8662	1.61019e-16	37	16	57643932	16	56201433	F	rs11865370		NA	NA								TRUE		16:57643436-57644235	Unclassified	NA
cg07568588	-0.0366666	0.00757149	2.21876e-06	33	426	-0.0346106	0.00602135	1.05712e-08	-0.0417083	0.00627345	3.98835e-11	44	0.00829899	5.01599e-07	-0.0369436	0.00409808	-9.01486	1.97121e-19	0	0.481085	0.786201	1.64992e-16	37	1	88338001	1	88110589	F	rs77514959		NA	NA								TRUE				NA
cg04486382	-0.00682987	0.00310666	0.0288118	33	426	-0.0115085	0.0015211	6.08466e-14	-0.0161062	0.00252088	2.15188e-10	44	0.00333481	1.36716e-06	-0.0113945	0.00126417	-9.01342	1.99736e-19	0.519316	4.16074	0.124884	1.66868e-16	37	17	55483894	17	52838893	R			NA	NA	MSI2;MSI2	NM_138962;NM_170721	Body;Body					TRUE	17:52838838-52838908			NA
cg03248483	-0.0184412	0.00451022	5.81065e-05	33	426	-0.0217386	0.00312476	4.83839e-12	-0.0199294	0.00371019	8.89243e-08	44	0.00490813	4.89678e-05	-0.0205101	0.00227575	-9.01249	2.01433e-19	0	0.378962	0.827389	1.67971e-16	37	12	121569924	12	120054307	R			NA	NA	P2RX7	NM_002562	TSS1500					TRUE				NA
cg27547344	-0.0402859	0.00796303	8.04394e-07	33	426	-0.0312858	0.00475984	6.43014e-11	-0.02346	0.00453169	2.52597e-07	44	0.00599486	9.10205e-05	-0.0304216	0.0033761	-9.01087	2.04436e-19	0.314128	2.916	0.232702	1.70157e-16	37	1	43765617	1	43538204	F			NA	NA	TIE1	NM_005424	TSS1500					TRUE				NA
cg11950754	-0.0424975	0.00962501	1.48873e-05	33	426	-0.0404315	0.00660939	1.16286e-09	-0.0391888	0.00601377	9.47202e-11	44	0.00795547	8.39208e-07	-0.0404854	0.00449528	-9.0062	2.13329e-19	0	0.0703289	0.965447	1.77179e-16	37	1	53782077	1	53554665	R			NA	NA	LRP8;LRP8;LRP8;LRP8	NM_033300;NM_001018054;NM_017522;NM_004631	Body;Body;Body;Body					TRUE				NA
cg00708603	-0.0248213	0.00812659	0.00249383	33	426	-0.035031	0.0042202	1.99319e-16	-0.0172148	0.00420963	4.52848e-05	44	0.00556882	0.0019929	-0.027989	0.00310781	-9.00602	2.13667e-19	0.700575	6.67947	0.0354464	1.77179e-16	37	2	16463534	2	16327015	R		rs76981235	NA	NA								TRUE				NA
cg01385679	-0.0321051	0.00786506	5.97205e-05	33	426	-0.0379173	0.00551967	8.8201e-12	-0.0255854	0.00437604	6.00698e-09	44	0.00578896	9.88476e-06	-0.0320572	0.00356171	-9.00051	2.24672e-19	0.158621	2.37705	0.30467	1.8596e-16	37	20	45033155	20	44466562	R			NA	NA	ELMO2;ELMO2	NM_182764;NM_133171	5'UTR;5'UTR	chr20:45034723-45035418	N_Shore			NA				NA
cg11190278	-0.0359652	0.0100109	0.00039252	33	426	-0.034862	0.00542363	1.65017e-10	-0.0384747	0.00560485	9.3384e-12	44	0.00741453	2.11322e-07	-0.0360962	0.00401081	-8.99973	2.26271e-19	0	0.154859	0.925492	1.86937e-16	37	14	51252662	14	50322412	R			NA	NA	NIN;NIN;NIN;NIN	NM_182946;NM_016350;NM_020921;NM_182944	Body;Body;Body;Body					TRUE		14:51252371-51252683	Gene_Associated_Cell_type_specific	NA
cg15763258	-0.0247062	0.00779805	0.00171979	33	426	-0.0330437	0.00479276	7.43283e-12	-0.0298909	0.00458731	9.50423e-11	44	0.00606844	8.40905e-07	-0.0304876	0.00338772	-8.99945	2.26854e-19	0	0.843758	0.655814	1.87071e-16	37	11	128561675	11	128066885	F			NA	NA	FLI1	NM_001167681	TSS1500	chr11:128562671-128565011	N_Shore		RDMR	NA		11:128561561-128562410	Unclassified	NA
cg24720038	-0.0132237	0.00564988	0.0200251	33	426	-0.025234	0.00332781	5.36464e-14	-0.0199854	0.00328355	1.42483e-09	44	0.00434372	4.20503e-06	-0.0214864	0.00239301	-8.97881	2.737e-19	0.43285	3.5264	0.171495	2.25286e-16	37	3	128291538	3	129774228	F			NA	NA	C3orf27	NM_007354	3'UTR					NA				TRUE
cg11741335	-0.0518494	0.00936211	7.56975e-08	33	426	-0.0358215	0.00604417	3.69156e-09	-0.03261	0.00590858	3.93748e-08	44	0.00781631	3.01886e-05	-0.0381841	0.00425819	-8.9672	3.04141e-19	0.283645	2.79191	0.247596	2.49881e-16	37	7	36242319	7	36208844	R			NA	NA	EEPD1	NM_030636	Body					TRUE		7:36241899-36242320	Unclassified_Cell_type_specific	NA
cg08149865	-0.0342792	0.00883821	0.000133679	33	426	-0.0323775	0.00465807	5.0446e-12	-0.0291305	0.00530063	4.48719e-08	44	0.00701208	3.26244e-05	-0.0318513	0.00355272	-8.96531	3.09403e-19	0	0.238783	0.88746	2.53737e-16	37	8	21914600	8	21970546	R			NA	NA	EPB49;EPB49;EPB49;EPB49	NM_001114135;NM_001114136;NM_001114139;NM_001114137	TSS1500;5'UTR;5'UTR;5'UTR	chr8:21914275-21914525	S_Shore			NA				NA
cg20179907	-0.0415137	0.0100869	5.21176e-05	33	426	-0.0344518	0.00541214	2.45653e-10	-0.0313409	0.00487457	1.66215e-10	44	0.00644844	1.17255e-06	-0.0343723	0.00383435	-8.96431	3.12226e-19	0	0.722457	0.69682	2.55583e-16	37	11	72336908	11	72014556	F	rs71477736		NA	NA	PDE2A;PDE2A;PDE2A;PDE2A	NM_001143839;NR_026572;NM_001146209;NM_002599	Body;Body;Body;Body					TRUE				NA
cg22740603	-0.0220805	0.00688321	0.00150754	33	426	-0.0319051	0.0040955	1.11601e-14	-0.0192529	0.00397795	1.41751e-06	44	0.00526234	0.00025358	-0.0262198	0.00292556	-8.96231	3.17952e-19	0.505126	4.04144	0.13256	2.59793e-16	37	6	33397959	6	33505937	F		rs75233757	NA	NA	SYNGAP1	NM_006772	Body	chr6:33396050-33396296	S_Shore			TRUE				NA
cg20152430	-0.0382474	0.0135332	0.00508204	33	426	-0.0405414	0.00552952	3.40285e-13	-0.0368211	0.00645518	1.37809e-08	44	0.00853941	1.61853e-05	-0.0393166	0.00439039	-8.95515	3.39267e-19	0	0.140706	0.932065	2.76702e-16	37	17	46641504	17	43996503	F			NA	NA	HOXB3	NM_002146	5'UTR	chr17:46641534-46642110	N_Shore			NA		17:46641394-46642076	Unclassified_Cell_type_specific	TRUE
cg19126615	-0.0319383	0.0081125	0.000106428	33	426	-0.0325204	0.00450894	8.03382e-13	-0.021862	0.00426591	3.32037e-07	44	0.00564327	0.00010707	-0.0289339	0.00323115	-8.95466	3.40778e-19	0.145395	2.34026	0.310326	2.77427e-16	37	11	47290188	11	47246764	F	rs1050945	rs61896016	NA	NA	MADD;MADD;NR1H3;MADD;MADD;MADD;NR1H3;MADD;NR1H3;MADD;MADD;MADD;MADD	NM_130472;NM_130475;NM_005693;NM_001135943;NM_130471;NM_130474;NM_001130102;NM_130473;NM_001130101;NM_003682;NM_130476;NM_130470;NM_001135944	TSS1500;TSS1500;Body;TSS1500;TSS1500;TSS1500;Body;TSS1500;Body;TSS1500;TSS1500;TSS1500;TSS1500	chr11:47291200-47291858	N_Shore		CDMR	NA		11:47290158-47291841	Promoter_Associated	NA
cg13657200	-0.0235458	0.00682982	0.000661277	33	426	-0.0306523	0.00431121	1.66261e-12	-0.0229402	0.0039481	7.43225e-09	44	0.00522284	1.12171e-05	-0.0267643	0.00298941	-8.95303	3.45847e-19	0	1.57149	0.455779	2.81041e-16	37	9	117266029	9	116305850	R			NA	NA	DFNB31;DFNB31	NM_015404;NM_001083885	Body;TSS1500	chr9:117266468-117268094	N_Shore			NA				NA
cg03739378	-0.0214817	0.00545959	0.000107373	33	426	-0.0238702	0.00383386	5.92285e-10	-0.0243534	0.00360532	1.96095e-11	44	0.00476939	3.28716e-07	-0.0234656	0.00262121	-8.95222	3.48404e-19	0	0.177833	0.914922	2.82605e-16	37	7	105295865	7	105083101	R			NA	NA	ATXN7L1;ATXN7L1	NM_020725;NM_138495	Body;Body					TRUE				NA
cg17460386	-0.026054	0.00614245	3.10311e-05	33	426	-0.0297613	0.004352	1.0893e-11	-0.020843	0.00380237	4.85247e-08	44	0.00503006	3.41761e-05	-0.025968	0.00290097	-8.95149	3.50725e-19	0	1.79803	0.406971	2.83971e-16	37	1	207095668	1	205162291	F			NA	TRUE	FAIM3;FAIM3;FAIM3	NM_001142472;NM_005449;NM_001142473	5'UTR;TSS1500;TSS1500					NA		1:207095133-207095790	Unclassified	NA
cg09776772	-0.0375367	0.00698904	1.76013e-07	33	426	-0.0129838	0.00174532	1.55454e-13	-0.0111522	0.00295933	0.000169873	44	0.00391482	0.00438955	-0.0139092	0.00155417	-8.94964	3.56629e-19	0.836145	12.2059	0.00223624	2.88228e-16	37	7	2150534	7	2117060	F			NA	NA	MAD1L1;MAD1L1;MAD1L1	NM_003550;NM_001013837;NM_001013836	Body;Body;Body					NA	7:2116939-2117617			NA
cg26234543	-0.0334107	0.00747024	1.16306e-05	33	426	-0.0353248	0.00568689	6.48564e-10	-0.0379394	0.00616486	9.408e-10	44	0.00815534	3.28591e-06	-0.0354033	0.00395669	-8.94771	3.62943e-19	0	0.168042	0.919412	2.928e-16	37	2	62732450	2	62585954	F			NA	NA	TMEM17	NM_198276	Body	chr2:62732758-62733497	N_Shore			NA		2:62732362-62732545	Unclassified_Cell_type_specific	NA
cg05609445	-0.0141895	0.0069143	0.041167	33	426	-0.0256574	0.00392241	7.9101e-11	-0.0193789	0.00245258	4.92947e-15	44	0.00324446	2.33028e-09	-0.0210346	0.00235107	-8.94683	3.65835e-19	0.239396	2.62949	0.268543	2.94601e-16	37	11	19203825	11	19160401	R			NA	NA	CSRP3;CSRP3	NM_001127656;NM_003476	3'UTR;3'UTR					NA				NA
cg19695041	-0.0274099	0.00712895	0.000152257	33	426	-0.0305167	0.00423093	8.01432e-13	-0.0203406	0.00389697	2.01475e-07	44	0.00515521	7.95832e-05	-0.026593	0.00297261	-8.94601	3.68561e-19	0.146796	2.34411	0.30973	2.96262e-16	37	8	38615330	8	38734487	F			NA	NA	TACC1	NM_001146216	5'UTR	chr8:38614414-38615236	S_Shore			NA				TRUE
cg03292992	-0.0264755	0.00785082	0.000860703	33	426	-0.0407837	0.00560744	5.19814e-13	-0.0347878	0.0062058	2.41833e-08	44	0.00820951	2.26019e-05	-0.0356759	0.00398836	-8.94499	3.71969e-19	0.0969892	2.21481	0.330415	2.98463e-16	37	11	33759043	11	33715619	R			NA	NA	CD59;CD59;CD59;CD59	NM_000611;NM_203330;NM_203329;NM_203331	TSS1500;TSS1500;TSS1500;TSS1500	chr11:33757476-33758122	S_Shore		RDMR	NA				NA
cg06601581	-0.0365762	0.0106331	0.000679423	33	426	-0.0503801	0.00697611	7.51321e-13	-0.0428511	0.00779768	4.49457e-08	44	0.0103154	3.26562e-05	-0.0454086	0.00507734	-8.94339	3.7742e-19	0	1.25932	0.532774	3.02293e-16	37	16	85404654	16	83962155	R			NA	NA				chr16:85407314-85407576	N_Shelf			TRUE				NA
cg08553950	-0.0348941	0.00704658	1.33521e-06	33	426	-0.0311545	0.00519221	2.37257e-09	-0.0277998	0.00469593	3.89124e-09	44	0.00621213	7.63782e-06	-0.0310148	0.00346801	-8.94311	3.78352e-19	0	0.571642	0.751397	3.02497e-16	37	20	36012016	20	35445430	R			NA	NA	SRC;SRC	NM_198291;NM_005417	5'UTR;5'UTR	chr20:36012595-36013439	N_Shore	low-CpG:35445350-35445433		NA		20:36011903-36012034	Unclassified_Cell_type_specific	NA
cg00390784	-0.0200824	0.00482406	4.29513e-05	33	426	-0.0322027	0.00449002	1.07092e-12	-0.0202589	0.00387428	1.91583e-07	44	0.00512518	7.72393e-05	-0.0247356	0.00276666	-8.9406	3.87051e-19	0.551483	4.45914	0.107575	3.08898e-16	37	6	2682491	6	2627490	F			NA	NA	MYLK4	NM_001012418	Body	chr6:2685400-2685625	N_Shelf			NA				NA
cg12902896	-0.0278824	0.00897113	0.00209597	33	426	-0.0434488	0.00546207	3.13191e-15	-0.0259893	0.00583149	8.86985e-06	44	0.00771433	0.00075453	-0.0356907	0.00399211	-8.94032	3.88044e-19	0.540914	4.35648	0.113241	3.09137e-16	37	3	37987838	3	37962842	R			NA	NA	CTDSPL;CTDSPL	NM_005808;NM_001008392	Body;Body					TRUE				TRUE
cg19908207	-0.0337341	0.00892731	0.000196113	33	426	-0.0373623	0.00578636	1.36757e-10	-0.0329994	0.00507662	1.05253e-10	44	0.00671574	8.93531e-07	-0.0351596	0.00393485	-8.93545	4.05541e-19	0	0.273867	0.872028	3.22349e-16	37	5	137610645	5	137638544	R			NA	NA	GFRA3	NM_001496	TSS1500	chr5:137610105-137610311	S_Shore			TRUE		5:137609701-137610855	Unclassified_Cell_type_specific	NA
cg11274172	-0.032097	0.00709392	9.26995e-06	33	426	-0.024117	0.00419657	1.06407e-08	-0.0461574	0.00613632	8.71752e-14	44	0.00811759	1.29982e-08	-0.0294862	0.00329997	-8.9353	4.06073e-19	0.666114	5.99006	0.0500351	3.22349e-16	37	11	75736215	11	75413863	F			NA	NA	UVRAG	NM_003369	Body					TRUE				NA
cg25310233	-0.0412953	0.00792575	3.88243e-07	33	426	-0.0227293	0.00517529	1.18847e-05	-0.0401002	0.00481756	1.73615e-16	44	0.00637304	3.13055e-10	-0.0320164	0.00358341	-8.93461	4.08629e-19	0.67741	6.19982	0.0450532	3.23802e-16	37	1	31234437	1	31007024	F			NA	NA								TRUE		1:31233548-31234612	Unclassified	NA
cg23829395	-0.0375742	0.00884402	3.0149e-05	33	426	-0.0333923	0.0056222	3.42068e-09	-0.0375621	0.00548819	1.07263e-11	44	0.0072602	2.29504e-07	-0.0354836	0.00397173	-8.93405	4.10677e-19	0	0.276199	0.871012	3.24488e-16	37	12	46796953	12	45083220	R			NA	NA								TRUE				NA
cg14973055	-0.035301	0.0083789	3.49357e-05	33	426	-0.0385077	0.00554776	5.39466e-12	-0.0269592	0.00515395	1.89852e-07	44	0.00681803	7.6824e-05	-0.0341982	0.00382788	-8.93398	4.10949e-19	0	1.74804	0.417271	3.24488e-16	37	17	72306038	17	69817633	R			NA	NA	DNAI2	NM_023036	Body					NA				NA
cg12403162	-0.0285543	0.00751914	0.000182563	33	426	-0.0468882	0.00613458	3.40769e-14	-0.0268479	0.00574431	3.19093e-06	44	0.00759901	0.000410746	-0.035986	0.00402986	-8.92985	4.2657e-19	0.641662	5.58133	0.0613804	3.36227e-16	37	10	116394557	10	116384547	R			NA	NA	ABLIM1;ABLIM1;ABLIM1	NM_001003408;NM_001003407;NM_002313	Body;Body;Body	chr10:116391466-116391827	S_Shelf			NA				TRUE
cg27565650	-0.0328444	0.00879491	0.000231877	33	426	-0.0399256	0.00541414	2.49834e-13	-0.0211193	0.00375666	2.20655e-08	44	0.0049696	2.14048e-05	-0.0301805	0.00337996	-8.92923	4.28996e-19	0.699521	6.65603	0.0358642	3.37543e-16	37	1	88151065	1	87923653	F			NA	NA								TRUE				NA
cg09315264	-0.0312938	0.00738388	3.14866e-05	33	426	-0.0346714	0.00518597	3.05065e-11	-0.0287456	0.00519844	3.71127e-08	44	0.00687688	2.91465e-05	-0.032229	0.00361151	-8.92398	4.49821e-19	0	0.494424	0.780975	3.53305e-16	37	1	36805322	1	36577909	F			NA	NA	STK40	NM_032017	3'UTR	chr1:36807362-36807584	N_Shelf			NA				NA
cg00349404	-0.0430191	0.0110757	0.000130818	33	426	-0.0440264	0.00626626	2.99533e-12	-0.0354535	0.00674263	1.64083e-07	44	0.00891966	7.04497e-05	-0.0415157	0.00465301	-8.92234	4.56536e-19	0	0.640881	0.725829	3.57949e-16	37	10	106100036	10	106090026	R			NA	NA				chr10:106097595-106098556	S_Shore			NA				NA
cg17373759	-0.0233302	0.00932643	0.0129914	33	426	-0.0498898	0.00650698	2.84683e-14	-0.0377547	0.00636662	3.66346e-09	44	0.00842224	7.36902e-06	-0.0402089	0.00450779	-8.91985	4.6692e-19	0.641169	5.57365	0.0616164	3.65449e-16	37	11	76265321	11	75942969	F			NA	NA								TRUE				NA
cg23251798	-0.0207473	0.00574457	0.000366107	33	426	-0.0398138	0.00525417	5.57756e-14	-0.028153	0.00545853	2.79583e-07	44	0.00722095	9.66758e-05	-0.030463	0.00341584	-8.91817	4.74065e-19	0.673741	6.13011	0.0466513	3.70391e-16	37	1	84902639	1	84675227	R			NA	NA								TRUE				NA
cg03164800	-0.00864237	0.00327006	0.00872734	33	426	-0.0178483	0.00202946	3.26456e-18	-0.00685633	0.00160556	2.06016e-05	44	0.00212396	0.00124621	-0.0119386	0.00133872	-8.91792	4.75121e-19	0.868604	15.2211	0.000495189	3.70567e-16	37	4	80836552	4	81055576	R			NA	NA	ANTXR2	NM_058172	Body					TRUE				NA
cg07502661	-0.0674326	0.0112476	6.87846e-09	33	426	-0.0385447	0.0072916	1.39971e-07	-0.0377554	0.0062203	1.57887e-09	44	0.00822869	4.46949e-06	-0.0437684	0.00490989	-8.91433	4.90753e-19	0.634617	5.47371	0.0647736	3.82091e-16	37	2	43398339	2	43251843	F			NA	NA				chr2:43398040-43398276	S_Shore			NA		2:43398234-43398371	Unclassified	NA
cg17579786	-0.0181164	0.00497427	0.00032735	33	426	-0.0170273	0.00247081	7.59226e-12	-0.0139703	0.00239622	6.62073e-09	44	0.0031699	1.04727e-05	-0.0161706	0.00181447	-8.91202	5.01128e-19	0	0.755052	0.685555	3.89489e-16	37	3	72328820	3	72411510	F			NA	NA								TRUE				NA
cg23058673	-0.0246228	0.00553044	1.26984e-05	33	426	-0.0284991	0.00403967	2.44876e-12	-0.0186185	0.00406629	5.01976e-06	44	0.0053792	0.000537755	-0.0248564	0.00278929	-8.91139	5.03988e-19	0.0739173	2.15963	0.339658	3.9103e-16	37	7	5422234	7	5388760	R			NA	NA	TNRC18	NM_001080495	Body					TRUE				TRUE
cg01528492	-0.0315563	0.00879472	0.000399029	33	426	-0.0402469	0.00593118	1.55901e-11	-0.0388396	0.0063809	1.42208e-09	44	0.00844114	4.2002e-06	-0.0378618	0.004249	-8.91076	5.06845e-19	0	0.689166	0.708516	3.92565e-16	37	8	91659356	8	91728532	R			NA	NA	TMEM64;TMEM64	NM_001146273;NM_001008495	TSS1500;TSS1500	chr8:91657389-91658779	S_Shore			NA				NA
cg05227215	-0.013834	0.00564535	0.0149354	33	426	-0.0163681	0.00188219	7.52671e-18	-0.00668261	0.00178533	0.000187874	44	0.00236177	0.00466218	-0.0126842	0.00142432	-8.90546	5.31645e-19	0.806385	10.3298	0.00571373	4.1106e-16	37	5	139057496	5	139037680	R			NA	NA	CXXC5	NM_016463	5'UTR	chr5:139056577-139056856	S_Shore			TRUE				NA
cg11042320	-0.0162486	0.00816815	0.0477369	33	426	-0.0368996	0.00449473	4.1627e-16	-0.0228026	0.00452154	5.07278e-07	44	0.00598143	0.000137716	-0.0292886	0.00328909	-8.90476	5.35007e-19	0.696592	6.59179	0.0370349	4.12943e-16	37	5	149534497	5	149514690	F			NA	TRUE	PDGFRB	NM_002609	5'UTR					TRUE		5:149533603-149535045	Unclassified_Cell_type_specific	NA
cg13480898	-0.0299951	0.00648455	5.93427e-06	33	426	-0.0314538	0.00486699	1.31794e-10	-0.0272242	0.00508645	9.87446e-08	44	0.00672874	5.21102e-05	-0.0299994	0.00336938	-8.90353	5.40981e-19	0	0.259409	0.878355	4.16833e-16	37	19	10195914	19	10056914	R			NA	NA	C19orf66	NM_018381	TSS1500	chr19:10196696-10197857	N_Shore			NA		19:10195889-10196300	Unclassified_Cell_type_specific	NA
cg04064963	-0.0412888	0.0112909	0.000309927	33	426	-0.044828	0.00660277	1.52138e-11	-0.0449408	0.00762858	4.61977e-09	44	0.0100917	8.45742e-06	-0.0441715	0.00496287	-8.9004	5.56436e-19	0	0.0808846	0.960365	4.28002e-16	37	6	158243386	6	158163374	R			NA	NA	SNX9	NM_016224	TSS1500	chr6:158243601-158245035	N_Shore			NA				NA
cg04847110	-0.0279949	0.00497241	4.72702e-08	33	426	-0.0222851	0.00442367	5.17982e-07	-0.024675	0.0039024	3.27521e-10	44	0.00516239	1.75502e-06	-0.0247691	0.00278348	-8.89862	5.65475e-19	0	0.736508	0.691942	4.34206e-16	37	15	40620444	15	38407736	F		rs11411062	NA	NA				chr15:40615099-40616913	S_Shelf			TRUE				NA
cg03654166	-0.0406295	0.00735593	8.16435e-08	33	426	-0.0289139	0.00494488	5.91293e-09	-0.0302001	0.00565779	1.0683e-07	44	0.00748455	5.46031e-05	-0.0320148	0.0035984	-8.89694	5.74086e-19	0	1.82354	0.401812	4.4006e-16	37	2	172944393	2	172652639	R			NA	NA	MAP1D	NM_199227	Body	chr2:172944988-172945384	N_Shore		RDMR	NA		2:172944226-172944461	Unclassified_Cell_type_specific	NA
cg16598679	-0.0267913	0.00819447	0.00122536	33	426	-0.0383088	0.00573022	3.05495e-11	-0.0390651	0.00588416	4.24267e-11	44	0.00778401	5.20396e-07	-0.0357375	0.00402092	-8.88789	6.22811e-19	0	1.576	0.454754	4.76591e-16	37	14	90851046	14	89920799	F			NA	NA				chr14:90848994-90850381	S_Shore			NA		14:90850976-90851115	Promoter_Associated	NA
cg06364044	-0.0571155	0.0113543	9.22435e-07	33	426	-0.0463184	0.00783374	4.0118e-09	-0.0526722	0.00904508	6.89226e-09	44	0.0119655	1.07257e-05	-0.0504467	0.00567627	-8.88731	6.26077e-19	0	0.657285	0.7199	4.78271e-16	37	8	6655944	8	6643354	R			NA	NA							DMR	NA				NA
cg18699466	-0.0134171	0.00528547	0.0117267	33	426	-0.0155641	0.00216917	1.04784e-12	-0.0172862	0.00282307	1.13812e-09	44	0.00373456	3.67954e-06	-0.0157098	0.00176771	-8.8871	6.27242e-19	0	0.370856	0.830749	4.78342e-16	37	6	45415640	6	45523618	F			NA	NA	RUNX2;RUNX2;RUNX2	NM_001015051;NM_001024630;NM_004348	Body;Body;Body					TRUE				NA
cg21517792	-0.00216955	0.00674483	0.747972	33	426	-0.0234482	0.00304043	2.02492e-14	-0.0276531	0.00385028	1.02519e-12	44	0.00509345	5.66253e-08	-0.0216364	0.00243466	-8.88682	6.28837e-19	0.801598	10.0806	0.00647194	4.78739e-16	37	14	105885531	14	104956576	R			NA	NA	MTA1	NM_004689	TSS1500	chr14:105881312-105881747	S_Shelf			NA				NA
cg01635555	-0.0522231	0.0133076	0.00011183	33	426	-0.0484942	0.00639719	5.45451e-14	-0.0318227	0.00847797	0.000180229	44	0.0112153	0.00454774	-0.0455629	0.0051277	-8.88564	6.3556e-19	0	1.96139	0.375051	4.83033e-16	37	16	73101264	16	71658765	R			NA	NA				chr16:73099812-73100791	S_Shore		RDMR	NA				NA
cg20346503	-0.0268957	0.00596424	9.90176e-06	33	426	-0.0334656	0.00502966	3.77321e-11	-0.0254662	0.00488331	2.06516e-07	44	0.00646001	8.07596e-05	-0.0293569	0.00330402	-8.8852	6.38079e-19	0	1.20033	0.54872	4.84123e-16	37	2	128994402	2	128710872	R			NA	NA				chr2:128990509-128991325	S_Shelf			TRUE				TRUE
cg07632615	-0.0547903	0.0122637	1.18767e-05	33	426	-0.0595406	0.00915861	1.02777e-10	-0.0503427	0.00920455	5.19409e-08	44	0.0121765	3.55849e-05	-0.0558424	0.00628503	-8.88498	6.39318e-19	0	0.374414	0.829272	4.84239e-16	37	3	150819587	3	152302277	R			NA	NA	MED12L	NM_053002	Body					TRUE				NA
cg05377733	-0.0295098	0.00724612	6.20555e-05	33	426	-0.0345536	0.00565209	1.19082e-09	-0.0345955	0.00520275	3.95969e-11	44	0.0068826	4.99451e-07	-0.0332217	0.00374088	-8.88072	6.64284e-19	0	0.357791	0.836193	5.02297e-16	37	15	68645969	15	66433023	F	rs78027803		NA	NA	ITGA11	NM_001004439	Body					TRUE				NA
cg11946666	-0.0330885	0.00787821	3.68775e-05	33	426	-0.0348182	0.00533764	8.90187e-11	-0.0237655	0.00391701	1.60262e-09	44	0.00518172	4.50931e-06	-0.0298494	0.00336232	-8.87763	6.82987e-19	0.171546	2.41414	0.299073	5.15565e-16	37	1	3247595	1	3237455	R			NA	NA	PRDM16;PRDM16	NM_022114;NM_199454	Body;Body					NA		1:3247537-3247655	Unclassified_Cell_type_specific	NA
cg21858516	-0.0382133	0.00943985	6.84577e-05	33	426	-0.0367739	0.00555394	4.67656e-11	-0.0306286	0.00528565	8.15023e-09	44	0.00699225	1.18485e-05	-0.0350649	0.00394994	-8.87732	6.84914e-19	0	0.608472	0.737687	5.16146e-16	37	14	59103353	14	58173106	F			NA	NA	DACT1;DACT1	NM_016651;NM_001079520	TSS1500;TSS1500	chr14:59104299-59105577	N_Shore		RDMR	NA				NA
cg13442969	-0.0281629	0.00756824	0.00024376	33	426	-0.0432743	0.00582367	1.65361e-13	-0.0250982	0.00494852	4.3727e-07	44	0.00654627	0.000126088	-0.0334853	0.00377213	-8.87702	6.86769e-19	0.596893	4.96147	0.0836818	5.16672e-16	37	12	68044208	12	66330475	F			NA	NA	DYRK2;DYRK2	NM_006482;NM_003583	Body;5'UTR	chr12:68042166-68043876	S_Shore			NA		12:68043548-68044723	Promoter_Associated	NA
cg24217948	-0.0458862	0.0107163	2.62223e-05	33	426	-0.0501507	0.00722983	5.56385e-12	-0.0395547	0.00833231	2.23712e-06	44	0.0110226	0.000332573	-0.0467033	0.00526536	-8.86992	7.31976e-19	0	0.653783	0.721162	5.49755e-16	37	18	42261980	18	40515978	R			NA	NA	SETBP1;SETBP1	NM_001130110;NM_015559	5'UTR;5'UTR	chr18:42258983-42260795	S_Shore		RDMR	TRUE				NA
cg09955705	-0.0325686	0.00743913	1.74643e-05	33	426	-0.0313995	0.00579233	6.72426e-08	-0.0338583	0.00465758	5.49219e-13	44	0.0061614	3.90189e-08	-0.0325569	0.0036707	-8.86938	7.35534e-19	0	0.0845447	0.958609	5.51499e-16	37	8	30253570	8	30373112	R			NA	NA	RBPMS;RBPMS;RBPMS;RBPMS	NM_001008712;NM_001008710;NM_001008711;NM_006867	Body;Body;Body;Body					TRUE				NA
cg00237876	-0.0463344	0.00913565	7.57067e-07	33	426	-0.0444538	0.00655894	1.64633e-11	-0.0260931	0.0059654	1.29398e-05	44	0.00789148	0.000944721	-0.0391443	0.00441577	-8.86465	7.67426e-19	0.501232	4.00988	0.134668	5.74446e-16	37	17	41924043	17	39279569	F	rs76381914	rs71382999	NA	NA	CD300LG;CD300LG;CD300LG;CD300LG	NM_001168323;NM_001168322;NM_001168324;NM_145273	TSS1500;TSS1500;TSS1500;TSS1500					TRUE		17:41923523-41924572	Unclassified	NA
cg05428706	-0.0387185	0.00866983	1.19694e-05	33	426	-0.0433628	0.00666872	1.01868e-10	-0.0302182	0.00536637	2.09407e-08	44	0.00709904	2.07501e-05	-0.0375639	0.0042397	-8.86003	7.99901e-19	0	1.84458	0.397608	5.97751e-16	37	10	102730130	10	102720120	F			NA	NA				chr10:102729299-102729710	S_Shore			NA				TRUE
cg19361800	-0.0224924	0.00754467	0.00314755	33	426	-0.0300074	0.00441833	1.49801e-11	-0.0291699	0.00448133	9.93263e-11	44	0.00592824	8.6325e-07	-0.0284047	0.00320672	-8.85788	8.15537e-19	0	0.762338	0.683062	6.08416e-16	37	2	208014177	2	207722422	F			NA	NA	KLF7	NM_003709	Body					TRUE				NA
cg21656246	-0.0286114	0.00777723	0.000285559	33	426	-0.035976	0.00521266	7.07687e-12	-0.0321136	0.00573214	2.46422e-08	44	0.0075829	2.28555e-05	-0.0333047	0.00376017	-8.85724	8.20189e-19	0	0.651465	0.721998	6.10866e-16	37	15	92484044	15	90285048	F	rs72751990		NA	NA	SLCO3A1;SLCO3A1	NM_001145044;NM_013272	Body;Body					TRUE				NA
cg16201957	-0.0419267	0.0105896	9.74802e-05	33	426	-0.0456948	0.00676254	1.89083e-11	-0.0488892	0.00893572	5.1403e-08	44	0.0118209	3.53656e-05	-0.0454117	0.00513391	-8.84544	9.11694e-19	0	0.196601	0.906377	6.77885e-16	37	4	140992311	4	141211761	F			NA	NA	MAML3	NM_018717	Body					TRUE				NA
cg14258501	-0.0499777	0.00913872	1.07661e-07	33	426	-0.0347825	0.00618346	2.14297e-08	-0.0370398	0.00652186	1.58914e-08	44	0.00862762	1.76144e-05	-0.0388993	0.00440388	-8.83296	1.01938e-18	0	1.95925	0.375451	7.56693e-16	37	6	31680228	6	31788207	R			NA	NA	LY6G6E;LY6G6E	NR_024541;NR_003673	Body;Body					NA		6:31680111-31680420	Unclassified_Cell_type_specific	NA
cg26258437	-0.0235004	0.0063518	0.000264111	33	426	-0.0215138	0.00352633	1.28581e-09	-0.0284361	0.00404336	2.92927e-12	44	0.00534886	1.05903e-07	-0.0235914	0.00267112	-8.83204	1.02785e-18	0	1.16769	0.557749	7.61711e-16	37	4	57653406	4	57348163	R			NA	NA								TRUE				TRUE
cg26403171	-0.0303715	0.0110821	0.00656466	33	426	-0.0433736	0.00623973	5.03187e-12	-0.0424263	0.00665575	2.36407e-10	44	0.00880472	1.44579e-06	-0.0408464	0.00462615	-8.82945	1.05189e-18	0	1.08967	0.579937	7.78236e-16	37	5	148507714	5	148487907	R			NA	NA								TRUE		5:148507442-148508522	Unclassified	TRUE
cg19869037	-0.0429657	0.0100257	2.58256e-05	33	426	-0.0409188	0.00637714	1.77461e-10	-0.045606	0.00800155	1.41403e-08	44	0.0105851	1.64346e-05	-0.0423498	0.00479665	-8.82904	1.05579e-18	0	0.148757	0.92832	7.79829e-16	37	6	116732515	6	116839208	F			NA	NA	DSE;DSE	NM_013352;NM_001080976	Body;Body					TRUE				NA
cg12577411	-0.0422067	0.00952083	1.37915e-05	33	426	-0.034035	0.00590115	9.43533e-09	-0.0380007	0.00568136	3.05249e-11	44	0.00751573	4.27792e-07	-0.0368262	0.00417205	-8.82688	1.07638e-18	0	0.567511	0.752951	7.93722e-16	37	6	15551489	6	15659468	F			NA	NA	DTNBP1;DTNBP1;DTNBP1	NM_183041;NM_183040;NM_032122	Body;Body;Body					TRUE				NA
cg09704401	-0.0320072	0.00728801	1.64686e-05	33	426	-0.0310656	0.00503282	8.26503e-10	-0.0269441	0.004455	1.80115e-09	44	0.00589342	4.83329e-06	-0.0299067	0.0033884	-8.82622	1.08276e-18	0	0.388799	0.823329	7.97106e-16	37	2	64996998	2	64850502	F			NA	NA				chr2:64994988-64995561	S_Shore			TRUE				NA
cg04968127	-0.0516023	0.0111178	5.53038e-06	33	426	-0.0437877	0.0063756	8.91015e-12	-0.029074	0.00626157	3.69494e-06	44	0.00828328	0.000448171	-0.0405883	0.00459965	-8.82422	1.10229e-18	0.368193	3.16552	0.205407	8.10154e-16	37	11	10715213	11	10671789	R			NA	NA	MRVI1;MRVI1;MRVI1;MRVI1;MRVI1	NM_001100163;NM_001100163;NM_130385;NM_130385;NM_001100167	1stExon;5'UTR;1stExon;5'UTR;TSS200			low-CpG:10671608-10672092		TRUE				NA
cg09537533	-0.0317797	0.00726323	1.76586e-05	33	426	-0.0320543	0.00483174	4.29514e-11	-0.0218884	0.00402037	5.96253e-08	44	0.00531845	3.86227e-05	-0.0283011	0.00320844	-8.82083	1.13618e-18	0.125326	2.28657	0.318771	8.33683e-16	37	20	592957	20	540957	F			NA	NA				chr20:590222-591222	S_Shore		RDMR	NA				NA
cg20752847	-0.0249121	0.00711439	0.000545387	33	426	-0.0318865	0.00502263	2.73896e-10	-0.0339497	0.00501892	1.83973e-11	44	0.00663941	3.16461e-07	-0.030778	0.00349039	-8.81791	1.16617e-18	0	0.956724	0.619798	8.54285e-16	37	12	124248044	12	122813997	R			NA	NA	DNAH10	NM_207437	Body	chr12:124246524-124247254	S_Shore		CDMR	NA				NA
cg13443911	-0.0285183	0.00676948	3.49792e-05	33	426	-0.0326217	0.00507842	1.69533e-10	-0.0299003	0.0051873	9.73762e-09	44	0.00686215	1.31692e-05	-0.0308212	0.00349573	-8.81683	1.17744e-18	0	0.259436	0.878343	8.61128e-16	37	9	101866107	9	100905928	F			NA	NA	TGFBR1;TGFBR1	NM_001130916;NM_004612	TSS1500;TSS1500	chr9:101866994-101868297	N_Shore			TRUE				NA
cg21369812	-0.022217	0.00739856	0.00293912	33	426	-0.0356767	0.00463721	2.33086e-14	-0.0206043	0.00405715	4.22493e-07	44	0.00536711	0.00012354	-0.0279458	0.00317041	-8.81455	1.20169e-18	0.619048	5.25	0.0724396	8.77421e-16	37	10	73471699	10	73141705	R			NA	NA	C10orf105;C10orf105;CDH23	NM_001164375;NM_001168390;NM_022124	3'UTR;3'UTR;Body					NA				NA
cg15056348	-0.0277903	0.00729829	0.000175561	33	426	-0.0283661	0.00477033	3.28035e-09	-0.0266297	0.00382195	4.60487e-12	44	0.00505596	1.38677e-07	-0.027593	0.00313361	-8.80548	1.30294e-18	0	0.0632996	0.968846	9.49795e-16	37	10	134350107	10	134200097	R			NA	NA	INPP5A	NM_005539	TSS1500	chr10:134350302-134351119	N_Shore			NA		10:134350087-134351822	Promoter_Associated	NA
cg19226017	-0.0239676	0.00613615	0.00012014	33	426	-0.0304793	0.00524715	7.41539e-09	-0.0322989	0.00449044	9.49946e-13	44	0.00594029	5.4108e-08	-0.0291487	0.003311	-8.8036	1.32498e-18	0	1.05847	0.589054	9.62856e-16	37	6	35697185	6	35805163	F			NA	NA	FKBP5;LOC285847	NM_001145775;NR_027117	TSS1500;Body	chr6:35699166-35699953	N_Shore			NA		6:35695296-35697254	Promoter_Associated	NA
cg20091689	-0.0435687	0.0103503	3.54684e-05	33	426	-0.0403463	0.00674048	2.5905e-09	-0.0441068	0.00679265	1.10109e-10	44	0.00898583	9.17826e-07	-0.0420992	0.00478206	-8.80358	1.32517e-18	0	0.137701	0.933466	9.62856e-16	37	2	97524862	2	96888589	F			NA	NA	ANKRD39	NM_016466	TSS1500	chr2:97523356-97524186	S_Shore			NA		2:97524797-97525033	Unclassified_Cell_type_specific	TRUE
cg21680729	-0.0221936	0.00791684	0.00544469	33	426	-0.0352066	0.00528889	3.69733e-11	-0.0309919	0.00449319	7.45355e-12	44	0.00594393	1.84765e-07	-0.0311206	0.00353534	-8.80273	1.33526e-18	0	1.86879	0.392823	9.68608e-16	37	17	17426422	17	17367147	R			NA	NA	PEMT;PEMT;PEMT	NM_148172;NM_148173;NM_007169	Body;Body;Body					TRUE				NA
cg12055515	-0.0359161	0.00782609	6.97292e-06	33	426	-0.0290569	0.00440607	5.56935e-11	-0.0274797	0.00563284	1.16968e-06	44	0.00745155	0.000226215	-0.0300305	0.003413	-8.79888	1.3819e-18	0	0.731593	0.693644	1.00081e-15	37	2	66735203	2	66588707	F			NA	NA	MEIS1	NM_002398	Body					TRUE				NA
cg06647928	-0.0327022	0.00813434	7.65208e-05	33	426	-0.0338913	0.00501111	1.81361e-11	-0.0234282	0.00422104	3.30518e-08	44	0.00558391	2.72085e-05	-0.029828	0.00339017	-8.79837	1.38814e-18	0.0457704	2.09593	0.35065	1.0037e-15	37	5	73612203	5	73647959	F		rs34895652	NA	NA								TRUE				TRUE
cg22451412	-0.0232227	0.00534364	2.00248e-05	33	426	-0.0180688	0.00340946	1.30194e-07	-0.0223927	0.00301982	1.91153e-13	44	0.00399484	2.07783e-08	-0.0205262	0.00233311	-8.79775	1.39583e-18	0	0.992408	0.608838	1.00763e-15	37	15	42227210	15	40014502	R			NA	NA	EHD4	NM_139265	Body					TRUE		15:42226878-42227560	Promoter_Associated_Cell_type_specific	NA
cg02453726	-0.0247872	0.00676779	0.000303435	33	426	-0.0193347	0.00310222	5.69175e-10	-0.024883	0.00366704	1.59461e-11	44	0.00485104	2.90632e-07	-0.0214437	0.00243803	-8.79549	1.42421e-18	0	1.20892	0.54637	1.02646e-15	37	5	141339766	5	141319950	F		rs75001959	NA	NA	PCDH12	NM_016580	TSS1500					TRUE		5:141339595-141339883	Unclassified	NA
cg23336905	-0.0205466	0.00597537	0.000682526	33	426	-0.0249858	0.00410154	1.35964e-09	-0.0217148	0.00305939	1.85964e-12	44	0.0040472	8.07719e-08	-0.0228038	0.00259498	-8.78766	1.52703e-18	0	0.498109	0.779537	1.09879e-15	37	5	35803436	5	35839193	R			NA	NA	SPEF2	NM_024867	Body					TRUE		5:35803311-35803465	Unclassified_Cell_type_specific	NA
cg20124610	-0.0281989	0.00826811	0.000753144	33	426	-0.0396248	0.00599609	5.08881e-11	-0.0343356	0.00538964	2.42076e-10	44	0.00712983	1.46631e-06	-0.0352588	0.00401242	-8.78743	1.53015e-18	0	1.27605	0.528335	1.09926e-15	37	13	111357885	13	110155886	R			NA	NA	CARS2	NM_024537	Body	chr13:111358080-111358894	N_Shore			NA		13:111357549-111359120	Promoter_Associated	NA
cg07052063	-0.0407441	0.00872504	4.87145e-06	33	426	-0.0433457	0.00690668	4.33602e-10	-0.0377094	0.00708813	1.1759e-07	44	0.00937672	5.78047e-05	-0.0411844	0.00468946	-8.78234	1.60106e-18	0	0.237819	0.887888	1.14836e-15	37	10	99255236	10	99245226	R			NA	NA	MMS19	NM_022362	Body	chr10:99257940-99259520	N_Shelf			NA		10:99254743-99255270	Promoter_Associated_Cell_type_specific	NA
cg23410129	-0.0221715	0.00586037	0.000192753	33	426	-0.0257225	0.0044602	9.45755e-09	-0.0259923	0.00359685	7.47859e-13	44	0.00475819	4.6912e-08	-0.0249821	0.00284493	-8.78127	1.61639e-18	0	0.302637	0.859574	1.15584e-15	37	20	36012008	20	35445422	F			NA	NA	SRC;SRC	NM_198291;NM_005417	5'UTR;5'UTR	chr20:36012595-36013439	N_Shore	low-CpG:35445350-35445433		NA		20:36011903-36012034	Unclassified_Cell_type_specific	NA
cg10045354	-0.0552351	0.00944024	1.48794e-08	33	426	-0.0338627	0.00542395	5.32527e-10	-0.0255594	0.00615782	3.47924e-05	44	0.00814603	0.00170303	-0.0357653	0.00407292	-8.78125	1.61668e-18	0.663657	5.94631	0.0511417	1.15584e-15	37	11	111169427	11	110674637	R			NA	NA	C11orf93;C11orf92	NM_001136105;NM_207429	TSS1500;5'UTR	chr11:111169304-111170428	Island			NA	11:110674530-110675889			TRUE
cg17687282	-0.0151035	0.0062627	0.0165845	33	426	-0.035731	0.00464774	2.43452e-14	-0.0241653	0.00413351	6.02483e-09	44	0.00546812	9.90219e-06	-0.0270576	0.00308264	-8.77743	1.67258e-18	0.72994	7.40577	0.0246523	1.1939e-15	37	3	137851111	3	139333801	R			NA	TRUE	A4GNT;A4GNT	NM_016161;NM_016161	5'UTR;1stExon					NA				NA
cg12449049	-0.0325667	0.00637845	6.43623e-07	33	426	-0.0299272	0.00564227	1.27078e-07	-0.0380258	0.00592752	1.82229e-10	44	0.00784137	1.23847e-06	-0.032648	0.00372021	-8.77585	1.69616e-18	0	0.703047	0.703615	1.20879e-15	37	6	25088999	6	25196978	F	rs76187830		NA	NA	CMAH	NR_002174	Body					TRUE				NA
cg07298547	-0.0288286	0.0118286	0.0154838	33	426	-0.0517796	0.00686663	7.33733e-14	-0.0351968	0.00625018	2.0907e-08	44	0.00826821	2.07303e-05	-0.0423201	0.00482336	-8.774	1.72432e-18	0.492511	3.94097	0.139389	1.2269e-15	37	16	85585356	16	84142857	R			NA	NA				chr16:85586938-85590618	N_Shore			NA		16:85584779-85585507	Unclassified_Cell_type_specific	NA
cg25122433	-0.0291283	0.00825355	0.000494039	33	426	-0.0339475	0.00559135	1.53992e-09	-0.0416694	0.00585731	1.65776e-12	44	0.00774849	7.54222e-08	-0.0348614	0.00397395	-8.77249	1.74765e-18	0	1.2812	0.526977	1.24152e-15	37	2	231602179	2	231310423	R			NA	NA	CAB39;CAB39;CAB39	NM_016289;NM_001130849;NM_001130850	5'UTR;5'UTR;5'UTR					TRUE				NA
cg01882880	-0.0228534	0.00681912	0.00092553	33	426	-0.0223569	0.0035686	4.64747e-10	-0.0162906	0.00230925	2.51793e-12	44	0.00305485	9.67683e-08	-0.0192709	0.00219695	-8.77168	1.76013e-18	0	1.9756	0.372395	1.24839e-15	37	17	46623819	17	43978818	R			NA	NA	HOXB2	NM_002145	TSS1500	chr17:46627787-46628444	N_Shelf			NA				TRUE
cg02933228	-0.0255387	0.00595488	2.54873e-05	33	426	-0.0216007	0.00339468	2.49668e-10	-0.0176352	0.00303084	7.08608e-09	44	0.00400943	1.09038e-05	-0.0208352	0.00237568	-8.7702	1.78342e-18	0	1.31174	0.518991	1.26291e-15	37	11	64611087	11	64367663	F			NA	NA	CDC42BPG	NM_017525	Body	chr11:64611714-64612634	N_Shore			TRUE		11:64610375-64613007	Promoter_Associated	NA
cg03781224	-0.0200004	0.00507397	0.000104425	33	426	-0.0177797	0.00333763	1.1225e-07	-0.0222751	0.00289867	2.58582e-14	44	0.00383458	6.28491e-09	-0.0197733	0.00225521	-8.76784	1.82129e-18	0	0.784435	0.675557	1.28768e-15	37	3	127481599	3	128964289	F			NA	NA	MGLL;MGLL	NM_007283;NM_001003794	Body;Body					TRUE		3:127481470-127481797	Unclassified_Cell_type_specific	NA
cg15677434	-0.0257244	0.0066988	0.000155051	33	426	-0.0347042	0.00519619	3.19291e-11	-0.0222291	0.00370066	2.3122e-09	44	0.00489551	5.60644e-06	-0.0275724	0.00314585	-8.76469	1.87293e-18	0.365312	3.15115	0.206888	1.3221e-15	37	1	206226009	1	204392632	R			NA	NA	AVPR1B	NM_000707	Body	chr1:206223537-206224028	S_Shore			NA				NA
cg10316141	-0.035801	0.00687832	3.98532e-07	33	426	-0.0261309	0.00438169	2.95737e-09	-0.024132	0.00456648	1.4236e-07	44	0.00604089	6.47527e-05	-0.0276178	0.00315244	-8.76076	1.93934e-18	0	1.86351	0.393862	1.36681e-15	37	15	99068324	15	96885847	R			NA	NA								TRUE				NA
cg17489908	-0.0313144	0.0074514	3.65011e-05	33	426	-0.0265245	0.00452224	5.31353e-09	-0.0381588	0.0056042	1.36173e-11	44	0.00741366	2.64554e-07	-0.0300255	0.0034279	-8.75916	1.96715e-18	0	1.83282	0.399952	1.38423e-15	37	10	8101566	10	8141572	F			NA	NA	GATA3;GATA3	NM_001002295;NM_002051	Body;Body	chr10:8100384-8100768	S_Shore		RDMR	NA		10:8101119-8101716	Unclassified_Cell_type_specific	NA
cg05424060	-0.0279424	0.00787545	0.000461549	33	426	-0.0529586	0.00679385	1.0758e-14	-0.0247663	0.00512876	1.49691e-06	44	0.00678471	0.000261927	-0.0358901	0.00409917	-8.75546	2.03276e-18	0.800367	10.0184	0.0066763	1.42814e-15	37	7	79768675	7	79606611	R			NA	NA	GNAI1	NM_002069	Body	chr7:79763793-79764889	S_Shelf			NA				NA
cg24581650	-0.0287334	0.0061975	5.65893e-06	33	426	-0.028075	0.00527621	1.15953e-07	-0.0360324	0.00517477	4.7497e-12	44	0.00684558	1.41259e-07	-0.0303194	0.00346487	-8.75051	2.12395e-18	0	0.942926	0.624089	1.48986e-15	37	5	172263112	5	172195718	R			NA	NA	ERGIC1	NM_001031711	Body	chr5:172261145-172261671	S_Shore			TRUE				NA
cg01196858	-0.026446	0.00745841	0.000465293	33	426	-0.0352547	0.00531774	4.42353e-11	-0.0333654	0.00550678	1.68551e-09	44	0.00728479	4.64646e-06	-0.0325678	0.00372205	-8.74996	2.13434e-18	0	0.940992	0.624692	1.49365e-15	37	7	30027454	7	29993979	R			NA	NA	SCRN1;SCRN1;SCRN1;SCRN1	NM_014766;NM_001145514;NM_001145513;NM_001145515	5'UTR;Body;5'UTR;5'UTR	chr7:30028518-30029822	N_Shore			NA				TRUE
cg08849294	-0.0386214	0.00878681	1.62155e-05	33	426	-0.033715	0.0055297	1.31637e-09	-0.0315915	0.00527898	2.6463e-09	44	0.00698344	6.07443e-06	-0.0340174	0.00388776	-8.74987	2.13605e-18	0	0.398194	0.81947	1.49365e-15	37	7	2758014	7	2724540	F			NA	NA				chr7:2758004-2758257	Island			NA	7:2724041-2725105			NA
cg20801110	-0.0355675	0.0110163	0.00140627	33	426	-0.0441969	0.005996	2.55833e-13	-0.0325572	0.00679632	1.80997e-06	44	0.00899068	0.000293221	-0.039755	0.00454422	-8.74847	2.16261e-18	0	1.33423	0.513187	1.50986e-15	37	15	75136007	15	72923060	R			NA	NA	ULK3	NM_001099436	TSS1500	chr15:75135186-75135905	S_Shore			NA	15:72922240-72923061	15:75134611-75136084	Promoter_Associated	NA
cg23556715	-0.0194152	0.00744342	0.00963208	33	426	-0.0325936	0.00481436	1.73192e-11	-0.0293788	0.0043587	2.16268e-11	44	0.00576602	3.48449e-07	-0.0289281	0.00331004	-8.73951	2.34127e-18	0.0987429	2.21912	0.329704	1.63204e-15	37	17	62084359	17	59438091	F			NA	NA	ICAM2;ICAM2;ICAM2;ICAM2;ICAM2	NM_001099789;NM_001099786;NM_001099787;NM_001099788;NM_000873	5'UTR;5'UTR;5'UTR;5'UTR;TSS200					NA				NA
cg03718845	-0.0408909	0.0103102	9.48879e-05	33	426	-0.0531135	0.00796747	3.46946e-11	-0.0460947	0.0084242	5.12634e-08	44	0.0111442	3.53085e-05	-0.0479498	0.0054872	-8.73847	2.36279e-18	0	0.916492	0.632392	1.64447e-15	37	2	85640001	2	85493512	F	rs72831569		NA	NA				chr2:85640969-85641259	N_Shore			NA				NA
cg02438545	-0.0390607	0.00883782	1.46081e-05	33	426	-0.0306087	0.00466839	7.15482e-11	-0.0259195	0.00502144	2.73533e-07	44	0.00664274	9.54281e-05	-0.0306326	0.00350608	-8.73699	2.39411e-18	0	1.41285	0.493405	1.66367e-15	37	9	99380444	9	98420265	R			NA	NA	CDC14B;CDC14B	NM_003671;NM_033331	Body;Body	chr9:99380814-99382236	N_Shore			NA				NA
cg25114611	-0.0225318	0.00567704	9.38202e-05	33	426	-0.0246354	0.00457462	8.17745e-08	-0.026614	0.0035645	1.31383e-13	44	0.00471539	1.66086e-08	-0.024827	0.00284225	-8.73497	2.43721e-18	0	0.308819	0.856921	1.69099e-15	37	6	35696870	6	35804848	R			NA	NA	FKBP5;LOC285847	NM_001145775;NR_027117	TSS1500;Body	chr6:35695725-35696156	S_Shore			NA		6:35695296-35697254	Promoter_Associated	NA
cg20822990	-0.0151628	0.00597662	0.0117747	33	426	-0.0288022	0.00396332	5.42569e-13	-0.0215216	0.00355476	1.73416e-09	44	0.00470251	4.72568e-06	-0.0236072	0.00270291	-8.734	2.45812e-18	0.488641	3.91115	0.141483	1.70285e-15	37	1	17338766	1	17211353	R			NA	NA	ATP13A2;ATP13A2;ATP13A2	NM_022089;NM_001141974;NM_001141973	TSS1500;TSS1500;TSS1500	chr1:17337829-17338590	S_Shore			TRUE		1:17336920-17338827	Promoter_Associated	NA
cg07810884	-0.0216149	0.00688989	0.00190516	33	426	-0.0269493	0.00380415	1.99272e-12	-0.0212526	0.00388456	5.14486e-08	44	0.0051388	3.53842e-05	-0.0243867	0.0027947	-8.72607	2.63681e-18	0	0.987571	0.610312	1.8238e-15	37	19	16178099	19	16039099	F			NA	NA	TPM4	NM_001145160	TSS1500	chr19:16178396-16178609	N_Shore			NA		19:16177987-16178319	Unclassified_Cell_type_specific	TRUE
cg08021532	-0.0231386	0.00698007	0.00104919	33	426	-0.0417089	0.00509692	5.14242e-16	-0.018684	0.00541408	0.000572263	44	0.00716215	0.00908839	-0.0311372	0.00356887	-8.72468	2.66937e-18	0.768477	8.63845	0.0133102	1.84347e-15	37	16	50321878	16	48879379	R		rs11644926	NA	NA	ADCY7;ADCY7	NM_001114;NM_001114	5'UTR;1stExon					NA				NA
cg18241877	-0.0304554	0.00718343	3.12851e-05	33	426	-0.0293429	0.00460017	2.26083e-10	-0.024193	0.00430459	2.22603e-08	44	0.00569444	2.15168e-05	-0.0279348	0.003203	-8.72145	2.74673e-18	0	0.648589	0.723037	1.89396e-15	37	12	120706015	12	119190398	R			NA	NA				chr12:120702976-120703541	S_Shelf			NA				NA
cg08015382	-0.0242562	0.00960228	0.012138	33	426	-0.0348494	0.00531025	6.87486e-11	-0.037439	0.00536269	4.18577e-12	44	0.00709417	1.3101e-07	-0.0338909	0.00388725	-8.71846	2.82006e-18	0	1.2895	0.524795	1.94152e-15	37	6	12365899	6	12473885	F			NA	NA								TRUE				NA
cg09624551	-0.0198882	0.0079074	0.0125118	33	426	-0.0391805	0.00568016	7.26831e-12	-0.0441909	0.00637721	5.98583e-12	44	0.00843625	1.62136e-07	-0.0352789	0.00404762	-8.71596	2.88304e-18	0.627983	5.3761	0.0680134	1.98182e-15	37	3	72128386	3	72211076	R			NA	NA								TRUE				NA
cg15269394	-0.023457	0.00674532	0.000594463	33	426	-0.036688	0.00545277	2.29296e-11	-0.0294899	0.00486571	1.66726e-09	44	0.00643673	4.6165e-06	-0.030863	0.00354113	-8.71559	2.89244e-18	0.163944	2.39219	0.302373	1.98522e-15	37	17	40672083	17	37925609	F			NA	NA	ATP6V0A1;ATP6V0A1;ATP6V0A1	NM_005177;NM_001130021;NM_001130020	Body;Body;Body					TRUE		17:40671924-40673373	Unclassified_Cell_type_specific	TRUE
cg16014412	-0.0158176	0.00409987	0.000144699	33	426	-0.0147098	0.00237722	7.52009e-10	-0.0156423	0.00247467	3.31821e-10	44	0.00327368	1.76868e-06	-0.0151735	0.00174142	-8.71332	2.95092e-18	0	0.0832301	0.959239	2.01998e-15	37	1	9687471	1	9610058	F			NA	NA				chr1:9687125-9687367	S_Shore			TRUE	1:9609713-9610149	1:9686894-9688014	Promoter_Associated	NA
cg18346576	-0.0233893	0.00847076	0.00617619	33	426	-0.039771	0.00555765	1.19959e-12	-0.0331159	0.00563425	5.00495e-09	44	0.00745341	8.86942e-06	-0.0343584	0.00394322	-8.71328	2.95214e-18	0.24618	2.65315	0.265384	2.01998e-15	37	2	27938071	2	27791575	R			NA	NA								NA	2:27791575-27791948			NA
cg22510662	-0.0294796	0.00919322	0.0015136	33	426	-0.0387703	0.00489172	3.92352e-15	-0.0266405	0.00991448	0.00727969	44	0.0131156	0.0422341	-0.0357344	0.00410181	-8.71187	2.98915e-18	0	1.32883	0.514574	2.04218e-15	37	5	36202853	5	36238610	F			NA	NA	C5orf33;C5orf33	NM_001085411;NM_153013	Body;Body					TRUE				NA
cg02950701	-0.0197882	0.00657386	0.00287229	33	426	-0.0377788	0.00491534	2.47058e-14	-0.01884	0.00348255	7.21179e-08	44	0.00460698	4.32408e-05	-0.0260576	0.00299281	-8.70672	3.12806e-18	0.779013	9.05032	0.010833	2.13381e-15	37	10	35656925	10	35696931	F			NA	NA	CCNY;CCNY	NM_145012;NM_181698	Body;5'UTR					TRUE				NA
cg16098726	-0.0268505	0.00697551	0.000149711	33	426	-0.0295736	0.00460575	1.72369e-10	-0.0256162	0.00432685	3.88453e-09	44	0.00572388	7.63001e-06	-0.0277739	0.00319088	-8.70415	3.19958e-18	0	0.312312	0.855426	2.17926e-15	37	3	128778738	3	130261428	R			NA	TRUE	GP9	NM_000174	TSS1500					NA				NA
cg07504763	-0.0245389	0.00744151	0.00111346	33	426	-0.0299906	0.00420476	1.41716e-12	-0.0349254	0.00686619	4.05188e-07	44	0.00908312	0.000120509	-0.0295452	0.00339539	-8.70157	3.27337e-18	0	0.814663	0.665424	2.22612e-15	37	1	198575077	1	196841700	F			NA	NA								TRUE				NA
cg19200592	-0.0292813	0.0086531	0.000826689	33	426	-0.0582408	0.00847206	8.52627e-12	-0.0511217	0.00806813	3.01229e-10	44	0.0106731	1.66984e-06	-0.0457842	0.00526563	-8.69491	3.47094e-18	0.669378	6.0492	0.0485771	2.3569e-15	37	3	32877042	3	32852046	F			NA	NA	TRIM71	NM_001039111	Body					TRUE				NA
cg27241845	-0.043795	0.00987837	1.37717e-05	33	426	-0.0415949	0.00687372	1.74098e-09	-0.0394164	0.00676752	6.85017e-09	44	0.00895259	1.06867e-05	-0.0414893	0.00477331	-8.69193	3.56323e-18	0	0.108329	0.947276	2.41588e-15	37	2	233250370	2	232958614	R			NA	NA				chr2:233251361-233253414	N_Shore		RDMR	NA	2:232958612-232959030			TRUE
cg11601336	-0.0318236	0.00639054	1.17133e-06	33	426	-0.0248195	0.00422204	4.91405e-09	-0.021048	0.00375571	2.43808e-08	44	0.00496834	2.27113e-05	-0.024974	0.00287365	-8.6907	3.60214e-18	0	1.77458	0.41177	2.43645e-15	37	19	19053012	19	18914012	F			NA	NA	HOMER3	NM_004838	TSS1500	chr19:19051019-19051939	S_Shore			NA				NA
cg18112681	-0.0225911	0.00888592	0.011601	33	426	-0.0375732	0.00549425	1.08859e-11	-0.035662	0.00545518	8.27489e-11	44	0.00721652	7.74393e-07	-0.0340891	0.00392251	-8.69063	3.60448e-18	0.0583623	2.12396	0.345771	2.43645e-15	37	11	63303399	11	63059975	F	rs74497594		NA	NA	RARRES3	NM_004585	TSS1500					NA		11:63303175-63303460	Unclassified_Cell_type_specific	NA
cg03699074	-0.0345187	0.00788634	1.75381e-05	33	426	-0.0268322	0.00482684	3.11657e-08	-0.0360775	0.00525482	9.27008e-12	44	0.00695148	2.104e-07	-0.0307837	0.00354231	-8.69028	3.61536e-18	0	1.47443	0.478444	2.4401e-15	37	16	88849875	16	87377376	F			NA	NA	FAM38A	NM_001142864	Body	chr16:88850204-88850537	N_Shore		RDMR	NA		16:88849291-88850949	Promoter_Associated	NA
cg07229212	-0.018228	0.0109271	0.0965077	33	426	-0.0498518	0.00740116	2.18268e-11	-0.0602365	0.00758571	3.63319e-15	44	0.0100349	1.94097e-09	-0.0454283	0.00522984	-8.68637	3.74216e-18	0.770937	8.73121	0.012707	2.51988e-15	37	8	11056726	8	11094136	R			NA	NA	XKR6	NM_173683	Body	chr8:11057684-11058479	N_Shore			NA		8:11056680-11056823	Unclassified_Cell_type_specific	NA
cg08940075	-0.0168621	0.00544498	0.00217375	33	426	-0.0255066	0.00367478	5.3993e-12	-0.0196243	0.00333665	4.8922e-09	44	0.00441397	8.7502e-06	-0.0217765	0.002507	-8.68628	3.74486e-18	0.0397003	2.08268	0.352981	2.51988e-15	37	1	95388680	1	95161268	R			NA	NA	CNN3	NM_001839	Body	chr1:95391837-95393116	N_Shelf			NA				NA
cg05690685	-0.0226251	0.00487371	5.50953e-06	33	426	-0.0165029	0.00297092	3.18984e-08	-0.0194155	0.0029796	9.49391e-11	44	0.00394164	8.40361e-07	-0.0185288	0.00213316	-8.68607	3.75184e-18	0	1.22203	0.542799	2.52078e-15	37	8	20293200	8	20337480	F			NA	NA								TRUE		8:20291961-20293643	Promoter_Associated	TRUE
cg01344797	-0.0163548	0.00653123	0.0128992	33	426	-0.0272596	0.00383601	1.70614e-12	-0.0214498	0.00354751	1.81894e-09	44	0.00469291	4.8616e-06	-0.0234627	0.00270362	-8.67827	4.01851e-18	0.14824	2.34808	0.309116	2.69589e-15	37	10	104172924	10	104162914	F			NA	NA	PSD	NM_002779	Body	chr10:104168558-104169153	S_Shelf			NA		10:104172924-104173137	Unclassified_Cell_type_specific	TRUE
cg27144670	-0.0314784	0.00744095	3.25107e-05	33	426	-0.0371077	0.00587706	3.41027e-10	-0.0313978	0.00558805	2.24585e-08	44	0.0073923	2.16303e-05	-0.0339512	0.00391292	-8.67668	4.07491e-18	0	0.518217	0.771739	2.72962e-15	37	15	52161438	15	49948730	F			NA	NA	TMOD3	NM_014547	Body			low-CpG:49948724-49948832		NA				NA
cg20911718	-0.0223311	0.00635636	0.000523291	33	426	-0.0251202	0.00425278	4.15525e-09	-0.0263969	0.00375339	2.92881e-12	44	0.00496527	1.05893e-07	-0.0249772	0.00287953	-8.67407	4.1694e-18	0	0.256181	0.879774	2.78873e-15	37	14	24867491	14	23937331	R			NA	NA	NYNRIN	NM_025081	TSS1500	chr14:24868163-24868590	N_Shore			NA		14:24867435-24867735	Unclassified_Cell_type_specific	NA
cg07828377	-0.046103	0.0115847	8.99256e-05	33	426	-0.044679	0.00631108	2.06008e-12	-0.030962	0.00707571	1.28383e-05	44	0.00936028	0.000940301	-0.0413598	0.00476884	-8.67293	4.21154e-18	0	1.67821	0.432096	2.8127e-15	37	17	109496	17	109496	R			NA	NA	RPH3AL	NM_006987	Body					TRUE	17:109444-109553			NA
cg01687189	-0.0354126	0.00951512	0.000243278	33	426	-0.0470705	0.00692566	1.44837e-11	-0.0424149	0.00802625	1.42424e-07	44	0.0106177	6.47698e-05	-0.0428987	0.00495292	-8.6613	4.6641e-18	0	0.983916	0.611428	3.11029e-15	37	12	102225365	12	100749496	R			NA	NA	GNPTAB	NM_024312	TSS1500	chr12:102224262-102224614	S_Shore			NA		12:102223977-102225512	Promoter_Associated	NA
cg03526142	-0.0316413	0.00877573	0.000374355	33	426	-0.0465536	0.0068592	1.54451e-11	-0.0380086	0.00681039	2.78125e-08	44	0.0090093	2.45584e-05	-0.0401337	0.00463442	-8.65992	4.72097e-18	0	1.86812	0.392954	3.13738e-15	37	17	33864734	17	30888847	F	rs8082605		NA	NA	SLFN12L;SLFN12L	NM_001145027;NM_001145027	5'UTR;1stExon					NA				NA
cg14526039	-0.0197918	0.00587082	0.000864037	33	426	-0.0235162	0.00336638	3.9652e-12	-0.0183139	0.00348866	1.7177e-07	44	0.00461506	7.23913e-05	-0.0213707	0.00246777	-8.65991	4.72132e-18	0	0.91726	0.632149	3.13738e-15	37	3	49210221	3	49185225	R			NA	NA	KLHDC8B	NM_173546	Body	chr3:49208629-49209196	S_Shore			TRUE		3:49210221-49210424	Unclassified_Cell_type_specific	NA
cg13641082	-0.0362145	0.00643623	4.81018e-08	33	426	-0.0239678	0.00455053	1.5513e-07	-0.0291714	0.00519388	2.27461e-08	44	0.00687086	2.17944e-05	-0.0283032	0.00326835	-8.6598	4.72583e-18	0.17849	2.43454	0.296037	3.13738e-15	37	7	2319604	7	2286130	R			NA	NA	SNX8	NM_013321	Body	chr7:2318238-2319079	S_Shore			NA				NA
cg07465627	-0.0227939	0.00772774	0.00347608	33	426	-0.0298295	0.00407841	3.87135e-13	-0.0321022	0.00659231	1.22245e-06	44	0.00872081	0.000232225	-0.0288526	0.00333307	-8.65647	4.86589e-18	0	0.810905	0.666675	3.22556e-15	37	17	53167407	17	50522406	F	rs1548908		NA	NA	STXBP4	NM_178509	Body					TRUE				NA
cg17693604	-0.0363907	0.00966039	0.000205061	33	426	-0.0409475	0.00592252	6.50826e-12	-0.0279397	0.00547646	3.74407e-07	44	0.00724468	0.000114985	-0.035857	0.00414237	-8.65614	4.87995e-18	0	1.93613	0.379817	3.23008e-15	37	19	3046805	19	2997805	F			NA	NA	TLE2	NM_001144761	5'UTR	chr19:3047224-3047444	N_Shore			NA		19:3046655-3048081	Unclassified_Cell_type_specific	NA
cg20951444	-0.0318378	0.007977	8.59048e-05	33	426	-0.0366278	0.00535492	1.07836e-11	-0.0241386	0.00480579	5.63051e-07	44	0.00635746	0.000146518	-0.0315265	0.00364347	-8.65289	5.02114e-18	0.114834	2.25946	0.32312	3.31861e-15	37	1	33337112	1	33109699	R			NA	TRUE	FNDC5	NM_153756	TSS1500					TRUE				TRUE
cg26801613	-0.0403493	0.00835886	2.38385e-06	33	426	-0.033145	0.00605259	4.9524e-08	-0.0402922	0.00645881	5.57803e-10	44	0.00854421	2.40846e-06	-0.0367795	0.00425215	-8.64961	5.16757e-18	0	0.711985	0.700478	3.41034e-15	37	1	87793510	1	87566098	R			NA	NA	LMO4	NM_006769	TSS1500	chr1:87793802-87795142	N_Shore			NA				NA
cg22093121	-0.0413073	0.0103592	8.7181e-05	33	426	-0.0475161	0.00720841	5.67984e-11	-0.044719	0.00853246	1.79748e-07	44	0.0112874	7.43693e-05	-0.0453242	0.00524052	-8.64881	5.20405e-18	0	0.245699	0.884397	3.42935e-15	37	17	67057211	17	64568806	R			NA	NA	ABCA9	NM_080283	TSS200					NA				NA
cg06763375	-0.0310864	0.00591702	3.13968e-07	33	426	-0.0233982	0.00393324	3.23246e-09	-0.0160927	0.00299515	8.82525e-08	44	0.00396221	4.87479e-05	-0.0218319	0.00252458	-8.64774	5.25298e-18	0.574729	4.70288	0.0952317	3.45649e-15	37	16	89025547	16	87553048	F	rs8043943		NA	NA	CBFA2T3	NM_005187	Body					NA	16:87552989-87553059			NA
cg02244386	-0.0318583	0.00781719	6.13273e-05	33	426	-0.03141	0.0053356	4.67713e-09	-0.0358905	0.00556847	1.50134e-10	44	0.0073664	1.1037e-06	-0.0326958	0.00378183	-8.64551	5.35647e-18	0	0.257631	0.879136	3.51939e-15	37	2	165473994	2	165182240	R			NA	NA	GRB14	NM_004490	Body	chr2:165477562-165478342	N_Shelf			NA				NA
cg21552014	-0.0316576	0.00753842	3.69526e-05	33	426	-0.040748	0.00594299	9.63939e-12	-0.0243443	0.00500937	1.28425e-06	44	0.00662677	0.000239131	-0.0329803	0.00381574	-8.64322	5.46484e-18	0.418174	3.43746	0.179294	3.58531e-15	37	3	146026497	3	147509187	R			NA	NA								TRUE				NA
cg03259212	-0.00966815	0.00394322	0.0148813	33	426	-0.0166348	0.00226169	2.87487e-13	-0.0152593	0.00280412	6.04995e-08	44	0.0037095	3.89579e-05	-0.0149866	0.00173427	-8.64141	5.55216e-18	0.150976	2.35565	0.307948	3.63725e-15	37	11	94609627	11	94249275	F			NA	NA	AMOTL1	NM_130847	3'UTR					TRUE		11:94609489-94610238	Unclassified_Cell_type_specific	NA
cg20234060	-0.023869	0.00605144	0.00010337	33	426	-0.0214683	0.0036264	3.84048e-09	-0.0235661	0.00362203	1.01202e-10	44	0.00479149	8.72909e-07	-0.0225365	0.00260904	-8.63786	5.72734e-18	0	0.181428	0.913279	3.74651e-15	37	11	67183546	11	66940122	R			NA	NA	ATPGD1;ATPGD1	NM_020811;NM_001166222	5'UTR;5'UTR	chr11:67182965-67183393	S_Shore			TRUE				NA
cg16068833	-0.0338896	0.0107135	0.00174838	33	426	-0.0418183	0.00722283	8.28808e-09	-0.0457921	0.00613621	1.35084e-13	44	0.00811744	1.68866e-08	-0.0416146	0.00481924	-8.6351	5.86762e-18	0	0.785569	0.675174	3.83266e-15	37	1	26644515	1	26517102	R			NA	TRUE	UBXN11;CD52	NM_145345;NM_001803	5'UTR;1stExon					TRUE		1:26644117-26644626	Unclassified	NA
cg26364091	-0.0189045	0.00599559	0.00180821	33	426	-0.0247765	0.00404333	1.09044e-09	-0.023198	0.00333257	4.81889e-12	44	0.00440857	1.42482e-07	-0.023035	0.00266844	-8.63241	6.00751e-18	0	0.661479	0.718392	3.91829e-15	37	22	41633219	22	39963165	F			NA	NA	CHADL	NM_138481	Body	chr22:41633520-41634842	N_Shore			NA				TRUE
cg02699834	-0.0325737	0.00570286	3.09343e-08	33	426	-0.0191636	0.00365397	1.74932e-07	-0.0216611	0.00384233	2.01839e-08	44	0.00508293	2.03015e-05	-0.0226897	0.00263203	-8.62064	6.6582e-18	0.49699	3.97606	0.136965	4.33635e-15	37	12	53039430	12	51325697	R			NA	NA	KRT2	NM_000423	Body					NA		12:53039135-53039714	Unclassified_Cell_type_specific	NA
cg14986357	-0.0155421	0.00289546	1.78705e-07	33	426	-0.0108585	0.00195666	3.28678e-08	-0.0110982	0.0020605	8.21028e-08	44	0.00272578	4.67014e-05	-0.0120058	0.00139337	-8.61632	6.91411e-18	0	1.94633	0.377885	4.49646e-15	37	1	44888866	1	44661453	F			NA	NA	RNF220	NM_018150	Body					TRUE				NA
cg17516330	-0.0457678	0.00945444	2.23766e-06	33	426	-0.0354204	0.00589613	2.27215e-09	-0.0263201	0.00471842	2.82563e-08	44	0.00624188	2.47903e-05	-0.033625	0.00390377	-8.61346	7.08898e-18	0.357299	3.11187	0.210993	4.60347e-15	37	15	74494781	15	72281834	R			NA	NA	STRA6;STRA6;STRA6;STRA6;STRA6	NM_001142617;NM_001142618;NM_001142619;NM_022369;NM_001142620	5'UTR;5'UTR;5'UTR;5'UTR;5'UTR			low-CpG:72281833-72282584		TRUE				TRUE
cg05496768	-0.0160807	0.00558901	0.00435044	33	426	-0.0242871	0.00313132	1.44811e-14	-0.0156282	0.00402236	0.000106132	44	0.00532108	0.0033136	-0.0209294	0.00243023	-8.61209	7.17379e-18	0.309154	2.895	0.235157	4.65178e-15	37	10	77872288	10	77542294	F	rs75495083		NA	NA	C10orf11	NM_032024	Body	chr10:77872083-77872305	Island			TRUE				NA
cg02447879	-0.0282798	0.00960723	0.00354218	33	426	-0.0442524	0.0059811	2.09103e-13	-0.0309291	0.00636312	1.27828e-06	44	0.00841762	0.00023847	-0.0374268	0.00434778	-8.60824	7.41904e-18	0.286905	2.80468	0.246021	4.80382e-15	37	17	79393682	17	77008277	R			NA	NA	BAHCC1	NM_001080519	Body	chr17:79393341-79393742	Island			NA	17:77008277-77008314			TRUE
cg09598552	-0.024513	0.00929737	0.00888715	33	426	-0.0328283	0.0050618	1.13697e-10	-0.0438082	0.00631122	5.51904e-12	44	0.00834896	1.54478e-07	-0.0337725	0.00392402	-8.60663	7.52429e-18	0.190783	2.47153	0.290613	4.86491e-15	37	10	73417893	10	73087899	F			NA	NA	CDH23	NM_022124	Body					TRUE				NA
cg23896514	-0.0214957	0.00536112	7.98555e-05	33	426	-0.0231315	0.00363034	2.3631e-10	-0.0191016	0.00341868	2.6817e-08	44	0.00452249	2.40326e-05	-0.02154	0.00250343	-8.6042	7.68541e-18	0	0.482966	0.785462	4.96189e-15	37	7	150103902	7	149734835	F			NA	NA	LOC728743	NR_027237	Body	chr7:150104704-150105530	N_Shore			NA		7:150103811-150104358	Promoter_Associated	NA
cg15815403	-0.0212547	0.0074591	0.00473494	33	426	-0.034268	0.0051507	3.78791e-11	-0.0297852	0.00462624	1.57019e-10	44	0.00611994	1.13353e-06	-0.0299752	0.00348437	-8.60276	7.78222e-18	0.0302472	2.06238	0.356582	5.01714e-15	37	5	10559850	5	10612850	R			NA	NA				chr5:10562816-10565680	N_Shelf			NA				NA
cg15038286	-0.0575795	0.013685	3.57534e-05	33	426	-0.0464445	0.00750729	7.5784e-10	-0.0512422	0.00899059	1.41487e-08	44	0.0118934	1.64404e-05	-0.0495413	0.0057589	-8.60256	7.796e-18	0	0.535621	0.765053	5.01877e-15	37	3	128200723	3	129683413	R			NA	NA	GATA2;GATA2;GATA2	NM_001145661;NM_032638;NM_001145662	Body;Body;Body					TRUE	3:129683381-129683496	3:128200624-128200928	Gene_Associated_Cell_type_specific	TRUE
cg01332054	-0.0498821	0.0114238	1.83436e-05	33	426	-0.0379089	0.00571821	4.42773e-11	-0.029069	0.00603459	1.58716e-06	44	0.00798301	0.000271199	-0.0370381	0.00430582	-8.60188	7.84197e-18	0.124259	2.28378	0.319215	5.04109e-15	37	15	74494861	15	72281914	F	rs35794319		NA	NA	STRA6;STRA6;STRA6;STRA6;STRA6	NM_001142617;NM_001142618;NM_001142619;NM_022369;NM_001142620	5'UTR;5'UTR;5'UTR;5'UTR;5'UTR			low-CpG:72281833-72282584		TRUE				TRUE
cg08394896	-0.0335031	0.00893866	0.000220253	33	426	-0.0467521	0.00677352	7.05164e-12	-0.0358381	0.00724912	8.42272e-07	44	0.00958968	0.000186119	-0.0404558	0.00470436	-8.59964	7.99647e-18	0	1.70093	0.427217	5.12926e-15	37	7	5525075	7	5491601	R		rs13243500	NA	NA	FBXL18	NM_024963	Body	chr7:5526389-5526693	N_Shore			NA				NA
cg10148841	-0.0245675	0.00530519	5.79754e-06	33	426	-0.0180228	0.00328854	4.83528e-08	-0.0200798	0.00312626	1.73324e-10	44	0.00413566	1.20212e-06	-0.0199148	0.0023158	-8.59956	8.00213e-18	0	1.10178	0.576438	5.12926e-15	37	11	124767455	11	124272665	R			NA	TRUE	ROBO4	NM_019055	Body					NA				NA
cg27155939	-0.0265796	0.00645466	5.16315e-05	33	426	-0.0287147	0.00465118	8.21279e-10	-0.0231898	0.00397047	6.22702e-09	44	0.00525244	1.00982e-05	-0.0263525	0.00306462	-8.59894	8.04528e-18	0	0.621736	0.732811	5.14952e-15	37	15	40347163	15	38134455	R			NA	NA								TRUE		15:40347004-40347548	Unclassified	TRUE
cg11639950	-0.0219584	0.00676911	0.00133582	33	426	-0.0260018	0.00427965	1.50048e-09	-0.0322507	0.00462175	4.28401e-12	44	0.006114	1.32834e-07	-0.0267668	0.00311325	-8.59769	8.13351e-18	0	1.34105	0.51144	5.19854e-15	37	12	125003407	12	123569360	F			NA	NA	NCOR2;NCOR2	NM_006312;NM_001077261	5'UTR;5'UTR	chr12:125003217-125003482	Island		RDMR	TRUE	12:123568738-123569372			NA
cg22846067	-0.0205102	0.00617318	0.00102246	33	426	-0.0287433	0.00450984	2.33726e-10	-0.0245732	0.00384085	2.03526e-10	44	0.00508097	1.32261e-06	-0.0254354	0.00295988	-8.5934	8.44354e-18	0	1.20332	0.547902	5.38897e-15	37	15	75252565	15	73039618	F	rs36116732		NA	NA				chr15:75251467-75251773	S_Shore			NA				NA
cg08970648	-0.0251866	0.00799442	0.0018235	33	426	-0.0376276	0.00504467	1.34494e-13	-0.023702	0.00525522	6.92348e-06	44	0.006952	0.00065111	-0.0312441	0.00363618	-8.59256	8.50526e-18	0.403398	3.35232	0.187091	5.42061e-15	37	3	50644192	3	50619196	F	rs74957911		NA	NA	CISH;CISH	NM_145071;NM_013324	3'UTR;3'UTR					NA		3:50643994-50644246	Promoter_Associated_Cell_type_specific	NA
cg07250214	-0.0377115	0.0112189	0.000893839	33	426	-0.044899	0.00685445	7.4533e-11	-0.0395617	0.00668799	4.00072e-09	44	0.00884738	7.76475e-06	-0.0419162	0.00487924	-8.59072	8.6426e-18	0	0.400649	0.818465	5.50028e-15	37	17	77763166	17	75377761	F	rs79934344		NA	NA				chr17:77763364-77767356	N_Shore		RDMR	NA				NA
cg06688763	-0.0742965	0.0181578	5.74212e-05	33	426	-0.0657436	0.0100039	6.4768e-11	-0.0972091	0.0188826	2.93931e-07	44	0.0249793	9.95923e-05	-0.0709645	0.0082682	-8.58282	9.25775e-18	0	1.4099	0.494133	5.88338e-15	37	7	92238207	7	92076143	F			NA	NA	CDK6;CDK6	NM_001259;NM_001145306	3'UTR;3'UTR				CDMR	NA	7:92076022-92076150			NA
cg26963277	-0.0303016	0.00875877	0.0006336	33	426	-0.0290047	0.00386141	9.12243e-14	-0.0169535	0.00439822	0.000120252	44	0.0058183	0.00357039	-0.025912	0.00302004	-8.58005	9.48352e-18	0.38714	3.26339	0.195598	6.01829e-15	37	11	2722407	11	2678983	R			NA	NA	KCNQ1OT1;KCNQ1;KCNQ1	NR_002728;NM_000218;NM_181798	TSS1500;Body;Body	chr11:2720410-2722087	S_Shore			NA				NA
cg05892030	-0.02931	0.00788338	0.000246757	33	426	-0.0300342	0.00526723	1.3786e-08	-0.0368271	0.00526661	3.87399e-12	44	0.00696708	1.25104e-07	-0.031798	0.00370787	-8.57581	9.8391e-18	0	0.732797	0.693226	6.23507e-15	37	14	51431710	14	50501460	R			NA	NA								TRUE				TRUE
cg26971042	-0.0237176	0.00582969	6.30814e-05	33	426	-0.0220377	0.00375311	5.1124e-09	-0.0206854	0.00328323	3.78042e-10	44	0.00434331	1.91125e-06	-0.0218927	0.00255298	-8.57533	9.88016e-18	0	0.176755	0.915415	6.2522e-15	37	15	70387217	15	68174271	R			NA	NA	TLE3;TLE3;TLE3	NM_001105192;NM_020908;NM_005078	Body;Body;Body	chr15:70387929-70393206	N_Shore			NA				NA
cg10512089	-0.0341133	0.00908835	0.000215803	33	426	-0.0370833	0.0057934	1.96042e-10	-0.0309794	0.00539067	1.07656e-08	44	0.00713119	1.39778e-05	-0.0345496	0.00403025	-8.57257	1.01196e-17	0	0.444222	0.800826	6.39468e-15	37	11	57408751	11	57165327	R			NA	NA	MIR130A	NR_029673	Body					NA				TRUE
cg06925984	-0.038232	0.0110992	0.000668182	33	426	-0.0287949	0.00436284	5.37853e-11	-0.0321635	0.00562122	1.24449e-08	44	0.00743618	1.52343e-05	-0.0305415	0.00356375	-8.57004	1.03451e-17	0	0.687938	0.708951	6.5279e-15	37	17	77767242	17	75381837	F			NA	NA				chr17:77763364-77767356	Island			NA	17:75381777-75382150			NA
cg19474833	-0.0324778	0.00792664	5.61344e-05	33	426	-0.0288169	0.00583186	8.47381e-07	-0.025592	0.00337505	5.55271e-14	44	0.00446478	9.92639e-09	-0.0277328	0.00323621	-8.56954	1.03897e-17	0	0.622806	0.732419	6.54681e-15	37	17	46622899	17	43977898	F			NA	NA	HOXB2	NM_002145	TSS1500	chr17:46620367-46621373	S_Shore		RDMR	NA				NA
cg09645818	-0.0282557	0.0115054	0.0147202	33	426	-0.0721485	0.00964332	1.13659e-13	-0.0511877	0.0086498	3.94276e-09	44	0.0114426	7.69772e-06	-0.0531983	0.00620829	-8.56891	1.04466e-17	0.767234	8.59231	0.0136208	6.57335e-15	37	11	10764592	11	10721168	R			NA	NA								TRUE		11:10764544-10764645	Unclassified_Cell_type_specific	NA
cg04786592	-0.0192879	0.0057105	0.000844996	33	426	-0.0298082	0.00427972	4.57503e-12	-0.0202885	0.00376875	8.33652e-08	44	0.00498559	4.71265e-05	-0.0241856	0.00282285	-8.56778	1.05495e-17	0.349085	3.0726	0.215176	6.62876e-15	37	13	52375776	13	51273777	F	rs75675548		NA	NA	DHRS12;DHRS12	NM_001031719;NM_024705	5'UTR;5'UTR	chr13:52377821-52378573	N_Shelf			NA				NA
cg15826519	-0.0277384	0.00719734	0.000147001	33	426	-0.0352268	0.00674874	1.99699e-07	-0.0419402	0.00550088	4.06977e-14	44	0.00727698	8.24346e-09	-0.0349311	0.00407757	-8.56665	1.06539e-17	0	1.92834	0.3813	6.68497e-15	37	1	19808575	1	19681162	F			NA	NA	CAPZB	NM_004930	Body	chr1:19811703-19812644	N_Shelf			TRUE				NA
cg15430294	-0.0447947	0.00898487	1.13988e-06	33	426	-0.0395864	0.00671173	4.37564e-09	-0.0321857	0.00632697	4.04154e-07	44	0.0083698	0.000120327	-0.0387447	0.00452396	-8.56433	1.08708e-17	0	1.08324	0.581806	6.81147e-15	37	19	47125648	19	51817488	R			NA	NA	PTGIR	NM_000960	Body	chr19:47126782-47127478	N_Shore			TRUE		19:47124787-47125700	Unclassified_Cell_type_specific	NA
cg25961816	-0.0232943	0.00591315	0.000105397	33	426	-0.0167607	0.00237747	2.53583e-12	-0.0145522	0.00356573	4.6911e-05	44	0.00471702	0.00203529	-0.0171104	0.00199816	-8.5631	1.09875e-17	0	1.40946	0.494243	6.87494e-15	37	6	121972775	6	122014474	R			NA	NA								TRUE		6:121972626-121972927	Unclassified_Cell_type_specific	NA
cg27467282	-0.0231816	0.00749392	0.00219817	33	426	-0.0277188	0.00435064	2.37098e-10	-0.02885	0.00449588	1.80082e-10	44	0.0059475	1.22978e-06	-0.0272253	0.00317968	-8.56228	1.10655e-17	0	0.378661	0.827513	6.91402e-15	37	13	52116184	13	51014185	R			NA	NA								TRUE				NA
cg13442709	-0.0202789	0.00399929	7.61373e-07	33	426	-0.0249809	0.00305466	5.36135e-16	-0.0061073	0.00185328	0.00100315	44	0.00245165	0.012735	-0.0147625	0.001725	-8.55801	1.14828e-17	0.921741	25.5562	2.82184e-06	7.16472e-15	37	9	71334425	9	70524245	F	rs78850632		NA	NA	PIP5K1B	NM_003558	5'UTR					TRUE				NA
cg11367633	-0.0180025	0.00965526	0.0633914	33	426	-0.0439539	0.00554012	3.68545e-15	-0.026089	0.00526021	7.77047e-07	44	0.0069586	0.000177417	-0.0338332	0.0039541	-8.55647	1.16373e-17	0.72467	7.26401	0.0264631	7.25097e-15	37	20	40247916	20	39681330	R			NA	NA	CHD6	NM_032221	TSS1500	chr20:40246345-40247841	S_Shore		RDMR	NA		20:40246132-40248101	Promoter_Associated	NA
cg26416159	-0.00460527	0.00439065	0.295222	33	426	-0.0088287	0.00122621	8.77984e-13	-0.0102793	0.00167179	9.73131e-10	44	0.00221157	3.35255e-06	-0.00891281	0.00104178	-8.55537	1.17494e-17	0	1.34897	0.50942	7.31064e-15	37	17	7077300	17	7018024	F			NA	NA	ASGR1	NM_001671	Body	chr17:7077021-7077888	Island			NA	17:7017621-7018569			TRUE
cg13279476	-0.028968	0.00862204	0.000899048	33	426	-0.0390861	0.00580408	2.20387e-11	-0.0316529	0.00568511	2.99776e-08	44	0.0075207	2.56762e-05	-0.0346872	0.00405498	-8.55421	1.18677e-17	0	1.17719	0.555107	7.37398e-15	37	3	15372965	3	15347969	F	rs78984649		NA	NA	SH3BP5;SH3BP5	NM_004844;NM_001018009	Body;5'UTR	chr3:15373314-15374209	N_Shore			NA		3:15372866-15374668	Promoter_Associated_Cell_type_specific	NA
cg15656257	-0.0156836	0.0053099	0.00343256	33	426	-0.0196967	0.00295177	3.32166e-11	-0.0228195	0.0037792	1.91243e-09	44	0.00499941	5.00854e-06	-0.0196052	0.00229266	-8.55132	1.21693e-17	0	0.959778	0.618852	7.55083e-15	37	12	123450216	12	122016169	F			NA	NA	ABCB9;ABCB9;ABCB9	NM_203444;NM_019624;NM_019625	5'UTR;5'UTR;5'UTR	chr12:123450868-123451207	N_Shore			NA				NA
cg22607339	-0.0295055	0.00830626	0.000454649	33	426	-0.0341379	0.00548909	6.18469e-10	-0.0361621	0.00580422	5.86387e-10	44	0.00767826	2.48107e-06	-0.0336304	0.00393307	-8.55069	1.22359e-17	0	0.363886	0.833649	7.5816e-15	37	1	43803159	1	43575746	F			NA	TRUE	MPL	NM_005373	TSS1500					NA				NA
cg11093760	-0.0263374	0.00749219	0.000519322	33	426	-0.031657	0.0046278	1.07402e-11	-0.0224292	0.00429551	1.99406e-07	44	0.00568243	7.90968e-05	-0.0276713	0.00323631	-8.55025	1.22827e-17	0	1.62446	0.443867	7.60005e-15	37	15	65503807	15	63290860	R			NA	NA	CILP;CILP	NM_003613;NM_003613	5'UTR;1stExon					TRUE		15:65503680-65503871	Unclassified_Cell_type_specific	NA
cg18796027	-0.0233318	0.00672004	0.000606331	33	426	-0.0255265	0.00378523	2.06824e-11	-0.0210933	0.00398269	1.33726e-07	44	0.00526861	6.23911e-05	-0.0238986	0.00279549	-8.54898	1.24178e-17	0	0.475577	0.788369	7.673e-15	37	6	33375357	6	33483335	R			NA	NA	KIFC1	NM_002263	Body	chr6:33377929-33379167	N_Shelf			NA		6:33374649-33375828	Gene_Associated	NA
cg13458609	-0.0186968	0.00712928	0.00925114	33	426	-0.0287691	0.00400376	9.73138e-13	-0.0264646	0.00499129	1.29534e-07	44	0.00660286	6.12223e-05	-0.0263782	0.00308615	-8.5473	1.26e-17	0	1.51769	0.468207	7.77482e-15	37	9	130608923	9	129648744	R			NA	NA	ENG;ENG	NM_001114753;NM_000118	Body;Body					TRUE				NA
cg00085438	-0.0170806	0.00916748	0.0635825	33	426	-0.0486166	0.00599054	8.8179e-16	-0.0467528	0.0100872	3.84596e-06	44	0.0133441	0.000458975	-0.0401172	0.00469426	-8.54602	1.2741e-17	0.766756	8.57473	0.0137411	7.85098e-15	37	3	152049980	3	153532670	F			NA	NA	MBNL1;MBNL1;MBNL1;MBNL1;MBNL1;MBNL1;MBNL1	NM_207295;NM_207293;NM_021038;NM_207292;NM_207296;NM_207297;NM_207294	Body;Body;Body;Body;Body;Body;Body					TRUE				NA
cg04774505	-0.024012	0.00661588	0.000342899	33	426	-0.0321847	0.00483524	3.70775e-11	-0.0240748	0.00440451	5.29238e-08	44	0.00582661	3.59831e-05	-0.0277082	0.00324315	-8.54361	1.30095e-17	0	1.55814	0.458833	7.99619e-15	37	14	24549943	14	23619783	F			NA	NA	NRL	NM_006177	3'UTR	chr14:24550317-24551148	N_Shore			NA				TRUE
cg16047471	-0.048315	0.00980001	1.4789e-06	33	426	-0.0354095	0.00632388	2.4808e-08	-0.0343559	0.00598693	1.13007e-08	44	0.00791997	1.43863e-05	-0.0376988	0.00441253	-8.54358	1.30125e-17	0	1.48272	0.476466	7.99619e-15	37	12	26274563	12	26165830	R			NA	NA	BHLHE41	NM_030762	3'UTR	chr12:26275049-26275878	N_Shore		RDMR	NA				NA
cg21822187	-0.0428018	0.0106599	7.80726e-05	33	426	-0.0434514	0.00648023	2.67652e-11	-0.0340217	0.00724626	2.88051e-06	44	0.0095859	0.000386498	-0.0409607	0.00479484	-8.54265	1.31179e-17	0	0.701557	0.70414	8.04988e-15	37	12	66286141	12	64572408	R			NA	NA	HMGA2;HMGA2	NM_003484;NM_003483	Body;Body					TRUE				TRUE
cg20495365	-0.0379943	0.0115078	0.00109827	33	426	-0.0343766	0.00582043	4.16973e-09	-0.0370566	0.00536453	6.95205e-12	44	0.0070966	1.77255e-07	-0.0357913	0.00419127	-8.53948	1.34829e-17	0	0.12751	0.938235	8.26248e-15	37	4	3371291	4	3341089	F			NA	NA	RGS12;RGS12;RGS12	NM_198227;NM_198229;NM_002926	TSS1500;Body;Body	chr4:3374733-3374998	N_Shelf			TRUE		4:3371177-3372283	Promoter_Associated	TRUE
cg17560136	-0.0201685	0.00794928	0.0117701	33	426	-0.0444321	0.00624744	1.63792e-12	-0.0424138	0.00682028	6.30159e-10	44	0.00902238	2.58954e-06	-0.0368244	0.00431409	-8.53583	1.39152e-17	0.680347	6.25678	0.0437881	8.5157e-15	37	8	21915510	8	21971456	R			NA	NA	EPB49;EPB49;EPB49;EPB49;EPB49;EPB49	NM_001114135;NM_001978;NM_001114136;NM_001114139;NM_001114138;NM_001114137	5'UTR;TSS1500;5'UTR;5'UTR;TSS1500;5'UTR	chr8:21914275-21914525	S_Shore			NA		8:21915070-21915574	Unclassified_Cell_type_specific	NA
cg04623297	-0.0118215	0.00586354	0.0448334	33	426	-0.0194565	0.00264853	3.06668e-13	-0.014984	0.0027716	7.35442e-08	44	0.00366649	4.37465e-05	-0.0172016	0.00201607	-8.53227	1.43509e-17	0	1.93258	0.380492	8.77029e-15	37	2	102051587	2	101418019	F			NA	NA	RFX8	NM_001145664	Body					TRUE	2:101417950-101418060			NA
cg04995717	-0.0444975	0.0129421	0.000683369	33	426	-0.0579822	0.00848105	1.10317e-11	-0.0527127	0.0102998	3.44333e-07	44	0.0136254	0.000109407	-0.0536713	0.00629199	-8.5301	1.46219e-17	0	0.76576	0.681895	8.92371e-15	37	9	27109293	9	27099293	F	rs72535318		NA	TRUE	TEK;TEK	NM_000459;NM_000459	5'UTR;1stExon					NA				NA
cg00193521	-0.0232231	0.00714999	0.00131753	33	426	-0.0275662	0.00459764	2.43797e-09	-0.033398	0.00482052	6.03578e-12	44	0.00637695	1.6294e-07	-0.0282054	0.00330663	-8.52993	1.46433e-17	0	1.16794	0.55768	8.92452e-15	37	17	68133597	17	65645192	F			NA	NA								TRUE				TRUE
cg18740175	-0.0365963	0.00916406	8.51375e-05	33	426	-0.0377257	0.00648299	6.9748e-09	-0.0394427	0.00622572	3.02785e-10	44	0.00823585	1.67497e-06	-0.0379609	0.00445243	-8.52588	1.51654e-17	0	0.0558605	0.972456	9.23014e-15	37	20	50110833	20	49544240	R			NA	NA	NFATC2;NFATC2;NFATC2	NM_001136021;NM_173091;NM_012340	Body;Body;Body	chr20:50108795-50109456	S_Shore			NA		20:50110492-50111567	Promoter_Associated_Cell_type_specific	NA
cg16402875	-0.023762	0.00607558	0.000117771	33	426	-0.0234306	0.0040832	1.1182e-08	-0.021867	0.0033363	7.40613e-11	44	0.00441351	7.24943e-07	-0.0229155	0.00268795	-8.52528	1.52441e-17	0	0.0917661	0.955154	9.26538e-15	37	7	29229717	7	29196242	R			NA	NA				chr7:29233704-29235046	N_Shelf			NA		7:29228464-29230305	Unclassified	TRUE
cg19230867	-0.0197684	0.00724099	0.0067717	33	426	-0.037464	0.00542001	6.5843e-12	-0.040282	0.00646573	5.87252e-10	44	0.00855335	2.48324e-06	-0.0329871	0.00386964	-8.52458	1.53361e-17	0.578259	4.74224	0.0933759	9.30864e-15	37	3	42103367	3	42078371	F	rs79512068		NA	NA								TRUE				TRUE
cg23781467	-0.0388122	0.00820053	3.6655e-06	33	426	-0.0313681	0.00539581	7.21444e-09	-0.0271597	0.00488041	3.04262e-08	44	0.00645618	2.59037e-05	-0.0315011	0.0036959	-8.52324	1.55156e-17	0	1.24762	0.535898	9.4022e-15	37	6	31760233	6	31868212	R			NA	NA	VARS	NM_006295	Body	chr6:31763240-31763905	N_Shelf			NA		6:31758726-31760405	Gene_Associated	NA
cg05318210	-0.031154	0.0083616	0.000239536	33	426	-0.0370354	0.00546095	1.59949e-11	-0.0271979	0.00549485	8.17404e-07	44	0.007269	0.000182834	-0.0329866	0.00387025	-8.52311	1.55324e-17	0	1.23191	0.540125	9.4022e-15	37	2	145780010	2	145496480	F			NA	NA								TRUE				NA
cg02097429	-0.0358147	0.00867189	4.91538e-05	33	426	-0.0401496	0.00691128	7.39151e-09	-0.0525324	0.00824798	2.44473e-10	44	0.010911	1.47492e-06	-0.0412373	0.00484315	-8.51455	1.67235e-17	0	1.48741	0.47535	1.01095e-14	37	16	27210995	16	27118496	F			NA	NA				chr16:27214772-27215678	N_Shelf			NA				NA
cg08477768	-0.0230064	0.00600768	0.000161538	33	426	-0.0235765	0.00375785	4.39062e-10	-0.0196875	0.00342223	1.03983e-08	44	0.00452718	1.36927e-05	-0.0221812	0.00260543	-8.51344	1.68855e-17	0	0.460147	0.794475	1.01936e-14	37	5	57925482	5	57961239	F			NA	NA	RAB3C	NM_138453	Body					TRUE				NA
cg08643824	-0.0219449	0.00849316	0.0103258	33	426	-0.0411541	0.00578817	1.66123e-12	-0.0359561	0.00628711	1.26462e-08	44	0.00831706	1.53802e-05	-0.0352841	0.00414628	-8.50981	1.74214e-17	0.428851	3.50171	0.173625	1.05029e-14	37	11	58294523	11	58051099	F		rs11543064	NA	NA	LPXN;LPXN	NM_001143995;NM_004811	3'UTR;3'UTR					NA				NA
cg16826307	-0.0257346	0.00923894	0.00574504	33	426	-0.0418961	0.00641136	8.25703e-11	-0.0439676	0.00671876	7.91926e-11	44	0.00888809	7.54418e-07	-0.0385468	0.00453136	-8.50667	1.78998e-17	0.221184	2.568	0.276927	1.07767e-14	37	12	46062678	12	44348945	F	rs11183162		NA	NA								TRUE				NA
cg06627334	-0.0350781	0.00885693	9.69896e-05	33	426	-0.0258235	0.00477543	7.23372e-08	-0.040069	0.00551205	5.49872e-13	44	0.00729175	3.90466e-08	-0.0309412	0.00364164	-8.49649	1.95405e-17	0.318248	2.93362	0.23066	1.17487e-14	37	5	141339748	5	141319932	F	rs164079		NA	NA	PCDH12	NM_016580	TSS1500					TRUE		5:141339595-141339883	Unclassified	NA
cg00076653	-0.037469	0.0108481	0.000646302	33	426	-0.0377333	0.00535457	2.58747e-12	-0.0289843	0.00651253	9.12579e-06	44	0.00861527	0.000767412	-0.0356203	0.00419412	-8.4929	2.01539e-17	0	0.778066	0.677712	1.21012e-14	37	4	15341878	4	14950976	R			NA	NA	C1QTNF7	NM_001135170	Body					NA				NA
cg21136499	-0.0382743	0.0110721	0.000639834	33	426	-0.0388441	0.00654869	3.58381e-09	-0.0413393	0.00624204	4.72516e-11	44	0.00825744	5.54845e-07	-0.0395365	0.00465539	-8.49262	2.02038e-17	0	0.0718364	0.964719	1.21148e-14	37	7	2551978	7	2518504	R		rs62444245	NA	NA	LFNG	NM_001166355	TSS200					NA				NA
cg07827420	-0.0275891	0.00672839	5.54319e-05	33	426	-0.0303435	0.00449392	1.95441e-11	-0.0183835	0.00387103	2.2172e-06	44	0.00512089	0.00033081	-0.0256331	0.00301869	-8.49144	2.041e-17	0.372525	3.18738	0.203175	1.22221e-14	37	17	75371764	17	72883359	F			NA	NA	SEPT9;SEPT9;SEPT9;SEPT9;SEPT9	NM_001113492;NM_001113493;NM_001113491;NM_006640;NM_001113494	5'UTR;Body;Body;Body;TSS1500	chr17:75368688-75370506	S_Shore		RDMR	TRUE				NA
cg16630369	-0.0264675	0.00830346	0.00161331	33	426	-0.033057	0.00450755	3.3569e-13	-0.021096	0.00491356	1.85926e-05	44	0.00650003	0.00117232	-0.0287239	0.00338275	-8.49127	2.04383e-17	0.157917	2.37506	0.304973	1.22226e-14	37	5	66307391	5	66343147	R			NA	NA	MAST4;MAST4	NM_015183;NM_001164664	Body;Body					TRUE				NA
cg06996423	-0.0310336	0.00657761	3.91973e-06	33	426	-0.0232857	0.00415949	2.49638e-08	-0.0217522	0.0036909	4.55603e-09	44	0.0048826	8.38793e-06	-0.0242197	0.00285297	-8.48932	2.07842e-17	0	1.37897	0.501836	1.24129e-14	37	10	105236233	10	105226223	R			NA	NA	CALHM3	NM_001129742	Body	chr10:105232921-105233456	S_Shelf			TRUE		10:105236178-105236349	Unclassified_Cell_type_specific	TRUE
cg26221111	-0.0385352	0.00717385	1.75299e-07	33	426	-0.0272741	0.0053319	3.46386e-07	-0.0277176	0.00483052	1.13304e-08	44	0.00639017	1.44087e-05	-0.0301779	0.00355569	-8.48719	2.11686e-17	0	1.80197	0.406169	1.26255e-14	37	5	10310759	5	10363759	R			NA	NA				chr5:10307520-10307913	S_Shelf			NA				TRUE
cg04192168	-0.01665	0.00698181	0.0178188	33	426	-0.0412981	0.00592786	4.51827e-12	-0.0295128	0.00445491	4.66181e-11	44	0.0058933	5.50406e-07	-0.0304323	0.00358597	-8.4865	2.12958e-17	0.725315	7.28107	0.0262383	1.26844e-14	37	15	64806741	15	62593794	R			NA	NA	ZNF609	NM_015042	Body					TRUE		15:64806601-64806812	Unclassified_Cell_type_specific	NA
cg14553895	-0.0428507	0.0104643	5.66705e-05	33	426	-0.0578349	0.00833345	5.43296e-12	-0.0354492	0.00849932	3.18904e-05	44	0.0112435	0.00161686	-0.0478509	0.00563953	-8.48491	2.1589e-17	0.305633	2.88032	0.23689	1.28419e-14	37	3	178899170	3	180381864	F			NA	NA	PIK3CA	NM_006218	5'UTR					TRUE				NA
cg07807219	-0.0235681	0.00676534	0.000581618	33	426	-0.0289977	0.00476715	1.43642e-09	-0.0295919	0.00462639	2.05516e-10	44	0.00612014	1.33028e-06	-0.0278873	0.0032871	-8.48387	2.17826e-17	0	0.539435	0.763595	1.29398e-14	37	1	163289415	1	161556039	F	rs75669523		NA	NA				chr1:163291479-163292021	N_Shelf			NA				NA
cg07175797	-0.0332109	0.00727549	7.76999e-06	33	426	-0.0295149	0.00463812	2.48945e-10	-0.0180053	0.00350431	3.09816e-07	44	0.00463577	0.000102754	-0.0253531	0.00298927	-8.48136	2.22579e-17	0.553966	4.48396	0.106248	1.32046e-14	37	16	50317656	16	48875157	F	rs78467711		NA	NA								TRUE				NA
cg22007809	-0.0458821	0.0111424	5.16571e-05	33	426	-0.040755	0.00726337	2.32139e-08	-0.047378	0.0073362	1.38241e-10	44	0.00970488	1.05083e-06	-0.0437213	0.00515526	-8.48092	2.23419e-17	0	0.346363	0.840985	1.32368e-14	37	2	202278709	2	201986954	R			NA	NA	TRAK2	NM_015049	Body					TRUE		2:202278681-202279183	Unclassified	NA
cg06376402	-0.0291467	0.00619547	4.167e-06	33	426	-0.0385219	0.0077173	6.56036e-07	-0.0434953	0.00633839	9.48757e-12	44	0.0083849	2.13327e-07	-0.0354814	0.00418609	-8.47603	2.33002e-17	0.0539846	2.11413	0.347474	1.37863e-14	37	10	134404945	10	134254935	F			NA	NA	INPP5A	NM_005539	Body					TRUE	10:134254853-134254936			TRUE
cg12371924	-0.0438294	0.0104466	3.75565e-05	33	426	-0.0460599	0.00738488	5.53329e-10	-0.0401826	0.00770203	2.04138e-07	44	0.0101888	8.02061e-05	-0.0439848	0.00518947	-8.47577	2.33525e-17	0	0.21844	0.896533	1.37989e-14	37	12	25102469	12	24993736	F			NA	NA	BCAT1	NM_005504	TSS200	chr12:25101607-25102073	S_Shore			NA		12:25101345-25102494	Promoter_Associated	NA
cg13655250	-0.0325368	0.00801999	6.60569e-05	33	426	-0.0326009	0.00590175	3.79396e-08	-0.032556	0.00493616	5.65632e-11	44	0.00652993	6.17527e-07	-0.0325706	0.00384304	-8.47523	2.34613e-17	0	4.91236e-05	0.999975	1.38449e-14	37	9	134544528	9	133534349	F			NA	NA	RAPGEF1;RAPGEF1	NM_198679;NM_005312	Body;Body					TRUE		9:134543106-134544761	Promoter_Associated	TRUE
cg19743891	-0.0367558	0.00854071	2.39402e-05	33	426	-0.0286781	0.00540391	1.25159e-07	-0.0405602	0.00591554	9.86018e-12	44	0.00782553	2.18278e-07	-0.0334192	0.00394415	-8.4731	2.38941e-17	0	1.75504	0.415812	1.40816e-14	37	1	26644573	1	26517160	F			NA	NA	UBXN11;UBXN11;CD52	NM_145345;NM_145345;NM_001803	1stExon;5'UTR;Body					NA		1:26644117-26644626	Unclassified	NA
cg27611263	-0.0383539	0.00903334	3.04938e-05	33	426	-0.0425657	0.00621671	1.0285e-11	-0.0326083	0.009033	0.000315243	44	0.0119495	0.00635587	-0.039877	0.0047071	-8.47166	2.41912e-17	0	0.585488	0.746213	1.42379e-14	37	2	40007061	2	39860565	R			NA	NA	THUMPD2;THUMPD2	NM_025264;NR_028102	TSS1500;TSS1500	chr2:40006090-40006463	S_Shore			NA		2:40005354-40007313	Promoter_Associated	NA
cg16678564	-0.0179797	0.00526611	0.000743521	33	426	-0.0264725	0.00358556	2.34394e-13	-0.0154526	0.00381944	5.45013e-05	44	0.00505264	0.00222579	-0.02165	0.00255644	-8.46882	2.47881e-17	0.473568	3.79916	0.149631	1.457e-14	37	8	21916802	8	21972748	F			NA	NA	EPB49;EPB49;EPB49;EPB49;EPB49;EPB49;EPB49;EPB49	NM_001978;NM_001114136;NM_001114138;NM_001114135;NM_001978;NM_001114138;NM_001114137;NM_001114139	1stExon;5'UTR;1stExon;5'UTR;5'UTR;5'UTR;5'UTR;5'UTR	chr8:21914275-21914525	S_Shelf	low-CpG:21972673-21972818		NA		8:21916525-21918452	Unclassified_Cell_type_specific	NA
cg00423486	-0.0320369	0.00704052	8.2788e-06	33	426	-0.0253817	0.00420007	1.82932e-09	-0.0202346	0.00377908	9.76336e-08	44	0.00499925	5.17613e-05	-0.0247684	0.00292511	-8.46749	2.50728e-17	0	1.90959	0.38489	1.4718e-14	37	1	8491132	1	8413719	R			NA	NA	RERE;RERE	NM_012102;NM_001042681	Body;Body					NA		1:8491122-8491432	Promoter_Associated_Cell_type_specific	NA
cg09304397	-0.0259508	0.0106797	0.0157905	33	426	-0.0453962	0.00630777	8.97679e-13	-0.0320159	0.00582972	4.5838e-08	44	0.007712	3.30396e-05	-0.0375984	0.00444052	-8.46712	2.51537e-17	0.383042	3.24171	0.197729	1.47461e-14	37	2	235580461	2	235245200	R			NA	NA								TRUE				NA
cg24222546	-0.0256776	0.0114336	0.0255697	33	426	-0.0471379	0.00653219	7.81695e-13	-0.0376103	0.00682316	4.09281e-08	44	0.00902619	3.08902e-05	-0.0406548	0.00480239	-8.46555	2.5495e-17	0.289449	2.81472	0.244789	1.49265e-14	37	15	74501771	15	72288824	F			NA	NA	STRA6;STRA6;STRA6	NM_001142620;NM_001142617;NM_001142619	TSS1500;TSS1500;TSS1500					TRUE				TRUE
cg09770579	-0.0226882	0.00615059	0.000275195	33	426	-0.0270046	0.00449777	2.31947e-09	-0.0232051	0.00370263	4.65537e-10	44	0.00489812	2.16304e-06	-0.0246866	0.00291671	-8.46386	2.58671e-17	0	0.462638	0.793486	1.51245e-14	37	16	17407429	16	17314930	R			NA	NA	XYLT1	NM_022166	Body					TRUE				NA
cg21734356	-0.0403816	0.0082561	1.7734e-06	33	426	-0.0227766	0.00457927	7.18322e-07	-0.0290933	0.0042684	1.29853e-11	44	0.00564656	2.57172e-07	-0.0276462	0.00326647	-8.46366	2.59122e-17	0.440709	3.57596	0.167298	1.51311e-14	37	18	3498854	18	3488854	F			NA	NA	DLGAP1;DLGAP1	NM_001003809;NM_004746	3'UTR;3'UTR	chr18:3498941-3499358	N_Shore			TRUE				NA
cg25305703	-0.0448141	0.0129856	0.000653014	33	426	-0.0607076	0.00884929	9.39999e-12	-0.049526	0.0100973	1.02474e-06	44	0.0133575	0.000209115	-0.0542512	0.00641437	-8.45775	2.72589e-17	0	1.1856	0.552778	1.58966e-14	37	8	128378218	8	128447400	F			NA	NA								TRUE				NA
cg12524640	-0.0368769	0.0074422	1.31545e-06	33	426	-0.0256819	0.00466851	4.31099e-08	-0.0249407	0.00437417	1.39658e-08	44	0.00578648	1.63139e-05	-0.0276007	0.00326507	-8.45332	2.83142e-17	0	1.93385	0.38025	1.64905e-14	37	1	2983056	1	2972916	R			NA	NA	FLJ42875;FLJ42875	NR_024371;NR_015440	Body;Body	chr1:2983925-2987962	N_Shore			NA		1:2983046-2983167	Unclassified_Cell_type_specific	TRUE
cg13850871	-0.0271703	0.00674277	7.37368e-05	33	426	-0.0280466	0.00440068	2.34062e-10	-0.0192006	0.00355577	7.61769e-08	44	0.00470384	4.46697e-05	-0.0245198	0.00290096	-8.45231	2.85596e-17	0.0363927	2.07553	0.354245	1.66118e-14	37	9	139583773	9	138703594	F			NA	NA				chr9:139580969-139582615	S_Shore			NA				NA
cg05969378	-0.0340342	0.00774383	1.62415e-05	33	426	-0.0316704	0.0054	5.32775e-09	-0.0255534	0.00447606	1.34065e-08	44	0.00592127	1.59227e-05	-0.0299715	0.00354684	-8.45019	2.90819e-17	0	0.930956	0.627835	1.68935e-14	37	1	167091161	1	165357785	R			NA	NA	DUSP27	NM_001080426	Body	chr1:167090575-167091010	S_Shore			TRUE				TRUE
cg19374752	-0.0203003	0.00543668	0.000232344	33	426	-0.0254393	0.00421999	2.0022e-09	-0.021402	0.00347165	8.80776e-10	44	0.00459256	3.15967e-06	-0.0227807	0.0026978	-8.4442	3.06132e-17	0	0.695173	0.706391	1.77599e-14	37	12	52404151	12	50690418	R			NA	NA	GRASP	NM_181711	Body	chr12:52400467-52401696	S_Shelf			TRUE		12:52403987-52404836	Unclassified_Cell_type_specific	TRUE
cg01301660	-0.035315	0.00775699	8.19504e-06	33	426	-0.0314596	0.00573343	4.66153e-08	-0.0443012	0.00717576	8.33526e-10	44	0.00949263	3.05781e-06	-0.035013	0.00414735	-8.44224	3.11303e-17	0	1.34301	0.51094	1.80365e-14	37	5	110886711	5	110914610	R			NA	NA								TRUE		5:110886029-110886878	Unclassified	TRUE
cg03861784	-0.0301456	0.00688402	1.73855e-05	33	426	-0.0339895	0.00535525	2.76716e-10	-0.0239105	0.00497474	1.67309e-06	44	0.00658096	0.000279832	-0.03002	0.00355648	-8.44092	3.14844e-17	0	1.4116	0.493714	1.8218e-14	37	12	66442412	12	64728679	F			NA	NA								TRUE				NA
cg17330252	-0.0330886	0.00802599	5.06375e-05	33	426	-0.0352157	0.00593081	3.45407e-09	-0.0355723	0.0061614	9.22594e-09	44	0.00815077	1.27537e-05	-0.034747	0.00411673	-8.44045	3.16123e-17	0	0.0591952	0.970836	1.82682e-14	37	12	69809627	12	68095894	F			NA	NA								TRUE		12:69808606-69810501	Unclassified	TRUE
cg19998400	-0.0202052	0.0065212	0.00216271	33	426	-0.0354037	0.0051495	8.48441e-12	-0.0221773	0.00384674	9.67647e-09	44	0.00508876	1.312e-05	-0.0267085	0.00316477	-8.43934	3.19141e-17	0.568836	4.63861	0.098342	1.84188e-14	37	2	235875195	2	235539934	F			NA	NA	SH3BP4	NM_014521	5'UTR					TRUE				NA
cg01593673	-0.0327266	0.00829818	0.000103581	33	426	-0.0331504	0.00501124	4.86627e-11	-0.0244555	0.00512283	1.96355e-06	44	0.00677687	0.000307764	-0.0305823	0.00362459	-8.43746	3.24321e-17	0	1.14675	0.563621	1.86936e-14	37	17	46648014	17	44003013	F			NA	NA	HOXB3	NM_002146	5'UTR					TRUE				NA
cg03450842	-0.0373062	0.00793897	4.26977e-06	33	426	-0.0345849	0.00581214	3.2012e-09	-0.0262277	0.00513116	3.55987e-07	44	0.00678789	0.000111591	-0.0325274	0.00385838	-8.43032	3.4472e-17	0	1.34896	0.50942	1.98437e-14	37	10	80834947	10	80504953	F	rs7082178		NA	NA	ZMIZ1	NM_020338	5'UTR					TRUE				NA
cg01753263	-0.0225397	0.00675626	0.000975578	33	426	-0.0221495	0.00365262	1.61147e-09	-0.0213249	0.00334758	2.42719e-10	44	0.00442843	1.46862e-06	-0.0219229	0.00260067	-8.4297	3.46547e-17	0	0.030413	0.984909	1.99232e-14	37	5	171879957	5	171812562	R			NA	NA	SH3PXD2B	NM_001017995	Body	chr5:171881182-171881547	N_Shore			NA				NA
cg05361273	-0.0257706	0.0051646	1.11703e-06	33	426	-0.0185187	0.00357145	2.39854e-07	-0.0164429	0.00268137	1.07639e-09	44	0.00354712	3.5596e-06	-0.0190659	0.00226242	-8.42721	3.53995e-17	0.113338	2.25565	0.323736	2.03252e-14	37	2	128410029	2	128126499	F			NA	NA	GPR17;LIMS2;GPR17;GPR17;LIMS2;LIMS2;LIMS2;GPR17	NM_001161416;NM_001136037;NM_001161415;NM_005291;NM_001161403;NM_017980;NM_001161404;NM_001161417	3'UTR;Body;3'UTR;3'UTR;Body;Body;Body;3'UTR	chr2:128410563-128410804	N_Shore			NA				NA
cg12374579	-0.0254799	0.00725669	0.000526984	33	426	-0.0315377	0.00457776	7.70138e-12	-0.0236458	0.00509017	3.65725e-06	44	0.00673366	0.000445447	-0.0282808	0.00335647	-8.42578	3.58345e-17	0	1.12894	0.568661	2.05485e-14	37	17	79970313	17	77563602	R			NA	NA	ASPSCR1	NM_024083	Body	chr17:79966854-79967138	S_Shelf			NA	17:77563350-77563603			TRUE
cg03572680	-0.0307539	0.00639827	2.61961e-06	33	426	-0.0270914	0.00451286	2.33113e-09	-0.0204186	0.00424004	1.59811e-06	44	0.00560904	0.00027231	-0.025927	0.00308146	-8.41386	3.96738e-17	0	1.60012	0.449301	2.27209e-14	37	11	124768554	11	124273764	R			NA	NA	ROBO4	NM_019055	TSS1500					NA		11:124767845-124769815	Unclassified_Cell_type_specific	TRUE
cg16568360	-0.0131836	0.00660625	0.0470342	33	426	-0.0272511	0.00407661	3.06863e-11	-0.0223743	0.00335542	3.49917e-11	44	0.0044388	4.64018e-07	-0.0229934	0.00273342	-8.41195	4.03263e-17	0.396728	3.31525	0.190591	2.3065e-14	37	16	29987261	16	29894762	F			NA	NA	TAOK2;TAOK2	NM_004783;NM_016151	5'UTR;5'UTR	chr16:29984664-29985459	S_Shore			TRUE		16:29987249-29987337	Unclassified_Cell_type_specific	NA
cg03583857	-0.0351539	0.00749607	4.45576e-06	33	426	-0.0218576	0.00451694	1.41499e-06	-0.026296	0.00378378	5.21066e-12	44	0.00500547	1.49275e-07	-0.0257347	0.00306107	-8.40711	4.20223e-17	0.140984	2.32824	0.312197	2.40042e-14	37	1	208085022	1	206151645	F			NA	TRUE	CD34;CD34	NM_001773;NM_001025109	TSS1500;TSS1500	chr1:208084098-208084513	S_Shore			NA				NA
cg02402368	-0.0433549	0.0132297	0.00119393	33	426	-0.058964	0.00865472	1.2963e-11	-0.048188	0.00951374	4.52861e-07	44	0.0125855	0.00012874	-0.0527689	0.00627737	-8.4062	4.23513e-17	0	1.1512	0.562367	2.41612e-14	37	8	6420726	8	6408134	R			NA	NA	ANGPT2;ANGPT2;ANGPT2;ANGPT2;ANGPT2;ANGPT2;MCPH1	NM_001118888;NM_001147;NM_001118887;NM_001118888;NM_001147;NM_001118887;NM_024596	5'UTR;1stExon;5'UTR;1stExon;5'UTR;1stExon;Body	chr8:6424215-6424888	N_Shelf			TRUE		8:6420381-6420930	Unclassified_Cell_type_specific	NA
cg04813911	-0.0139286	0.00534411	0.00968755	33	426	-0.0213357	0.00307014	5.09395e-12	-0.0151555	0.00270327	2.4091e-08	44	0.00357609	2.25506e-05	-0.0179494	0.00213539	-8.40568	4.25398e-17	0.164235	2.39302	0.302248	2.42378e-14	37	15	65503889	15	63290942	R			NA	NA	CILP	NM_003613	TSS200					TRUE				NA
cg13905081	-0.037015	0.00791069	4.67176e-06	33	426	-0.0326578	0.00564944	8.73673e-09	-0.0246004	0.0044921	4.99537e-08	44	0.00594249	3.47701e-05	-0.0305615	0.00363625	-8.40468	4.29015e-17	0	1.8095	0.404644	2.44126e-14	37	9	140199209	9	139319030	R			NA	NA				chr9:140195501-140197475	S_Shore			NA		9:140199040-140199749	Unclassified	NA
cg07615364	-0.0265559	0.0063924	4.45037e-05	33	426	-0.0284563	0.00469843	1.68621e-09	-0.0238728	0.00437204	5.45979e-08	44	0.00578367	3.66547e-05	-0.0266148	0.00316756	-8.4023	4.378e-17	0	0.378466	0.827594	2.48808e-14	37	3	52088726	3	52063766	F			NA	NA	DUSP7	NM_001947	Body	chr3:52089652-52090845	N_Shore			NA				NA
cg09321403	-0.0477174	0.0115217	4.68879e-05	33	426	-0.0434437	0.00659016	5.66286e-11	-0.0331948	0.00755884	1.19546e-05	44	0.00999941	0.000901214	-0.0417103	0.00496538	-8.40022	4.45658e-17	0	1.06624	0.586772	2.52952e-14	37	6	13555624	6	13663603	F	rs73356472		NA	NA								TRUE				NA
cg05288253	-0.0283166	0.00694304	6.05874e-05	33	426	-0.0293759	0.00453941	1.24634e-10	-0.0187006	0.00367043	3.87962e-07	44	0.00485552	0.00011744	-0.025125	0.00299222	-8.39678	4.58894e-17	0.295495	2.83887	0.24185	2.60133e-14	37	16	89552259	16	88079760	R			NA	NA	ANKRD11	NM_013275	5'UTR	chr16:89555775-89557753	N_Shelf			NA				NA
cg00460983	-0.0251399	0.00725575	0.000621908	33	426	-0.0307852	0.00520752	4.03582e-09	-0.0378067	0.00573549	5.79497e-11	44	0.00758734	6.2649e-07	-0.0309864	0.00369507	-8.38589	5.03446e-17	0	1.4588	0.482199	2.85027e-14	37	10	91133941	10	91123921	F			NA	NA								TRUE				TRUE
cg11466832	-0.0297193	0.0076905	0.00014119	33	426	-0.0336748	0.0054889	1.04224e-09	-0.0329238	0.00589011	2.64792e-08	44	0.00779189	2.38524e-05	-0.0324844	0.00387578	-8.38137	5.23142e-17	0	0.17949	0.914164	2.95802e-14	37	2	11885560	2	11803011	R			NA	NA	LPIN1	NM_145693	TSS1500	chr2:11886249-11887207	N_Shore			TRUE		2:11884075-11886107	Unclassified	NA
cg06761203	-0.0248807	0.00735661	0.000831927	33	426	-0.033344	0.00484707	8.25389e-12	-0.0195575	0.00375883	2.19924e-07	44	0.00497247	8.38335e-05	-0.0263089	0.00313904	-8.38117	5.24028e-17	0.498463	3.98774	0.136167	2.95928e-14	37	12	58147888	12	56434155	R			NA	NA	2024-03-09	NM_138396	TSS1500	chr12:58148888-58149781	N_Shore			NA				NA
cg27021327	-0.0246174	0.00906007	0.00703441	33	426	-0.0434227	0.00572952	5.52742e-14	-0.0257349	0.00610791	2.64866e-05	44	0.00808	0.00144748	-0.034796	0.00415363	-8.37724	5.41851e-17	0.582181	4.78676	0.0913203	3.05606e-14	37	7	5272697	7	5239223	F		rs35919409	NA	NA	WIPI2;WIPI2;WIPI2;WIPI2;WIPI2	NM_016003;NM_001033520;NM_001033519;NM_015610;NM_001033518	3'UTR;3'UTR;3'UTR;3'UTR;3'UTR					NA	7:5239106-5239528			NA
cg02597894	-0.0305342	0.00816665	0.000228059	33	426	-0.0335869	0.0052422	1.88571e-10	-0.0261578	0.00495468	1.46389e-07	44	0.00655442	6.58346e-05	-0.0306576	0.00365978	-8.37689	5.43441e-17	0	0.783801	0.675771	3.06116e-14	37	6	31760796	6	31868775	R			NA	NA	VARS	NM_006295	Body	chr6:31763240-31763905	N_Shelf			NA				NA
cg17611046	-0.0284512	0.00697668	6.06786e-05	33	426	-0.0229206	0.00433636	1.40345e-07	-0.0299644	0.00438491	1.15307e-11	44	0.00580069	2.39604e-07	-0.0260427	0.00310919	-8.37605	5.47323e-17	0	1.09462	0.578505	3.07914e-14	37	6	5672954	6	5617953	F			NA	NA	FARS2	NM_006567	Body					TRUE				TRUE
cg16294280	-0.0111957	0.00455093	0.0145514	33	426	-0.0218177	0.00310346	2.90999e-12	-0.0203922	0.00358158	1.46372e-08	44	0.00473798	1.67752e-05	-0.0188868	0.002255	-8.37555	5.49684e-17	0.480374	3.84892	0.145955	3.08852e-14	37	12	25048139	12	24939406	R			NA	NA	BCAT1	NM_005504	Body					TRUE				NA
cg00026474	-0.0231617	0.00691315	0.000928708	33	426	-0.0253696	0.00420806	1.99588e-09	-0.0280739	0.00444464	3.41662e-10	44	0.00587971	1.79968e-06	-0.0256708	0.00306682	-8.37052	5.73663e-17	0	0.3039	0.859031	3.2192e-14	37	8	134585500	8	134654682	F	rs2922465		NA	NA	ST3GAL1;ST3GAL1	NM_173344;NM_003033	TSS1500;TSS1500	chr8:134581969-134584875	S_Shore			NA				NA
cg00192882	-0.0329851	0.00700098	4.03788e-06	33	426	-0.0230103	0.00390186	4.39699e-09	-0.0183099	0.00344712	1.23067e-07	44	0.00456011	5.93886e-05	-0.0228424	0.00273	-8.36716	5.90226e-17	0.352474	3.08868	0.213453	3.30798e-14	37	17	19291120	17	19231713	R			NA	NA	MFAP4	NM_002404	TSS1500					TRUE				TRUE
cg01618988	-0.0510694	0.0115957	1.56176e-05	33	426	-0.0426746	0.00699137	1.26247e-09	-0.0417171	0.00849999	1.00934e-06	44	0.0112444	0.000207243	-0.0442068	0.00528482	-8.36487	6.018e-17	0	0.447308	0.799592	3.36862e-14	37	20	61635995	20	61106440	F	rs11384226		NA	NA				chr20:61636171-61639055	N_Shore			NA		20:61635724-61636621	Unclassified_Cell_type_specific	NA
cg24633390	-0.0146571	0.00699179	0.0370353	33	426	-0.0351648	0.00467129	8.07626e-14	-0.0246933	0.00480978	3.16476e-07	44	0.00636274	0.000104061	-0.0277112	0.00331525	-8.3587	6.34158e-17	0.680353	6.25691	0.0437854	3.5453e-14	37	1	173159746	1	171426369	F			NA	NA	TNFSF4	NM_003326	Body					TRUE				TRUE
cg01506917	-0.0372482	0.0106425	0.000548743	33	426	-0.0481871	0.00674668	1.3223e-12	-0.0281488	0.00676579	3.33572e-05	44	0.0089503	0.0016608	-0.0401763	0.00480671	-8.35837	6.35913e-17	0.392348	3.29136	0.192882	3.55066e-14	37	6	42417086	6	42525064	R			NA	NA	TRERF1	NM_033502	5'UTR	chr6:42419510-42419743	N_Shelf			NA				NA
cg01552919	-0.0246345	0.00961255	0.0109575	33	426	-0.0273008	0.00380731	1.08213e-12	-0.0230497	0.00498694	4.08887e-06	44	0.0065971	0.000475999	-0.0260697	0.00311913	-8.35801	6.37874e-17	0	0.336404	0.845183	3.55716e-14	37	4	901847	4	891847	R			NA	NA	GAK	NM_005255	Body	chr4:899774-899985	S_Shore			TRUE	4:891685-892029			NA
cg00101940	-0.0204066	0.00690393	0.00340954	33	426	-0.0349722	0.00493768	2.01337e-12	-0.0242322	0.00481449	5.33864e-07	44	0.00636898	0.000141958	-0.0283898	0.00339719	-8.35687	6.44068e-17	0.435086	3.54036	0.170302	3.58722e-14	37	16	85479301	16	84036802	R			NA	NA								TRUE	16:84036765-84036812			TRUE
cg13038618	-0.0450087	0.0106829	3.49221e-05	33	426	-0.0416518	0.00630004	4.99192e-11	-0.0259595	0.00578522	7.70397e-06	44	0.00765313	0.000693836	-0.036978	0.00442673	-8.35333	6.63638e-17	0.372712	3.18833	0.203078	3.68711e-14	37	14	77467391	14	76537144	F	rs77768261		NA	NA								NA	14:76536767-76537145			NA
cg23371208	-0.0263798	0.00664769	9.40723e-05	33	426	-0.0274558	0.0042379	1.18866e-10	-0.0183484	0.003681	6.84545e-07	44	0.0048695	0.000164549	-0.0240658	0.00288098	-8.35333	6.63656e-17	0.0652549	2.13962	0.343074	3.68711e-14	37	11	57408514	11	57165090	F			NA	NA	MIR130A	NR_029673	TSS200					NA				TRUE
cg27449150	-0.0317496	0.00732163	2.08422e-05	33	426	-0.0283672	0.00474191	2.64483e-09	-0.023934	0.00454169	1.54092e-07	44	0.00600809	6.78701e-05	-0.0277098	0.00331806	-8.35119	6.75814e-17	0	0.718615	0.69816	3.74998e-14	37	1	118197326	1	117998849	F			NA	NA								TRUE		1:118197161-118197568	Unclassified_Cell_type_specific	NA
cg08716255	-0.0464531	0.0108665	2.70082e-05	33	426	-0.0436369	0.00708796	9.1327e-10	-0.0397598	0.00810376	1.01726e-06	44	0.0107203	0.000208207	-0.0433702	0.0051935	-8.35087	6.77606e-17	0	0.19533	0.906953	3.75192e-14	37	11	95433344	11	95072992	R			NA	NA								TRUE		11:95432864-95433502	Unclassified	NA
cg19699090	-0.0249925	0.00851781	0.00364815	33	426	-0.0326555	0.0047074	5.54767e-12	-0.0240522	0.00478509	5.5259e-07	44	0.00633008	0.000144895	-0.028836	0.00345307	-8.35083	6.77844e-17	0	1.43309	0.488437	3.75192e-14	37	6	36808894	6	36916872	R		rs55729134	NA	NA				chr6:36806881-36807217	S_Shore			NA				TRUE
cg10922280	-0.029175	0.0063347	6.48697e-06	33	426	-0.0251659	0.00431318	6.36881e-09	-0.0212155	0.0040896	2.38629e-07	44	0.00541003	8.79972e-05	-0.0248551	0.00297693	-8.34924	6.8703e-17	0	0.922836	0.630389	3.79805e-14	37	16	68034227	16	66591728	R			NA	TRUE	DPEP2	NM_022355	TSS1500					TRUE				NA
cg15728320	-0.0186913	0.00765515	0.0152974	33	426	-0.0367762	0.00513413	1.14142e-12	-0.0257106	0.00474752	6.98719e-08	44	0.00628038	4.2436e-05	-0.0294443	0.00352772	-8.34655	7.02859e-17	0.541909	4.36594	0.112706	3.88075e-14	37	1	47658945	1	47431532	R			NA	NA								TRUE		1:47658105-47659561	Unclassified	TRUE
cg11827101	-0.0219988	0.00618222	0.000444551	33	426	-0.029911	0.00489037	1.16991e-09	-0.0214145	0.00349961	1.16707e-09	44	0.00462956	3.73486e-06	-0.024647	0.00295352	-8.34494	7.125e-17	0	1.82963	0.400591	3.92911e-14	37	2	8468422	2	8385873	R			NA	TRUE								NA				NA
cg05093811	-0.0316512	0.00962535	0.0011492	33	426	-0.0305525	0.00547895	2.82542e-08	-0.0402462	0.00566577	1.7874e-12	44	0.00749511	7.88859e-08	-0.0335314	0.00401911	-8.34299	7.24376e-17	0	1.13639	0.566548	3.98967e-14	37	3	58059919	3	58034959	R			NA	NA	FLNB;FLNB;FLNB;FLNB	NM_001164319;NM_001164317;NM_001164318;NM_001457	Body;Body;Body;Body					TRUE				NA
cg25268718	-0.0459381	0.0085598	1.79622e-07	33	426	-0.0290535	0.00510864	1.5026e-08	-0.0228534	0.00475171	1.64757e-06	44	0.00628592	0.000277287	-0.030005	0.00359737	-8.34081	7.37811e-17	0.5828	4.79386	0.0909968	4.05719e-14	37	14	24604711	14	23674551	F			NA	TRUE	PSME1;PSME1	NM_006263;NM_176783	TSS1500;TSS1500	chr14:24605082-24605760	N_Shore			NA				NA
cg27646484	-0.0237741	0.00658757	0.000369746	33	426	-0.027634	0.00428896	1.49593e-10	-0.0221579	0.00422794	1.79958e-07	44	0.00559303	7.44209e-05	-0.0252202	0.00302375	-8.34071	7.38454e-17	0	0.664702	0.717235	4.05719e-14	37	16	31210736	16	31118237	F			NA	NA				chr16:31213566-31214287	N_Shelf			NA				NA
cg12731773	-0.0300354	0.00751595	8.42086e-05	33	426	-0.0307594	0.0060338	3.79314e-07	-0.0311051	0.00447738	5.30167e-12	44	0.00592302	1.50824e-07	-0.0307192	0.00368419	-8.33811	7.54865e-17	0	0.0125659	0.993737	4.13902e-14	37	11	846055	11	836055	R		rs79688407	NA	NA	TSPAN4;TSPAN4;TSPAN4;TSPAN4;TSPAN4;TSPAN4;TSPAN4	NM_001025236;NM_001025239;NM_001025238;NM_001025235;NM_003271;NM_001025237;NM_001025234	5'UTR;5'UTR;5'UTR;5'UTR;5'UTR;5'UTR;5'UTR	chr11:849087-850982	N_Shelf			TRUE		11:845952-846168	Unclassified_Cell_type_specific	NA
cg13827287	-0.0200999	0.00585873	0.000701532	33	426	-0.0248976	0.00392577	2.85351e-10	-0.0209475	0.003715	2.00546e-08	44	0.00491449	2.02242e-05	-0.0226578	0.0027174	-8.33806	7.55203e-17	0	0.63725	0.727148	4.13902e-14	37	12	54730461	12	53016728	F			NA	NA	MIR148B;COPZ1	NR_029894;NM_016057	TSS1500;Body					NA		12:54730234-54730622	Unclassified	NA
cg11789321	-0.0304658	0.0086492	0.000506298	33	426	-0.0336544	0.00541273	6.24687e-10	-0.0311661	0.00546973	1.4282e-08	44	0.00723578	1.65322e-05	-0.0323008	0.00387493	-8.33583	7.69537e-17	0	0.13214	0.936065	4.21241e-14	37	5	56773063	5	56808820	R			NA	NA								TRUE				NA
cg17601209	-0.0043229	0.00352731	0.221494	33	426	-0.0171038	0.00213508	2.01664e-15	-0.0116231	0.00237094	1.03803e-06	44	0.00313646	0.000210722	-0.0131566	0.00157839	-8.33547	7.71932e-17	0.798565	9.92876	0.00698227	4.22034e-14	37	1	3191678	1	3181538	R		rs75375178	NA	NA	PRDM16;PRDM16	NM_022114;NM_199454	Body;Body	chr1:3195376-3196052	N_Shelf			NA	1:3181475-3181562			NA
cg02029665	-0.0165323	0.00486651	0.000789357	33	426	-0.024597	0.00372609	5.3343e-11	-0.0192361	0.00360719	1.09813e-07	44	0.00477186	5.55034e-05	-0.0209555	0.00251444	-8.33407	7.81083e-17	0	1.91108	0.384604	4.26514e-14	37	22	46441799	22	44820463	F	rs12158719		NA	NA	LOC100271722	NR_027036	TSS1500	chr22:46440393-46441019	S_Shore			NA				NA
cg10950358	-0.0380712	0.0119113	0.00156733	33	426	-0.0581387	0.0082336	2.34211e-12	-0.0421819	0.00930476	6.21306e-06	44	0.012309	0.000610494	-0.0494499	0.00593398	-8.33334	7.85932e-17	0.157838	2.37484	0.305007	4.28637e-14	37	1	147253401	1	145720025	R			NA	NA								TRUE				NA
cg05308819	-0.0317989	0.00637632	1.13207e-06	33	426	-0.0257136	0.00466159	3.96489e-08	-0.0197777	0.00369697	1.0015e-07	44	0.00489063	5.25492e-05	-0.0248374	0.00298244	-8.32788	8.23033e-17	0.129547	2.29765	0.317008	4.48324e-14	37	1	155959156	1	154225780	R			NA	NA								TRUE		1:155958631-155960320	Unclassified	TRUE
cg05168368	-0.030197	0.00670941	1.0289e-05	33	426	-0.0325943	0.00515775	3.29385e-10	-0.0237013	0.00563281	2.71507e-05	44	0.00745151	0.001469	-0.0298517	0.00358483	-8.32721	8.27677e-17	0	0.966667	0.616724	4.50304e-14	37	6	14209372	6	14317351	F			NA	NA				chr6:14211081-14211744	N_Shore			NA		6:14209366-14209468	Unclassified_Cell_type_specific	NA
cg26757820	-0.0243189	0.010535	0.0217748	33	426	-0.0452568	0.0057604	6.70583e-15	-0.0318166	0.0100926	0.0016474	44	0.0133513	0.0171702	-0.0393571	0.00472684	-8.32629	8.3412e-17	0.412718	3.40552	0.18218	4.53256e-14	37	10	76349278	10	76019284	R			NA	NA	ADK;ADK	NM_001123;NM_006721	Body;Body					TRUE		10:76348818-76349637	Unclassified	NA
cg27059698	-0.0178892	0.00791752	0.0246967	33	426	-0.0327671	0.00456708	1.05159e-12	-0.0278217	0.00535861	2.33271e-07	44	0.00708877	8.68185e-05	-0.0287603	0.00345454	-8.32537	8.40686e-17	0.25163	2.67247	0.262833	4.55997e-14	37	17	17625521	17	17566246	R			NA	NA	RAI1	NM_030665	5'UTR	chr17:17625605-17628500	N_Shore		RDMR	TRUE				NA
cg02988730	-0.0232419	0.0057806	7.6392e-05	33	426	-0.0306054	0.00496087	8.43337e-10	-0.0248102	0.00466619	1.19548e-07	44	0.00617279	5.83744e-05	-0.0267579	0.00321405	-8.32529	8.41208e-17	0	1.07101	0.585374	4.55997e-14	37	1	110167509	1	109969032	R			NA	NA	AMPD2;AMPD2;AMPD2	NM_139156;NM_004037;NM_203404	Body;Body;TSS1500					TRUE		1:110167006-110167563	Promoter_Associated_Cell_type_specific	NA
cg04462378	-0.0381409	0.00924579	5.01155e-05	33	426	-0.0404335	0.0067559	2.60239e-09	-0.03973	0.00739476	8.8353e-08	44	0.00978235	4.87808e-05	-0.0396579	0.0047642	-8.32415	8.4939e-17	0	0.0401524	0.980124	4.59567e-14	37	11	71749760	11	71427408	F			NA	NA	NUMA1	NM_006185	5'UTR					TRUE				TRUE
cg21415060	-0.0301193	0.00748638	7.56243e-05	33	426	-0.0284836	0.00419439	1.50492e-11	-0.019495	0.0050415	0.000114404	44	0.00666928	0.00346559	-0.0267042	0.00320806	-8.32408	8.49854e-17	0	1.55653	0.459202	4.59567e-14	37	1	159277295	1	157543919	F			NA	NA	FCER1A	NM_002001	Body					NA				NA
cg22825202	-0.0352243	0.00694562	7.58485e-07	33	426	-0.0221455	0.00399104	3.29997e-08	-0.0193801	0.00361304	9.26895e-08	44	0.00477961	5.01885e-05	-0.0233244	0.00280294	-8.32141	8.69227e-17	0.459989	3.70363	0.156952	4.69474e-14	37	14	77767650	14	76837403	R			NA	NA	POMT2	NM_013382	Body					NA		14:77766810-77768259	Unclassified	TRUE
cg07207669	-0.0331334	0.00864169	0.000158691	33	426	-0.0391563	0.00699385	2.48999e-08	-0.046176	0.0070926	9.85237e-11	44	0.00938263	8.59094e-07	-0.0391361	0.00470391	-8.3199	8.80371e-17	0	1.04549	0.592891	4.74918e-14	37	1	155102388	1	153369012	R			NA	NA	EFNA1;EFNA1	NM_182685;NM_004428	Body;Body	chr1:155098434-155100451	S_Shore			TRUE				TRUE
cg11474701	-0.0235981	0.00706997	0.000969949	33	426	-0.0335745	0.00514226	8.56012e-11	-0.0386995	0.00700035	3.74122e-08	44	0.00926059	2.9286e-05	-0.0315621	0.00379364	-8.31974	8.81544e-17	0.00797406	2.01608	0.364934	4.74976e-14	37	11	121193898	11	120699108	R			NA	NA								TRUE				NA
cg09274988	-0.0195791	0.00456118	2.50783e-05	33	426	-0.0216959	0.00330608	6.88726e-11	-0.0121542	0.00268764	6.54478e-06	44	0.00355541	0.00062968	-0.0177786	0.00213851	-8.31354	9.28855e-17	0.507663	4.06226	0.131187	4.99864e-14	37	20	1309800	20	1257800	F	rs6033451		NA	NA	SDCBP2;SDCBP2	NM_080489;NM_080489	1stExon;5'UTR	chr20:1305899-1306554	S_Shelf	low-CpG:1257783-1257818		NA				NA
cg02916283	-0.0397302	0.0108952	0.000321878	33	426	-0.0462022	0.0077113	2.50114e-09	-0.0502277	0.00842251	3.00006e-09	44	0.0111419	6.54447e-06	-0.0455386	0.00548026	-8.30957	9.6052e-17	0	0.468741	0.791069	5.16282e-14	37	14	90087792	14	89157545	R			NA	NA				chr14:90085365-90085711	S_Shelf			NA		14:90087339-90088008	Unclassified_Cell_type_specific	NA
cg25684105	-0.0234554	0.008885	0.00880268	33	426	-0.046969	0.00663053	1.99886e-12	-0.0419506	0.00781397	9.03248e-08	44	0.0103369	4.94243e-05	-0.0392673	0.00472603	-8.30872	9.6738e-17	0.563664	4.58363	0.101083	5.19344e-14	37	12	104613662	12	103137792	F			NA	NA	TXNRD1	NM_001093771	Body	chr12:104609397-104610172	S_Shelf			NA		12:104613505-104614107	Unclassified_Cell_type_specific	TRUE
cg04308040	-0.035292	0.00779985	9.26481e-06	33	426	-0.032495	0.00576251	1.97921e-08	-0.0313594	0.00577694	6.51255e-08	44	0.00764218	4.07001e-05	-0.0329117	0.00396295	-8.30485	9.99477e-17	0	0.139618	0.932572	5.3593e-14	37	13	44942303	13	43840303	F			NA	NA								TRUE				NA
cg20686828	-0.0336973	0.00786445	2.59128e-05	33	426	-0.0267275	0.00429267	5.91768e-10	-0.0249942	0.00533921	3.07897e-06	44	0.00706312	0.000402116	-0.0275889	0.00332445	-8.29879	1.05177e-16	0	0.778498	0.677566	5.63292e-14	37	1	151764147	1	150030771	F			NA	NA	TDRKH;TDRKH;TDRKH;TDRKH	NM_001083965;NM_001083963;NM_006862;NM_001083964	TSS1500;TSS1500;TSS1500;TSS1500	chr1:151762604-151764007	S_Shore			NA		1:151763986-151764151	Promoter_Associated_Cell_type_specific	NA
cg09446583	-0.028741	0.00605315	3.42092e-06	33	426	-0.0224681	0.00381676	4.68179e-09	-0.0160667	0.00315443	3.91135e-07	44	0.00417291	0.000118009	-0.0211874	0.0025535	-8.29737	1.06437e-16	0.370213	3.17568	0.204367	5.69358e-14	37	2	43398271	2	43251775	R			NA	NA				chr2:43398040-43398276	Island			NA		2:43398234-43398371	Unclassified	NA
cg22052056	-0.017184	0.00727362	0.0189003	33	426	-0.0343677	0.00506681	1.58824e-11	-0.0270797	0.0044613	1.57669e-09	44	0.00590174	4.46582e-06	-0.0281984	0.00339884	-8.29647	1.07248e-16	0.475277	3.81154	0.148708	5.73008e-14	37	20	31351813	20	30815474	F			NA	NA	DNMT3B;DNMT3B;DNMT3B	NM_175849;NM_006892;NM_175848	5'UTR;5'UTR;5'UTR	chr20:31350149-31351263	S_Shore		RDMR	NA		20:31351662-31351861	Unclassified_Cell_type_specific	NA
cg13635516	-0.0198308	0.00576729	0.000682635	33	426	-0.0226993	0.00369572	9.98293e-10	-0.0224005	0.00384209	6.61496e-09	44	0.0050826	1.04673e-05	-0.0220105	0.00265381	-8.29392	1.09581e-16	0	0.183464	0.91235	5.84772e-14	37	20	31123396	20	30587057	F			NA	NA				chr20:31123989-31124697	N_Shore		CDMR	TRUE		20:31123237-31123484	Unclassified	NA
cg03640203	-0.0311348	0.00778434	8.30621e-05	33	426	-0.0362695	0.00580123	5.03758e-10	-0.0244703	0.00468069	1.92754e-07	44	0.00619197	7.75193e-05	-0.0308409	0.00371907	-8.29262	1.10778e-16	0	1.93561	0.379916	5.90455e-14	37	20	61145529	20	60555974	R			NA	NA	C20orf200	NM_152757	5'UTR	chr20:61147457-61147787	N_Shore			NA		20:61145513-61145783	Unclassified_Cell_type_specific	NA
cg10646145	-0.0301664	0.01028	0.00364422	33	426	-0.0380246	0.00563848	2.06732e-11	-0.027862	0.00525426	1.29116e-07	44	0.00695074	6.1105e-05	-0.0334038	0.00402862	-8.29164	1.11698e-16	0	1.40644	0.494989	5.9465e-14	37	2	9235600	2	9153051	F			NA	NA								TRUE	2:9152983-9153075			NA
cg13683827	-0.0238092	0.0074466	0.00156156	33	426	-0.0302511	0.00456339	4.4402e-11	-0.0212134	0.00397129	1.04601e-07	44	0.00525353	5.39238e-05	-0.025914	0.00312673	-8.28787	1.15295e-16	0	1.78374	0.409888	6.13068e-14	37	12	47617751	12	45904018	F	rs12367393		NA	NA	FAM113B	NM_138371	5'UTR					TRUE				NA
cg13223043	-0.0327023	0.00822743	9.16755e-05	33	426	-0.0327515	0.00535023	1.13298e-09	-0.0266003	0.00502883	1.38613e-07	44	0.00665251	6.37352e-05	-0.0308191	0.00371895	-8.28705	1.16089e-16	0	0.58501	0.746392	6.16554e-14	37	1	26492308	1	26364895	F			NA	NA				chr1:26490522-26491015	S_Shore			NA				NA
cg06437209	-0.034171	0.0111587	0.00243091	33	426	-0.0426299	0.00716732	3.25208e-09	-0.0444752	0.00679885	8.04577e-11	44	0.00899403	7.61565e-07	-0.0414979	0.0050088	-8.28499	1.18119e-16	0	0.565656	0.753649	6.25851e-14	37	4	38330015	4	38006410	R			NA	NA								TRUE				TRUE
cg04972436	-0.0145912	0.00820813	0.0766484	33	426	-0.0260569	0.00408474	2.2547e-10	-0.0310953	0.00448622	5.91243e-12	44	0.00593471	1.60948e-07	-0.0257939	0.00311333	-8.28499	1.1812e-16	0.249498	2.66488	0.263832	6.25851e-14	37	17	76212679	17	73724274	F			NA	NA	BIRC5;BIRC5;EPR1;BIRC5	NM_001012270;NM_001012271;NR_002219;NM_001168	Body;Body;Body;Body	chr17:76210129-76210627	S_Shelf			NA				NA
cg05622438	-0.0272086	0.00638059	2.8233e-05	33	426	-0.0284701	0.00529927	8.76799e-08	-0.0258282	0.00419498	9.2467e-10	44	0.00554943	3.25232e-06	-0.0272097	0.00328542	-8.28194	1.21182e-16	0	0.118546	0.942449	6.41311e-14	37	3	51419127	3	51394167	F			NA	NA	DOCK3	NM_004947	3'UTR	chr3:51421986-51423031	N_Shelf			NA				NA
cg06768361	-0.0231982	0.00884875	0.00927469	33	426	-0.0225153	0.00365559	8.98409e-10	-0.0172034	0.00259869	4.81014e-11	44	0.00343775	5.60762e-07	-0.019956	0.00240968	-8.28161	1.21521e-16	0	1.26552	0.531124	6.42343e-14	37	12	117480333	12	115964716	F	rs11323729		NA	NA	TESC;TESC;TESC	NR_031766;NM_017899;NM_001168325	Body;Body;Body	chr12:117484305-117484627	N_Shelf			NA				TRUE
cg17516571	-0.0282079	0.00807997	0.000566396	33	426	-0.0356593	0.00577199	7.99385e-10	-0.0317508	0.00553484	1.14287e-08	44	0.00732191	1.44829e-05	-0.0327361	0.00395328	-8.28076	1.2239e-16	0	0.588677	0.745024	6.46172e-14	37	8	49584227	8	49746780	F			NA	NA								TRUE				NA
cg23919844	-0.0560897	0.0145253	0.000142776	33	426	-0.0699606	0.011692	2.6227e-09	-0.070843	0.012444	1.46964e-08	44	0.0164619	1.68154e-05	-0.0659918	0.00796946	-8.28059	1.2257e-16	0	0.666799	0.716484	6.46357e-14	37	13	111819481	13	110617482	R			NA	NA	ARHGEF7;ARHGEF7;ARHGEF7;ARHGEF7	NM_001113511;NM_003899;NM_001113512;NM_145735	Body;5'UTR;Body;Body					TRUE		13:111819284-111819500	Unclassified_Cell_type_specific	NA
cg12076102	-0.0254129	0.00825131	0.00229665	33	426	-0.0305837	0.00467193	7.65433e-11	-0.0245974	0.00451629	5.89788e-08	44	0.00597449	3.83735e-05	-0.0278311	0.00336112	-8.2803	1.22863e-16	0	0.725979	0.695594	6.47139e-14	37	17	62084322	17	59438054	R			NA	NA	ICAM2;ICAM2;ICAM2;ICAM2;ICAM2	NM_001099789;NM_001099786;NM_001099787;NM_001099788;NM_000873	5'UTR;5'UTR;5'UTR;5'UTR;TSS200			low-CpG:59438033-59438060		NA				NA
cg12258344	-0.0224967	0.00644795	0.000570698	33	426	-0.0266267	0.00418258	2.4494e-10	-0.0228352	0.00427854	1.07215e-07	44	0.00565998	5.47199e-05	-0.0246905	0.00298235	-8.27888	1.24344e-16	0	0.437517	0.803516	6.54164e-14	37	2	47550528	2	47404032	R			NA	NA								TRUE		2:47550224-47551053	Unclassified	NA
cg10104487	-0.034417	0.00754304	7.83934e-06	33	426	-0.0257981	0.00528939	1.16917e-06	-0.0369358	0.00550201	2.59264e-11	44	0.00727847	3.88169e-07	-0.0308085	0.00372175	-8.27795	1.25319e-16	0	1.83486	0.399545	6.58516e-14	37	1	27329335	1	27201922	F			NA	NA				chr1:27332593-27332982	N_Shelf			NA				NA
cg18609044	-0.0322913	0.00857463	0.000205915	33	426	-0.030243	0.00521237	7.7066e-09	-0.0429101	0.00689716	6.19872e-10	44	0.00912408	2.56433e-06	-0.033127	0.00400256	-8.27645	1.26901e-16	0	1.4653	0.480633	6.66049e-14	37	5	60073995	5	60109752	R			NA	NA	ELOVL7;ELOVL7	NM_024930;NM_001104558	Body;Body					NA				NA
cg22053945	-0.0230555	0.00906624	0.0115796	33	426	-0.0590864	0.00700119	6.41682e-17	-0.0203719	0.00514172	7.73912e-05	44	0.00680185	0.00274397	-0.0355518	0.00429609	-8.27538	1.28044e-16	0.88999	18.1802	0.000112775	6.71256e-14	37	17	46651360	17	44006359	F			NA	NA	HOXB3;HOXB3	NM_002146;NM_002146	5'UTR;1stExon	chr17:46654053-46654369	N_Shelf			NA				NA
cg14898223	-0.0588947	0.01099	1.86717e-07	33	426	-0.0442375	0.00843711	1.7623e-07	-0.0487799	0.0100863	1.44319e-06	44	0.0133429	0.0002563	-0.0494933	0.00598208	-8.27359	1.29987e-16	0	1.12271	0.570435	6.80643e-14	37	2	190447407	2	190155652	F			NA	NA				chr2:190445459-190445983	S_Shore		RDMR	NA				NA
cg12061917	-0.0385274	0.0079889	2.43395e-06	33	426	-0.0267203	0.00501039	1.08695e-07	-0.0304965	0.00539141	1.81099e-08	44	0.00713216	1.90356e-05	-0.0301693	0.00364756	-8.27111	1.32719e-16	0	1.5705	0.456005	6.94131e-14	37	6	29601556	6	29709535	F	rs72831514	rs28359990	NA	NA	GABBR1;GABBR1	NM_001470;NM_021904	TSS1500;TSS1500	chr6:29600192-29600661	S_Shore			NA				NA
cg22479161	-0.0201853	0.00655231	0.00229086	33	426	-0.0264178	0.00397446	3.94651e-11	-0.0189221	0.0035374	1.00447e-07	44	0.00467954	5.26417e-05	-0.0227322	0.00274966	-8.26728	1.37045e-16	0	1.67394	0.43302	7.15919e-14	37	5	17120060	5	17173060	F			NA	NA								TRUE				NA
cg13551754	-0.0447807	0.0104686	2.67007e-05	33	426	-0.0394945	0.00598207	5.30467e-11	-0.0309437	0.00868296	0.000375786	44	0.0114865	0.00706161	-0.0391233	0.00473256	-8.26683	1.37572e-16	0	0.802993	0.669318	7.17834e-14	37	1	21619913	1	21492500	F			NA	NA	ECE1	NM_001113348	Body	chr1:21616380-21617101	S_Shelf			TRUE		1:21619659-21619996	Promoter_Associated	NA
cg02710860	-0.0416777	0.00927212	1.05501e-05	33	426	-0.0410887	0.00674068	1.32807e-09	-0.0364127	0.00824872	1.07731e-05	44	0.010912	0.000847081	-0.0403175	0.00487726	-8.26643	1.38035e-16	0	0.162662	0.921889	7.19406e-14	37	15	42065401	15	39852693	R			NA	NA	MAPKBP1;MAPKBP1	NM_014994;NM_001128608	TSS1500;TSS1500	chr15:42066488-42067230	N_Shore			NA				NA
cg10921702	-0.0122918	0.00352111	0.000566815	33	426	-0.0163762	0.00241029	1.47078e-11	-0.0118124	0.0026275	7.40694e-06	44	0.00347585	0.000677792	-0.0142687	0.0017263	-8.2655	1.39116e-16	0	1.57915	0.454037	7.24194e-14	37	6	30716324	6	30824303	R			NA	NA				chr6:30710307-30712440	S_Shelf			NA				NA
cg03693099	-0.0242925	0.00665074	0.00031481	33	426	-0.0308794	0.00457782	2.04412e-11	-0.0188445	0.00404738	3.47649e-06	44	0.00535418	0.000432221	-0.0254737	0.003083	-8.26263	1.42498e-16	0.324081	2.95893	0.227759	7.40935e-14	37	9	135936901	9	134926722	R			NA	TRUE	CEL	NM_001807	TSS1500					NA				NA
cg18725681	-0.0224245	0.0057435	0.000120915	33	426	-0.0228823	0.00373924	1.14706e-09	-0.0204775	0.00390407	1.75831e-07	44	0.0051646	7.34028e-05	-0.0221356	0.00267907	-8.26243	1.42739e-16	0	0.145477	0.929844	7.41325e-14	37	20	42940213	20	42373627	R			NA	NA	FITM2	NM_001080472	TSS1500	chr20:42939450-42940043	S_Shore			NA		20:42938581-42940393	Promoter_Associated	NA
cg22660299	-0.0198811	0.00384519	4.71241e-07	33	426	-0.0176592	0.00477743	0.000225177	-0.0135317	0.00186859	6.70518e-13	44	0.00247191	4.39536e-08	-0.0157501	0.00190656	-8.26097	1.44496e-16	0.0562937	2.1193	0.346576	7.49014e-14	37	17	46668715	17	44023714	F			NA	NA	LOC404266;HOXB5;LOC404266;LOC404266;LOC404266	NR_033203;NM_002147;NR_033201;NR_033204;NR_033202	TSS1500;3'UTR;Body;TSS1500;Body	chr17:46669434-46669811	N_Shore		RDMR	NA				NA
cg19039673	-0.0402315	0.00885811	8.59712e-06	33	426	-0.0310499	0.00591616	1.71475e-07	-0.038142	0.00629071	1.64232e-09	44	0.00832183	4.57535e-06	-0.0349854	0.00423505	-8.26092	1.44555e-16	0	0.937129	0.6259	7.49014e-14	37	6	90887871	6	90944592	R			NA	NA	BACH2;BACH2	NM_021813;NM_001170794	5'UTR;5'UTR					TRUE				NA
cg20277282	-0.00599462	0.00313545	0.0570075	33	426	-0.00499538	0.000715413	4.05161e-12	-0.00454437	0.000857209	1.30094e-07	44	0.00113398	6.13795e-05	-0.00490746	0.000594102	-8.2603	1.45302e-16	0	0.237851	0.887874	7.52007e-14	37	4	8230053	4	8280953	R			NA	NA	SH3TC1	NM_018986	Body					TRUE	4:8279878-8281265	4:8229970-8231542	Unclassified	TRUE
cg12894984	-0.0300032	0.00854692	0.000528531	33	426	-0.0378039	0.00559766	1.93618e-11	-0.0220946	0.00445978	7.99028e-07	44	0.00589974	0.000180381	-0.0302957	0.00366782	-8.25988	1.45824e-16	0.46418	3.7326	0.154695	7.53837e-14	37	17	37823631	17	35077157	R			NA	TRUE	PNMT	NM_002686	TSS1500	chr17:37823693-37824989	N_Shore			NA		17:37823370-37825208	Unclassified	NA
cg09197279	-0.0238886	0.00755864	0.00176482	33	426	-0.0304313	0.00517839	4.97097e-09	-0.0298938	0.00458905	9.6182e-11	44	0.00607074	8.46889e-07	-0.0288555	0.00349367	-8.25937	1.46439e-16	0	0.553655	0.758185	7.56138e-14	37	2	196966508	2	196674753	F			NA	NA								TRUE		2:196966415-196966696	Unclassified_Cell_type_specific	NA
cg05245650	-0.047794	0.00943282	7.75528e-07	33	426	-0.0329267	0.00653101	5.0766e-07	-0.0431797	0.00748577	9.50835e-09	44	0.00990275	1.29841e-05	-0.0389793	0.00472032	-8.25777	1.48421e-16	0	1.91201	0.384426	7.65369e-14	37	2	37900205	2	37753709	F			NA	NA	CDC42EP3	NM_006449	TSS1500	chr2:37898142-37899830	S_Shore			NA		2:37900178-37900300	Promoter_Associated	NA
cg23889684	-0.024573	0.00720799	0.000756925	33	426	-0.0211443	0.00359259	4.71467e-09	-0.0252788	0.00403614	4.77641e-10	44	0.00533932	2.19629e-06	-0.0227453	0.00275446	-8.25765	1.4857e-16	0	0.488042	0.783471	7.65369e-14	37	22	36556813	22	34886759	F	rs132653		NA	NA	APOL3;APOL3;APOL3;APOL3;APOL3;APOL3	NM_145641;NR_027834;NM_145640;NR_027835;NM_145642;NR_027833	5'UTR;Body;1stExon;Body;5'UTR;Body					NA		22:36556640-36557054	Unclassified_Cell_type_specific	NA
cg20224218	-0.0192775	0.00434725	1.37136e-05	33	426	-0.0156984	0.00306161	3.2492e-07	-0.0185219	0.00293335	3.46188e-10	44	0.00388045	1.81381e-06	-0.017366	0.00210348	-8.25587	1.50805e-16	0	0.578732	0.748738	7.7599e-14	37	9	129261375	9	128301196	R			NA	NA	FAM125B	NM_033446	Body	chr9:129261861-129262156	N_Shore			NA		9:129261021-129262902	Unclassified	NA
cg19258882	-0.026865	0.00881538	0.00254897	33	426	-0.0317372	0.00478067	4.16746e-11	-0.0257989	0.0049725	2.37803e-07	44	0.006578	8.78161e-05	-0.0292297	0.00354144	-8.25362	1.53671e-16	0	0.619085	0.733782	7.89823e-14	37	12	56472805	12	54759072	F			NA	TRUE	ERBB3;ERBB3	NM_001982;NM_001005915	TSS1500;TSS1500	chr12:56472792-56474393	Island			NA		12:56472390-56474357	Unclassified	NA
cg07952905	-0.0290716	0.00701489	4.63682e-05	33	426	-0.0311224	0.00510242	1.29665e-09	-0.023258	0.00458065	4.24837e-07	44	0.00605964	0.000123947	-0.0281462	0.00341065	-8.25244	1.55199e-16	0	1.00837	0.603998	7.9676e-14	37	17	27275352	17	24299478	R			NA	NA	PHF12;PHF12	NM_020889;NM_001033561	Body;Body	chr17:27276219-27278877	N_Shore		RDMR	NA				NA
cg18436214	-0.0276601	0.010924	0.0119386	33	426	-0.0531929	0.00783982	1.56632e-11	-0.0561414	0.00950439	4.2066e-09	44	0.0125731	7.99966e-06	-0.0468876	0.00568185	-8.25218	1.55537e-16	0.533425	4.28656	0.11727	7.9758e-14	37	10	77268489	10	76938495	R			NA	NA								TRUE				NA
cg24729879	-0.027372	0.0102854	0.0082774	33	426	-0.0463806	0.00690337	2.44821e-11	-0.031027	0.00534127	7.49867e-09	44	0.00706583	1.12765e-05	-0.0367263	0.00445144	-8.25043	1.57823e-16	0.417512	3.43355	0.179645	8.08373e-14	37	5	55288892	5	55324649	F	rs77327430	rs71624106	NA	NA	IL6ST;IL6ST	NM_002184;NM_175767	5'UTR;5'UTR	chr5:55290335-55291389	N_Shore		RDMR	NA				NA
cg20372666	-0.027646	0.00741314	0.000236424	33	426	-0.0389278	0.00616748	3.45806e-10	-0.0310078	0.00589403	1.61682e-07	44	0.00779707	6.98358e-05	-0.0334208	0.00405103	-8.24996	1.58444e-16	0	1.49991	0.472388	8.1062e-14	37	10	71149910	10	70819916	R			NA	NA	HK1;HK1;HK1;HK1;HK1	NM_033500;NM_000188;NM_033498;NM_033497;NM_033496	Body;Body;Body;Body;Body					TRUE				TRUE
cg02805025	-0.0395648	0.00913853	2.14659e-05	33	426	-0.046811	0.00741747	3.47729e-10	-0.0300483	0.00667097	7.11418e-06	44	0.00882486	0.000661722	-0.039786	0.00482297	-8.24927	1.5937e-16	0.0544318	2.11513	0.3473	8.14425e-14	37	7	95155053	7	94992989	F			NA	NA	ASB4;ASB4	NM_016116;NM_145872	Body;Body	chr7:95157166-95157388	N_Shelf			NA				NA
cg00040575	-0.0356304	0.00899749	9.71746e-05	33	426	-0.0312999	0.00468751	3.22465e-11	-0.0194541	0.00441605	1.12263e-05	44	0.00584189	0.000868115	-0.0279315	0.0033871	-8.24642	1.63212e-16	0.403759	3.35435	0.186902	8.33105e-14	37	22	18506180	22	16886180	R	rs13053861		NA	NA	MICAL3;MICAL3;MICAL3	NM_001122731;NM_015241;NM_001136004	5'UTR;5'UTR;5'UTR	chr22:18506419-18507412	N_Shore			NA				NA
cg08606497	-0.0232043	0.00704341	0.00112531	33	426	-0.024026	0.0041223	6.61116e-09	-0.0249264	0.00391176	2.39758e-10	44	0.00517477	1.45794e-06	-0.0241726	0.00293171	-8.24523	1.64838e-16	0	0.0413847	0.97952	8.40443e-14	37	8	28244769	8	28300688	F			NA	NA	ZNF395	NM_018660	TSS1500	chr8:28243684-28244283	S_Shore			NA		8:28244697-28245073	Promoter_Associated	NA
cg10950251	-0.0236371	0.00726795	0.00129879	33	426	-0.0435646	0.00650995	2.92342e-11	-0.0304877	0.00558658	5.55189e-08	44	0.00739036	3.70206e-05	-0.033428	0.00405431	-8.24504	1.65099e-16	0.545205	4.39759	0.110937	8.4081e-14	37	1	204466432	1	202733055	F			NA	NA				chr1:204463293-204464086	S_Shelf			NA				NA
cg03095773	-0.0366164	0.00788248	5.43592e-06	33	426	-0.0252824	0.00469597	8.23849e-08	-0.028796	0.00500788	1.05625e-08	44	0.00662481	1.38207e-05	-0.0283987	0.00344568	-8.24182	1.69609e-16	0	1.53083	0.465141	8.62796e-14	37	2	102051598	2	101418030	F			NA	NA	RFX8	NM_001145664	Body					TRUE	2:101417950-101418060			NA
cg12622182	-0.0278795	0.0105575	0.00878156	33	426	-0.0406019	0.0057409	2.16462e-12	-0.0256197	0.00516568	7.7742e-07	44	0.00683355	0.000177467	-0.0334392	0.00405794	-8.24042	1.716e-16	0.363741	3.14337	0.207694	8.7193e-14	37	1	38513641	1	38286228	F			NA	NA	POU3F1	NM_002699	TSS1500	chr1:38510102-38513642	Island			NA				NA
cg12798040	-0.0412905	0.00977314	3.32653e-05	33	426	-0.0375225	0.00576857	1.00408e-10	-0.0285448	0.00733087	0.000102535	44	0.00969783	0.00324604	-0.0364276	0.00442141	-8.2389	1.73796e-16	0	0.944321	0.623653	8.82084e-14	37	14	104171840	14	103241593	R			NA	NA	XRCC3;XRCC3;XRCC3	NM_001100119;NM_005432;NM_001100118	Body;Body;Body					NA	14:103241365-103241758			NA
cg06557644	-0.0305919	0.00890674	0.000691873	33	426	-0.0319922	0.00522465	1.12051e-09	-0.0328606	0.00576006	1.37176e-08	44	0.00761984	1.61411e-05	-0.0319517	0.00387892	-8.23725	1.76211e-16	0	0.0375965	0.981377	8.93324e-14	37	7	30510463	7	30476988	F			NA	NA	NOD1	NM_006092	5'UTR					TRUE				NA
cg09982773	-0.0288193	0.0130758	0.0284128	33	426	-0.0310815	0.0041811	1.6171e-13	-0.018868	0.0043677	1.65188e-05	44	0.00577792	0.00109258	-0.0270057	0.00327902	-8.23588	1.78236e-16	0.32275	2.95312	0.228422	9.02564e-14	37	7	128550860	7	128338096	F	rs1609545		NA	NA	KCP;KCP	NM_001135914;NM_199349	TSS200;TSS200	chr7:128550409-128550903	Island			NA	7:128337496-128338139	7:128550741-128551016	Unclassified_Cell_type_specific	TRUE
cg20988565	-0.0535035	0.0131607	6.38516e-05	33	426	-0.0510839	0.00826008	7.6805e-10	-0.0509673	0.010677	1.96608e-06	44	0.0141243	0.000307999	-0.05161	0.00626929	-8.2322	1.8381e-16	0	0.0268274	0.986676	9.29736e-14	37	8	106334333	8	106403509	F			NA	NA	ZFPM2	NM_012082	Body	chr8:106330518-106332120	S_Shelf			NA				NA
cg22246785	-0.0377936	0.0081705	5.93451e-06	33	426	-0.0336231	0.00637956	1.5232e-07	-0.0316692	0.00550921	1.06685e-08	44	0.00728801	1.39028e-05	-0.0340631	0.00413883	-8.23014	1.86998e-16	0	0.321112	0.85167	9.4479e-14	37	12	122021013	12	120505396	R			NA	NA				chr12:122016170-122017693	S_Shelf		RDMR	NA				NA
cg12699156	-0.0209981	0.00661614	0.00168868	33	426	-0.0266703	0.00411394	1.15617e-10	-0.0212242	0.00394898	8.7454e-08	44	0.00522401	4.84855e-05	-0.0238944	0.00290406	-8.22795	1.90445e-16	0	0.908204	0.635018	9.61118e-14	37	17	7517016	17	7457741	F			NA	NA	SHBG;FXR2	NR_027463;NM_004860	TSS1500;Body	chr17:7517690-7518748	N_Shore			NA		17:7516997-7518931	Promoter_Associated	NA
cg20029153	-0.0158594	0.00499117	0.00166795	33	426	-0.0258539	0.00392084	5.59758e-11	-0.0186647	0.00342583	5.837e-08	44	0.00453195	3.81378e-05	-0.020972	0.00254923	-8.22679	1.92296e-16	0.300397	2.85876	0.239457	9.6936e-14	37	17	27505257	17	24529383	F			NA	NA	MYO18A;MYO18A	NM_078471;NM_203318	5'UTR;5'UTR	chr17:27506889-27507607	N_Shore	low-CpG:24529070-24529449		TRUE				NA
cg14708360	-0.0289615	0.00658837	1.61823e-05	33	426	-0.0306002	0.00557874	4.7112e-08	-0.033959	0.00598531	1.64093e-08	44	0.00791782	1.79531e-05	-0.0308227	0.00374976	-8.21992	2.03638e-16	0	0.238298	0.887676	1.02538e-13	37	2	129396420	2	129112890	R			NA	NA								TRUE				NA
cg13777730	-0.0269221	0.00664513	6.75512e-05	33	426	-0.023081	0.00394204	5.64495e-09	-0.0232412	0.00425779	5.51418e-08	44	0.00563252	3.6871e-05	-0.0238576	0.00290474	-8.21332	2.1515e-16	0	0.263451	0.876582	1.08212e-13	37	1	234793300	1	232859923	F			NA	NA								TRUE		1:234793189-234793347	Unclassified_Cell_type_specific	TRUE
cg16104276	-0.0140236	0.00768687	0.0692638	33	426	-0.0474704	0.00632235	9.33279e-14	-0.0327632	0.00567329	9.14084e-09	44	0.00750505	1.26837e-05	-0.033614	0.00409289	-8.21278	2.16118e-16	0.823186	11.3113	0.00349765	1.08577e-13	37	1	44880317	1	44652904	R			NA	NA	RNF220	NM_018150	Body	chr1:44883136-44884272	N_Shelf			NA				NA
cg27064708	-0.0350866	0.00706574	1.25144e-06	33	426	-0.0221186	0.00494493	8.19083e-06	-0.0265824	0.00401592	4.83481e-11	44	0.00531257	5.62471e-07	-0.0264557	0.00322149	-8.21225	2.17084e-16	0.115791	2.26191	0.322725	1.08939e-13	37	14	69030612	14	68100365	F	rs17105852		NA	NA	RAD51L1	NM_133509	Body					TRUE				NA
cg09174162	-0.0680151	0.0144657	4.21812e-06	33	426	-0.0378324	0.00632481	2.6552e-09	-0.0397149	0.0082506	1.61481e-06	44	0.0109145	0.000273997	-0.0420251	0.00511838	-8.21063	2.20035e-16	0.461243	3.71225	0.156277	1.10296e-13	37	7	2150845	7	2117371	F			NA	NA	MAD1L1;MAD1L1;MAD1L1	NM_003550;NM_001013837;NM_001013836	Body;Body;Body	chr7:2154677-2155252	N_Shelf			NA	7:2116939-2117617			NA
cg23992194	-0.0346266	0.00972605	0.000441665	33	426	-0.0376445	0.00595777	3.31315e-10	-0.0261653	0.00487219	8.95081e-08	44	0.0064453	4.91585e-05	-0.0327376	0.00398992	-8.20509	2.3042e-16	0	1.75587	0.415641	1.15372e-13	37	10	126844994	10	126834984	F			NA	NA	CTBP2;CTBP2	NM_001083914;NM_001329	5'UTR;5'UTR	chr10:126847224-126851327	N_Shelf			NA				NA
cg05201185	-0.0147807	0.00915329	0.107586	33	426	-0.0418898	0.0052661	3.13224e-15	-0.0236069	0.00572623	3.92809e-05	44	0.00757509	0.00183082	-0.0320739	0.00390964	-8.20379	2.3292e-16	0.758838	8.29318	0.0158183	1.16493e-13	37	6	30459139	6	30567118	F	rs62621992		NA	NA	HLA-E	NM_005516	Body	chr6:30457369-30458175	S_Shore			NA				NA
cg14289461	-0.0423811	0.00967103	1.71502e-05	33	426	-0.0424804	0.00651411	9.00954e-11	-0.024704	0.00631437	9.50271e-05	44	0.00835312	0.00310188	-0.0372153	0.00453656	-8.20342	2.33642e-16	0.371465	3.182	0.203722	1.16724e-13	37	6	112575929	6	112682622	R			NA	TRUE	LAMA4;LAMA4;LAMA4;LAMA4;LAMA4	NM_001105209;NM_001105206;NM_001105207;NM_002290;NM_001105208	TSS200;TSS200;TSS200;TSS200;TSS200	chr6:112575091-112575483	S_Shore	low-CpG:112682038-112682667		NA				NA
cg23242489	-0.0277412	0.00694357	8.45363e-05	33	426	-0.0282762	0.00408577	6.21147e-12	-0.0155229	0.00452858	0.00062316	44	0.00599074	0.00956548	-0.024899	0.00303577	-8.2019	2.36622e-16	0.393992	3.30028	0.192023	1.1808e-13	37	7	1084791	7	1051317	R			NA	NA	C7orf50;C7orf50;C7orf50	NM_001134395;NM_032350;NM_001134396	Body;Body;Body	chr7:1084387-1084595	S_Shore			NA		7:1083296-1085050	Promoter_Associated	NA
cg24371574	-0.0598627	0.0118151	7.76029e-07	33	426	-0.0462251	0.00746083	7.16107e-10	-0.0280623	0.00773111	0.000292105	44	0.0102273	0.00607211	-0.0440356	0.00536914	-8.20162	2.37175e-16	0.537026	4.31989	0.115331	1.18224e-13	37	1	230428167	1	228494790	R			NA	NA								TRUE				NA
cg19254163	-0.0399881	0.00936782	2.77199e-05	33	426	-0.0359219	0.00527693	1.34624e-11	-0.0196726	0.00584433	0.000779517	44	0.00773133	0.0109427	-0.0324003	0.00395171	-8.19905	2.42288e-16	0.475286	3.8116	0.148704	1.20638e-13	37	11	60623782	11	60380358	R			NA	NA	GPR44	NM_004778	TSS1500	chr11:60619924-60621111	S_Shelf			TRUE				NA
cg01447828	-0.0508492	0.0122336	4.41005e-05	33	426	-0.0485978	0.00734909	4.94585e-11	-0.0293685	0.0073542	6.79161e-05	44	0.00972869	0.00253815	-0.0433374	0.00528792	-8.19555	2.49446e-16	0.322269	2.95102	0.228662	1.24063e-13	37	19	40919465	19	45611305	R			NA	NA	PRX;PRX	NM_181882;NM_020956	TSS200;TSS200					TRUE				NA
cg07914200	-0.0329798	0.00921274	0.000411275	33	426	-0.033793	0.00564005	2.49927e-09	-0.0402949	0.00701283	1.08258e-08	44	0.00927711	1.40242e-05	-0.0349959	0.00427032	-8.19516	2.50252e-16	0	0.419641	0.81073	1.24325e-13	37	6	22699463	6	22807442	F		rs73388408	NA	NA								TRUE				NA
cg13732465	-0.0289786	0.00816305	0.000458331	33	426	-0.0290431	0.00515473	2.03395e-08	-0.0279027	0.00441556	3.35628e-10	44	0.00584124	1.78071e-06	-0.0286234	0.00349322	-8.19399	2.527e-16	0	0.0237462	0.988197	1.25402e-13	37	9	139549756	9	138669577	F			NA	NA				chr9:139551254-139551559	N_Shore			NA				NA
cg07586285	-0.0373927	0.0073906	8.02935e-07	33	426	-0.0311723	0.00526169	3.7412e-09	-0.0181429	0.00399593	6.01365e-06	44	0.00528612	0.00059876	-0.0272661	0.00332936	-8.18959	2.6211e-16	0.630125	5.40724	0.0669628	1.29927e-13	37	1	200994978	1	199261601	F			NA	NA				chr1:200992282-200992839	S_Shelf			NA				TRUE
cg03548512	-0.0266141	0.00869043	0.00242934	33	426	-0.0339788	0.00564672	2.13821e-09	-0.0387666	0.00617513	4.35415e-10	44	0.00816893	2.07872e-06	-0.0335464	0.00409655	-8.18893	2.63548e-16	0	1.05053	0.591397	1.30495e-13	37	10	73978697	10	73648703	F	rs7915895		NA	NA	C10orf104	NM_173473	5'UTR	chr10:73975671-73976115	S_Shelf			NA		10:73978492-73978780	Unclassified_Cell_type_specific	NA
cg16037711	-0.0396245	0.00773726	5.97393e-07	33	426	-0.0276088	0.0054201	3.87454e-07	-0.0349886	0.00649315	8.10359e-08	44	0.00858963	4.63401e-05	-0.032286	0.0039437	-8.18674	2.68393e-16	0	1.74324	0.418273	1.32746e-13	37	1	59280841	1	59053429	F	rs2760468		NA	NA				chr1:59280951-59281194	N_Shore			TRUE	1:59052829-59053438	1:59280679-59282633	Promoter_Associated	NA
cg05136169	-0.0308672	0.00830931	0.00024971	33	426	-0.0322257	0.00514967	4.85821e-10	-0.0245634	0.00481718	3.79613e-07	44	0.00637253	0.000115932	-0.0295133	0.00360804	-8.17987	2.84157e-16	0	0.907338	0.635293	1.40388e-13	37	20	3065473	20	3013473	F			NA	NA	AVP	NM_000490	TSS200	chr20:3063005-3064146	S_Shore			NA				NA
cg12729894	-0.0172545	0.00577133	0.00306441	33	426	-0.0304698	0.00435381	3.62793e-12	-0.0185251	0.00379409	1.14573e-06	44	0.00501911	0.000223451	-0.0233588	0.00285745	-8.17468	2.96657e-16	0.575716	4.71383	0.0947122	1.46401e-13	37	11	1774378	11	1730954	R			NA	NA	HCCA2;CTSD	NM_053005;NM_001909	Body;3'UTR	chr11:1774588-1775040	N_Shore			NA		11:1774301-1774762	Unclassified_Cell_type_specific	NA
cg05851887	-0.0168853	0.00622525	0.00713287	33	426	-0.026662	0.00403414	5.06643e-11	-0.0198689	0.00354252	2.37763e-08	44	0.00468632	2.23752e-05	-0.0224326	0.00274426	-8.17438	2.97396e-16	0.0877984	2.1925	0.334122	1.46604e-13	37	22	28199970	22	26529970	F			NA	NA				chr22:28192793-28198592	S_Shore		RDMR	TRUE				NA
cg15441416	-0.0174438	0.00780174	0.0262217	33	426	-0.0233047	0.00341407	1.18567e-11	-0.0225135	0.00431033	1.97714e-07	44	0.00570202	7.86978e-05	-0.0223976	0.00274225	-8.16759	3.14618e-16	0	0.474184	0.788919	1.54922e-13	37	19	54972047	19	59663859	F			NA	NA	LENG8	NM_052925	Body	chr19:54971878-54972090	Island			NA	19:59663762-59664545	19:54971904-54972090	Gene_Associated_Cell_type_specific	NA
cg03661409	-0.0237568	0.00872963	0.00694667	33	426	-0.0325045	0.00556939	6.30818e-09	-0.0470897	0.00661986	1.66589e-12	44	0.00875726	7.56426e-08	-0.0337955	0.00413799	-8.16712	3.15835e-16	0.456627	3.68071	0.158761	1.5535e-13	37	2	191812319	2	191520564	F	rs16833092		NA	NA	GLS	NM_014905	Body					TRUE				NA
cg05611648	-0.0211785	0.00702748	0.00284005	33	426	-0.0305517	0.00434143	2.76844e-12	-0.0262526	0.00647088	5.19653e-05	44	0.00856017	0.0021634	-0.0276942	0.00339126	-8.16635	3.17856e-16	0	1.32122	0.516536	1.56172e-13	37	2	239050834	2	238715573	R		rs78107972	NA	NA	KLHL30	NM_198582	Body	chr2:239049388-239050089	S_Shore			NA				TRUE
cg10817916	-0.025956	0.00682882	0.000180207	33	426	-0.0265907	0.0052181	3.83286e-07	-0.0264611	0.00390522	1.70301e-11	44	0.00516612	3.02239e-07	-0.0263976	0.00323357	-8.16361	3.25152e-16	0	0.00570201	0.997153	1.59581e-13	37	17	61511069	17	58864801	F			NA	NA	CYB561;CYB561;CYB561	NM_001017916;NM_001915;NM_001017917	3'UTR;3'UTR;3'UTR	chr17:61511653-61511886	N_Shore			TRUE				NA
cg06495038	-0.0325318	0.0102991	0.0017749	33	426	-0.0416101	0.00711659	5.92448e-09	-0.0529639	0.0081107	8.66895e-11	44	0.0107294	7.96125e-07	-0.0419545	0.00513943	-8.16326	3.26102e-16	0	1.89226	0.388241	1.59871e-13	37	5	76247647	5	76283403	F		rs78792279	NA	NA	CRHBP	NM_001882	TSS1500	chr5:76249435-76250528	N_Shore			NA				NA
cg20792833	-0.0187957	0.00548284	0.000708166	33	426	-0.0191116	0.00291968	7.67843e-11	-0.0124089	0.00245666	4.867e-07	44	0.00324985	0.000134369	-0.0164811	0.00201925	-8.16202	3.29462e-16	0.218753	2.56001	0.278036	1.61341e-13	37	11	67205195	11	66961771	R			NA	TRUE	PTPRCAP	NM_005608	TSS200	chr11:67203319-67203662	S_Shore			NA		11:67203511-67205445	Promoter_Associated	NA
cg20295214	-0.0189819	0.00571711	0.00103048	33	426	-0.0329849	0.00489083	2.06081e-11	-0.0169339	0.00311745	6.38535e-08	44	0.004124	4.02262e-05	-0.022526	0.0027608	-8.15923	3.37165e-16	0.705712	6.79607	0.0334388	1.64933e-13	37	1	206226794	1	204393417	R			NA	NA	AVPR1B	NM_000707	Body	chr1:206223537-206224028	S_Shelf			NA				NA
cg07453451	-0.0398723	0.00786019	7.53931e-07	33	426	-0.0383373	0.00650541	4.50619e-09	-0.022349	0.00541823	3.89144e-05	44	0.00716765	0.00182061	-0.0335066	0.00410721	-8.158	3.40611e-16	0.449114	3.63051	0.162796	1.66436e-13	37	1	65433360	1	65205948	F			NA	NA	JAK1	NM_002227	TSS1500	chr1:65431455-65432614	S_Shore			NA		1:65433329-65433386	Unclassified_Cell_type_specific	NA
cg09263904	-0.0229521	0.00505291	8.57482e-06	33	426	-0.0240543	0.00399445	2.08089e-09	-0.0159569	0.00356325	8.03259e-06	44	0.00471373	0.000711297	-0.0212786	0.00260956	-8.15408	3.51852e-16	0	1.86716	0.393144	1.71608e-13	37	12	58219817	12	56506084	F			NA	NA	CTDSP2;MIR26A2	NM_005730;NR_029847	Body;TSS1500					NA				NA
cg08770647	-0.0247071	0.00623492	9.6163e-05	33	426	-0.0212253	0.00332461	2.18088e-10	-0.0167786	0.00381231	1.14414e-05	44	0.00504322	0.00087798	-0.020677	0.0025358	-8.15404	3.51965e-16	0	1.04252	0.59377	1.71608e-13	37	11	124768845	11	124274055	R			NA	NA	ROBO4	NM_019055	TSS1500					NA		11:124767845-124769815	Unclassified_Cell_type_specific	TRUE
cg05669853	-0.00953009	0.00647641	0.142382	33	426	-0.0353586	0.00478869	2.33212e-13	-0.0283611	0.00478145	3.63358e-09	44	0.00632526	7.33326e-06	-0.0268054	0.00328898	-8.15008	3.63673e-16	0.807059	10.3658	0.0056116	1.77123e-13	37	6	107435226	6	107541919	R			NA	NA	BEND3;BEND3	NM_001080450;NM_001080450	1stExon;5'UTR	chr6:107435454-107437310	N_Shore			NA				NA
cg15871086	-0.026292	0.00700286	0.000215036	33	426	-0.035822	0.005067	2.20642e-12	-0.0174791	0.00487886	0.000349808	44	0.00645412	0.00676478	-0.0282071	0.00346382	-8.14336	3.84446e-16	0.607552	5.09621	0.0782296	1.87036e-13	37	18	56526595	18	54677575	F			NA	NA				chr18:56530395-56531288	N_Shelf			TRUE				NA
cg18597411	-0.0339292	0.00926893	0.000305692	33	426	-0.0402765	0.00590947	1.27318e-11	-0.0308619	0.00874116	0.000425673	44	0.0115635	0.00760966	-0.037255	0.00457611	-8.14118	3.91443e-16	0	0.695829	0.706159	1.90232e-13	37	7	148394542	7	148025475	R			NA	NA	CUL1	NM_003592	TSS1500	chr7:148395430-148397002	N_Shore		RDMR	NA				NA
cg24387129	-0.0270668	0.00871652	0.00211506	33	426	-0.0417678	0.00682743	1.16031e-09	-0.0491759	0.00789087	5.80273e-10	44	0.0104386	2.46566e-06	-0.0389019	0.00477863	-8.1408	3.92676e-16	0.330758	2.98845	0.224422	1.90624e-13	37	10	45798249	10	45118255	R			NA	NA	OR13A1	NM_001004297	3'UTR					NA		10:45798214-45798251	Unclassified_Cell_type_specific	NA
cg06783429	-0.0515835	0.0171822	0.002946	33	426	-0.0562394	0.00816967	7.99163e-12	-0.0461539	0.0108962	2.40024e-05	44	0.0144143	0.00136498	-0.0534653	0.00656774	-8.14059	3.93357e-16	0	0.384585	0.825066	1.90747e-13	37	7	127673038	7	127460274	F			NA	NA	SND1	NM_014390	Body	chr7:127671158-127672853	S_Shore			NA	7:127457643-127460321			TRUE
cg16634404	-0.0251903	0.00737362	0.000738185	33	426	-0.0303473	0.00459045	5.00428e-11	-0.0212972	0.00458978	3.75008e-06	44	0.00607171	0.000452136	-0.0266867	0.00327959	-8.13722	4.04454e-16	0	1.465	0.480705	1.95915e-13	37	6	33161438	6	33269416	F	rs2975108		NA	NA	COL11A2;RXRB;COL11A2;COL11A2;COL11A2	NM_080679;NM_021976;NM_001163771;NM_080681;NM_080680	TSS1500;3'UTR;TSS1500;TSS1500;TSS1500	chr6:33159991-33160263	S_Shore			NA				TRUE
cg02946885	-0.0427043	0.011068	0.000144546	33	426	-0.0478253	0.00716206	3.21807e-11	-0.0261733	0.0059775	1.26749e-05	44	0.00790749	0.00093316	-0.0389348	0.00478634	-8.13458	4.13367e-16	0.530672	4.26141	0.118753	2.00015e-13	37	14	90378680	14	89448433	R			NA	NA	C14orf143	NM_145231	Body					TRUE				NA
cg09814231	-0.0272173	0.00753614	0.000366175	33	426	-0.0273717	0.0039601	6.59815e-12	-0.0151054	0.00371426	4.98402e-05	44	0.0049135	0.00211017	-0.0232119	0.00285372	-8.13392	4.1563e-16	0.513126	4.10784	0.128231	2.00892e-13	37	5	149157216	5	149137409	R			NA	NA	PPARGC1B	NM_133263	Body					TRUE				NA
cg23478124	-0.0332162	0.00911245	0.000323599	33	426	-0.0393911	0.00584784	2.17798e-11	-0.0320497	0.00855726	0.00018621	44	0.0113202	0.00463743	-0.0367091	0.00451346	-8.13325	4.17923e-16	0	0.526681	0.76848	2.01782e-13	37	11	85776966	11	85454614	R			NA	NA	PICALM;PICALM	NM_001008660;NM_007166	Body;Body	chr11:85779725-85780397	N_Shelf		RDMR	NA				NA
cg03309393	-0.0312408	0.00852191	0.000299619	33	426	-0.0368097	0.00616188	2.78288e-09	-0.0425866	0.0076431	2.92741e-08	44	0.0101109	2.53167e-05	-0.0364053	0.00447711	-8.13144	4.24215e-16	0	0.745321	0.688899	2.04599e-13	37	6	12491383	6	12599369	F			NA	NA								TRUE				NA
cg02131674	-0.03618	0.00940205	0.000150377	33	426	-0.0412184	0.00718694	1.13855e-08	-0.0449627	0.00783546	1.13085e-08	44	0.0103653	1.43922e-05	-0.0406645	0.00500124	-8.13088	4.26176e-16	0	0.405385	0.816529	2.05322e-13	37	5	17341065	5	17394065	R			NA	NA								TRUE				NA
cg15919066	-0.0136691	0.00494837	0.00615491	33	426	-0.0215897	0.00310048	4.62699e-12	-0.0130158	0.00263751	8.81054e-07	44	0.0034891	0.000191163	-0.0170623	0.00209884	-8.1294	4.31411e-16	0.493351	3.94751	0.138934	2.0762e-13	37	12	93969214	12	92493345	F	rs1802152	rs1802151	NA	NA	SOCS2	NM_003877	3'UTR	chr12:93963963-93967395	S_Shore			NA				NA
cg12095353	-0.0257187	0.00704721	0.000318455	33	426	-0.0273272	0.0048614	2.1901e-08	-0.0249351	0.00408965	1.33545e-09	44	0.0054101	4.04624e-06	-0.0261461	0.0032172	-8.12695	4.40216e-16	0	0.112811	0.945156	2.1163e-13	37	12	125369577	12	123935530	R			NA	NA							DMR	NA				NA
cg04315923	-0.0119782	0.00378533	0.00174205	33	426	-0.0144584	0.00206789	3.79744e-12	-0.00867541	0.00208052	3.20286e-05	44	0.00275227	0.00162104	-0.0123087	0.00151505	-8.12428	4.50017e-16	0.293538	2.83101	0.242803	2.16108e-13	37	16	29634191	16	29541692	F	rs2549956		NA	NA								NA	16:29541509-29541693			NA
cg27614723	-0.0485547	0.00979334	1.29814e-06	33	426	-0.0384121	0.00670589	1.18617e-08	-0.0309615	0.00731221	2.41696e-05	44	0.00967315	0.00137063	-0.0390147	0.00480285	-8.12324	4.53885e-16	0	1.65011	0.43821	2.17732e-13	37	15	92399897	15	90200901	F	rs7162591		NA	NA	SLCO3A1;SLCO3A1	NM_001145044;NM_013272	Body;Body	chr15:92396013-92397682	S_Shelf		CDMR	NA				NA
cg03796381	-0.0347733	0.0103238	0.000872932	33	426	-0.03623	0.0057181	2.96592e-10	-0.02792	0.00539199	2.51046e-07	44	0.00713294	9.06884e-05	-0.0332613	0.00409543	-8.12157	4.60196e-16	0	0.851714	0.65321	2.20522e-13	37	15	36650033	15	34437325	R			NA	NA								TRUE				NA
cg26276667	-0.0333558	0.0089481	0.000237873	33	426	-0.0392897	0.00661187	3.36126e-09	-0.0390168	0.00714101	5.35687e-08	44	0.00944667	3.62428e-05	-0.0376327	0.00463392	-8.12112	4.61888e-16	0	0.312724	0.85525	2.21095e-13	37	10	92916289	10	92906269	F			NA	NA				chr10:92913390-92913694	S_Shelf			NA				NA
cg13788891	-0.0227905	0.00597876	0.000172809	33	426	-0.027903	0.00445362	4.63674e-10	-0.0193237	0.00394439	1.0553e-06	44	0.00521794	0.000212798	-0.0239234	0.00294729	-8.11709	4.77493e-16	0	1.61146	0.446762	2.2832e-13	37	22	47069632	22	45448296	F			NA	NA	GRAMD4	NM_015124	Body	chr22:47069523-47069800	Island			NA	22:45448197-45448712			NA
cg19040266	-0.02648	0.0064946	6.08779e-05	33	426	-0.0270934	0.00487545	3.14931e-08	-0.0257951	0.00455025	1.68654e-08	44	0.00601942	1.82477e-05	-0.0265539	0.00327251	-8.11424	4.88832e-16	0	0.0282616	0.985969	2.33492e-13	37	5	131723239	5	131751138	R			NA	NA	SLC22A5	NM_003060	Body					TRUE				TRUE
cg17439800	-0.0276193	0.00644053	2.55242e-05	33	426	-0.0271981	0.00467469	7.01671e-09	-0.0265146	0.00545096	1.25607e-06	44	0.00721094	0.000235999	-0.0271645	0.00335012	-8.10852	5.12383e-16	0	0.0131612	0.993441	2.44479e-13	37	1	208056493	1	206123116	R			NA	NA								NA		1:208056036-208057383	Promoter_Associated_Cell_type_specific	NA
cg09504131	-0.0309026	0.00689727	1.12384e-05	33	426	-0.0218942	0.0043975	7.00466e-07	-0.0249597	0.00402441	6.9911e-10	44	0.00532379	2.75438e-06	-0.0246487	0.0030427	-8.10092	5.45438e-16	0	1.21791	0.543918	2.59973e-13	37	13	99174875	13	97972876	R			NA	NA	STK24;STK24	NM_003576;NM_001032296	TSS1500;Body					TRUE				NA
cg22621734	-0.0172535	0.00529984	0.00128463	33	426	-0.0166575	0.00295989	2.11091e-08	-0.0195213	0.0030342	1.61696e-10	44	0.00401387	1.15349e-06	-0.0175969	0.00217281	-8.09865	5.55739e-16	0	0.3348	0.845861	2.646e-13	37	5	148442740	5	148422933	R			NA	NA	SH3TC2	NM_024577	TSS200					TRUE				TRUE
cg23015991	-0.0270617	0.00915802	0.00341835	33	426	-0.0511802	0.00675648	5.68634e-14	-0.0238063	0.00667926	0.000375092	44	0.00883583	0.00705379	-0.0374961	0.00463053	-8.09758	5.60654e-16	0.743609	7.80059	0.0202359	2.66655e-13	37	12	20556313	12	20447580	F			NA	NA	PDE3A	NM_000921	Body					TRUE				NA
cg02870946	-0.050974	0.0130169	0.000115531	33	426	-0.0497629	0.00751126	4.5585e-11	-0.0297713	0.00736983	5.594e-05	44	0.00974936	0.00226066	-0.0438128	0.00541157	-8.09613	5.67354e-16	0.33433	3.00449	0.22263	2.69555e-13	37	18	77289084	18	75390072	F			NA	NA	NFATC1;NFATC1;NFATC1;NFATC1	NM_172388;NM_172387;NM_172389;NM_006162	3'UTR;3'UTR;3'UTR;3'UTR	chr18:77289018-77289464	Island			NA	18:75389970-75390203	18:77288475-77289295	Gene_Associated	NA
cg10219223	-0.0243084	0.00772918	0.00185679	33	426	-0.0302746	0.00458763	5.4094e-11	-0.0207013	0.00419614	8.87582e-07	44	0.00555097	0.000192004	-0.0260292	0.00321567	-8.09449	5.75045e-16	0	1.82717	0.401085	2.72918e-13	37	1	6420713	1	6343300	R			NA	NA	ACOT7;ACOT7;ACOT7;ACOT7	NM_181864;NM_181865;NM_181865;NM_007274	Body;5'UTR;1stExon;Body					NA				NA
cg19795292	-0.0272588	0.00849947	0.00151136	33	426	-0.0369918	0.00560824	5.52438e-11	-0.0298009	0.00629598	2.39307e-06	44	0.0083288	0.000346166	-0.0330221	0.0040807	-8.09225	5.85732e-16	0	1.11041	0.573954	2.77695e-13	37	2	102952285	2	102318717	F			NA	NA	IL1RL1;IL1RL1	NM_016232;NM_003856	5'UTR;TSS1500					NA				NA
cg07367302	-0.0247385	0.0065796	0.000210672	33	426	-0.0229539	0.004294	1.01506e-07	-0.0235574	0.00373298	3.54271e-10	44	0.00493827	1.83887e-06	-0.0235114	0.00290692	-8.08806	6.06222e-16	0	0.0517225	0.97447	2.87104e-13	37	1	19967428	1	19840015	R			NA	NA				chr1:19970255-19971923	N_Shelf			NA		1:19967375-19967538	Unclassified_Cell_type_specific	TRUE
cg25994988	-0.0257705	0.00805755	0.00155645	33	426	-0.0301428	0.00493138	1.19798e-09	-0.0286443	0.00509834	2.25041e-08	44	0.00674446	2.16565e-05	-0.0288654	0.00356898	-8.08784	6.07311e-16	0	0.215704	0.897761	2.87315e-13	37	11	122652382	11	122157592	F			NA	NA	UBASH3B	NM_032873	Body					TRUE		11:122651405-122652781	Unclassified	TRUE
cg12131419	-0.0239567	0.0102769	0.0205241	33	426	-0.0501212	0.007034	1.48889e-12	-0.0256539	0.00468296	4.9463e-08	44	0.00619497	3.45669e-05	-0.034238	0.00423575	-8.0831	6.31411e-16	0.750616	8.01975	0.0181357	2.984e-13	37	15	49353073	15	47140365	R			NA	NA								TRUE				NA
cg18101225	-0.0281372	0.00553023	7.01082e-07	33	426	-0.0162367	0.00316206	3.12642e-07	-0.0234732	0.00430001	5.50358e-08	44	0.00568838	3.6829e-05	-0.0199818	0.00247222	-8.08254	6.3433e-16	0.494212	3.95423	0.138468	2.99462e-13	37	4	15964913	4	15574011	F			NA	NA	FGFBP2	NM_031950	TSS200					NA		4:15964778-15965427	Unclassified	NA
cg08030282	-0.017308	0.00573002	0.00277821	33	426	-0.0208281	0.00348259	2.67054e-09	-0.0159297	0.00260381	1.17624e-09	44	0.00344452	3.75228e-06	-0.0181907	0.00225193	-8.07782	6.59369e-16	0	1.0281	0.59807	3.10954e-13	37	1	160967582	1	159234206	R			NA	NA	F11R	NM_016946	3'UTR					NA		1:160966691-160967740	Unclassified	NA
cg02717339	-0.0443665	0.0103609	2.62023e-05	33	426	-0.0345656	0.00586252	4.42946e-09	-0.0277841	0.00565372	9.7732e-07	44	0.00747917	0.000203311	-0.0340339	0.00421494	-8.07458	6.77076e-16	0	1.70104	0.427193	3.18967e-13	37	2	97524767	2	96888494	R			NA	NA	ANKRD39	NM_016466	TSS1500	chr2:97523356-97524186	S_Shore			NA	2:96888206-96888521			TRUE
cg16225773	-0.0268831	0.00753961	0.00043311	33	426	-0.0257505	0.00382939	2.35376e-11	-0.0165074	0.00405338	4.86634e-05	44	0.00536211	0.00208031	-0.0232493	0.00287999	-8.07272	6.87498e-16	0.107048	2.23976	0.326319	3.23535e-13	37	3	33002878	3	32977882	F			TRUE	NA								NA		3:33002721-33003017	Unclassified_Cell_type_specific	NA
cg24679348	-0.0139176	0.0050164	0.00593745	33	426	-0.0222851	0.00332026	2.56036e-11	-0.0174484	0.00346481	5.26501e-07	44	0.00458351	0.000140792	-0.0191245	0.0023699	-8.06974	7.04485e-16	0.0553861	2.11727	0.34693	3.3118e-13	37	3	9995002	3	9970002	R			NA	NA	PRRT3	NM_207351	TSS1500	chr3:9993730-9994136	S_Shore			NA				NA
cg02141748	-0.0306046	0.00832382	0.000287821	33	426	-0.0312813	0.00631846	8.07632e-07	-0.041238	0.00585905	2.81804e-12	44	0.00775079	1.03487e-07	-0.0340602	0.00422099	-8.06926	7.07277e-16	0	1.22339	0.54243	3.32142e-13	37	20	3149470	20	3097470	F			NA	NA	ProSAPiP1	NM_014731	TSS1500	chr20:3148649-3149060	S_Shore			NA		20:3149463-3149647	Unclassified_Cell_type_specific	TRUE
cg05773108	-0.0261435	0.00817018	0.00154836	33	426	-0.0309336	0.00514738	2.2422e-09	-0.026332	0.00454954	8.48234e-09	44	0.00601848	1.21329e-05	-0.0284589	0.00352825	-8.066	7.26416e-16	0	0.436352	0.803984	3.40771e-13	37	16	85520007	16	84077508	F			NA	NA				chr16:85519109-85519357	S_Shore			NA	16:84077447-84077949			NA
cg15976636	-0.0200505	0.00616392	0.00129597	33	426	-0.0254973	0.00435384	5.60582e-09	-0.0259093	0.00429568	1.99166e-09	44	0.00568265	5.1308e-06	-0.0243105	0.00301455	-8.06437	7.36157e-16	0	0.631101	0.729387	3.44979e-13	37	6	163147737	6	163067727	R			NA	NA	PACRG;PARK2;PACRG;PACRG;PARK2;PARK2	NM_001080379;NM_004562;NM_152410;NM_001080378;NM_013987;NM_013988	TSS1500;Body;TSS1500;TSS1500;Body;Body	chr6:163148376-163149017	N_Shore			NA		6:163147455-163149334	Promoter_Associated	NA
cg15659052	-0.0233334	0.00740829	0.0018288	33	426	-0.0371679	0.00541442	9.11932e-12	-0.0258232	0.00594764	1.49741e-05	44	0.00786799	0.00103053	-0.0308113	0.00382121	-8.06324	7.42961e-16	0.285486	2.79911	0.246707	3.47802e-13	37	7	37438819	7	37405344	F	rs73118718		NA	NA	ELMO1	NM_014800	5'UTR					TRUE				NA
cg07263393	-0.0349914	0.00873073	8.04044e-05	33	426	-0.0332998	0.0057572	8.56916e-09	-0.0270034	0.00507227	1.15286e-07	44	0.00670999	5.71296e-05	-0.0315036	0.00390734	-8.06267	7.46482e-16	0	0.706724	0.702323	3.49084e-13	37	3	128205274	3	129687964	F			NA	NA	GATA2;GATA2;GATA2	NM_001145661;NM_032638;NM_001145662	Body;Body;Body	chr3:128205495-128212274	N_Shore		RDMR	TRUE	3:129687779-129687989			NA
cg16293484	-0.0216485	0.00580443	0.00023613	33	426	-0.0175219	0.00337434	2.30562e-07	-0.0201599	0.0030722	7.04017e-11	44	0.00406414	7.03412e-07	-0.0191068	0.0023699	-8.06228	7.48818e-16	0	0.479506	0.786822	3.49809e-13	37	17	75471401	17	72982996	F	rs41282087		NA	NA	SEPT9;SEPT9;SEPT9;SEPT9;SEPT9;SEPT9;SEPT9;SEPT9	NM_001113492;NM_001113496;NM_001113495;NM_001113495;NM_001113493;NM_001113491;NM_006640;NM_001113494	Body;5'UTR;1stExon;5'UTR;Body;Body;Body;Body					NA				NA
cg13089335	-0.0303583	0.00696181	1.88027e-05	33	426	-0.0207202	0.0041038	4.88541e-07	-0.0278508	0.0044542	5.09808e-10	44	0.00589235	2.28304e-06	-0.0244352	0.00303151	-8.06038	7.60559e-16	0	1.87936	0.390754	3.54922e-13	37	1	167203243	1	165469867	F	rs35870957		NA	NA	POU2F1	NM_002697	5'UTR					TRUE				NA
cg10198479	-0.0467897	0.015559	0.00289864	33	426	-0.0534878	0.0087107	1.00818e-09	-0.0563691	0.00992825	1.60445e-08	44	0.0131338	1.77149e-05	-0.0530133	0.00657847	-8.0586	7.71708e-16	0	0.228253	0.892145	3.59749e-13	37	16	85268435	16	83825936	F			NA	NA				chr16:85269192-85269464	N_Shore			NA	16:83825859-83826016			NA
cg02919122	-0.0412072	0.00937444	1.61937e-05	33	426	-0.0321655	0.00494549	1.00829e-10	-0.021686	0.00700612	0.00199844	44	0.00926822	0.0192928	-0.0318665	0.00395572	-8.0558	7.89625e-16	0.0921511	2.20301	0.332371	3.67717e-13	37	3	112109797	3	113592487	F			NA	NA								TRUE				NA
cg03485669	-0.0234713	0.00930412	0.0122534	33	426	-0.0315805	0.00551439	1.19429e-08	-0.0412043	0.00590774	4.38554e-12	44	0.0078152	1.34701e-07	-0.0326312	0.0040552	-8.04675	8.50219e-16	0.0945795	2.20892	0.33139	3.95522e-13	37	8	13016635	8	13061006	R			NA	NA	DLC1	NM_182643	Body					TRUE				NA
cg14611112	-0.0335289	0.00728189	6.52066e-06	33	426	-0.0289972	0.00513599	1.90336e-08	-0.0236974	0.00504108	2.80113e-06	44	0.00666873	0.00038013	-0.0285718	0.00355212	-8.0436	8.72385e-16	0	1.00454	0.605156	4.05411e-13	37	9	139643351	9	138763172	F			NA	TRUE	LCN6	NM_198946	TSS1500	chr9:139640640-139640885	S_Shelf			NA				NA
cg19430473	-0.0637936	0.0108601	1.31624e-08	33	426	-0.0389997	0.00712105	4.93834e-08	-0.0257859	0.00729523	0.000419361	44	0.00965068	0.00754178	-0.040755	0.00506786	-8.04186	8.84869e-16	0.712931	6.96697	0.0307003	4.10784e-13	37	3	156468708	3	157951402	R			NA	NA								TRUE				NA
cg16200531	-0.0439876	0.0108313	6.49529e-05	33	426	-0.0499661	0.00815451	1.09261e-09	-0.047653	0.0109535	1.43961e-05	44	0.0144901	0.00100666	-0.047778	0.00594174	-8.04108	8.9049e-16	0	0.194541	0.907311	4.12964e-13	37	2	135532566	2	135249036	R			NA	NA								TRUE				NA
cg03586240	-0.0275745	0.00935814	0.00350933	33	426	-0.0539675	0.00813535	4.30638e-11	-0.045587	0.00847876	8.6499e-08	44	0.0112163	4.81704e-05	-0.0432939	0.00538562	-8.03881	9.07162e-16	0.563771	4.58475	0.101026	4.20259e-13	37	7	1966361	7	1932887	F			NA	NA	MAD1L1;MAD1L1;MAD1L1	NM_003550;NM_001013837;NM_001013836	Body;Body;Body	chr7:1967664-1967994	N_Shore			NA				NA
cg03143849	-0.0296284	0.00898331	0.00111124	33	426	-0.0343973	0.00566448	1.5304e-09	-0.0394283	0.00714438	3.94423e-08	44	0.00945113	3.02193e-05	-0.0343467	0.00427363	-8.03688	9.21536e-16	0	0.565031	0.753885	4.26475e-13	37	11	2904951	11	2861527	R			NA	TRUE	CDKN1C;CDKN1C;CDKN1C	NM_001122630;NM_000076;NM_001122631	3'UTR;3'UTR;3'UTR	chr11:2905023-2907024	N_Shore			NA				NA
cg22136098	-0.0269814	0.00812829	0.00103317	33	426	-0.0314032	0.00539052	6.71557e-09	-0.0280434	0.004752	4.34624e-09	44	0.0062863	8.15633e-06	-0.0293733	0.00365502	-8.03644	9.24867e-16	0	0.273152	0.87234	4.27573e-13	37	11	121297737	11	120802947	F			NA	NA				chr11:121297942-121298160	N_Shore			TRUE	11:120802947-120803357	11:121297681-121298305	Unclassified	NA
cg18412721	-0.0294346	0.00932534	0.00178843	33	426	-0.0348056	0.00539641	1.43247e-10	-0.0278757	0.00570379	1.1196e-06	44	0.00754541	0.000220409	-0.0319117	0.00397142	-8.03534	9.33185e-16	0	0.644247	0.724609	4.30972e-13	37	13	51421269	13	50319270	R		rs77054891	NA	NA				chr13:51417371-51418149	S_Shelf			NA		13:51421162-51421410	Unclassified_Cell_type_specific	NA
cg00127150	-0.019191	0.00730303	0.00911259	33	426	-0.0349178	0.00499069	3.67428e-12	-0.0247003	0.0053303	3.86281e-06	44	0.00705132	0.00046017	-0.0285849	0.00355759	-8.03493	9.36345e-16	0.439512	3.56832	0.167938	4.31984e-13	37	22	22862144	22	21192144	R			NA	NA	ZNF280B	NM_080764	5'UTR	chr22:22862623-22863220	N_Shore			NA				NA
cg15546227	-0.0310465	0.00798615	0.000129081	33	426	-0.0272356	0.00486991	2.57678e-08	-0.0282213	0.0049845	1.75675e-08	44	0.00659387	1.8695e-05	-0.0282551	0.00351702	-8.03382	9.44861e-16	0	0.166023	0.920341	4.35463e-13	37	1	61546247	1	61318835	F			NA	NA	NFIA;NFIA	NM_001145511;NM_001145512	Body;TSS1500	chr1:61548753-61549564	N_Shelf			NA				NA
cg16723994	-0.0317254	0.0072861	1.93244e-05	33	426	-0.0301403	0.00484372	6.05793e-10	-0.0186945	0.00456681	4.44858e-05	44	0.00604132	0.00197185	-0.0269471	0.00335467	-8.03271	9.53395e-16	0.267593	2.73072	0.255288	4.38526e-13	37	17	56401623	17	53756622	F			NA	NA	BZRAP1;BZRAP1	NM_004758;NM_024418	Body;Body	chr17:56401728-56402343	N_Shore			TRUE				TRUE
cg08468082	-0.0159605	0.00661298	0.0165021	33	426	-0.0305306	0.00465025	6.7548e-11	-0.0245435	0.00427072	1.07605e-08	44	0.00564964	1.39739e-05	-0.025346	0.00315534	-8.0327	9.53474e-16	0.389768	3.27744	0.194228	4.38526e-13	37	1	15334845	1	15207432	R			NA	NA	KIAA1026;KIAA1026;KIAA1026;KIAA1026;KIAA1026	NM_001017999;NM_201628;NM_001018001;NM_015209;NM_001018000	Body;Body;Body;Body;Body					TRUE				NA
cg06942183	-0.0247663	0.00783163	0.00175373	33	426	-0.0260467	0.0045907	1.62215e-08	-0.0254235	0.00406838	5.21652e-10	44	0.00538196	2.31443e-06	-0.0256154	0.00318985	-8.03026	9.72636e-16	0	0.0218543	0.989132	4.46878e-13	37	17	46622607	17	43977606	R			NA	NA	HOXB2	NM_002145	TSS1500	chr17:46620367-46621373	S_Shore		RDMR	NA				TRUE
cg21607172	-0.0383101	0.00929674	5.10245e-05	33	426	-0.0376061	0.00663809	1.70413e-08	-0.03585	0.00690708	2.35299e-07	44	0.0091372	8.72659e-05	-0.0373274	0.00465031	-8.02686	1.00001e-15	0	0.0390808	0.980649	4.58982e-13	37	1	207082479	1	205149102	F			NA	NA	FAIM3;FAIM3;FAIM3	NM_001142473;NM_001142472;NM_005449	Body;Body;Body	chr1:207082693-207083202	N_Shore			NA	1:205149008-205149825	1:207082025-207083441	Unclassified_Cell_type_specific	TRUE
cg21450829	-0.0111611	0.00549964	0.0434493	33	426	-0.0241693	0.00314611	2.53895e-14	-0.0117172	0.00289482	5.40775e-05	44	0.00382949	0.00221544	-0.0178455	0.00222342	-8.02617	1.00566e-15	0.752428	8.07845	0.0176111	4.611e-13	37	3	182970719	3	184453413	R			NA	NA	MCF2L2;B3GNT5	NM_015078;NM_032047	Body;TSS1500	chr3:182971429-182972635	N_Shore			NA		3:182970645-182972632	Unclassified_Cell_type_specific	NA
cg19873536	-0.0464445	0.0138212	0.00089711	33	426	-0.0517303	0.00825589	4.6188e-10	-0.0367129	0.0070996	2.604e-07	44	0.00939188	9.26799e-05	-0.0453954	0.00565747	-8.02399	1.02368e-15	0	1.44919	0.48452	4.68882e-13	37	10	116475283	10	116465273	R			NA	NA								TRUE				NA
cg08237220	-0.0257446	0.00953278	0.00738247	33	426	-0.0414282	0.00685964	1.87144e-09	-0.0502536	0.00777823	1.35866e-10	44	0.0102896	1.04006e-06	-0.0392884	0.00489696	-8.02303	1.03169e-15	0.384899	3.2515	0.196764	4.72068e-13	37	3	156332967	3	157815661	F			NA	NA								TRUE				NA
cg04791601	-0.0303123	0.00690484	1.65923e-05	33	426	-0.027286	0.00477924	1.32263e-08	-0.0214265	0.00439783	1.20786e-06	44	0.00581778	0.000230574	-0.0261233	0.00325644	-8.02202	1.04018e-15	0	1.07902	0.583035	4.75463e-13	37	1	204159016	1	202425639	R			NA	NA				chr1:204159598-204159833	N_Shore			TRUE				NA
cg22907189	-0.0228217	0.00553979	5.12754e-05	33	426	-0.018777	0.00377422	7.13855e-07	-0.0198723	0.00313302	2.8888e-10	44	0.00414459	1.6288e-06	-0.0199916	0.00249222	-8.02163	1.04348e-15	0	0.365382	0.833026	4.76485e-13	37	5	172430563	5	172363169	F			NA	NA	ATP6V0E1	NM_003945	Body					TRUE				NA
cg01340991	-0.0214502	0.006604	0.00131727	33	426	-0.0327969	0.00462227	1.84136e-12	-0.0170251	0.00444365	0.000132108	44	0.00587839	0.0037768	-0.0255346	0.00318348	-8.021	1.04891e-15	0.595679	4.94657	0.0843076	4.78475e-13	37	6	33397233	6	33505211	R			NA	NA	SYNGAP1	NM_006772	Body	chr6:33396050-33396296	S_Shore			NA		6:33397014-33397949	Promoter_Associated	NA
cg17443080	-0.0231791	0.00746642	0.0021205	33	426	-0.0302714	0.00486995	6.31266e-10	-0.0236584	0.0043287	5.30604e-08	44	0.00572633	3.60383e-05	-0.0266412	0.00332229	-8.01892	1.06678e-15	0	1.042	0.593928	4.85987e-13	37	9	139557460	9	138677281	R			NA	NA	EGFL7;EGFL7;EGFL7;EGFL7	NM_201446;NM_201446;NM_016215;NM_016215	5'UTR;1stExon;1stExon;5'UTR	chr9:139559804-139561005	N_Shelf			NA				NA
cg22515654	-0.0403588	0.0133959	0.00284811	33	426	-0.0484656	0.00758357	2.09118e-10	-0.0405778	0.00795016	3.7005e-07	44	0.0105171	0.000114189	-0.0448255	0.00559003	-8.01883	1.06756e-15	0	0.504703	0.776972	4.85987e-13	37	1	10590672	1	10513259	R			NA	NA	PEX14	NM_004565	Body					NA	1:10513054-10513262			NA
cg21268984	-0.0207284	0.00773965	0.00788066	33	426	-0.0318133	0.00489235	1.0171e-10	-0.0365709	0.00671359	5.86763e-08	44	0.00888124	3.82565e-05	-0.0300602	0.00374893	-8.01834	1.07182e-15	0.0564012	2.11954	0.346535	4.87428e-13	37	1	8720599	1	8643186	F			NA	NA	RERE;RERE	NM_012102;NM_001042681	5'UTR;5'UTR					TRUE		1:8720554-8720723	Unclassified_Cell_type_specific	NA
cg07443710	-0.0178141	0.00856399	0.0385095	33	426	-0.0346192	0.00553922	5.10777e-10	-0.0390832	0.00594964	6.72574e-11	44	0.00787064	6.84548e-07	-0.0321008	0.0040042	-8.01678	1.08555e-15	0.47044	3.77672	0.15132	4.9317e-13	37	10	71206848	10	70876854	R			NA	NA								TRUE				NA
cg08311343	-0.0797267	0.012769	1.76534e-09	33	426	-0.0416563	0.00844787	8.92731e-07	-0.0367188	0.009552	0.000125483	44	0.0126361	0.00366242	-0.049327	0.00615362	-8.01593	1.09304e-15	0.732906	7.48799	0.0236594	4.96068e-13	37	7	92324861	7	92162797	R			NA	NA	CDK6;CDK6	NM_001259;NM_001145306	Body;Body					TRUE				NA
cg01771416	-0.0287659	0.00781243	0.00028218	33	426	-0.0324201	0.00555932	6.48155e-09	-0.0311848	0.00575079	6.71936e-08	44	0.00760758	4.14626e-05	-0.0311899	0.00389194	-8.01398	1.11056e-15	0	0.145239	0.929955	5.03505e-13	37	3	101567360	3	103050050	R			NA	NA	NFKBIZ;NFKBIZ	NM_001005474;NM_031419	5'UTR;TSS1500	chr3:101568107-101569046	N_Shore			NA		3:101567342-101567484	Unclassified_Cell_type_specific	NA
cg07262247	-0.0207731	0.00836786	0.0136885	33	426	-0.0238371	0.00341906	4.36283e-12	-0.0175797	0.00412035	2.0951e-05	44	0.00545071	0.00125876	-0.0219315	0.00273707	-8.01275	1.12176e-15	0	0.967234	0.616549	5.08067e-13	37	5	131593730	5	131621629	F			NA	NA	PDLIM4;PDLIM4	NM_003687;NM_001131027	Body;Body	chr5:131593039-131593813	Island			NA	5:131620939-131621630			TRUE
cg19458020	-0.00172967	0.00814298	0.831954	33	426	-0.0210192	0.00323745	1.0863e-10	-0.028751	0.00398406	8.02373e-13	44	0.00527041	4.89233e-08	-0.0209335	0.00261272	-8.01214	1.1273e-15	0.742353	7.76256	0.0206244	5.10058e-13	37	17	38473119	17	35726645	R			NA	NA	RARA;RARA;RARA	NM_001145302;NM_000964;NM_001145301	TSS1500;5'UTR;TSS1500	chr17:38472958-38473201	Island			TRUE	17:35726539-35726727	17:38472852-38476047	Promoter_Associated	NA
cg07298299	-0.018514	0.00760737	0.0156304	33	426	-0.0279162	0.00432433	1.37935e-10	-0.0254816	0.00457564	2.97617e-08	44	0.00605301	2.55662e-05	-0.0255815	0.00319358	-8.0103	1.14425e-15	0	1.15488	0.561335	5.17207e-13	37	11	45943237	11	45899813	R			NA	NA	GYLTL1B;GYLTL1B	NM_152312;NM_152312	1stExon;5'UTR	chr11:45943513-45944852	N_Shore			NA				TRUE
cg08161931	-0.0377432	0.00992556	0.000179054	33	426	-0.0398129	0.00618353	1.53994e-10	-0.0239647	0.00540539	9.86971e-06	44	0.00715066	0.000804053	-0.0338883	0.00423102	-8.00949	1.15189e-15	0.332176	2.9948	0.223711	5.20131e-13	37	8	145028402	8	145100390	F			NA	NA	PLEC1;PLEC1;PLEC1	NM_201379;NM_000445;NM_201378	TSS1500;Body;Body	chr8:145027911-145028352	S_Shore			NA				NA
cg14916108	-0.0225709	0.00444492	7.35412e-07	33	426	-0.0147146	0.00310597	2.3313e-06	-0.0150066	0.00265283	1.80751e-08	44	0.00350936	1.90139e-05	-0.016504	0.00206078	-8.00863	1.15997e-15	0.158568	2.3769	0.304693	5.2325e-13	37	12	2027993	12	1898254	F			TRUE	NA	CACNA2D4	NM_172364	TSS200					NA				NA
cg20611334	-0.0219354	0.00659517	0.00101023	33	426	-0.0286024	0.00491701	7.06392e-09	-0.0220271	0.00369347	2.99514e-09	44	0.004886	6.53808e-06	-0.0245671	0.003068	-8.00754	1.17025e-15	0	1.10299	0.576088	5.27356e-13	37	1	33209453	1	32982040	R			NA	NA	KIAA1522	NM_020888	Body	chr1:33207636-33207874	S_Shore		RDMR	NA				NA
cg11481968	-0.028391	0.0077457	0.00030023	33	426	-0.0319388	0.00456334	3.61387e-12	-0.0150119	0.00416795	0.000325236	44	0.00551368	0.00647585	-0.025627	0.0032012	-8.00543	1.19052e-15	0.651989	5.74695	0.0565022	5.35947e-13	37	11	12303499	11	12260075	F	rs4757334		NA	NA								TRUE		11:12303155-12303887	Unclassified_Cell_type_specific	NA
cg10375267	-0.0362883	0.00863909	3.68043e-05	33	426	-0.0285692	0.00565638	4.8412e-07	-0.0321908	0.00524833	1.06819e-09	44	0.00694289	3.54347e-06	-0.0312995	0.00391033	-8.0043	1.20146e-15	0	0.582941	0.747164	5.40327e-13	37	16	87523700	16	86081201	R			NA	NA	ZCCHC14	NM_015144	Body				RDMR	NA		16:87523618-87524798	Unclassified_Cell_type_specific	NA
cg23738760	-0.034236	0.00882916	0.000134156	33	426	-0.039862	0.00618152	1.4435e-10	-0.0309605	0.00826075	0.000184315	44	0.0109279	0.00460915	-0.036765	0.0045945	-8.00197	1.22443e-15	0	0.615188	0.735214	5.501e-13	37	12	11918643	12	11809910	R			NA	NA	ETV6	NM_001987	Body					TRUE		12:11918616-11919129	Promoter_Associated_Cell_type_specific	NA
cg09639152	-0.0459312	0.0140087	0.00118715	33	426	-0.0488926	0.00726202	2.22764e-11	-0.0314522	0.00753879	3.17216e-05	44	0.00997288	0.00161176	-0.0433097	0.00541433	-7.99908	1.2535e-15	0.0194628	2.0397	0.360649	5.62596e-13	37	3	45078075	3	45053079	R			NA	NA				chr3:45077069-45077690	S_Shore			TRUE	3:45052911-45053106	3:45077441-45079749	Unclassified	NA
cg21387281	-0.0371857	0.00769172	2.30421e-06	33	426	-0.0218647	0.00497347	1.16498e-05	-0.0246161	0.00378634	1.04556e-10	44	0.00500886	8.90007e-07	-0.0256576	0.00320768	-7.99882	1.25618e-15	0.303415	2.87115	0.237978	5.63231e-13	37	20	61435439	20	60905884	F			NA	TRUE	OGFR	NM_007346	TSS1500	chr20:61435828-61437150	N_Shore			NA				NA
cg19913118	-0.0422259	0.0100049	3.38754e-05	33	426	-0.0313137	0.00588862	1.18107e-07	-0.0287298	0.00497124	8.91997e-09	44	0.00657634	1.25008e-05	-0.032109	0.00401768	-7.99191	1.3286e-15	0	1.30479	0.520797	5.95103e-13	37	1	145471701	1	144183058	F			NA	NA	POLR3GL;ANKRD34A	NM_032305;NM_001039888	TSS1500;5'UTR	chr1:145472980-145474702	N_Shore			TRUE		1:145471522-145471985	Unclassified_Cell_type_specific	NA
cg06321596	-0.05979	0.0108693	9.15533e-08	33	426	-0.0413798	0.0071191	7.2537e-09	-0.0247037	0.0085591	0.00394821	44	0.0113226	0.0291245	-0.0420953	0.00527078	-7.98653	1.38788e-15	0.601566	5.01965	0.0812824	6.21033e-13	37	16	17562960	16	17470461	F			NA	NA	XYLT1	NM_022166	Body				CDMR	TRUE				TRUE
cg02881189	-0.0275048	0.00679294	6.81995e-05	33	426	-0.0309408	0.00500261	7.65673e-10	-0.0249205	0.00608885	4.46291e-05	44	0.00805479	0.00197564	-0.0287699	0.00360275	-7.98553	1.39924e-15	0	0.451399	0.797958	6.25489e-13	37	9	35111032	9	35101032	F	rs77205585		NA	NA	KIAA1539	NM_025182	5'UTR	chr9:35111267-35111504	N_Shore			NA				NA
cg09911316	-0.0303738	0.00749001	6.6519e-05	33	426	-0.0281317	0.00468836	2.37135e-09	-0.0233808	0.00513942	5.766e-06	44	0.00679881	0.000583967	-0.0273923	0.00343091	-7.98397	1.41699e-15	0	0.531458	0.766647	6.3279e-13	37	6	3610600	6	3555599	R			NA	NA								TRUE				NA
cg09581649	-0.020593	0.00656569	0.00190975	33	426	-0.0311722	0.0045668	1.18769e-11	-0.0167502	0.00360976	3.74798e-06	44	0.00477526	0.000451985	-0.0235385	0.00294884	-7.9823	1.43637e-15	0.601288	5.01615	0.0814249	6.40804e-13	37	16	4572735	16	4512736	F			NA	NA	C16orf5	NM_013399	5'UTR					TRUE				NA
cg22784595	-0.0318769	0.0102704	0.00212519	33	426	-0.031508	0.00536279	5.00908e-09	-0.0258681	0.00435908	3.57285e-09	44	0.00576651	7.26022e-06	-0.0292731	0.00366804	-7.98057	1.45663e-15	0	0.586618	0.745792	6.49194e-13	37	10	7455714	10	7495720	R			NA	NA				chr10:7449376-7455339	S_Shore		RDMR	NA				NA
cg24301690	-0.0292283	0.00627157	5.07987e-06	33	426	-0.0215143	0.00394394	5.56857e-08	-0.0199749	0.00408928	1.13378e-06	44	0.0054096	0.000222063	-0.0226728	0.00284112	-7.98022	1.46069e-15	0	1.42759	0.489783	6.50351e-13	37	3	128712676	3	130195366	R			NA	NA	KIAA1257	NM_020741	5'UTR	chr3:128712404-128713058	Island			TRUE	3:130194750-130196024	3:128712039-128713654	Unclassified	NA
cg03529261	-0.0298702	0.0109814	0.00697398	33	426	-0.0507498	0.00752907	2.11299e-11	-0.037279	0.00765113	1.20603e-06	44	0.0101215	0.000230367	-0.0422152	0.00529296	-7.97573	1.51477e-15	0.282268	2.78656	0.24826	6.7376e-13	37	4	185209641	4	185446635	R			NA	NA								TRUE		4:185209477-185209749	Unclassified_Cell_type_specific	NA
cg01782486	-0.0356599	0.0070672	8.56879e-07	33	426	-0.0265141	0.00508577	2.06582e-07	-0.0203666	0.00413279	9.12001e-07	44	0.00546717	0.000195125	-0.0262693	0.00329439	-7.97394	1.537e-15	0.318247	2.93361	0.230661	6.82963e-13	37	1	154986512	1	153253136	F			NA	TRUE	ZBTB7B	NM_015872	5'UTR	chr1:154989749-154990234	N_Shelf			NA		1:154986090-154986631	Promoter_Associated_Cell_type_specific	NA
cg00911776	-0.0340278	0.0103222	0.00111727	33	426	-0.0472859	0.00731939	1.33773e-10	-0.0306876	0.00631899	1.30587e-06	44	0.00835924	0.000241516	-0.0387413	0.00485859	-7.97378	1.53899e-15	0.199865	2.49958	0.286565	6.83169e-13	37	7	130682239	7	130332779	R			NA	NA	FLJ43663;FLJ43663	NR_015431;NR_024153	Body;Body					TRUE				NA
cg03179542	-0.0303487	0.00800825	0.000188127	33	426	-0.0266836	0.00548919	1.26774e-06	-0.0331629	0.0048999	1.79427e-11	44	0.00648196	3.11781e-07	-0.0295956	0.00371182	-7.97335	1.54435e-15	0	0.593152	0.743359	6.84866e-13	37	7	2647333	7	2613859	F	rs2247492		NA	NA	IQCE;IQCE	NM_001100390;NM_152558	Body;Body	chr7:2645524-2645765	S_Shore			NA	7:2613815-2614048	7:2647313-2647459	Unclassified_Cell_type_specific	TRUE
cg15393221	-0.0435531	0.0110401	0.000103105	33	426	-0.0418832	0.00653089	1.81361e-10	-0.024629	0.00578546	2.18532e-05	44	0.00765345	0.00129077	-0.0361186	0.00453041	-7.97247	1.55538e-15	0.426324	3.48629	0.17497	6.88765e-13	37	19	40919485	19	45611325	F	rs34366758		NA	NA	PRX;PRX	NM_020956;NM_181882	TSS1500;TSS1500					TRUE				NA
cg15690822	-0.0199948	0.00835721	0.0174544	33	426	-0.0441127	0.00624715	2.34032e-12	-0.0288057	0.00585352	9.44459e-07	44	0.00774348	0.000199221	-0.033505	0.00420262	-7.9724	1.55623e-15	0.658988	5.86489	0.0532666	6.88765e-13	37	17	33391738	17	30415851	R			NA	NA	RFFL;RFFL	NM_057178;NM_001017368	5'UTR;TSS1500					NA				NA
cg04951819	-0.028843	0.00981056	0.00358221	33	426	-0.0353061	0.00597922	4.20462e-09	-0.0404928	0.00670942	1.94705e-09	44	0.00887573	5.06221e-06	-0.0352804	0.00442569	-7.97172	1.5648e-15	0	0.775453	0.678598	6.91873e-13	37	12	551573	12	421834	F			NA	NA	CCDC77;CCDC77;CCDC77;CCDC77	NM_001130148;NM_032358;NM_001130147;NM_001130146	3'UTR;3'UTR;3'UTR;3'UTR					NA		12:551017-552394	Gene_Associated	TRUE
cg05560472	-0.0418536	0.00871134	2.64489e-06	33	426	-0.0301454	0.0060949	8.27405e-07	-0.0327855	0.00597183	4.63024e-08	44	0.00789999	3.32379e-05	-0.0336484	0.00422125	-7.97119	1.5716e-15	0	1.22944	0.540793	6.9419e-13	37	X	99986046	X	99872702	R			NA	NA	SYTL4;SYTL4	NM_001129896;NM_080737	5'UTR;5'UTR	chrX:99986423-99987185	N_Shore			NA				NA
cg09612099	-0.0240778	0.00757333	0.00165802	33	426	-0.0259126	0.00478638	6.99059e-08	-0.0306607	0.00466646	6.66288e-11	44	0.00617315	6.80734e-07	-0.0269731	0.00338397	-7.97083	1.57617e-15	0	0.552079	0.758783	6.95521e-13	37	11	102096840	11	101602050	F			NA	NA	YAP1;YAP1	NM_001130145;NM_006106	Body;Body					TRUE				TRUE
cg07695566	-0.0117542	0.0055186	0.0341312	33	426	-0.0213423	0.00314371	1.52538e-11	-0.0203728	0.00394535	2.70692e-07	44	0.00521921	9.48382e-05	-0.0192898	0.00242016	-7.97047	1.58066e-15	0.143055	2.33387	0.311319	6.96814e-13	37	17	61525112	17	58878844	F			NA	NA	CYB561	NM_001915	TSS1500	chr17:61523000-61524470	S_Shore			TRUE				NA
cg26841048	-0.0276969	0.00778243	0.000443735	33	426	-0.0256595	0.00494241	2.31758e-07	-0.0313233	0.00479348	8.42164e-11	44	0.00634117	7.82534e-07	-0.0277793	0.00348541	-7.97016	1.5847e-15	0	0.496428	0.780193	6.97906e-13	37	17	46622454	17	43977453	F			NA	NA	HOXB2	NM_002145	TSS200	chr17:46620367-46621373	S_Shore			NA				TRUE
cg08899105	-0.0229538	0.00737397	0.00206348	33	426	-0.0244439	0.00402906	1.58309e-09	-0.0233544	0.00427421	5.34885e-08	44	0.00565425	3.62106e-05	-0.0238914	0.00299784	-7.96952	1.59293e-15	0	0.0439949	0.978243	7.00839e-13	37	15	93450671	15	91251675	F			NA	NA	CHD2;CHD2	NM_001271;NM_001042572	Body;Body	chr15:93447556-93447823	S_Shelf			TRUE				NA
cg11010552	-0.0335429	0.00639313	3.2493e-07	33	426	-0.0240364	0.00499197	1.59387e-06	-0.0212345	0.00413999	3.24637e-07	44	0.00547669	0.000105646	-0.0254575	0.00319544	-7.96682	1.62805e-15	0.120918	2.2751	0.320604	7.15585e-13	37	5	131338478	5	131366377	R			NA	NA	ACSL6;ACSL6	NM_001009185;NM_015256	Body;Body					TRUE		5:131338451-131339100	Unclassified_Cell_type_specific	NA
cg09626634	-0.0280574	0.0106034	0.00864714	33	426	-0.0419522	0.00607642	6.95978e-12	-0.0301551	0.00697379	1.62131e-05	44	0.00922546	0.00108049	-0.0364586	0.00457737	-7.96496	1.65278e-15	0	1.91198	0.384431	7.25738e-13	37	13	99960369	13	98758370	F		rs60595385	NA	TRUE	GPR183;UBAC2;UBAC2;UBAC2	NM_004951;NM_001144072;NM_177967;NR_026644	TSS1500;Body;Body;Body					NA				NA
cg15037004	-0.0319691	0.00974927	0.00118568	33	426	-0.0402553	0.00653192	8.77945e-10	-0.0382589	0.00742676	2.88712e-07	44	0.00982468	9.85382e-05	-0.0378215	0.00475013	-7.96222	1.68985e-15	0	0.501158	0.77835	7.41288e-13	37	5	71803938	5	71839694	R			NA	TRUE	ZNF366	NM_152625	TSS1500					NA				NA
cg20438663	-0.0214562	0.00787444	0.00687783	33	426	-0.0293952	0.0047989	1.10621e-09	-0.0236725	0.00405756	6.4663e-09	44	0.00536765	1.03269e-05	-0.0259296	0.00325717	-7.96078	1.70963e-15	0	1.02108	0.60017	7.49224e-13	37	12	49213081	12	47499348	F			NA	NA	CACNB3	NM_000725	Body	chr12:49212162-49212642	S_Shore		RDMR	NA		12:49211518-49213860	Unclassified	NA
cg20923498	-0.0264132	0.0073037	0.000359734	33	426	-0.0329228	0.00587505	2.4182e-08	-0.0261134	0.00444868	5.23727e-09	44	0.00588505	9.11167e-06	-0.0287625	0.00361334	-7.96009	1.7192e-15	0	0.807533	0.6678	7.52679e-13	37	2	99096920	2	98463352	F			NA	NA	INPP4A;INPP4A;INPP4A;INPP4A	NM_001566;NM_004027;NM_001134224;NM_001134225	5'UTR;5'UTR;5'UTR;5'UTR					TRUE		2:99096833-99096945	Promoter_Associated	TRUE
cg08037727	-0.0245011	0.00811005	0.00277389	33	426	-0.0288604	0.00494464	6.2922e-09	-0.0328762	0.00545813	2.0921e-09	44	0.00722042	5.28298e-06	-0.0290032	0.00364455	-7.95796	1.74903e-15	0	0.596723	0.742033	7.6499e-13	37	3	194877199	3	196358488	F			NA	NA	C3orf21	NM_152531	Body					NA	3:196358368-196358659			NA
cg09888330	-0.0283705	0.00788438	0.0003844	33	426	-0.0253186	0.00428505	4.11061e-09	-0.022708	0.00432719	1.73433e-07	44	0.00572433	7.28068e-05	-0.0250161	0.00314556	-7.95281	1.82322e-15	0	0.34857	0.840057	7.96657e-13	37	1	156786010	1	155052634	F			NA	NA	SH2D2A;NTRK1;SH2D2A;SH2D2A;SH2D2A;SH2D2A	NM_001161442;NM_001007792;NM_001161443;NM_003975;NM_001161441;NM_001161444	Body;Body;TSS200;Body;Body;Body	chr1:156783523-156784037	S_Shore			NA		1:156785631-156787029	Promoter_Associated	NA
cg15941014	-0.0366887	0.0123129	0.00316277	33	426	-0.0553833	0.00840559	5.78899e-11	-0.0404095	0.00849429	2.12949e-06	44	0.0112369	0.000322967	-0.0469457	0.00590599	-7.94884	1.88267e-15	0.0195663	2.03991	0.360611	8.21829e-13	37	2	31439687	2	31293191	F			NA	NA	CAPN14	NM_001145122	5'UTR					NA		2:31439683-31439872	Unclassified_Cell_type_specific	NA
cg25316484	-0.0367901	0.0100246	0.000295141	33	426	-0.0340927	0.00535767	2.49283e-10	-0.0240949	0.00556204	1.56432e-05	44	0.00735789	0.00105771	-0.0315978	0.00397591	-7.94731	1.90599e-15	0	1.52492	0.466517	8.31195e-13	37	7	27186676	7	27153201	R			NA	NA	HOXA6	NM_024014	Body	chr7:27186927-27187692	N_Shore		CDMR	NA		7:27186534-27186856	Unclassified_Cell_type_specific	NA
cg25727671	-0.0207117	0.00815911	0.0117268	33	426	-0.0360467	0.00512492	2.83944e-12	-0.0239017	0.005555	1.78367e-05	44	0.00734857	0.00114369	-0.0296896	0.00373683	-7.94513	1.93994e-15	0.406495	3.36981	0.185462	8.45177e-13	37	7	27193351	7	27159876	F			NA	NA	HOXA7	NM_006896	3'UTR	chr7:27194583-27194827	N_Shore		RDMR	NA				NA
cg20099458	-0.0180599	0.00658022	0.00648799	33	426	-0.0282737	0.00448506	3.63326e-10	-0.0256483	0.00464017	3.7579e-08	44	0.00613837	2.93634e-05	-0.0251979	0.00317266	-7.94222	1.98596e-15	0	1.65241	0.437707	8.64382e-13	37	7	5272275	7	5238801	F			NA	NA	WIPI2;WIPI2;WIPI2;WIPI2;WIPI2	NM_016003;NM_001033520;NM_001033519;NM_015610;NM_001033518	3'UTR;3'UTR;3'UTR;3'UTR;3'UTR					NA	7:5238403-5238991			NA
cg02294302	-0.0174587	0.00749719	0.0206537	33	426	-0.0261563	0.00398273	6.66384e-11	-0.0194308	0.00364844	1.14016e-07	44	0.00482644	5.6755e-05	-0.0225732	0.00284253	-7.94124	2.00164e-15	0	1.69866	0.427701	8.69861e-13	37	1	47906276	1	47678863	F			NA	NA	FOXD2;FOXD2	NM_004474;NM_004474	3'UTR;1stExon	chr1:47902793-47905518	S_Shore		RDMR	NA				NA
cg07708521	-0.026851	0.0057765	5.36285e-06	33	426	-0.024264	0.00594455	4.66431e-05	-0.0267595	0.00405197	5.3424e-11	44	0.00536025	5.96899e-07	-0.0260302	0.00327787	-7.94119	2.00245e-15	0	0.126982	0.938482	8.69861e-13	37	5	139088316	5	139068500	F			NA	NA				chr5:139088812-139091024	N_Shore			TRUE		5:139087690-139088386	Unclassified_Cell_type_specific	NA
cg10288525	-0.0344735	0.00757529	8.26358e-06	33	426	-0.0337378	0.00572504	4.50924e-09	-0.021571	0.00518399	3.32673e-05	44	0.00685778	0.00165813	-0.0301845	0.00380144	-7.94028	2.01721e-15	0.124098	2.28336	0.319282	8.75422e-13	37	13	33455187	13	32353187	R			NA	NA								TRUE				NA
cg10025830	-0.0104057	0.00434846	0.0174337	33	426	-0.0200111	0.00292009	9.87908e-12	-0.0129428	0.00255873	4.69076e-07	44	0.00338488	0.000131458	-0.0156415	0.00197089	-7.93628	2.08333e-15	0.537521	4.32452	0.115065	9.03236e-13	37	12	4136722	12	4006983	F			NA	NA				chr12:4140520-4141052	N_Shelf			NA		12:4136346-4136950	Unclassified_Cell_type_specific	NA
cg20505728	-0.0230787	0.00581842	9.47301e-05	33	426	-0.0257406	0.00476888	7.64029e-08	-0.0246951	0.00438184	2.03826e-08	44	0.00579663	2.04199e-05	-0.024678	0.0031118	-7.93045	2.1836e-15	0	0.12521	0.939315	9.45791e-13	37	3	43800538	3	43775542	R			NA	NA								TRUE				NA
cg01772439	-0.028429	0.0109336	0.00986006	33	426	-0.0416125	0.00660235	3.66303e-10	-0.0340888	0.00613874	3.25476e-08	44	0.00812079	2.69613e-05	-0.0367842	0.00463892	-7.92946	2.20095e-15	0	1.22892	0.540932	9.52378e-13	37	5	149012102	5	148992295	R			NA	NA	FLJ41603	NM_001001669	3'UTR					TRUE				TRUE
cg14396214	-0.0137096	0.00464917	0.00348468	33	426	-0.0144828	0.0027387	1.38465e-07	-0.0142818	0.00210889	1.7454e-11	44	0.0027898	3.06697e-07	-0.0142828	0.00180166	-7.92762	2.23394e-15	0	0.0205324	0.989786	9.65719e-13	37	20	62367998	20	61838442	F			NA	NA	LIME1;LIME1	NM_017806;NM_017806	5'UTR;1stExon	chr20:62368955-62371962	N_Shore		CDMR	NA		20:62367587-62368260	Promoter_Associated	NA
cg08633665	-0.0131924	0.00394269	0.000942709	33	426	-0.0153303	0.00256623	2.78123e-09	-0.0112546	0.0020572	5.15034e-08	44	0.00272142	3.54066e-05	-0.0133718	0.00168742	-7.92442	2.29212e-15	0	1.18976	0.551628	9.8991e-13	37	8	128972829	8	129042011	F			NA	NA	MIR1205;PVT1	NR_031610;NR_003367	TSS200;Body					NA		8:128972391-128972945	Unclassified_Cell_type_specific	NA
cg14286292	-0.0312266	0.00936604	0.000982634	33	426	-0.0305519	0.00482164	2.95844e-10	-0.0237048	0.00512255	3.98258e-06	44	0.0067765	0.000468601	-0.0286958	0.00362285	-7.92079	2.36011e-15	0	0.763662	0.682611	1.01829e-12	37	9	130546644	9	129586465	F			NA	NA				chr9:130547264-130549117	N_Shore			NA				NA
cg00345025	-0.0224806	0.00900088	0.0131324	33	426	-0.0375884	0.00581157	1.27454e-10	-0.0330527	0.00612311	7.69396e-08	44	0.00810012	4.49347e-05	-0.0331191	0.00418148	-7.92043	2.36682e-15	0	1.98847	0.370007	1.02019e-12	37	8	743875	8	733875	R			NA	NA				chr8:745683-745889	N_Shore			NA				NA
cg00109344	-0.0237981	0.00635212	0.000221618	33	426	-0.0223431	0.00446811	6.26687e-07	-0.0243424	0.00377355	1.44914e-10	44	0.00499194	1.08071e-06	-0.0233543	0.0029488	-7.91993	2.37639e-15	0	0.0952776	0.953478	1.02333e-12	37	9	116344532	9	115384353	R			NA	NA	RGS3;RGS3;RGS3;RGS3	NM_130795;NM_021106;NM_144488;NM_134427	Body;5'UTR;Body;5'UTR	chr9:116346400-116346603	N_Shore			NA		9:116343993-116345494	Promoter_Associated	NA
cg16219535	-0.0249035	0.00959181	0.00996714	33	426	-0.0451768	0.0066877	1.91415e-11	-0.0363412	0.00751615	1.45176e-06	44	0.00994294	0.000257203	-0.0380309	0.00480331	-7.91764	2.42056e-15	0.342904	3.04369	0.218308	1.04135e-12	37	14	50054412	14	49124162	R			NA	NA	RPS29;RPS29	NM_001030001;NM_001032	TSS1500;TSS1500	chr14:50052650-50053033	S_Shore			NA				NA
cg14004678	-0.0470516	0.00951937	1.39409e-06	33	426	-0.0360577	0.00650466	3.4021e-08	-0.0243356	0.0054893	9.87866e-06	44	0.00726166	0.000804486	-0.034175	0.00431797	-7.9146	2.48059e-15	0.46659	3.74946	0.153396	1.06614e-12	37	17	77001516	17	74513111	F			NA	NA	CANT1;CANT1;CANT1	NM_001159773;NM_001159772;NM_138793	5'UTR;5'UTR;5'UTR			low-CpG:74513085-74513179		NA				NA
cg17459387	-0.02661	0.0104359	0.0113605	33	426	-0.035278	0.00527134	2.91544e-11	-0.026709	0.00571976	3.25643e-06	44	0.00756654	0.000415738	-0.0316178	0.00399564	-7.91309	2.51078e-15	0	1.13327	0.567432	1.07808e-12	37	17	79134666	17	76749261	F			NA	NA	AATK	NM_001080395	Body	chr17:79133094-79133348	S_Shore			NA	17:76748645-76749389	17:79134028-79134941	Unclassified_Cell_type_specific	NA
cg16014085	-0.037275	0.00984059	0.000189419	33	426	-0.0307787	0.00574632	9.57881e-08	-0.0320486	0.00543293	4.40979e-09	44	0.00718709	8.22695e-06	-0.0323073	0.00408348	-7.91169	2.53912e-15	0	0.326895	0.849211	1.08876e-12	37	16	30406122	16	30313623	F	rs9924949		NA	TRUE	ZNF48	NM_152652	TSS1500	chr16:30406290-30407290	N_Shore			NA	16:30313504-30314848	16:30406118-30407614	Promoter_Associated	NA
cg26677394	-0.0493478	0.0104204	3.61913e-06	33	426	-0.0489202	0.00794964	9.28737e-10	-0.0246269	0.00701594	0.000459637	44	0.00928122	0.00796827	-0.0413311	0.00522409	-7.91162	2.54053e-15	0.578277	4.74244	0.0933665	1.08876e-12	37	6	46258880	6	46366839	F			NA	NA	RCAN2	NM_005822	Body					TRUE				NA
cg01824466	-0.0469154	0.0133246	0.000508891	33	426	-0.0580367	0.00958124	1.67822e-09	-0.0524341	0.0106131	8.56335e-07	44	0.0140398	0.000187959	-0.0538206	0.00680434	-7.90976	2.57893e-15	0	0.471949	0.789801	1.10416e-12	37	8	95959531	8	96028707	F			NA	NA	TP53INP1;TP53INP1	NM_001135733;NM_033285	5'UTR;5'UTR	chr8:95960751-95962372	N_Shore			NA		8:95959304-95959728	Unclassified_Cell_type_specific	NA
cg02767093	-0.0155459	0.00545432	0.00472475	33	426	-0.0209562	0.0033625	5.69945e-10	-0.0160765	0.00296692	6.87289e-08	44	0.00392486	4.20225e-05	-0.0182894	0.00231264	-7.90844	2.60633e-15	0	1.19987	0.548846	1.11482e-12	37	13	99130655	13	97928656	R			NA	NA	STK24;STK24	NM_003576;NM_001032296	Body;Body	chr13:99127039-99127344	S_Shelf			NA				TRUE
cg02980249	-0.040195	0.00956323	3.64108e-05	33	426	-0.0311486	0.00570304	5.36485e-08	-0.0303433	0.00576604	1.60342e-07	44	0.00762775	6.94914e-05	-0.0325938	0.00412157	-7.90811	2.61318e-15	0	0.783031	0.676031	1.11668e-12	37	6	31760762	6	31868741	R			NA	NA	VARS	NM_006295	Body	chr6:31763240-31763905	N_Shelf			NA				NA
cg23890469	-0.0275359	0.00860992	0.00155719	33	426	-0.0292246	0.00510394	1.20145e-08	-0.0231793	0.00389563	3.2512e-09	44	0.00515343	6.86456e-06	-0.0264277	0.00334206	-7.90763	2.62339e-15	0	0.714177	0.699711	1.11997e-12	37	10	88715317	10	88705297	F			NA	NA	MMRN2	NM_024756	Body					TRUE				NA
cg22999864	-0.0285421	0.00819886	0.000586652	33	426	-0.0353133	0.00572055	8.24167e-10	-0.0215677	0.00416964	2.58433e-07	44	0.00551591	9.22635e-05	-0.0282571	0.00357367	-7.90702	2.63614e-15	0.33188	2.99347	0.22386	1.12433e-12	37	6	109118918	6	109225611	F			NA	NA								TRUE				NA
cg16031973	-0.042334	0.00982115	2.32549e-05	33	426	-0.0317138	0.00646234	1.00502e-06	-0.0384231	0.00637815	2.08173e-09	44	0.0084375	5.26741e-06	-0.0359394	0.00454736	-7.90336	2.71487e-15	0	0.938145	0.625582	1.15622e-12	37	5	163786073	5	163718651	R			NA	NA								TRUE				NA
cg13287553	-0.0199282	0.00594673	0.00092637	33	426	-0.0215679	0.0035476	1.46523e-09	-0.0176519	0.00347717	4.26904e-07	44	0.00459986	0.000124305	-0.0200746	0.00254003	-7.9033	2.71607e-15	0	0.455197	0.796444	1.15622e-12	37	7	4784419	7	4750945	F			NA	NA	FOXK1	NM_001037165	Body	chr7:4784820-4785058	N_Shore			TRUE	7:4750827-4751012	7:4784121-4785282	Unclassified	NA
cg18915456	-0.0254998	0.00602938	3.26689e-05	33	426	-0.0271257	0.00485611	2.67685e-08	-0.0207921	0.00418267	7.33656e-07	44	0.00553315	0.000171463	-0.0246729	0.00312232	-7.90212	2.74201e-15	0	0.765862	0.68186	1.16614e-12	37	15	74699653	15	72486706	R			NA	NA				chr15:74703053-74703255	N_Shelf			TRUE		15:74699437-74699752	Unclassified_Cell_type_specific	TRUE
cg18109874	-0.0236943	0.00630119	0.000210335	33	426	-0.0212018	0.00363371	6.36451e-09	-0.0195759	0.0038852	5.19255e-07	44	0.00513964	0.000139638	-0.0212106	0.00268436	-7.90157	2.75423e-15	0	0.256538	0.879617	1.17022e-12	37	19	14115611	19	13976611	R			NA	NA	RFX1	NM_002918	5'UTR	chr19:14116532-14118017	N_Shore		RDMR	NA				NA
cg27143204	-0.030058	0.00884716	0.000788462	33	426	-0.0291995	0.004446	6.65741e-11	-0.0207727	0.00526383	8.2616e-05	44	0.00696339	0.00285313	-0.0272609	0.00345056	-7.90043	2.77947e-15	0	1.15824	0.560392	1.17982e-12	37	5	54530375	5	54566132	F			NA	NA	CCNO	NM_021147	TSS1500	chr5:54528095-54528404	S_Shore			NA	5:54566036-54566194			NA
cg01856529	-0.0230838	0.00651348	0.000468333	33	426	-0.0297733	0.00520944	1.27771e-08	-0.029318	0.00523907	2.55429e-08	44	0.00693063	2.3348e-05	-0.0277157	0.00350849	-7.89959	2.79821e-15	0	0.715153	0.699369	1.18665e-12	37	12	54653091	12	52939358	F			NA	NA	CBX5;CBX5;CBX5;CBX5	NM_001127322;NM_001127321;NM_001127322;NM_012117	1stExon;5'UTR;5'UTR;5'UTR					TRUE				TRUE
cg24099956	-0.0440897	0.00893421	1.44583e-06	33	426	-0.0294843	0.00523587	2.06956e-08	-0.022971	0.00558123	4.04517e-05	44	0.00738327	0.00186317	-0.0304271	0.00385329	-7.89638	2.87111e-15	0.410179	3.39086	0.18352	1.21641e-12	37	11	113907379	11	113412589	R			NA	NA				chr11:113906920-113907332	S_Shore			NA		11:113905969-113907630	Unclassified	TRUE
cg05517976	-0.00814634	0.00504204	0.107395	33	426	-0.0203507	0.00267895	4.8409e-14	-0.00892766	0.0018635	1.80667e-06	44	0.00246518	0.000292903	-0.0134755	0.00170691	-7.89467	2.91087e-15	0.81993	11.1068	0.00387431	1.23209e-12	37	7	27220049	7	27186574	F			NA	NA	HOXA10	NM_153715	TSS200	chr7:27219309-27219750	S_Shore			NA		7:27218624-27220804	Unclassified	NA
cg14349078	-0.0410074	0.0108954	0.00020761	33	426	-0.0435113	0.00720613	1.88659e-09	-0.0331412	0.00709318	3.21514e-06	44	0.0093834	0.000412596	-0.039954	0.00506119	-7.8942	2.9219e-15	0	0.780183	0.676995	1.23558e-12	37	9	78547359	9	77737179	F			NA	NA	PCSK5	NM_006200	Body					TRUE				NA
cg03772384	-0.0289618	0.00629828	6.69803e-06	33	426	-0.0266748	0.00456489	6.04626e-09	-0.015604	0.00354997	1.17391e-05	44	0.00469617	0.000891509	-0.0229264	0.00290446	-7.89352	2.93786e-15	0.502949	4.02373	0.133739	1.24115e-12	37	3	12851369	3	12826369	R			NA	NA	CAND2;CAND2	NM_001162499;NM_012298	Body;Body	chr3:12851516-12851823	N_Shore			TRUE		3:12851281-12852840	Promoter_Associated	NA
cg15730857	-0.0302157	0.00836531	0.000365566	33	426	-0.0342252	0.00565436	1.72424e-09	-0.0294176	0.00618834	2.16672e-06	44	0.00818641	0.000326312	-0.032092	0.00406594	-7.8929	2.95251e-15	0	0.299363	0.860982	1.24616e-12	37	7	116592968	7	116380204	R			NA	NA	ST7OT4;ST7OT1;ST7;ST7	NR_002329;NR_002330;NM_021908;NM_018412	TSS1500;Body;TSS1500;TSS1500	chr7:116593880-116594325	N_Shore		CDMR	NA		7:116592906-116594586	Promoter_Associated	NA
cg25843651	-0.0209558	0.0078282	0.00790934	33	426	-0.0315931	0.00514791	1.02952e-09	-0.0251283	0.00436438	1.01159e-08	44	0.00577354	1.34706e-05	-0.0272205	0.00344925	-7.89172	2.98056e-15	0	1.49323	0.473969	1.25681e-12	37	15	86329602	15	84130606	F			NA	NA	KLHL25	NM_022480	5'UTR					TRUE		15:86328638-86329755	Unclassified_Cell_type_specific	TRUE
cg25157472	-0.029072	0.00664266	1.75736e-05	33	426	-0.0217099	0.00445407	1.18781e-06	-0.0247373	0.0041603	3.33108e-09	44	0.00550357	6.96425e-06	-0.0242248	0.00307026	-7.89017	3.01786e-15	0	0.859956	0.650523	1.27134e-12	37	3	12996362	3	12971362	R			NA	NA	IQSEC1;IQSEC1	NM_001134382;NM_014869	Body;Body					TRUE		3:12996265-12996417	Unclassified_Cell_type_specific	TRUE
cg13547127	-0.0341166	0.012617	0.00730994	33	426	-0.0435855	0.00701275	6.34302e-10	-0.0437521	0.0080747	6.87948e-08	44	0.0106818	4.20464e-05	-0.0419456	0.00531644	-7.88978	3.02721e-15	0	0.468318	0.791236	1.27407e-12	37	6	145217150	6	145258843	F			NA	NA								TRUE				NA
cg22161383	-0.0158731	0.00548471	0.00413065	33	426	-0.0264254	0.00380651	5.35592e-12	-0.0155837	0.00377994	3.92564e-05	44	0.0050004	0.00183014	-0.0209114	0.00265138	-7.88698	3.09594e-15	0.50949	4.07739	0.130199	1.3013e-12	37	19	18545441	19	18406441	F			NA	NA	ISYNA1;ISYNA1;ISYNA1	NM_001170938;NM_001170939;NM_016368	3'UTR;3'UTR;3'UTR	chr19:18543828-18549161	Island			NA		19:18545397-18546553	Unclassified_Cell_type_specific	NA
cg12340503	-0.0362328	0.0110307	0.00116336	33	426	-0.0432501	0.0082033	1.5083e-07	-0.0519659	0.00790383	6.47621e-11	44	0.0104558	6.69321e-07	-0.0439344	0.00557055	-7.8869	3.09774e-15	0	1.08448	0.581445	1.3013e-12	37	11	128212805	11	127718015	F			NA	NA								TRUE		11:128212663-128213236	Promoter_Associated	NA
cg16981685	-0.0297575	0.00979797	0.00263545	33	426	-0.0330672	0.00596481	3.39557e-08	-0.0419019	0.00656771	2.28125e-10	44	0.00868826	1.41546e-06	-0.034662	0.004395	-7.88669	3.10307e-15	0	1.01643	0.601568	1.30232e-12	37	11	123305126	11	122810336	R			NA	NA				chr11:123301049-123302149	S_Shelf			NA		11:123304996-123305355	Unclassified_Cell_type_specific	NA
cg06998765	-0.029377	0.0104613	0.00536667	33	426	-0.0390355	0.00608849	1.83398e-10	-0.0283701	0.00560543	4.62121e-07	44	0.00741529	0.000130297	-0.0338381	0.00429141	-7.88507	3.14361e-15	0	1.45431	0.483283	1.31809e-12	37	14	75389618	14	74459371	F			NA	NA	RPS6KL1	NM_031464	TSS1500	chr14:75389712-75390133	N_Shore			NA		14:75389209-75390361	Promoter_Associated	NA
cg21368479	-0.0177075	0.00531185	0.000984105	33	426	-0.0197537	0.00423897	3.39167e-06	-0.0306173	0.0040371	5.49981e-14	44	0.00534058	9.86975e-09	-0.0221981	0.00281546	-7.88436	3.16163e-15	0.433816	3.53242	0.17098	1.3244e-12	37	6	149415018	6	149456711	F	rs6901019		NA	NA								TRUE				NA
cg09728487	-0.0289054	0.00799731	0.000362408	33	426	-0.0382826	0.00593356	1.41298e-10	-0.0207396	0.00457116	6.10709e-06	44	0.00604707	0.000604277	-0.0295082	0.00374278	-7.88405	3.16927e-15	0.53436	4.29516	0.116766	1.32623e-12	37	4	141079462	4	141298912	F			NA	NA				chr4:141071950-141075566	S_Shelf			NA				NA
cg02051228	-0.0172878	0.0035763	2.30978e-06	33	426	-0.0180203	0.00251991	1.24198e-12	-0.00428558	0.0021744	0.048896	44	0.00287647	0.136257	-0.0132037	0.00167476	-7.88395	3.17194e-15	0.862732	14.57	0.000685736	1.32623e-12	37	7	149448867	7	149079800	F			NA	NA								NA				NA
cg14944923	-0.0389851	0.00799743	1.91383e-06	33	426	-0.026796	0.00531133	4.98659e-07	-0.0346782	0.00683588	4.34792e-07	44	0.00904302	0.000125664	-0.0313286	0.00397428	-7.88284	3.20035e-15	0	1.78202	0.410241	1.33686e-12	37	8	108544188	8	108613364	R			NA	NA								TRUE				NA
cg04035392	-0.0260668	0.00585451	1.26871e-05	33	426	-0.0234502	0.00375711	5.37909e-10	-0.0120244	0.00297943	5.68488e-05	44	0.00394142	0.00228251	-0.0194405	0.0024664	-7.88214	3.21815e-15	0.664453	5.96041	0.0507823	1.34303e-12	37	3	47866155	3	47841159	F		rs13072132	NA	NA	DHX30;DHX30	NM_138615;NM_014966	Body;Body	chr3:47866474-47866882	N_Shore			NA		3:47865758-47867319	Promoter_Associated	NA
cg10090414	-0.0438798	0.0108311	6.7586e-05	33	426	-0.02456	0.00415326	3.99369e-09	-0.0208998	0.00417421	6.1097e-07	44	0.00552196	0.000153802	-0.0250097	0.00317353	-7.88071	3.25516e-15	0.444596	3.60098	0.165217	1.35721e-12	37	8	142309652	8	142378834	R			NA	NA								TRUE	8:142378672-142378870	8:142309178-142310227	Gene_Associated_Cell_type_specific	TRUE
cg17465423	-0.0285169	0.00725201	0.000108391	33	426	-0.0229761	0.00431942	1.17088e-07	-0.0208328	0.00360165	8.66227e-09	44	0.00476454	1.22851e-05	-0.0230699	0.00292774	-7.87976	3.28003e-15	0	0.785087	0.675337	1.3663e-12	37	12	54784180	12	53070447	R			NA	NA	ZNF385A;ZNF385A	NM_001130968;NM_001130967	Body;Body	chr12:54784900-54785238	N_Shore			TRUE				TRUE
cg16587010	-0.016661	0.00998276	0.0963442	33	426	-0.0385257	0.00599787	1.6994e-10	-0.0397348	0.00639637	6.56975e-10	44	0.0084616	2.65447e-06	-0.034616	0.0043938	-7.87838	3.31652e-15	0.503206	4.02582	0.1336	1.38022e-12	37	3	58523130	3	58498170	R			NA	NA	ACOX2	NM_003500	TSS1500					NA				TRUE
cg05945608	-0.0237486	0.00662914	0.000407329	33	426	-0.0275063	0.00446023	8.55648e-10	-0.0242195	0.00540412	7.90356e-06	44	0.00714898	0.000704476	-0.0258882	0.0032864	-7.87738	3.34312e-15	0	0.290274	0.864904	1.38999e-12	37	6	42739639	6	42847617	F			NA	NA								TRUE		6:42739603-42739766	Promoter_Associated	NA
cg25105522	-0.0572575	0.0149892	0.000167587	33	426	-0.072463	0.0128111	1.79357e-08	-0.0778853	0.0145648	1.01349e-07	44	0.0192674	5.29219e-05	-0.0684538	0.00869153	-7.87592	3.38241e-15	0	0.895502	0.639064	1.40501e-12	37	17	43355089	17	40710872	F			NA	NA	MAP3K14	NM_003954	Body					TRUE		17:43353830-43355578	Unclassified	NA
cg08133584	-0.0428694	0.0106173	7.13745e-05	33	426	-0.0387068	0.00714524	6.86352e-08	-0.0329498	0.00604407	5.73e-08	44	0.00799556	3.77212e-05	-0.0375021	0.00476189	-7.87546	3.39494e-15	0	0.60814	0.737809	1.4089e-12	37	16	609679	16	549680	R			NA	NA	C16orf11	NM_145270	TSS1500	chr16:609772-611178	N_Shore			NA	16:549662-551479	16:609627-609927	Unclassified_Cell_type_specific	NA
cg23005885	-0.0324864	0.00992044	0.00120368	33	426	-0.023207	0.00313029	1.87396e-13	-0.0093677	0.00369951	0.0114267	44	0.00489399	0.0556046	-0.0200666	0.00254851	-7.87384	3.43907e-15	0.728002	7.35299	0.0253115	1.4259e-12	37	15	90543450	15	88344454	F			NA	NA	ZNF710	NM_198526	TSS1500	chr15:90543410-90543835	Island			NA	15:88344415-88345165			NA
cg19351603	-0.0313752	0.00867205	0.000357685	33	426	-0.0311582	0.00482903	1.40952e-10	-0.0174768	0.00389048	7.52706e-06	44	0.00514662	0.00068431	-0.0256901	0.00326281	-7.87363	3.44483e-15	0.530374	4.25871	0.118914	1.42696e-12	37	19	45943663	19	50635503	R			NA	NA				chr19:45942865-45943396	S_Shore			NA		19:45942731-45943768	Promoter_Associated	NA
cg18030615	-0.018189	0.00876657	0.0390027	33	426	-0.0424656	0.0067322	3.54562e-10	-0.0454625	0.00701838	1.21873e-10	44	0.00928444	9.74948e-07	-0.0364429	0.0046286	-7.87343	3.45055e-15	0.671037	6.07971	0.0478419	1.428e-12	37	8	91663454	8	91732630	F		rs79152675	NA	NA								TRUE				NA
cg01560422	-0.0262965	0.00797865	0.00112001	33	426	-0.040375	0.00624967	1.33792e-10	-0.0217335	0.00433169	5.79163e-07	44	0.00573028	0.000148994	-0.0293827	0.00373286	-7.87137	3.50773e-15	0.601999	5.02511	0.0810607	1.45032e-12	37	9	15509362	9	15499362	R			NA	NA	PSIP1;PSIP1;PSIP1	NM_033222;NM_021144;NM_001128217	Body;Body;Body	chr9:15510176-15511338	N_Shore			NA				NA
cg18990050	-0.037038	0.0105279	0.000514168	33	426	-0.0357164	0.00489148	4.22954e-13	-0.0136569	0.00457295	0.0028629	44	0.00604944	0.0239736	-0.028155	0.00357731	-7.87045	3.53372e-15	0.773888	8.84519	0.012003	1.45971e-12	37	7	1163642	7	1130168	F			NA	NA	C7orf50;C7orf50;C7orf50	NM_001134395;NM_032350;NM_001134396	Body;Body;Body					TRUE	7:1129982-1130209	7:1163254-1164103	Unclassified_Cell_type_specific	TRUE
cg25565476	-0.0163009	0.00928119	0.0802269	33	426	-0.0401782	0.00523362	2.64348e-14	-0.0205222	0.00571455	0.00033854	44	0.00755964	0.00663332	-0.0307119	0.00390387	-7.86705	3.63107e-15	0.733309	7.49932	0.0235257	1.49854e-12	37	7	106270744	7	106057980	R			NA	NA						low-CpG:106057956-106058150		NA				NA
cg11146034	-0.041888	0.00891662	4.29615e-06	33	426	-0.0315637	0.00618129	3.62932e-07	-0.0312314	0.00614334	4.11101e-07	44	0.00812687	0.000121551	-0.0338799	0.00430767	-7.86503	3.69014e-15	0	1.05323	0.590602	1.52151e-12	37	12	96590670	12	95114801	F			NA	NA	ELK3	NM_005230	5'UTR	chr12:96588665-96589145	S_Shore		RDMR	NA				NA
cg06811467	-0.0224622	0.00572372	0.000111785	33	426	-0.0214636	0.0037097	8.48026e-09	-0.0166491	0.00337795	9.08632e-07	44	0.0044686	0.000194696	-0.0200894	0.00255432	-7.86489	3.69435e-15	0	0.901793	0.637057	1.52183e-12	37	1	154299179	1	152565803	R			NA	NA	ATP8B2;ATP8B2	NM_020452;NM_001005855	TSS1500;5'UTR	chr1:154300975-154301528	N_Shore			NA				NA
cg22571654	-0.0326223	0.00694539	4.31117e-06	33	426	-0.0241278	0.00550876	1.25503e-05	-0.0443671	0.00678925	8.40313e-11	44	0.00898133	7.8151e-07	-0.0305897	0.00389013	-7.86341	3.73811e-15	0.475727	3.8148	0.148466	1.53844e-12	37	3	150805388	3	152288078	F	rs74735204	rs78165448	NA	NA	MED12L	NM_053002	Body	chr3:150802996-150805168	S_Shore			NA				NA
cg03611487	-0.0485	0.0101445	2.94603e-06	33	426	-0.0324963	0.00700139	3.70836e-06	-0.038771	0.00670853	8.91169e-09	44	0.00887455	1.24939e-05	-0.0379893	0.00483287	-7.86062	3.82224e-15	0	1.69681	0.428098	1.57162e-12	37	11	19737237	11	19693813	R			NA	NA	LOC100126784;NAV2;NAV2;NAV2	NR_015384;NM_182964;NM_001111018;NM_145117	TSS1500;Body;Body;Body	chr11:19733936-19735320	S_Shore		RDMR	TRUE				TRUE
cg05504759	-0.0203128	0.00591815	0.000697746	33	426	-0.0231988	0.00379854	1.23645e-09	-0.0209437	0.00440794	2.19173e-06	44	0.00583115	0.000328545	-0.0220302	0.00280313	-7.85916	3.86728e-15	0	0.21357	0.898719	1.5877e-12	37	3	52087583	3	52062623	R			NA	NA	DUSP7	NM_001947	Body	chr3:52089652-52090845	N_Shelf			TRUE		3:52086393-52087981	Promoter_Associated	TRUE
cg13100962	-0.0319382	0.00946856	0.000858443	33	426	-0.0350008	0.00598822	5.99389e-09	-0.0399255	0.00741303	8.2235e-08	44	0.00980651	4.67461e-05	-0.0353456	0.0044974	-7.85912	3.86847e-15	0	0.350937	0.839064	1.5877e-12	37	11	33921158	11	33877734	R			NA	NA								TRUE				TRUE
cg02082887	-0.0156298	0.00731974	0.0336858	33	426	-0.0328947	0.00550134	2.69041e-09	-0.0302399	0.00455591	4.28591e-11	44	0.00602691	5.23546e-07	-0.0279055	0.00355253	-7.85511	3.99437e-15	0.471602	3.78502	0.150693	1.63787e-12	37	17	37820361	17	35073887	R			NA	NA	TCAP;STARD3;STARD3;STARD3	NM_003673;NM_006804;NM_001165938;NM_001165937	TSS1500;3'UTR;3'UTR;3'UTR	chr17:37823693-37824989	N_Shelf			TRUE				NA
cg26916621	-0.0188569	0.00693573	0.00699975	33	426	-0.0423277	0.00576717	3.22042e-13	-0.0233393	0.00616457	0.000158421	44	0.00815496	0.00421008	-0.0305895	0.00389572	-7.85208	4.09177e-15	0.743412	7.79459	0.0202967	1.67626e-12	37	17	46657346	17	44012345	R			NA	NA	MIR10A	NR_029608	TSS200	chr17:46658948-46660003	N_Shore		RDMR	NA				NA
cg09423312	-0.0408873	0.0133902	0.00250017	33	426	-0.0645497	0.00851406	5.41445e-14	-0.0226649	0.00786661	0.00401224	44	0.0104065	0.0294099	-0.0464162	0.00591246	-7.85057	4.14147e-15	0.7983	9.91572	0.00702794	1.69507e-12	37	7	1163549	7	1130075	F			NA	NA	C7orf50;C7orf50;C7orf50	NM_001134395;NM_032350;NM_001134396	Body;Body;Body					TRUE	7:1129982-1130209	7:1163254-1164103	Unclassified_Cell_type_specific	TRUE
cg09725874	-0.0292408	0.00715092	5.80298e-05	33	426	-0.037213	0.00627753	3.66181e-09	-0.0213701	0.0044578	1.77963e-06	44	0.00589712	0.00029029	-0.0289148	0.00368386	-7.84903	4.19252e-15	0.409393	3.38635	0.183935	1.71439e-12	37	1	27480106	1	27352693	R			NA	NA	SLC9A1	NM_003047	Body	chr1:27481345-27481742	N_Shore			TRUE				NA
cg08439276	-0.0277986	0.00955212	0.0039297	33	426	-0.0433002	0.00636561	1.39394e-11	-0.03401	0.00866709	9.05703e-05	44	0.0114655	0.00301414	-0.0377374	0.00480873	-7.84769	4.2377e-15	0	1.95195	0.376825	1.73127e-12	37	2	68937224	2	68790728	F			NA	NA								TRUE		2:68936008-68937357	Unclassified	NA
cg11784564	-0.0288461	0.00870497	0.00105354	33	426	-0.0334032	0.0058917	1.66231e-08	-0.0430983	0.00734489	5.30337e-09	44	0.00971637	9.1798e-06	-0.0342123	0.00436031	-7.84629	4.28538e-15	0	1.23527	0.539218	1.74915e-12	37	13	30688502	13	29586502	F			NA	NA				chr13:30688864-30689335	N_Shore			TRUE		13:30688469-30689850	Promoter_Associated	NA
cg01269795	-0.0225558	0.00532054	3.1323e-05	33	426	-0.0163228	0.00317778	3.09912e-07	-0.0157931	0.00278167	1.60511e-08	44	0.0036798	1.77193e-05	-0.0171925	0.00219158	-7.84478	4.33712e-15	0	1.23565	0.539115	1.76865e-12	37	6	26440101	6	26548080	R			NA	TRUE	BTN3A3;BTN3A3	NM_006994;NM_197974	TSS1500;TSS1500					NA		6:26439978-26440356	Promoter_Associated_Cell_type_specific	NA
cg04552852	-0.0208049	0.00624939	0.000999377	33	426	-0.0273335	0.00465293	5.03431e-09	-0.0203113	0.00370437	4.81299e-08	44	0.00490042	3.40107e-05	-0.023282	0.00296908	-7.84149	4.45241e-15	0	1.28278	0.526559	1.81401e-12	37	11	844390	11	834390	R			NA	NA	TSPAN4;TSPAN4;TSPAN4;TSPAN4;TSPAN4;TSPAN4;TSPAN4	NM_001025237;NM_001025236;NM_001025239;NM_001025238;NM_001025235;NM_003271;NM_001025234	TSS200;5'UTR;5'UTR;5'UTR;5'UTR;5'UTR;5'UTR	chr11:842293-843396	S_Shore			NA		11:844312-845097	Unclassified	NA
cg19022254	-0.0414726	0.0114899	0.000368987	33	426	-0.0494792	0.00877979	2.01861e-08	-0.0435039	0.00798679	5.87768e-08	44	0.0105655	3.82954e-05	-0.0456096	0.00582167	-7.83445	4.70898e-15	0	0.363612	0.833763	1.91509e-12	37	6	29601705	6	29709684	R			NA	NA	GABBR1;GABBR1	NM_001470;NM_021904	TSS1500;TSS1500	chr6:29600192-29600661	S_Shore			NA				NA
cg09054960	-0.0265338	0.00532895	1.1747e-06	33	426	-0.0196151	0.00370562	1.34676e-07	-0.0154928	0.00352908	1.20348e-05	44	0.00466853	0.00090481	-0.0199692	0.0025489	-7.83445	4.70908e-15	0.182347	2.44602	0.294342	1.91509e-12	37	19	15590328	19	15451328	R			NA	NA	PGLYRP2	NM_052890	TSS200					NA				NA
cg14260530	-0.025471	0.00874763	0.00391082	33	426	-0.0278895	0.00476822	5.85101e-09	-0.0284552	0.00497052	1.22312e-08	44	0.00657538	1.50784e-05	-0.0276585	0.00353155	-7.83183	4.80817e-15	0	0.0795596	0.961001	1.9536e-12	37	9	117157871	9	116197692	R			NA	NA	AKNA	NM_030767	TSS1500	chr9:117160139-117161064	N_Shelf			NA				NA
cg24711336	-0.030772	0.00910966	0.000844008	33	426	-0.0340958	0.0060374	1.88659e-08	-0.0347933	0.00617642	2.06785e-08	44	0.00817063	2.05954e-05	-0.0335522	0.00428494	-7.83027	4.86832e-15	0	0.124321	0.939732	1.97624e-12	37	10	80063791	10	79733797	R			NA	NA				chr10:80062780-80063588	S_Shore			NA		10:80062172-80063974	Promoter_Associated	NA
cg01395351	-0.0247857	0.00658316	0.000206612	33	426	-0.0311722	0.00493553	3.36992e-10	-0.0179832	0.00422074	2.15038e-05	44	0.00558351	0.00127844	-0.0252428	0.00322409	-7.82945	4.89995e-15	0.362765	3.13856	0.208195	1.98727e-12	37	12	57421088	12	55707355	F	rs73334780		NA	NA								TRUE		12:57421003-57421325	Unclassified_Cell_type_specific	NA
cg13072717	-0.0248236	0.00521816	3.28309e-06	33	426	-0.0100528	0.0022353	7.31788e-06	-0.0144949	0.0021665	3.0162e-11	44	0.00286601	4.24757e-07	-0.0130735	0.0016699	-7.82892	4.92073e-15	0.719991	7.14262	0.028119	1.99389e-12	37	3	186743989	3	188226683	F			NA	NA	ST6GAL1;ST6GAL1;ST6GAL1	NM_173216;NM_003032;NM_173217	5'UTR;5'UTR;5'UTR					TRUE		3:186743912-186744187	Promoter_Associated	NA
cg02159996	-0.0214462	0.00676212	0.00170127	33	426	-0.025075	0.00426909	5.05953e-09	-0.0275811	0.00503761	5.03217e-08	44	0.00666413	3.4922e-05	-0.024844	0.00317411	-7.82707	4.99368e-15	0	0.424093	0.808927	2.0212e-12	37	6	89927233	6	89983952	F	rs74396800		NA	NA	GABRR1;GABRR1	NM_002042;NM_002042	5'UTR;1stExon					NA				NA
cg09870137	-0.0221316	0.00774741	0.00463289	33	426	-0.0277019	0.00436767	2.84639e-10	-0.0197742	0.00395244	6.23139e-07	44	0.00522859	0.000155614	-0.0240791	0.00307642	-7.82698	4.9972e-15	0	1.4291	0.489412	2.0212e-12	37	22	46320026	22	44698690	F			NA	NA	WNT7B	NM_058238	Body	chr22:46318693-46319087	S_Shore			NA				NA
cg03631656	-0.0408089	0.00997148	5.72222e-05	33	426	-0.0362423	0.00618492	5.49079e-09	-0.0368795	0.00868703	2.30117e-05	44	0.0114919	0.00133112	-0.0374018	0.00477977	-7.82503	5.07528e-15	0	0.153956	0.92591	2.05092e-12	37	8	6420770	8	6408178	R			NA	NA	ANGPT2;ANGPT2;ANGPT2;ANGPT2;ANGPT2;ANGPT2;MCPH1	NM_001118888;NM_001147;NM_001118887;NM_001118888;NM_001147;NM_001118887;NM_024596	5'UTR;1stExon;5'UTR;1stExon;5'UTR;1stExon;Body	chr8:6424215-6424888	N_Shelf			TRUE		8:6420381-6420930	Unclassified_Cell_type_specific	NA
cg05555337	-0.0229176	0.0063297	0.000354175	33	426	-0.0253798	0.0055882	5.94801e-06	-0.0167491	0.00232592	8.95619e-13	44	0.0030769	5.224e-08	-0.0193956	0.00247987	-7.82122	5.23118e-15	0.0893113	2.19614	0.333514	2.11201e-12	37	17	46669113	17	44024112	F			NA	NA	LOC404266;HOXB5;LOC404266;LOC404266;LOC404266	NR_033203;NM_002147;NR_033201;NR_033204;NR_033202	TSS1500;3'UTR;Body;TSS1500;Body	chr17:46669434-46669811	N_Shore			NA				NA
cg11419186	-0.0332623	0.00688768	2.36075e-06	33	426	-0.0218855	0.00397002	4.04008e-08	-0.0154308	0.00333253	3.9292e-06	44	0.00440852	0.000464857	-0.0212067	0.00271183	-7.82009	5.27864e-15	0.584145	4.80937	0.0902938	2.12924e-12	37	16	81477373	16	80034874	F	rs77588737		NA	NA	CMIP	NM_198390	TSS1500	chr16:81477777-81477999	N_Shore			NA				NA
cg21534578	-0.0214359	0.00691684	0.00215776	33	426	-0.0278437	0.00435863	2.12732e-10	-0.0206054	0.00451926	5.49755e-06	44	0.00597842	0.000567638	-0.0245295	0.00313854	-7.81559	5.47056e-15	0	1.20906	0.546331	2.20467e-12	37	1	197745159	1	196011782	R			NA	NA	DENND1B;DENND1B	NM_144977;NM_001142795	TSS1500;TSS1500	chr1:197743931-197744788	S_Shore			TRUE		1:197745048-197745377	Promoter_Associated	NA
cg24137216	-0.00704972	0.00547151	0.198756	33	426	-0.0109586	0.00146206	1.0277e-13	-0.00701158	0.00241229	0.00370131	44	0.00319115	0.0280068	-0.0100942	0.00129163	-7.81508	5.49294e-15	0	1.59229	0.451064	2.21169e-12	37	8	145020381	8	145092369	F			NA	NA	PLEC1;PLEC1;MIR661;PLEC1;PLEC1;PLEC1	NM_000445;NM_201378;NR_030383;NM_201381;NM_201379;NM_201380	Body;Body;TSS1500;TSS1500;Body;Body	chr8:145017868-145018444	S_Shore			TRUE				NA
cg06264922	-0.0150871	0.00558813	0.00739935	33	426	-0.0238762	0.00368527	1.18722e-10	-0.0265373	0.00536031	8.13254e-07	44	0.00709102	0.000182282	-0.0220558	0.00282231	-7.81481	5.50477e-15	0.0903109	2.19855	0.333112	2.21445e-12	37	11	1319648	11	1276224	F			NA	NA	TOLLIP	NM_019009	Body	chr11:1315467-1317115	S_Shelf			NA	11:1276216-1276310			NA
cg11390541	-0.0103205	0.00577115	0.0749121	33	426	-0.0312831	0.00417981	1.11475e-13	-0.0181198	0.0040605	8.63815e-06	44	0.00537153	0.000742737	-0.0223789	0.00286392	-7.81407	5.53693e-15	0.790193	9.53257	0.00851196	2.22538e-12	37	20	48699194	20	48132601	F		rs73611765	NA	NA	UBE2V1;UBE2V1;TMEM189-UBE2V1;UBE2V1;UBE2V1	NM_199144;NM_022442;NM_199203;NM_021988;NM_001032288	3'UTR;3'UTR;3'UTR;3'UTR;3'UTR					NA				NA
cg03149958	-0.0394222	0.00942501	3.9601e-05	33	426	-0.0356709	0.00660488	7.51281e-08	-0.033416	0.00661475	4.85235e-07	44	0.0087505	0.000134129	-0.0359415	0.00460092	-7.81179	5.63794e-15	0	0.221361	0.895225	2.26394e-12	37	6	36326677	6	36434655	R			NA	NA								TRUE		6:36325945-36326687	Unclassified_Cell_type_specific	NA
cg07856667	-0.0336254	0.0104605	0.00147441	33	426	-0.025963	0.00375414	6.42054e-12	-0.0118714	0.00250569	2.34172e-06	44	0.00331472	0.000341731	-0.0188768	0.0024175	-7.8084	5.79202e-15	0.800347	10.0174	0.00667957	2.32372e-12	37	10	94455710	10	94445690	F			NA	NA				chr10:94455524-94455896	Island			NA	10:94445505-94445898			TRUE
cg23177839	-0.016685	0.00747159	0.0264053	33	426	-0.0269026	0.00432243	6.0054e-10	-0.0250565	0.00438834	1.33377e-08	44	0.00580523	1.58742e-05	-0.0245506	0.00314488	-7.80654	5.87797e-15	0	1.41193	0.493633	2.35608e-12	37	5	176757703	5	176690309	R			NA	NA				chr5:176759071-176759361	N_Shore			NA	5:176690257-176690352			NA
cg23635560	-0.0182721	0.00781322	0.0201253	33	426	-0.0304825	0.0047266	1.43831e-10	-0.0219418	0.00411321	1.08777e-07	44	0.00544127	5.51918e-05	-0.0253361	0.00324584	-7.80572	5.9162e-15	0.163901	2.39206	0.302392	2.36928e-12	37	2	27473369	2	27326873	F			NA	NA								TRUE		2:27472852-27473970	Unclassified	TRUE
cg00124095	-0.038554	0.0101089	0.000171517	33	426	-0.0377749	0.00607198	6.11006e-10	-0.0244769	0.00593253	3.87295e-05	44	0.00784799	0.00181545	-0.0338557	0.00433779	-7.80483	5.95828e-15	0.0294997	2.06079	0.356865	2.38399e-12	37	3	72305082	3	72387772	F			NA	NA								TRUE		3:72305024-72305627	Unclassified_Cell_type_specific	TRUE
cg01659184	-0.0269789	0.0076814	0.000525093	33	426	-0.0356998	0.00572503	5.57912e-10	-0.0231531	0.0050828	5.60912e-06	44	0.00672391	0.000574463	-0.0295868	0.00379112	-7.80424	5.98604e-15	0.0787417	2.17094	0.337742	2.39295e-12	37	6	109127593	6	109234286	F			NA	NA								TRUE				NA
cg25360441	-0.0166999	0.00599005	0.00570224	33	426	-0.0268028	0.00428363	4.8819e-10	-0.0227975	0.00432747	1.55548e-07	44	0.00572471	6.82503e-05	-0.0232258	0.00297639	-7.80334	6.02877e-15	0	1.88981	0.388717	2.40787e-12	37	X	129251941	X	129079622	R			NA	NA				chrX:129254555-129255097	N_Shelf			NA				NA
cg13224914	-0.0156448	0.00651061	0.0169747	33	426	-0.0297247	0.00462411	1.64589e-10	-0.0289904	0.00529289	4.9708e-08	44	0.00700183	3.46685e-05	-0.0258997	0.00331941	-7.8025	6.06929e-15	0.40477	3.36004	0.18637	2.42189e-12	37	10	12750368	10	12790374	F	rs1007553		NA	NA	CAMK1D;CAMK1D	NM_020397;NM_153498	Body;Body					TRUE		10:12749557-12750819	Unclassified	NA
cg18210128	-0.0106138	0.00408955	0.00999482	33	426	-0.0115604	0.00164933	3.36644e-12	-0.0064234	0.00166381	0.000117341	44	0.00220101	0.00351849	-0.00979812	0.00125607	-7.80059	6.16188e-15	0.43381	3.53238	0.170983	2.45664e-12	37	12	92396747	12	90920878	R			NA	NA								TRUE				NA
cg27301655	-0.0221519	0.00845048	0.00928174	33	426	-0.0372484	0.00590101	3.44891e-10	-0.0271861	0.00503776	7.75986e-08	44	0.00666433	4.51628e-05	-0.0305349	0.0039152	-7.79908	6.23597e-15	0.209777	2.53093	0.282108	2.48396e-12	37	11	60869634	11	60626210	F			NA	NA	CD5	NM_014207	TSS1500					NA		11:60869464-60870416	Promoter_Associated_Cell_type_specific	NA
cg07285481	-0.0348163	0.00789736	1.53229e-05	33	426	-0.026345	0.00496429	1.25176e-07	-0.02017	0.00384866	1.79995e-07	44	0.0050913	7.443e-05	-0.0252693	0.0032412	-7.79629	6.37516e-15	0.203657	2.51148	0.284865	2.53714e-12	37	16	81667167	16	80224668	F	rs34981866		NA	NA	CMIP;CMIP	NM_030629;NM_198390	Body;Body					TRUE		16:81666329-81667241	Promoter_Associated	NA
cg19719391	-0.0412852	0.00924756	1.20447e-05	33	426	-0.0316925	0.00639539	7.88429e-07	-0.0331711	0.00607397	5.43354e-08	44	0.00803511	3.65499e-05	-0.0343086	0.00440091	-7.7958	6.40016e-15	0	0.756529	0.685049	2.54482e-12	37	4	26789915	4	26399013	F			NA	NA								TRUE		4:26789777-26790040	Unclassified_Cell_type_specific	NA
cg05820959	-0.0239368	0.00731126	0.00120669	33	426	-0.026335	0.0042268	5.7655e-10	-0.0218838	0.00487174	7.53465e-06	44	0.00644471	0.000684721	-0.0247955	0.00318212	-7.79214	6.58857e-15	0	0.350568	0.839219	2.6174e-12	37	7	151248135	7	150879068	F			NA	NA								TRUE				NA
cg04839835	-0.0303579	0.00832769	0.000323275	33	426	-0.0363554	0.00651286	2.73502e-08	-0.0310348	0.00574748	7.62302e-08	44	0.0076032	4.46882e-05	-0.0331268	0.00425269	-7.7896	6.7219e-15	0	0.431999	0.805736	2.66799e-12	37	1	159881334	1	158147958	R			NA	NA								NA		1:159881130-159881338	Promoter_Associated	NA
cg19495650	-0.0365493	0.010228	0.000420878	33	426	-0.0421625	0.00816076	2.64752e-07	-0.0347968	0.00565003	9.14718e-10	44	0.00747429	3.23147e-06	-0.0377951	0.00485214	-7.78936	6.73499e-15	0	0.462166	0.793673	2.67025e-12	37	10	65226682	10	64896688	R			NA	NA	JMJD1C	NM_032776	TSS1500	chr10:65224870-65225887	S_Shore			NA				NA
cg14316231	-0.0298139	0.0104465	0.0046708	33	426	-0.0356006	0.00576104	7.91755e-10	-0.0306641	0.00604219	4.30276e-07	44	0.00799307	0.000124887	-0.0332293	0.00426613	-7.78909	6.74914e-15	0	0.379309	0.827245	2.67025e-12	37	8	41895100	8	42014257	R			NA	NA	MYST3;MYST3;MYST3	NM_001099413;NM_001099412;NM_006766	Body;Body;Body					TRUE				NA
cg25317746	-0.0310875	0.00898692	0.000634465	33	426	-0.0371363	0.0058578	2.89879e-10	-0.0234513	0.00541929	1.59735e-05	44	0.00716905	0.00107096	-0.0315417	0.0040495	-7.78905	6.75146e-15	0.0860213	2.18823	0.334835	2.67025e-12	37	6	32192024	6	32300002	F	rs11757249		NA	NA	NOTCH4	NM_004557	TSS200					TRUE				NA
cg22075924	-0.0241129	0.00716811	0.000886182	33	426	-0.0228551	0.00432142	1.38019e-07	-0.0241	0.00393585	1.13812e-09	44	0.00520663	3.67953e-06	-0.0234957	0.0030165	-7.78905	6.75153e-15	0	0.0428602	0.978798	2.67025e-12	37	1	78005352	1	77777940	F			NA	NA	AK5;AK5	NM_174858;NM_012093	Body;Body					TRUE				TRUE
cg13419986	-0.0323391	0.00804999	7.74357e-05	33	426	-0.0329697	0.0052961	5.95571e-10	-0.0202994	0.00544222	0.000197814	44	0.00719938	0.00480825	-0.029358	0.0037695	-7.78829	6.79205e-15	0.084829	2.18538	0.335313	2.6839e-12	37	2	218769406	2	218477651	R			NA	NA	TNS1	NM_022648	5'UTR					NA				NA
cg04018738	-0.0566961	0.0123768	7.23857e-06	33	426	-0.0360337	0.00711087	4.44275e-07	-0.0511893	0.00950202	8.16334e-08	44	0.01257	4.65427e-05	-0.0431062	0.00553563	-7.78705	6.85904e-15	0.233238	2.60837	0.271393	2.70797e-12	37	6	31760616	6	31868595	F	rs35196751		NA	NA	VARS	NM_006295	Body	chr6:31763240-31763905	N_Shelf			NA				NA
cg01204844	-0.0190146	0.00763009	0.013334	33	426	-0.0282667	0.00470783	2.31657e-09	-0.0241039	0.00413516	6.66452e-09	44	0.0054703	1.05138e-05	-0.0251529	0.00323231	-7.78171	7.15513e-15	0	1.12144	0.570798	2.82237e-12	37	22	40437423	22	38767369	R			NA	NA				chr22:40440852-40441810	N_Shelf		RDMR	NA				NA
cg23084416	-0.0197619	0.00642144	0.0023144	33	426	-0.0246408	0.0039711	6.75743e-10	-0.020026	0.00417219	1.72766e-06	44	0.00551929	0.000285221	-0.0224015	0.00288086	-7.776	7.48551e-15	0	0.672193	0.714554	2.95008e-12	37	10	80936005	10	80606011	R			NA	NA	ZMIZ1	NM_020338	5'UTR					TRUE				TRUE
cg20016631	-0.0228438	0.0061873	0.000271878	33	426	-0.036261	0.00462447	7.5532e-15	-0.00842741	0.00353625	0.0172754	44	0.00467802	0.0716258	-0.0225792	0.00290402	-7.77515	7.53597e-15	0.888309	17.9065	0.000129316	2.96734e-12	37	4	38871320	4	38547715	R			NA	NA	FAM114A1	NM_138389	5'UTR	chr4:38869401-38869780	S_Shore			NA		4:38871205-38871565	Unclassified_Cell_type_specific	NA
cg05557932	-0.023846	0.00757872	0.00184811	33	426	-0.0325348	0.00532373	1.20664e-09	-0.0244233	0.00484838	5.22368e-07	44	0.0064138	0.000140134	-0.0280095	0.00360369	-7.77246	7.69767e-15	0	1.33697	0.512486	3.02834e-12	37	16	3929351	16	3869352	F			NA	NA	CREBBP;CREBBP	NM_001079846;NM_004380	Body;Body	chr16:3929483-3929769	N_Shore		RDMR	NA	16:3869342-3870686			NA
cg04755674	-0.0325732	0.00867109	0.000213364	33	426	-0.049031	0.00856605	1.21559e-08	-0.040685	0.00785327	2.47632e-07	44	0.0103889	8.99538e-05	-0.0408467	0.00525635	-7.77093	7.79111e-15	0	1.8235	0.401821	3.0624e-12	37	19	14142047	19	14003047	F	rs75361438		NA	NA	IL27RA	NM_004843	TSS1500	chr19:14142398-14142977	N_Shore			NA		19:14141765-14143437	Promoter_Associated	NA
cg23459363	-0.0355703	0.00756914	4.26474e-06	33	426	-0.0296702	0.00545689	6.14535e-08	-0.0205178	0.00460914	9.08362e-06	44	0.00609732	0.0007653	-0.0278328	0.00358207	-7.77002	7.84743e-15	0.230074	2.59765	0.272852	3.08182e-12	37	10	115033723	10	115023713	F			NA	NA								TRUE				NA
cg03987786	-0.037627	0.00914124	5.19931e-05	33	426	-0.0330458	0.00570047	7.94216e-09	-0.0231836	0.005108	6.06047e-06	44	0.00675726	0.000601529	-0.0305526	0.00393319	-7.7679	7.97983e-15	0	1.97947	0.371676	3.13106e-12	37	17	8264387	17	8205112	R			NA	NA	LOC100128288	NR_024447	TSS1500					NA				NA
cg10547843	-0.0418544	0.00809791	4.75482e-07	33	426	-0.0306697	0.00554013	3.54758e-08	-0.0202539	0.00594235	0.000668816	44	0.00786099	0.00998048	-0.030701	0.00395246	-7.76758	7.99998e-15	0.454034	3.66323	0.160155	3.13621e-12	37	7	99601692	7	99439628	F			NA	NA								TRUE				NA
cg05619598	-0.0278834	0.00847895	0.00114831	33	426	-0.0356144	0.00525823	1.69712e-11	-0.0187881	0.00522685	0.000334294	44	0.00691448	0.00658333	-0.0291423	0.00375311	-7.76485	8.17391e-15	0.470822	3.77945	0.151114	3.20158e-12	37	19	33569228	19	38261068	R			NA	NA				chr19:33571758-33572194	N_Shelf			NA				TRUE
cg02960948	-0.0220322	0.00885273	0.0134556	33	426	-0.0318685	0.00528934	2.04209e-09	-0.0308055	0.00538042	1.21826e-08	44	0.00711762	1.50428e-05	-0.0297218	0.003828	-7.76432	8.20858e-15	0	0.942377	0.62426	3.21234e-12	37	17	62656813	17	60087275	R			NA	NA	SMURF2	NM_022739	Body	chr17:62657409-62658858	N_Shore			NA				NA
cg01252023	-0.0375109	0.00988402	0.000184272	33	426	-0.0375417	0.00677487	3.44139e-08	-0.0361159	0.00700558	2.82988e-07	44	0.00926751	9.73733e-05	-0.0371543	0.00478549	-7.76395	8.23232e-15	0	0.0171262	0.991473	3.21881e-12	37	11	67207574	11	66964150	F			NA	NA	CORO1B;CORO1B	NM_001018070;NM_020441	Body;Body	chr11:67203319-67203662	S_Shelf			NA	11:66964001-66964228			NA
cg06152215	-0.0252374	0.00728275	0.000620703	33	426	-0.0212721	0.00434195	1.04777e-06	-0.0278899	0.00420349	4.35891e-11	44	0.0055607	5.28835e-07	-0.0240425	0.00309733	-7.76233	8.33816e-15	0	0.912768	0.63357	3.25734e-12	37	12	124422259	12	122988212	R			NA	NA	CCDC92	NM_025140	Body	chr12:124421581-124422163	S_Shore			TRUE		12:124421975-124423817	Unclassified	NA
cg18133072	-0.0214644	0.00544281	0.000103663	33	426	-0.0226052	0.00391805	9.32693e-09	-0.0147809	0.00304419	1.31213e-06	44	0.00402708	0.000242203	-0.0193605	0.00249563	-7.75774	8.64569e-15	0.0603618	2.12848	0.34499	3.37452e-12	37	1	28287782	1	28160369	F			NA	NA	XKR8	NM_018053	Body	chr1:28286019-28286838	S_Shore			NA		1:28287754-28288358	Promoter_Associated	TRUE
cg18875496	-0.0298614	0.00983506	0.00264295	33	426	-0.042529	0.00829566	3.26361e-07	-0.0466167	0.00686473	1.54e-11	44	0.00908118	2.84663e-07	-0.0403289	0.00519909	-7.75692	8.70168e-15	0	1.68249	0.431173	3.3934e-12	37	17	55338456	17	52693455	R			NA	NA	MSI2;MSI2	NM_138962;NM_170721	Body;Body					NA				NA
cg00871371	-0.0323368	0.00809646	8.49718e-05	33	426	-0.033894	0.00606479	2.63525e-08	-0.026209	0.00535474	1.0793e-06	44	0.00708365	0.000215661	-0.0310576	0.00400412	-7.75642	8.73612e-15	0	0.712204	0.700401	3.40386e-12	37	17	75371476	17	72883071	R			NA	NA	SEPT9;SEPT9;SEPT9;SEPT9;SEPT9	NM_001113492;NM_001113493;NM_001113491;NM_006640;NM_001113494	5'UTR;Body;Body;Body;TSS1500	chr17:75368688-75370506	S_Shore		RDMR	TRUE				NA
cg15261712	-0.0403678	0.0108818	0.000254532	33	426	-0.0434115	0.00736802	4.5402e-09	-0.0336807	0.00725821	3.7462e-06	44	0.0096017	0.000451858	-0.0399311	0.00514943	-7.75448	8.87083e-15	0	0.648501	0.723069	3.45333e-12	37	7	92238248	7	92076184	F			NA	NA	CDK6;CDK6	NM_001259;NM_001145306	3'UTR;3'UTR				CDMR	NA				NA
cg12800962	-0.0405084	0.0136968	0.00339132	33	426	-0.0493212	0.00779425	3.12271e-10	-0.0377892	0.0082051	4.42116e-06	44	0.0108543	0.000498639	-0.0445371	0.00574684	-7.74985	9.20039e-15	0	0.849746	0.653853	3.5785e-12	37	20	48626437	20	48059844	R			NA	NA				chr20:48626436-48626976	Island			NA	20:48059844-48060360			NA
cg05581878	-0.0232598	0.00761374	0.00248865	33	426	-0.0259742	0.00441754	4.87796e-09	-0.0395	0.00698841	1.85588e-08	44	0.00924479	1.93144e-05	-0.0273637	0.00353124	-7.74904	9.25893e-15	0.0534053	2.11284	0.347699	3.59813e-12	37	3	159886981	3	161369675	F			NA	NA								TRUE				TRUE
cg00288957	-0.0298553	0.00869728	0.00069671	33	426	-0.0371555	0.00651441	1.36664e-08	-0.0327552	0.00614961	1.13637e-07	44	0.00813517	5.6643e-05	-0.0340146	0.00438976	-7.74862	9.28959e-15	0	0.485137	0.78461	3.60691e-12	37	15	65203541	15	62990594	R			NA	NA	ANKDD1A	NM_182703	TSS1500	chr15:65203730-65204392	N_Shore			NA				TRUE
cg19805668	-0.0419677	0.00864746	2.11417e-06	33	426	-0.0265916	0.00543164	1.06633e-06	-0.0260346	0.00506254	3.02511e-07	44	0.00669711	0.000101309	-0.029369	0.00379147	-7.74606	9.47908e-15	0.240113	2.63197	0.26821	3.67728e-12	37	14	75418675	14	74488428	R		rs61757885	NA	NA	PGF	NM_002632	Body	chr14:75422068-75422507	N_Shelf			TRUE				NA
cg15933451	-0.0288128	0.00656382	1.66193e-05	33	426	-0.022387	0.00389022	1.01672e-08	-0.0142825	0.00316523	6.85525e-06	44	0.0041872	0.000647285	-0.0202472	0.00261422	-7.74502	9.55664e-15	0.504301	4.03471	0.133007	3.70126e-12	37	2	98329830	2	97696262	R			NA	NA	ZAP70	NM_001079	TSS200					NA		2:98329743-98330828	Promoter_Associated_Cell_type_specific	NA
cg19790323	-0.0398449	0.0135707	0.00362617	33	426	-0.0498797	0.00694251	9.79144e-13	-0.0230701	0.00996235	0.0206926	44	0.013179	0.0800282	-0.04334	0.00559586	-7.74501	9.55749e-15	0.397456	3.31926	0.19021	3.70126e-12	37	14	22471111	14	21540951	R			NA	NA								NA		14:22471049-22471396	Unclassified_Cell_type_specific	NA
cg24685109	-0.00780196	0.00356444	0.0295127	33	426	-0.0157472	0.00228397	7.42452e-12	-0.0117158	0.00263044	8.98374e-06	44	0.00347974	0.00076028	-0.0130325	0.00168313	-7.74299	9.71034e-15	0.46081	3.70927	0.15651	3.75719e-12	37	15	43477090	15	41264382	F			NA	NA	TMEM62;CCNDBP1;CCNDBP1;CCNDBP1;CCNDBP1	NM_024956;NM_012142;NM_037370;NR_027513;NR_027514	3'UTR;TSS1500;TSS1500;TSS1500;TSS1500	chr15:43477588-43477816	N_Shore			NA		15:43476922-43480165	Promoter_Associated	NA
cg10096893	-0.0463785	0.0115681	7.99828e-05	33	426	-0.0354833	0.0069675	3.8964e-07	-0.0448354	0.00781023	1.11628e-08	44	0.010332	1.42818e-05	-0.0399979	0.00516816	-7.7393	9.99677e-15	0	0.943283	0.623977	3.86467e-12	37	1	85159003	1	84931591	F		rs75713388	NA	NA				chr1:85155605-85156574	S_Shelf			NA		1:85158692-85159071	Unclassified_Cell_type_specific	NA
cg17284119	-0.0224913	0.0079809	0.00520742	33	426	-0.0311015	0.00531208	5.65297e-09	-0.0242362	0.00422353	1.13078e-08	44	0.00558721	1.43917e-05	-0.026832	0.00346746	-7.73823	1.00812e-14	0	1.15765	0.560556	3.89395e-12	37	6	110644424	6	110751117	R			NA	NA	C6orf186	NM_001123364	Body					TRUE				NA
cg16234490	-0.0445334	0.00759678	1.40279e-08	33	426	-0.024252	0.00524601	4.05015e-06	-0.0209635	0.00487906	1.83306e-05	44	0.0064544	0.00116245	-0.0277604	0.00358821	-7.73655	1.0215e-14	0.689009	6.43105	0.0401343	3.94219e-12	37	4	77138082	4	77357106	R			NA	NA				chr4:77134566-77135377	S_Shelf			NA				NA
cg00426822	-0.0412955	0.0146362	0.00515542	33	426	-0.0538212	0.00784569	9.41248e-12	-0.0320984	0.00900182	0.000372905	44	0.0119083	0.0070291	-0.0462527	0.00597981	-7.73481	1.03556e-14	0.186366	2.45811	0.292569	3.99302e-12	37	1	39546536	1	39319123	R			NA	NA	MACF1	NM_012090	TSS1500	chr1:39547013-39547959	N_Shore			NA	1:39319098-39320506			TRUE
cg22143387	-0.0283685	0.00601177	3.90621e-06	33	426	-0.0189538	0.00415223	5.33695e-06	-0.0209811	0.00369742	1.63354e-08	44	0.00489123	1.79049e-05	-0.0216622	0.0028009	-7.73401	1.04209e-14	0	1.68928	0.429712	4.01474e-12	37	5	176759081	5	176691687	R			NA	NA	LMAN2	NM_006816	3'UTR	chr5:176759071-176759361	Island			NA	5:176691678-176691884			NA
cg09391066	-0.0555223	0.0117075	3.50961e-06	33	426	-0.0342838	0.00649034	1.42941e-07	-0.0307544	0.00655194	2.89632e-06	44	0.00866741	0.000387758	-0.0367185	0.00474866	-7.73239	1.05546e-14	0.373807	3.1939	0.202513	4.06273e-12	37	6	3163814	6	3108813	F			NA	NA				chr6:3162832-3163523	S_Shore			NA		6:3162460-3163974	Unclassified	NA
cg08258506	-0.0187131	0.00650615	0.00436365	33	426	-0.0282336	0.00515383	4.89733e-08	-0.0290617	0.00456363	2.46058e-10	44	0.00603712	1.4806e-06	-0.0259544	0.0033575	-7.73026	1.07329e-14	0	1.69923	0.427579	4.12779e-12	37	14	74244236	14	73313989	F	rs36009594		NA	NA	C14orf43	NM_001043318	5'UTR					TRUE		14:74244221-74244507	Unclassified_Cell_type_specific	NA
cg12816198	-0.0217845	0.0121511	0.0741857	33	426	-0.0504536	0.00809111	5.5808e-10	-0.0851919	0.0122474	4.99156e-12	44	0.0162018	1.45503e-07	-0.0480623	0.00621881	-7.72853	1.08794e-14	0.800319	10.016	0.00668438	4.18029e-12	37	7	128577593	7	128364829	R			NA	NA	IRF5;IRF5;IRF5;IRF5;IRF5;IRF5	NM_001098630;NM_032643;NM_001098629;NM_001098628;NM_001098631;NM_002200	TSS1500;TSS1500;TSS1500;TSS1500;TSS1500;TSS1500	chr7:128577818-128578756	N_Shore			NA	7:128364660-128366218	7:128577494-128579368	Promoter_Associated	NA
cg07413467	-0.0418963	0.0114752	0.000316629	33	426	-0.0381912	0.0069632	4.7223e-08	-0.0428172	0.00797241	8.93465e-08	44	0.0105465	4.91058e-05	-0.0400651	0.00518412	-7.72843	1.08881e-14	0	0.165977	0.920362	4.18029e-12	37	7	92238086	7	92076022	R			NA	NA	CDK6;CDK6	NM_001259;NM_001145306	3'UTR;3'UTR				RDMR	TRUE	7:92076022-92076150			NA
cg14468090	-0.027361	0.00801537	0.000745245	33	426	-0.0298396	0.00509344	5.53509e-09	-0.0229143	0.00454472	5.10293e-07	44	0.0060121	0.000138201	-0.0270249	0.00349691	-7.72823	1.09051e-14	0	0.774607	0.678885	4.18319e-12	37	3	129032864	3	130515554	R			NA	NA				chr3:129033540-129035646	N_Shore			NA		3:129031593-129033028	Promoter_Associated	NA
cg10773745	-0.00805887	0.00301664	0.00803624	33	426	-0.0125428	0.0017532	1.21525e-12	-0.00563945	0.00146163	0.000118454	44	0.00193355	0.00353839	-0.00921393	0.00119292	-7.72382	1.12893e-14	0.721038	7.16943	0.0277446	4.32684e-12	37	12	123633142	12	122199095	F			NA	NA				chr12:123634826-123636176	N_Shore		CDMR	NA		12:123633023-123634606	Unclassified	NA
cg03889700	-0.0185022	0.00746036	0.0137793	33	426	-0.0340054	0.00534364	2.48692e-10	-0.0260182	0.00492087	1.40299e-07	44	0.0065097	6.41943e-05	-0.0279073	0.00361347	-7.72312	1.13517e-14	0.327917	2.97583	0.225844	4.34705e-12	37	4	2869818	4	2839616	R		rs12641947	NA	NA	ADD1;ADD1;ADD1;ADD1	NM_001119;NM_014190;NM_014189;NM_176801	5'UTR;5'UTR;5'UTR;5'UTR					TRUE				NA
cg26002437	-0.0103684	0.00322298	0.00146215	33	426	-0.0122851	0.00193106	2.51713e-10	-0.00915464	0.00222509	4.07089e-05	44	0.00294352	0.00187023	-0.0111476	0.0014436	-7.7221	1.14427e-14	0	0.863851	0.649258	4.37814e-12	37	10	45473231	10	44793237	R			NA	NA	C10orf10;RASSF4	NM_007021;NM_032023	Body;Body	chr10:45470022-45470291	S_Shelf			NA				NA
cg03014427	-0.0238257	0.00742708	0.00150717	33	426	-0.0308126	0.00451035	1.14246e-11	-0.0184752	0.00657721	0.00502732	44	0.00870083	0.0337222	-0.0272144	0.00352466	-7.72114	1.15294e-14	0	1.85345	0.395848	4.40754e-12	37	14	45552678	14	44622428	R			NA	NA	PRPF39	NM_017922	TSS1500	chr14:45553161-45553421	N_Shore			NA		14:45552476-45553858	Promoter_Associated	NA
cg01891966	-0.0208941	0.00797636	0.00933158	33	426	-0.0333318	0.0055041	1.69383e-09	-0.0339116	0.00604887	2.41035e-08	44	0.0080019	2.25575e-05	-0.0304343	0.00394227	-7.71999	1.16339e-14	0	1.89653	0.387412	4.44365e-12	37	7	27202344	7	27168869	R			NA	NA	HOXA9	NM_152739	3'UTR	chr7:27203915-27206462	N_Shore			NA				NA
cg06437922	-0.0295952	0.00768495	0.00014867	33	426	-0.0266037	0.00509925	2.02457e-07	-0.0230432	0.00409785	2.18901e-08	44	0.00542095	2.13037e-05	-0.0258152	0.00334414	-7.71954	1.16751e-14	0	0.527324	0.768233	4.45559e-12	37	1	226308360	1	224374983	F		rs77753462	NA	NA				chr1:226308959-226310476	N_Shore			NA		1:226308309-226308444	Unclassified_Cell_type_specific	NA
cg10870160	-0.0204595	0.00692391	0.00341899	33	426	-0.0357897	0.00510926	3.46895e-12	-0.0170647	0.00445647	0.000133255	44	0.00589535	0.00379638	-0.0260268	0.00337216	-7.71814	1.18036e-14	0.697373	6.60879	0.0367215	4.50077e-12	37	17	17695459	17	17636184	R			NA	NA	RAI1	NM_030665	5'UTR	chr17:17697710-17698063	N_Shelf			TRUE				NA
cg26522361	-0.0170806	0.00956235	0.0752444	33	426	-0.0427016	0.00658541	1.146e-10	-0.0367492	0.00633187	7.72435e-09	44	0.00837628	1.14768e-05	-0.0351357	0.00455262	-7.71769	1.18461e-14	0.593672	4.92213	0.085344	4.51311e-12	37	5	55625247	5	55661004	F			NA	NA								TRUE				NA
cg11536586	-0.023913	0.00622475	0.000154194	33	426	-0.0207862	0.00398448	2.02859e-07	-0.0215659	0.00386777	2.86362e-08	44	0.00511658	2.49877e-05	-0.0216562	0.00280613	-7.71744	1.18687e-14	0	0.179425	0.914194	4.51788e-12	37	7	4770167	7	4736693	F			NA	NA	FOXK1	NM_001037165	Body					NA	7:4736433-4736857			NA
[truncated: 3,893 more rows]
