# Supplementary material for: Epigenome-wide DNA methylation association study of CHIP provides insight into perturbed gene regulation
Source: Nat Commun. 2025 May 20;16:4678. doi: 10.1038/s41467-025-59333-w (PMC12092741; doi:10.1038/s41467-025-59333-w)
Supplement: Supplementary file 5 — Dataset 3 [file 41467_2025_59333_MOESM5_ESM.xlsx]

## Sheet: Supplementary Data 3
CpG	beta.chs	se.chs	p.chs	nCase.chs	N.chs	beta.aric	se.aric	p.aric	beta.jhs	se.jhs	p.jhs	nCase.jhs	se.adj.chs	p.adj.chs	se.adj.aric	p.adj.aric	se.adj.jhs	p.adj.jhs	all.TE.fixed	all.seTE.fixed	all.zval.fixed	all.pval.fixed	all.I2	all.Q	all.heterogeneity.p	FDR.fixed	Genome_Build	CHR	MAPINFO	Chromosome_36	Coordinate_36	Strand	Probe_SNPs	Probe_SNPs_10	Random_Loci	Methyl27_Loci	UCSC_RefGene_Name	UCSC_RefGene_Accession	UCSC_RefGene_Group	UCSC_CpG_Islands_Name	Relation_to_UCSC_CpG_Island	Phantom	DMR	Enhancer	HMM_Island	Regulatory_Feature_Name	Regulatory_Feature_Group	DHS
cg13742400	0.107636	0.0121532	1.83774e-16	9	402	0.0572519	0.00892307	1.79219e-10	0.054755	0.00697359	7.30508e-15	14	0.0174431	6.79903e-10	0.0106704	8.07399e-08	0.01148	1.84584e-06	0.0647122	0.00713243	9.07294	1.15845e-19	0.7259	7.2966	0.0260353	5.16818e-14	37	2	225639708	2	225347952	F			TRUE	NA	DOCK10	NM_014689	Body					NA	2:225347908-225347975			NA
cg19695507	0.138559	0.0181314	5.04779e-13	9	402	0.0685753	0.00996594	8.23871e-12	0.0625026	0.00858059	4.97983e-13	14	0.0260234	1.01283e-07	0.0119175	8.70755e-09	0.0141254	9.65184e-06	0.073964	0.00859729	8.60317	7.75413e-18	0.715267	7.02414	0.0298352	1.72966e-12	37	10	13526193	10	13566199	F	rs80213451		NA	NA	BEND7;BEND7	NM_152751;NM_001100912	Body;Body				DMR	NA				NA
cg17607231	0.133658	0.0194942	5.88885e-11	9	402	0.0977968	0.0155253	3.77185e-10	0.082178	0.0111484	2.65387e-13	14	0.0279795	1.77923e-06	0.0185656	1.38181e-07	0.0183526	7.54367e-06	0.097718	0.0118282	8.26142	1.43945e-16	0.155045	2.36699	0.306207	2.14059e-11	37	2	231090329	2	230798573	R			NA	TRUE	SP140;SP140	NM_001005176;NM_007237	TSS200;TSS200					NA		2:231090068-231091293	Promoter_Associated	NA
cg05165553	0.100767	0.0128953	1.70727e-13	9	402	0.0454402	0.00897233	4.5249e-07	0.0711601	0.0092771	2.90164e-14	14	0.0185083	5.19715e-08	0.0107293	2.28419e-05	0.015272	3.16975e-06	0.0625407	0.00793216	7.88445	3.15913e-15	0.719278	7.12449	0.028375	3.09527e-10	37	18	77171010	18	75271998	F			NA	NA	NFATC1;NFATC1;NFATC1;NFATC1;NFATC1	NM_006162;NM_172388;NM_172389;NM_172387;NM_172390	Body;5'UTR;Body;Body;Body	chr18:77170427-77171445	Island	high-CpG:75271921-75272020		NA	18:75271015-75273504			NA
cg14543285	0.0597563	0.011963	1.12971e-06	9	402	0.0428189	0.00874278	1.05897e-06	0.0636662	0.00652221	6.32976e-22	14	0.0171701	0.000500943	0.0104548	4.21071e-05	0.0107369	3.03571e-09	0.0540509	0.00686556	7.87276	3.46904e-15	0.0322226	2.06659	0.355832	3.09527e-10	37	14	103129037	14	102198790	F			NA	NA	RCOR1	NM_015156	Body					TRUE				NA
cg14066298	0.0716292	0.0130981	1.13242e-07	9	402	0.0388628	0.00804794	1.49179e-06	0.061677	0.00666773	6.68378e-20	14	0.0187994	0.000138859	0.00962394	5.38764e-05	0.0109765	1.92042e-08	0.0517273	0.00675333	7.65953	1.8662e-14	0.463694	3.72921	0.154957	1.3876e-09	37	6	30297565	6	30405544	F	rs9500858		NA	NA	TRIM39;TRIM39	NM_172016;NM_021253	Body;Body	chr6:30294169-30295071	S_Shelf			NA				NA
cg07092805	0.0845322	0.0126977	1.86732e-10	9	402	0.0542137	0.0101165	9.47762e-08	0.0525101	0.0072929	9.0798e-13	14	0.0182246	3.5119e-06	0.0120976	7.4172e-06	0.0120056	1.22106e-05	0.0589489	0.0077194	7.63646	2.23278e-14	0.170619	2.41144	0.299477	1.42301e-09	37	13	21005388	13	19903388	R			NA	NA	CRYL1	NM_015974	Body					NA	13:19903166-19903456			NA
cg02787737	0.101818	0.0191906	2.54327e-07	9	402	0.0853423	0.0139992	1.33197e-09	0.090608	0.0127977	2.12053e-12	14	0.0275437	0.000218504	0.0167407	3.43433e-07	0.0210677	1.70188e-05	0.0900459	0.011835	7.60842	2.77476e-14	0	0.26233	0.877073	1.54737e-09	37	11	133928346	11	133433556	F			NA	NA								NA	11:133433475-133433567	11:133928086-133928366	Unclassified_Cell_type_specific	NA
cg06230847	0.0877581	0.0194051	9.5961e-06	9	402	0.0543001	0.012309	1.08923e-05	0.0960572	0.0100064	2.83355e-21	14	0.0278516	0.00162759	0.0147194	0.000225126	0.0164726	5.49922e-09	0.0748445	0.0102116	7.32939	2.31202e-13	0.476627	3.82137	0.147979	1.06596e-08	37	6	30297594	6	30405573	F		rs9500858	NA	NA	TRIM39;TRIM39	NM_172016;NM_021253	Body;Body	chr6:30294169-30295071	S_Shelf			NA				NA
cg26686361	0.13388	0.0199519	1.37728e-10	9	402	0.0893228	0.0156521	1.34857e-08	0.0798066	0.014421	3.63052e-08	14	0.0286364	2.93689e-06	0.0187172	1.82188e-06	0.0237399	0.000774638	0.0957266	0.0130764	7.32057	2.46921e-13	0.146002	2.34193	0.310068	1.06596e-08	37	16	85964073	16	84521574	F		rs79618060	NA	NA								NA	16:84521563-84521759			NA
cg13311440	0.0859206	0.0125293	5.84582e-11	9	402	0.0569564	0.00949356	2.398e-09	0.0393923	0.00755821	2.10376e-07	14	0.017983	1.77153e-06	0.0113526	5.24803e-07	0.0124424	0.00154563	0.0555764	0.00760052	7.31219	2.62829e-13	0.560817	4.55391	0.102596	1.06596e-08	37	1	160681404	1	158948028	R			NA	TRUE	CD48	NM_001778	Body					NA		1:160681390-160682087	Promoter_Associated	NA
cg13810673	0.0686369	0.0138468	1.35109e-06	9	402	0.0499872	0.00920311	6.36586e-08	0.051447	0.00676153	4.61088e-14	14	0.0198739	0.000553125	0.0110053	5.56973e-06	0.0111309	3.80054e-06	0.0531156	0.00728173	7.29437	3.00066e-13	0	0.713217	0.700047	1.11556e-08	37	14	88473038	14	87542791	F			NA	NA	GPR65	NM_003608	5'UTR					NA		14:88472565-88473428	Promoter_Associated	NA
cg19755435	0.117298	0.0203598	2.53656e-08	9	402	0.0819844	0.0148737	4.07238e-08	0.0837033	0.0128265	8.96099e-11	14	0.0292218	5.96798e-05	0.0177863	4.03804e-06	0.0211151	7.36613e-05	0.0888606	0.0123325	7.20539	5.7876e-13	0	1.15618	0.560969	1.96612e-08	37	14	88473001	14	87542754	F			NA	NA	GPR65	NM_003608	5'UTR					NA		14:88472565-88473428	Promoter_Associated	NA
cg11145772	0.0595671	0.00955714	2.03197e-09	9	402	0.0362914	0.00719573	5.04375e-07	0.0330786	0.00472897	3.83671e-12	14	0.0137171	1.40836e-05	0.00860485	2.46971e-05	0.00778487	2.14644e-05	0.0382928	0.0053209	7.19667	6.16991e-13	0.312271	2.90812	0.23362	1.96612e-08	37	3	12966188	3	12941188	F			NA	NA	IQSEC1;IQSEC1	NM_001134382;NM_014869	Body;Body					NA	3:12941111-12941212			NA
cg11771383	0.0845858	0.0157869	1.96504e-07	9	402	0.0748475	0.0133874	2.6141e-08	0.0766532	0.0118774	1.42909e-10	14	0.0226584	0.000189147	0.016009	2.93459e-06	0.0195527	8.84255e-05	0.0776461	0.0108687	7.14401	9.06463e-13	0	0.126942	0.938501	2.69598e-08	37	10	134362126	10	134212116	F			NA	NA	INPP5A	NM_005539	Body	chr10:134360859-134361084	S_Shore			NA	10:134212116-134212178			NA
cg20556803	0.0973775	0.0136101	1.0019e-11	9	402	0.0538949	0.0125586	1.87148e-05	0.0901315	0.0133877	2.29183e-11	14	0.0195341	6.19647e-07	0.0150179	0.000332309	0.0220389	4.32006e-05	0.0745852	0.0104752	7.1202	1.0777e-12	0.467673	3.75709	0.152812	2.89858e-08	37	7	2114593	7	2081119	R			NA	NA	MAD1L1;MAD1L1;MAD1L1	NM_003550;NM_001013837;NM_001013836	Body;Body;Body	chr7:2116367-2116781	N_Shore			NA	7:2081089-2081599			NA
cg20173011	0.0975072	0.0140297	3.39331e-11	9	402	0.0525237	0.0114111	4.46601e-06	0.0592161	0.00900249	6.38341e-11	14	0.0201364	1.2832e-06	0.0136457	0.000118552	0.01482	6.45043e-05	0.0639373	0.00898398	7.11681	1.10452e-12	0.441404	3.5804	0.166927	2.89858e-08	37	8	101507705	8	101576881	R			NA	NA								TRUE		8:101507200-101507821	Promoter_Associated	NA
cg24126698	0.0490274	0.0101745	2.55836e-06	9	402	0.0385069	0.00785192	1.0249e-06	0.0429606	0.00549833	9.80623e-15	14	0.0146032	0.00078706	0.00938954	4.11282e-05	0.0090514	2.07175e-06	0.0421791	0.00595094	7.08781	1.36247e-12	0	0.380328	0.826823	3.33057e-08	37	13	114839662	13	113857764	R			NA	NA	RASA3	NM_007368	Body	chr13:114840918-114841580	N_Shore			NA	13:113857764-113858018			NA
cg24592906	0.045172	0.0159559	0.00503114	9	402	0.0879238	0.00909935	1.47643e-21	-0.0026125	0.0109536	0.811518	14	0.022901	0.0485534	0.0108812	6.66134e-16	0.0180319	0.884804	0.0611171	0.00862964	7.08224	1.41845e-12	0.894986	19.045	7.31851e-05	3.33057e-08	37	6	100911550	6	101018271	F			NA	NA	SIM1;SIM1	NM_005068;NM_005068	1stExon;5'UTR	chr6:100912071-100913337	N_Shore		CDMR	TRUE				NA
cg01383911	0.0804142	0.0143617	5.84946e-08	9	402	0.0568927	0.0145924	0.000100306	0.105525	0.0122683	1.79304e-17	14	0.0206129	9.57367e-05	0.0174499	0.00111281	0.0201962	1.74177e-07	0.0784754	0.0111185	7.0581	1.688e-12	0.399837	3.33243	0.188961	3.76532e-08	37	6	30297627	6	30405606	F			NA	NA	TRIM39;TRIM39	NM_172016;NM_021253	Body;Body	chr6:30294169-30295071	S_Shelf			NA				NA
cg07905808	0.0753652	0.0119577	1.38152e-09	9	402	0.0347865	0.00931938	0.000195463	0.0586443	0.00709559	2.82832e-16	14	0.0171626	1.12697e-05	0.0111444	0.00179967	0.0116808	5.15206e-07	0.0514366	0.00729794	7.04811	1.81369e-12	0.561095	4.55679	0.102448	3.85303e-08	37	6	30297389	6	30405368	F			NA	NA	TRIM39;TRIM39	NM_172016;NM_021253	Body;Body	chr6:30294169-30295071	S_Shelf			NA				NA
cg27133780	0.0908997	0.0145679	1.9552e-09	9	402	0.0790573	0.0129124	1.13299e-09	0.0479658	0.0109316	1.2171e-05	14	0.0209088	1.37741e-05	0.015441	3.05602e-07	0.0179957	0.00768954	0.0718553	0.0102225	7.02916	2.07781e-12	0.288116	2.80945	0.245435	4.2135e-08	37	3	32474793	3	32449797	R			NA	NA	CMTM7;CMTM7	NM_138410;NM_181472	Body;Body					TRUE		3:32474322-32474949	Promoter_Associated	NA
cg18739367	0.0643711	0.00974361	2.49822e-10	9	402	0.044299	0.00861462	3.01679e-07	0.0333784	0.00561169	3.3033e-09	14	0.0139847	4.16524e-06	0.0103016	1.70636e-05	0.009238	0.000302491	0.0433341	0.00617166	7.02146	2.19561e-12	0.417431	3.43307	0.179688	4.25878e-08	37	8	38330740	8	38449897	F			NA	NA								TRUE				NA
cg17723958	0.142619	0.0200757	1.3581e-11	9	402	0.0607114	0.0153708	8.13112e-05	0.131024	0.0172553	5.17569e-14	14	0.028814	7.43438e-07	0.0183808	0.000956651	0.0284057	3.97657e-06	0.0950949	0.0136037	6.99038	2.74148e-12	0.744229	7.81949	0.0200456	5.09603e-08	37	12	124429295	12	122995248	F	rs76978974		NA	NA	CCDC92	NM_025140	5'UTR					NA	12:122995142-122995282			NA
cg18098839	0.0580548	0.0102366	4.04187e-08	9	402	0.0458127	0.00704595	1.02996e-10	0.0276473	0.0066574	3.4503e-05	14	0.0146923	7.76986e-05	0.00842573	5.41126e-08	0.0109595	0.0116463	0.0423174	0.00608083	6.95915	3.42332e-12	0.357166	3.11122	0.211061	5.77937e-08	37	3	167742700	3	169225394	R			NA	NA	GOLIM4	NM_014498	Body					TRUE				TRUE
cg09667606	0.0800492	0.0127595	1.62159e-09	9	402	0.047633	0.00998432	1.9867e-06	0.0432247	0.00647357	3.31407e-11	14	0.0183134	1.23635e-05	0.0119395	6.62047e-05	0.0106568	4.99084e-05	0.0507092	0.00729287	6.95326	3.56935e-12	0.360283	3.12638	0.209467	5.77937e-08	37	6	158507930	6	158427918	R			NA	NA	SYNJ2	NM_003898	Body	chr6:158507719-158508126	Island			TRUE	6:158427813-158428177			NA
cg14064762	0.0623098	0.0115625	1.68551e-07	9	402	0.0619741	0.0103534	2.60262e-09	0.0447785	0.00852001	1.66588e-07	14	0.0165953	0.00017357	0.0123808	5.56721e-07	0.0140257	0.00140998	0.0563178	0.0081009	6.95204	3.60041e-12	0	1.01597	0.601708	5.77937e-08	37	9	123688745	9	122728566	F			NA	NA	TRAF1	NM_005658	5'UTR	chr9:123690771-123691675	N_Shelf			TRUE		9:123688502-123689327	Unclassified	TRUE
cg00116699	0.0975766	0.0141125	4.19265e-11	9	402	0.0425267	0.0114755	0.000217181	0.0595727	0.00797968	1.33292e-13	14	0.0202553	1.45488e-06	0.0137227	0.00194168	0.0131362	5.7604e-06	0.0597285	0.00859302	6.95081	3.63182e-12	0.604975	5.06297	0.0795409	5.77937e-08	37	2	240205260	2	239870197	F			NA	NA	HDAC4	NM_006037	Body					NA	2:239870049-239870198			NA
cg10671066	0.0717256	0.0108133	2.14577e-10	9	402	0.0290194	0.00489869	3.77342e-09	0.0281283	0.00560406	5.74467e-07	14	0.0155201	3.81017e-06	0.00585798	7.27678e-07	0.00922545	0.00229616	0.0327232	0.00471184	6.9449	3.78735e-12	0.712774	6.96316	0.0307587	5.77937e-08	37	1	160492861	1	158759485	F			NA	TRUE	SLAMF6	NM_052931	Body					NA				NA
cg08698943	0.109364	0.0176034	2.26896e-09	9	402	0.0788457	0.0142735	3.81131e-08	0.0586824	0.0108408	7.10025e-08	14	0.0252656	1.50088e-05	0.0170687	3.84994e-06	0.0178462	0.00100821	0.076941	0.0110846	6.94125	3.88636e-12	0.2609	2.70599	0.258464	5.77937e-08	37	10	3509758	10	3499758	F			NA	NA							CDMR	NA				TRUE
cg26076905	0.0724995	0.0132785	1.18316e-07	9	402	0.0492581	0.0105678	3.38162e-06	0.0799783	0.0107147	1.34502e-13	14	0.0190582	0.000142319	0.0126373	9.70572e-05	0.0176387	5.78084e-06	0.0625647	0.00904282	6.91871	4.5576e-12	0.150784	2.35511	0.30803	6.55893e-08	37	5	67522298	5	67558054	F			NA	NA	PIK3R1	NM_181523	TSS200					NA				NA
cg02286380	0.0840873	0.016967	1.35708e-06	9	402	0.0663175	0.0117007	1.68692e-08	0.0707251	0.0115592	1.17589e-09	14	0.0243523	0.00055448	0.013992	2.14067e-06	0.0190288	0.000201816	0.070727	0.0102298	6.91384	4.71711e-12	0	0.400307	0.818605	6.57635e-08	37	17	4621205	17	4567954	F			NA	NA	ARRB2;ARRB2	NM_004313;NM_199004	Body;Body					NA	17:4567954-4568012			NA
cg05830425	0.0694669	0.0125735	8.53174e-08	9	402	0.0362654	0.0106684	0.000690576	0.0824763	0.00904639	2.16664e-19	14	0.0180463	0.000118423	0.0127575	0.0044737	0.0148922	3.0558e-08	0.0588767	0.00853615	6.89733	5.29877e-12	0.666499	5.99698	0.0498623	6.95614e-08	37	13	21654356	13	20552356	R			NA	NA								TRUE				TRUE
cg08089301	-0.00349644	0.00262803	0.18463	9	402	0.00904923	0.0010025	4.52354e-19	0.0032363	0.00424659	0.446113	14	0.00377193	0.353945	0.00119882	4.40759e-14	0.00699077	0.643409	0.00777695	0.00112754	6.89726	5.30138e-12	0.809177	10.4809	0.00529789	6.95614e-08	37	17	46655561	17	44010560	F			NA	TRUE	HOXB4	NM_024015	1stExon	chr17:46655215-46655604	Island		DMR	NA	17:44010215-44010603	17:46654740-46656622	Unclassified	NA
cg13273540	0.104903	0.0151678	4.14379e-11	9	402	0.0558487	0.0103807	8.44526e-08	0.0482031	0.00987916	1.16694e-06	14	0.0217698	1.4448e-06	0.0124135	6.8264e-06	0.0162632	0.00303721	0.0618743	0.00898737	6.88458	5.79579e-12	0.587535	4.84889	0.0885271	7.34841e-08	37	3	176850227	3	178332921	R			NA	NA	TBL1XR1	NM_024665	5'UTR					TRUE				NA
cg08691235	0.0724754	0.0140769	5.45212e-07	9	402	0.0478309	0.0116549	4.24805e-05	0.0726744	0.00891195	6.83051e-16	14	0.0202041	0.000334296	0.0139373	0.000599438	0.0146709	7.28394e-07	0.0621889	0.00903734	6.88133	5.92976e-12	0	1.83131	0.400255	7.34841e-08	37	2	179395935	2	179104181	F	rs3813250		NA	NA	TTN;TTN;TTN;MIR548N;TTN	NM_133378;NM_133432;NM_003319;NR_031666;NM_133437	Body;Body;Body;Body;Body					NA	2:179104131-179104182			NA
cg07971820	0.105707	0.0170635	2.50091e-09	9	402	0.0859976	0.0185273	3.71196e-06	0.0996647	0.0162335	1.03384e-09	14	0.0244907	1.58748e-05	0.0221554	0.000103787	0.0267236	0.000191891	0.0961836	0.0139963	6.87207	6.32773e-12	0	0.37954	0.827149	7.62965e-08	37	17	4621234	17	4567983	R			NA	NA	ARRB2;ARRB2	NM_004313;NM_199004	Body;Body					NA	17:4567954-4568012			NA
cg06043201	0.0908344	0.0164	7.95662e-08	9	402	0.05339	0.0127167	2.82227e-05	0.0642413	0.00841418	3.79215e-14	14	0.0235384	0.000113861	0.015207	0.000446608	0.0138515	3.52029e-06	0.0643359	0.00939012	6.85145	7.31041e-12	0	1.78547	0.409534	8.58255e-08	37	8	28974428	8	29030347	R			NA	NA	KIF13B	NM_015254	Body					NA	8:29030342-29030382			NA
cg19281794	0.102984	0.0227853	9.70771e-06	9	402	0.101727	0.0164774	8.26459e-10	0.072844	0.0133106	5.11304e-08	14	0.0327031	0.00163793	0.0197041	2.43395e-07	0.0219121	0.000886165	0.0911823	0.0133709	6.81943	9.13994e-12	0	1.11702	0.572061	1.04553e-07	37	3	112218761	3	113701451	F		rs61109654	NA	NA	BTLA;BTLA	NM_181780;NM_001085357	TSS1500;TSS1500					NA				NA
cg16778405	-0.00244377	0.0073024	0.738178	9	402	-0.016698	0.00229057	4.66709e-13	-0.0178575	0.0032949	6.84585e-08	14	0.0104809	0.815634	0.00273912	1.08679e-09	0.00542409	0.000993854	-0.0161857	0.00238111	-6.79756	1.06403e-11	0	1.84906	0.396717	1.18673e-07	37	16	653443	16	593444	F			NA	NA	RAB40C	NM_021168	Body	chr16:649465-650057	S_Shelf			NA				NA
cg25750408	0.067864	0.0124491	1.23523e-07	9	402	0.0449214	0.00939307	1.87662e-06	0.0430795	0.00631308	1.23834e-11	14	0.0178678	0.000145803	0.0112325	6.35453e-05	0.0103926	3.39523e-05	0.0476191	0.00701572	6.78749	1.14103e-11	0	1.53225	0.46481	1.24157e-07	37	19	44159698	19	48851538	R			TRUE	NA	PLAUR;PLAUR;PLAUR	NM_002659;NM_001005376;NM_001005377	Body;Body;Body					NA				NA
cg19906284	0.0696362	0.0147791	4.15174e-06	9	402	0.05337	0.0124278	1.84737e-05	0.0779287	0.00979095	3.18015e-15	14	0.021212	0.00102759	0.0148615	0.000329223	0.0161179	1.33208e-06	0.0656995	0.00971313	6.76398	1.34249e-11	0	1.29839	0.522465	1.42601e-07	37	2	179395912	2	179104158	R			NA	NA	TTN;TTN;TTN;MIR548N;TTN	NM_133378;NM_133432;NM_003319;NR_031666;NM_133437	Body;Body;Body;Body;Body					NA	2:179104131-179104182			NA
cg18642369	0.0978043	0.0203515	2.71346e-06	9	402	0.113326	0.0186544	1.51613e-09	0.0825258	0.0164686	5.9899e-07	14	0.02921	0.000813024	0.0223074	3.77058e-07	0.0271107	0.00233433	0.100095	0.0148378	6.74595	1.52034e-11	0	0.777919	0.677762	1.57736e-07	37	13	99651231	13	98449232	F			NA	NA	DOCK9;DOCK9	NM_015296;NM_001130049	Body;Body					TRUE		13:99651046-99651440	Unclassified_Cell_type_specific	NA
cg08220966	0.077918	0.0111875	3.11097e-11	9	402	0.0388753	0.00906059	1.87896e-05	0.0463727	0.00781914	3.6638e-09	14	0.016057	1.21864e-06	0.0108349	0.000333265	0.0128719	0.000315023	0.0495457	0.00736563	6.7266	1.73675e-11	0.518402	4.15284	0.125378	1.76094e-07	37	10	88717364	10	88707344	F			NA	NA	MMRN2;SNCG;MMRN2	NM_024756;NM_003087;NM_024756	5'UTR;TSS1500;1stExon			low-CpG:88707299-88707353		TRUE				NA
cg11887996	0.057935	0.00828759	2.6703e-11	9	402	0.0337569	0.00722321	3.18819e-06	0.0260081	0.00473185	4.48025e-08	14	0.0118949	1.11281e-06	0.0086377	9.30312e-05	0.00778961	0.000841344	0.0349254	0.00520219	6.71361	1.89871e-11	0.605578	5.07071	0.0792335	1.88237e-07	37	12	120559003	12	119043386	F			NA	NA				chr12:120554162-120555224	S_Shelf			NA		12:120558965-120559069	Unclassified_Cell_type_specific	NA
cg21517792	-0.0160565	0.0125496	0.20197	9	402	-0.0425301	0.00678277	4.52373e-10	-0.0495585	0.00687141	8.3305e-13	14	0.018012	0.372697	0.00811101	1.57555e-07	0.0113118	1.18058e-05	-0.0415081	0.00619012	-6.70555	2.00651e-11	0.206043	2.51903	0.283792	1.94599e-07	37	14	105885531	14	104956576	R			NA	NA	MTA1	NM_004689	TSS1500	chr14:105881312-105881747	S_Shelf			NA				NA
cg04214459	0.1102	0.0163893	1.2722e-10	9	402	0.0745834	0.0175807	2.32711e-05	0.073717	0.0131014	2.15305e-08	14	0.023523	2.80294e-06	0.0210235	0.000388719	0.0215677	0.000630965	0.0846331	0.0126801	6.6745	2.48075e-11	0	1.66596	0.434752	2.35475e-07	37	1	198637612	1	196904235	F	rs74677706		NA	NA	PTPRC;PTPRC;PTPRC;PTPRC	NM_080922;NM_002838;NM_080923;NM_080921	Body;Body;Body;Body					TRUE				NA
cg16555909	0.0609603	0.0115025	2.61765e-07	9	402	0.0382207	0.00891868	1.92232e-05	0.0449944	0.00640087	3.01872e-12	14	0.0165092	0.000222053	0.0106652	0.000338781	0.0105372	1.95417e-05	0.0449491	0.00682519	6.58576	4.52558e-11	0	1.3386	0.512066	4.20622e-07	37	1	23721285	1	23593872	F			NA	NA	TCEA3	NM_003196	Body					TRUE				TRUE
cg21227325	0.0902451	0.0150458	7.26299e-09	9	402	0.0426391	0.0126829	0.000790586	0.0897374	0.0113531	4.87559e-15	14	0.0215947	2.92746e-05	0.0151666	0.00493282	0.0186896	1.57517e-06	0.0679658	0.0103392	6.5736	4.9113e-11	0.616123	5.21	0.0739031	4.47155e-07	37	9	78776599	9	77966419	R			NA	NA	PCSK5	NM_006200	Body					TRUE				NA
cg25463483	0.0664267	0.011709	4.00421e-08	9	402	0.0376482	0.00912824	3.89112e-05	0.0414376	0.00596317	5.27036e-12	14	0.0168056	7.72884e-05	0.0109158	0.000562742	0.00981662	2.43041e-05	0.043978	0.00669495	6.56883	5.0712e-11	0.0857391	2.18756	0.334948	4.5248e-07	37	6	30530544	6	30638523	R			NA	NA	PRR3;PRR3	NM_001077497;NM_025263	3'UTR;3'UTR					NA				NA
cg15609237	0.0656538	0.0163635	8.0311e-05	9	402	0.0493897	0.0125707	8.86232e-05	0.0964874	0.0110097	4.57034e-18	14	0.023486	0.0051828	0.0150324	0.00101786	0.0181242	1.01689e-07	0.0680122	0.0103793	6.55269	5.65104e-11	0.50164	4.01316	0.134447	4.9433e-07	37	2	179395885	2	179104131	F			NA	NA	TTN;TTN;TTN;MIR548N;TTN	NM_133378;NM_133432;NM_003319;NR_031666;NM_133437	Body;Body;Body;Body;Body					NA	2:179104131-179104182			NA
cg14178895	0.0702517	0.017355	6.96619e-05	9	402	0.0633601	0.0119596	1.31938e-07	0.0766484	0.0118163	1.15521e-10	14	0.0249091	0.00479754	0.0143016	9.41095e-06	0.0194521	8.13602e-05	0.0684156	0.0104578	6.54206	6.06778e-11	0	0.309518	0.856622	5.20577e-07	37	6	11778902	6	11886888	R			NA	TRUE	C6orf105;C6orf105	NM_032744;NM_001143948	1stExon;1stExon					TRUE				NA
cg10922232	0.092317	0.0137138	1.21613e-10	9	402	0.0458129	0.00988517	3.84134e-06	0.0406216	0.00743602	5.39822e-08	14	0.019683	2.72957e-06	0.0118209	0.000106376	0.0122412	0.000905266	0.0510162	0.00780606	6.53545	6.34165e-11	0.623894	5.31765	0.0700305	5.32702e-07	37	17	73238491	17	70750086	R			NA	NA	GGA3;GGA3	NM_014001;NM_138619	Body;Body					NA	17:70750032-70750119			NA
cg12122241	0.0648498	0.0133512	2.1438e-06	9	402	0.0416365	0.0112591	0.000223961	0.0736516	0.00906313	8.54562e-16	14	0.0191626	0.000713914	0.013464	0.0019852	0.0149198	7.95359e-07	0.0578978	0.00886241	6.53297	6.44792e-11	0.260694	2.70524	0.258562	5.32702e-07	37	20	1920407	20	1868407	F			NA	NA	SIRPA;SIRPA;SIRPA	NM_080792;NM_001040023;NM_001040022	3'UTR;3'UTR;3'UTR	chr20:1918077-1918278	S_Shelf			NA				NA
cg17076780	0.0123851	0.00698447	0.0774521	9	402	-0.021088	0.00220936	4.37636e-21	-0.00227933	0.00239228	0.340838	14	0.0100246	0.216654	0.00264201	1.44329e-15	0.00393819	0.56274	-0.0139869	0.00214329	-6.52592	6.75839e-11	0.912977	22.9825	1.02193e-05	5.48144e-07	37	6	43251928	6	43359906	F			NA	NA	TTBK1	NM_032538	Body	chr6:43251671-43252018	Island			NA				NA
cg25786273	0.0735732	0.011249	3.63964e-10	9	402	0.0377911	0.00771729	1.06263e-06	0.0290043	0.00533368	6.19292e-08	14	0.0161453	5.19046e-06	0.00922854	4.22119e-05	0.00878034	0.000955464	0.038607	0.00591839	6.52324	6.88057e-11	0.660686	5.89425	0.0524905	5.48144e-07	37	18	74801026	18	72930014	R			NA	NA	MBP;MBP	NM_001025100;NM_001025101	Body;Body	chr18:74799144-74800038	S_Shore			NA				TRUE
cg06576318	0.0550194	0.0103101	2.18553e-07	9	402	0.0336592	0.00784809	1.8937e-05	0.0347082	0.00507986	1.16773e-11	14	0.0147978	0.000200745	0.00938495	0.000335144	0.0083625	3.31812e-05	0.0373834	0.00575244	6.49871	8.10137e-11	0	1.6802	0.431667	6.34077e-07	37	8	134249800	8	134318982	R			NA	NA	NDRG1;NDRG1	NM_006096;NM_001135242	3'UTR;3'UTR					TRUE	8:134318963-134319007			NA
cg04815334	0.115546	0.0263217	1.69877e-05	9	402	0.112554	0.0223272	5.10552e-07	0.118823	0.0189002	4.13244e-10	14	0.0377787	0.00222446	0.0266995	2.49143e-05	0.0311137	0.000133999	0.115287	0.0178559	6.45653	1.07133e-10	0	0.0234445	0.988346	8.24048e-07	37	11	71210295	11	70887943	R			NA	NA	NADSYN1	NM_018161	Body					NA	11:70887858-70887964			NA
cg13586051	0.0523139	0.0125262	4.14257e-05	9	402	0.0390534	0.00964252	5.34161e-05	0.0538571	0.0068832	9.01107e-15	14	0.0179785	0.0036166	0.0115308	0.000706903	0.0113312	2.00419e-06	0.0475477	0.00737142	6.45027	1.11651e-10	0	0.922993	0.63034	8.38768e-07	37	3	58200471	3	58175511	R			NA	NA	DNASE1L3	NM_004944	TSS200					NA		3:58200233-58200942	Unclassified_Cell_type_specific	NA
cg14446622	0.00428719	0.00481966	0.37461	9	402	-0.0287924	0.00317742	3.3335e-19	-0.011608	0.00411331	0.00482842	14	0.00691751	0.535416	0.00379964	3.51941e-14	0.00677136	0.0864768	-0.0192716	0.00298844	-6.44871	1.12807e-10	0.895606	19.1581	6.91616e-05	8.38768e-07	37	9	100894501	9	99934322	F			NA	NA	CORO2A;CORO2A	NM_052820;NM_003389	Body;Body					NA				NA
cg03221698	0.00327179	0.0101225	0.74681	9	402	-0.0289178	0.00315209	1.2366e-19	-0.0055727	0.0025706	0.0303113	14	0.0145285	0.821826	0.00376935	1.69864e-14	0.00423174	0.187879	-0.017799	0.00276329	-6.44125	1.18497e-10	0.895572	19.152	6.93731e-05	8.66637e-07	37	11	129769054	11	129274264	F			NA	NA				chr11:129765145-129765617	S_Shelf			NA				NA
cg21253130	0.0384854	0.0117595	0.0012213	9	402	0.0393052	0.00983457	6.69051e-05	0.0706664	0.00800329	2.61097e-18	14	0.016878	0.0225954	0.0117604	0.000831316	0.0131751	8.15609e-08	0.0500794	0.00778461	6.43313	1.25003e-10	0.467066	3.75281	0.15314	8.97831e-07	37	13	32609104	13	31507104	R			NA	NA	FRY	NM_023037	Body	chr13:32605320-32605903	S_Shelf			NA				NA
cg10881749	0.0865376	0.0152267	3.80014e-08	9	402	0.0439246	0.0107209	4.37409e-05	0.0555791	0.00824446	2.15852e-11	14	0.0218544	7.50353e-05	0.0128204	0.000612189	0.0135721	4.21992e-05	0.0551316	0.00857282	6.43098	1.26788e-10	0.293376	2.83036	0.242882	8.97831e-07	37	1	234792390	1	232859013	R			NA	NA								TRUE		1:234792361-234792498	Unclassified_Cell_type_specific	NA
cg14801864	0.0499914	0.0107338	5.29625e-06	9	402	0.0333977	0.00759738	1.16885e-05	0.0449488	0.006365	2.40726e-12	14	0.015406	0.00117475	0.00908515	0.000236847	0.0104781	1.78849e-05	0.0402824	0.00627001	6.42461	1.32206e-10	0	1.16976	0.557173	9.2157e-07	37	20	17540975	20	17488975	R			NA	NA	BFSP1	NM_001161705	TSS1500					NA				NA
cg26682407	0.104434	0.0151939	5.32769e-11	9	402	0.0566277	0.0119106	2.15259e-06	0.0414958	0.00887105	3.13695e-06	14	0.0218074	1.67684e-06	0.014243	7.01358e-05	0.0146036	0.00449053	0.0591506	0.00923664	6.40391	1.51445e-10	0.655457	5.80479	0.0548915	1.03944e-06	37	13	113660246	13	112708247	F			NA	NA	MCF2L;MCF2L	NM_001112732;NM_024979	Body;Body	chr13:113663201-113663539	N_Shelf			NA	13:112708247-112708397			NA
cg13085627	0.0698786	0.0131035	2.22466e-07	9	402	0.0346124	0.010913	0.00154174	0.0683615	0.00848352	1.46648e-15	14	0.018807	0.000202748	0.01305	0.00799469	0.0139656	9.83157e-07	0.0543388	0.00850446	6.38945	1.66483e-10	0.496963	3.97585	0.136979	1.12534e-06	37	15	101597169	15	99414692	R			NA	NA	LRRK1	NM_024652	Body	chr15:101593447-101593882	S_Shelf			NA				NA
cg01133433	0.0063864	0.00917105	0.486871	9	402	0.0300171	0.00362434	2.36847e-16	-0.000620288	0.00760475	0.935002	14	0.0131629	0.627548	0.00433409	4.33475e-12	0.012519	0.960483	0.0249417	0.00391066	6.37786	1.79579e-10	0.734313	7.52765	0.0231949	1.19575e-06	37	8	50822195	8	50984748	R			NA	NA				chr8:50822270-50822860	N_Shore			TRUE		8:50821917-50822566	Unclassified_Cell_type_specific	NA
cg07694319	0.101579	0.0144568	2.15888e-11	9	402	0.0429333	0.00968281	9.82385e-06	0.0423783	0.00825175	3.14285e-07	14	0.0207494	9.8046e-07	0.011579	0.000209012	0.0135841	0.00181033	0.0516966	0.00811091	6.37371	1.84509e-10	0.706864	6.82277	0.0329955	1.21051e-06	37	16	70713203	16	69270704	F	rs56134708		NA	NA	MTSS1L	NM_138383	Body	chr16:70713461-70714379	N_Shore			TRUE		16:70712828-70713205	Unclassified_Cell_type_specific	NA
cg04225775	0.0276601	0.0131408	0.036335	9	402	0.0421382	0.0097498	1.63303e-05	0.05654	0.00657227	1.77203e-17	14	0.0188606	0.142496	0.0116591	0.00030127	0.0108193	1.73371e-07	0.0465385	0.00731067	6.36583	1.9424e-10	0	1.99887	0.368088	1.25588e-06	37	5	143191771	5	143171964	F			NA	NA	HMHB1;HMHB1	NM_021182;NM_021182	1stExon;5'UTR					NA				NA
cg07869232	0.0926587	0.01519	4.19389e-09	9	402	0.0512177	0.0122822	3.19303e-05	0.052383	0.00881252	3.38024e-09	14	0.0218017	2.13713e-05	0.0146873	0.000488094	0.0145072	0.000305233	0.0592869	0.00932868	6.35534	2.07972e-10	0.303461	2.87134	0.237956	1.32412e-06	37	13	114790349	13	113808451	R			NA	NA	RASA3	NM_007368	Body	chr13:114786335-114786537	S_Shelf			NA	13:113807836-113808547	13:114790278-114790409	Gene_Associated	NA
cg04926244	0.0493277	0.00914262	1.63285e-07	9	402	0.0403944	0.011024	0.000255449	0.0513887	0.00751563	1.12838e-11	14	0.0131221	0.000170511	0.0131828	0.0021827	0.0123723	3.2739e-05	0.0472309	0.00743407	6.35331	2.1073e-10	0	0.407401	0.815707	1.32412e-06	37	12	24737251	12	24628518	R			NA	TRUE	C12orf67	NR_029451	TSS200					NA	12:24628491-24628679			NA
cg19533955	0.0874178	0.0138984	1.48372e-09	9	402	0.0457137	0.0152873	0.00282572	0.0771917	0.0112509	9.62638e-12	14	0.019948	1.17446e-05	0.018281	0.0123977	0.0185213	3.07656e-05	0.0690577	0.0108976	6.33694	2.34381e-10	0.251108	2.67061	0.263078	1.43389e-06	37	3	99790878	3	101273568	R			NA	NA	C3orf26;FILIP1L;FILIP1L	NM_032359;NM_182909;NM_001042459	Body;5'UTR;5'UTR					TRUE				NA
cg01596292	0.108228	0.0208618	4.51216e-07	9	402	0.0553927	0.014056	8.43671e-05	0.0927882	0.0127543	5.31746e-13	14	0.0299423	0.000300873	0.0168085	0.00098241	0.0209962	9.90295e-06	0.0761574	0.0120183	6.33677	2.34629e-10	0.394076	3.30075	0.191978	1.43389e-06	37	8	101315505	8	101384681	R			NA	NA	RNF19A;RNF19A	NM_183419;NM_015435	5'UTR;TSS200					TRUE				NA
cg25731553	0.0520267	0.0133257	0.000122744	9	402	0.0432085	0.0101697	2.26202e-05	0.0838559	0.010429	1.68286e-15	14	0.0191259	0.00652381	0.0121611	0.000380863	0.0171683	1.03772e-06	0.0557792	0.00880858	6.33236	2.41434e-10	0.471102	3.78145	0.150962	1.45554e-06	37	15	101715276	15	99532799	R			NA	NA								NA	15:99532422-99532816			NA
cg12570716	0.0651398	0.0142926	8.23013e-06	9	402	0.0460626	0.0117676	9.41086e-05	0.0535051	0.00732366	4.26271e-13	14	0.0205138	0.00149624	0.014072	0.00106285	0.0120563	9.08177e-06	0.0528106	0.00836065	6.31656	2.67449e-10	0	0.594494	0.74286	1.59089e-06	37	10	3822379	10	3812379	R			NA	NA	KLF6;KLF6;KLF6;KLF6	NR_027653;NM_001160124;NM_001160125;NM_001300	Body;Body;Body;Body	chr10:3823789-3824017	N_Shore		RDMR	NA				NA
cg18136895	0.0695534	0.0134878	5.24148e-07	9	402	0.0394116	0.00988538	6.96947e-05	0.0570573	0.00820607	5.12219e-12	14	0.0193587	0.000327047	0.0118212	0.000856132	0.0135089	2.40344e-05	0.0509851	0.0080834	6.30738	2.83794e-10	0.0387324	2.08059	0.353351	1.66589e-06	37	15	74290733	15	72077786	F			NA	NA	PML;PML;PML;PML;PML;PML;PML;PML;PML	NM_033247;NM_033244;NM_002675;NM_033238;NM_033246;NM_033250;NM_033239;NM_033249;NM_033240	Body;Body;Body;Body;Body;Body;Body;Body;Body	chr15:74290344-74290760	Island			NA	15:72077516-72077813			NA
cg11589287	0.0664178	0.0163079	6.30682e-05	9	402	0.0453468	0.0108099	2.86552e-05	0.073244	0.0096172	4.37032e-14	14	0.0234062	0.00454527	0.0129267	0.000451523	0.0158319	3.72158e-06	0.0580391	0.00920599	6.30449	2.89152e-10	0.00723188	2.01457	0.365209	1.6753e-06	37	8	1905343	8	1892750	R			NA	NA	ARHGEF10	NM_014629	Body					TRUE	8:1892437-1892848			NA
cg13865352	0.0058303	0.00318537	0.068435	9	402	0.0209212	0.00229048	1.76385e-19	0.00191804	0.00214246	0.370782	14	0.00457187	0.202219	0.00273902	2.19824e-14	0.00352693	0.58656	0.0123192	0.00195543	6.3	2.9765e-10	0.902792	20.5745	3.40653e-05	1.69905e-06	37	18	22006621	18	20260619	R			NA	NA	IMPACT;IMPACT	NM_018439;NM_018439	5'UTR;1stExon	chr18:22006310-22007007	Island	high-CpG:20260595-20260692		NA	18:20260309-20261156	18:22006056-22007740	Unclassified_Cell_type_specific	NA
cg13549638	0.0968871	0.0173665	6.48498e-08	9	402	0.0738432	0.0156812	2.68421e-06	0.0636993	0.0121485	1.77891e-07	14	0.0249256	0.00010147	0.018752	8.22019e-05	0.019999	0.00144688	0.0755298	0.011992	6.29833	3.00867e-10	0	1.0922	0.579203	1.69905e-06	37	17	78860076	17	76474671	F			NA	NA	RPTOR;RPTOR	NM_001163034;NM_020761	Body;Body	chr17:78863569-78863813	N_Shelf			NA	17:76474554-76474672			NA
cg01470340	0.0589289	0.0116243	7.9536e-07	9	402	0.0429391	0.0104145	3.9136e-05	0.0490154	0.00749199	8.04408e-11	14	0.0166841	0.000412355	0.0124539	0.000565081	0.0123334	7.06141e-05	0.048801	0.00775822	6.29023	3.17001e-10	0	0.590348	0.744402	1.76779e-06	37	10	73498766	10	73168772	F	rs12218621		NA	NA	C10orf105;CDH23	NM_001168390;NM_022124	TSS1500;Body					NA				NA
cg00476771	0.0880096	0.0169321	4.30033e-07	9	402	0.0721466	0.0149022	1.40259e-06	0.071674	0.0135502	1.38941e-07	14	0.0243021	0.000292921	0.0178204	5.15392e-05	0.0223064	0.00131281	0.075928	0.0120808	6.28503	3.27784e-10	0	0.328545	0.848511	1.80535e-06	37	5	64398066	5	64433822	R			NA	NA				chr5:64398699-64399216	N_Shore			TRUE		5:64398027-64399939	Promoter_Associated	NA
cg24830898	0.0705434	0.0163632	2.36912e-05	9	402	0.0525491	0.0124364	2.50725e-05	0.0698676	0.00980782	1.56041e-12	14	0.0234857	0.00266734	0.0148718	0.000410144	0.0161457	1.50936e-05	0.062289	0.00991586	6.28175	3.34777e-10	0	0.772778	0.679506	1.82138e-06	37	5	177964873	5	177897479	R			NA	NA	COL23A1	NM_173465	Body					NA	5:177897339-177897484			NA
cg09636302	0.101639	0.0230345	1.54215e-05	9	402	0.0828697	0.0171946	1.56292e-06	0.091658	0.0150912	1.54762e-09	14	0.0330608	0.00210995	0.0205618	5.57119e-05	0.0248433	0.000224744	0.0892796	0.0142851	6.24983	4.10903e-10	0	0.246097	0.884221	2.20861e-06	37	12	96389483	12	94913614	F			NA	NA	HAL	NM_002108	Body	chr12:96389405-96389675	Island			NA	12:94913582-94913735			NA
cg10441424	0.0338317	0.00490257	4.53593e-11	9	402	0.0149774	0.00337778	9.81806e-06	0.0127137	0.00257111	8.39292e-07	14	0.00703651	1.52438e-06	0.00403923	0.000208923	0.00423259	0.00266662	0.0168304	0.00269868	6.23654	4.47352e-10	0.714049	6.99422	0.0302848	2.35334e-06	37	5	1316636	5	1369636	R			NA	NA								NA	5:1369217-1369886	5:1315610-1317313	Promoter_Associated	TRUE
cg27185978	0.0678675	0.0143197	3.66542e-06	9	402	0.0578546	0.0127719	6.30057e-06	0.0778437	0.0125227	6.42975e-10	14	0.0205526	0.000959506	0.015273	0.000151849	0.020615	0.000159323	0.0657081	0.0105366	6.23618	4.48379e-10	0	0.621993	0.732716	2.35334e-06	37	8	25095288	8	25151205	R			NA	NA	DOCK5	NM_024940	Body					TRUE				NA
cg02348449	0.0543203	0.0116229	4.92694e-06	9	402	0.0298173	0.00738179	5.59175e-05	0.0415144	0.00582525	1.52808e-12	14	0.016682	0.00112901	0.00882734	0.000730583	0.00958957	1.49704e-05	0.0377015	0.00605216	6.22944	4.68113e-10	0	1.94827	0.37752	2.42835e-06	37	19	58630429	19	63322241	R			NA	NA	ZSCAN18;ZSCAN18	NR_027135;NM_001145542	TSS1500;TSS1500	chr19:58629309-58630241	S_Shore			NA				NA
cg10460657	0.0726864	0.0154807	4.4709e-06	9	402	0.0593055	0.0110574	9.2485e-08	0.0516802	0.0108914	2.26356e-06	14	0.022219	0.00107031	0.0132228	7.2877e-06	0.0179295	0.0039465	0.0596172	0.00959775	6.21158	5.24532e-10	0	0.542497	0.762427	2.68975e-06	37	17	80560479	17	78153768	F	rs4822		NA	NA	FOXK2	NM_004514	3'UTR	chr17:80559025-80559450	S_Shore			NA	17:78153688-78154007			NA
cg22799499	0.0589391	0.0108144	1.24296e-07	9	402	0.0302361	0.00696839	1.51237e-05	0.0358385	0.00590248	1.56486e-09	14	0.0155215	0.000146315	0.00833298	0.000285083	0.00971671	0.000225721	0.0363602	0.00585772	6.20724	5.39249e-10	0.247859	2.65908	0.264599	2.73379e-06	37	1	40773045	1	40545632	F			NA	NA	COL9A2	NM_001852	Body	chr1:40769186-40769871	S_Shelf			NA				NA
cg11900393	0.0634214	0.0119961	2.78881e-07	9	402	0.0448145	0.0136518	0.00104841	0.0692678	0.0097786	2.06745e-12	14	0.0172177	0.000230052	0.0163252	0.00604895	0.0160976	1.68508e-05	0.0591194	0.00954136	6.19612	5.78724e-10	0	1.22769	0.541267	2.89632e-06	37	12	721502	12	591763	F			NA	NA	NINJ2	NM_016533	Body	chr12:718174-718505	S_Shelf			NA				NA
cg20623350	0.0689962	0.0149895	6.74053e-06	9	402	0.036994	0.0103822	0.000376105	0.070629	0.00897796	6.50018e-15	14	0.0215139	0.00134105	0.0124153	0.00288517	0.0147796	1.76324e-06	0.0538638	0.00869527	6.19461	5.84293e-10	0.448701	3.6278	0.163017	2.89632e-06	37	22	40289840	22	38619786	F			NA	NA	ENTHD1	NM_152512	TSS200					NA				NA
cg05006384	0.0685766	0.0118423	2.1741e-08	9	402	0.038366	0.00958405	6.51143e-05	0.0442067	0.0074412	3.44862e-09	14	0.0169968	5.46797e-05	0.0114609	0.000815233	0.0122498	0.000307638	0.0464555	0.00750823	6.18727	6.1215e-10	0.101432	2.22576	0.328611	2.97928e-06	37	14	95942319	14	95012072	F			NA	NA	C14orf49	NM_152592	TSS200					NA				NA
cg23462242	0.0708445	0.0153402	6.30142e-06	9	402	0.0580504	0.0133129	1.37309e-05	0.0557139	0.00874763	2.45716e-10	14	0.0220173	0.00129238	0.0159199	0.00026594	0.0144004	0.000109323	0.0594469	0.00960883	6.1867	6.14384e-10	0	0.342868	0.842456	2.97928e-06	37	5	156696185	5	156628763	R			NA	NA	CYFIP2;CYFIP2;CYFIP2	NM_014376;NM_001037333;NM_001037332	TSS200;5'UTR;5'UTR	chr5:156692812-156693749	S_Shelf			NA				NA
cg06779856	0.0645678	0.0162965	9.79166e-05	9	402	0.0633344	0.0104997	1.96937e-09	0.0392906	0.00909445	1.65065e-05	14	0.0233899	0.00577137	0.0125558	4.55332e-07	0.0149714	0.0086805	0.0550213	0.00889721	6.1841	6.24568e-10	0	1.70896	0.425505	2.99609e-06	37	11	33209645	11	33166221	R			NA	NA								TRUE				NA
cg25700432	0.0771916	0.0138501	6.6718e-08	9	402	0.0414692	0.00883406	2.8833e-06	0.0375446	0.00699961	9.2965e-08	14	0.0198786	0.000103108	0.010564	8.65428e-05	0.0115228	0.0011209	0.0446675	0.0072504	6.1607	7.24218e-10	0.365229	3.15074	0.206931	3.43716e-06	37	13	20797446	13	19695446	F	rs78235745		NA	NA	GJB6;GJB6;GJB6;GJB6	NM_006783;NM_001110219;NM_001110220;NM_001110221	Body;Body;Body;Body					NA	13:19695297-19695512			NA
cg09163720	0.0769926	0.0136443	4.67847e-08	9	402	0.052614	0.0117118	7.50196e-06	0.0629995	0.0126249	6.66818e-07	14	0.0195832	8.43945e-05	0.0140053	0.00017216	0.0207832	0.00243523	0.061357	0.00998959	6.14209	8.1441e-10	0	1.03342	0.596479	3.79351e-06	37	10	134400506	10	134250496	R			NA	NA	INPP5A	NM_005539	Body					NA	10:134250320-134250497			NA
cg04848343	0.120385	0.0206273	1.71433e-08	9	402	0.0730033	0.0147683	8.41493e-07	0.0568432	0.0128763	1.07753e-05	14	0.0296058	4.77746e-05	0.0176603	3.56901e-05	0.0211971	0.00732611	0.0757558	0.0123346	6.14172	8.16308e-10	0.353321	3.09272	0.213022	3.79351e-06	37	19	4544095	19	4495095	R			NA	NA	SEMA6B	NM_032108	Body	chr19:4543407-4544578	Island			NA	19:4494389-4495533			NA
cg22615330	0.105388	0.0151029	2.8765e-11	9	402	0.0413311	0.0108609	0.000146368	0.0408764	0.00735111	3.12843e-08	14	0.0216768	1.16316e-06	0.0129878	0.00146103	0.0121014	0.000730656	0.0502811	0.00819644	6.13451	8.54231e-10	0.73481	7.54175	0.0230319	3.92882e-06	37	7	151502322	7	151133255	F			NA	NA	PRKAG2;PRKAG2	NM_001040633;NM_016203	5'UTR;Body					NA				NA
cg03992323	0.0869196	0.0193789	1.12756e-05	9	402	0.0792907	0.0163395	1.3255e-06	0.0882855	0.01584	2.90734e-08	14	0.027814	0.00177785	0.0195392	4.94858e-05	0.0260759	0.000709928	0.0835804	0.0136302	6.132	8.67805e-10	0	0.0951706	0.953529	3.95052e-06	37	1	224023297	1	222089920	R			NA	NA	TP53BP2;TP53BP2	NM_001031685;NM_005426	Body;5'UTR					TRUE		1:224023073-224023327	Promoter_Associated_Cell_type_specific	NA
cg24137216	0.015833	0.0101361	0.119591	9	402	-0.0257301	0.00325637	4.8203e-15	-0.0110143	0.00424143	0.00949194	14	0.0145481	0.276452	0.00389406	3.9078e-11	0.00698227	0.114689	-0.0202661	0.00331162	-6.11968	9.37616e-10	0.797608	9.8818	0.00714818	4.22521e-06	37	8	145020381	8	145092369	F			NA	NA	PLEC1;PLEC1;MIR661;PLEC1;PLEC1;PLEC1	NM_000445;NM_201378;NR_030383;NM_201381;NM_201379;NM_201380	Body;Body;TSS1500;TSS1500;Body;Body	chr8:145017868-145018444	S_Shore			TRUE				NA
cg16444294	0.0116651	0.00828759	0.160558	9	402	-0.0285434	0.00327116	6.01757e-18	-0.0067473	0.00288893	0.0196323	14	0.0118949	0.326753	0.00391174	2.94542e-13	0.00475578	0.155969	-0.0178444	0.00292812	-6.09414	1.10027e-09	0.895178	19.08	7.19154e-05	4.90858e-06	37	16	28925790	16	28833291	F			NA	NA	RABEP2	NM_024816	Body					NA	16:28833258-28833484			NA
cg00782708	0.0817806	0.0146344	6.18567e-08	9	402	0.0418613	0.0112639	0.000208387	0.0667489	0.0103869	1.70432e-10	14	0.0210043	9.88023e-05	0.0134696	0.00188468	0.0170989	9.47368e-05	0.0575423	0.00944968	6.08934	1.1338e-09	0.328147	2.97684	0.225729	5.00811e-06	37	2	44933278	2	44786782	F			NA	NA	C2orf34	NM_024766	Body					TRUE				NA
cg14615927	0.0706095	0.0139103	7.70701e-07	9	402	0.0435248	0.0114903	0.000157006	0.0693147	0.0103824	3.33488e-11	14	0.019965	0.000405208	0.0137404	0.0015368	0.0170916	5.00309e-05	0.0574387	0.00943707	6.0865	1.15404e-09	0	1.94341	0.378436	5.04753e-06	37	2	240259213	2	239924150	R			NA	NA	HDAC4	NM_006037	Body					TRUE	2:239923916-239924151			NA
cg16030878	0.0846851	0.0128592	2.81506e-10	9	402	0.0351208	0.0101777	0.000572225	0.0396471	0.00675465	5.26471e-09	14	0.0184564	4.46674e-06	0.0121708	0.00390581	0.0111196	0.000363128	0.0453666	0.00750073	6.04829	1.46396e-09	0.637132	5.51165	0.0635566	6.34088e-06	37	17	77914307	17	75528902	R			NA	NA	TBC1D16	NM_019020	3'UTR	chr17:77914639-77914882	N_Shore			NA	17:75528366-75529029			NA
cg25027367	0.10592	0.0165948	8.84749e-10	9	402	0.049931	0.0127237	9.03476e-05	0.0631083	0.0121783	2.4635e-07	14	0.023818	8.70509e-06	0.0152153	0.00103208	0.020048	0.00164475	0.0652723	0.0108019	6.04266	1.51596e-09	0.492486	3.94078	0.139403	6.49768e-06	37	17	63100218	17	60530680	R			NA	NA				chr17:63096756-63097000	S_Shelf			NA				NA
cg10606730	0.0598037	0.00942309	1.08285e-09	9	402	0.0261741	0.00744973	0.000453558	0.0319883	0.00543887	4.909e-09	14	0.0135247	9.78721e-06	0.00890858	0.00330258	0.00895351	0.000353305	0.0345685	0.00572209	6.04125	1.52929e-09	0.550804	4.4524	0.107938	6.49768e-06	37	1	22456024	1	22328611	R			NA	NA	WNT4	NM_030761	Body	chr1:22456023-22456225	Island			NA				NA
cg16481791	0.0368482	0.00689536	2.10645e-07	9	402	0.0300297	0.00867116	0.000546649	0.0564545	0.00845221	3.26696e-11	14	0.0098967	0.000196649	0.0103692	0.00377897	0.0139141	4.96296e-05	0.0383823	0.00636598	6.02928	1.6469e-09	0.152504	2.35989	0.307295	6.9314e-06	37	17	72436362	17	69947957	F			NA	NA	GPRC5C;GPRC5C	NM_018653;NM_022036	Body;Body					NA	17:69947891-69948366			NA
cg02976843	0.092086	0.0173042	2.35121e-07	9	402	0.0590152	0.0131456	7.60843e-06	0.0504551	0.00946038	1.0971e-07	14	0.0248362	0.00020912	0.0157199	0.000173914	0.0155738	0.00119633	0.0608864	0.0101062	6.02464	1.69488e-09	0.0200288	2.04088	0.360437	7.06665e-06	37	17	2843257	17	2790007	R			NA	NA	RAP1GAP2;RAP1GAP2	NM_015085;NM_001100398	Body;Body					TRUE	17:2789856-2790027			NA
cg13509702	0.101187	0.013499	1.25184e-12	9	402	0.0332665	0.00960745	0.000547846	0.0369866	0.00692348	1.04551e-07	14	0.0193747	1.76399e-07	0.0114888	0.00378494	0.0113975	0.00117388	0.0449497	0.00746639	6.02027	1.74122e-09	0.798942	9.9474	0.0069175	7.19266e-06	37	8	144896307	8	144968295	F			NA	NA	SCRIB;SCRIB;MIR937	NM_015356;NM_182706;NR_030633	Body;Body;TSS1500	chr8:144897283-144898354	N_Shore			NA		8:144896220-144897169	Promoter_Associated	NA
cg01212284	0.0700727	0.0142339	1.58215e-06	9	402	0.0395505	0.0106325	0.00020567	0.0670553	0.00979002	1.04156e-11	14	0.0204294	0.000603604	0.0127146	0.00186693	0.0161164	3.17292e-05	0.0539511	0.00896878	6.01544	1.79403e-09	0.220775	2.56665	0.277114	7.3428e-06	37	3	182814959	3	184297653	R		rs71629974	NA	NA	MCCC1	NM_020166	Body	chr3:182816771-182817455	N_Shore			NA				NA
cg15551881	0.0885576	0.0175941	9.43428e-07	9	402	0.0710308	0.016656	2.10917e-05	0.0691779	0.0124359	3.09039e-08	14	0.0252522	0.000453327	0.0199177	0.000362164	0.0204721	0.000727155	0.0745929	0.0124275	6.00226	1.94584e-09	0	0.407765	0.815558	7.89175e-06	37	9	123688715	9	122728536	R			NA	TRUE	TRAF1	NM_005658	5'UTR	chr9:123690771-123691675	N_Shelf			TRUE		9:123688502-123689327	Unclassified	NA
cg08400424	0.0381344	0.0100217	0.000179709	9	402	0.0375206	0.00771301	1.24935e-06	0.0347	0.00596447	7.14164e-09	14	0.0143838	0.00802059	0.00922342	4.74242e-05	0.00981876	0.000409244	0.0365455	0.00609023	6.00067	1.96503e-09	0	0.0587079	0.971073	7.89778e-06	37	5	142357042	5	142337226	F			NA	NA	ARHGAP26;ARHGAP26	NM_015071;NM_001135608	Body;Body					TRUE				NA
cg17572056	0.0908278	0.0154767	1.44476e-08	9	402	0.0346666	0.0117358	0.00317926	0.0724528	0.0101432	1.3618e-12	14	0.0222133	4.33433e-05	0.0140339	0.0135038	0.0166979	1.43103e-05	0.0579899	0.00967162	5.99589	2.02377e-09	0.648974	5.69759	0.057914	8.06123e-06	37	3	195947062	3	197431459	R		rs34387857	NA	NA	OSTalpha	NM_152672	Body					NA	3:197431155-197431515			NA
cg07243202	0.0980701	0.0152328	6.48833e-10	9	402	0.0539611	0.0137572	9.10477e-05	0.0498047	0.0103747	1.72412e-06	14	0.0218632	7.26987e-06	0.0164512	0.00103784	0.0170789	0.00354372	0.0624285	0.0104171	5.9929	2.06134e-09	0.423438	3.46884	0.176503	8.13821e-06	37	8	134315520	8	134384702	R			NA	NA								TRUE		8:134315263-134315829	Unclassified_Cell_type_specific	NA
cg14163324	0.00242521	0.00411714	0.556378	9	402	-0.0318443	0.00345059	7.62195e-20	-0.00784781	0.00454099	0.0841361	14	0.00590921	0.681504	0.0041263	1.18794e-14	0.00747542	0.293803	-0.0184417	0.00308218	-5.98335	2.18592e-09	0.92009	25.0281	3.67458e-06	8.55435e-06	37	9	97491386	9	96531207	F			NA	NA	C9orf3	NM_032823	5'UTR	chr9:97488818-97489172	S_Shelf			NA				NA
cg22992279	0.057065	0.0123276	6.00666e-06	9	402	0.0492028	0.013363	0.000238377	0.071808	0.0106655	2.28733e-11	14	0.0176935	0.00125883	0.0159798	0.00207652	0.0175577	4.31674e-05	0.0587102	0.00982741	5.97413	2.31322e-09	0	0.919124	0.63156	8.97382e-06	37	4	26414901	4	26023999	R			NA	NA	RBPJ;RBPJ;RBPJ;RBPJ	NM_203284;NM_203283;NM_015874;NM_005349	Body;Body;Body;Body					TRUE				NA
cg07875215	0.0573542	0.0138223	4.62491e-05	9	402	0.0525921	0.0114084	4.31815e-06	0.0534563	0.00921248	7.80517e-09	14	0.0198387	0.00383995	0.0136425	0.000115716	0.0151657	0.000423754	0.0538853	0.00903078	5.96685	2.41876e-09	0	0.0403594	0.980023	9.30235e-06	37	6	157912969	6	157832957	F			NA	NA	ZDHHC14;ZDHHC14	NM_153746;NM_024630	Body;Body					NA	6:157832957-157833052			NA
cg06520088	0.00407671	0.00522204	0.435761	9	402	-0.0395222	0.00400873	2.35203e-22	-0.00290833	0.00422958	0.49179	14	0.00749504	0.586496	0.00479375	1.11022e-16	0.00696277	0.676168	-0.0208345	0.00349334	-5.96407	2.46034e-09	0.939159	32.8725	7.27505e-08	9.3814e-06	37	16	683852	16	623853	R			NA	NA	WFIKKN1	NM_053284	Body	chr16:682634-687106	Island			NA	16:622646-624045			NA
cg26689780	0.0418811	0.0101401	4.99951e-05	9	402	0.0360235	0.00841884	1.97916e-05	0.0339252	0.00539033	3.9576e-10	14	0.0145538	0.0040061	0.0100675	0.000345958	0.0088736	0.00013175	0.0360604	0.00605367	5.95679	2.57243e-09	0	0.217866	0.89679	9.72567e-06	37	4	10079554	4	9688652	F			NA	NA	WDR1;WDR1	NM_005112;NM_017491	Body;Body	chr4:10079335-10079555	Island			NA				NA
cg19137806	0.0917471	0.0161968	4.18581e-08	9	402	0.0567838	0.013161	1.68817e-05	0.0537481	0.0110152	1.16598e-06	14	0.0232468	7.92511e-05	0.0157383	0.000308554	0.0181333	0.00303622	0.0629957	0.0105828	5.95264	2.63858e-09	0	1.94551	0.378039	9.89195e-06	37	10	134362170	10	134212160	F	rs78719720		NA	NA	INPP5A	NM_005539	Body	chr10:134360859-134361084	S_Shore			NA	10:134212116-134212178			NA
cg02185182	0.083427	0.015354	1.34977e-07	9	402	0.0439836	0.0124338	0.000414539	0.0727364	0.0113911	2.21385e-10	14	0.0220371	0.000153244	0.0148687	0.003095	0.018752	0.000104951	0.0612745	0.0102998	5.94908	2.69652e-09	0.269128	2.73646	0.254558	1.00249e-05	37	7	2185550	7	2152076	F			NA	NA	MAD1L1;MAD1L1;MAD1L1	NM_003550;NM_001013837;NM_001013836	Body;Body;Body	chr7:2185771-2186205	N_Shore			NA	7:2152016-2152765			NA
cg03894068	0.086928	0.0118831	3.79304e-12	9	402	0.0453705	0.0093685	1.39194e-06	0.0210204	0.00631121	0.000885471	14	0.0170554	3.45441e-07	0.0112031	5.12575e-05	0.0103896	0.0430503	0.0413686	0.00695562	5.9475	2.72264e-09	0.819804	11.099	0.00388932	1.00384e-05	37	20	19955537	20	19903537	R			NA	NA	RIN2	NM_018993	Body	chr20:19955536-19956034	Island			NA	20:19903537-19904385			TRUE
cg26775538	0.0907526	0.0179319	8.27985e-07	9	402	0.0567148	0.0142344	7.04266e-05	0.0715792	0.0121234	4.2886e-09	14	0.0257371	0.00042166	0.0170218	0.000862597	0.0199577	0.000335079	0.068587	0.0115689	5.92856	3.056e-09	0	1.25066	0.535085	1.10935e-05	37	19	815090	19	766090	R		rs351988	NA	NA	LPPR3	NM_024888	Body	chr19:814444-815238	Island	high-CpG:766088-766093		NA	19:765478-766738	19:814156-815760	Gene_Associated	NA
cg22384801	0.0791039	0.0145801	1.40541e-07	9	402	0.0603752	0.0135374	8.71997e-06	0.0570716	0.0125519	5.83998e-06	14	0.0209263	0.000156756	0.0161884	0.000191837	0.020663	0.00574454	0.064525	0.010884	5.92842	3.05856e-09	0	0.681188	0.711348	1.10935e-05	37	15	60767308	15	58554600	F			NA	NA	NARG2;NARG2	NM_001018089;NM_024611	5'UTR;Body	chr15:60771068-60771558	N_Shelf			NA				NA
cg19529621	-0.0157418	0.0215578	0.465968	9	402	-0.0920417	0.0159828	9.97942e-09	-0.0822807	0.0123969	4.31674e-11	14	0.0309413	0.610917	0.0191127	1.46662e-06	0.0204079	5.53476e-05	-0.0753616	0.0127173	-5.9259	3.106e-09	0.564214	4.58941	0.100791	1.11748e-05	37	12	2045722	12	1915983	R			NA	NA								TRUE				TRUE
cg14611767	0.0896254	0.0148578	6.04688e-09	9	402	0.037039	0.0125732	0.00326282	0.0720775	0.0109223	5.54783e-11	14	0.021325	2.636e-05	0.0150353	0.0137603	0.0179804	6.10581e-05	0.0600961	0.0101452	5.92357	3.15018e-09	0.575662	4.71322	0.0947407	1.1243e-05	37	9	134127575	9	133117396	F			NA	NA								NA	9:133117267-133117768			NA
cg19327615	0.0578847	0.0111767	4.70826e-07	9	402	0.0390749	0.00800488	1.14875e-06	0.0268465	0.00570714	2.76235e-06	14	0.0160416	0.000308087	0.00957244	4.46453e-05	0.00939513	0.00427007	0.0365703	0.00618649	5.91132	3.39383e-09	0.311549	2.90507	0.233976	1.18718e-05	37	20	19955436	20	19903436	R			NA	NA	RIN2	NM_018993	Body	chr20:19955536-19956034	N_Shore			NA				TRUE
cg26638570	0.0591441	0.0120149	1.58512e-06	9	402	0.0374277	0.00791636	2.44938e-06	0.0366411	0.00745638	9.80186e-07	14	0.0172446	0.00060423	0.00946659	7.69636e-05	0.0122748	0.00283508	0.0406324	0.00687477	5.91036	3.41362e-09	0	1.37268	0.503415	1.18718e-05	37	17	79409020	17	77023615	R			NA	NA	BAHCC1	NM_001080519	Body	chr17:79412470-79412789	N_Shelf			NA	17:77023562-77024570			NA
cg02708956	0.08897	0.0128069	3.45405e-11	9	402	0.0271676	0.00950191	0.00429755	0.047268	0.00767477	9.17231e-10	14	0.0183813	1.2968e-06	0.0113626	0.0168043	0.0126343	0.000183104	0.045367	0.00767648	5.90987	3.42378e-09	0.756545	8.21508	0.0164482	1.18718e-05	37	2	240300118	2	239965055	F			NA	NA	HDAC4	NM_006037	5'UTR					NA	2:239964721-239965098			NA
cg14533068	0.0747162	0.0156205	3.00678e-06	9	402	0.0452533	0.0144489	0.00176511	0.0802308	0.0111437	9.11415e-13	14	0.0224197	0.000860346	0.0172784	0.00881706	0.0183449	1.22287e-05	0.0648129	0.0109695	5.90848	3.45281e-09	0.0838058	2.18294	0.335722	1.18718e-05	37	6	158507953	6	158427941	F	rs2296506		NA	NA	SYNJ2	NM_003898	Body	chr6:158507719-158508126	Island			TRUE	6:158427813-158428177			NA
cg13984928	0.0722242	0.0181151	8.87603e-05	9	402	0.0533183	0.0135764	8.92369e-05	0.084338	0.0121051	4.64776e-12	14	0.026	0.00547198	0.0162351	0.00102293	0.0199275	2.31373e-05	0.0669334	0.011329	5.90816	3.45942e-09	0	1.50752	0.470593	1.18718e-05	37	17	3704574	17	3651323	F			NA	NA	ITGAE	NM_002208	TSS200					NA				NA
cg07551060	0.0680416	0.0134281	8.04271e-07	9	402	0.0626097	0.0122721	3.72813e-07	0.0358062	0.00835914	1.94541e-05	14	0.019273	0.000414914	0.0146753	1.98709e-05	0.0137609	0.00926737	0.0525495	0.00890293	5.9025	3.58037e-09	0.229733	2.5965	0.273009	1.21931e-05	37	10	121075316	10	121065306	F			NA	NA	GRK5	NM_005308	Body					TRUE		10:121075133-121075401	Unclassified	TRUE
cg07729527	0.0626828	0.013383	4.70784e-06	9	402	0.0491648	0.0095077	2.59357e-07	0.0329934	0.00744366	9.9289e-06	14	0.0192083	0.00110113	0.0113696	1.53053e-05	0.0122538	0.00709178	0.0450108	0.00764585	5.88696	3.93366e-09	0	1.94171	0.37876	1.32948e-05	37	2	174889845	2	174598091	R			NA	NA				chr2:174890243-174890814	N_Shore			TRUE				NA
cg04157865	0.0893816	0.0137686	4.79646e-10	9	402	0.034915	0.0106975	0.00112017	0.0464742	0.00811445	1.20886e-08	14	0.0197616	6.09725e-06	0.0127923	0.0063455	0.0133581	0.000503079	0.0492226	0.00836952	5.88117	4.07384e-09	0.6312	5.42299	0.0664372	1.3665e-05	37	17	77914162	17	75528757	R			NA	NA	TBC1D16	NM_019020	3'UTR	chr17:77914639-77914882	N_Shore			NA	17:75528366-75529029			NA
cg08066875	0.0365027	0.0125057	0.00384539	9	402	0.0351589	0.0092763	0.000155607	0.0563467	0.0072548	1.39943e-14	14	0.0179491	0.0419839	0.0110928	0.00152692	0.0119429	2.38172e-06	0.0435309	0.00740403	5.87935	4.1187e-09	0	1.87443	0.391717	1.37124e-05	37	2	163197084	2	162905330	R			NA	NA				chr2:163200575-163201025	N_Shelf			NA				NA
cg08973191	0.0848273	0.0160059	2.61777e-07	9	402	0.0456595	0.013804	0.0009596	0.0758761	0.0116775	1.07572e-10	14	0.0229729	0.000222058	0.0165071	0.00567406	0.0192235	7.91214e-05	0.0645191	0.0109958	5.86762	4.42105e-09	0.178925	2.43583	0.295846	1.455e-05	37	8	144894328	8	144966316	F			NA	NA	SCRIB;SCRIB	NM_015356;NM_182706	Body;Body	chr8:144894918-144895169	N_Shore			NA				NA
cg08106108	0.0680062	0.012831	2.61269e-07	9	402	0.0327689	0.0107303	0.00229316	0.0624185	0.0090065	5.9871e-12	14	0.018416	0.000221817	0.0128316	0.0106567	0.0148266	2.55477e-05	0.0503634	0.00858407	5.86707	4.43551e-09	0.421803	3.45903	0.177371	1.455e-05	37	17	695095	17	641845	R			NA	NA	RNMTL1	NM_018146	Body					NA	17:641730-642179			NA
cg09560590	0.0454967	0.0140267	0.00134741	9	402	0.0385195	0.0105767	0.000278464	0.0670276	0.00862348	1.33819e-14	14	0.0201321	0.0238265	0.0126479	0.0023228	0.014196	2.34031e-06	0.0501181	0.00854964	5.86201	4.57298e-09	0.135121	2.31246	0.31467	1.48915e-05	37	5	143191663	5	143171856	F	rs161576		NA	NA	HMHB1	NM_021182	TSS200					NA				NA
cg05162166	0.0646775	0.0103368	1.77772e-09	9	402	0.0231631	0.00920292	0.0119267	0.0420804	0.00638088	5.70911e-11	14	0.0148361	1.30378e-05	0.0110051	0.0353122	0.0105042	6.17467e-05	0.0396318	0.00676309	5.86001	4.62849e-09	0.611169	5.14362	0.0763971	1.4963e-05	37	22	41684460	22	40014406	R			NA	NA				chr22:41681616-41682543	S_Shore			TRUE				TRUE
cg09455342	0.083691	0.018603	1.06343e-05	9	402	0.0741851	0.0144534	3.17245e-07	0.0552434	0.0128499	1.81434e-05	14	0.0267004	0.00172177	0.0172838	1.76925e-05	0.0211536	0.00901349	0.0700338	0.0119651	5.85317	4.82299e-09	0	0.808187	0.667582	1.54796e-05	37	17	80346849	17	77940138	F			NA	NA				chr17:80346597-80347050	Island			NA	17:77939765-77940364			NA
cg19520763	0.0528976	0.0136199	0.000132851	9	402	0.0412338	0.0101105	4.73867e-05	0.0600884	0.00905307	4.31265e-11	14	0.0195482	0.00680971	0.0120904	0.000648505	0.0149032	5.5327e-05	0.049501	0.00846356	5.84873	4.95348e-09	0	1.00243	0.605793	1.57849e-05	37	3	38534710	3	38509714	F			NA	NA				chr3:38537682-38538071	N_Shelf			NA				NA
cg12286415	0.0762598	0.0142946	2.20246e-07	9	402	0.0431144	0.00781601	3.98004e-08	0.0236733	0.0068231	0.000534617	14	0.0205166	0.000201614	0.00934659	3.97191e-06	0.0112322	0.0350642	0.0396498	0.00678079	5.84737	4.99418e-09	0.625797	5.3447	0.0690898	1.58017e-05	37	13	30948122	13	29846122	F			NA	NA	LOC100188949	NR_024464	TSS200					NA		13:30947841-30948216	Unclassified_Cell_type_specific	NA
cg07599366	0.0371913	0.0105721	0.000519781	9	402	0.034135	0.008067	2.44175e-05	0.0482447	0.00724	3.62398e-11	14	0.0151738	0.014245	0.00964673	0.000402405	0.0119185	5.16854e-05	0.0392235	0.00672235	5.83478	5.38606e-09	0	0.869093	0.647558	1.69216e-05	37	16	89033692	16	87561193	F			NA	NA	CBFA2T3	NM_005187	Body	chr16:89033529-89033786	Island			NA	16:87561043-87561848			NA
cg17285931	0.0864605	0.0170821	8.26003e-07	9	402	0.0447467	0.0132666	0.000759968	0.0990293	0.014136	3.56562e-12	14	0.0245174	0.000421099	0.0158645	0.00479406	0.0232709	2.08576e-05	0.0674145	0.0115597	5.83184	5.48208e-09	0.554638	4.49073	0.105889	1.71028e-05	37	2	240205408	2	239870345	R			NA	NA	HDAC4	NM_006037	Body					NA	2:239870339-239870719			NA
cg06380320	0.0896872	0.0130432	5.24203e-11	9	402	0.0361824	0.0123937	0.00355163	0.0445956	0.00837297	1.14049e-07	14	0.0187205	1.66082e-06	0.0148208	0.0146333	0.0137836	0.00121472	0.0517279	0.00888425	5.82243	5.79992e-09	0.634999	5.47944	0.0645885	1.79688e-05	37	17	75399899	17	72911494	R			NA	NA	SEPT9;SEPT9;SEPT9;SEPT9;SEPT9	NM_001113492;NM_001113493;NM_001113491;NM_006640;NM_001113494	Body;Body;Body;Body;Body	chr17:75398284-75398527	S_Shore			TRUE				NA
cg26578983	0.104395	0.0184321	4.20205e-08	9	402	0.04796	0.0107085	7.99385e-06	0.051986	0.0111787	3.5746e-06	14	0.026455	7.94247e-05	0.0128055	0.000180207	0.0184025	0.00472889	0.0567887	0.00976831	5.81356	6.11572e-09	0.471139	3.78171	0.150942	1.88165e-05	37	16	85075249	16	83632750	R			NA	NA	KIAA0513	NM_014732	5'UTR					NA	16:83632726-83632751			NA
cg03423077	0.0986311	0.0176332	6.02298e-08	9	402	0.0671771	0.0183345	0.000255689	0.0890249	0.0169722	1.76052e-07	14	0.0253085	9.73283e-05	0.0219248	0.00218418	0.0279398	0.00144098	0.0828386	0.0142529	5.81203	6.17192e-09	0	0.948659	0.622302	1.88593e-05	37	1	87599262	1	87371850	R			TRUE	NA	LOC339524;LOC339524;LOC339524;LOC339524;LOC339524	NR_026986;NR_026989;NR_026987;NR_026988;NR_026985	Body;Body;Body;Body;Body	chr1:87597543-87598515	S_Shore			NA				NA
cg01133215	0.0487062	0.0167508	0.00398072	9	402	0.048356	0.0110371	1.24972e-05	0.0566689	0.00848928	3.35315e-11	14	0.0240419	0.0427764	0.0131984	0.000248525	0.0139751	5.0138e-05	0.0517847	0.00891194	5.81071	6.22093e-09	0	0.206025	0.902116	1.88798e-05	37	6	45399681	6	45507659	F			NA	NA	RUNX2;RUNX2;RUNX2	NM_001015051;NM_001024630;NM_004348	Body;Body;Body					TRUE		6:45399581-45399731	Gene_Associated_Cell_type_specific	NA
cg14855124	0.0616488	0.0111706	8.79671e-08	9	402	0.0357159	0.00928076	0.000123153	0.0379878	0.00713096	1.1342e-07	14	0.0160329	0.000120478	0.0110982	0.00129009	0.011739	0.00121208	0.0418081	0.00720455	5.80302	6.51318e-09	0	1.93866	0.379338	1.96331e-05	37	1	9180023	1	9102610	R		rs74318679	NA	NA	GPR157	NM_024980	Body					NA		1:9179887-9180067	Unclassified_Cell_type_specific	NA
cg11977716	0.111244	0.0200964	8.08368e-08	9	402	0.0790348	0.0200326	8.28291e-05	0.0625542	0.0121993	3.2769e-07	14	0.0288437	0.000114881	0.0239555	0.000969478	0.0200826	0.00184036	0.0786388	0.0135781	5.7916	6.97209e-09	0	1.91961	0.382968	2.07403e-05	37	18	77284742	18	75385730	F			NA	NA	NFATC1;NFATC1;NFATC1;NFATC1	NM_006162;NM_172388;NM_172389;NM_172387	Body;Body;Body;Body	chr18:77284291-77285544	Island			NA	18:75385035-75386532			NA
cg08271907	0.0978142	0.0160681	4.48776e-09	9	402	0.0421234	0.0125604	0.000814449	0.05892	0.0104269	1.87646e-08	14	0.0230621	2.22183e-05	0.0150201	0.00503994	0.0171648	0.000597815	0.0587837	0.0101499	5.79156	6.97346e-09	0.511556	4.09464	0.129081	2.07403e-05	37	8	142250257	8	142319439	R			NA	NA								TRUE		8:142250196-142250304	Unclassified_Cell_type_specific	NA
cg08644356	0.0641679	0.013477	3.32076e-06	9	402	0.028064	0.00964987	0.00368046	0.0503821	0.00686266	3.29415e-13	14	0.0193431	0.00090873	0.0115396	0.0150165	0.0112974	8.20991e-06	0.0431249	0.00744994	5.78863	7.09645e-09	0.393858	3.29956	0.192092	2.09124e-05	37	1	8388411	1	8310998	R			NA	NA	SLC45A1	NM_001080397	Body	chr1:8390202-8390800	N_Shore			NA	1:8310998-8311128			NA
cg22277567	0.0973902	0.0156328	2.06414e-09	9	402	0.057759	0.0149574	0.000116743	0.0476235	0.0106039	7.57353e-06	14	0.0224372	1.42119e-05	0.0178865	0.00124135	0.0174562	0.00636868	0.063175	0.0109149	5.78795	7.12507e-09	0.377099	3.21078	0.200811	2.09124e-05	37	2	240226201	2	239891138	F			NA	NA	HDAC4	NM_006037	Body					TRUE				NA
cg20386404	0.110945	0.0152203	4.44466e-12	9	402	0.045719	0.0127275	0.000336971	0.0511207	0.0138262	0.000224926	14	0.0218453	3.80119e-07	0.0152198	0.00266531	0.0227608	0.0247042	0.0633518	0.0109483	5.78648	7.18781e-09	0.686393	6.37741	0.0412252	2.09417e-05	37	1	214577721	1	212644344	R			NA	NA	PTPN14	NM_005401	Body					TRUE				NA
cg03887528	0.11198	0.0168479	1.98668e-10	9	402	0.0530804	0.0131236	5.46685e-05	0.0418182	0.00984855	2.29549e-05	14	0.0241813	3.64191e-06	0.0156936	0.000718797	0.0162128	0.00989896	0.0591256	0.0102196	5.78552	7.22892e-09	0.670262	6.06542	0.0481848	2.09417e-05	37	2	231090531	2	230798775	F			NA	NA	SP140;SP140;SP140;SP140	NM_007237;NM_007237;NM_001005176;NM_001005176	5'UTR;1stExon;1stExon;5'UTR					NA		2:231090068-231091293	Promoter_Associated	NA
cg09298313	0.0816775	0.0150757	1.46013e-07	9	402	0.0317611	0.0114402	0.005557	0.0579106	0.00830183	4.38302e-12	14	0.0216377	0.000160151	0.0136805	0.0202528	0.0136665	2.26123e-05	0.0509788	0.00882745	5.77503	7.69375e-09	0.528685	4.24345	0.119825	2.21444e-05	37	14	55569959	14	54639712	R			NA	NA								TRUE		14:55569674-55570161	Promoter_Associated	TRUE
cg04890607	0.0980252	0.0195057	9.79299e-07	9	402	0.0586069	0.0141859	3.77574e-05	0.107375	0.0190783	2.13473e-08	14	0.0279959	0.000462805	0.0169639	0.000550681	0.0314068	0.000628852	0.075908	0.0131708	5.76333	8.24687e-09	0.250413	2.66814	0.263404	2.35843e-05	37	12	66262214	12	64548481	F			NA	NA	HMGA2;HMGA2	NM_003484;NM_003483	Body;Body					TRUE				NA
cg01040749	0.0761865	0.0159796	3.22556e-06	9	402	0.0639861	0.0161466	7.70291e-05	0.0817811	0.0146379	2.69643e-08	14	0.0229351	0.000894289	0.0193085	0.000920095	0.0240971	0.000689244	0.0725246	0.0125933	5.75898	8.46253e-09	0	0.368605	0.831684	2.40469e-05	37	10	134400440	10	134250430	R			NA	NA	INPP5A	NM_005539	Body					NA	10:134250320-134250497			NA
cg21448870	0.0556768	0.0136937	6.48297e-05	9	402	0.0479102	0.0121791	8.68644e-05	0.0587353	0.00935152	4.29189e-10	14	0.0196541	0.0046138	0.0145641	0.00100327	0.0153945	0.000136	0.0536191	0.00931582	5.7557	8.6281e-09	0	0.275062	0.871507	2.43622e-05	37	3	72492399	3	72575089	R			NA	NA	RYBP	NM_012234	Body	chr3:72495853-72496852	N_Shelf			NA				NA
cg09138892	0.141882	0.0203781	3.15282e-11	9	402	0.047326	0.0139524	0.000709304	0.0581324	0.0113392	3.2942e-07	14	0.029248	1.22836e-06	0.0166846	0.004561	0.0186666	0.00184419	0.0658747	0.0114474	5.75458	8.68573e-09	0.754943	8.16135	0.016896	2.43707e-05	37	17	79005662	17	76620257	F			NA	NA	FLJ90757	NR_026857	Body	chr17:79006584-79006835	N_Shore			NA	17:76619872-76620406			NA
cg01135648	0.0606142	0.0129717	4.94421e-06	9	402	0.0329336	0.00965369	0.000660699	0.0558357	0.00830707	2.46621e-11	14	0.018618	0.00113118	0.0115441	0.00433306	0.0136752	4.44583e-05	0.0457908	0.00797174	5.74414	9.23879e-09	0.171461	2.41389	0.29911	2.57116e-05	37	4	41983611	4	41678368	R			NA	NA	DCAF4L1	NM_001029955	TSS200	chr4:41983922-41984183	N_Shore			NA				NA
cg14469436	0.0632103	0.0106799	1.10911e-08	9	402	0.030412	0.00939826	0.00123504	0.0316821	0.005494	9.62385e-09	14	0.0153285	3.72818e-05	0.0112387	0.0068096	0.00904427	0.000460034	0.0367697	0.00640207	5.74341	9.27891e-09	0.446263	3.61182	0.164325	2.57116e-05	37	3	127441359	3	128924049	R			TRUE	NA	MGLL;MGLL	NM_007283;NM_001003794	Body;Body					TRUE				NA
cg19570897	0.0941257	0.0152517	2.84236e-09	9	402	0.047009	0.0117978	7.03629e-05	0.0394273	0.00849171	3.70361e-06	14	0.0218903	1.7089e-05	0.0141081	0.000862035	0.0139791	0.00479577	0.0518771	0.00904307	5.73667	9.65579e-09	0.568704	4.63719	0.0984118	2.65908e-05	37	15	90191316	15	87992320	R			NA	NA	KIF7	NM_198525	Body	chr15:90191478-90192617	N_Shore			TRUE	15:87992284-87993532			NA
cg27123392	0.0606622	0.013629	1.30737e-05	9	402	0.0465465	0.0100506	3.90174e-06	0.0545504	0.011276	1.43494e-06	14	0.0195612	0.00192777	0.0120187	0.000107576	0.0185626	0.00329569	0.0513798	0.00896639	5.73026	1.00274e-08	0	0.416074	0.812177	2.74447e-05	37	15	50570473	15	48357765	R			NA	NA	GABPB1;GABPB1	NM_016654;NM_005254	3'UTR;3'UTR					NA				NA
cg09069499	0.0696083	0.0155487	1.16959e-05	9	402	0.0544578	0.013103	3.39249e-05	0.0724652	0.0129537	2.5887e-08	14	0.0223165	0.00181382	0.0156689	0.000509852	0.0213246	0.000678298	0.0629143	0.0109896	5.72488	1.03508e-08	0	0.58185	0.747572	2.81571e-05	37	8	26216910	8	26272827	F			NA	NA	PPP2R2A	NM_002717	Body					TRUE				NA
cg09009788	0.0564966	0.0107826	3.51172e-07	9	402	0.0313097	0.0100849	0.0019357	0.0449756	0.00723161	6.30613e-10	14	0.015476	0.000261639	0.0120598	0.00942601	0.0119047	0.000158116	0.0424429	0.0074315	5.71121	1.12173e-08	0	1.72213	0.422712	3.03295e-05	37	13	77894098	13	76792099	R			NA	NA	MYCBP2	NM_015057	Body					TRUE				NA
cg00782811	0.0507322	0.0134979	0.000214481	9	402	0.0522065	0.00959577	6.05695e-08	0.0294169	0.00658269	8.39736e-06	14	0.0193731	0.0088266	0.0114749	5.37383e-06	0.0108365	0.00663521	0.0416605	0.00729815	5.70837	1.14065e-08	0.145478	2.34049	0.310291	3.04743e-05	37	6	46293734	6	46401693	F			NA	NA	RCAN2	NM_005822	TSS1500					TRUE				NA
cg17420028	0.0584916	0.0130938	1.21949e-05	9	402	0.0411085	0.0106418	0.000116094	0.0720393	0.011521	5.11494e-10	14	0.0187931	0.00185577	0.0127257	0.00123638	0.018966	0.000145671	0.0525799	0.00921106	5.70835	1.14075e-08	0	1.96424	0.374517	3.04743e-05	37	2	240142589	2	239807526	R			NA	NA	HDAC4	NM_006037	Body					NA	2:239807526-239807754			NA
cg17359629	0.0710036	0.0158873	1.20859e-05	9	402	0.0551233	0.0152631	0.000312929	0.086793	0.0136379	2.53571e-10	14	0.0228026	0.00184667	0.018252	0.00252674	0.0224509	0.000110678	0.068638	0.0120308	5.70521	1.162e-08	0	1.21295	0.54527	3.07222e-05	37	13	114259310	13	113307311	R			NA	NA	TFDP1;TFDP1	NR_026580;NM_007111	Body;Body	chr13:114260191-114260565	N_Shore			NA	13:113307270-113307418			NA
cg12233463	0.118739	0.0236948	1.04743e-06	9	402	0.0774573	0.0177243	1.31434e-05	0.0780284	0.0165778	2.72533e-06	14	0.0340084	0.000480386	0.0211952	0.000257704	0.0272904	0.00424732	0.0856814	0.0150188	5.70494	1.16381e-08	0	1.17406	0.555976	3.07222e-05	37	15	81679567	15	79466622	F			NA	NA								TRUE				NA
cg01881899	0.0403955	0.0087428	6.23997e-06	9	402	0.0254254	0.00570286	8.78073e-06	0.026801	0.00532566	5.36912e-07	14	0.0125483	0.00128545	0.00681963	0.000192798	0.00876714	0.00223575	0.02819	0.00494692	5.6985	1.20865e-08	0	1.13555	0.566785	3.17183e-05	37	21	43652704	21	42525773	R			NA	NA	ABCG1;ABCG1;ABCG1;ABCG1;ABCG1;ABCG1	NM_207628;NM_004915;NM_207174;NM_207627;NM_016818;NM_207629	Body;Body;Body;Body;Body;Body	chr21:43654846-43655465	N_Shelf			NA		21:43652621-43652767	Unclassified	NA
cg16554534	0.0850208	0.0123079	4.35247e-11	9	402	0.0352635	0.00930075	0.000154819	0.0287982	0.00663607	1.51326e-05	14	0.0176652	1.48752e-06	0.0111221	0.00152134	0.0109244	0.00838541	0.0406161	0.00713052	5.69609	1.2259e-08	0.74095	7.72051	0.0210626	3.19828e-05	37	17	73238513	17	70750108	R		rs52809447	NA	NA	GGA3;GGA3	NM_014001;NM_138619	Body;Body					NA	17:70750032-70750119	17:73238499-73238946	Promoter_Associated_Cell_type_specific	NA
cg24134897	-0.0309877	0.0391101	0.428953	9	402	-0.0990057	0.0222953	9.52678e-06	-0.143776	0.0187761	3.20174e-14	14	0.0561335	0.580924	0.0266613	0.000204446	0.0309093	3.29439e-06	-0.108127	0.0189973	-5.69173	1.2576e-08	0.40043	3.33572	0.18865	3.25441e-05	37	11	859670	11	849670	F			NA	NA	TSPAN4;TSPAN4;TSPAN4;TSPAN4;TSPAN4;TSPAN4;TSPAN4	NM_001025239;NM_001025237;NM_001025234;NM_001025235;NM_001025236;NM_001025238;NM_003271	5'UTR;Body;Body;Body;Body;Body;Body	chr11:858575-858932	S_Shore			TRUE		11:859646-859800	Unclassified_Cell_type_specific	TRUE
cg06628679	0.0602804	0.0127283	3.72386e-06	9	402	0.0383576	0.00865837	9.99878e-06	0.0330336	0.00653352	4.75483e-07	14	0.0182685	0.000967896	0.0103539	0.000211683	0.0107555	0.00213117	0.0392955	0.00690578	5.69023	1.26867e-08	0	1.66667	0.434598	3.25441e-05	37	4	10609880	4	10218978	R			NA	NA	CLNK	NM_052964	Body					TRUE				NA
cg22386583	0.0770752	0.0170567	9.74969e-06	9	402	0.050356	0.0131486	0.000132767	0.0622175	0.0104473	3.16148e-09	14	0.0244809	0.00164181	0.0157234	0.00136189	0.0171985	0.000297333	0.0596678	0.0104862	5.69015	1.2693e-08	0	0.878317	0.644579	3.25441e-05	37	17	78753756	17	76368351	R			NA	NA	RPTOR;RPTOR	NM_001163034;NM_020761	Body;Body					TRUE	17:76368289-76368495			NA
cg07156336	0.0765702	0.0136491	5.53854e-08	9	402	0.0380896	0.0105978	0.00033448	0.0451626	0.00836341	7.62854e-08	14	0.0195902	9.28314e-05	0.0126731	0.00265108	0.0137679	0.00103706	0.047842	0.00841927	5.68244	1.32787e-08	0.280719	2.78055	0.249006	3.38514e-05	37	3	128501650	3	129984340	F			NA	NA	RAB7A	NM_004637	5'UTR					TRUE				NA
cg10499974	0.0660671	0.0156845	3.57439e-05	9	402	0.0648845	0.0138357	2.94789e-06	0.0565206	0.0118794	2.12623e-06	14	0.0225115	0.00333752	0.0165451	8.79327e-05	0.019556	0.00385	0.0625139	0.0110155	5.67508	1.3862e-08	0	0.139366	0.932689	3.5095e-05	37	3	46244099	3	46219103	R			NA	NA	CCR1	NM_001295	3'UTR					NA				NA
cg09187107	0.0606734	0.0183367	0.00108011	9	402	0.045346	0.0110792	4.45319e-05	0.0574128	0.00881064	9.53123e-11	14	0.0263182	0.0211452	0.0132488	0.000620138	0.0145041	7.54616e-05	0.0520289	0.00916918	5.67432	1.39239e-08	0	0.500115	0.778756	3.5095e-05	37	17	79006087	17	76620682	F		rs79098470	NA	NA	FLJ90757	NR_026857	Body	chr17:79006584-79006835	N_Shore			NA	17:76620617-76620762			NA
cg06824394	0.0623959	0.00898779	3.5526e-11	9	402	0.0291606	0.00621477	2.91269e-06	0.0139254	0.0036047	0.000116254	14	0.0128999	1.31865e-06	0.00743178	8.71765e-05	0.00593409	0.0189416	0.0247249	0.00436381	5.6659	1.46251e-08	0.836014	12.1962	0.00224718	3.66526e-05	37	7	86846535	7	86684471	F			NA	NA	C7orf23	NM_024315	Body	chr7:86848911-86850024	N_Shelf			NA		7:86845998-86846851	Promoter_Associated	NA
cg13567986	0.041431	0.0125067	0.0010659	9	402	0.0355834	0.00763246	3.36561e-06	0.0363438	0.00646809	2.24944e-08	14	0.0179504	0.0209946	0.00912709	9.67263e-05	0.0106478	0.000641906	0.0366221	0.00646468	5.66496	1.47061e-08	0	0.0854051	0.958196	3.66526e-05	37	1	38310056	1	38082643	R			TRUE	NA	MTF1	NM_005955	Body					NA				NA
cg07152894	0.0752062	0.0206561	0.000332535	9	402	0.0906737	0.0186852	1.32562e-06	0.0889025	0.0176648	5.36067e-07	14	0.0296471	0.0111897	0.0223443	4.94891e-05	0.02908	0.00223437	0.0861187	0.0152089	5.66239	1.49283e-08	0	0.186203	0.911101	3.69995e-05	37	8	102373664	8	102442840	R		rs78879034	NA	NA								TRUE				NA
cg11460110	0.0298089	0.0119567	0.0133369	9	402	0.0468875	0.00974853	1.64049e-06	0.0446619	0.00738086	1.77528e-09	14	0.0171611	0.0823875	0.0116575	5.7687e-05	0.0121504	0.000237158	0.0427189	0.00755335	5.65562	1.55289e-08	0	0.719371	0.697896	3.82754e-05	37	6	30530458	6	30638437	R			NA	NA	PRR3;PRR3	NM_001077497;NM_025263	3'UTR;3'UTR					NA				NA
cg18397975	0.0690592	0.0153852	1.11106e-05	9	402	0.0385081	0.0109277	0.000436136	0.0713061	0.0107279	4.0509e-11	14	0.0220819	0.00176357	0.0130677	0.00321053	0.0176603	5.39878e-05	0.0536087	0.00948596	5.65137	1.59172e-08	0.293066	2.82912	0.243033	3.90171e-05	37	5	33997484	5	34033241	R			NA	NA	AMACR;AMACR;AMACR;AMACR;AMACR;AMACR	NM_001167595;NM_001167597;NM_001167598;NM_001167596;NM_203382;NM_014324	Body;Body;Body;3'UTR;Body;Body					NA		5:33997107-33997953	Unclassified	TRUE
cg02377024	0.0762157	0.014774	5.19068e-07	9	402	0.0395898	0.0135125	0.00343487	0.04352	0.0067857	1.84994e-10	14	0.0212047	0.000325279	0.0161586	0.0142828	0.0111707	9.78264e-05	0.047619	0.00843115	5.64798	1.62344e-08	0.0910254	2.20028	0.332824	3.92393e-05	37	2	96805411	2	96169138	R			NA	NA	ASTL	NM_001002036	TSS1500					NA				NA
cg11969064	0.0485573	0.0141052	0.000679352	9	402	0.0446319	0.0101078	1.06861e-05	0.0473865	0.00812866	6.6652e-09	14	0.0202447	0.0164616	0.0120871	0.000222052	0.0133815	0.000398313	0.0463106	0.0082008	5.64708	1.63194e-08	0	0.0380684	0.981146	3.92393e-05	37	8	1845598	8	1833005	F	rs35000146	rs3758007	NA	NA	ARHGEF10	NM_014629	Body					NA	8:1832580-1833060	8:1845526-1846075	Unclassified_Cell_type_specific	TRUE
cg26959655	0.07829	0.0125041	1.73778e-09	9	402	0.0325681	0.00829392	8.94283e-05	0.0327591	0.00724132	6.50211e-06	14	0.0179468	1.28678e-05	0.00991809	0.00102451	0.0119207	0.00599459	0.0396245	0.00701729	5.64669	1.63564e-08	0.635006	5.47954	0.064585	3.92393e-05	37	8	103379529	8	103448705	R			NA	NA	UBR5	NM_015902	Body					TRUE				NA
cg19769147	0.0794886	0.0161906	1.6836e-06	9	402	0.0388893	0.00966347	5.95554e-05	0.0382935	0.00682218	2.32534e-08	14	0.0232378	0.000624705	0.0115558	0.0007645	0.0112307	0.000650323	0.0429695	0.00760973	5.64666	1.63597e-08	0.277392	2.76775	0.250605	3.92393e-05	37	14	105860954	14	104931999	R			NA	NA	PACS2;PACS2	NM_015197;NM_001100913	Body;Body	chr14:105864480-105865465	N_Shelf			NA	14:104931961-104932031			NA
cg18454133	-0.0803624	0.0152437	3.00093e-07	9	402	-0.0239634	0.00555252	1.67901e-05	-0.0271191	0.00488062	3.20134e-08	14	0.0218789	0.000239665	0.00663984	0.000307349	0.00803451	0.000737296	-0.0281039	0.00498369	-5.63917	1.70873e-08	0.672614	6.10899	0.0471466	4.07652e-05	37	14	23835870	14	22905710	F			NA	NA	EFS;EFS	NM_032459;NM_005864	TSS1500;TSS1500	chr14:23834435-23835947	Island			NA	14:22904057-22905751			NA
cg12034086	0.00572934	0.00546705	0.295699	9	402	0.012958	0.00179897	8.69587e-13	0.000570732	0.00326234	0.861144	14	0.00784669	0.465292	0.00215125	1.707e-09	0.00537049	0.915367	0.0109097	0.0019353	5.63721	1.72826e-08	0.603855	5.04865	0.0801122	4.10118e-05	37	6	31431070	6	31539049	R		rs77803816	NA	NA	HCP5	NM_006674	Body					TRUE	6:31538895-31539050	6:31430369-31431494	Promoter_Associated	NA
cg02341571	0.0881296	0.0210137	3.85466e-05	9	402	0.0614239	0.0146363	2.84363e-05	0.0578115	0.0102888	2.24987e-08	14	0.0301604	0.00347755	0.0175024	0.000449037	0.0169374	0.000641954	0.0635598	0.011287	5.63125	1.78906e-08	0	0.79371	0.672432	4.223e-05	37	15	44968935	15	42756227	F			NA	NA	PATL2	NM_001145112	5'UTR					NA				NA
cg01521274	-0.00900153	0.00936584	0.337464	9	402	-0.0514849	0.00791049	9.87753e-11	-0.0316889	0.00660838	1.77e-06	14	0.0134425	0.503093	0.00945957	5.25008e-08	0.0108788	0.0035807	-0.0354917	0.00630455	-5.62954	1.80695e-08	0.708624	6.86399	0.0323223	4.24279e-05	37	14	71822452	14	70892205	F			NA	NA								TRUE				NA
cg27583104	0.0554365	0.0120419	6.72117e-06	9	402	0.0285602	0.00922766	0.00199877	0.0497119	0.00729189	1.29355e-11	14	0.0172834	0.00133894	0.0110347	0.00964741	0.012004	3.45368e-05	0.0413581	0.00735213	5.62532	1.85164e-08	0.197732	2.49293	0.287519	4.32497e-05	37	2	240299910	2	239964847	R		rs73104791	NA	NA	HDAC4	NM_006037	5'UTR					NA	2:239964721-239965098			NA
cg16704703	0.0852667	0.0189264	1.03437e-05	9	402	0.0610467	0.013731	9.29942e-06	0.0553945	0.0113403	1.13532e-06	14	0.0271645	0.00169585	0.0164199	0.000200924	0.0186684	0.00300444	0.0631396	0.0112271	5.62388	1.86718e-08	0	0.851876	0.653157	4.33855e-05	37	10	3509710	10	3499710	R			NA	NA							RDMR	NA				NA
cg05598678	0.0843131	0.0184933	8.17465e-06	9	402	0.051355	0.0117809	1.38119e-05	0.0505211	0.00991646	3.89231e-07	14	0.0265429	0.00149071	0.014088	0.000267067	0.0163245	0.0019695	0.0556302	0.00989643	5.62124	1.89592e-08	0	1.35779	0.507177	4.37834e-05	37	8	133773099	8	133842281	F		rs77902459	NA	NA	TMEM71;TMEM71	NM_144649;NM_001145153	TSS200;TSS200					NA		8:133772510-133773141	Unclassified_Cell_type_specific	TRUE
cg17208953	0.0597756	0.0129347	6.21497e-06	9	402	0.0267865	0.0106425	0.0119266	0.0693481	0.00896819	1.8138e-14	14	0.0185648	0.00128262	0.0127266	0.035312	0.0147635	2.63662e-06	0.0480832	0.00855496	5.62051	1.90394e-08	0.620609	5.27161	0.0716613	4.37834e-05	37	12	108054842	12	106578972	R			NA	NA								TRUE				NA
cg13673960	0.0541492	0.0152249	0.000452144	9	402	0.0434521	0.0112713	0.000119833	0.0531666	0.00826582	1.64183e-10	14	0.0218518	0.0132114	0.0134785	0.00126494	0.0136073	9.33616e-05	0.0492114	0.00877073	5.61087	2.01312e-08	0	0.318134	0.852939	4.60568e-05	37	4	1742301	4	1712099	F	rs78738426		NA	NA	TACC3	NM_006342	Body					NA	4:1711977-1712304			NA
cg17173896	0.0735472	0.0153399	2.85598e-06	9	402	0.0418571	0.0107432	0.000101394	0.0430069	0.00773562	3.14568e-08	14	0.0220169	0.000836292	0.012847	0.0011215	0.0127344	0.000732236	0.0469287	0.0083658	5.60959	2.02806e-08	0	1.71238	0.424777	4.60801e-05	37	4	24975754	4	24584852	F			NA	NA	CCDC149	NM_173463	5'UTR					NA	4:24584787-24584853			NA
cg25424279	-0.0047609	0.0150735	0.752394	9	402	-0.0603815	0.011061	5.47115e-08	-0.0558624	0.00855733	8.83251e-11	14	0.0216346	0.825825	0.013227	4.99442e-06	0.0140871	7.32461e-05	-0.049397	0.00880744	-5.60856	2.0402e-08	0.612179	5.15702	0.0758868	4.60801e-05	37	11	65683543	11	65440119	F			NA	NA				chr11:65685100-65685364	N_Shore		RDMR	TRUE				TRUE
cg20121012	0.0398106	0.0140618	0.00503037	9	402	0.0337749	0.00975436	0.000547919	0.0649946	0.00836643	1.38157e-14	14	0.0201825	0.0485494	0.0116645	0.00378531	0.0137729	2.36976e-06	0.0456742	0.00814427	5.60814	2.04513e-08	0.353353	3.09288	0.213005	4.60801e-05	37	12	93516072	12	92040203	R			NA	NA								TRUE				NA
cg25345722	0.0865647	0.0163435	2.65852e-07	9	402	0.0472164	0.0132764	0.0003859	0.0628638	0.0115584	6.16365e-08	14	0.0234573	0.000223983	0.0158762	0.00293919	0.0190275	0.000953686	0.06064	0.0108168	5.60612	2.0691e-08	0	1.94999	0.377193	4.63121e-05	37	3	169656700	3	171139394	F			NA	NA	SAMD7	NM_182610	3'UTR					NA				NA
cg11715789	0.0696238	0.0177414	0.000113498	9	402	0.0328643	0.011739	0.00517281	0.0976925	0.0115926	7.57141e-17	14	0.0254638	0.00625262	0.0140378	0.0192256	0.0190838	3.0694e-07	0.0579318	0.0103348	5.60553	2.07619e-08	0.741618	7.74047	0.0208534	4.63121e-05	37	5	179036461	5	178969067	F			NA	NA	RUFY1;RUFY1;RUFY1	NM_001040451;NM_001040452;NM_025158	Body;Body;Body					NA	5:178969062-178969280			NA
cg09797463	0.0601321	0.0123781	2.13658e-06	9	402	0.0316041	0.0102803	0.00214282	0.0511645	0.00790126	1.2416e-10	14	0.0177659	0.000712586	0.0122934	0.010146	0.0130071	8.36896e-05	0.0447286	0.00798191	5.60374	2.09773e-08	0.0638211	2.13634	0.343636	4.65599e-05	37	10	90995297	10	90985277	R			NA	NA	LIPA;LIPA	NM_001127605;NM_000235	Body;Body					TRUE				NA
cg15555527	-0.0014619	0.0153449	0.92418	9	402	-0.0400585	0.0047952	1.32239e-16	-0.00535175	0.00369626	0.147839	14	0.0220241	0.947077	0.00573422	2.83096e-12	0.00608482	0.379116	-0.0229618	0.00410019	-5.60019	2.14123e-08	0.89022	18.2182	0.000110652	4.72901e-05	37	4	80885981	4	81105005	R			NA	NA	ANTXR2	NM_058172	Body	chr4:80885844-80886148	Island			TRUE	4:81104591-81105315			NA
cg08415156	0.0821764	0.0169137	2.13037e-06	9	402	0.0445895	0.0117706	0.000156853	0.0549783	0.00980478	2.40297e-08	14	0.0242757	0.000711442	0.0140756	0.00153572	0.0161407	0.00065876	0.0543845	0.00972079	5.59466	2.21053e-08	0	1.79628	0.407327	4.85802e-05	37	16	88972776	16	87500277	F			NA	NA	CBFA2T3;CBFA2T3	NM_175931;NM_005187	5'UTR;Body	chr16:88975850-88976169	N_Shelf			NA	16:87500238-87500379			NA
cg13618516	0.088196	0.0134546	3.34893e-10	9	402	0.0351728	0.0126326	0.00542221	0.0436346	0.00838206	2.17341e-07	14	0.019311	4.9441e-06	0.0151064	0.0198947	0.0137986	0.00156558	0.0503265	0.00901096	5.58503	2.33655e-08	0.606851	5.08713	0.0785858	5.1098e-05	37	17	79129078	17	76743673	R			NA	NA	AATK	NM_001080395	Body	chr17:79131879-79132084	N_Shelf			NA	17:76743609-76743695			NA
cg25721257	0.0119413	0.00978923	0.223716	9	402	0.032952	0.00477194	6.97105e-12	0.0123661	0.00515558	0.016568	14	0.0140502	0.395378	0.00570641	7.71541e-09	0.00848715	0.145105	0.0250535	0.00448751	5.58295	2.36468e-08	0.601712	5.02149	0.0812077	5.14608e-05	37	7	131377085	7	131027625	R			NA	NA								TRUE	7:131027541-131027675	7:131376308-131378157	Unclassified	TRUE
cg20875821	0.0677069	0.0134996	1.02652e-06	9	402	0.0332639	0.0111132	0.00279916	0.0657925	0.00998955	6.04183e-11	14	0.0193756	0.000475048	0.0132894	0.0123131	0.0164449	6.31308e-05	0.0508982	0.00911969	5.58113	2.3896e-08	0.400063	3.33368	0.188842	5.17508e-05	37	18	61557735	18	59708715	F			NA	NA	SERPINB2;SERPINB2	NM_001143818;NM_002575	5'UTR;5'UTR					NA				NA
cg25761791	0.0637976	0.019451	0.00119187	9	402	0.0781193	0.0187535	3.25627e-05	0.108729	0.0169701	1.92715e-10	14	0.0279175	0.0222998	0.022426	0.000495033	0.0279362	9.94048e-05	0.082698	0.0148205	5.57998	2.4054e-08	0	1.36827	0.504525	5.18412e-05	37	19	3165800	19	3116800	R			NA	NA				chr19:3162841-3163161	S_Shelf			NA	19:3116650-3116978	19:3165796-3165951	Gene_Associated_Cell_type_specific	NA
cg02850815	0.102422	0.013567	8.98955e-13	9	402	0.0275831	0.0117824	0.0193406	0.0415563	0.00808152	3.03823e-07	14	0.0194723	1.44157e-07	0.0140896	0.0502666	0.0133039	0.00178635	0.0483209	0.00866309	5.57779	2.43589e-08	0.802841	10.1441	0.00626964	5.2246e-05	37	8	144896183	8	144968171	F			NA	NA	SCRIB;SCRIB;MIR937	NM_015356;NM_182706;NR_030633	Body;Body;TSS1500	chr8:144897283-144898354	N_Shore			NA				NA
cg27457201	0.0828005	0.0168971	1.75764e-06	9	402	0.0418481	0.0112533	0.000206498	0.0618691	0.0107703	1.09499e-08	14	0.0242519	0.000639742	0.013457	0.00187235	0.0177301	0.000483927	0.0546628	0.00980418	5.57546	2.46878e-08	0.172918	2.41814	0.298475	5.26981e-05	37	17	78854232	17	76468827	F	rs76608178		NA	NA	RPTOR;RPTOR	NM_001163034;NM_020761	Body;Body	chr17:78857630-78857866	N_Shelf			NA	17:76468732-76469073			NA
cg16734795	0.057547	0.0185405	0.0021383	9	402	0.0716803	0.0136946	1.85575e-07	0.0513398	0.0110784	3.86301e-06	14	0.0266106	0.0305749	0.0163764	1.20293e-05	0.0182374	0.00487649	0.0617246	0.0110787	5.57149	2.52569e-08	0	0.718471	0.69821	5.36562e-05	37	19	47839187	19	52531027	R			NA	NA	GPR77	NM_018485	TSS1500					NA		19:47839064-47839306	Unclassified_Cell_type_specific	NA
cg00282510	0.0090621	0.00905841	0.318117	9	402	0.0369913	0.00362503	8.59698e-24	-0.00101297	0.00239424	0.672288	14	0.0130013	0.485793	0.0043349	0	0.00394142	0.797174	0.0158451	0.00284551	5.56845	2.57008e-08	0.952788	42.3623	6.32629e-10	5.43405e-05	37	9	100611516	9	99651337	F			NA	NA				chr9:100610696-100611517	Island			NA	9:99650518-99651338	9:100610871-100611634	Unclassified_Cell_type_specific	NA
cg17178175	0.0542822	0.018936	0.00451591	9	402	0.0619665	0.0135887	5.46457e-06	0.0772956	0.0130487	3.82098e-09	14	0.0271783	0.0457966	0.0162497	0.00013707	0.0214809	0.000320253	0.0650888	0.0116976	5.56428	2.63243e-08	0	0.517943	0.771845	5.53961e-05	37	2	178109973	2	177818219	R	rs13402068		NA	NA	NFE2L2;NFE2L2;NFE2L2	NM_006164;NM_001145413;NM_001145412	Body;5'UTR;5'UTR					TRUE				NA
cg01281601	0.0643775	0.0142623	9.96161e-06	9	402	0.0515421	0.0128505	6.30214e-05	0.0558887	0.0107539	2.27517e-07	14	0.0204702	0.00166125	0.015367	0.000796281	0.0177031	0.00159404	0.0560774	0.0100954	5.55477	2.77977e-08	0	0.251623	0.881781	5.8222e-05	37	16	15931190	16	15838691	F	rs74009457		NA	NA	MYH11;MYH11;MYH11;MYH11	NM_022844;NM_002474;NM_001040114;NM_001040113	Body;Body;Body;Body					NA				NA
cg17680813	0.0707811	0.0129618	1.17817e-07	9	402	0.0318952	0.0107838	0.00314073	0.0529145	0.00878895	2.13533e-09	14	0.0186036	0.000141982	0.0128955	0.013385	0.0144684	0.000254952	0.0474484	0.00854987	5.5496	2.86316e-08	0.369168	3.17041	0.204905	5.96886e-05	37	3	172394387	3	173877081	R			NA	NA	NCEH1;NCEH1;NCEH1;NCEH1	NM_001146278;NM_020792;NM_001146276;NM_001146277	5'UTR;Body;Body;5'UTR					NA	3:173877071-173877089			NA
cg17812788	-0.00725371	0.0059096	0.220853	9	402	0.0253229	0.00238243	1.28447e-25	0.000719943	0.00140861	0.609348	14	0.00848188	0.39244	0.00284897	0	0.00231887	0.756202	0.00975912	0.00175933	5.54707	2.90504e-08	0.959235	49.0622	2.21961e-11	6.01232e-05	37	17	40333009	17	37586535	R			NA	NA	KCNH4;KCNH4	NM_012285;NM_012285	1stExon;5'UTR	chr17:40332597-40333471	Island			NA	17:37585716-37586991	17:40332080-40333907	Promoter_Associated	TRUE
cg26918117	0.0510466	0.0120889	3.42473e-05	9	402	0.0329693	0.00914031	0.00031839	0.0498345	0.00800032	5.93458e-10	14	0.0173508	0.00326068	0.0109302	0.00255847	0.0131702	0.000154401	0.0419787	0.00756854	5.54647	2.91502e-08	0	1.30834	0.519874	6.01232e-05	37	7	101603298	7	101390018	F			NA	NA	CUX1;CUX1;CUX1	NM_181500;NM_181552;NM_001913	Body;Body;Body					NA	7:101390014-101390102			NA
cg16760587	0.0651989	0.0135526	2.65174e-06	9	402	0.0468434	0.0116359	5.92009e-05	0.044898	0.00910821	9.07296e-07	14	0.0194517	0.000802775	0.0139145	0.000761221	0.014994	0.0027499	0.0500957	0.00903292	5.5459	2.92444e-08	0	0.777665	0.677848	6.01232e-05	37	4	17517594	4	17126692	F			NA	NA	CLRN2	NM_001079827	Body	chr4:17513309-17513981	S_Shelf			NA				NA
cg22917082	-0.00292864	0.00320569	0.361854	9	402	0.0141006	0.0015546	3.08876e-19	-0.000715146	0.00160643	0.65625	14	0.00460104	0.524439	0.00185903	3.33067e-14	0.00264452	0.786833	0.00800586	0.00144401	5.5442	2.95299e-08	0.926664	27.2716	1.1969e-06	6.04315e-05	37	X	16804636	X	16714557	R			NA	TRUE	CXorf15;CXorf15	NM_001168683;NM_018360	1stExon;1stExon	chrX:16803879-16805429	Island	high-CpG:16714452-16714661		NA	X:16714046-16715372	X:16803783-16805528	Promoter_Associated	NA
cg07051833	0.0575042	0.0107248	1.9285e-07	9	402	0.0258541	0.00853795	0.00249649	0.0377376	0.00628999	2.42314e-09	14	0.015393	0.00018717	0.0102099	0.0113332	0.0103546	0.000267902	0.0364162	0.0065738	5.5396	3.03166e-08	0.325075	2.96329	0.227263	6.17582e-05	37	12	93808395	12	92332526	R			NA	NA	UBE2N	NM_003348	Body					TRUE				NA
cg02083676	0.104013	0.0170899	4.5189e-09	9	402	0.0532981	0.0144028	0.000221755	0.046029	0.0104713	1.17403e-05	14	0.0245287	2.23066e-05	0.0172232	0.00197107	0.0172379	0.0075802	0.0604218	0.0109118	5.53727	3.07221e-08	0.503283	4.02644	0.133558	6.22998e-05	37	3	127311156	3	128793846	R			NA	NA				chr3:127308568-127310132	S_Shore			NA	3:128793841-128793882			NA
cg12058385	0.072292	0.0178915	7.17368e-05	9	402	0.0480954	0.0138829	0.000544257	0.0829518	0.0125548	5.26216e-11	14	0.0256791	0.00487463	0.0166016	0.00376703	0.0206678	5.98078e-05	0.0638978	0.0115579	5.52848	3.23014e-08	0	1.86282	0.393997	6.52059e-05	37	2	144448686	2	144165156	F			NA	NA	ARHGAP15	NM_018460	Body					TRUE				NA
cg25329734	0.0347326	0.0058083	8.00705e-09	9	402	0.0118136	0.00263251	7.67031e-06	0.0121096	0.00303868	7.03585e-05	14	0.00833648	3.09534e-05	0.00314803	0.00017493	0.0050023	0.0154859	0.0140139	0.00253788	5.5219	3.3535e-08	0.706321	6.81015	0.0332044	6.73913e-05	37	17	63160487	17	60590949	R			NA	NA	RGS9;RGS9;RGS9	NM_003835;NM_001081955;NM_001165933	Body;Body;Body					TRUE		17:63160276-63160514	Unclassified_Cell_type_specific	NA
cg04575395	-0.0102454	0.00910855	0.261787	9	402	0.0863296	0.00632426	2.12636e-40	0.00498281	0.00188228	0.00819264	14	0.0130732	0.433219	0.00756271	0	0.00309863	0.10782	0.0154403	0.00280072	5.51298	3.52817e-08	0.980604	103.113	0	7.05835e-05	37	4	5892072	4	5942973	F		rs35004312	NA	NA	CRMP1	NM_001014809	Body	chr4:5891981-5892365	Island			NA	4:5942931-5944006			NA
cg19588519	0.0787829	0.0135059	1.74114e-08	9	402	0.0410241	0.0117235	0.000478112	0.0397252	0.00832097	1.96384e-06	14	0.0193846	4.81979e-05	0.0140193	0.00343066	0.013698	0.0037309	0.0481779	0.00874415	5.50973	3.59377e-08	0.361813	3.13388	0.208683	7.15749e-05	37	10	125817817	10	125807807	F	rs78717563		NA	NA				chr10:125816267-125816522	S_Shore			NA				NA
cg22590032	0.0546062	0.0090566	6.13727e-09	9	402	0.0275812	0.00748251	0.000234626	0.0222096	0.00482861	4.55469e-06	14	0.0129987	2.65849e-05	0.00894778	0.0020529	0.0079489	0.00520539	0.0297699	0.00540461	5.50824	3.62432e-08	0.566645	4.61515	0.0995022	7.17658e-05	37	5	180050565	5	179983171	F			NA	NA	FLT4;FLT4	NM_002020;NM_182925	Body;Body	chr5:180045789-180048897	S_Shore			NA		5:180050333-180051057	Unclassified_Cell_type_specific	NA
cg20954870	0.0635683	0.0132281	2.71579e-06	9	402	0.0426784	0.0102255	3.14292e-05	0.0446825	0.00969051	4.3152e-06	14	0.0189859	0.000813409	0.0122279	0.00048257	0.0159526	0.00509514	0.047594	0.00864136	5.5077	3.63553e-08	0	0.902825	0.636728	7.17658e-05	37	5	173070254	5	173002860	R			NA	NA								TRUE				NA
cg18051527	0.0509518	0.0128992	0.000102662	9	402	0.0380376	0.00838749	6.14851e-06	0.0356488	0.00728026	1.06978e-06	14	0.0185138	0.00592145	0.01003	0.000149204	0.0119848	0.00293471	0.0390995	0.00710313	5.50454	3.70135e-08	0	0.503948	0.777265	7.24313e-05	37	6	119864698	6	119906397	R			NA	NA								TRUE				NA
cg13079571	0.0609759	0.0131494	5.79375e-06	9	402	0.0295441	0.00885719	0.000868843	0.0486415	0.00769923	3.402e-10	14	0.0188729	0.00123414	0.0105917	0.00528095	0.0126745	0.000124174	0.0410855	0.00746467	5.50399	3.71298e-08	0.246281	2.65351	0.265337	7.24313e-05	37	6	30297257	6	30405236	R			NA	NA	TRIM39;TRIM39	NM_172016;NM_021253	Body;Body	chr6:30294169-30295071	S_Shelf			NA				NA
cg00780426	0.0815525	0.0177069	6.66056e-06	9	402	0.0551118	0.0130202	2.42707e-05	0.0647407	0.0136833	2.41928e-06	14	0.0254142	0.0013323	0.0155699	0.000400662	0.0225255	0.00405175	0.0629497	0.0114376	5.50375	3.71795e-08	0	0.795535	0.671818	7.24313e-05	37	6	27838209	6	27946188	F	rs76407898	rs9348779	NA	NA				chr6:27839698-27840069	N_Shore			NA				NA
cg04202267	0.048329	0.0133997	0.000376882	9	402	0.049182	0.0106141	3.85671e-06	0.0410221	0.00824128	7.10574e-07	14	0.0192321	0.0119732	0.0126926	0.000106682	0.0135669	0.00249706	0.0459305	0.00834961	5.50092	3.77817e-08	0	0.212077	0.89939	7.32845e-05	37	2	169431900	2	169140146	F			NA	NA	LASS6	NM_203463	Body					TRUE				NA
cg11399589	0.0603563	0.0108657	7.33431e-08	9	402	0.0277506	0.00869467	0.00143947	0.0355901	0.0064658	4.28566e-08	14	0.0155952	0.000108757	0.0103973	0.00760737	0.0106441	0.000826795	0.0369112	0.00671331	5.49821	3.83673e-08	0.344634	3.05173	0.217433	7.40982e-05	37	20	36147549	20	35580963	F	rs11557677		NA	NA	BLCAP;BLCAP;BLCAP;BLCAP;BLCAP	NM_001167823;NM_001167821;NM_001167820;NM_001167822;NM_006698	Body;Body;Body;Body;Body	chr20:36148603-36150136	N_Shore			TRUE	20:35580933-35581084			NA
cg20450689	0.169823	0.0324396	3.58992e-07	9	402	0.102945	0.026016	7.89114e-05	0.117171	0.0261533	7.96883e-06	14	0.0465596	0.000264873	0.0311106	0.000936232	0.0430538	0.00649863	0.121886	0.0221731	5.49702	3.86257e-08	0	1.44269	0.486099	7.42757e-05	37	18	77586147	18	75687135	R			NA	NA				chr18:77585913-77586856	Island			NA	18:75686872-75687826			NA
cg12423658	0.0524064	0.0145366	0.000379107	9	402	0.0514143	0.0105281	1.13656e-06	0.0346461	0.00731997	2.39904e-06	14	0.020864	0.0120114	0.0125898	4.43041e-05	0.0120502	0.00403831	0.0441079	0.00803401	5.49014	4.01616e-08	0	1.11153	0.573633	7.68978e-05	37	13	111318555	13	110116556	R			NA	NA	CARS2	NM_024537	Body					NA	13:110116491-110116642			NA
cg17092523	0.0313659	0.015063	0.0383687	9	402	0.0495683	0.00892709	3.24523e-08	0.0315174	0.00676796	3.46658e-06	14	0.0216195	0.14683	0.0106752	3.42908e-06	0.0111415	0.00467177	0.0398499	0.00726043	5.48864	4.05029e-08	0	1.54209	0.46253	7.72198e-05	37	12	6571600	12	6441861	F			NA	NA	VAMP1;VAMP1;VAMP1	NM_199245;NM_014231;NM_016830	3'UTR;3'UTR;3'UTR					NA				NA
cg09322555	0.0595497	0.0137099	2.0665e-05	9	402	0.0258849	0.00939284	0.00591502	0.0652343	0.00864677	7.44917e-14	14	0.0196774	0.00247568	0.0112322	0.021193	0.0142344	4.58634e-06	0.044089	0.00804665	5.47917	4.27326e-08	0.633078	5.45075	0.0655217	8.11242e-05	37	6	32826281	6	32934259	R			NA	NA	PSMB9;PSMB9	NM_002800;NM_148954	Body;Body	chr6:32820849-32822370	S_Shelf			NA				NA
cg05308233	0.050825	0.0178015	0.00467733	9	402	0.0633612	0.0171214	0.000221623	0.0900695	0.0129062	4.2886e-12	14	0.02555	0.046675	0.0204742	0.00197023	0.0212462	2.24204e-05	0.0698777	0.0127695	5.47223	4.444e-08	0	1.56058	0.458273	8.40079e-05	37	10	104796373	10	104786363	R			NA	NA	CNNM2;CNNM2	NM_199076;NM_017649	Body;Body					TRUE				NA
cg14343513	0.0877921	0.0212248	4.87816e-05	9	402	0.0643368	0.0155235	3.56784e-05	0.0763662	0.014628	2.00895e-07	14	0.0304633	0.00395293	0.0185634	0.000528685	0.0240808	0.00151783	0.0724047	0.0132407	5.46834	4.54271e-08	0	0.471093	0.790139	8.55117e-05	37	17	78753273	17	76367868	R			NA	NA	RPTOR;RPTOR	NM_001163034;NM_020761	Body;Body					NA	17:76367777-76368077			NA
cg11046602	0.0622193	0.0127616	1.97079e-06	9	402	0.0527588	0.0122107	1.64237e-05	0.0365592	0.00860954	2.2931e-05	14	0.0183164	0.000681504	0.0146019	0.000302508	0.0141731	0.00989486	0.0486126	0.00889145	5.46734	4.56834e-08	0	1.35573	0.507701	8.56328e-05	37	17	47695458	17	45050457	F	rs76309849		NA	NA	SPOP;SPOP;SPOP;SPOP;SPOP;SPOP	NM_001007227;NM_001007230;NM_001007228;NM_001007229;NM_003563;NM_001007226	Body;Body;Body;Body;Body;Body					TRUE				NA
cg23128584	0.0597137	0.0162421	0.000291551	9	402	0.0676888	0.0186612	0.000294626	0.123483	0.0180435	1.08281e-11	14	0.0233118	0.0104215	0.0223155	0.00241925	0.0297033	3.2215e-05	0.0774372	0.0141682	5.46558	4.61395e-08	0.369472	3.17195	0.204748	8.60957e-05	37	10	323649	10	313649	F			NA	NA	DIP2C	NM_014974	Body					NA	10:313625-313810			NA
cg05915362	0.0501916	0.00923621	1.34542e-07	9	402	0.0303237	0.00821894	0.000231538	0.0316595	0.00696305	5.84183e-06	14	0.0132565	0.000152967	0.00982842	0.00203339	0.0114626	0.00574527	0.0355333	0.00650209	5.4649	4.63164e-08	0	1.61785	0.445338	8.60957e-05	37	6	159274480	6	159194468	R			NA	NA	OSTCL	NR_028496	Body					TRUE		6:159274295-159274771	Promoter_Associated_Cell_type_specific	TRUE
cg13985446	0.0939709	0.0174524	1.72403e-07	9	402	0.0317922	0.0114603	0.00559365	0.0559203	0.00865262	1.3474e-10	14	0.0250489	0.000175782	0.0137045	0.0203498	0.014244	8.64116e-05	0.0501952	0.0091875	5.46343	4.67031e-08	0.601507	5.0189	0.0813128	8.64545e-05	37	9	99452347	9	98492168	F			NA	NA				chr9:99449110-99449578	S_Shelf			NA				NA
cg03840467	-0.00409533	0.0192765	0.831934	9	402	-0.0443789	0.00714485	6.54346e-10	-0.0295041	0.00779297	0.000158552	14	0.027667	0.882325	0.008544	2.05653e-07	0.0128288	0.0214583	-0.0375952	0.00688736	-5.45858	4.79964e-08	0.19816	2.49426	0.287328	8.84813e-05	37	17	75278162	17	72789757	F			NA	NA	2024-09-09	NM_001113491	Body	chr17:75277317-75278172	Island			NA	17:72788329-72789846			NA
cg02668405	-0.0187675	0.0101589	0.0659161	9	402	-0.0383558	0.00564621	1.49606e-11	-0.0120337	0.0031662	0.000149509	14	0.0145808	0.198046	0.00675188	1.341e-08	0.00521223	0.0209572	-0.0216331	0.00397	-5.44916	5.06089e-08	0.790899	9.56475	0.00837608	9.29137e-05	37	6	30140372	6	30248351	R			NA	NA	TRIM15	NM_033229	3'UTR	chr6:30139718-30140263	S_Shore			NA				NA
cg01959238	0.000846577	0.00425719	0.842542	9	402	-0.0246009	0.00310184	3.83026e-15	-0.00651325	0.00348115	0.0615207	14	0.00611022	0.889805	0.00370926	3.30495e-11	0.0057307	0.255725	-0.0151151	0.0027744	-5.44805	5.09239e-08	0.871935	15.6171	0.000406253	9.31087e-05	37	16	85200915	16	83758416	F			NA	NA				chr16:85202390-85202631	N_Shore			TRUE				NA
cg23975840	0.115418	0.0236109	1.85721e-06	9	402	0.0650714	0.0171802	0.000157243	0.0746022	0.0145936	3.5574e-07	14	0.033888	0.000659521	0.0205446	0.00153847	0.0240242	0.00190089	0.0772087	0.014181	5.44451	5.19476e-08	0	1.6321	0.442174	9.45927e-05	37	12	117042895	12	115527278	R			NA	NA								NA	12:115527237-115527314			NA
cg00504599	0.0882599	0.0188711	4.85244e-06	9	402	0.0609467	0.0145701	3.01848e-05	0.0469828	0.00987096	2.10726e-06	14	0.0270851	0.0011196	0.0174233	0.000468741	0.0162497	0.00383637	0.0590932	0.0108822	5.43028	5.62655e-08	0	1.72636	0.421819	0.000102039	37	17	79428036	17	77042631	F			NA	NA	BAHCC1	NM_001080519	Body	chr17:79427930-79429135	Island			NA	17:77042526-77043730			NA
cg27617724	0.0534079	0.011937	1.18306e-05	9	402	0.0260061	0.00641944	5.31842e-05	0.0285363	0.00536378	1.17791e-07	14	0.0171328	0.00182522	0.00767653	0.000704692	0.0088299	0.00123024	0.0297951	0.00548803	5.42911	5.66352e-08	0.0755448	2.16344	0.339013	0.000102294	37	16	1416030	16	1356031	F			NA	NA	UNKL	NM_023076	3'UTR	chr16:1414417-1414851	S_Shore			NA	16:1355932-1356300			NA
cg01297806	0.0479168	0.0120571	9.33574e-05	9	402	0.0230643	0.00906955	0.0110742	0.0523888	0.00693282	6.79996e-14	14	0.0173051	0.00562399	0.0108456	0.0334532	0.0114129	4.42539e-06	0.0388509	0.00715784	5.42774	5.7072e-08	0.473715	3.80023	0.149552	0.000102667	37	2	235949554	2	235614293	R			NA	NA	SH3BP4	NM_014521	Body	chr2:235951452-235951814	N_Shore			NA	2:235614217-235615191			NA
cg20816493	-0.000265483	0.00958234	0.97792	9	402	0.0310055	0.0046738	4.3392e-11	0.0151119	0.00416372	0.000292659	14	0.0137532	0.984599	0.00558905	2.89699e-08	0.00685435	0.0274736	0.0224092	0.00413152	5.42396	5.82943e-08	0.678312	6.2172	0.0446634	0.000103706	37	7	131377089	7	131027629	R			NA	NA								TRUE	7:131027541-131027675	7:131376308-131378157	Unclassified	TRUE
cg10408731	0.064673	0.014086	7.09649e-06	9	402	0.0520821	0.0119193	1.31778e-05	0.0564413	0.0138895	5.05791e-05	14	0.0202172	0.00137946	0.0142535	0.000258188	0.022865	0.0135695	0.0562994	0.0103798	5.42392	5.8305e-08	0	0.259128	0.878478	0.000103706	37	7	65214843	7	64852278	F			NA	NA	CCT6P1	NR_003110	TSS1500	chr7:65215732-65216495	N_Shore			NA				NA
cg21400802	0.0616907	0.0105833	1.77952e-08	9	402	0.0148554	0.00485849	0.00226466	0.0273858	0.0042635	1.7371e-10	14	0.0151899	4.87991e-05	0.00580991	0.0105606	0.0070186	9.54458e-05	0.0232844	0.00429302	5.42379	5.8347e-08	0.773734	8.83917	0.0120393	0.000103706	37	1	153312501	1	151579125	R			NA	NA	PGLYRP4	NM_020393	Body					NA		1:153312368-153312553	Unclassified_Cell_type_specific	NA
cg03094134	0.0568872	0.0124516	7.83905e-06	9	402	0.0355104	0.00951105	0.000194781	0.0410806	0.00769654	1.07224e-07	14	0.0178714	0.00145684	0.0113736	0.00179514	0.0126701	0.00118559	0.0414568	0.00764925	5.41972	5.96912e-08	0	1.01972	0.600579	0.000105674	37	6	30297174	6	30405153	F			NA	NA	TRIM39;TRIM39	NM_172016;NM_021253	Body;Body	chr6:30294169-30295071	S_Shelf			NA				NA
cg08949143	0.113081	0.0185094	3.98592e-09	9	402	0.0503834	0.0147078	0.000627511	0.0567527	0.0129085	1.16973e-05	14	0.026566	2.07562e-05	0.017588	0.00417476	0.0212501	0.00756913	0.0653806	0.01207	5.41679	6.06777e-08	0.514075	4.11586	0.127718	0.000106996	37	13	30947713	13	29845713	F			NA	NA	LOC100188949	NR_024464	Body					NA				NA
cg08134678	0.0772996	0.0148761	4.33285e-07	9	402	0.0518704	0.0136918	0.00015671	0.04438	0.00972838	5.44126e-06	14	0.0213512	0.000294153	0.016373	0.00153471	0.0160149	0.00558567	0.054576	0.0100898	5.40904	6.33629e-08	0	1.56534	0.457185	0.000111291	37	12	57872430	12	56158697	F	rs3802989		NA	NA	ARHGAP9;ARHGAP9;ARHGAP9	NM_032496;NM_001080157;NM_001080156	Body;Body;TSS1500	chr12:57869075-57870182	S_Shelf			NA				NA
cg03794617	0.0686533	0.014844	6.11549e-06	9	402	0.0385965	0.0112717	0.000630777	0.0514891	0.00898146	1.17114e-08	14	0.0213052	0.00127131	0.013479	0.00419044	0.0147853	0.000496862	0.0487901	0.00902344	5.40704	6.40758e-08	0	1.47448	0.478433	0.000111831	37	17	78796999	17	76411594	F			NA	NA	RPTOR;RPTOR	NM_001163034;NM_020761	Body;Body	chr17:78798780-78799160	N_Shore			NA	17:76411574-76411664			NA
cg14799927	0.0695331	0.0155659	1.22008e-05	9	402	0.041433	0.0123604	0.000819114	0.0627797	0.0105166	2.90316e-09	14	0.0223413	0.00185626	0.0147809	0.00506078	0.0173125	0.000287564	0.0542916	0.0100417	5.40659	6.42363e-08	0	1.4626	0.481284	0.000111831	37	6	30175074	6	30283053	F			NA	NA	TRIM26	NM_003449	5'UTR					TRUE				NA
cg03440799	0.0923703	0.0165657	6.58341e-08	9	402	0.0463064	0.0125354	0.000227462	0.0473838	0.0104461	6.14394e-06	14	0.0237762	0.000102335	0.0149902	0.00200752	0.0171964	0.00586134	0.0551731	0.0102058	5.40607	6.44222e-08	0.333914	3.00262	0.222838	0.000111831	37	1	179334176	1	177600799	R			NA	NA	C1orf125;C1orf125	NM_182766;NM_144696	TSS1500;TSS1500	chr1:179334794-179335338	N_Shore			NA				NA
cg18090384	-0.00332379	0.00987852	0.736812	9	402	0.00933015	0.00120814	1.89832e-14	-0.00268001	0.00183852	0.145113	14	0.0141783	0.814653	0.00144473	1.06038e-10	0.00302658	0.375893	0.00701396	0.00129832	5.40233	6.57813e-08	0.850307	13.3607	0.00125533	0.000113576	37	22	50355424	22	48741428	R			NA	NA	PIM3	NM_001001852	Body	chr22:50353596-50357215	Island			NA	22:48739601-48743216			NA
cg00463732	0.0527036	0.0124237	3.15833e-05	9	402	0.0272748	0.0100195	0.00654934	0.0466131	0.00681867	1.13968e-11	14	0.0178314	0.00311997	0.0119815	0.0228221	0.0112249	3.28669e-05	0.0402104	0.00744375	5.4019	6.59398e-08	0	1.98183	0.371237	0.000113576	37	17	3704621	17	3651370	F			NA	NA	ITGAE	NM_002208	TSS200					NA				NA
cg03351487	0.0774783	0.0179805	2.38977e-05	9	402	0.0534513	0.0150745	0.000401674	0.0903994	0.0152629	3.83901e-09	14	0.0258068	0.00268	0.0180265	0.00302539	0.0251259	0.000320845	0.0688018	0.0127382	5.40121	6.61916e-08	0	1.57704	0.454516	0.000113576	37	2	169003820	2	168712066	R			NA	NA	STK39	NM_013233	Body					TRUE				NA
cg16352321	0.0535291	0.00879772	4.56238e-09	9	402	0.0263168	0.00800731	0.00103404	0.0207299	0.00423718	1.0929e-06	14	0.0126271	2.24296e-05	0.00957535	0.00598887	0.00697528	0.00295959	0.0277968	0.00514811	5.39941	6.68599e-08	0.615623	5.20323	0.0741538	0.000114284	37	20	33299610	20	32763271	R			NA	NA	TP53INP2	NM_021202	3'UTR	chr20:33296514-33298242	S_Shore	low-CpG:32763161-32763534		TRUE				NA
cg17390918	0.105006	0.0124933	3.74964e-15	9	402	0.0180176	0.00921368	0.0506791	0.0356031	0.00704421	4.79893e-07	14	0.0179312	4.73995e-09	0.011018	0.101988	0.0115962	0.00213894	0.0393825	0.00729632	5.39758	6.75468e-08	0.884125	17.26	0.000178663	0.000115017	37	5	10502512	5	10555512	F	rs75787815		NA	NA								TRUE				NA
cg13269964	0.0129133	0.0126695	0.30911	9	402	-0.0501615	0.00873235	1.0853e-08	-0.0381169	0.00606002	4.05406e-10	14	0.0181842	0.477618	0.0104424	1.55802e-06	0.00997606	0.000132998	-0.0361446	0.00670508	-5.39064	7.02086e-08	0.780682	9.11917	0.0104664	0.000118942	37	17	41924577	17	39280103	F			NA	TRUE	CD300LG;CD300LG;CD300LG;CD300LG;CD300LG;CD300LG;CD300LG;CD300LG	NM_001168323;NM_001168324;NM_001168324;NM_145273;NM_145273;NM_001168322;NM_001168323;NM_001168322	5'UTR;5'UTR;1stExon;1stExon;5'UTR;5'UTR;1stExon;1stExon					TRUE				NA
cg03602233	-0.025032	0.0172345	0.147681	9	402	-0.0594856	0.0126492	2.76753e-06	-0.0536976	0.00871429	8.99653e-10	14	0.0247362	0.311557	0.0151262	8.40293e-05	0.0143455	0.000181722	-0.0517138	0.00959407	-5.39019	7.0385e-08	0	1.4466	0.485149	0.000118942	37	16	75144040	16	73701541	F	rs62059205		NA	NA	ZNRF1	NM_032268	3'UTR					TRUE		16:75143961-75144171	Promoter_Associated	NA
cg07223106	0.048582	0.0121724	8.72979e-05	9	402	0.0378423	0.00941347	6.06531e-05	0.0335182	0.00626531	1.00315e-07	14	0.0174706	0.00542287	0.0112569	0.00077462	0.010314	0.00115494	0.0375768	0.0069727	5.38913	7.0801e-08	0	0.552206	0.758735	0.000119193	37	1	233155919	1	231222542	R			NA	NA	PCNXL2	NM_014801	Body					TRUE				NA
cg01028796	-0.0286719	0.0143818	0.0473204	9	402	-0.0522274	0.0135043	0.000113979	-0.0723049	0.00997455	6.41202e-13	14	0.0206418	0.164826	0.0161488	0.00122012	0.0164202	1.06559e-05	-0.0541668	0.0100552	-5.38693	7.16724e-08	0.275391	2.76011	0.251565	0.000120207	37	9	95525261	9	94565082	F		rs79087898	NA	NA	BICD2;BICD2	NM_015250;NM_001003800	Body;Body	chr9:95526459-95527825	N_Shore			NA		9:95525053-95525403	Promoter_Associated	NA
cg26021714	0.0694177	0.0127459	1.26673e-07	9	402	0.0296208	0.010074	0.00332154	0.0419922	0.0074138	1.73936e-08	14	0.0182938	0.000147879	0.0120468	0.0139394	0.0122047	0.000580278	0.0417935	0.00776333	5.38345	7.30708e-08	0.394208	3.30147	0.191909	0.000122093	37	14	21424117	14	20493957	R			NA	NA	RNASE2	NM_002934	Body					NA				NA
cg17864487	0.0874002	0.0181746	2.67432e-06	9	402	0.0668916	0.0166106	5.88877e-05	0.0582925	0.0132361	1.13042e-05	14	0.0260854	0.000806537	0.0198634	0.000758319	0.0217894	0.00746698	0.06886	0.0127928	5.38271	7.33731e-08	0	0.750197	0.687221	0.000122141	37	2	238643342	2	238308081	F	rs75677593		NA	NA	LRRFIP1;LRRFIP1;LRRFIP1;LRRFIP1;LRRFIP1	NM_001137553;NM_004735;NM_001137550;NM_001137552;NM_001137551	Body;Body;Body;Body;Body	chr2:238643905-238644109	N_Shore			TRUE				NA
cg24160243	0.076632	0.0223522	0.00071396	9	402	0.0681921	0.0194679	0.000471906	0.116208	0.0174279	3.52234e-11	14	0.0320814	0.0169093	0.0232802	0.00339846	0.02869	5.11132e-05	0.0846953	0.0157492	5.37774	7.54252e-08	0	1.77217	0.412267	0.00012509	37	6	167185027	6	167105017	F		rs75495085	NA	NA	RPS6KA2	NM_001006932	Body					NA	6:167104893-167105038			NA
cg25656283	0.066994	0.0158418	3.33622e-05	9	402	0.047241	0.015082	0.00176311	0.0814421	0.0128317	2.82699e-10	14	0.0227372	0.0032145	0.0180354	0.00880982	0.0211236	0.000115491	0.0630839	0.0117446	5.3713	7.81696e-08	0	1.55652	0.459203	0.000129161	37	10	50733196	10	50403202	R			NA	NA	ERCC6;PGBD3	NM_000124;NM_170753	Body;TSS1500					NA				NA
cg06707236	-0.055946	0.0285688	0.0513495	9	402	-0.0763956	0.0162871	2.93491e-06	-0.0800074	0.0141221	1.72595e-08	14	0.0410039	0.17244	0.0194765	8.76542e-05	0.0232479	0.000578519	-0.0753171	0.0140286	-5.36881	7.92587e-08	0	0.266951	0.875049	0.000129826	37	19	911965	19	862965	R			NA	NA	C19orf22	NM_138774	Body	chr19:911689-911996	Island			NA	19:862527-864703			NA
cg08289839	0.0706459	0.0140682	9.96886e-07	9	402	0.0510877	0.0129737	8.54438e-05	0.0365426	0.00795166	4.64126e-06	14	0.0201916	0.000467395	0.0155143	0.000991423	0.0130901	0.00524438	0.0481212	0.00896457	5.36794	7.96426e-08	0.0307278	2.0634	0.3564	0.000129826	37	13	111318640	13	110116641	R			NA	NA	CARS2	NM_024537	Body					NA	13:110116491-110116642			NA
cg13931640	0.0869976	0.0168312	4.94518e-07	9	402	0.0361016	0.0130735	0.00581472	0.0608006	0.00992582	1.12652e-09	14	0.0241573	0.000316624	0.0156337	0.0209312	0.01634	0.000198454	0.0549198	0.0102326	5.36711	8.00068e-08	0.401497	3.34167	0.18809	0.000129826	37	9	137277819	9	136417640	R			NA	NA	RXRA	NM_002957	Body					NA	9:136417608-136417979			NA
cg17520654	0.0676192	0.0118032	3.00126e-08	9	402	0.0332339	0.0107543	0.00203092	0.0343015	0.00680217	5.09235e-07	14	0.0169407	6.5651e-05	0.0128603	0.00975952	0.0111978	0.00218958	0.0405644	0.00755799	5.36709	8.00159e-08	0.372693	3.18823	0.203088	0.000129826	37	12	13409474	12	13300741	F	rs78077170		NA	NA								TRUE		12:13408457-13409874	Unclassified	NA
cg08759026	0.0585398	0.0122526	3.08237e-06	9	402	0.0334193	0.00927204	0.000321699	0.0363142	0.00691282	1.6884e-07	14	0.0175858	0.000872196	0.0110877	0.00257762	0.0113799	0.00141745	0.0388454	0.00723773	5.36707	8.00271e-08	0	1.54314	0.462287	0.000129826	37	11	69061454	11	68818030	R			NA	NA	MYEOV	NM_138768	TSS200					TRUE				TRUE
cg01498832	0.0664976	0.0166	8.23548e-05	9	402	0.0362079	0.0125942	0.00408936	0.0647828	0.00944647	9.82857e-12	14	0.0238254	0.00525399	0.0150605	0.0162094	0.0155509	3.10169e-05	0.0528514	0.00985061	5.36529	8.08186e-08	0.0645433	2.13799	0.343353	0.000130635	37	17	78682934	17	76297529	R			NA	NA	RPTOR;RPTOR	NM_001163034;NM_020761	Body;Body					NA	17:76297373-76297530			NA
cg05376738	0.0653694	0.0142838	7.57525e-06	9	402	0.0464562	0.00949072	1.07356e-06	0.0262389	0.0071078	0.000230091	14	0.0205011	0.00142975	0.0113493	4.25236e-05	0.0117009	0.0249315	0.0405716	0.00757078	5.35897	8.36965e-08	0.381259	3.23237	0.198655	0.000134452	37	1	212923780	1	210990403	F			NA	NA	NSL1;NSL1	NM_001042549;NM_015471	Body;Body					TRUE				NA
cg02617388	0.0842611	0.0140058	6.59119e-09	9	402	0.0537054	0.0154806	0.000534578	0.0387497	0.00970173	6.77779e-05	14	0.0201021	2.76933e-05	0.0185121	0.00371855	0.0159711	0.0152559	0.0555289	0.0103622	5.35879	8.37827e-08	0.366365	3.15639	0.206347	0.000134452	37	12	48216620	12	46502887	R			NA	NA				chr12:48213109-48214188	S_Shelf			NA				NA
cg11070172	0.0669849	0.0165225	6.79464e-05	9	402	0.0455304	0.0113928	6.69665e-05	0.0377636	0.0069965	7.73453e-08	14	0.0237143	0.004733	0.0136238	0.000831865	0.0115177	0.0010427	0.0441432	0.00824671	5.35282	8.65921e-08	0	1.24493	0.536619	0.000138463	37	14	23586812	14	22656652	R			NA	NA	CEBPE	NM_001805	Body					NA	14:22656634-22656816			NA
cg25003924	0.0648406	0.0122348	2.61815e-07	9	402	0.0346514	0.0107831	0.00133508	0.0381458	0.00736277	2.47801e-07	14	0.0175602	0.000222076	0.0128947	0.00720418	0.0121206	0.00164855	0.0422266	0.00788992	5.35197	8.70021e-08	0.0552249	2.11691	0.346992	0.000138484	37	15	52861754	15	50649046	R			NA	TRUE	ARPP19	NM_006628	TSS1500	chr15:52860752-52861410	S_Shore			NA		15:52860258-52862015	Promoter_Associated_Cell_type_specific	NA
cg08425678	0.101751	0.0206084	1.47969e-06	9	402	0.0608505	0.0155854	9.80533e-05	0.0662386	0.0146337	6.42578e-06	14	0.0295786	0.000581664	0.0186374	0.00109475	0.0240901	0.00596657	0.0706039	0.0131933	5.3515	8.7226e-08	0	1.41557	0.492735	0.000138484	37	1	14029478	1	13902065	R			NA	NA	PRDM2	NM_001135610	5'UTR	chr1:14026481-14027200	S_Shelf			NA		1:14029226-14029686	Unclassified	NA
cg11555067	0.0917273	0.0143704	8.83196e-10	9	402	0.0335153	0.0123384	0.00666569	0.0376874	0.00733761	3.13445e-07	14	0.0206255	8.69622e-06	0.0147546	0.0231162	0.0120792	0.00180842	0.045505	0.00851324	5.3452	9.03167e-08	0.672207	6.10142	0.0473253	0.000142882	37	2	99081350	2	98447782	F			NA	NA	INPP4A;INPP4A;INPP4A;INPP4A	NM_001566;NM_004027;NM_001134224;NM_001134225	5'UTR;5'UTR;5'UTR;5'UTR					TRUE		2:99081176-99081729	Promoter_Associated	NA
cg26870438	0.0803959	0.017279	5.40466e-06	9	402	0.0466145	0.0130277	0.000355484	0.0604221	0.0113564	1.17552e-07	14	0.0248	0.0011879	0.0155789	0.00277015	0.0186949	0.00122926	0.0575855	0.0107786	5.34256	9.16421e-08	0	1.36494	0.505368	0.000144167	37	10	6186015	10	6226021	F	rs78044187		NA	NA	PFKFB3	NM_001145443	TSS1500	chr10:6186520-6187855	N_Shore			NA	10:6225923-6226032			NA
cg22900266	0.0475831	0.0120807	0.000107281	9	402	0.0494969	0.0105378	2.84425e-06	0.0349535	0.00850587	4.16151e-05	14	0.017339	0.00606449	0.0126014	8.56981e-05	0.0140024	0.0125515	0.0440268	0.00824117	5.3423	9.17752e-08	0	0.650372	0.722393	0.000144167	37	2	65089000	2	64942504	R			NA	NA				chr2:65086804-65087180	S_Shore			NA		2:65088905-65089377	Unclassified_Cell_type_specific	NA
cg04956949	-0.0572612	0.0144639	9.91388e-05	9	402	-0.0361649	0.0113713	0.00149653	-0.049267	0.00780889	3.59217e-10	14	0.0207596	0.00581034	0.0135981	0.00782436	0.0128551	0.000126847	-0.0454711	0.0085188	-5.33773	9.41154e-08	0	0.87811	0.644645	0.000147324	37	7	73119262	7	72757198	F			NA	NA	STX1A;STX1A	NM_001165903;NM_004603	Body;Body	chr7:73118500-73118749	S_Shore			TRUE				TRUE
cg06629453	0.0515487	0.0127493	7.09752e-05	9	402	0.0362492	0.00918622	8.25804e-05	0.0389749	0.0074205	1.69606e-07	14	0.0182987	0.00484645	0.0109851	0.000967382	0.0122157	0.00141998	0.0398074	0.0074588	5.33697	9.45135e-08	0	0.521274	0.770561	0.00014743	37	2	98852910	2	98219342	F			NA	NA	VWA3B	NM_144992	Body					NA				NA
cg20451986	0.0787485	0.0179612	1.73838e-05	9	402	0.05327	0.0147982	0.00032733	0.0727906	0.013374	6.03372e-08	14	0.0257792	0.00225265	0.017696	0.00261008	0.0220165	0.000945735	0.0648968	0.0121616	5.33621	9.4912e-08	0	0.848954	0.654112	0.000147536	37	11	133928302	11	133433512	F			NA	NA								NA	11:133433475-133433567	11:133928086-133928366	Unclassified_Cell_type_specific	NA
cg05650911	0.0752661	0.0115736	4.49359e-10	9	402	0.0359788	0.00927278	0.000108289	0.022167	0.00608446	0.000277535	14	0.0166113	5.86975e-06	0.0110886	0.00117592	0.0100163	0.026891	0.0361956	0.00678462	5.33495	9.55725e-08	0.733125	7.49415	0.0235867	0.000148047	37	11	63585213	11	63341789	F	rs73492257		NA	NA	C11orf84	NM_138471	Body	chr11:63580537-63581740	S_Shelf			NA				NA
cg19623054	-0.0846485	0.0352559	0.0171103	9	402	-0.120152	0.0220964	6.15661e-08	-0.0790326	0.0194808	5.20265e-05	14	0.0506018	0.0943593	0.0264234	5.43733e-06	0.0320694	0.0137235	-0.100887	0.0189146	-5.33381	9.61728e-08	0	1.09893	0.577258	0.000148461	37	2	16085728	2	16003179	F			NA	NA	MYCN	NM_005378	Body	chr2:16079801-16083032	S_Shelf			NA	2:16003179-16003527			NA
cg05804170	-0.0047849	0.00446405	0.284849	9	402	-0.0194641	0.00186979	1.14705e-24	-0.0011828	0.000831371	0.15501	14	0.00640712	0.455179	0.00223595	0	0.00136861	0.38746	-0.00612094	0.0011484	-5.33	9.82147e-08	0.95891	48.6738	2.69531e-11	0.000151091	37	1	3121514	1	3111374	F			NA	NA	PRDM16;PRDM16	NM_022114;NM_199454	Body;Body					TRUE	1:3110879-3111753			NA
