# Supplementary material for: Epigenome-wide DNA methylation association study of CHIP provides insight into perturbed gene regulation
Source: Nat Commun. 2025 May 20;16:4678. doi: 10.1038/s41467-025-59333-w (PMC12092741; doi:10.1038/s41467-025-59333-w)
Supplement: Supplementary file 6 — Dataset 4 [file 41467_2025_59333_MOESM6_ESM.xlsx]

## Sheet: Supplementary Data 4
CpG	beta.chs	se.chs	p.chs	nCase.chs	N.chs	beta.aric	se.aric	p.aric	beta.fhs	se.fhs	p.fhs	nCase.fhs	se.adj.fhs	p.adj.fhs	se.adj.aric	p.adj.aric	all.TE.fixed	all.seTE.fixed	all.zval.fixed	all.pval.fixed	all.I2	all.Q	all.heterogeneity.p	FDR.fixed	Genome_Build	CHR	MAPINFO	Chromosome_36	Coordinate_36	Strand	Probe_SNPs	Probe_SNPs_10	Random_Loci	Methyl27_Loci	UCSC_RefGene_Name	UCSC_RefGene_Accession	UCSC_RefGene_Group	UCSC_CpG_Islands_Name	Relation_to_UCSC_CpG_Island	Phantom	DMR	Enhancer	HMM_Island	Regulatory_Feature_Name	Regulatory_Feature_Group	DHS
cg19825437	-0.0387204	0.00616395	1.18356e-09	80	532	-0.0398122	0.0131248	0.00250489	-0.0409814	0.00263769	3.0185e-52	166	0.0034593	0	0.0151931	0.00878227	-0.040416	0.00295893	-13.659	1.78482e-42	0	0.10396	0.949348	8.51577e-37	37	3	169383292	3	170865986	R			NA	NA				chr3:169386268-169387187	N_Shelf		RDMR	NA		3:169383094-169383375	Unclassified_Cell_type_specific	NA
cg08343644	-0.0439111	0.00624016	1.35518e-11	80	532	-0.0164076	0.00372269	1.20413e-05	-0.0236242	0.00197717	4.05168e-32	166	0.00259303	0	0.00430933	0.000140405	-0.0242041	0.0020931	-11.5638	6.2869e-31	0.849588	13.2968	0.00129607	1.49981e-25	37	16	57662060	16	56219561	F			NA	NA	GPR56;GPR56;GPR56;GPR56;GPR56;GPR56;GPR56	NM_201525;NM_001145771;NM_201524;NM_001145772;NM_001145770;NM_005682;NM_001145773	TSS1500;TSS1500;TSS1500;TSS1500;5'UTR;5'UTR;TSS1500					TRUE		16:57660834-57662332	Unclassified_Cell_type_specific	NA
cg19529621	-0.0312536	0.00872999	0.000400965	80	532	-0.0318545	0.0148522	0.0323035	-0.0531091	0.00370418	5.0999e-45	166	0.00485799	0	0.0171927	0.063912	-0.0470172	0.00412123	-11.4085	3.79117e-30	0.643543	5.61077	0.0604834	6.02951e-25	37	12	2045722	12	1915983	R			NA	NA								TRUE				TRUE
cg01028796	-0.0435007	0.00813875	1.80188e-07	80	532	-0.0213	0.0141696	0.133219	-0.0462877	0.00360186	9.44072e-37	166	0.00472379	0	0.0164025	0.194088	-0.0441667	0.00396438	-11.1409	7.93187e-29	0.0705402	2.15179	0.340993	9.46117e-24	37	9	95525261	9	94565082	F		rs79087898	NA	NA	BICD2;BICD2	NM_015250;NM_001003800	Body;Body	chr9:95526459-95527825	N_Shore			NA		9:95525053-95525403	Promoter_Associated	NA
cg02003183	0.0637242	0.00886658	5.34551e-12	80	532	0.00952927	0.00807867	0.238562	0.0438995	0.00357787	9.83741e-34	166	0.00469233	0	0.00935174	0.30821	0.0418752	0.00379125	11.0452	2.31193e-28	0.890241	18.2218	0.000110455	2.20615e-23	37	14	103415882	14	102485635	F			NA	NA	CDC42BPB	NM_006035	Body					TRUE	14:102485602-102485692	14:103415151-103416162	Unclassified	NA
cg17607231	0.0435159	0.00940175	5.504e-06	80	532	0.0187106	0.00825561	0.0237199	0.0494236	0.00395983	8.11253e-35	166	0.00519327	0	0.00955656	0.0502436	0.0426301	0.00410509	10.3847	2.91092e-25	0.749524	7.98479	0.0184555	2.31477e-20	37	2	231090329	2	230798573	R			NA	TRUE	SP140;SP140	NM_001005176;NM_007237	TSS200;TSS200					NA		2:231090068-231091293	Promoter_Associated	NA
cg20731257	-0.0441274	0.00831313	2.16697e-07	80	532	-0.0301891	0.00740298	5.04634e-05	-0.0387975	0.0036143	2.31198e-26	166	0.00474012	2.22045e-16	0.00856957	0.000426974	-0.0382452	0.00371151	-10.3045	6.72671e-25	0	1.39801	0.49708	4.58494e-20	37	2	87883497	2	87664612	F			NA	NA								NA	2:87664612-87664679			NA
cg12976883	0.0245097	0.00564348	1.92871e-05	80	532	0.0093175	0.00611541	0.128042	0.0310718	0.00248427	5.9385e-35	166	0.00325808	0	0.0070791	0.188107	0.026674	0.00262109	10.1767	2.51964e-24	0.749386	7.98041	0.018496	1.49308e-19	37	2	231090376	2	230798620	R			NA	NA	SP140;SP140	NM_001005176;NM_007237	TSS200;TSS200					NA		2:231090068-231091293	Promoter_Associated	NA
cg23843953	-0.0284898	0.00670821	2.89885e-05	80	532	-0.0166585	0.00931579	0.074161	-0.0276022	0.00229733	1.89199e-32	166	0.00301292	0	0.0107838	0.122402	-0.0270746	0.00266329	-10.1659	2.81642e-24	0	1.00814	0.604068	1.49308e-19	37	1	230262390	1	228329013	F			NA	NA	GALNT2	NM_004481	Body					TRUE				NA
cg03646605	-0.0392943	0.00533728	1.77566e-12	80	532	-0.0297226	0.0146114	0.0422937	-0.0244546	0.0026431	4.28229e-20	166	0.0034664	1.72895e-12	0.0169139	0.0788681	-0.028882	0.00286507	-10.0807	6.72399e-24	0.632332	5.43969	0.0658851	3.20816e-19	37	11	86383804	11	86061452	R			NA	NA	ME3;ME3;ME3	NM_001014811;NM_001161586;NM_006680	TSS1500;TSS200;TSS1500	chr11:86382695-86383586	S_Shore			NA				NA
cg13810673	0.0449557	0.00759347	8.83376e-09	80	532	-0.00538199	0.00761456	0.479916	0.0370851	0.00306257	6.38435e-33	166	0.00401653	0	0.00881449	0.541475	0.0326373	0.00329332	9.91015	3.76092e-23	0.910961	22.4622	1.32555e-05	1.51869e-18	37	14	88473038	14	87542791	F			NA	NA	GPR65	NM_003608	5'UTR					NA		14:88472565-88473428	Promoter_Associated	NA
cg25463483	0.0365039	0.00583077	1.33478e-09	80	532	-0.000558235	0.00779676	0.942941	0.0236696	0.00214197	8.30244e-28	166	0.00280917	0	0.0090254	0.950681	0.0241451	0.00243678	9.9086	3.81962e-23	0.833513	12.013	0.00246275	1.51869e-18	37	6	30530544	6	30638523	R			NA	NA	PRR3;PRR3	NM_001077497;NM_025263	3'UTR;3'UTR					NA				NA
cg01133215	0.0315424	0.00704336	1.07292e-05	80	532	0.009066	0.0065315	0.165551	0.0331117	0.00276684	3.26743e-32	166	0.00362868	0	0.00756076	0.230495	0.0291303	0.002967	9.81811	9.40946e-23	0.760864	8.36345	0.0152721	3.45343e-18	37	6	45399681	6	45507659	F			NA	NA	RUNX2;RUNX2;RUNX2	NM_001015051;NM_001024630;NM_004348	Body;Body;Body					TRUE		6:45399581-45399731	Gene_Associated_Cell_type_specific	NA
cg23534245	-0.0523586	0.00850708	2.42285e-09	80	532	-0.0348658	0.00986354	0.000433964	-0.0329453	0.00346096	3.67974e-21	166	0.00453901	3.92131e-13	0.0114179	0.00226099	-0.0369864	0.00377894	-9.7875	1.27413e-22	0.511282	4.09234	0.129229	4.34226e-18	37	20	6751435	20	6699435	F			NA	NA	BMP2	NM_001200	Body	chr20:6748052-6749546	S_Shore		CDMR	NA				NA
cg02341556	-0.0372744	0.00896815	4.23118e-05	80	532	-0.0235458	0.00733939	0.00139473	-0.0401469	0.00356873	9.74366e-29	166	0.00468034	0	0.00849595	0.0055814	-0.0364533	0.00372839	-9.77724	1.41001e-22	0.31957	2.93932	0.230004	4.48498e-18	37	11	118781978	11	118287188	F			NA	NA	BCL9L	NM_182557	TSS1500	chr11:118781060-118781732	S_Shore			NA				TRUE
cg06124793	-0.0279986	0.00753718	0.000242832	80	532	-0.0200934	0.0133266	0.132051	-0.0313023	0.00268683	1.18195e-30	166	0.00352374	0	0.0154267	0.192742	-0.0302739	0.0031259	-9.68486	3.497e-22	0	0.611822	0.736452	1.04281e-17	37	11	1939725	11	1896301	F		rs2974948	NA	NA	TNNT3;TNNT3;TNNT3;TNNT3	NM_006757;NM_001042782;NM_001042781;NM_001042780	TSS1500;TSS1500;TSS1500;TSS1500					NA				NA
cg15728320	-0.0296306	0.00602486	1.44708e-06	80	532	-0.0173394	0.0115548	0.133887	-0.0244585	0.00225399	6.82928e-27	166	0.00295608	1.11022e-16	0.0133756	0.194857	-0.0251544	0.00260311	-9.66321	4.32094e-22	0	0.948776	0.622266	1.21272e-17	37	1	47658945	1	47431532	R			NA	NA								TRUE		1:47658105-47659561	Unclassified	TRUE
cg11460110	0.0373274	0.00610131	2.97533e-09	80	532	0.00855041	0.00408076	0.0364908	0.0263817	0.0024322	7.14771e-27	166	0.0031898	1.11022e-16	0.00472382	0.0702861	0.0234101	0.00242565	9.65106	4.86521e-22	0.874737	15.9664	0.000341153	1.28961e-17	37	6	30530458	6	30638437	R			NA	NA	PRR3;PRR3	NM_001077497;NM_025263	3'UTR;3'UTR					NA				NA
cg02976843	0.0398877	0.00785456	6.7251e-07	80	532	-0.00429461	0.0093852	0.647381	0.0323053	0.00277582	1.35451e-30	166	0.00364046	0	0.0108642	0.692621	0.030436	0.00316012	9.63127	5.89949e-22	0.832373	11.9313	0.00256542	1.48146e-17	37	17	2843257	17	2790007	R			NA	NA	RAP1GAP2;RAP1GAP2	NM_015085;NM_001100398	Body;Body					TRUE	17:2789856-2790027			NA
cg07262247	-0.0450994	0.00940889	2.59359e-06	80	532	-0.0099176	0.0029899	0.000955156	-0.0424538	0.00320206	6.13877e-39	166	0.00419946	0	0.00346106	0.00416377	-0.0247205	0.00256935	-9.62132	6.49898e-22	0.950999	40.8155	1.37094e-09	1.5504e-17	37	5	131593730	5	131621629	F			NA	NA	PDLIM4;PDLIM4	NM_003687;NM_001131027	Body;Body	chr5:131593039-131593813	Island			NA	5:131620939-131621630			TRUE
cg20341535	-0.0361579	0.00690764	3.12853e-07	80	532	-0.0129952	0.00462378	0.00507964	-0.0291745	0.00272043	2.57041e-26	166	0.00356781	3.33067e-16	0.00535241	0.0151859	-0.0260619	0.00272749	-9.55527	1.23262e-21	0.774192	8.85709	0.0119318	2.80052e-17	37	11	118017101	11	117522311	R		rs2946742	NA	NA	SCN4B;SCN4B;SCN4B;SCN4B	NM_001142348;NM_001142349;NR_024527;NM_174934	Body;TSS1500;TSS1500;Body	chr11:118016237-118016984	S_Shore			TRUE		11:118015172-118017490	Unclassified	NA
cg08160085	-0.0342077	0.0114005	0.00292269	80	532	-0.0365712	0.0137998	0.00822158	-0.0490484	0.00421793	1.50727e-30	166	0.00553176	0	0.0159744	0.0220584	-0.0453664	0.00475157	-9.54768	1.32627e-21	0	1.70421	0.426517	2.87634e-17	37	12	2045730	12	1915991	R			NA	NA								TRUE				TRUE
cg10383568	-0.0296781	0.0071591	4.4244e-05	80	532	-0.0218278	0.0115518	0.0592162	-0.0295153	0.00266357	5.98095e-28	166	0.00349324	0	0.0133722	0.102611	-0.0291434	0.00305634	-9.53538	1.49341e-21	0	0.316197	0.853766	3.09798e-17	37	11	6589761	11	6546337	F			NA	NA	DNHD1	NM_144666	Body	chr11:6591960-6592795	N_Shelf			NA				TRUE
cg08387014	-0.0318251	0.00631777	8.19262e-07	80	532	-0.0083289	0.00429488	0.052857	-0.0235648	0.00211536	3.18572e-28	166	0.00277426	0	0.00497169	0.0938817	-0.0214698	0.00226201	-9.49147	2.27805e-21	0.804745	10.243	0.005967	4.52878e-17	37	11	1848742	11	1805318	R			NA	NA				chr11:1847156-1847381	S_Shore			TRUE				NA
cg20494635	-0.0251415	0.0068164	0.000268173	80	532	-0.0188361	0.00619659	0.00245298	-0.0313074	0.00281955	4.69656e-28	166	0.00369781	0	0.00717307	0.00864101	-0.0280198	0.00296057	-9.4643	2.9552e-21	0.233112	2.60794	0.271452	5.381e-17	37	11	2012071	11	1968647	R			NA	NA	LOC100133545	NR_024471	TSS1500	chr11:2013333-2013617	N_Shore			NA		11:2011499-2012185	Unclassified_Cell_type_specific	NA
cg19755435	0.0527937	0.0100847	3.11972e-07	80	532	0.00297437	0.0094856	0.753941	0.0430875	0.00378448	2.22174e-29	166	0.0049633	0	0.0109804	0.786483	0.039047	0.00412672	9.46198	3.02171e-21	0.849774	13.3133	0.00128545	5.381e-17	37	14	88473001	14	87542754	F			NA	NA	GPR65	NM_003608	5'UTR					NA		14:88472565-88473428	Promoter_Associated	NA
cg17852932	-0.0387417	0.00760306	6.18519e-07	80	532	-0.0157618	0.0130239	0.226587	-0.0302677	0.00287255	1.77059e-25	166	0.00376732	8.88178e-16	0.0150762	0.295804	-0.0311659	0.00329408	-9.46117	3.04507e-21	0.0447284	2.09365	0.351051	5.381e-17	37	5	131596064	5	131623963	R	rs75144844		NA	NA	PDLIM4;PDLIM4	NM_003687;NM_001131027	Body;Body	chr5:131593039-131593813	S_Shelf			TRUE				NA
cg25694915	-0.0340533	0.00751291	8.445e-06	80	532	-0.0180997	0.0131786	0.170046	-0.0335859	0.00310621	1.02424e-26	166	0.00407375	1.11022e-16	0.0152553	0.235443	-0.0328778	0.00348639	-9.43031	4.08893e-21	0	0.993104	0.608626	6.96757e-17	37	2	169658981	2	169367227	R			NA	NA	NOSTRIN;NOSTRIN;NOSTRIN;NOSTRIN	NM_001171631;NM_052946;NM_001171632;NM_001039724	5'UTR;TSS200;TSS200;TSS200					TRUE				NA
cg10198943	-0.028307	0.00512579	7.28432e-08	80	532	-0.0306174	0.0131296	0.0199768	-0.0235349	0.00242421	6.21749e-22	166	0.00317933	1.33671e-13	0.0151986	0.0439582	-0.0250371	0.0026601	-9.4121	4.86338e-21	0	0.764996	0.682155	8.00147e-17	37	5	75668478	5	75704234	F		rs80354322	NA	NA								TRUE				TRUE
cg25292882	-0.0252639	0.00426619	8.75858e-09	80	532	-0.0199038	0.0138098	0.149939	-0.0245816	0.00260725	8.55324e-21	166	0.00341938	6.53033e-13	0.015986	0.213105	-0.0247145	0.00263172	-9.39099	5.94371e-21	0	0.108654	0.947123	9.45291e-17	37	15	39431467	15	37218759	F			NA	NA								TRUE				NA
cg21517792	-0.0185254	0.00608307	0.00253133	80	532	-0.0129521	0.00416854	0.00196301	-0.0240951	0.00211363	1.8931e-29	166	0.00277199	0	0.00482543	0.00727181	-0.0209515	0.00223544	-9.37243	7.08814e-21	0.523051	4.19332	0.122866	1.09094e-16	37	14	105885531	14	104956576	R			NA	NA	MTA1	NM_004689	TSS1500	chr14:105881312-105881747	S_Shelf			NA				NA
cg22562591	0.0208514	0.00546796	0.000166621	80	532	-0.00124649	0.00481802	0.795929	0.0228562	0.00185378	4.87591e-34	166	0.0024312	0	0.00557726	0.82315	0.0192702	0.00206382	9.33717	9.89409e-21	0.87335	15.7916	0.000372308	1.4553e-16	37	8	82002977	8	82165532	R			NA	NA	PAG1	NM_018440	5'UTR					TRUE		8:82002882-82003165	Promoter_Associated_Cell_type_specific	NA
cg02133234	-0.0304628	0.00532298	2.55132e-08	80	532	-0.0204061	0.0144001	0.156887	-0.0216699	0.00222729	5.09366e-22	166	0.00292107	1.18461e-13	0.0166693	0.220885	-0.0236289	0.00253113	-9.33535	1.00655e-20	0.0634105	2.13541	0.343797	1.4553e-16	37	8	144922496	8	144994484	R			NA	NA	NRBP2	NM_178564	5'UTR	chr8:144922744-144923112	N_Shore			NA		8:144921908-144923840	Unclassified	NA
cg12873476	-0.0430629	0.00828606	3.76466e-07	80	532	-0.0217361	0.00734218	0.00317225	-0.0363875	0.00367606	1.00697e-22	166	0.00482111	4.44089e-14	0.00849919	0.0105449	-0.0349092	0.00374157	-9.33008	1.05794e-20	0.422732	3.4646	0.176877	1.48461e-16	37	8	142402728	8	142471910	R			NA	NA				chr8:142401533-142402494	S_Shore			TRUE	8:142470754-142471911	8:142401151-142402897	Promoter_Associated	NA
cg12252865	-0.0499013	0.00688959	3.76636e-12	80	532	-0.0129299	0.00384757	0.000818637	-0.0229375	0.00257522	9.31374e-19	166	0.00337737	1.10958e-11	0.00445388	0.00369525	-0.0233369	0.00250669	-9.30984	1.28023e-20	0.901673	20.3403	3.8296e-05	1.74521e-16	37	3	13520771	3	13495771	F			NA	NA	HDAC11;HDAC11	NM_001136041;NM_024827	TSS1500;TSS1500	chr3:13520912-13521319	N_Shore			NA				NA
cg16116203	-0.040438	0.00859476	3.89175e-06	80	532	-0.0249762	0.0114168	0.0290121	-0.0375634	0.00364379	1.77824e-24	166	0.00477879	3.77476e-15	0.0132159	0.0587765	-0.0370376	0.00398246	-9.30018	1.40212e-20	0	1.00156	0.606057	1.85071e-16	37	12	6876922	12	6747183	F			NA	NA	PTMS	NM_002824	Body	chr12:6875481-6876923	Island			NA	12:6745551-6747342	12:6875298-6877260	Promoter_Associated	NA
cg00549412	-0.0408858	0.00932608	1.61707e-05	80	532	-0.0339177	0.011985	0.00478355	-0.0355627	0.00345662	2.18504e-24	166	0.00453332	4.32987e-15	0.0138737	0.0144953	-0.0363684	0.00391173	-9.29727	1.44099e-20	0	0.297411	0.861823	1.85071e-16	37	21	43933482	21	42806551	F			NA	NA	SLC37A1	NM_018964	5'UTR	chr21:43933589-43934832	N_Shore			NA	21:42806487-42807901	21:43933463-43934833	Promoter_Associated_Cell_type_specific	TRUE
cg08574423	0.0144247	0.00385437	0.000218648	80	532	0.00655382	0.00460317	0.154946	0.0158888	0.00141192	9.36361e-29	166	0.00185171	0	0.00532856	0.218719	0.0148047	0.00159278	9.29486	1.47398e-20	0.272749	2.75008	0.252829	1.85071e-16	37	19	12724912	19	12585912	F			NA	NA	ZNF791	NM_153358	Body	chr19:12721532-12722116	S_Shelf			NA		19:12724379-12725110	Unclassified	NA
cg19695507	0.0341804	0.00833872	5.35549e-05	80	532	0.00076432	0.00660883	0.907961	0.0327125	0.00271434	1.23858e-32	166	0.00355982	0	0.00765028	0.920418	0.0279583	0.00300992	9.28872	1.56154e-20	0.866452	14.9758	0.000559805	1.90437e-16	37	10	13526193	10	13566199	F	rs80213451		NA	NA	BEND7;BEND7	NM_152751;NM_001100912	Body;Body				DMR	NA				NA
cg26076905	0.0170231	0.00564788	0.00279915	80	532	-0.01129	0.00697857	0.106138	0.0312001	0.00236487	1.38669e-38	166	0.0031015	0	0.00807828	0.16224	0.023927	0.00257658	9.28636	1.59655e-20	0.923072	25.9983	2.26222e-06	1.90437e-16	37	5	67522298	5	67558054	F			NA	NA	PIK3R1	NM_181523	TSS200					NA				NA
cg18105735	-0.0263017	0.00494585	2.06327e-07	80	532	-0.0268707	0.0131925	0.0420317	-0.0220651	0.00226108	3.85154e-22	166	0.00296538	1.00031e-13	0.0152715	0.0784862	-0.0232848	0.00250873	-9.28154	1.67042e-20	0	0.596403	0.742152	1.94389e-16	37	17	7922470	17	7863195	F			NA	NA	GUCY2D	NM_000180	3'UTR	chr17:7919021-7919867	S_Shelf			NA				NA
cg00328729	-0.0283469	0.00555886	6.07031e-07	80	532	-0.0229952	0.013478	0.0884118	-0.0231296	0.00231614	4.29997e-23	166	0.00303759	2.64233e-14	0.0156019	0.140516	-0.0242915	0.00262751	-9.24505	2.3512e-20	0	0.68542	0.709844	2.67097e-16	37	11	45231175	11	45187751	R			NA	NA	PRDM11	NM_020229	Body	chr11:45234222-45234428	N_Shelf			TRUE	11:45187602-45187903			TRUE
cg01433297	-0.0297547	0.00689174	2.15137e-05	80	532	-0.0408024	0.0131998	0.00207017	-0.0323527	0.00319305	1.02941e-23	166	0.00418765	1.11022e-14	0.0152798	0.00757729	-0.032128	0.00348447	-9.22033	2.962e-20	0	0.443761	0.801011	3.28659e-16	37	20	4151816	20	4099816	R			NA	NA	SMOX;SMOX;SMOX;SMOX	NM_175839;NM_175841;NM_175840;NM_175842	5'UTR;5'UTR;5'UTR;5'UTR	chr20:4152866-4153398	N_Shore			TRUE				NA
cg02688118	0.0348632	0.00777051	1.0346e-05	80	532	0.00100812	0.00881992	0.909032	0.035956	0.00317279	3.95277e-29	166	0.00416108	0	0.0102098	0.921345	0.0317448	0.00345219	9.19556	3.73059e-20	0.804849	10.2485	0.00595081	4.04533e-16	37	13	114918456	13	113936558	R			NA	NA				chr13:114914536-114914753	S_Shelf			NA	13:113936432-113936818			NA
cg12686055	-0.0197473	0.00578684	0.000732868	80	532	-0.0292934	0.0133936	0.0290525	-0.0282982	0.00257613	1.6681e-27	166	0.00337856	0	0.0155042	0.0588403	-0.0262329	0.00286736	-9.1488	5.75721e-20	0	1.66874	0.434149	6.1042e-16	37	12	45628262	12	43914529	F			NA	NA	ANO6;ANO6;ANO6	NM_001142679;NM_001142680;NM_001025356	Body;Body;Body					TRUE				NA
cg02850815	0.049509	0.00728126	5.73673e-11	80	532	-0.0010592	0.00903493	0.906707	0.0252641	0.00261463	9.58259e-22	166	0.00342906	1.73639e-13	0.0104587	0.919332	0.0271806	0.00297417	9.13887	6.31106e-20	0.882401	17.0069	0.00020277	6.54597e-16	37	8	144896183	8	144968171	F			NA	NA	SCRIB;SCRIB;MIR937	NM_015356;NM_182706;NR_030633	Body;Body;TSS1500	chr8:144897283-144898354	N_Shore			NA				NA
cg19351603	-0.0370334	0.00634849	1.4135e-08	80	532	-0.0197976	0.0101481	0.0514575	-0.0231647	0.00248998	2.69463e-20	166	0.00326558	1.30684e-12	0.0117473	0.0919319	-0.0257054	0.00281907	-9.11843	7.6222e-20	0.505222	4.04222	0.132509	7.7377e-16	37	19	45943663	19	50635503	R			NA	NA				chr19:45942865-45943396	S_Shore			NA		19:45942731-45943768	Promoter_Associated	NA
cg16505233	0.0174491	0.00418748	4.04861e-05	80	532	0.0076646	0.00459678	0.0958699	0.0178513	0.0016722	4.26741e-26	166	0.00219308	4.44089e-16	0.00532116	0.149754	0.0165767	0.00182494	9.08346	1.0518e-19	0.372309	3.18628	0.203286	1.04549e-15	37	3	5239311	3	5214311	F			NA	NA	EDEM1	NM_014674	Body					TRUE		3:5239099-5239575	Unclassified	NA
cg09387152	0.0374456	0.00678289	7.35468e-08	80	532	0.00800806	0.00463329	0.0843469	0.0277916	0.00265781	4.0103e-25	166	0.00348568	1.55431e-15	0.00536342	0.135414	0.0243486	0.00268411	9.07139	1.1751e-19	0.857001	13.9862	0.000918218	1.14421e-15	37	14	75689066	14	74758819	R			NA	NA								TRUE		14:75689005-75689312	Unclassified_Cell_type_specific	TRUE
cg17136255	-0.0318739	0.00711257	1.05882e-05	80	532	-0.0219522	0.0129388	0.0901992	-0.0258842	0.0025355	4.82894e-24	166	0.00332528	6.99441e-15	0.0149778	0.142744	-0.0267639	0.00295319	-9.06272	1.27233e-19	0	0.689347	0.708452	1.21412e-15	37	7	2516929	7	2483455	R			NA	NA								TRUE		7:2516630-2518294	Unclassified	NA
cg01558110	-0.0354511	0.00824751	2.33286e-05	80	532	-0.00968673	0.00377731	0.0105341	-0.0322133	0.0028118	1.01675e-29	166	0.00368765	0	0.00437255	0.026736	-0.0241685	0.00266746	-9.06049	1.29871e-19	0.886362	17.5997	0.000150752	1.21498e-15	37	22	50607681	22	48949808	R			NA	NA	PANX2;PANX2;PANX2	NM_001160300;NM_052839;NR_027691	TSS1500;TSS1500;TSS1500	chr22:50607823-50608040	N_Shore		RDMR	NA		22:50607471-50607682	Unclassified_Cell_type_specific	TRUE
cg07081759	0.0368484	0.00741807	1.14532e-06	80	532	-0.00203813	0.0102073	0.841792	0.0269945	0.00255153	1.14194e-25	166	0.0033463	6.66134e-16	0.0118158	0.863051	0.0267426	0.00295348	9.05461	1.37061e-19	0.743413	7.79462	0.0202964	1.25759e-15	37	10	126330905	10	126320895	F			NA	NA	FAM53B	NM_014661	Body					NA	10:126320835-126320925	10:126330522-126330924	Promoter_Associated	NA
cg24535475	-0.0312602	0.00794208	0.000103168	80	532	-0.0289792	0.0131212	0.0275162	-0.0287631	0.00276815	7.80884e-25	166	0.00363039	2.33147e-15	0.0151889	0.0564016	-0.029185	0.00322644	-9.04556	1.48894e-19	0	0.0819647	0.959846	1.34039e-15	37	12	7167900	12	7038161	F			NA	NA	C1S;C1S	NM_001734;NM_201442	TSS200;TSS200					TRUE				TRUE
cg22962923	-0.0233127	0.00561319	4.28597e-05	80	532	-0.0146318	0.0117442	0.213213	-0.0234457	0.00224728	5.09645e-25	166	0.00294728	1.77636e-15	0.0135949	0.281806	-0.0231048	0.00256266	-9.01593	1.952e-19	0	0.403188	0.817427	1.72471e-15	37	1	1839959	1	1829819	R			NA	NA				chr1:1839958-1840601	Island			NA		1:1839786-1841459	Promoter_Associated	NA
cg01966117	-0.0221285	0.00668651	0.00104965	80	532	-0.0265345	0.00486792	6.87586e-08	-0.0238213	0.0026153	1.56487e-19	166	0.00342994	3.78175e-12	0.00563503	2.49127e-06	-0.024164	0.00268355	-9.00447	2.16716e-19	0	0.279612	0.869527	1.88e-15	37	3	52528714	3	52503754	F			NA	NA	STAB1	NM_015136	TSS1500					TRUE				TRUE
cg26904049	-0.0413225	0.00697985	8.83612e-09	80	532	-0.0327505	0.0127799	0.0105882	-0.0247342	0.00279551	1.56177e-18	166	0.00366628	1.51548e-11	0.0147938	0.0268426	-0.0285247	0.00317035	-8.99734	2.31262e-19	0.556774	4.51237	0.10475	1.97036e-15	37	1	167091094	1	165357718	F			NA	NA	DUSP27	NM_001080426	Body	chr1:167090575-167091010	S_Shore			NA		1:167090716-167091129	Unclassified_Cell_type_specific	TRUE
cg14333542	-0.0271304	0.00588297	5.93595e-06	80	532	-0.0228891	0.0117656	0.0521107	-0.0267702	0.00271621	1.52041e-22	166	0.00356227	5.69544e-14	0.0136197	0.0928433	-0.0266772	0.00297366	-8.97119	2.9333e-19	0	0.0839762	0.958881	2.44425e-15	37	10	75647561	10	75317567	R			NA	NA								TRUE				TRUE
cg05302489	-0.0683586	0.00892477	2.63279e-13	80	532	-0.0259572	0.0137114	0.0587415	-0.0308191	0.00409635	7.17415e-14	166	0.00537232	9.65693e-09	0.0158721	0.101966	-0.039652	0.00442062	-8.96977	2.97129e-19	0.855006	13.7936	0.00101099	2.44425e-15	37	6	31760426	6	31868405	F			NA	NA	VARS	NM_006295	Body	chr6:31763240-31763905	N_Shelf			NA				NA
cg07123182	-0.0103847	0.00419007	0.0137511	80	532	-0.0314715	0.00551972	1.72737e-08	-0.015783	0.00158825	6.91632e-23	166	0.00208297	3.53051e-14	0.00638954	8.41572e-07	-0.0160292	0.00179048	-8.95245	3.47684e-19	0.739233	7.66968	0.0216048	2.81165e-15	37	11	2722391	11	2678967	F			NA	NA	KCNQ1OT1;KCNQ1;KCNQ1	NR_002728;NM_000218;NM_181798	TSS1500;Body;Body	chr11:2720410-2722087	S_Shore			NA				NA
cg12103569	0.0406217	0.00731036	6.10038e-08	80	532	0.000181525	0.00788018	0.981628	0.034222	0.00330473	1.11422e-24	166	0.00433412	2.88658e-15	0.00912197	0.984123	0.0307761	0.00345105	8.91789	4.75251e-19	0.853961	13.6949	0.00106214	3.77921e-15	37	12	132258560	12	130824513	R			NA	NA	SFRS8	NM_004592	Body					TRUE		12:132258359-132258817	Gene_Associated	NA
cg08157575	-0.0335701	0.00759814	1.39482e-05	80	532	-0.013794	0.00568186	0.0154358	-0.0327472	0.00319402	3.11871e-24	166	0.00418892	5.44009e-15	0.00657722	0.0359719	-0.0283966	0.00320376	-8.86352	7.75266e-19	0.69095	6.47145	0.0393316	6.06387e-15	37	14	101660727	14	100730480	R		rs36012354	NA	NA								TRUE				NA
cg14286292	-0.0330531	0.00623176	2.21283e-07	80	532	-0.0164679	0.00552089	0.00295176	-0.0231974	0.00257663	3.9989e-19	166	0.00337922	6.66245e-12	0.0063909	0.00997269	-0.0238434	0.0026938	-8.8512	8.65814e-19	0.437016	3.5525	0.169272	6.66289e-15	37	9	130546644	9	129586465	F			NA	NA				chr9:130547264-130549117	N_Shore			NA				NA
cg00359395	-0.0165118	0.00425323	0.000127528	80	532	-0.0167566	0.00320761	2.29071e-07	-0.0136512	0.00158027	9.47842e-18	166	0.0020725	4.49333e-11	0.00371308	6.3959e-06	-0.0147143	0.00166522	-8.83624	9.89925e-19	0	0.744255	0.689266	7.47524e-15	37	1	22228153	1	22100740	F	rs12092414		NA	NA	HSPG2	NM_005529	Body					TRUE				TRUE
cg03602233	-0.0463472	0.00757798	3.00689e-09	80	532	-0.0150155	0.00810236	0.0642555	-0.0247187	0.00276023	6.09333e-19	166	0.00362001	8.59013e-12	0.00937916	0.109389	-0.027253	0.00308473	-8.83481	1.00271e-18	0.765846	8.54138	0.0139722	7.47524e-15	37	16	75144040	16	73701541	F	rs62059205		NA	NA	ZNRF1	NM_032268	3'UTR					TRUE		16:75143961-75144171	Promoter_Associated	NA
cg27314669	-0.0211887	0.00699585	0.00267058	80	532	-0.0122339	0.00437538	0.0053095	-0.0296266	0.00267907	7.60946e-28	166	0.00351356	0	0.00506487	0.0157158	-0.0235704	0.00266863	-8.83238	1.02475e-18	0.752986	8.0967	0.0174511	7.52201e-15	37	1	156822430	1	155089054	R			NA	NA	NTRK1;INSRR	NM_001007792;NM_014215	Body;Body	chr1:156818622-156819192	S_Shelf			TRUE				TRUE
cg21585707	-0.0455983	0.0120631	0.000189447	80	532	-0.0158034	0.00599535	0.00856974	-0.0367442	0.00344334	4.45772e-26	166	0.0045159	4.44089e-16	0.00694011	0.0227796	-0.0318671	0.00361151	-8.82376	1.10683e-18	0.744229	7.81949	0.0200456	8.00141e-15	37	7	5535302	7	5501828	F			NA	NA	FBXL18	NM_024963	Body	chr7:5534384-5534766	S_Shore			TRUE	7:5501812-5502241	7:5534203-5535349	Unclassified	NA
cg07869232	0.023518	0.00717931	0.00117799	80	532	-0.00771461	0.00724357	0.287217	0.0303822	0.00252748	1.7694e-32	166	0.00331475	0	0.00838503	0.357549	0.0249662	0.00283255	8.81403	1.20721e-18	0.888274	17.901	0.000129675	8.59684e-15	37	13	114790349	13	113808451	R			NA	NA	RASA3	NM_007368	Body	chr13:114786335-114786537	S_Shelf			NA	13:113807836-113808547	13:114790278-114790409	Gene_Associated	NA
cg10163955	-0.0433991	0.00733586	9.04205e-09	80	532	-0.026785	0.0114237	0.0193122	-0.0250515	0.00289766	8.93996e-18	166	0.00380025	4.33775e-11	0.0132239	0.0428164	-0.0288022	0.00326959	-8.80911	1.26139e-18	0.596504	4.95667	0.0838826	8.85056e-15	37	10	8101402	10	8141408	F	rs3781095		NA	NA	GATA3;GATA3	NM_001002295;NM_002051	Body;Body	chr10:8100384-8100768	S_Shore		RDMR	NA	10:8141313-8141520	10:8101119-8101716	Unclassified_Cell_type_specific	NA
cg26935102	-0.0285034	0.00700202	6.00949e-05	80	532	-0.0301564	0.00883301	0.000675631	-0.0235723	0.0024786	3.99396e-21	166	0.00325065	4.12004e-13	0.010225	0.00318499	-0.0248849	0.00283299	-8.78398	1.57786e-18	0	0.695912	0.70613	1.09106e-14	37	1	145470946	1	144182303	F			NA	NA	POLR3GL;ANKRD34A	NM_032305;NM_001039888	TSS1500;5'UTR	chr1:145470241-145470673	S_Shore			NA		1:145469934-145471032	Promoter_Associated	NA
cg02074956	0.033482	0.0083347	7.46303e-05	80	532	0.017296	0.00562854	0.00219927	0.0256674	0.00262514	3.21727e-22	166	0.00344284	8.9706e-14	0.00651551	0.00794062	0.0249749	0.00285928	8.73467	2.44361e-18	0.190694	2.47125	0.290653	1.66557e-14	37	16	4730657	16	4670658	R			NA	NA	MGRN1;MGRN1;MGRN1;MGRN1	NM_015246;NM_001142291;NM_001142290;NM_001142289	Body;Body;Body;Body	chr16:4731561-4731835	N_Shore			TRUE	16:4670056-4670912			TRUE
cg02051228	-0.0167381	0.00318763	2.88308e-07	80	532	-0.0239946	0.0148393	0.106321	-0.0153437	0.00170822	4.80409e-19	166	0.00224031	7.44227e-12	0.0171777	0.16246	-0.0158969	0.00182256	-8.72227	2.72675e-18	0	0.352843	0.838265	1.81141e-14	37	7	149448867	7	149079800	F			NA	NA								NA				NA
cg09593454	-0.0242697	0.00545894	1.23658e-05	80	532	-0.0190766	0.0150355	0.204931	-0.0250096	0.00256611	4.33978e-22	166	0.00336542	1.0747e-13	0.0174049	0.273057	-0.0246547	0.00282673	-8.72199	2.7335e-18	0	0.118808	0.942326	1.81141e-14	37	17	3439372	17	3386122	F	rs7223340		NA	NA	TRPV3	NM_145068	Body	chr17:3438841-3439046	S_Shore			TRUE		17:3438759-3439956	Unclassified	TRUE
cg01108112	-0.0370696	0.0059359	1.45783e-09	80	532	-0.0125937	0.00722315	0.0816677	-0.0209378	0.00245548	2.4384e-17	166	0.00322033	7.93863e-11	0.0083614	0.132024	-0.023371	0.00268113	-8.71684	2.86077e-18	0.73538	7.558	0.0228455	1.86977e-14	37	9	139254189	9	138374010	R			NA	NA				chr9:139255523-139256012	N_Shore			NA				NA
cg04463638	-0.0351898	0.00742857	3.35982e-06	80	532	-0.0286006	0.013129	0.0296951	-0.0261952	0.00279572	1.46471e-20	166	0.00366655	9.04055e-13	0.0151979	0.059852	-0.027986	0.00321353	-8.70879	3.07136e-18	0	1.18058	0.554166	1.98029e-14	37	22	19512712	22	17892712	F			NA	TRUE	CLDN5;CLDN5;CLDN5;CLDN5	NM_001130861;NM_003277;NM_001130861;NM_003277	1stExon;1stExon;5'UTR;5'UTR	chr22:19510871-19512254	S_Shore			NA				NA
cg16384957	-0.0158451	0.00393961	7.31924e-05	80	532	-0.0126412	0.00346031	0.00027766	-0.0231024	0.00238817	8.6276e-22	166	0.00313205	1.62981e-13	0.0040056	0.00160014	-0.0182068	0.00209108	-8.7069	3.12307e-18	0.577444	4.7331	0.0938039	1.98678e-14	37	11	1050848	11	1040848	F			NA	NA								NA	11:1040719-1040953	11:1050673-1052607	Unclassified_Cell_type_specific	NA
cg04987734	0.0433471	0.00850285	6.11341e-07	80	532	0.00391463	0.00696432	0.574223	0.0371739	0.00352505	1.61922e-25	166	0.00462306	8.88178e-16	0.00806178	0.627266	0.0315644	0.00362722	8.70209	3.25838e-18	0.868035	15.1556	0.00051169	2.04559e-14	37	14	103415873	14	102485626	R			NA	NA	CDC42BPB	NM_006035	Body					TRUE	14:102485602-102485692	14:103415151-103416162	Unclassified	NA
cg20556803	0.0425509	0.00695999	3.04722e-09	80	532	0.0025466	0.00509166	0.61712	0.0322855	0.00313497	1.97252e-24	166	0.00411147	4.10783e-15	0.00589402	0.665694	0.0263534	0.00303468	8.68409	3.81776e-18	0.91601	23.8124	6.74839e-06	2.36563e-14	37	7	2114593	7	2081119	R			NA	NA	MAD1L1;MAD1L1;MAD1L1	NM_003550;NM_001013837;NM_001013836	Body;Body;Body	chr7:2116367-2116781	N_Shore			NA	7:2081089-2081599			NA
cg09667606	0.0334214	0.00704496	3.25491e-06	80	532	0.00922783	0.00474261	0.0520734	0.0248717	0.00247547	2.37118e-23	166	0.00324655	1.84297e-14	0.00548997	0.0927913	0.0225318	0.00259759	8.67412	4.16777e-18	0.772241	8.78122	0.0123932	2.5494e-14	37	6	158507930	6	158427918	R			NA	NA	SYNJ2	NM_003898	Body	chr6:158507719-158508126	Island			TRUE	6:158427813-158428177			NA
cg00241281	-0.0480058	0.00749247	5.77383e-10	80	532	-0.0303054	0.0135657	0.0257892	-0.0252742	0.00316399	1.99437e-15	166	0.00414953	1.12301e-09	0.0157034	0.0536246	-0.0305945	0.00353674	-8.65049	5.12805e-18	0.716089	7.04445	0.0295336	3.09709e-14	37	14	105779794	14	104850839	R			NA	NA	PACS2;PACS2	NM_015197;NM_001100913	TSS1500;TSS1500	chr14:105780339-105782027	N_Shore			NA	14:104850839-104851060			NA
cg06829788	-0.0513717	0.00969792	2.28935e-07	80	532	-0.0257733	0.0135085	0.0567946	-0.0356646	0.00398029	5.83052e-19	166	0.0052201	8.36464e-12	0.0156372	0.099311	-0.0381258	0.00440994	-8.64542	5.36074e-18	0.2625	2.71186	0.257707	3.19716e-14	37	1	228581405	1	226648028	F	rs74144619		NA	NA	TRIM11	NM_145214	3'UTR	chr1:228582428-228582894	N_Shore			TRUE		1:228581024-228581673	Unclassified_Cell_type_specific	TRUE
cg21714061	-0.0413996	0.0107382	0.000141603	80	532	-0.0152397	0.00551295	0.00584847	-0.0331772	0.00323647	3.16994e-24	166	0.00424459	5.44009e-15	0.0063817	0.0169387	-0.029017	0.00335708	-8.64352	5.45073e-18	0.712275	6.95107	0.0309452	3.2107e-14	37	17	42275551	17	39631077	R			NA	NA	ATXN7L3;ATXN7L3	NM_001098833;NM_020218	TSS200;TSS200	chr17:42276291-42276738	N_Shore			NA		17:42275272-42276121	Promoter_Associated	NA
cg06376402	-0.0247143	0.00526535	4.09556e-06	80	532	-0.0315053	0.0122326	0.010206	-0.0211061	0.00231251	1.32628e-19	166	0.00303283	3.42226e-12	0.0141603	0.0260873	-0.0223213	0.00258392	-8.63853	5.69406e-18	0	0.787761	0.674435	3.31312e-14	37	10	134404945	10	134254935	F			NA	NA	INPP5A	NM_005539	Body					TRUE	10:134254853-134254936			TRUE
cg03289906	-0.0312694	0.00874792	0.000409186	80	532	-0.0238898	0.0107836	0.0270446	-0.0343828	0.00342684	2.71683e-23	166	0.00449426	2.0095e-14	0.012483	0.055647	-0.0328171	0.00380711	-8.61996	6.69787e-18	0	0.664116	0.717446	3.85024e-14	37	7	94538408	7	94376344	F			NA	NA	PPP1R9A;PPP1R9A;PPP1R9A;PPP1R9A;PPP1R9A	NM_001166161;NM_001166160;NM_001166163;NM_001166162;NM_017650	TSS1500;5'UTR;TSS1500;TSS1500;5'UTR	chr7:94536849-94537477	S_Shore			NA				NA
cg08849294	-0.0356045	0.0065771	1.27384e-07	80	532	-0.0266341	0.0109519	0.0152601	-0.0222794	0.00256913	7.1251e-18	166	0.00336938	3.78346e-11	0.0126777	0.0356533	-0.0251334	0.00291825	-8.6125	7.1483e-18	0.387652	3.26612	0.195331	4.06025e-14	37	7	2758014	7	2724540	F			NA	NA				chr7:2758004-2758257	Island			NA	7:2724041-2725105			NA
cg25608626	-0.0234411	0.00676893	0.000612382	80	532	-0.0323805	0.0112153	0.00400284	-0.0262261	0.00267406	2.41272e-22	166	0.003507	7.52731e-14	0.0129826	0.0126262	-0.0260036	0.003028	-8.58771	8.87188e-18	0	0.38861	0.823407	4.97996e-14	37	11	117362843	11	116868053	F			NA	NA	DSCAML1	NM_020693	Body					TRUE				NA
cg01521274	-0.0195706	0.0054417	0.000377523	80	532	-0.0301268	0.0131067	0.0218121	-0.0199526	0.00201055	7.87202e-23	166	0.00263681	3.81917e-14	0.0151721	0.0470693	-0.0201247	0.00234441	-8.58411	9.15446e-18	0	0.449227	0.798825	5.07883e-14	37	14	71822452	14	70892205	F			NA	NA								TRUE				NA
cg23688719	-0.0265806	0.00615279	2.1272e-05	80	532	-0.0146583	0.0138822	0.291365	-0.0293124	0.00301412	5.30282e-22	166	0.00395298	1.21347e-13	0.0160699	0.361685	-0.0279452	0.00325673	-8.58074	9.42681e-18	0	0.852452	0.652969	5.16981e-14	37	1	65935654	1	65708242	F			NA	NA	LEPR;LEPR;LEPR	NM_001003680;NM_001003679;NM_002303	5'UTR;5'UTR;5'UTR					TRUE				NA
cg24195878	-0.0371611	0.00772526	2.39632e-06	80	532	-0.0249785	0.0123587	0.0436336	-0.0275538	0.00301036	1.04941e-19	166	0.00394805	2.97107e-12	0.0143062	0.0808129	-0.0292834	0.00341399	-8.57748	9.69743e-18	0	1.32233	0.516251	5.25779e-14	37	19	18221573	19	18082573	F			NA	NA	MAST3	NM_015016	Body	chr19:18220764-18221445	S_Shore			NA				TRUE
cg07218081	-0.0264509	0.00496546	1.97183e-07	80	532	-0.0308567	0.0134339	0.0219076	-0.0191227	0.00221809	1.09798e-17	166	0.00290899	4.90951e-11	0.0155509	0.0472296	-0.0212456	0.00247791	-8.57399	9.99608e-18	0.0066799	2.01345	0.365414	5.35882e-14	37	3	45066714	3	45041718	R			NA	NA	CLEC3B	NM_003278	TSS1500					NA		3:45066678-45066735	Unclassified_Cell_type_specific	NA
cg23035419	-0.01786	0.00494941	0.000361076	80	532	-0.017857	0.0138501	0.197703	-0.0237191	0.00232954	6.30068e-24	166	0.00305516	8.21565e-15	0.0160327	0.265369	-0.0219938	0.00256623	-8.57045	1.03085e-17	0	1.08306	0.581859	5.41215e-14	37	20	3066014	20	3014014	F		rs77365565	NA	NA	AVP	NM_000490	TSS1500	chr20:3063005-3064146	S_Shore			NA				NA
cg26902127	-0.019521	0.00460672	3.01676e-05	80	532	-0.00829332	0.00246732	0.000816523	-0.0139567	0.00147541	6.39771e-21	166	0.00193498	5.47895e-13	0.00285613	0.00368786	-0.0129676	0.00151308	-8.57029	1.03224e-17	0.597054	4.96345	0.0835989	5.41215e-14	37	16	88513285	16	87040786	F			NA	NA				chr16:88513273-88513514	Island			NA	16:87039236-87040987			NA
cg18739367	0.0195216	0.00589769	0.00104744	80	532	-0.00277185	0.00638853	0.664505	0.0226281	0.00202608	2.34284e-28	166	0.00265718	0	0.00739526	0.707798	0.019693	0.00230225	8.55381	1.19087e-17	0.808591	10.4488	0.00538349	6.17599e-14	37	8	38330740	8	38449897	F			NA	NA								TRUE				NA
cg25424279	-0.0228967	0.00676918	0.00081433	80	532	-0.0188384	0.0116146	0.105248	-0.0294141	0.0028767	4.10983e-24	166	0.00377276	6.32827e-15	0.0134449	0.161168	-0.0273576	0.00320073	-8.54729	1.26017e-17	0	1.13291	0.567534	6.46509e-14	37	11	65683543	11	65440119	F			NA	NA				chr11:65685100-65685364	N_Shore		RDMR	TRUE				TRUE
cg00504599	0.047583	0.00863568	7.76573e-08	80	532	-0.00705322	0.00858146	0.411396	0.0253712	0.00251544	1.61944e-23	166	0.00329897	1.46549e-14	0.00993375	0.477688	0.0251049	0.00294337	8.52931	1.47225e-17	0.884136	17.2616	0.000178518	7.47281e-14	37	17	79428036	17	77042631	F			NA	NA	BAHCC1	NM_001080519	Body	chr17:79427930-79429135	Island			NA	17:77042526-77043730			NA
cg04120520	-0.0216905	0.00540862	7.67064e-05	80	532	-0.0176372	0.0141834	0.214082	-0.0240637	0.00245788	2.84438e-22	166	0.00322348	8.32667e-14	0.0164185	0.28272	-0.0232811	0.00273044	-8.5265	1.50838e-17	0	0.263595	0.876518	7.57559e-14	37	16	85708039	16	84265540	F			NA	NA	KIAA0182;KIAA0182	NM_001134473;NM_014615	3'UTR;3'UTR					TRUE				NA
cg20029201	-0.0347324	0.00981092	0.000463772	80	532	-0.0201002	0.0118742	0.0909317	-0.0349957	0.00347254	1.7577e-23	166	0.0045542	1.54321e-14	0.0137454	0.143654	-0.033719	0.00395605	-8.5234	1.54932e-17	0	1.07092	0.585399	7.70014e-14	37	11	118781813	11	118287023	F			NA	TRUE	BCL9L	NM_182557	TSS1500	chr11:118781060-118781732	S_Shore			NA				TRUE
cg11255208	-0.0454704	0.00794888	2.58588e-08	80	532	-0.014966	0.00981759	0.127843	-0.0241125	0.00273224	1.90227e-18	166	0.0035833	1.70686e-11	0.0113647	0.187876	-0.0267463	0.00313959	-8.51906	1.6086e-17	0.720804	7.16342	0.0278281	7.91234e-14	37	17	42275334	17	39630860	R			NA	NA	ATXN7L3;ATXN7L3	NM_001098833;NM_020218	Body;Body	chr17:42276291-42276738	N_Shore			NA		17:42275272-42276121	Promoter_Associated	NA
cg25196715	-0.0227043	0.00468493	2.02747e-06	80	532	-0.0262859	0.0148595	0.0773206	-0.0206365	0.00230677	6.60918e-19	166	0.0030253	9.02178e-12	0.0172011	0.126475	-0.0213527	0.00251417	-8.49294	2.01479e-17	0	0.221526	0.895151	9.80921e-14	37	1	94489791	1	94262379	R			NA	NA	ABCA4	NM_000350	Body					TRUE				NA
cg14438325	-0.0358156	0.00615649	1.5395e-08	80	532	-0.0139664	0.00997079	0.161722	-0.0210393	0.00247438	2.98708e-17	166	0.00324512	8.9706e-11	0.011542	0.226261	-0.0236529	0.00278586	-8.49034	2.06034e-17	0.619478	5.25594	0.0722248	9.92963e-14	37	9	124023910	9	123063731	R			NA	NA								TRUE				NA
cg23230929	-0.0328311	0.00641473	5.54304e-07	80	532	-0.022368	0.00696306	0.00137457	-0.0210152	0.0025091	8.63142e-17	166	0.00329065	1.69917e-10	0.00806032	0.00551885	-0.0233475	0.00275195	-8.484	2.17591e-17	0.260031	2.70282	0.258875	1.03817e-13	37	2	87883547	2	87664662	F			NA	NA								NA	2:87664612-87664679			NA
cg02275418	-0.0167716	0.00480142	0.000549947	80	532	-0.0314462	0.0136807	0.0218129	-0.0224331	0.00226102	8.04828e-23	166	0.0029653	3.87468e-14	0.0158366	0.0470707	-0.0211317	0.00249152	-8.48147	2.22371e-17	0	1.44146	0.486398	1.0481e-13	37	3	15372726	3	15347730	R			NA	NA	SH3BP5;SH3BP5	NM_004844;NM_001018009	Body;5'UTR	chr3:15373314-15374209	N_Shore			NA				NA
cg01713950	-0.0517077	0.0101287	5.90537e-07	80	532	-0.0268107	0.0125525	0.0330225	-0.030788	0.00345179	8.35215e-19	166	0.00452698	1.03899e-11	0.0145305	0.0650185	-0.0337127	0.00397528	-8.48059	2.24064e-17	0.47361	3.79946	0.149609	1.0481e-13	37	1	17766995	1	17639582	F			NA	NA	RCC2	NM_018715	TSS1500	chr1:17764072-17765811	S_Shore			NA		1:17766694-17767257	Promoter_Associated	NA
cg18448426	-0.0300606	0.00673729	1.15334e-05	80	532	-0.0302643	0.0132344	0.0224955	-0.0273557	0.00300972	1.85994e-19	166	0.00394722	4.19742e-12	0.0153199	0.0482131	-0.0281513	0.00332459	-8.46761	2.50469e-17	0	0.139964	0.93241	1.16024e-13	37	22	36648832	22	34978778	R			NA	NA	APOL1;APOL1;APOL1;APOL1	NM_003661;NM_001136541;NM_145343;NM_001136540	TSS1500;TSS1500;TSS1500;TSS1500					NA		22:36648819-36649508	Unclassified	NA
cg22491680	0.0261695	0.00658676	8.90581e-05	80	532	-0.00378667	0.00765064	0.620786	0.0262865	0.00247299	6.85149e-26	166	0.0032433	5.55112e-16	0.00885625	0.668964	0.023336	0.00276432	8.44185	3.12346e-17	0.807541	10.3918	0.00553916	1.43296e-13	37	12	96389547	12	94913678	F			NA	NA	HAL	NM_002108	Body	chr12:96389405-96389675	Island			NA	12:94913582-94913735			NA
cg09612099	-0.0320072	0.00657003	1.79984e-06	80	532	-0.0235967	0.0116577	0.0433228	-0.0215918	0.00241843	7.74515e-19	166	0.00317174	9.92761e-12	0.0134948	0.080363	-0.0235619	0.00279441	-8.43182	3.40337e-17	0.0187196	2.03815	0.360928	1.5465e-13	37	11	102096840	11	101602050	F			NA	NA	YAP1;YAP1	NM_001130145;NM_006106	Body;Body					TRUE				TRUE
cg09570614	-0.0347591	0.00643516	1.35373e-07	80	532	-0.020031	0.00731314	0.00631308	-0.0212901	0.00257019	1.84353e-16	166	0.00337077	2.68253e-10	0.00846557	0.0179728	-0.0237298	0.00281591	-8.42705	3.54498e-17	0.452391	3.65224	0.161037	1.59565e-13	37	2	112124380	2	111840851	R			NA	NA								NA	2:111840835-111840902			NA
cg25960854	0.0387248	0.00788828	1.50918e-06	80	532	-0.0107438	0.00838505	0.200495	0.0293594	0.00281613	5.49979e-25	166	0.00369332	1.88738e-15	0.0097064	0.268345	0.0266077	0.00316235	8.4139	3.96591e-17	0.887151	17.7228	0.000141755	1.76843e-13	37	19	1160184	19	1111184	F			NA	NA	SBNO2	NM_014963	5'UTR	chr19:1157315-1158900	S_Shore			NA		19:1160062-1160325	Unclassified_Cell_type_specific	NA
cg11726150	-0.0229671	0.00547859	3.64666e-05	80	532	-0.0237867	0.0125234	0.0579103	-0.0207865	0.00223065	2.3404e-20	166	0.00292547	1.20015e-12	0.0144969	0.100835	-0.0213476	0.00254066	-8.40238	4.37511e-17	0	0.152478	0.926595	1.93283e-13	37	6	31845172	6	31953151	R			NA	NA	SLC44A4	NM_025257	Body			low-CpG:31953020-31953434		NA				NA
cg07250214	-0.0529682	0.00864451	2.82264e-09	80	532	-0.0259955	0.00727515	0.000376006	-0.0245873	0.00330211	1.28023e-13	166	0.00433067	1.36702e-08	0.0084216	0.0020235	-0.0295333	0.00351795	-8.39502	4.65814e-17	0.773503	8.83014	0.0120937	2.03899e-13	37	17	77763166	17	75377761	F	rs79934344		NA	NA				chr17:77763364-77767356	N_Shore		RDMR	NA				NA
cg05586607	-0.0433795	0.0112109	0.000134054	80	532	-0.0305325	0.0138276	0.0275503	-0.045229	0.00475723	4.10257e-21	166	0.00623904	4.18776e-13	0.0160066	0.056456	-0.0433095	0.00516057	-8.39238	4.76383e-17	0	0.731877	0.693545	2.0663e-13	37	11	1965447	11	1922023	F			NA	NA				chr11:1968558-1969003	N_Shelf		CDMR	NA				NA
cg26963277	-0.0156182	0.0063024	0.0137607	80	532	-0.0205483	0.0048736	2.79811e-05	-0.0232576	0.00245821	6.30321e-21	166	0.00322392	5.4301e-13	0.0056416	0.000270225	-0.0214419	0.00255816	-8.38179	5.21305e-17	0	1.19613	0.549873	2.24078e-13	37	11	2722407	11	2678983	R			NA	NA	KCNQ1OT1;KCNQ1;KCNQ1	NR_002728;NM_000218;NM_181798	TSS1500;Body;Body	chr11:2720410-2722087	S_Shore			NA				NA
cg01618988	-0.0253356	0.0093564	0.00716355	80	532	-0.0289016	0.0121618	0.0177406	-0.0411504	0.00401401	3.14897e-24	166	0.00526433	5.44009e-15	0.0140784	0.0400814	-0.0365368	0.00436218	-8.37582	5.48393e-17	0.198529	2.49541	0.287163	2.33617e-13	37	20	61635995	20	61106440	F	rs11384226		NA	NA				chr20:61636171-61639055	N_Shore			NA		20:61635724-61636621	Unclassified_Cell_type_specific	NA
cg00776080	-0.0182158	0.00416198	1.66889e-05	80	532	-0.00565401	0.00301186	0.0608856	-0.0131508	0.00136299	1.09434e-21	166	0.00178754	1.88183e-13	0.00348648	0.104869	-0.0124347	0.00148584	-8.36883	5.81936e-17	0.659419	5.87231	0.0530694	2.45712e-13	37	12	53442322	12	51728589	R			NA	NA	TENC1;TENC1	NM_198316;NM_015319	5'UTR;TSS1500	chr12:53440579-53440840	S_Shore			TRUE		12:53441876-53443325	Promoter_Associated	NA
cg12473797	-0.0370655	0.00927206	8.07492e-05	80	532	-0.0305481	0.0117704	0.00964141	-0.0334585	0.00364589	8.45074e-20	166	0.00478154	2.6068e-12	0.0136253	0.0249603	-0.033891	0.00405697	-8.35378	6.61135e-17	0	0.185597	0.911377	2.76704e-13	37	1	3036358	1	3026218	F			NA	NA	PRDM16;PRDM16	NM_022114;NM_199454	Body;Body	chr1:3038067-3038343	N_Shore			NA		1:3036332-3036547	Unclassified_Cell_type_specific	NA
cg16776981	0.0360763	0.00833298	2.04485e-05	80	532	0.00417345	0.00379185	0.27142	0.0308827	0.00270621	1.66114e-29	166	0.00354916	0	0.00438939	0.341703	0.0218808	0.00261989	8.3518	6.72285e-17	0.921903	25.6093	2.74793e-06	2.78923e-13	37	17	79428142	17	77042737	F			NA	NA	BAHCC1	NM_001080519	Body	chr17:79427930-79429135	Island			NA	17:77042526-77043730	17:79428137-79428195	Unclassified	NA
cg00232105	-0.0430845	0.00747762	2.07457e-08	80	532	-0.0149575	0.0106642	0.161166	-0.0235024	0.00278434	5.01501e-17	166	0.00365163	1.22546e-10	0.0123447	0.225644	-0.0264604	0.00317117	-8.34406	7.17834e-17	0.690734	6.46693	0.0394206	2.95254e-13	37	14	100752338	14	99822091	F			NA	NA				chr14:100751672-100752339	Island			NA		14:100751296-100752955	Promoter_Associated	NA
cg06633438	0.0614669	0.0110332	5.66139e-08	80	532	0.00574677	0.00788835	0.466535	0.0414591	0.0042496	3.94947e-22	166	0.0055733	1.01585e-13	0.00913143	0.529127	0.0364224	0.00436845	8.33762	7.58026e-17	0.884088	17.2545	0.000179155	3.0912e-13	37	19	6272158	19	6223158	F			NA	NA	MLLT1	NM_005934	Body	chr19:6271959-6272176	Island			TRUE	19:6222837-6223303			TRUE
cg06002638	-0.0312493	0.00780245	7.83505e-05	80	532	-0.00974776	0.00456071	0.0329048	-0.0286844	0.00283044	1.00903e-23	166	0.00371209	1.09912e-14	0.00527941	0.0648377	-0.0235811	0.00282984	-8.33301	7.88105e-17	0.794273	9.7216	0.00774427	3.18663e-13	37	12	109592017	12	108076400	R			NA	NA	ACACB	NM_001093	Body	chr12:109592315-109592633	N_Shore			NA		12:109591912-109593277	Promoter_Associated	NA
cg06501835	-0.0155357	0.00499828	0.00206398	80	532	-0.0254187	0.013681	0.0635803	-0.0215579	0.0021521	3.18218e-23	166	0.00282245	2.20934e-14	0.0158369	0.108487	-0.0202269	0.00242861	-8.32861	8.17957e-17	0	1.21078	0.545861	3.27954e-13	37	1	36589944	1	36362531	R			NA	NA				chr1:36590761-36591121	N_Shore			NA		1:36589884-36591181	Unclassified_Cell_type_specific	NA
cg01141413	-0.0267798	0.0060582	1.38143e-05	80	532	-0.021557	0.00960533	0.0251159	-0.0218654	0.00244706	7.26112e-19	166	0.00320929	9.54858e-12	0.011119	0.0525313	-0.0228577	0.00274797	-8.31802	8.94454e-17	0	0.528414	0.767815	3.55637e-13	37	4	1764152	4	1733950	F			NA	NA				chr4:1765009-1765508	N_Shore			NA				NA
cg25721818	-0.0359319	0.00728386	1.34778e-06	80	532	-0.0151772	0.0068025	0.025978	-0.0295697	0.00335876	2.29051e-18	166	0.00440497	1.90911e-11	0.00787447	0.0539302	-0.0282729	0.00339987	-8.31589	9.10678e-17	0.494707	3.9581	0.138201	3.59095e-13	37	12	54689916	12	52976183	R			NA	NA	NFE2;NFE2	NM_006163;NM_001136023	TSS1500;5'UTR					NA				NA
cg20125920	-0.0141141	0.00815792	0.0846469	80	532	-0.0332739	0.0133692	0.0130393	-0.0378936	0.00350569	1.06083e-26	166	0.00459766	2.22045e-16	0.015476	0.0315527	-0.0322311	0.0038776	-8.31215	9.39861e-17	0.690081	6.45329	0.0396904	3.6548e-13	37	10	21804624	10	21844630	R		rs35145063	NA	NA	C10orf140	NM_207371	Body	chr10:21805197-21805459	N_Shore		RDMR	NA		10:21804619-21804663	Unclassified_Cell_type_specific	NA
cg17593472	-0.0183116	0.00572984	0.00154397	80	532	-0.026981	0.0119945	0.0247829	-0.0230727	0.00235606	2.77754e-22	166	0.00308995	8.20455e-14	0.0138846	0.0519882	-0.0221841	0.00266897	-8.31185	9.42191e-17	0	0.658838	0.719341	3.6548e-13	37	5	142065676	5	142045860	F			NA	NA	FGF1;FGF1;FGF1;FGF1;FGF1;FGF1;FGF1	NM_033136;NM_001144935;NM_001144934;NM_033136;NR_026696;NR_026695;NM_000800	5'UTR;5'UTR;5'UTR;1stExon;Body;Body;TSS200					TRUE				NA
cg20012601	-0.0466128	0.0106771	1.74998e-05	80	532	-0.0360267	0.0112813	0.00146643	-0.0330685	0.0038165	7.5889e-18	166	0.0050053	3.92999e-11	0.0130591	0.00580224	-0.0355644	0.00428152	-8.30648	9.8582e-17	0	1.32068	0.516676	3.7932e-13	37	4	141013584	4	141233034	R			NA	NA	MAML3	NM_018717	Body					NA	4:141233034-141233175			NA
cg15059065	-0.0263467	0.0121352	0.0307127	80	532	-0.0228508	0.00576379	8.08236e-05	-0.0426222	0.00427512	5.04732e-23	166	0.00560677	2.91989e-14	0.00667207	0.000615159	-0.0335391	0.00404673	-8.28796	1.15206e-16	0.639118	5.54198	0.0625999	4.3974e-13	37	19	17354961	19	17215961	F			NA	NA	NR2F6	NM_005234	Body	chr19:17355181-17356471	N_Shore		DMR	NA	19:17215806-17218642			NA
cg19442470	-0.0141328	0.00415712	0.000766662	80	532	-0.0198953	0.0133716	0.13722	-0.0187357	0.00190286	1.66844e-22	166	0.00249558	6.02851e-14	0.0154788	0.198679	-0.017561	0.00211949	-8.28546	1.17652e-16	0	0.924391	0.629899	4.4551e-13	37	8	27470225	8	27526142	R			NA	NA	CLU;CLU;CLU	NM_001171138;NM_001831;NM_203339	TSS1500;Body;TSS1500	chr8:27471954-27472523	N_Shore			NA				NA
cg03269716	-0.0333487	0.00871091	0.000157229	80	532	-0.0293472	0.0109141	0.00733311	-0.032273	0.0035288	1.12123e-19	166	0.00462798	3.09219e-12	0.012634	0.0201861	-0.0322102	0.00388858	-8.28329	1.19819e-16	0	0.0686205	0.966272	4.48761e-13	37	1	874896	1	864759	F	rs2340591		NA	NA	SAMD11	NM_152486	Body	chr1:875730-878363	N_Shore			NA				NA
cg25930644	-0.013089	0.00593746	0.0282542	80	532	-0.0273186	0.0138481	0.0489063	-0.0186579	0.00180768	1.56746e-24	166	0.00237075	3.55271e-15	0.0160304	0.0883483	-0.0180667	0.00218125	-8.28272	1.20391e-16	0	1.09811	0.577496	4.48761e-13	37	17	8531915	17	8472640	R			NA	NA	MYH10	NM_005964	5'UTR	chr17:8533004-8534933	N_Shore			NA		17:8531773-8532000	Unclassified_Cell_type_specific	NA
cg14486857	-0.0219234	0.00526186	4.05708e-05	80	532	-0.0208265	0.0138775	0.133859	-0.0219752	0.00238087	5.24361e-20	166	0.00312248	1.95399e-12	0.0160644	0.194824	-0.0219308	0.00264853	-8.28039	1.22769e-16	0	0.00492974	0.997538	4.54076e-13	37	11	977048	11	967048	F			NA	NA	AP2A2	NM_012305	Body	chr11:976949-977193	Island			TRUE	11:967036-967596	11:976845-977170	Unclassified_Cell_type_specific	TRUE
cg20343063	-0.0303607	0.00740349	5.31471e-05	80	532	-0.0225558	0.0139959	0.107485	-0.0283295	0.00306223	4.31911e-20	166	0.00401607	1.73794e-12	0.0162015	0.16386	-0.0285087	0.0034492	-8.26531	1.39335e-16	0	0.199575	0.90503	5.11384e-13	37	11	57089744	11	56846320	F			NA	NA	TNKS1BP1	NM_033396	5'UTR	chr11:57091614-57092831	N_Shore	low-CpG:56846304-56846399		NA		11:57089598-57089986	Unclassified_Cell_type_specific	NA
cg16201146	-0.0216432	0.00724491	0.00304781	80	532	-0.0304635	0.013131	0.0206199	-0.0268338	0.00273781	2.56554e-22	166	0.0035906	7.81597e-14	0.0152003	0.0450551	-0.0260098	0.00314744	-8.26378	1.41134e-16	0	0.501774	0.77811	5.13221e-13	37	20	19191526	20	19139526	R			NA	NA				chr20:19192459-19193902	N_Shore		RDMR	NA				NA
cg10646145	-0.0305815	0.00757543	6.89164e-05	80	532	-0.0267463	0.0109607	0.0149174	-0.0253691	0.0027943	2.03755e-19	166	0.00366469	4.43501e-12	0.0126879	0.0350296	-0.0263822	0.00319279	-8.26306	1.41987e-16	0	0.384543	0.825083	5.13221e-13	37	2	9235600	2	9153051	F			NA	NA								TRUE	2:9152983-9153075			NA
cg13509702	0.0388919	0.00656424	8.62016e-09	80	532	-0.00287689	0.00754498	0.703094	0.0231447	0.00255948	2.81127e-19	166	0.00335673	5.38602e-12	0.00873394	0.74186	0.0233392	0.00282767	8.25386	1.53355e-16	0.863264	14.6267	0.00066657	5.50144e-13	37	8	144896307	8	144968295	F			NA	NA	SCRIB;SCRIB;MIR937	NM_015356;NM_182706;NR_030633	Body;Body;TSS1500	chr8:144897283-144898354	N_Shore			NA		8:144896220-144897169	Promoter_Associated	NA
cg10107473	-0.0329555	0.00714754	5.96113e-06	80	532	-0.0104636	0.0112773	0.353797	-0.0276147	0.00302569	1.32802e-19	166	0.00396816	3.42493e-12	0.0130544	0.422822	-0.0276586	0.00335296	-8.249	1.59731e-16	0.124448	2.28427	0.319136	5.68741e-13	37	2	46566094	2	46419598	F		rs77123654	NA	NA	EPAS1	NM_001430	Body					TRUE				NA
cg26130090	-0.030639	0.00587515	3.44498e-07	80	532	-0.0134382	0.010901	0.218071	-0.0209436	0.00245358	2.26127e-17	166	0.00321784	7.58617e-11	0.0126189	0.286909	-0.0227167	0.00275421	-8.248	1.61069e-16	0.248843	2.66256	0.264139	5.69256e-13	37	12	54615724	12	52901991	F			NA	NA				chr12:54611595-54612038	S_Shelf			TRUE				NA
cg18389639	-0.0294949	0.00797671	0.000259006	80	532	-0.0262531	0.0100333	0.00906599	-0.0285111	0.00309703	6.51151e-20	166	0.00406171	2.22711e-12	0.0116143	0.0237965	-0.0284959	0.00345558	-8.24633	1.63338e-16	0	0.0529917	0.973852	5.73031e-13	37	10	97049610	10	97039600	F	rs7096604		NA	NA	PDLIM1	NM_020992	Body	chr10:97050185-97051124	N_Shore		RDMR	NA		10:97049162-97050211	Unclassified_Cell_type_specific	NA
cg08842616	0.0203281	0.0050075	6.28942e-05	80	532	-0.00248216	0.0066406	0.708673	0.0200767	0.00198998	1.57692e-23	166	0.00260984	1.44329e-14	0.00768705	0.74677	0.018251	0.00221611	8.23563	1.78611e-16	0.747986	7.93608	0.0189104	6.2204e-13	37	16	70733772	16	69291273	F			NA	NA	VAC14	NM_018052	Body					NA	16:69291216-69291489			NA
cg00116699	0.0254127	0.00663956	0.000157788	80	532	-0.000178381	0.00780115	0.981763	0.0252771	0.00248462	6.8504e-24	166	0.00325855	8.65974e-15	0.00903048	0.98424	0.0228835	0.00278288	8.22297	1.98531e-16	0.722473	7.2065	0.0272351	6.86402e-13	37	2	240205260	2	239870197	F			NA	NA	HDAC4	NM_006037	Body					NA	2:239870049-239870198			NA
cg02231404	-0.081896	0.0163859	9.89879e-07	80	532	-0.0266396	0.0129334	0.0397791	-0.0628667	0.00705871	9.37426e-19	166	0.00925741	1.11392e-11	0.0149715	0.0751822	-0.058296	0.00709694	-8.21424	2.13509e-16	0.705404	6.78896	0.0335581	7.32875e-13	37	20	62679635	20	62150079	R			NA	NA	SOX18	NM_018419	Body	chr20:62679424-62680883	Island			NA	20:62149869-62151741			NA
cg04848343	0.0422454	0.00907063	4.8308e-06	80	532	0.0178508	0.00911846	0.0506542	0.0322473	0.00362916	1.12311e-18	166	0.0047596	1.24221e-11	0.0105554	0.0908076	0.0321294	0.00391414	8.20856	2.23851e-16	0.349442	3.07429	0.214995	7.62889e-13	37	19	4544095	19	4495095	R			NA	NA	SEMA6B	NM_032108	Body	chr19:4543407-4544578	Island			NA	19:4494389-4495533			NA
cg21674927	-0.0207936	0.00577642	0.000372945	80	532	-0.0342774	0.0127612	0.00739564	-0.0212733	0.00230106	4.57329e-20	166	0.00301781	1.79901e-12	0.0147722	0.0203194	-0.0215865	0.00263198	-8.20161	2.37187e-16	0	0.767676	0.681242	7.99638e-13	37	2	102644247	2	102010679	R			NA	NA	IL1R2;IL1R2	NM_173343;NM_004633	Body;Body					TRUE				TRUE
cg25786273	0.0254513	0.00535105	3.07578e-06	80	532	-0.0112434	0.00677755	0.0975637	0.020687	0.00204861	1.44086e-23	166	0.00268673	1.36557e-14	0.00784558	0.151832	0.0188296	0.00229595	8.20121	2.37986e-16	0.880254	16.702	0.000236157	7.99638e-13	37	18	74801026	18	72930014	R			NA	NA	MBP;MBP	NM_001025100;NM_001025101	Body;Body	chr18:74799144-74800038	S_Shore			NA				TRUE
cg15996534	0.0268103	0.00823041	0.00125395	80	532	0.0225555	0.00558273	5.90981e-05	0.0267446	0.00304928	3.04783e-18	166	0.0039991	2.26787e-11	0.00646248	0.000482604	0.0257633	0.00314293	8.19723	2.4598e-16	0	0.322768	0.850965	8.20715e-13	37	5	150325954	5	150306147	R			NA	NA	LOC134466	NR_026867	Body	chr5:150325904-150326194	Island			NA	5:150306132-150306407			NA
cg02946885	-0.0335396	0.00792355	3.07574e-05	80	532	-0.0291529	0.0120274	0.0155994	-0.0334981	0.0038163	2.87202e-18	166	0.00500503	2.18808e-11	0.0139227	0.0362678	-0.0331415	0.00404867	-8.18578	2.70546e-16	0	0.0896721	0.956154	8.96413e-13	37	14	90378680	14	89448433	R			NA	NA	C14orf143	NM_145231	Body					TRUE				NA
cg16664617	-0.0333154	0.00635471	3.00441e-07	80	532	-0.0266959	0.0111333	0.0167438	-0.0206635	0.00254447	6.90163e-16	166	0.00333704	5.93406e-10	0.0128877	0.0383194	-0.0235629	0.00287975	-8.18228	2.78519e-16	0.36894	3.16927	0.205022	9.16466e-13	37	19	17607007	19	17468007	R			NA	NA	SLC27A1	NM_198580	Body	chr19:17607983-17608406	N_Shore			NA		19:17606918-17607577	Unclassified	NA
cg15349696	0.0430473	0.0079398	1.22112e-07	80	532	0.00184822	0.00986058	0.851372	0.0342345	0.00382593	6.49722e-19	166	0.00501767	8.92919e-12	0.0114144	0.871369	0.0325149	0.003976	8.17779	2.89089e-16	0.780105	9.09524	0.0105924	9.44733e-13	37	17	80545434	17	78138723	R			NA	NA	FOXK2	NM_004514	Body	chr17:80545433-80545658	Island			NA	17:78138688-78139218			NA
cg20382047	-0.0208169	0.00443508	4.09692e-06	80	532	-0.0337205	0.0140022	0.0162786	-0.0177351	0.00209437	3.99944e-17	166	0.00274674	1.06939e-10	0.0162087	0.0374893	-0.0188972	0.00231131	-8.17596	2.93519e-16	0	1.2027	0.548072	9.52684e-13	37	6	31690904	6	31798883	F			NA	NA	C6orf25;C6orf25;C6orf25;C6orf25;C6orf25;C6orf25;LY6G6C	NM_138272;NM_138277;NM_138275;NM_138274;NM_025260;NM_138273;NM_025261	TSS1500;TSS1500;TSS1500;TSS1500;TSS1500;TSS1500;TSS1500	chr6:31691425-31691718	N_Shore			NA				NA
cg03224418	-0.0315853	0.00691741	7.27963e-06	80	532	-0.0220022	0.00780625	0.00495574	-0.0241898	0.00288469	7.94708e-17	166	0.00378324	1.61676e-10	0.00903638	0.014898	-0.0254301	0.0031157	-8.1619	3.29802e-16	0	1.04316	0.593583	1.06322e-12	37	20	62611858	20	62082302	F	rs75097987		NA	TRUE	SAMD10;PRPF6	NM_080621;NM_012469	TSS1500;TSS1500	chr20:62612300-62612787	N_Shore			TRUE		20:62610540-62612991	Promoter_Associated	NA
cg27290215	-0.0227515	0.00911323	0.0130814	80	532	-0.0244095	0.0132618	0.0660904	-0.033983	0.00336771	1.54727e-23	166	0.00441671	1.42109e-14	0.0153516	0.111829	-0.0313795	0.00384767	-8.15544	3.47897e-16	0	1.44995	0.484335	1.11402e-12	37	10	116392933	10	116382923	F			NA	NA	ABLIM1;ABLIM1;ABLIM1	NM_001003408;NM_001003407;NM_002313	Body;Body;Body	chr10:116391466-116391827	S_Shore		RDMR	TRUE				TRUE
cg11719157	-0.033676	0.00994598	0.000804659	80	532	-0.0305055	0.0129862	0.0190881	-0.032671	0.00349207	1.66551e-20	166	0.00457981	9.77107e-13	0.0150326	0.0424294	-0.0326803	0.00400929	-8.15113	3.60535e-16	0	0.0309576	0.98464	1.14679e-12	37	17	1466715	17	1413465	F			NA	TRUE	PITPNA	NM_006224	TSS1500	chr17:1465159-1466312	S_Shore			NA				NA
cg26734350	-0.0505897	0.00944146	1.68453e-07	80	532	-0.0227717	0.00689104	0.000998086	-0.0308438	0.00398654	1.41786e-14	166	0.0052283	3.64855e-09	0.00797695	0.00430789	-0.032334	0.00396786	-8.14898	3.66998e-16	0.619547	5.25689	0.0721905	1.15962e-12	37	16	57662008	16	56219509	F	rs34359911		NA	NA	GPR56;GPR56;GPR56;GPR56;GPR56;GPR56;GPR56	NM_201525;NM_001145771;NM_201524;NM_001145772;NM_001145770;NM_005682;NM_001145773	TSS1500;TSS1500;TSS1500;TSS1500;5'UTR;5'UTR;TSS1500					TRUE		16:57660834-57662332	Unclassified_Cell_type_specific	NA
cg00443094	-0.016676	0.00561194	0.00320466	80	532	-0.0203633	0.0137004	0.137627	-0.0236765	0.00239048	9.50158e-23	166	0.00313508	4.28546e-14	0.0158594	0.199145	-0.0219638	0.00269709	-8.14351	3.83981e-16	0	1.19646	0.549785	1.20385e-12	37	4	1771149	4	1740947	R			NA	NA				chr4:1772006-1772265	N_Shore			TRUE				NA
cg06931612	-0.0178048	0.00448636	9.06285e-05	80	532	-0.0220029	0.00479756	5.31522e-06	-0.0160225	0.00204139	5.96028e-15	166	0.00267725	2.16804e-09	0.00555358	7.43471e-05	-0.017297	0.00212419	-8.14286	3.86041e-16	0	0.957443	0.619575	1.20385e-12	37	1	856914	1	846777	F			NA	NA				chr1:854765-854973	S_Shore			NA	1:846386-846879	1:856041-856983	Unclassified	NA
cg14545975	-0.0413895	0.00727029	2.98911e-08	80	532	-0.025558	0.0104396	0.0145944	-0.0206383	0.00262017	4.79424e-15	166	0.00343632	1.90225e-09	0.0120848	0.0344388	-0.0244977	0.00300893	-8.14167	3.89869e-16	0.700028	6.6673	0.0356628	1.20789e-12	37	9	137297213	9	136437034	F	rs12339491		NA	NA	RXRA	NM_002957	Body	chr9:137299190-137299437	N_Shore			TRUE		9:137297113-137297457	Unclassified	TRUE
cg04815334	0.0387048	0.00920016	3.42832e-05	80	532	0.00272975	0.0122915	0.824311	0.0425784	0.00437022	4.47703e-22	166	0.00573149	1.09579e-13	0.0142285	0.847859	0.0374381	0.0046031	8.13323	4.18007e-16	0.704743	6.77376	0.0338141	1.28671e-12	37	11	71210295	11	70887943	R			NA	NA	NADSYN1	NM_018161	Body					NA	11:70887858-70887964			NA
cg23384027	-0.0365425	0.0071882	6.55139e-07	80	532	-0.0197066	0.00774575	0.0111598	-0.0190303	0.00228038	1.10926e-16	166	0.00299068	1.97606e-10	0.00896636	0.0279607	-0.0214491	0.00263893	-8.12796	4.36591e-16	0.607908	5.10084	0.0780489	1.3353e-12	37	12	54688344	12	52974611	F			NA	NA	NFE2;NFE2	NM_001136023;NM_006163	Body;Body					NA		12:54687649-54689089	Promoter_Associated	TRUE
cg24771152	-0.0302117	0.00729931	4.54495e-05	80	532	-0.0285891	0.00545165	2.06264e-07	-0.0168153	0.00222522	5.59286e-14	166	0.00291835	8.31643e-09	0.00631074	5.89194e-06	-0.020207	0.00248995	-8.11543	4.84055e-16	0.599485	4.99357	0.0823492	1.47104e-12	37	6	31760608	6	31868587	F	rs35196751		NA	NA	VARS	NM_006295	Body	chr6:31763240-31763905	N_Shelf			NA				NA
cg17261675	-0.0420811	0.00906687	5.19751e-06	80	532	-0.018507	0.0140595	0.188479	-0.0344817	0.00393426	3.21791e-18	166	0.00515973	2.34334e-11	0.0162751	0.255481	-0.0350823	0.00432332	-8.11466	4.87155e-16	0	1.64662	0.438976	1.47109e-12	37	21	46102566	21	44926994	F		rs78101728	NA	NA	C21orf29;KRTAP12-1	NM_144991;NM_181686	Body;TSS1500					NA				NA
cg05324516	-0.0403062	0.00692039	1.48482e-08	80	532	-0.0304425	0.0123299	0.0137787	-0.0215381	0.00287421	8.97753e-14	166	0.00376949	1.1048e-08	0.0142729	0.0329339	-0.0260677	0.00322469	-8.0838	6.27813e-16	0.653445	5.77109	0.0558245	1.88392e-12	37	10	29421357	10	29461363	R			NA	NA								TRUE				NA
cg11230112	-0.0151587	0.0049588	0.00243886	80	532	-0.0205984	0.00431801	2.22421e-06	-0.016541	0.00200352	2.30842e-16	166	0.00262759	3.07114e-10	0.00499846	3.77315e-05	-0.0170118	0.0021057	-8.07894	6.53325e-16	0	0.686618	0.709419	1.94822e-12	37	6	158460979	6	158380967	R	rs73795212		NA	NA	SYNJ2	NM_003898	Body					TRUE				NA
cg00417323	-0.0445792	0.0101774	1.64394e-05	80	532	-0.0189193	0.0133912	0.158139	-0.0362723	0.00405756	7.00542e-19	166	0.00532144	9.3443e-12	0.0155014	0.22228	-0.0364348	0.00451158	-8.07583	6.70172e-16	0	1.91807	0.383263	1.98605e-12	37	18	29307959	18	27561957	R			NA	NA				chr18:29303960-29304254	S_Shelf			NA				NA
cg14064762	0.0244132	0.0064571	0.000188824	80	532	0.00695613	0.00616304	0.259404	0.0245873	0.0025244	4.60544e-22	166	0.00331071	1.11466e-13	0.00713424	0.329543	0.0219878	0.00272301	8.07481	6.75798e-16	0.615158	5.19694	0.0743872	1.9897e-12	37	9	123688745	9	122728566	F			NA	NA	TRAF1	NM_005658	5'UTR	chr9:123690771-123691675	N_Shelf			TRUE		9:123688502-123689327	Unclassified	TRUE
cg09317239	-0.0259036	0.00701504	0.00026397	80	532	-0.0365612	0.0149217	0.0145127	-0.0313989	0.00346814	2.55338e-19	166	0.00454842	5.08216e-12	0.0172731	0.0342888	-0.0300884	0.00372654	-8.0741	6.79745e-16	0	0.579305	0.748523	1.9897e-12	37	10	21818060	10	21858066	F			NA	NA				chr10:21816296-21816528	S_Shore		RDMR	NA				NA
cg02544002	-0.0270808	0.00771361	0.000515878	80	532	-0.0249795	0.0146566	0.0887516	-0.0310858	0.00332184	1.63136e-20	166	0.00435655	9.64895e-13	0.0169663	0.14094	-0.0298726	0.00370195	-8.06944	7.06234e-16	0	0.291717	0.86428	2.05463e-12	37	3	129323778	3	130806468	F			NA	NA	PLXND1	NM_015103	Body	chr3:129323915-129325332	N_Shore			NA				NA
cg23581183	-0.0407186	0.00732562	6.04793e-08	80	532	-0.0249957	0.00676482	0.00023648	-0.0190653	0.00260366	3.17922e-13	166	0.00341467	2.35926e-08	0.00783085	0.00141311	-0.0232093	0.00287831	-8.06353	7.41247e-16	0.723668	7.23767	0.0268139	2.14342e-12	37	16	56642130	16	55199631	R			NA	NA	MT2A	NM_005953	TSS1500	chr16:56642129-56642595	Island			NA	16:55199631-55200375	16:56641665-56642992	Promoter_Associated	NA
cg27178677	-0.0313218	0.00690761	8.37943e-06	80	532	-0.0199495	0.0126497	0.115214	-0.0267146	0.00310494	1.27248e-17	166	0.00407209	5.36572e-11	0.014643	0.173076	-0.0274711	0.0034114	-8.05275	8.09553e-16	0	0.609124	0.737446	2.32684e-12	37	20	8834803	20	8782803	R			NA	NA	PLCB1;PLCB1	NM_015192;NM_182734	Body;3'UTR					TRUE		20:8834449-8834819	Unclassified_Cell_type_specific	TRUE
cg08289839	0.0310191	0.00641302	2.11793e-06	80	532	-0.00784145	0.00936787	0.402836	0.0230984	0.00248104	2.53239e-20	166	0.00325386	1.25866e-12	0.0108441	0.469614	0.0225443	0.0028031	8.04264	8.79232e-16	0.792248	9.62685	0.00812	2.51198e-12	37	13	111318640	13	110116641	R			NA	NA	CARS2	NM_024537	Body					NA	13:110116491-110116642			NA
cg00466249	-0.073305	0.0102192	5.82311e-12	80	532	-0.0197524	0.0100567	0.0499006	-0.0263781	0.00374456	2.34351e-12	166	0.00491094	7.81694e-08	0.0116415	0.0897495	-0.0332333	0.00413738	-8.03245	9.55432e-16	0.892851	18.6656	8.84762e-05	2.71344e-12	37	17	79269884	17	76884479	R			NA	TRUE	SLC38A10;SLC38A10	NM_138570;NM_001037984	TSS1500;TSS1500	chr17:79268367-79269467	S_Shore			NA		17:79268946-79270216	Promoter_Associated	NA
cg05131526	-0.0382549	0.00814653	4.05668e-06	80	532	-0.0251884	0.0105108	0.0168076	-0.0253564	0.00304945	1.42217e-16	166	0.00399931	2.29477e-10	0.0121671	0.0384329	-0.0276472	0.00344327	-8.02935	9.79925e-16	0.0312129	2.06444	0.356216	2.76653e-12	37	15	91447195	15	89248199	R			NA	NA	MAN2A2	NM_006122	TSS1500	chr15:91445563-91446768	S_Shore		RDMR	NA		15:91446968-91447517	Promoter_Associated	NA
cg23781467	-0.0380171	0.00761701	1.02296e-06	80	532	-0.032054	0.0116325	0.00600656	-0.0222089	0.00276117	1.28594e-15	166	0.00362124	8.62649e-10	0.0134656	0.0172926	-0.0255092	0.00317807	-8.02664	1.00175e-15	0.468554	3.76332	0.152337	2.81151e-12	37	6	31760233	6	31868212	R			NA	NA	VARS	NM_006295	Body	chr6:31763240-31763905	N_Shelf			NA		6:31758726-31760405	Gene_Associated	NA
cg12492496	-0.0183569	0.00663336	0.0060047	80	532	-0.0278653	0.013814	0.044046	-0.025805	0.00266013	6.68457e-22	166	0.00348873	1.39666e-13	0.0159909	0.0814091	-0.0243232	0.00303172	-8.02291	1.03271e-15	0	1.03844	0.594983	2.88146e-12	37	19	18271859	19	18132859	R			NA	NA	PIK3R2	NM_005027	Body	chr19:18271738-18272232	Island			TRUE	19:18132752-18133731	19:18271336-18273019	Promoter_Associated	NA
cg05000772	-0.0247999	0.00569311	1.82336e-05	80	532	-0.025997	0.0125783	0.0391061	-0.0204385	0.00238565	1.73578e-17	166	0.00312875	6.46917e-11	0.0145604	0.0741874	-0.0216059	0.0026946	-8.01823	1.07283e-15	0	0.544922	0.761503	2.96709e-12	37	17	48194500	17	45549499	F			NA	NA	SAMD14	NM_174920	Body	chr17:48194634-48195085	N_Shore			NA				TRUE
cg17933224	-0.0227927	0.00626616	0.000324402	80	532	-0.0210255	0.0130592	0.107831	-0.0231926	0.00252265	7.2695e-20	166	0.00330842	2.38021e-12	0.0151171	0.164274	-0.0230303	0.00287237	-8.01788	1.07584e-15	0	0.0214329	0.989341	2.96709e-12	37	19	42774330	19	47466170	R			NA	NA				chr19:42772332-42773525	S_Shore		RDMR	NA				NA
cg07418114	-0.0194725	0.00504821	0.000140528	80	532	-0.0195025	0.00389441	6.91992e-07	-0.0148327	0.00200571	1.86374e-13	166	0.00263047	1.71251e-08	0.0045081	1.51776e-05	-0.0166005	0.00207182	-8.0125	1.12401e-15	0	1.18971	0.551642	3.08212e-12	37	1	156836717	1	155103341	R		rs66574101	NA	NA	NTRK1;NTRK1;NTRK1	NM_001007792;NM_002529;NM_001012331	Body;Body;Body					TRUE				NA
cg08329754	0.01933	0.00588579	0.00114471	80	532	-0.00620854	0.00955463	0.516031	0.0268866	0.00261068	1.96912e-24	166	0.00342388	4.10783e-15	0.0110603	0.574568	0.0228924	0.00285897	8.00722	1.17334e-15	0.768788	8.65006	0.0132332	3.19902e-12	37	17	78797015	17	76411610	F			NA	NA	RPTOR;RPTOR	NM_001163034;NM_020761	Body;Body	chr17:78798780-78799160	N_Shore			NA	17:76411574-76411664			NA
cg05373251	-0.0447621	0.0106362	3.40683e-05	80	532	-0.0237127	0.00620781	0.000144986	-0.0365198	0.00447456	4.97059e-16	166	0.00586833	4.87124e-10	0.00718606	0.000967449	-0.03346	0.00417965	-8.00546	1.19019e-15	0.382877	3.24085	0.197815	3.22651e-12	37	17	79451985	17	77066580	R			NA	NA				chr17:79450924-79451657	S_Shore			NA		17:79450704-79452185	Promoter_Associated	NA
cg26638570	0.0234714	0.00509666	6.10981e-06	80	532	0.0113958	0.00516617	0.0277078	0.0178417	0.00211188	4.71765e-17	166	0.0027697	1.18119e-10	0.00598028	0.0567073	0.0180271	0.00225409	7.99751	1.26956e-15	0.157945	2.37514	0.304961	3.42223e-12	37	17	79409020	17	77023615	R			NA	NA	BAHCC1	NM_001080519	Body	chr17:79412470-79412789	N_Shelf			NA	17:77023562-77024570			NA
cg13525276	0.0464701	0.00875642	2.17992e-07	80	532	0.0126978	0.00753199	0.0922559	0.0356341	0.00421155	4.24009e-17	166	0.0055234	1.10768e-10	0.0087189	0.145296	0.0329144	0.00411781	7.99318	1.315e-15	0.750482	8.01544	0.0181748	3.52479e-12	37	14	81426012	14	80495765	F			NA	NA	TSHR;TSHR;TSHR	NM_001018036;NM_001142626;NM_000369	Body;Body;Body					NA		14:81425690-81426151	Unclassified	NA
cg00256485	0.0158743	0.00566024	0.00537014	80	532	0.00109759	0.00552712	0.842645	0.0191797	0.00184552	7.66454e-25	166	0.00242038	2.33147e-15	0.0063981	0.863792	0.0167723	0.00210193	7.9795	1.46932e-15	0.714958	7.01651	0.0299491	3.91644e-12	37	5	1494980	5	1547980	F			NA	NA	LPCAT1	NM_024830	Body	chr5:1494853-1495287	Island	high-CpG:1547978-1548032		NA	5:1547887-1548318	5:1494867-1495821	Unclassified	NA
cg02141748	-0.0302651	0.00681509	1.26365e-05	80	532	-0.030733	0.0127771	0.0164081	-0.0246019	0.00296533	1.65689e-16	166	0.003889	2.51568e-10	0.0147906	0.0377209	-0.026228	0.00329296	-7.96487	1.65396e-15	0	0.618525	0.733988	4.38411e-12	37	20	3149470	20	3097470	F			NA	NA	ProSAPiP1	NM_014731	TSS1500	chr20:3148649-3149060	S_Shore			NA		20:3149463-3149647	Unclassified_Cell_type_specific	TRUE
cg00285343	-0.0354116	0.00695714	6.35497e-07	80	532	-0.0289407	0.013432	0.0315209	-0.0233965	0.00296213	4.0406e-15	166	0.00388479	1.7165e-09	0.0155487	0.0627016	-0.0263745	0.0033139	-7.95874	1.73803e-15	0.131265	2.3022	0.316289	4.5815e-12	37	7	41733356	7	41699881	F			NA	NA	LOC285954;LOC285954;INHBA	NR_027119;NR_027118;NM_002192	TSS200;TSS200;Body					NA		7:41732612-41733461	Unclassified	NA
cg06458086	-0.0256953	0.00611509	3.50081e-05	80	532	-0.0299684	0.0135174	0.0269307	-0.0232331	0.00272605	2.52928e-17	166	0.00357518	8.11551e-11	0.0156475	0.0554644	-0.0240891	0.00302805	-7.9553	1.78704e-15	0	0.267496	0.87481	4.68482e-12	37	6	131162400	6	131204093	F			NA	NA	EPB41L2;EPB41L2;EPB41L2	NM_001431;NM_001135555;NM_001135554	3'UTR;3'UTR;3'UTR					TRUE				NA
cg20886049	-0.0324007	0.00704727	6.3224e-06	80	532	-0.021224	0.0120522	0.0786581	-0.0246641	0.00294438	8.55404e-17	166	0.00386151	1.68998e-10	0.0139514	0.128189	-0.0261597	0.00329089	-7.94913	1.87819e-15	0	1.05943	0.588772	4.89686e-12	37	11	76493545	11	76171193	R			NA	NA	TSKU	NM_015516	TSS1500	chr11:76494416-76495672	N_Shore			NA				NA
cg01490733	-0.0311201	0.00628054	1.21478e-06	80	532	-0.0169713	0.0067374	0.0119842	-0.0166868	0.0020542	6.77579e-16	166	0.00269406	5.86877e-10	0.0077991	0.0295514	-0.0187505	0.00235983	-7.94569	1.9311e-15	0.557307	4.51781	0.104465	5.00745e-12	37	1	2247066	1	2236926	R			NA	NA				chr1:2245714-2247086	Island			NA		1:2246625-2247403	Unclassified	NA
cg18222590	-0.0246535	0.00599496	5.07015e-05	80	532	-0.0288873	0.0108901	0.00816153	-0.0213664	0.00253023	4.87087e-17	166	0.00331837	1.20414e-10	0.0126062	0.0219333	-0.0224773	0.00282921	-7.94472	1.94634e-15	0	0.502412	0.777862	5.01967e-12	37	1	204290972	1	202557595	F	rs35170796		NA	NA	PLEKHA6	NM_014935	5'UTR					TRUE				NA
cg16393207	-0.0353386	0.00783817	9.39445e-06	80	532	-0.0184134	0.0131686	0.162457	-0.0263868	0.00307749	1.63796e-17	166	0.00403609	6.24706e-11	0.0152438	0.227075	-0.0277458	0.00349284	-7.94361	1.96383e-15	0	1.42654	0.490038	5.03755e-12	37	11	75237739	11	74915387	R			NA	TRUE	GDPD5	NM_030792	TSS1500	chr11:75236189-75237781	Island			NA	11:74915284-74915409			NA
cg22499797	-0.0340661	0.00776053	1.57819e-05	80	532	-0.0146112	0.0100218	0.145291	-0.0235193	0.00268711	3.56408e-18	166	0.00352411	2.4922e-11	0.0116011	0.207863	-0.0245612	0.00309264	-7.9418	1.99261e-15	0.139081	2.3231	0.313001	5.08405e-12	37	17	30585906	17	27610019	F			NA	NA								TRUE				NA
cg26725076	-0.0277305	0.00733328	0.000188376	80	532	-0.0154717	0.00717543	0.0313956	-0.0269348	0.00299853	4.7853e-19	166	0.00393253	7.42473e-12	0.00830616	0.0625072	-0.0253865	0.00319842	-7.93719	2.06815e-15	0	1.68203	0.431273	5.2331e-12	37	12	132569963	12	131135916	F	rs61944627		NA	NA	EP400NL	NR_003290	Body	chr12:132568607-132569715	S_Shore			NA		12:132568199-132570068	Promoter_Associated	NA
cg13847322	-0.0465801	0.00782412	7.37588e-09	80	532	-0.0241632	0.0115099	0.0361322	-0.0225444	0.00304807	1.84869e-13	166	0.00399751	1.7042e-08	0.0133237	0.0697467	-0.0272963	0.00343916	-7.9369	2.07296e-15	0.734849	7.54286	0.0230191	5.2331e-12	37	9	137272766	9	136412587	F			NA	NA	RXRA	NM_002957	Body					TRUE				NA
cg07543400	0.02392	0.005909	6.58864e-05	80	532	-0.00697464	0.0103839	0.502002	0.022168	0.00234366	6.44832e-21	166	0.00307368	5.50449e-13	0.0120202	0.561751	0.0210965	0.00265926	7.93321	2.1355e-15	0.655386	5.8036	0.0549242	5.36261e-12	37	17	3824384	17	3771133	R	rs11658432		NA	NA				chr17:3827795-3828137	N_Shelf			NA	17:3771124-3771259			NA
cg25059899	0.0230928	0.00646752	0.000415085	80	532	-0.0106903	0.0107182	0.318906	0.0302595	0.00299348	1.30079e-23	166	0.00392592	1.27676e-14	0.0124073	0.388898	0.0256696	0.00323959	7.92373	2.30498e-15	0.802247	10.1136	0.00636575	5.7579e-12	37	18	60904328	18	59055308	R			NA	TRUE	BCL2	NM_000633	Body					NA	18:59055308-59055399			NA
cg00116430	-0.0508972	0.00877862	1.7108e-08	80	532	-0.0176509	0.00902802	0.0509527	-0.0300337	0.00399332	7.31384e-14	166	0.00523719	9.76934e-09	0.0104507	0.0912258	-0.0327193	0.00413128	-7.91989	2.37715e-15	0.698329	6.62974	0.0363387	5.90724e-12	37	1	94188268	1	93960856	F			NA	NA								TRUE				NA
cg07539709	0.0373643	0.00769329	1.93048e-06	80	532	-0.0062194	0.0104152	0.550595	0.0357357	0.00385682	3.79319e-20	166	0.00505817	1.60683e-12	0.0120564	0.605954	0.0315817	0.00398851	7.91818	2.41008e-15	0.819328	11.0698	0.00394659	5.95803e-12	37	17	80545454	17	78138743	R		rs75883681	NA	NA	FOXK2	NM_004514	Body	chr17:80545433-80545658	Island			NA	17:78138688-78139218			NA
cg10759972	0.0291965	0.00798625	0.000302905	80	532	0.0066381	0.00742087	0.371342	0.0328733	0.00334703	2.10964e-22	166	0.00438958	6.93889e-14	0.00859028	0.439673	0.0277805	0.00351086	7.91273	2.51802e-15	0.731002	7.43499	0.0242948	6.1928e-12	37	8	1971471	8	1958878	F			NA	NA				chr8:1971909-1972406	N_Shore			NA	8:1958593-1959123			NA
cg25057584	-0.0411981	0.00839231	1.51009e-06	80	532	-0.0224754	0.0105255	0.033068	-0.0238091	0.00291646	4.88812e-16	166	0.0038249	4.82247e-10	0.0121841	0.0650885	-0.0264736	0.0033466	-7.91061	2.56122e-15	0.455233	3.67129	0.15951	6.25506e-12	37	12	51745952	12	50032219	R			NA	NA	GALNT6	NM_007210	3'UTR					TRUE		12:51745550-51746390	Unclassified	TRUE
cg02538891	-0.030422	0.00644055	3.57553e-06	80	532	-0.0147114	0.00811863	0.0703904	-0.020297	0.00243521	1.20889e-16	166	0.00319374	2.08104e-10	0.00939799	0.117493	-0.021652	0.00273722	-7.91021	2.56956e-15	0.224684	2.57959	0.275327	6.25506e-12	37	9	139549426	9	138669247	F			NA	NA				chr9:139551254-139551559	N_Shore			NA				NA
cg26580095	-0.033886	0.00630282	1.53741e-07	80	532	-0.0224795	0.0073997	0.00246789	-0.0181511	0.00245729	1.98554e-13	166	0.00322271	1.77881e-08	0.00856578	0.00868166	-0.0215199	0.00272078	-7.90946	2.58512e-15	0.596346	4.95474	0.0839637	6.26101e-12	37	1	92545650	1	92318238	F	rs79930065		NA	TRUE	BTBD8	NM_183242	TSS1500	chr1:92545819-92546480	N_Shore			NA		1:92545643-92546946	Promoter_Associated_Cell_type_specific	NA
cg08593157	-0.0219982	0.00703389	0.0019375	80	532	-0.0216049	0.0125852	0.0864623	-0.0257491	0.00275347	1.73132e-20	166	0.00361114	1.0002e-12	0.0145684	0.138075	-0.0248108	0.00313714	-7.90874	2.60016e-15	0	0.275835	0.87117	6.26562e-12	37	17	17684240	17	17624965	F			NA	NA	SMCR5;RAI1	NR_024007;NM_030665	TSS1500;5'UTR	chr17:17685016-17687240	N_Shore			NA		17:17683923-17684322	Unclassified_Cell_type_specific	NA
cg18625627	0.0357366	0.00773665	5.74054e-06	80	532	0.0149253	0.00682914	0.0291694	0.0323007	0.00380067	3.09266e-17	166	0.00498453	9.16019e-11	0.0079053	0.0590247	0.0292766	0.00370225	7.90778	2.62023e-15	0.541388	4.36099	0.112986	6.28226e-12	37	14	81426015	14	80495768	F			NA	NA	TSHR;TSHR;TSHR	NM_001018036;NM_001142626;NM_000369	Body;Body;Body					NA		14:81425690-81426151	Unclassified	NA
cg02365539	0.0292675	0.0067908	2.22181e-05	80	532	-0.0164382	0.0112777	0.145389	0.0252183	0.00265359	4.25688e-21	166	0.00348015	4.28213e-13	0.0130549	0.207973	0.0237961	0.00301349	7.89654	2.86756e-15	0.806097	10.3144	0.00575766	6.80123e-12	37	7	2136919	7	2103445	F			NA	NA	MAD1L1;MAD1L1;MAD1L1	NM_003550;NM_001013837;NM_001013836	Body;Body;Body					NA	7:2103321-2103469			NA
cg10064322	-0.0483438	0.00929627	3.70358e-07	80	532	-0.0224466	0.00791558	0.00469921	-0.0280761	0.00367075	2.78852e-14	166	0.00481414	5.47639e-09	0.00916295	0.0142969	-0.0305896	0.00387405	-7.89603	2.87932e-15	0.575352	4.70978	0.094904	6.80123e-12	37	19	14591203	19	14452203	F			NA	NA	GIPC1;GIPC1;GIPC1;GIPC1;GIPC1;GIPC1	NM_202470;NM_202468;NM_202494;NM_202467;NM_005716;NM_202469	Body;Body;Body;Body;Body;Body	chr19:14591032-14591308	Island			NA	19:14452047-14452463	19:14590683-14591386	Unclassified_Cell_type_specific	NA
cg15551881	0.0251493	0.00844933	0.00315472	80	532	0.0194256	0.00701243	0.00574614	0.0282765	0.00308851	1.02698e-19	166	0.00405054	2.93254e-12	0.00811748	0.0167085	0.0263003	0.00333087	7.89593	2.88168e-15	0	0.973829	0.61452	6.80123e-12	37	9	123688715	9	122728536	R			NA	TRUE	TRAF1	NM_005658	5'UTR	chr9:123690771-123691675	N_Shelf			TRUE		9:123688502-123689327	Unclassified	NA
cg06084210	-0.0162848	0.00577503	0.00512656	80	532	-0.031206	0.012402	0.0120774	-0.0223791	0.0023892	1.50553e-20	166	0.0031334	9.19265e-13	0.0143564	0.0297298	-0.0213555	0.0027048	-7.89541	2.8937e-15	0	1.34846	0.509548	6.80123e-12	37	13	103754324	13	102552325	F			NA	NA								TRUE				NA
cg14571710	-0.0223243	0.00559917	8.42075e-05	80	532	-0.017251	0.00771901	0.02573	-0.0181068	0.00210175	1.1574e-17	166	0.00275642	5.06789e-11	0.0089354	0.0535288	-0.0188101	0.0023834	-7.89211	2.97116e-15	0	0.489472	0.782911	6.93083e-12	37	6	30655896	6	30763875	F			NA	NA	KIAA1949;NRM;KIAA1949	NM_001134870;NM_007243;NM_133471	TSS1500;3'UTR;TSS1500	chr6:30654392-30654934	S_Shore			NA		6:30655477-30656126	Promoter_Associated	NA
cg09635866	-0.0410877	0.00966709	2.85937e-05	80	532	-0.0128272	0.00688314	0.0627869	-0.0292932	0.00325228	3.86029e-19	166	0.00426533	6.52212e-12	0.00796781	0.107425	-0.0276577	0.0035046	-7.89183	2.97789e-15	0.639086	5.54149	0.0626153	6.93083e-12	37	16	85519243	16	84076744	R			NA	NA				chr16:85519109-85519357	Island			NA	16:84076562-84076810			NA
cg13081213	-0.034656	0.00767245	9.05195e-06	80	532	-0.0138978	0.0125228	0.267453	-0.0280653	0.00327936	1.87458e-17	166	0.00430084	6.77595e-11	0.0144962	0.3377	-0.0286528	0.00363196	-7.88908	3.04418e-15	0	1.66688	0.434553	7.04286e-12	37	7	26714757	7	26681282	R			NA	NA	SKAP2	NM_003930	Body					TRUE				NA
cg00808969	-0.0347445	0.00587386	9.08732e-09	80	532	-0.011217	0.00615944	0.0690033	-0.0187869	0.00250978	9.53805e-14	166	0.00329155	1.14569e-08	0.00713007	0.115674	-0.0210118	0.00266356	-7.88862	3.05556e-15	0.743918	7.81	0.020141	7.04286e-12	37	11	77898785	11	77576433	R			NA	NA	USP35;KCTD21	NM_020798;NM_001029859	TSS1500;5'UTR	chr11:77899564-77899990	N_Shore			NA	11:77576433-77577869			NA
cg03159676	-0.0447512	0.0102834	1.85748e-05	80	532	-0.0303687	0.0126508	0.0166225	-0.0322514	0.0038776	1.39584e-16	166	0.00508543	2.26911e-10	0.0146444	0.0381035	-0.0343244	0.00435249	-7.88615	3.11653e-15	0	1.26722	0.530673	7.1298e-12	37	16	85600536	16	84158037	F			NA	NA								NA	16:84157503-84158319			NA
cg04608933	-0.0244815	0.00600183	5.81053e-05	80	532	-0.0132484	0.00440945	0.00275137	-0.0193788	0.0023097	7.64953e-17	166	0.00302914	1.58005e-10	0.00510431	0.00944428	-0.0188441	0.0023896	-7.88588	3.12316e-15	0.0544668	2.11521	0.347287	7.1298e-12	37	11	2554801	11	2511377	F			NA	NA	KCNQ1;KCNQ1	NM_000218;NM_181798	Body;Body	chr11:2555405-2555618	N_Shore			TRUE	11:2510741-2511491			NA
cg11723077	0.0217109	0.0075062	0.00410473	80	532	0.00336955	0.0072366	0.641622	0.0256511	0.00252976	9.56072e-24	166	0.00331775	1.06581e-14	0.00837697	0.687507	0.0224971	0.00285311	7.8851	3.14276e-15	0.673648	6.12836	0.0466922	7.14039e-12	37	6	158508188	6	158428176	R			NA	NA	SYNJ2	NM_003898	Body	chr6:158507719-158508126	S_Shore			TRUE	6:158427813-158428177			NA
cg26153045	-0.0318614	0.00586927	1.1795e-07	80	532	-0.0312163	0.00796115	9.65154e-05	-0.0195388	0.0029844	6.97776e-11	166	0.003914	5.97498e-07	0.0092157	0.000705839	-0.0242071	0.00307032	-7.88423	3.16481e-15	0.459726	3.70182	0.157094	7.1564e-12	37	7	73441834	7	73079770	F	rs55670340		NA	NA	ELN;ELN;ELN;ELN;ELN	NM_001081752;NM_000501;NM_001081754;NM_001081753;NM_001081755	TSS1500;TSS1500;TSS1500;TSS1500;TSS1500					NA		7:73440546-73441875	Promoter_Associated	NA
cg18147605	-0.0234305	0.00512615	7.12778e-06	80	532	-0.0146467	0.0133178	0.271792	-0.0192722	0.00229603	7.42665e-17	166	0.00301121	1.55218e-10	0.0154165	0.342078	-0.020182	0.00256033	-7.88257	3.20708e-15	0	0.621797	0.732788	7.21777e-12	37	12	6663049	12	6533310	R			NA	NA	IFFO1;IFFO1	NM_080730;NM_001039670	Body;Body	chr12:6664425-6665336	N_Shore		RDMR	NA				NA
cg03735592	-0.0355097	0.0068533	4.06571e-07	80	532	-0.0256986	0.0108396	0.0180099	-0.0236276	0.00312184	5.1175e-14	166	0.00409426	7.88466e-09	0.0125477	0.0405537	-0.0266762	0.00338453	-7.88181	3.22666e-15	0.0998657	2.22189	0.329248	7.22774e-12	37	6	138821354	6	138863047	R			NA	NA	NHSL1;NHSL1	NM_001144060;NM_020464	TSS1500;Body					TRUE				NA
cg04225775	0.0329565	0.00757158	1.85063e-05	80	532	0.00329843	0.00605603	0.58616	0.0279748	0.00290242	1.20304e-21	166	0.00380649	1.99285e-13	0.00701036	0.637992	0.0240873	0.00305985	7.87207	3.48827e-15	0.821573	11.2091	0.00368113	7.77724e-12	37	5	143191771	5	143171964	F			NA	NA	HMHB1;HMHB1	NM_021182;NM_021182	1stExon;5'UTR					NA				NA
cg10124993	-0.0368477	0.00815609	9.01713e-06	80	532	-0.0248882	0.0125925	0.048484	-0.0268431	0.00324403	1.98256e-16	166	0.00425451	2.80247e-10	0.0145768	0.0877512	-0.0287261	0.00365185	-7.86617	3.6566e-15	0	1.25676	0.533454	8.11462e-12	37	14	105478712	14	104549757	R			NA	NA	CDCA4;CDCA4	NM_017955;NM_145701	5'UTR;5'UTR					NA	14:104549738-104549827	14:105478297-105479146	Promoter_Associated	NA
cg09912552	0.0258375	0.00671123	0.000144639	80	532	-0.00932431	0.00943543	0.323373	0.0254473	0.00259899	2.8222e-22	166	0.00340855	8.28226e-14	0.0109223	0.393274	0.023023	0.00292783	7.86353	3.73465e-15	0.788421	9.45273	0.0088586	8.24946e-12	37	8	134250937	8	134320119	F			NA	NA	NDRG1;NDRG1	NM_006096;NM_001135242	3'UTR;3'UTR					NA	8:134319935-134320509			NA
cg12250581	-0.0130155	0.00960285	0.176322	80	532	-0.0365277	0.013623	0.00749969	-0.0391426	0.00384005	5.62972e-24	166	0.00503618	7.66054e-15	0.0157697	0.0205408	-0.0337304	0.0042917	-7.85946	3.85808e-15	0.657517	5.83971	0.0539415	8.48282e-12	37	12	2045810	12	1916071	F			NA	NA								TRUE				TRUE
cg09849319	0.0250211	0.00860979	0.00393376	80	532	-0.000676279	0.00724804	0.925687	0.032815	0.00307352	4.20714e-26	166	0.00403088	4.44089e-16	0.00839021	0.935757	0.0263057	0.00334747	7.85839	3.89114e-15	0.845821	12.9719	0.00152468	8.51628e-12	37	5	1494983	5	1547983	F			NA	NA	LPCAT1	NM_024830	Body	chr5:1494853-1495287	Island	high-CpG:1547978-1548032		NA	5:1547887-1548318	5:1494867-1495821	Unclassified	NA
cg00581154	-0.0311157	0.00761487	5.64322e-05	80	532	-0.0213947	0.00515849	3.75974e-05	-0.0226591	0.0029956	5.28789e-14	166	0.0039287	8.0412e-09	0.00597139	0.000339833	-0.0236618	0.00301403	-7.85058	4.14132e-15	0	1.16745	0.557817	9.02244e-12	37	1	3123695	1	3113555	R			NA	NA	PRDM16;PRDM16	NM_022114;NM_199454	Body;Body					NA	1:3113154-3113614			NA
cg25491122	-0.0458877	0.0121339	0.000188157	80	532	-0.0143873	0.0147752	0.330506	-0.0375323	0.00409818	1.00051e-19	166	0.00537471	2.88669e-12	0.0171035	0.400241	-0.0370333	0.00472311	-7.84087	4.47431e-15	0.128251	2.29424	0.31755	9.7036e-12	37	13	67801551	13	66699552	F			NA	NA	PCDH9;PCDH9	NM_203487;NM_020403	Body;Body	chr13:67804593-67805459	N_Shelf		CDMR	NA				NA
cg10512203	-0.0490918	0.0080279	3.02177e-09	80	532	-0.0201173	0.00921619	0.0293689	-0.0221117	0.00308165	9.23439e-13	166	0.00404154	4.47221e-08	0.0106685	0.0593391	-0.0268018	0.00341944	-7.83807	4.57539e-15	0.788328	9.4486	0.00887693	9.87792e-12	37	1	40780905	1	40553492	R			NA	NA	COL9A2	NM_001852	Body	chr1:40781004-40781445	N_Shore			TRUE		1:40780439-40781826	Promoter_Associated	NA
cg02870946	-0.0513392	0.0102507	9.41884e-07	80	532	-0.025187	0.0118497	0.0338796	-0.0297635	0.00374019	2.53586e-15	166	0.00490522	1.29741e-09	0.0137171	0.0663309	-0.0329733	0.00421105	-7.83018	4.8717e-15	0.49501	3.96047	0.138037	1.04702e-11	37	18	77289084	18	75390072	F			NA	NA	NFATC1;NFATC1;NFATC1;NFATC1	NM_172388;NM_172387;NM_172389;NM_006162	3'UTR;3'UTR;3'UTR;3'UTR	chr18:77289018-77289464	Island			NA	18:75389970-75390203	18:77288475-77289295	Gene_Associated	NA
cg08214927	-0.0310171	0.00867149	0.000405586	80	532	-0.0193769	0.0143793	0.178222	-0.0353819	0.0038914	1.80705e-19	166	0.00510353	4.12492e-12	0.0166453	0.244378	-0.0332877	0.00425237	-7.82804	4.95534e-15	0	0.935372	0.62645	1.06023e-11	37	14	91765824	14	90835577	F			NA	NA	CCDC88C	NM_001080414	Body					NA	14:90835527-90835634			NA
cg17094065	-0.040748	0.00927193	1.54374e-05	80	532	-0.0197068	0.0114967	0.0869331	-0.0305111	0.00360806	4.4077e-17	166	0.00473192	1.13384e-10	0.0133084	0.138665	-0.0314487	0.00401808	-7.82681	5.00393e-15	0	1.82363	0.401794	1.06584e-11	37	12	53443584	12	51729851	F			NA	NA	TENC1;TENC1;TENC1	NM_170754;NM_198316;NM_015319	TSS1500;5'UTR;Body	chr12:53441384-53441706	S_Shore			NA				TRUE
cg09814231	-0.0303779	0.00641289	3.36126e-06	80	532	-0.0257815	0.0105737	0.0149967	-0.0189648	0.00237956	2.30342e-15	166	0.00312076	1.22457e-09	0.0122399	0.0351742	-0.0213814	0.00273517	-7.81721	5.40062e-15	0.258407	2.6969	0.259643	1.14523e-11	37	5	149157216	5	149137409	R			NA	NA	PPARGC1B	NM_133263	Body					TRUE				NA
cg04208928	-0.0405843	0.00748737	1.22948e-07	80	532	-0.0295125	0.0136181	0.030548	-0.0244941	0.00332365	2.25001e-13	166	0.00435893	1.91739e-08	0.0157641	0.0611878	-0.0286181	0.0036639	-7.81084	5.68077e-15	0.420717	3.45254	0.177947	1.19635e-11	37	1	226498038	1	224564661	F			NA	NA	LIN9	NM_173083	TSS1500	chr1:226496361-226497501	S_Shore			NA				NA
cg15121420	-0.0276165	0.00674249	5.42396e-05	80	532	-0.00790494	0.00701849	0.26041	-0.0249061	0.0027561	2.96482e-19	166	0.00361459	5.56177e-12	0.00812449	0.330564	-0.023165	0.00296584	-7.81059	5.69189e-15	0.523339	4.19585	0.122711	1.19635e-11	37	2	238490819	2	238155558	R		rs73999142	NA	NA	RAB17	NM_022449	Body					TRUE		2:238490196-238490845	Unclassified	TRUE
cg23756272	0.0187132	0.00653322	0.00447592	80	532	0.00342958	0.00988418	0.728709	0.0328744	0.00322485	5.58353e-24	166	0.00422935	7.66054e-15	0.0114418	0.764374	0.0264736	0.00339085	7.80735	5.84039e-15	0.742191	7.75769	0.0206747	1.22218e-11	37	18	60904418	18	59055398	F			NA	TRUE	BCL2	NM_000633	Body					NA	18:59055308-59055399			NA
cg09354263	-0.0162401	0.00552551	0.00354891	80	532	-0.0397475	0.0133601	0.00302635	-0.0219002	0.00241094	1.95221e-19	166	0.00316192	4.32188e-12	0.0154654	0.0101673	-0.0210914	0.00270214	-7.80545	5.92916e-15	0.1272	2.29148	0.317989	1.23534e-11	37	17	73631460	17	71143055	F			NA	NA	RECQL5;LOC643008;LOC643008	NM_004259;NR_028439;NM_001162995	Body;TSS1500;5'UTR	chr17:73627542-73627824	S_Shelf			NA				NA
cg18525126	-0.0309062	0.00685283	9.33368e-06	80	532	-0.0186888	0.00874786	0.0329822	-0.0249327	0.0030753	7.69618e-16	166	0.00403322	6.33586e-10	0.0101264	0.0649566	-0.0256494	0.00328761	-7.80185	6.10083e-15	0	1.09251	0.579115	1.26558e-11	37	10	88617460	10	88607440	R			NA	NA	BMPR1A	NM_004329	5'UTR					TRUE				NA
cg05987787	-0.0330349	0.00852394	0.000130877	80	532	-0.00927405	0.00461854	0.0450134	-0.0237609	0.00255665	2.93544e-20	166	0.00335301	1.37623e-12	0.00534635	0.0828027	-0.0210071	0.00269489	-7.79515	6.43296e-15	0.732685	7.48182	0.0237325	1.3287e-11	37	6	158448508	6	158368496	R			NA	NA	SYNJ2	NM_003898	Body					TRUE	6:158368422-158368590	6:158447128-158448536	Promoter_Associated	NA
cg18935453	-0.0182906	0.00495054	0.000261918	80	532	-0.0224651	0.0125737	0.0744075	-0.0192044	0.00218992	3.0833e-18	166	0.00287206	2.28375e-11	0.0145551	0.122721	-0.0190731	0.00244884	-7.7886	6.77542e-15	0	0.0813862	0.960124	1.39341e-11	37	11	68167030	11	67923606	F			NA	NA	LRP5	NM_002335	Body					TRUE				NA
cg07294323	-0.0162224	0.00366693	1.36024e-05	80	532	-0.0180744	0.0145311	0.213958	-0.0154326	0.00186326	1.85774e-16	166	0.00244365	2.69495e-10	0.0168209	0.28259	-0.01571	0.00201879	-7.7819	7.14407e-15	0	0.0521751	0.97425	1.46292e-11	37	16	73083327	16	71640828	F			NA	NA	ZFHX3;ZFHX3	NM_001164766;NM_006885	5'UTR;TSS1500	chr16:73081590-73082565	S_Shore		RDMR	NA				NA
cg03089870	-0.0322014	0.0077631	4.37873e-05	80	532	-0.0135721	0.0121397	0.263943	-0.0270242	0.00311496	6.90637e-18	166	0.00408523	3.71304e-11	0.0140528	0.334148	-0.0272422	0.00350121	-7.78082	7.20586e-15	0	1.35723	0.507319	1.46926e-11	37	6	17988960	6	18096939	F			NA	NA	KIF13A;KIF13A;KIF13A;KIF13A	NM_001105567;NM_001105566;NM_001105568;NM_022113	TSS1500;TSS1500;TSS1500;TSS1500	chr6:17987415-17988405	S_Shore			NA	6:18096840-18096960			NA
cg07436562	-0.0309639	0.00686223	9.2424e-06	80	532	-0.0122146	0.012267	0.319713	-0.0212718	0.00251505	4.3555e-17	166	0.00329846	1.12574e-10	0.0142001	0.38969	-0.0226342	0.00290978	-7.77866	7.32976e-15	0.0835947	2.18244	0.335806	1.48817e-11	37	17	73750299	17	71261894	F			NA	NA	ITGB4;ITGB4;ITGB4	NM_001005731;NM_001005619;NM_000213	Body;Body;Body	chr17:73749618-73750178	S_Shore			NA		17:73748903-73750614	Promoter_Associated	NA
cg00632560	-0.021934	0.00796473	0.00625101	80	532	-0.0215522	0.00416467	2.95348e-07	-0.0221081	0.00293767	7.0569e-14	166	0.00385272	9.5619e-09	0.00482095	7.80266e-06	-0.0218968	0.00281539	-7.77751	7.39632e-15	0	0.00813992	0.995938	1.49532e-11	37	20	62675267	20	62145711	F			NA	NA				chr20:62673792-62674131	S_Shore			NA		20:62675218-62675411	Unclassified_Cell_type_specific	NA
cg00911776	-0.0369387	0.00697021	2.2629e-07	80	532	-0.0324996	0.0119808	0.00683331	-0.0274976	0.00396606	5.10437e-12	166	0.00520144	1.24653e-07	0.0138688	0.0191108	-0.0310092	0.00399222	-7.76741	8.01086e-15	0	1.19101	0.551284	1.61273e-11	37	7	130682239	7	130332779	R			NA	NA	FLJ43663;FLJ43663	NR_015431;NR_024153	Body;Body					TRUE				NA
cg00246969	-0.0279978	0.00578133	2.06032e-06	80	532	-0.0154332	0.0142522	0.279229	-0.0252983	0.00319209	3.27462e-15	166	0.00418639	1.51285e-09	0.0164982	0.349556	-0.0257895	0.00332134	-7.76478	8.17884e-15	0	0.553705	0.758166	1.63962e-11	37	13	99159656	13	97957657	F			NA	NA	STK24;STK24	NM_003576;NM_001032296	Body;Body					TRUE				NA
cg16006701	-0.0129723	0.003231	7.53019e-05	80	532	-0.0194658	0.0140608	0.166661	-0.0157812	0.00182891	1.0302e-17	166	0.00239859	4.72463e-11	0.0162766	0.231719	-0.0148479	0.00191256	-7.76333	8.27294e-15	0	0.568868	0.75244	1.65155e-11	37	6	2751402	6	2696401	R			NA	NA	MYLK4	NM_001012418	TSS1500					NA				NA
cg26686361	0.0468848	0.00930063	8.05001e-07	80	532	0.0068918	0.00524503	0.189272	0.0363513	0.0038317	4.96143e-21	166	0.00502523	4.69846e-13	0.00607156	0.256335	0.0276988	0.00357401	7.75008	9.18382e-15	0.894538	18.9642	7.62054e-05	1.82575e-11	37	16	85964073	16	84521574	F		rs79618060	NA	NA								NA	16:84521563-84521759			NA
cg01942816	-0.0314911	0.00695229	8.55884e-06	80	532	-0.0283529	0.0138126	0.0404613	-0.0216289	0.00267347	8.83675e-16	166	0.00350622	6.88476e-10	0.0159892	0.0761869	-0.0238031	0.00307229	-7.74767	9.3591e-15	0	1.68835	0.429913	1.85288e-11	37	7	5535463	7	5501989	F			NA	NA	MIR589;FBXL18	NR_030318;NM_024963	Body;Body	chr7:5534384-5534766	S_Shore			NA	7:5501812-5502241			NA
cg06824394	0.0126069	0.00457644	0.00623535	80	532	0.00874285	0.0047323	0.0650844	0.0172045	0.00181482	5.29345e-21	166	0.00238012	4.88609e-13	0.00547804	0.110493	0.0152577	0.0019703	7.74385	9.64533e-15	0.173187	2.41893	0.298357	1.90165e-11	37	7	86846535	7	86684471	F			NA	NA	C7orf23	NM_024315	Body	chr7:86848911-86850024	N_Shelf			NA		7:86845998-86846851	Promoter_Associated	NA
cg04671742	-0.0320599	0.00896522	0.00040689	80	532	-0.0236397	0.010787	0.0287337	-0.0278393	0.00320396	6.15634e-18	166	0.00420195	3.46453e-11	0.0124869	0.0583366	-0.0281781	0.00363957	-7.74216	9.77404e-15	0	0.326075	0.849559	1.91621e-11	37	12	6881997	12	6752258	F			NA	NA	LAG3;LAG3	NM_002286;NM_002286	1stExon;5'UTR	chr12:6882855-6883184	N_Shore			TRUE		12:6881253-6882742	Unclassified	TRUE
cg09965085	-0.0389701	0.00807816	2.24754e-06	80	532	-0.0303137	0.0137162	0.027412	-0.024119	0.00307522	6.23663e-15	166	0.00403311	2.22788e-09	0.0158776	0.056235	-0.0272409	0.00351866	-7.74183	9.79948e-15	0.271359	2.74483	0.253493	1.91621e-11	37	16	85519176	16	84076677	F	rs80257148		NA	NA				chr16:85519109-85519357	Island			NA	16:84076562-84076810			NA
cg16063416	-0.017158	0.00329876	3.68528e-07	80	532	-0.0195879	0.0150794	0.19436	-0.0143282	0.00192927	1.47603e-13	166	0.00253022	1.48888e-08	0.0174556	0.261796	-0.0154314	0.0019945	-7.73694	1.01836e-14	0	0.520757	0.77076	1.9832e-11	37	17	42345478	17	39701004	F			NA	NA	SLC4A1;SLC4A1	NM_000342;NM_000342	1stExon;5'UTR					NA				NA
cg03772384	-0.0247988	0.00623019	8.64764e-05	80	532	-0.0259332	0.0120536	0.031767	-0.0187399	0.00221882	4.81222e-17	166	0.00290995	1.19538e-10	0.013953	0.063083	-0.0200355	0.00259069	-7.73364	1.0451e-14	0	0.961436	0.618339	2.027e-11	37	3	12851369	3	12826369	R			NA	NA	CAND2;CAND2	NM_001162499;NM_012298	Body;Body	chr3:12851516-12851823	N_Shore			TRUE		3:12851281-12852840	Promoter_Associated	NA
cg22091236	0.0248524	0.0063064	0.000101227	80	532	-0.00417183	0.00897024	0.642018	0.0265932	0.00281524	7.24444e-21	166	0.00369215	5.90639e-13	0.0103838	0.687858	0.0235396	0.00304607	7.72786	1.09366e-14	0.745203	7.84938	0.0197483	2.10586e-11	37	17	78853966	17	76468561	R			NA	NA	RPTOR;RPTOR	NM_001163034;NM_020761	Body;Body	chr17:78857630-78857866	N_Shelf			TRUE				NA
cg19474833	-0.0236689	0.00582358	6.16807e-05	80	532	-0.0284091	0.0135719	0.0366757	-0.0233723	0.00281683	1.64494e-16	166	0.00369424	2.50475e-10	0.0157106	0.0705638	-0.0236453	0.00305978	-7.72776	1.09459e-14	0	0.0974209	0.952457	2.10586e-11	37	17	46622899	17	43977898	F			NA	NA	HOXB2	NM_002145	TSS1500	chr17:46620367-46621373	S_Shore		RDMR	NA				NA
cg17848515	-0.021666	0.00578019	0.000213796	80	532	-0.0112521	0.00556419	0.0435197	-0.0243034	0.00274009	1.29234e-18	166	0.0035936	1.35193e-11	0.00644102	0.0806482	-0.0213101	0.00275795	-7.72679	1.10291e-14	0.36226	3.13607	0.208454	2.11334e-11	37	2	130940706	2	130657176	R			NA	NA	SMPD4;SMPD4;SMPD4;SMPD4;SMPD4;SMPD4;SMPD4;FAM128B	NM_017751;NM_001171084;NR_033230;NM_001171083;NR_033231;NM_017951;NR_033232;NM_025029	TSS1500;TSS1500;TSS1500;TSS1500;TSS1500;TSS1500;TSS1500;Body	chr2:130938840-130940428	S_Shore			NA				NA
cg04833379	-0.0197638	0.00453729	1.82546e-05	80	532	-0.0306084	0.0145544	0.0358064	-0.0214032	0.00265683	1.16275e-15	166	0.0034844	8.11979e-10	0.0168479	0.0692555	-0.0210521	0.00272709	-7.71963	1.16669e-14	0	0.412503	0.813628	2.22661e-11	37	16	79452063	16	78009564	R			NA	NA								TRUE	16:78009539-78009585			NA
cg18568061	-0.0335244	0.00589724	3.12141e-08	80	532	-0.0140725	0.0139393	0.313046	-0.0180631	0.00243423	1.5465e-13	166	0.00319247	1.53114e-08	0.016136	0.383142	-0.021347	0.00276593	-7.71785	1.18304e-14	0.63803	5.52533	0.0631234	2.24882e-11	37	17	40575822	17	37829348	F			NA	NA	PTRF	NM_012232	TSS1500	chr17:40573740-40575526	S_Shore			NA		17:40575747-40575933	Unclassified_Cell_type_specific	NA
cg09273716	0.03247	0.00715459	8.23387e-06	80	532	-0.00301494	0.0087485	0.730477	0.0260517	0.002878	2.58824e-19	166	0.00377447	5.1239e-12	0.0101271	0.765925	0.0244632	0.00317056	7.71573	1.2029e-14	0.772512	8.79166	0.0123287	2.27178e-11	37	20	35494835	20	34928249	F			NA	NA				chr20:35491001-35492805	S_Shelf			NA				NA
cg18419175	-0.0353465	0.00675421	3.14738e-07	80	532	-0.0107591	0.00404877	0.00804849	-0.0212786	0.00270221	4.87818e-15	166	0.00354392	1.92219e-09	0.00468679	0.0216973	-0.0201191	0.0026076	-7.71555	1.20464e-14	0.782094	9.17826	0.0101617	2.27178e-11	37	7	6199980	7	6166505	F			NA	NA	USP42	NM_032172	3'UTR	chr7:6198495-6198731	S_Shore			TRUE		7:6199668-6200517	Gene_Associated	NA
cg17105814	-0.0172214	0.00539641	0.00156766	80	532	-0.018416	0.0142054	0.195245	-0.0233383	0.0025426	8.31243e-20	166	0.00333459	2.58094e-12	0.0164439	0.262743	-0.0215546	0.00279542	-7.7107	1.2513e-14	0	0.967311	0.616526	2.35047e-11	37	4	55365203	4	55059960	R			NA	NA								TRUE				NA
cg20558112	-0.0501953	0.00713551	1.37419e-11	80	532	-0.0168518	0.00874971	0.0544971	-0.0179628	0.00281338	2.00774e-10	166	0.00368971	1.12545e-06	0.0101285	0.0961531	-0.0240131	0.00311828	-7.70077	1.35254e-14	0.879898	16.6525	0.000242077	2.53069e-11	37	13	45968589	13	44866589	R			NA	NA	SLC25A30	NM_001010875	3'UTR	chr13:45965248-45965559	S_Shelf			NA		13:45967843-45968792	Gene_Associated	NA
cg02933228	-0.0147089	0.00511334	0.00431029	80	532	-0.0158756	0.00458148	0.000561103	-0.016677	0.00196021	2.86609e-17	166	0.00257079	8.75001e-11	0.00530344	0.0027585	-0.016216	0.00210767	-7.69382	1.4281e-14	0	0.123141	0.940287	2.66163e-11	37	11	64611087	11	64367663	F			NA	NA	CDC42BPG	NM_017525	Body	chr11:64611714-64612634	N_Shore			TRUE		11:64610375-64613007	Promoter_Associated	NA
cg22209918	-0.0299599	0.00757738	9.61262e-05	80	532	-0.0109988	0.0127509	0.388649	-0.0276033	0.00316301	4.44764e-18	166	0.00414825	2.8481e-11	0.0147602	0.456173	-0.0271643	0.0035329	-7.68896	1.48337e-14	0	1.34679	0.509973	2.74396e-11	37	6	33128903	6	33236881	F			NA	NA				chr6:33129291-33129718	N_Shore			NA		6:33128418-33130669	Unclassified	NA
cg03958308	-0.0345231	0.0084631	5.80506e-05	80	532	-0.0260649	0.0129093	0.0438474	-0.0257432	0.00309129	1.28228e-16	166	0.00405418	2.15617e-10	0.0149436	0.0811221	-0.0273075	0.00355154	-7.68892	1.48377e-14	0	0.882704	0.643166	2.74396e-11	37	8	145014989	8	145086977	F	rs56317026		NA	NA	PLEC1;PLEC1;PLEC1;PLEC1;PLEC1;PLEC1;PLEC1;PLEC1	NM_201378;NM_201382;NM_201381;NM_000445;NM_201384;NM_201380;NM_201383;NM_201379	Body;Body;Body;Body;TSS1500;Body;Body;Body	chr8:145016417-145016916	N_Shore			TRUE		8:145014934-145015432	Promoter_Associated	NA
cg13443911	-0.0321417	0.00513437	1.33814e-09	80	532	-0.0203217	0.0127902	0.112531	-0.0171285	0.00268225	1.9933e-10	166	0.00351773	1.12059e-06	0.0148057	0.169891	-0.0218652	0.00284777	-7.67801	1.61576e-14	0.656952	5.83008	0.0542017	2.9765e-11	37	9	101866107	9	100905928	F			NA	NA	TGFBR1;TGFBR1	NM_001130916;NM_004612	TSS1500;TSS1500	chr9:101866994-101868297	N_Shore			TRUE				NA
cg08702941	-0.0198009	0.00814788	0.0156814	80	532	-0.00857414	0.0041339	0.0384218	-0.0256731	0.00256236	3.11672e-23	166	0.00336051	2.17604e-14	0.00478533	0.0731722	-0.0200027	0.0026057	-7.67652	1.6347e-14	0.766124	8.55155	0.0139013	2.99981e-11	37	4	42155308	4	41850065	R			NA	NA	BEND4;BEND4	NM_207406;NM_001159547	TSS1500;TSS1500	chr4:42152766-42154984	S_Shore			NA				NA
cg14818621	-0.0144813	0.00505617	0.00447922	80	532	-0.0344536	0.0132964	0.00975655	-0.019257	0.00213185	3.06578e-19	166	0.0027959	5.67535e-12	0.0153917	0.0251913	-0.0185408	0.0024164	-7.67289	1.68168e-14	0	1.77909	0.410843	3.07377e-11	37	17	75598365	17	73109960	R			NA	NA								TRUE		17:75598330-75598428	Unclassified_Cell_type_specific	TRUE
cg13987674	-0.0252348	0.00463322	1.07608e-07	80	532	-0.0224853	0.0123344	0.0687186	-0.0176369	0.00251773	3.09016e-12	166	0.00330197	9.22669e-08	0.0142781	0.1153	-0.0202745	0.00264252	-7.67241	1.68788e-14	0	1.80823	0.4049	3.07377e-11	37	1	24649494	1	24522081	F			NA	NA	GRHL3;GRHL3;GRHL3	NM_198174;NM_198173;NM_021180	TSS200;Body;TSS200	chr1:24648202-24648985	S_Shore			NA		1:24647785-24649616	Unclassified	TRUE
cg06895124	0.019819	0.00530643	0.000224977	80	532	-0.00858598	0.00934928	0.358737	0.0206617	0.00220468	1.4385e-20	166	0.00289142	8.94285e-13	0.0108226	0.42758	0.0189531	0.00247185	7.66757	1.7529e-14	0.708062	6.85078	0.0325367	3.18002e-11	37	8	141588750	8	141657932	R			NA	NA	EIF2C2;EIF2C2	NM_012154;NM_001164623	Body;Body					NA	8:141657655-141658126			NA
cg15730857	-0.0300955	0.00587524	5.42684e-07	80	532	-0.0145553	0.0111034	0.190309	-0.02041	0.00268229	3.7627e-14	166	0.00351779	6.55559e-09	0.0128531	0.25745	-0.0225264	0.00293822	-7.66667	1.76524e-14	0.168849	2.4063	0.300247	3.19028e-11	37	7	116592968	7	116380204	R			NA	NA	ST7OT4;ST7OT1;ST7;ST7	NR_002329;NR_002330;NM_021908;NM_018412	TSS1500;Body;TSS1500;TSS1500	chr7:116593880-116594325	N_Shore		CDMR	NA		7:116592906-116594586	Promoter_Associated	NA
cg02203067	0.0450166	0.00732333	2.5294e-09	80	532	-0.0029099	0.00918226	0.751407	0.0206218	0.00260755	3.73809e-15	166	0.00341978	1.6381e-09	0.0106292	0.784266	0.0228038	0.00297476	7.66577	1.77767e-14	0.870629	15.4595	0.000439563	3.20063e-11	37	16	87866800	16	86424301	R	rs75157467		NA	NA	SLC7A5	NM_003486	Body					NA	16:86424121-86424399			NA
cg06852240	-0.0403555	0.00797949	7.43938e-07	80	532	-0.0170221	0.0133561	0.202899	-0.024125	0.00308181	6.99952e-15	166	0.00404175	2.3878e-09	0.0154608	0.270902	-0.0269016	0.00351138	-7.66126	1.84123e-14	0.462805	3.72305	0.155436	3.30261e-11	37	16	85520182	16	84077683	R		rs76580397	NA	NA				chr16:85519109-85519357	S_Shore			NA	16:84077447-84077949			NA
cg01264729	-0.0310249	0.00701554	1.37016e-05	80	532	-0.024297	0.0115015	0.0349837	-0.0234023	0.00294863	2.99424e-15	166	0.0038671	1.43364e-09	0.0133139	0.068011	-0.0251251	0.00328215	-7.65508	1.93199e-14	0	0.909538	0.634594	3.45241e-11	37	16	14622974	16	14530475	R			NA	NA	PARN;PARN	NM_001134477;NM_002582	Body;Body					TRUE		16:14622697-14623846	Unclassified	TRUE
cg20732787	0.0344779	0.00769839	1.07169e-05	80	532	0.00210648	0.0103506	0.838791	0.0272024	0.0031372	7.18856e-18	166	0.00411439	3.80372e-11	0.0119817	0.860444	0.0265747	0.00347289	7.65202	1.97846e-14	0.618869	5.24753	0.0725291	3.52226e-11	37	19	3191211	19	3142211	R			NA	NA	NCLN	NM_020170	Body	chr19:3190998-3191418	Island			NA	19:3141872-3142391			NA
cg07479253	-0.0276551	0.00674216	5.29419e-05	80	532	-0.0239492	0.0144168	0.0971059	-0.0234053	0.00283276	2.19185e-16	166	0.00371513	2.97688e-10	0.0166887	0.151271	-0.0243788	0.0031937	-7.63338	2.28675e-14	0	0.305467	0.858358	4.05599e-11	37	3	111904892	3	113387582	R			NA	NA	SLC9A10	NM_183061	Body	chr3:111904382-111904845	S_Shore			NA				NA
cg06437922	-0.0246552	0.0060245	5.49975e-05	80	532	-0.0223054	0.0107712	0.0387275	-0.018892	0.0023048	3.73829e-16	166	0.00302272	4.10418e-10	0.0124686	0.0736262	-0.0201522	0.00264045	-7.63211	2.30941e-14	0	0.762308	0.683073	4.08101e-11	37	1	226308360	1	224374983	F		rs77753462	NA	NA				chr1:226308959-226310476	N_Shore			NA		1:226308309-226308444	Unclassified_Cell_type_specific	NA
cg12068366	0.0117781	0.00580212	0.0432479	80	532	-0.000169877	0.00819271	0.983463	0.0225723	0.00219919	2.78746e-24	166	0.00288421	4.996e-15	0.00948375	0.985709	0.019011	0.00249195	7.62895	2.36678e-14	0.721026	7.16912	0.0277489	4.16695e-11	37	19	4548354	19	4499354	F			NA	NA	SEMA6B	NM_032108	Body	chr19:4543407-4544578	S_Shelf			NA	19:4499088-4499444			NA
cg16265717	-0.0271861	0.00943025	0.00422762	80	532	-0.0263589	0.0159551	0.0989539	-0.0343005	0.00375912	1.35366e-19	166	0.00493004	3.46478e-12	0.0184694	0.153531	-0.0324335	0.00425168	-7.62841	2.37669e-14	0	0.561228	0.75532	4.169e-11	37	1	65993149	1	65765737	F			NA	NA	LEPR;LEPR;LEPR	NM_001003680;NM_001003679;NM_002303	5'UTR;5'UTR;5'UTR	chr1:65991001-65991811	S_Shore			NA				TRUE
cg05713794	-0.0276724	0.00545211	6.81518e-07	80	532	-0.0216813	0.0149322	0.146938	-0.0174783	0.00230674	4.79766e-14	166	0.00302527	7.58506e-09	0.0172852	0.209724	-0.0199193	0.00261487	-7.6177	2.58228e-14	0.254741	2.68363	0.261371	4.51305e-11	37	3	194119861	3	195601150	R			NA	NA	GP5	NM_004488	5'UTR	chr3:194117601-194118988	S_Shore		RDMR	NA		3:194119839-194120030	Unclassified_Cell_type_specific	NA
cg02029665	-0.0203196	0.00542479	0.000215935	80	532	-0.0305151	0.01333	0.0223542	-0.0187945	0.00224724	9.54878e-17	166	0.00294723	1.80565e-10	0.0154306	0.0479773	-0.0194537	0.00255399	-7.61696	2.59724e-14	0	0.589374	0.744765	4.52263e-11	37	22	46441799	22	44820463	F	rs12158719		NA	NA	LOC100271722	NR_027036	TSS1500	chr22:46440393-46441019	S_Shore			NA				NA
cg01744331	-0.0131305	0.00503634	0.00958947	80	532	-0.0312114	0.00561632	3.8515e-08	-0.0201847	0.00267934	6.65853e-14	166	0.00351392	9.23418e-09	0.00650136	1.58071e-06	-0.0200651	0.00263458	-7.61605	2.61564e-14	0.586471	4.83642	0.0890808	4.5381e-11	37	11	2722358	11	2678934	F			NA	NA	KCNQ1OT1;KCNQ1;KCNQ1	NR_002728;NM_000218;NM_181798	TSS1500;Body;Body	chr11:2720410-2722087	S_Shore			NA				NA
cg23235671	-0.019207	0.00508797	0.000193112	80	532	-0.0286433	0.0142431	0.0446914	-0.0221036	0.00263061	6.90731e-17	166	0.00345001	1.48591e-10	0.0164876	0.0823395	-0.0214083	0.00281358	-7.60891	2.76424e-14	0	0.420364	0.810437	4.77855e-11	37	2	128617901	2	128334371	R			NA	NA				chr2:128615479-128616004	S_Shore		CDMR	NA				NA
cg23448998	-0.0297631	0.00920607	0.00136251	80	532	-0.026825	0.013302	0.0441046	-0.0293635	0.00336049	4.04832e-18	166	0.00440724	2.6911e-11	0.0153982	0.0814937	-0.0292747	0.003849	-7.60579	2.83159e-14	0	0.0285305	0.985836	4.87731e-11	37	17	17110353	17	17051078	R			NA	NA	PLD6	NM_178836	TSS1500	chr17:17108771-17109701	S_Shore			NA	17:17049497-17051315	17:17108465-17110453	Promoter_Associated	NA
cg05339037	-0.0193549	0.00656821	0.00346482	80	532	-0.0167921	0.00686942	0.0147436	-0.0190614	0.00217537	3.27765e-18	166	0.00285297	2.36947e-11	0.00795193	0.034712	-0.0188817	0.00248565	-7.59627	3.04796e-14	0	0.0782096	0.96165	5.20593e-11	37	19	13951168	19	13812168	R			NA	NA				chr19:13953222-13953554	N_Shelf		RDMR	NA		19:13949784-13951566	Promoter_Associated	NA
cg12459502	0.0213086	0.00597815	0.000424552	80	532	-0.00642606	0.00633212	0.310523	0.0292086	0.00280317	5.81818e-25	166	0.00367632	1.88738e-15	0.00732995	0.380658	0.0218752	0.00287976	7.59619	3.04982e-14	0.894156	18.8958	7.88569e-05	5.20593e-11	37	18	60904237	18	59055217	F			NA	TRUE	BCL2	NM_000633	Body					NA				NA
cg09287328	0.0297858	0.00811388	0.000286265	80	532	0.00262923	0.00572257	0.64605	0.038327	0.00367511	5.31484e-25	166	0.00481986	1.88738e-15	0.00662436	0.691439	0.0266856	0.00351313	7.59596	3.05511e-14	0.895656	19.1674	6.88403e-05	5.20593e-11	37	10	134231487	10	134081477	R			NA	NA								NA	10:134081455-134081546			NA
cg03090969	-0.0239988	0.00765811	0.0018976	80	532	-0.0239236	0.0132417	0.0712253	-0.0286762	0.00323406	1.32203e-18	166	0.00424143	1.37058e-11	0.0153284	0.118585	-0.027376	0.00360622	-7.59132	3.16655e-14	0	0.33918	0.844011	5.37663e-11	37	8	104117866	8	104187042	R			NA	NA								TRUE				TRUE
cg16572910	-0.0331424	0.0062613	2.3353e-07	80	532	-0.0169685	0.00895975	0.058642	-0.0158018	0.00208566	4.82118e-14	166	0.00273532	7.60736e-09	0.0103717	0.101831	-0.0184918	0.00243643	-7.58973	3.20571e-14	0.69058	6.46371	0.0394842	5.42381e-11	37	1	43880657	1	43653244	F			NA	NA								NA		1:43880265-43881214	Gene_Associated	TRUE
cg13311440	0.0221057	0.0058266	0.000179572	80	532	0.00929502	0.0065665	0.157345	0.0250806	0.00284667	2.16027e-18	166	0.00373337	1.8429e-11	0.00760127	0.221396	0.0220358	0.00290485	7.58587	3.30264e-14	0.424416	3.47473	0.175983	5.56807e-11	37	1	160681404	1	158948028	R			NA	TRUE	CD48	NM_001778	Body					NA		1:160681390-160682087	Promoter_Associated	NA
cg03395188	-0.0198406	0.00557767	0.000435969	80	532	-0.0186443	0.00962026	0.0530083	-0.0198795	0.00233635	2.84149e-17	166	0.00306409	8.70471e-11	0.0111363	0.0940918	-0.0198031	0.0026107	-7.58535	3.316e-14	0	0.0114941	0.994269	5.5709e-11	37	2	219266059	2	218974303	F	rs13396661		NA	NA	CTDSP1;MIR26B;CTDSP1	NM_182642;NR_029500;NM_021198	Body;TSS1500;Body	chr2:219263098-219265556	S_Shore			NA		2:219265920-219266132	Promoter_Associated	NA
cg25609878	-0.0206921	0.00516027	7.68507e-05	80	532	-0.0261155	0.01265	0.0393285	-0.0199391	0.002453	6.49826e-16	166	0.00321708	5.72303e-10	0.0146434	0.0745166	-0.0203502	0.00268376	-7.58272	3.38372e-14	0	0.17573	0.915884	5.66473e-11	37	4	74983237	4	75202101	F			NA	NA								TRUE				NA
cg27168858	-0.0272656	0.00687165	9.09256e-05	80	532	-0.0276515	0.0139383	0.0476485	-0.0273341	0.00334698	4.76843e-16	166	0.00438953	4.75111e-10	0.0161347	0.0865671	-0.0273311	0.00360566	-7.58006	3.454e-14	0	0.00048568	0.999757	5.76217e-11	37	1	55351659	1	55124247	R			NA	NA	DHCR24	NM_014762	Body	chr1:55352463-55353328	N_Shore		CDMR	NA				NA
cg13895322	-0.0125724	0.00449284	0.00547179	80	532	-0.0212624	0.0137052	0.121238	-0.0185087	0.00201275	7.14124e-20	166	0.0026397	2.35478e-12	0.0158649	0.180174	-0.0170716	0.00225288	-7.57769	3.51767e-14	0	1.36902	0.504336	5.84794e-11	37	12	6877740	12	6748001	R			NA	NA	PTMS	NM_002824	Body	chr12:6875481-6876923	S_Shore			NA		12:6877564-6877790	Unclassified_Cell_type_specific	NA
cg15547825	-0.051278	0.010869	3.67019e-06	80	532	-0.0273832	0.0145463	0.0601704	-0.0316468	0.00405915	8.95876e-15	166	0.00532352	2.76933e-09	0.0168385	0.103903	-0.0348436	0.00459909	-7.57619	3.5584e-14	0.296553	2.84314	0.241335	5.8951e-11	37	16	85519178	16	84076679	F	rs80257148		NA	NA				chr16:85519109-85519357	Island			NA	16:84076562-84076810			NA
cg13742400	0.0194336	0.0068151	0.00465467	80	532	0.00447292	0.00498658	0.370021	0.0241666	0.00242871	6.09577e-23	166	0.00318523	3.27516e-14	0.00577238	0.438409	0.0195502	0.00258107	7.57446	3.60615e-14	0.775865	8.92321	0.0115438	5.95355e-11	37	2	225639708	2	225347952	F			TRUE	NA	DOCK10	NM_014689	Body					NA	2:225347908-225347975			NA
cg13640297	0.0245033	0.00572588	2.52853e-05	80	532	-0.0083949	0.00927271	0.365589	0.0220297	0.00246691	7.6052e-19	166	0.00323532	9.81903e-12	0.0107339	0.434162	0.0206296	0.00272452	7.57183	3.67999e-14	0.748635	7.95657	0.0187177	6.0545e-11	37	6	170099238	6	169841163	R			NA	NA	WDR27	NM_182552	5'UTR	chr6:170101662-170103059	N_Shelf			NA		6:170099215-170099379	Gene_Associated_Cell_type_specific	NA
cg08015382	-0.0234467	0.00611605	0.000154061	80	532	-0.0220996	0.0117848	0.0611578	-0.0210729	0.00253678	1.52036e-16	166	0.00332695	2.38883e-10	0.0136419	0.105236	-0.0216362	0.00285769	-7.57121	3.69759e-14	0	0.117452	0.942965	6.06254e-11	37	6	12365899	6	12473885	F			NA	NA								TRUE				NA
cg10717869	-0.0131642	0.00527939	0.0131909	80	532	-0.0348681	0.0120592	0.00394984	-0.0198721	0.00220058	3.13639e-19	166	0.00288604	5.75384e-12	0.0139595	0.0124965	-0.0188557	0.00249169	-7.56745	3.80615e-14	0.231358	2.60199	0.27226	6.21918e-11	37	1	205780912	1	204047535	R			NA	NA	SLC41A1	NM_173854	5'UTR	chr1:205781870-205783010	N_Shore		RDMR	NA				NA
cg17543112	-0.0173509	0.00614962	0.0051018	80	532	-0.0203566	0.01168	0.0817826	-0.0213635	0.00236927	3.53455e-19	166	0.00310726	6.18416e-12	0.0135206	0.13217	-0.0205397	0.00271678	-7.56032	4.02088e-14	0	0.339356	0.843937	6.54761e-11	37	5	131594335	5	131622234	F			NA	NA	PDLIM4;PDLIM4	NM_003687;NM_001131027	Body;Body	chr5:131593039-131593813	S_Shore			TRUE				TRUE
cg00040575	-0.0355495	0.00645169	7.76376e-08	80	532	-0.0199222	0.00864218	0.0214354	-0.0175657	0.00248793	2.09377e-12	166	0.00326289	7.30628e-08	0.010004	0.0464356	-0.0211266	0.00279569	-7.55683	4.13015e-14	0.677578	6.20306	0.0449804	6.70268e-11	37	22	18506180	22	16886180	R	rs13053861		NA	NA	MICAL3;MICAL3;MICAL3	NM_001122731;NM_015241;NM_001136004	5'UTR;5'UTR;5'UTR	chr22:18506419-18507412	N_Shore			NA				NA
cg26403171	-0.0408462	0.00856135	2.87473e-06	80	532	-0.0280435	0.00984408	0.00451321	-0.0267192	0.00370075	6.69722e-13	166	0.00485349	3.68855e-08	0.0113953	0.0138564	-0.0299002	0.00395918	-7.55213	4.28193e-14	0.0434038	2.09075	0.351561	6.92544e-11	37	5	148507714	5	148487907	R			NA	NA								TRUE		5:148507442-148508522	Unclassified	TRUE
cg01124420	-0.0193532	0.00597951	0.00134598	80	532	-0.0211332	0.00778641	0.00680323	-0.0200784	0.00238926	6.84226e-17	166	0.00313349	1.47747e-10	0.00901342	0.0190456	-0.020027	0.00265257	-7.55005	4.35098e-14	0	0.0280282	0.986084	7.01334e-11	37	2	109605518	2	108971950	R			NA	TRUE	EDAR;EDAR	NM_022336;NM_022336	5'UTR;1stExon					NA		2:109605086-109605969	Unclassified_Cell_type_specific	TRUE
cg12282267	-0.0329242	0.00711224	5.4856e-06	80	532	-0.0149908	0.0104821	0.153111	-0.0196126	0.00245033	1.75699e-15	166	0.00321357	1.04065e-09	0.012134	0.216666	-0.0214908	0.00284677	-7.5492	4.37939e-14	0.377495	3.21283	0.200606	7.03536e-11	37	17	7219261	17	7159985	F			NA	NA	NEURL4;NEURL4;GPS2	NM_001005408;NM_032442;NM_004489	3'UTR;3'UTR;TSS1500	chr17:7218175-7218960	S_Shore			NA	17:7159952-7160135	17:7218168-7219452	Promoter_Associated	NA
cg02371935	0.0302813	0.00725253	3.91163e-05	80	532	-0.00214352	0.00717563	0.765238	0.0224739	0.00244729	7.99826e-20	166	0.00320959	2.52165e-12	0.0083064	0.796364	0.0208782	0.00276735	7.54448	4.54104e-14	0.791878	9.60973	0.00818981	7.27057e-11	37	16	87521363	16	86078864	R	rs11866207		NA	NA	ZCCHC14	NM_015144	Body					NA	16:86078852-86078950			TRUE
cg22861286	-0.0283187	0.00728687	0.000125499	80	532	-0.0316397	0.0123053	0.010332	-0.0254625	0.00318695	1.97093e-15	166	0.00417965	1.11506e-09	0.0142444	0.0263371	-0.0265024	0.00351355	-7.54289	4.59663e-14	0	0.25411	0.880685	7.31932e-11	37	1	54757003	1	54529591	F			NA	NA	SSBP3;SSBP3;SSBP3	NM_001009955;NM_018070;NM_145716	Body;Body;Body					NA		1:54756991-54757105	Promoter_Associated	NA
cg21236182	-0.0283193	0.00586178	2.17502e-06	80	532	-0.0236053	0.0115841	0.041939	-0.0190364	0.0025511	1.13581e-13	166	0.00334574	1.27228e-08	0.0134096	0.078351	-0.0214201	0.00283983	-7.54273	4.60217e-14	0	1.91943	0.383002	7.31932e-11	37	2	238346568	2	238011307	F			NA	NA								TRUE				NA
cg25645064	0.0264545	0.0103236	0.0108825	80	532	0.014049	0.00787032	0.0746702	0.0402916	0.00417163	9.9584e-22	166	0.00547104	1.77747e-13	0.00911055	0.123061	0.0321588	0.00427025	7.5309	5.03912e-14	0.690707	6.46637	0.0394318	7.98763e-11	37	3	147096130	3	148578820	F			NA	NA								TRUE	3:148578734-148578848			NA
cg27039898	0.0253051	0.00635356	8.56516e-05	80	532	0.00299872	0.00620352	0.628964	0.0180255	0.0020201	8.08862e-19	166	0.00264933	1.01908e-11	0.00718109	0.67625	0.0174304	0.00231474	7.53016	5.06794e-14	0.644469	5.62539	0.0600428	8.00671e-11	37	17	79799411	17	77392700	R			NA	NA				chr17:79799286-79799624	Island			NA	17:77392543-77392877			TRUE
cg12814335	-0.0294492	0.00828596	0.000440836	80	532	-0.0229087	0.0127022	0.0717202	-0.0266299	0.00314058	3.63927e-17	166	0.00411884	1.01033e-10	0.0147038	0.11923	-0.0269352	0.00357746	-7.52914	5.10763e-14	0	0.172535	0.917349	8.04278e-11	37	17	1466713	17	1413463	F			NA	NA	PITPNA	NM_006224	TSS1500	chr17:1465159-1466312	S_Shore			NA				NA
cg07427438	0.0209578	0.00692512	0.00269126	80	532	-0.00482099	0.0085224	0.571783	0.0228776	0.00236512	8.69208e-22	166	0.00310183	1.63758e-13	0.00986539	0.62507	0.020474	0.00272103	7.52438	5.29724e-14	0.721429	7.1795	0.0276052	8.28053e-11	37	16	4819304	16	4759305	F			NA	NA				chr16:4816764-4817353	S_Shore			NA		16:4818276-4819331	Promoter_Associated	NA
cg04176122	-0.021328	0.00644512	0.00105057	80	532	-0.019697	0.0109097	0.071417	-0.0193839	0.00224599	1.01554e-17	166	0.00294558	4.68402e-11	0.0126289	0.118835	-0.0197188	0.00262073	-7.52415	5.30629e-14	0	0.0752719	0.963063	8.28053e-11	37	11	118779835	11	118285045	F			NA	NA	BCL9L	NM_182557	Body	chr11:118781060-118781732	N_Shore			TRUE		11:118779779-118779943	Unclassified_Cell_type_specific	TRUE
cg04438064	0.0239626	0.00543994	1.47735e-05	80	532	-0.00928874	0.00711153	0.191915	0.0167663	0.00185277	2.65162e-19	166	0.00242989	5.19929e-12	0.00823219	0.259175	0.0161179	0.00214219	7.52405	5.31068e-14	0.828704	11.6757	0.00291509	8.28053e-11	37	2	240161619	2	239826556	F			NA	NA	HDAC4	NM_006037	Body					TRUE	2:239826517-239826956			NA
cg03851401	-0.0279925	0.00583863	2.58059e-06	80	532	-0.0110057	0.00706657	0.119803	-0.0155771	0.00197709	4.71729e-15	166	0.00259293	1.88385e-09	0.00818015	0.178489	-0.01711	0.00227617	-7.51704	5.603e-14	0.54342	4.38039	0.111895	8.70787e-11	37	22	28200653	22	26530653	F			NA	NA				chr22:28192793-28198592	S_Shelf		RDMR	NA	22:26530530-26530844	22:28200001-28201250	Unclassified	NA
cg05470166	-0.025158	0.0057954	1.94521e-05	80	532	-0.0138298	0.00992194	0.163788	-0.0188864	0.00235468	1.53818e-15	166	0.00308814	9.60705e-10	0.0114855	0.228547	-0.0199299	0.00265173	-7.51581	5.65593e-14	0	1.21006	0.546057	8.76158e-11	37	9	35905608	9	35895608	R			NA	NA	HRCT1	NM_001039792	TSS1500					NA				NA
cg00108715	-0.0205007	0.00545857	0.000207868	80	532	-0.0361883	0.011845	0.00233192	-0.0206418	0.00259999	2.93573e-15	166	0.00340986	1.41673e-09	0.0137116	0.00830894	-0.021266	0.00282972	-7.51525	5.68015e-14	0	1.23756	0.538602	8.77063e-11	37	3	52565015	3	52540055	F			NA	NA	NT5DC2;NT5DC2	NM_001134231;NM_022908	Body;Body	chr3:52567009-52568807	N_Shore			NA		3:52564840-52565242	Unclassified_Cell_type_specific	NA
cg19588519	0.0174484	0.00577389	0.00272947	80	532	-0.0128862	0.00945384	0.173284	0.0235841	0.00239359	1.56068e-22	166	0.00313917	5.78426e-14	0.0109436	0.238992	0.02009	0.0026743	7.51224	5.81261e-14	0.810033	10.5281	0.00517422	8.94621e-11	37	10	125817817	10	125807807	F	rs78717563		NA	NA				chr10:125816267-125816522	S_Shore			NA				NA
cg01355392	-0.0836685	0.0175302	2.85063e-06	80	532	-0.0367576	0.0146817	0.012511	-0.0520084	0.0069157	7.34848e-14	166	0.00906985	9.79709e-09	0.0169953	0.0305553	-0.0546696	0.00727924	-7.51035	5.89692e-14	0.491527	3.93334	0.139922	9.04678e-11	37	20	62679255	20	62149699	R			NA	NA	SOX18	NM_018419	3'UTR	chr20:62679424-62680883	N_Shore			NA				NA
cg06419793	-0.0197691	0.00547153	0.000355029	80	532	-0.0140378	0.00803365	0.0809946	-0.0165329	0.0019619	5.63332e-17	166	0.002573	1.3143e-10	0.00929962	0.131169	-0.0169372	0.00225868	-7.49869	6.44592e-14	0	0.389773	0.822928	9.85734e-11	37	19	11376508	19	11237508	F			NA	NA				chr19:11372679-11373126	S_Shelf			NA				TRUE
cg26922780	-0.0398039	0.00894314	1.2104e-05	80	532	-0.0259053	0.00761658	0.000707781	-0.0232659	0.00320977	5.44819e-13	166	0.00420957	3.25906e-08	0.00881683	0.00330168	-0.0262089	0.00349644	-7.49588	6.58568e-14	0.285925	2.80082	0.246495	1.00389e-10	37	16	88769443	16	87296944	R			NA	NA	RNF166	NM_178841	Body	chr16:88772237-88773195	N_Shelf			NA	16:87296885-87297103			NA
cg24694246	-0.0260527	0.00590413	1.42898e-05	80	532	-0.0112126	0.00381591	0.003404	-0.0203585	0.0026305	1.39156e-14	166	0.00344987	3.60776e-09	0.00441723	0.0111367	-0.018496	0.00246962	-7.48939	6.91967e-14	0.569738	4.64833	0.0978652	1.05144e-10	37	14	34529059	14	33598810	R			NA	NA				chr14:34529120-34529959	N_Shore			TRUE		14:34529026-34530004	Promoter_Associated	NA
cg21279603	-0.0298007	0.00766897	0.000125686	80	532	-0.0280152	0.0104953	0.00777088	-0.0223468	0.00281858	3.19601e-15	166	0.00369654	1.49093e-09	0.0121492	0.0211145	-0.02405	0.00321145	-7.48882	6.94938e-14	0	0.881118	0.643676	1.0526e-10	37	21	46963527	21	45787955	R			NA	NA	SLC19A1	NM_194255	TSS1500	chr21:46961668-46963078	S_Shore			NA				NA
cg02344113	-0.0202835	0.00547977	0.000255235	80	532	-0.0221642	0.0133417	0.0970905	-0.0183828	0.00220418	1.15837e-16	166	0.00289075	2.02826e-10	0.0154441	0.151252	-0.0188864	0.00252246	-7.4873	7.03027e-14	0	0.140395	0.93221	1.05905e-10	37	5	175624219	5	175556825	F		rs2878299	NA	NA				chr5:175625966-175626485	N_Shore			NA				NA
cg01305625	-0.0160617	0.00477614	0.000872042	80	532	-0.0278584	0.0150111	0.0638799	-0.0196297	0.00228637	1.48688e-17	166	0.00299854	5.89333e-11	0.0173766	0.108887	-0.0188141	0.00251284	-7.48719	7.03634e-14	0	0.676993	0.712841	1.05905e-10	37	5	131593812	5	131621711	F			NA	TRUE	PDLIM4;PDLIM4	NM_003687;NM_001131027	Body;Body	chr5:131593039-131593813	Island			NA				TRUE
cg10183965	0.0295529	0.00672907	1.56355e-05	80	532	-0.00857647	0.0102316	0.402177	0.0224364	0.00257389	4.84696e-18	166	0.00337563	2.99957e-11	0.011844	0.468991	0.02189	0.00292388	7.48664	7.06577e-14	0.748105	7.93983	0.0188751	1.06014e-10	37	17	3824497	17	3771246	R			NA	NA				chr17:3827795-3828137	N_Shelf			NA	17:3771124-3771259			NA
cg19089328	0.0260415	0.00665493	0.000112936	80	532	0.00409442	0.0135179	0.762062	0.030015	0.00348068	1.07904e-17	166	0.00456487	4.85832e-11	0.0156481	0.793587	0.0273952	0.00365998	7.48508	7.15052e-14	0.227203	2.588	0.274172	1.06949e-10	37	11	71210210	11	70887858	R			NA	NA	NADSYN1	NM_018161	Body					NA	11:70887858-70887964			NA
cg20295214	-0.01644	0.00430015	0.000160459	80	532	-0.0314971	0.0133189	0.0183005	-0.0176187	0.0021768	8.58041e-16	166	0.00285485	6.76398e-10	0.0154178	0.0410616	-0.0175891	0.00235061	-7.48279	7.27636e-14	0	0.885251	0.642348	1.08491e-10	37	1	206226794	1	204393417	R			NA	NA	AVPR1B	NM_000707	Body	chr1:206223537-206224028	S_Shelf			NA				NA
cg00575672	-0.0137285	0.0045452	0.00274282	80	532	-0.013691	0.0133788	0.30649	-0.0182143	0.00202926	5.08322e-19	166	0.00266135	7.70028e-12	0.0154871	0.376681	-0.0169963	0.00227177	-7.48152	7.3467e-14	0	0.771909	0.679801	1.09199e-10	37	4	100644171	4	100863194	R			NA	NA								TRUE				NA
cg22075924	-0.0273958	0.00591574	5.44182e-06	80	532	-0.0232638	0.0118766	0.0505205	-0.0196575	0.00261438	7.42405e-14	166	0.00342873	9.85743e-09	0.0137482	0.0906201	-0.0216772	0.00289974	-7.47556	7.68786e-14	0	1.29479	0.523407	1.13914e-10	37	1	78005352	1	77777940	F			NA	NA	AK5;AK5	NM_174858;NM_012093	Body;Body					TRUE				TRUE
cg03508063	-0.0303845	0.00684434	1.27213e-05	80	532	-0.0268232	0.00753642	0.000396307	-0.0172989	0.00239513	6.5737e-13	166	0.00314119	3.64759e-08	0.00872403	0.00210757	-0.0202767	0.00271329	-7.47308	7.83382e-14	0.450969	3.64278	0.1618	1.15718e-10	37	17	7124385	17	7065109	R			NA	NA	DLG4;ACADVL;ACADVL	NM_001365;NM_000018;NM_001033859	TSS1500;Body;Body	chr17:7123038-7123718	S_Shore			NA		17:7123916-7125265	Promoter_Associated	NA
cg11064966	-0.0380042	0.00682469	5.73469e-08	80	532	-0.0169127	0.00860124	0.0496444	-0.0199357	0.00288418	5.91059e-12	166	0.00378257	1.36106e-07	0.00995665	0.0893889	-0.023459	0.00313961	-7.47197	7.90055e-14	0.657659	5.84213	0.0538762	1.16343e-10	37	5	32506514	5	32542271	R			NA	NA								TRUE				NA
cg03152353	0.0230372	0.00569431	6.65305e-05	80	532	-0.0188612	0.0116457	0.105755	0.0220723	0.00247018	7.25245e-19	166	0.00323962	9.5417e-12	0.0134808	0.161779	0.0205872	0.00275633	7.46907	8.07654e-14	0.776743	8.95828	0.0113432	1.18569e-10	37	9	139417194	9	138537015	F			NA	NA	NOTCH1	NM_017617	Body	chr9:139417115-139417518	Island			NA	9:138536636-138537611			NA
cg16746355	-0.0409393	0.00808639	7.24999e-07	80	532	-0.0292147	0.0108603	0.00730869	-0.0208818	0.00291154	9.4495e-13	166	0.00381845	4.5344e-08	0.0125717	0.0201339	-0.0248668	0.00332955	-7.46851	8.11101e-14	0.61235	5.15929	0.0758007	1.18582e-10	37	14	65228827	14	64298580	F			NA	NA	SPTB	NM_001024858	Body					TRUE		14:65228656-65229198	Unclassified	TRUE
cg07905808	0.0145625	0.00509915	0.0045936	80	532	-0.00451254	0.00823551	0.583904	0.0197933	0.00205816	1.47242e-21	166	0.00269925	2.25264e-13	0.0095333	0.635967	0.0172835	0.00231426	7.46825	8.12714e-14	0.686347	6.37648	0.0412444	1.18582e-10	37	6	30297389	6	30405368	F			NA	NA	TRIM39;TRIM39	NM_172016;NM_021253	Body;Body	chr6:30294169-30295071	S_Shelf			NA				NA
cg12955216	-0.0241655	0.00757567	0.00157499	80	532	-0.0348707	0.0118516	0.00336199	-0.0241046	0.00291751	2.19723e-16	166	0.00382628	2.98127e-10	0.0137192	0.0110301	-0.0247446	0.00331421	-7.46619	8.2548e-14	0	0.578606	0.748785	1.20078e-10	37	7	44143438	7	44109963	R			NA	NA	AEBP1	NM_001129	TSS1500					TRUE				NA
cg11419186	-0.0306247	0.00573412	1.83943e-07	80	532	-0.0130786	0.00732376	0.0745524	-0.0139971	0.0018843	1.45959e-13	166	0.00247124	1.47891e-08	0.00847787	0.122908	-0.0163661	0.00219226	-7.46539	8.30538e-14	0.724241	7.2527	0.0266132	1.20446e-10	37	16	81477373	16	80034874	F	rs77588737		NA	NA	CMIP	NM_198390	TSS1500	chr16:81477777-81477999	N_Shore			NA				NA
cg12229555	0.0296462	0.00587273	7.78025e-07	80	532	-0.0121242	0.00549317	0.0276168	0.0169726	0.00180049	8.67329e-21	166	0.00236132	6.58584e-13	0.0063588	0.0565621	0.0154618	0.00207136	7.46455	8.3584e-14	0.920202	25.0634	3.61045e-06	1.20848e-10	37	17	80260329	17	77853618	R	rs9902108		NA	NA								NA	17:77853615-77853715			NA
cg23998240	-0.0165452	0.00660159	0.0127346	80	532	-0.0246026	0.0136314	0.0715139	-0.0249753	0.0027415	1.54143e-19	166	0.00359544	3.74745e-12	0.0157795	0.118961	-0.0231067	0.00309613	-7.46309	8.45194e-14	0	1.26697	0.530739	1.21831e-10	37	14	105166740	14	104237785	R			NA	NA	INF2;INF2;INF2	NM_022489;NM_032714;NM_001031714	5'UTR;5'UTR;5'UTR	chr14:105167277-105167501	N_Shore			TRUE		14:105166339-105166774	Unclassified_Cell_type_specific	NA
cg00634542	0.0312603	0.00633868	1.35683e-06	80	532	-0.000262294	0.0109287	0.980859	0.0200124	0.00251252	2.39298e-15	166	0.00329514	1.25297e-09	0.0126509	0.983458	0.0212561	0.0028486	7.46193	8.52642e-14	0.638116	5.52664	0.0630821	1.22534e-10	37	2	219254588	2	218962832	R			NA	NA	SLC11A1	NM_000578	Body	chr2:219255949-219256210	N_Shore			NA				NA
cg25406989	-0.0111596	0.00316179	0.000482105	80	532	-0.0228345	0.0153489	0.137265	-0.0146691	0.00171309	1.8002e-17	166	0.00224669	6.61272e-11	0.0177676	0.19873	-0.0135898	0.00182177	-7.4597	8.67225e-14	0	1.09229	0.57918	1.24256e-10	37	15	48936335	15	46723627	R			NA	NA	FBN1	NM_000138	Body	chr15:48936810-48938577	N_Shore		RDMR	NA				NA
cg08263205	-0.0172439	0.00679269	0.0116384	80	532	-0.0251522	0.00805438	0.00186263	-0.0192823	0.00225904	2.26748e-17	166	0.0029627	7.59869e-11	0.00932361	0.00698226	-0.019441	0.00260729	-7.45639	8.89243e-14	0	0.482711	0.785562	1.27029e-10	37	1	175854934	1	174121557	F			NA	NA								TRUE				NA
cg14257429	-0.0346378	0.00815998	2.9253e-05	80	532	-0.0265106	0.00833044	0.00152303	-0.0220354	0.00297099	1.58829e-13	166	0.00389642	1.55583e-08	0.00964318	0.00597485	-0.0246259	0.00330339	-7.45475	9.00413e-14	0	1.98563	0.370531	1.28241e-10	37	9	116570319	9	115610140	R		rs72749920	NA	NA								TRUE		9:116568964-116570640	Unclassified	NA
cg08220966	0.0198632	0.00483015	5.0709e-05	80	532	-0.00737009	0.00644961	0.253533	0.0190884	0.00207402	6.65339e-20	166	0.00272005	2.2562e-12	0.00746596	0.323565	0.0168356	0.00225899	7.45271	9.14387e-14	0.827442	11.5903	0.00304228	1.29844e-10	37	10	88717364	10	88707344	F			NA	NA	MMRN2;SNCG;MMRN2	NM_024756;NM_003087;NM_024756	5'UTR;TSS1500;1stExon			low-CpG:88707299-88707353		TRUE				NA
cg11065015	-0.0219693	0.00389759	4.02112e-08	80	532	-0.0256723	0.0132556	0.0531689	-0.0128471	0.00195247	5.61224e-11	166	0.00256064	5.24408e-07	0.0153445	0.0943148	-0.0157896	0.00211959	-7.4494	9.37666e-14	0.529311	4.24909	0.119487	1.32754e-10	37	20	327170	20	275170	R			NA	NA	NRSN2	NM_024958	TSS200	chr20:327376-328977	N_Shore			NA				NA
cg06376426	-0.0365775	0.00651515	4.52165e-08	80	532	-0.00849582	0.00620412	0.171304	-0.0200031	0.00272522	2.79707e-13	166	0.0035741	2.1848e-08	0.00718179	0.236822	-0.0213837	0.00287207	-7.44539	9.66595e-14	0.772936	8.80809	0.0122278	1.36445e-10	37	1	24648203	1	24520790	R			NA	NA	GRHL3;GRHL3;GRHL3	NM_198174;NM_198173;NM_021180	TSS1500;Body;TSS1500	chr1:24648202-24648985	Island			NA		1:24647785-24649616	Unclassified	TRUE
cg08270630	-0.029281	0.00623064	3.98941e-06	80	532	-0.0153307	0.00669173	0.0222501	-0.0161506	0.00213574	5.37114e-14	166	0.00280099	8.11695e-09	0.00774624	0.0478033	-0.0180611	0.00242617	-7.44426	9.74874e-14	0.478115	3.83226	0.147175	1.37208e-10	37	22	50330655	22	48716659	R			NA	NA				chr22:50328693-50329178	S_Shore			TRUE				NA
cg18642369	0.0389368	0.0100632	0.000134156	80	532	0.008206	0.00796368	0.303153	0.0361406	0.00400587	3.38177e-19	166	0.00525365	6.02141e-12	0.00921863	0.373383	0.0309379	0.00415685	7.44263	9.87008e-14	0.740023	7.693	0.0213543	1.38507e-10	37	13	99651231	13	98449232	F			NA	NA	DOCK9;DOCK9	NM_015296;NM_001130049	Body;Body					TRUE		13:99651046-99651440	Unclassified_Cell_type_specific	NA
cg06885782	-0.0366308	0.00858104	2.64434e-05	80	532	-0.0257253	0.0101624	0.0115709	-0.024497	0.00320353	2.82579e-14	166	0.00420139	5.52021e-09	0.0117639	0.0287572	-0.0267389	0.00359307	-7.44181	9.93121e-14	0	1.62103	0.444629	1.38956e-10	37	1	41248209	1	41020796	F			NA	TRUE	KCNQ4;KCNQ4	NM_172163;NM_004700	TSS1500;TSS1500	chr1:41249090-41250161	N_Shore			NA				NA
cg08468599	0.028301	0.00641869	1.4506e-05	80	532	0.00996203	0.00621881	0.109609	0.0207599	0.00258056	1.27129e-15	166	0.00338437	8.56728e-10	0.00719879	0.166405	0.0205664	0.00276422	7.44022	1.00517e-13	0.448318	3.62527	0.163223	1.39861e-10	37	1	2182126	1	2171986	F			NA	NA	SKI	NM_003036	Body					NA	1:2171986-2172489			NA
cg27034466	-0.0423051	0.00733262	1.99165e-08	80	532	-0.0266441	0.0101356	0.00875119	-0.0186827	0.00283588	5.32116e-11	166	0.00371922	5.07938e-07	0.0117328	0.0231529	-0.0237479	0.00319185	-7.44018	1.00545e-13	0.759629	8.32046	0.015604	1.39861e-10	37	8	11760342	8	11797751	R			NA	NA				chr8:11759862-11760212	S_Shore			TRUE		8:11759579-11760421	Unclassified	NA
cg15588941	-0.0354971	0.00721264	1.42365e-06	80	532	-0.020975	0.0103146	0.0423644	-0.0190428	0.00255607	1.24197e-13	166	0.00335226	1.34236e-08	0.0119401	0.0789711	-0.0219055	0.00294598	-7.43572	1.04e-13	0.533403	4.28635	0.117282	1.44246e-10	37	3	48936565	3	48911569	F			NA	NA	SLC25A20	NM_000387	TSS200	chr3:48936041-48936457	S_Shore			NA		3:48935263-48937080	Promoter_Associated	NA
cg27589809	-0.0272513	0.00738938	0.000268656	80	532	-0.0323932	0.0125705	0.010165	-0.0232218	0.00290106	1.74971e-15	166	0.00380471	1.03806e-09	0.0145514	0.026006	-0.0244931	0.0032948	-7.43388	1.05457e-13	0	0.545723	0.761198	1.45844e-10	37	3	50650410	3	50625414	R			NA	NA	CISH;CISH	NM_013324;NM_145071	TSS1500;TSS1500	chr3:50648939-50649829	S_Shore			NA				NA
cg16942327	-0.0219967	0.00461434	2.92773e-06	80	532	-0.0250145	0.0137843	0.0699814	-0.0166157	0.00227114	3.33354e-13	166	0.00297857	2.42731e-08	0.0159565	0.116958	-0.018362	0.00247228	-7.42717	1.10948e-13	0	1.13803	0.566084	1.52993e-10	37	3	193967745	3	195450439	F	rs71975987		NA	NA								TRUE				NA
cg02224002	-0.037791	0.00739412	5.73881e-07	80	532	-0.00825556	0.00748411	0.270359	-0.0180613	0.00229058	4.49152e-15	166	0.00300407	1.82915e-09	0.00866348	0.340633	-0.0196778	0.00264977	-7.42623	1.11739e-13	0.750894	8.02872	0.0180545	1.53641e-10	37	16	88769526	16	87297027	F	rs59253789	rs71395317	NA	NA	RNF166	NM_178841	Body	chr16:88772237-88773195	N_Shelf			NA	16:87296885-87297103			NA
cg07146073	-0.0248051	0.00648776	0.000160306	80	532	-0.0132298	0.00544787	0.015406	-0.0219352	0.00271205	8.98968e-16	166	0.00355682	6.95615e-10	0.00630636	0.0359179	-0.0207573	0.00279566	-7.42485	1.12908e-13	0	1.92369	0.382186	1.54484e-10	37	17	29852668	17	26876788	R			NA	NA	RAB11FIP4	NM_032932	Body					TRUE		17:29852144-29852757	Unclassified_Cell_type_specific	NA
cg25998745	-0.0350822	0.00801095	1.65048e-05	80	532	-0.0366628	0.0115779	0.00160677	-0.0258425	0.00360912	1.0279e-12	166	0.00473331	4.76906e-08	0.0134024	0.00622758	-0.0289469	0.00389888	-7.4244	1.13294e-13	0	1.34815	0.509629	1.54484e-10	37	8	142028625	8	142097807	F			NA	NA								TRUE				NA
cg13549638	0.0231639	0.00766389	0.00272494	80	532	0.00420462	0.00967176	0.663886	0.0305285	0.00326344	1.68157e-20	166	0.00427996	9.82769e-13	0.0111959	0.707251	0.0263147	0.00354453	7.42403	1.13607e-13	0.603045	5.03835	0.0805259	1.54484e-10	37	17	78860076	17	76474671	F			NA	NA	RPTOR;RPTOR	NM_001163034;NM_020761	Body;Body	chr17:78863569-78863813	N_Shelf			NA	17:76474554-76474672			NA
cg04134748	-0.0538762	0.0137853	0.000115129	80	532	-0.0259636	0.0097492	0.00791302	-0.0460331	0.00572445	1.30449e-15	166	0.00750755	8.70107e-10	0.0112855	0.0214135	-0.0422638	0.00569287	-7.42399	1.13648e-13	0.343792	3.04781	0.217859	1.54484e-10	37	1	3052175	1	3042035	F			NA	NA	PRDM16;PRDM16	NM_022114;NM_199454	Body;Body					NA	1:3041863-3042751			NA
cg23249922	0.0283641	0.00869789	0.00123881	80	532	0.00962218	0.00494992	0.052293	0.0333506	0.00351903	5.43295e-21	166	0.00461516	4.9627e-13	0.00572994	0.0930972	0.0246485	0.00332182	7.42017	1.16966e-13	0.811585	10.6148	0.0049547	1.58543e-10	37	10	134231549	10	134081539	R			NA	NA								NA	10:134081455-134081546			NA
cg24724428	0.0168136	0.00846232	0.0478517	80	532	0.024149	0.00828738	0.0036787	0.0313524	0.00348059	3.83272e-19	166	0.00456475	6.49392e-12	0.00959333	0.0118267	0.0274896	0.00370569	7.41821	1.18711e-13	0.176606	2.42897	0.296863	1.60453e-10	37	6	11044888	6	11152874	F			NA	NA	ELOVL2	NM_017770	TSS1500	chr6:11043913-11045206	Island			NA	6:11151611-11153237	6:11044102-11044892	Unclassified_Cell_type_specific	TRUE
cg06230847	0.0175403	0.00641126	0.00659479	80	532	-0.0148138	0.00974094	0.128752	0.0262577	0.00261968	2.99846e-23	166	0.00343567	2.13163e-14	0.011276	0.18893	0.0216807	0.00292463	7.41314	1.2334e-13	0.842106	12.6667	0.00177608	1.66238e-10	37	6	30297594	6	30405573	F		rs9500858	NA	NA	TRIM39;TRIM39	NM_172016;NM_021253	Body;Body	chr6:30294169-30295071	S_Shelf			NA				NA
cg19769147	0.0245199	0.00752408	0.00124804	80	532	9.28501e-05	0.00566387	0.986925	0.0245173	0.00250289	2.70729e-22	166	0.00328252	8.08242e-14	0.0065564	0.988701	0.020269	0.00273449	7.41236	1.24074e-13	0.825542	11.4641	0.00324043	1.66756e-10	37	14	105860954	14	104931999	R			NA	NA	PACS2;PACS2	NM_015197;NM_001100913	Body;Body	chr14:105864480-105865465	N_Shelf			NA	14:104931961-104932031			NA
cg01475538	-0.034436	0.0063213	1.06991e-07	80	532	-0.0159023	0.00897971	0.0769941	-0.0162906	0.00227654	1.06152e-12	166	0.00298566	4.862e-08	0.0103948	0.126056	-0.0193665	0.00261299	-7.41165	1.24741e-13	0.708267	6.85557	0.0324587	1.67182e-10	37	11	14381234	11	14337810	F			NA	NA	RRAS2;RRAS2	NM_012250;NM_001102669	TSS1500;TSS1500	chr11:14379808-14380737	S_Shore		RDMR	NA				NA
cg03857453	-0.0223447	0.00528884	3.18085e-05	80	532	-0.0339221	0.0118408	0.00429286	-0.0164298	0.00217242	5.33799e-14	166	0.00284911	8.08684e-09	0.0137068	0.0133293	-0.0182839	0.00246733	-7.41039	1.25928e-13	0.135968	2.31473	0.314313	1.67837e-10	37	5	142729913	5	142710106	F			NA	NA	NR3C1;NR3C1;NR3C1;NR3C1;NR3C1;NR3C1;NR3C1	NM_001018076;NM_000176;NM_001024094;NM_001020825;NM_001018075;NM_001018077;NM_001018074	Body;Body;Body;Body;Body;Body;Body					TRUE				NA
cg05389236	0.0243137	0.00574451	3.08066e-05	80	532	0.00181617	0.0047087	0.699829	0.0207372	0.00228871	2.39707e-19	166	0.00300161	4.89209e-12	0.00545071	0.738985	0.0177166	0.00239077	7.41039	1.25933e-13	0.815519	10.8412	0.00442448	1.67837e-10	37	6	36635087	6	36743065	R			NA	NA								TRUE		6:36634863-36635164	Unclassified_Cell_type_specific	TRUE
cg05967487	-0.0308225	0.00578768	1.98605e-07	80	532	-0.0156381	0.0123314	0.205152	-0.0188146	0.0026803	2.79105e-12	166	0.00351519	8.68041e-08	0.0142747	0.273292	-0.0217785	0.00294004	-7.40755	1.28659e-13	0.400801	3.33779	0.188455	1.70919e-10	37	11	65353416	11	65109992	R			NA	NA	EHBP1L1	NM_001099409	Body	chr11:65352231-65353134	S_Shore			TRUE				TRUE
cg21581845	0.0251482	0.00721866	0.000568547	80	532	0.0137421	0.00887935	0.122144	0.0260084	0.00305319	2.62054e-17	166	0.00400422	8.29058e-11	0.0102786	0.181235	0.0245515	0.00331453	7.40723	1.28963e-13	0	1.24516	0.536558	1.70919e-10	37	1	15127680	1	15000267	F			NA	NA	KIAA1026;KIAA1026	NM_201628;NM_015209	Body;Body	chr1:15127583-15127869	Island			NA	1:15000176-15000444			NA
cg07064364	-0.0151376	0.00352382	2.35888e-05	80	532	-0.0284257	0.0149833	0.0582034	-0.0123114	0.00158784	1.24796e-14	166	0.00208244	3.37933e-09	0.0173444	0.101234	-0.0132056	0.00178328	-7.40519	1.30967e-13	0	1.25501	0.533921	1.73095e-10	37	22	38009253	22	36339199	F			NA	NA	GGA1;GGA1;GGA1	NM_001001560;NM_013365;NM_001001561	Body;Body;Body	chr22:38004443-38005271	S_Shelf			NA				NA
cg08709672	-0.0201068	0.00583897	0.000656419	80	532	-0.0237844	0.00639277	0.000214192	-0.0194335	0.00258436	7.38708e-14	166	0.00338936	9.82794e-09	0.00740016	0.00130884	-0.0201702	0.00272528	-7.40116	1.35001e-13	0	0.285894	0.8668	1.77933e-10	37	1	206224334	1	204390957	R			NA	NA	AVPR1B;AVPR1B	NM_000707;NM_000707	5'UTR;1stExon	chr1:206223537-206224028	S_Shore			NA				TRUE
cg01081083	-0.0330011	0.00901005	0.000295257	80	532	-0.0280903	0.0136585	0.04008	-0.0306712	0.00377958	7.24246e-16	166	0.00495688	6.10856e-10	0.0158108	0.0756258	-0.0309935	0.0041879	-7.40072	1.35445e-13	0	0.0875934	0.957149	1.77999e-10	37	22	25202766	22	23532766	R			NA	NA	SGSM1;SGSM1;SGSM1;SGSM1	NM_133454;NM_001098497;NM_001098498;NM_001039948	Body;Body;Body;Body	chr22:25201953-25202553	S_Shore			NA		22:25201730-25203019	Unclassified	NA
cg13823169	-0.0233377	0.00692234	0.000846675	80	532	-0.0155473	0.00696135	0.025829	-0.0209031	0.00251272	1.37837e-16	166	0.00329541	2.25198e-10	0.00805835	0.0536891	-0.0206563	0.00279125	-7.40038	1.35796e-13	0	0.557613	0.756686	1.77999e-10	37	9	139776893	9	138896714	R			NA	NA				chr9:139780406-139781527	N_Shelf			TRUE		9:139776146-139777377	Promoter_Associated	NA
cg10959668	0.0275858	0.00691343	8.31697e-05	80	532	-0.00916074	0.00571307	0.109266	0.026453	0.0025795	3.04417e-24	166	0.00338299	5.32907e-15	0.00661335	0.165995	0.0204256	0.00276117	7.39746	1.38814e-13	0.917564	24.2613	5.39167e-06	1.81455e-10	37	3	195897912	3	197382309	R			NA	NA								NA	3:197382197-197382367			NA
cg22455720	-0.0460718	0.00850582	1.25393e-07	80	532	-0.0178122	0.0123927	0.151061	-0.0246582	0.00347199	1.55808e-12	166	0.00455347	6.11996e-08	0.0143456	0.214366	-0.0285845	0.00386591	-7.39399	1.4249e-13	0.638608	5.53416	0.0628451	1.85752e-10	37	17	80725109	17	78318398	R			NA	NA	TBCD	NM_005993	Body					NA	17:78318350-78318408	17:80724064-80725340	Gene_Associated	TRUE
cg12688542	-0.0261756	0.00457617	2.59099e-08	80	532	-0.0121353	0.01495	0.417214	-0.0141675	0.00209437	1.62661e-11	166	0.00274674	2.49677e-07	0.0173059	0.483162	-0.0172531	0.00233357	-7.39346	1.43058e-13	0.611727	5.15101	0.0761153	1.85984e-10	37	12	124897975	12	123463928	R			NA	NA	NCOR2;NCOR2	NM_006312;NM_001077261	Body;Body	chr12:124901064-124901441	N_Shelf			NA	12:123463699-123463929	12:124897899-124898032	Unclassified_Cell_type_specific	NA
cg03915012	-0.0280608	0.00588533	2.91569e-06	80	532	-0.018521	0.0152342	0.224476	-0.0223698	0.0030364	2.29084e-13	166	0.0039822	1.93819e-08	0.0176349	0.293604	-0.0239666	0.00324193	-7.39267	1.43908e-13	0	0.740101	0.690699	1.86581e-10	37	4	902074	4	892074	F			NA	NA	GAK	NM_005255	Body	chr4:898030-898532	S_Shelf			TRUE				NA
cg16624521	-0.0448003	0.0096035	4.66714e-06	80	532	-0.0132499	0.00881393	0.133199	-0.0324056	0.00409899	3.81861e-15	166	0.00537577	1.65921e-09	0.0102029	0.194065	-0.0315042	0.00426198	-7.39192	1.44728e-13	0.611347	5.14597	0.0763073	1.87135e-10	37	5	172064552	5	171997157	F			NA	NA				chr5:172068286-172069174	N_Shelf			NA				TRUE
cg02258201	-0.0428203	0.00896253	2.78708e-06	80	532	-0.0279738	0.0117201	0.0172504	-0.0269873	0.00375803	8.84829e-13	166	0.00492861	4.35912e-08	0.013567	0.0392176	-0.0304161	0.00411522	-7.39113	1.45589e-13	0.177589	2.43187	0.296432	1.87729e-10	37	9	35906148	9	35896148	R			NA	NA	HRCT1	NM_001039792	TSS200					NA				NA
cg04800503	-0.0131248	0.00666534	0.049866	80	532	-0.0362191	0.00511219	3.30191e-12	-0.0151179	0.00234792	1.41526e-10	166	0.00307927	9.12725e-07	0.00591778	9.3349e-10	-0.0186807	0.00252757	-7.39078	1.45974e-13	0.815105	10.8169	0.00447851	1.87729e-10	37	17	46648533	17	44003532	F			NA	NA	HOXB3	NM_002146	5'UTR					NA	17:44003491-44003615			NA
cg24935556	-0.0223455	0.00649898	0.000668758	80	532	-0.0316236	0.0130292	0.0154615	-0.0198014	0.0024163	3.79627e-16	166	0.00316895	4.14235e-10	0.0150824	0.0360184	-0.0206804	0.0027989	-7.38876	1.48204e-13	0	0.66902	0.715689	1.90085e-10	37	2	21291088	2	21144593	R			NA	NA								TRUE		2:21290965-21291101	Unclassified_Cell_type_specific	NA
cg08973191	0.0451607	0.00766249	1.02053e-08	80	532	0.00140357	0.0107781	0.896425	0.023169	0.00320593	6.36799e-13	166	0.00420453	3.5787e-08	0.0124765	0.910429	0.0261023	0.00353502	7.38391	1.53708e-13	0.811177	10.5919	0.00501175	1.96616e-10	37	8	144894328	8	144966316	F			NA	NA	SCRIB;SCRIB	NM_015356;NM_182706	Body;Body	chr8:144894918-144895169	N_Shore			NA				NA
cg13708910	-0.0320086	0.00524378	3.21323e-09	80	532	-0.0151086	0.00644072	0.0192554	-0.0123449	0.00189891	9.43542e-11	166	0.0024904	7.15898e-07	0.00745567	0.0427183	-0.0158925	0.00215368	-7.3792	1.59242e-13	0.825875	11.486	0.00320519	2.02628e-10	37	11	67183498	11	66940074	R		rs34596169	NA	NA	ATPGD1;ATPGD1	NM_020811;NM_001166222	5'UTR;5'UTR	chr11:67182965-67183393	S_Shore			TRUE				NA
cg15959205	-0.0223566	0.00463399	2.24398e-06	80	532	-0.0246134	0.0136761	0.0723169	-0.0178042	0.00249898	1.32701e-12	166	0.00327738	5.55837e-08	0.0158312	0.120008	-0.019469	0.00263837	-7.37919	1.59258e-13	0	0.751914	0.686632	2.02628e-10	37	14	91281552	14	90351305	F			NA	NA	TTC7B	NM_001010854	Body	chr14:91282227-91282757	N_Shore		RDMR	NA				NA
cg15105996	-0.0139763	0.00576608	0.0159506	80	532	-0.00690086	0.00385023	0.0734979	-0.0152969	0.00166566	7.96215e-20	166	0.0021845	2.51477e-12	0.00445696	0.121542	-0.0137023	0.00185704	-7.37858	1.5999e-13	0.301642	2.86386	0.238847	2.03018e-10	37	1	855445	1	845308	F			NA	NA	FLJ39609	NR_026874	TSS1500	chr1:854765-854973	S_Shore			NA	1:845267-845605	1:855232-855686	Unclassified	NA
cg09471887	0.0144132	0.00339331	2.89213e-05	80	532	-0.00910172	0.0131942	0.490524	0.015501	0.00190381	5.82069e-16	166	0.00249683	5.35637e-10	0.0152734	0.551229	0.0147062	0.00199387	7.37571	1.63469e-13	0.212161	2.53859	0.28103	2.06882e-10	37	6	90660913	6	90717634	F	rs61754114		NA	NA	BACH2;BACH2	NM_021813;NM_001170794	Body;Body					NA	6:90717583-90717774			NA
cg10834480	-0.0332949	0.00705383	3.63157e-06	80	532	-0.0152325	0.0130455	0.243335	-0.0216287	0.00284745	4.16271e-14	166	0.0037344	6.96548e-09	0.0151012	0.313123	-0.0237747	0.00322431	-7.37357	1.66115e-13	0.190852	2.47174	0.290583	2.09675e-10	37	6	111928234	6	112034927	F			NA	NA	TRAF3IP2;TRAF3IP2;TRAF3IP2	NR_028338;NM_147686;NM_001164281	TSS1500;TSS1500;TSS1500					NA				NA
cg16861241	-0.0113413	0.00475137	0.0176121	80	532	-0.024354	0.00473312	3.43957e-07	-0.0143454	0.00191997	1.05725e-13	166	0.00251802	1.21872e-08	0.00547898	8.78997e-06	-0.0151967	0.00206141	-7.37198	1.68112e-13	0.439166	3.56612	0.168123	2.11636e-10	37	17	74138396	17	71649991	R			NA	NA	FOXJ1	NM_001454	TSS1500	chr17:74135922-74137802	S_Shore		RDMR	TRUE				NA
cg02540736	-0.0366229	0.00800835	7.05515e-06	80	532	-0.0173098	0.0105025	0.099751	-0.025051	0.00329203	3.75007e-14	166	0.00431746	6.54238e-09	0.0121575	0.154504	-0.0267359	0.00362726	-7.37082	1.69578e-13	0.121892	2.27762	0.320199	2.1292e-10	37	14	100774063	14	99843816	R			NA	NA	SLC25A29;MIR345	NM_001039355;NR_029906	TSS1500;TSS200	chr14:100771820-100773673	S_Shore			NA				NA
cg07653800	-0.0207717	0.00565082	0.000281059	80	532	-0.0198693	0.0123886	0.109186	-0.0184229	0.00224895	3.89388e-16	166	0.00294947	4.20608e-10	0.0143409	0.165899	-0.0189562	0.00257232	-7.36929	1.71536e-13	0	0.139967	0.932409	2.14812e-10	37	12	108678246	12	107202376	F			NA	NA								TRUE				NA
cg04856022	-0.0182213	0.00688239	0.00853977	80	532	-0.00880757	0.00858061	0.305022	-0.0225925	0.00247603	1.3556e-19	166	0.00324729	3.46778e-12	0.00993278	0.375231	-0.0207523	0.00281628	-7.36869	1.72309e-13	0	1.9025	0.386258	2.15115e-10	37	6	32122955	6	32230933	R			NA	NA	PPT2;PPT2	NM_005155;NM_138717	Body;Body	chr6:32121829-32122529	S_Shore		RDMR	NA		6:32120376-32123743	Promoter_Associated	NA
cg13104274	-0.0220185	0.00742514	0.0032673	80	532	-0.0379424	0.0134325	0.00486296	-0.0287138	0.00343549	9.98448e-17	166	0.0045056	1.8548e-10	0.0155493	0.0146815	-0.0275497	0.0037389	-7.36841	1.72679e-13	0	1.0684	0.586139	2.15115e-10	37	1	169078316	1	167344940	F			NA	NA	ATP1B1;ATP1B1	NM_001001787;NM_001677	Body;Body	chr1:169074766-169076411	S_Shore			TRUE		1:169078062-169078841	Unclassified	NA
cg23112821	-0.0392757	0.00937121	3.66258e-05	80	532	-0.0103555	0.00488469	0.0343466	-0.0251447	0.00297105	4.16266e-17	166	0.0038965	1.09546e-10	0.00565443	0.0670429	-0.0223652	0.00303549	-7.36792	1.73311e-13	0.758346	8.2763	0.0159523	2.1534e-10	37	14	100658902	14	99728655	R			NA	NA				chr14:100659096-100659611	N_Shore			TRUE	14:99728354-99729349	14:100658849-100659998	Promoter_Associated	NA
cg21185271	-0.0210513	0.00414833	6.8444e-07	80	532	-0.0289877	0.0139378	0.037896	-0.0143078	0.00207209	6.20756e-12	166	0.00271752	1.40165e-07	0.0161342	0.0723895	-0.0165791	0.00225096	-7.36535	1.76686e-13	0.184426	2.45226	0.293426	2.18152e-10	37	12	52569410	12	50855677	R			NA	NA	KRT80;KRT80	NM_001081492;NM_182507	Body;Body					TRUE		12:52568641-52570229	Unclassified_Cell_type_specific	NA
cg04157865	0.0281413	0.00636857	1.39125e-05	80	532	2.42854e-05	0.00898944	0.997845	0.0237757	0.00285639	1.32502e-16	166	0.00374612	2.19913e-10	0.010406	0.998138	0.0227134	0.00308388	7.36519	1.76895e-13	0.640345	5.56089	0.0620109	2.18152e-10	37	17	77914162	17	75528757	R			NA	NA	TBC1D16	NM_019020	3'UTR	chr17:77914639-77914882	N_Shore			NA	17:75528366-75529029			NA
cg00687714	-0.0299745	0.00719998	4.11337e-05	80	532	-0.0242663	0.0123744	0.0502599	-0.0299026	0.0038995	2.39942e-14	166	0.00511414	5.00389e-09	0.0143244	0.0902544	-0.0294846	0.00400326	-7.36515	1.76946e-13	0	0.144024	0.93052	2.18152e-10	37	16	21272887	16	21180388	R			NA	NA	CRYM;CRYM	NM_001014444;NM_001888	Body;Body					TRUE				NA
cg21505886	-0.0253894	0.00596522	2.78833e-05	80	532	-0.016279	0.00642874	0.0115441	-0.0181464	0.00242104	8.86315e-14	166	0.00317516	1.09633e-08	0.0074418	0.0287054	-0.0193148	0.00262297	-7.36372	1.78853e-13	0	1.33883	0.512008	2.19935e-10	37	4	1724428	4	1694226	F			NA	TRUE	TMEM129;TACC3;TMEM129	NM_138385;NM_006342;NM_001127266	TSS1500;5'UTR;TSS1500	chr4:1722179-1723850	S_Shore			NA		4:1724314-1725604	Promoter_Associated	NA
cg13989852	-0.0340825	0.00795032	2.44905e-05	80	532	-0.0377804	0.0118593	0.00150579	-0.0229572	0.00316795	5.51895e-13	166	0.00415473	3.28438e-08	0.0137281	0.00592242	-0.0261785	0.00355653	-7.36068	1.82969e-13	0.131851	2.30375	0.316043	2.24418e-10	37	15	68260324	15	66047378	F			NA	NA				chr15:68260501-68260710	N_Shore			TRUE	15:66047362-66047727			NA
cg06081750	-0.0275774	0.00475294	1.67164e-08	80	532	-0.0185257	0.0131919	0.160649	-0.0157042	0.00248221	2.9132e-10	166	0.00325538	1.40662e-06	0.0152707	0.22507	-0.0194664	0.0026452	-7.35915	1.8509e-13	0.529597	4.25167	0.119333	2.26437e-10	37	12	1018307	12	888568	F			NA	NA	WNK1	NM_018979	3'UTR					NA				NA
cg05898524	-0.0333181	0.00732947	7.96714e-06	80	532	-0.02186	0.0099814	0.0288369	-0.0192267	0.00255548	7.16502e-14	166	0.00335149	9.64955e-09	0.0115543	0.0584998	-0.0216763	0.00294714	-7.35505	1.90862e-13	0.345832	3.05732	0.216826	2.32901e-10	37	1	156083276	1	154349900	R			NA	TRUE	LMNA;LMNA;LMNA	NM_170708;NM_005572;NM_170707	TSS1500;TSS1500;TSS1500	chr1:156084486-156085097	N_Shore			NA				NA
cg04427490	-0.0374497	0.00826611	8.52482e-06	80	532	-0.0262004	0.00978282	0.00756942	-0.022129	0.0030304	3.68334e-13	166	0.00397434	2.57703e-08	0.0113244	0.0206887	-0.0251143	0.00341509	-7.35394	1.92445e-13	0.285791	2.8003	0.24656	2.34235e-10	37	19	708469	19	659469	F			NA	NA	PALM;PALM	NM_001040134;NM_002579	TSS1500;TSS1500	chr19:708530-708742	N_Shore			NA				TRUE
cg26575622	-0.0213673	0.00474621	9.66959e-06	80	532	-0.0208135	0.0147003	0.157246	-0.0164939	0.00218786	6.39664e-14	166	0.00286936	9.01445e-09	0.0170168	0.221286	-0.0178598	0.00243033	-7.34873	2.00092e-13	0	0.802873	0.669358	2.42921e-10	37	10	77872458	10	77542464	F		rs67299678	NA	NA	C10orf11	NM_032024	Body	chr10:77872083-77872305	S_Shore			TRUE				NA
cg23014425	-0.00726068	0.00412374	0.0793147	80	532	-0.023956	0.00340942	4.89259e-12	-0.00995573	0.00149979	3.81314e-11	166	0.00196696	4.16001e-07	0.00394669	1.27982e-09	-0.0118964	0.00161907	-7.34768	2.01672e-13	0.8272	11.5741	0.00306707	2.44218e-10	37	17	46648525	17	44003524	F			NA	NA	HOXB3	NM_002146	5'UTR					NA	17:44003491-44003615			NA
cg16030878	0.021172	0.00639891	0.00105233	80	532	-0.00468664	0.00760505	0.537921	0.0225449	0.00240027	1.1869e-20	166	0.00314793	7.96141e-13	0.00880349	0.594476	0.0197606	0.00268958	7.3471	2.0256e-13	0.765881	8.54267	0.0139631	2.44673e-10	37	17	77914307	17	75528902	R			NA	NA	TBC1D16	NM_019020	3'UTR	chr17:77914639-77914882	N_Shore			NA	17:75528366-75529029			NA
cg14643399	0.0172779	0.00500346	0.000634298	80	532	-0.00912986	0.00982935	0.353283	0.0182579	0.00203333	4.93004e-19	166	0.00266668	7.5594e-12	0.0113783	0.422326	0.0169265	0.00230454	7.34484	2.06e-13	0.636253	5.49832	0.0639815	2.48199e-10	37	13	44706965	13	43604965	F			NA	NA								TRUE				NA
cg10991454	0.0252852	0.00631303	7.82985e-05	80	532	-0.00653637	0.00803645	0.41629	0.0254151	0.00280012	2.0821e-19	166	0.00367232	4.49329e-12	0.00930286	0.482293	0.0220535	0.00300424	7.3408	2.12325e-13	0.810332	10.5448	0.00513138	2.55176e-10	37	2	30834674	2	30688178	F			NA	NA	LCLAT1;LCLAT1	NM_001002257;NM_182551	Body;Body					TRUE				NA
cg22225886	-0.0313307	0.00652149	2.46537e-06	80	532	-0.017276	0.0122353	0.158385	-0.0212734	0.0029003	2.90313e-13	166	0.0038037	2.23413e-08	0.0141634	0.222554	-0.0234918	0.00320067	-7.33964	2.14163e-13	0	1.97755	0.372031	2.56739e-10	37	8	102074434	8	102143610	R			NA	NA								TRUE				NA
cg24134897	-0.0784798	0.0160509	1.65606e-06	80	532	-0.0131631	0.00767462	0.0867458	-0.0452231	0.00525655	1.28022e-17	166	0.0068939	5.38534e-11	0.00888401	0.138431	-0.0378515	0.0051576	-7.33898	2.15221e-13	0.869051	15.2731	0.000482485	2.5736e-10	37	11	859670	11	849670	F			NA	NA	TSPAN4;TSPAN4;TSPAN4;TSPAN4;TSPAN4;TSPAN4;TSPAN4	NM_001025239;NM_001025237;NM_001025234;NM_001025235;NM_001025236;NM_001025238;NM_003271	5'UTR;Body;Body;Body;Body;Body;Body	chr11:858575-858932	S_Shore			TRUE		11:859646-859800	Unclassified_Cell_type_specific	TRUE
cg04098052	-0.0406696	0.00950024	2.51248e-05	80	532	-0.0157251	0.00955389	0.10021	-0.0311548	0.00393502	3.48709e-15	166	0.00516073	1.57109e-09	0.0110594	0.155063	-0.0307899	0.0041958	-7.33825	2.16399e-13	0.320187	2.94198	0.229698	2.58122e-10	37	7	24517414	7	24483939	F			NA	NA								TRUE				TRUE
cg08190844	-0.0485442	0.00885509	8.9686e-08	80	532	-0.0250593	0.0129174	0.0527705	-0.0242166	0.00355668	1.20387e-11	166	0.00466455	2.08472e-07	0.0149529	0.0937615	-0.0291864	0.00397824	-7.3365	2.19245e-13	0.666123	5.99022	0.0500311	2.60864e-10	37	16	2526203	16	2466204	R			NA	NA	TBC1D24	NM_020705	5'UTR	chr16:2521086-2525929	S_Shore			NA	16:2463707-2466301			NA
cg23053961	-0.0587454	0.00944471	1.67954e-09	80	532	-0.0227562	0.0121957	0.0624555	-0.0257534	0.00417322	7.7783e-10	166	0.00547313	2.53333e-06	0.0141175	0.106981	-0.0329054	0.00448963	-7.3292	2.31539e-13	0.79402	9.70967	0.0077906	2.74806e-10	37	9	4300432	9	4290432	F			NA	NA	GLIS3	NM_001042413	TSS1500	chr9:4297817-4300182	S_Shore			NA				NA
cg00387658	-0.0193774	0.00707432	0.0065316	80	532	-0.021366	0.00861194	0.013328	-0.0237309	0.00279588	3.38906e-17	166	0.00366677	9.67914e-11	0.00996904	0.032094	-0.0226699	0.00309463	-7.32557	2.37883e-13	0	0.317442	0.853234	2.81635e-10	37	20	54986793	20	54420200	F			NA	NA	CASS4;CASS4;CASS4;CASS4	NM_001164116;NM_001164114;NM_001164115;NM_020356	TSS1500;TSS1500;TSS1500;TSS1500					TRUE		20:54986738-54987675	Promoter_Associated_Cell_type_specific	NA
cg26701785	-0.0519132	0.0122068	2.82902e-05	80	532	-0.022256	0.00796848	0.00535979	-0.0324556	0.00427766	4.44148e-14	166	0.00561009	7.24185e-09	0.00922418	0.015831	-0.0326687	0.00446157	-7.32225	2.43844e-13	0.468255	3.7612	0.152499	2.8764e-10	37	6	158448455	6	158368443	F		rs11970715	NA	NA	SYNJ2	NM_003898	Body					TRUE	6:158368422-158368590	6:158447128-158448536	Promoter_Associated	NA
cg07529654	-0.0506106	0.00959267	2.54534e-07	80	532	-0.0235077	0.00977742	0.0164538	-0.0260133	0.00381439	1.11637e-11	166	0.00500252	1.99254e-07	0.0113182	0.0378026	-0.0302386	0.00412979	-7.32208	2.4416e-13	0.641397	5.5772	0.0615073	2.8764e-10	37	18	3447016	18	3437016	R			NA	NA	TGIF1;TGIF1	NM_174886;NM_173207	5'UTR;TSS1500	chr18:3448006-3452360	N_Shore			NA				NA
cg06872770	-0.0123244	0.00375418	0.00114995	80	532	-0.00802797	0.0145305	0.580784	-0.016279	0.00188185	8.55715e-18	166	0.00246802	4.22486e-11	0.0168203	0.633164	-0.0149811	0.00204696	-7.31871	2.50372e-13	0	0.948213	0.622441	2.94232e-10	37	1	3688128	1	3677988	F			NA	NA	LOC388588;CCDC27	NM_001163724;NM_152492	TSS1500;3'UTR	chr1:3688553-3689684	N_Shore			NA				NA
cg22548088	0.0206338	0.00635594	0.00130204	80	532	-0.00341928	0.0085592	0.689653	0.0200253	0.00220035	1.67267e-19	166	0.00288573	3.93696e-12	0.009908	0.730017	0.018582	0.0025398	7.31632	2.54867e-13	0.621588	5.28525	0.0711742	2.98483e-10	37	19	6271786	19	6222786	R			NA	NA	MLLT1	NM_005934	Body	chr19:6271959-6272176	N_Shore			TRUE				TRUE
cg03794617	0.0163112	0.00525514	0.00209361	80	532	-0.0150004	0.0109007	0.169216	0.0236852	0.00250636	6.98653e-21	166	0.00328706	5.77871e-13	0.0126185	0.234531	0.0199088	0.00272123	7.31612	2.55241e-13	0.788186	9.44224	0.00890522	2.98483e-10	37	17	78796999	17	76411594	F			NA	NA	RPTOR;RPTOR	NM_001163034;NM_020761	Body;Body	chr17:78798780-78799160	N_Shore			NA	17:76411574-76411664			NA
cg18018313	-0.0236268	0.00748621	0.00176285	80	532	-0.0250413	0.00783925	0.00146213	-0.0247384	0.00314585	5.30281e-15	166	0.00412575	2.02103e-09	0.00907458	0.00578906	-0.0245564	0.00335701	-7.31495	2.5747e-13	0	0.0202194	0.989941	2.99727e-10	37	2	227657192	2	227365436	F			NA	NA	IRS1	NM_005544	3'UTR	chr2:227655903-227656647	S_Shore			NA				NA
cg10937494	0.0340855	0.00746565	7.29309e-06	80	532	-0.00842634	0.00857598	0.326156	0.0230261	0.00264555	5.42894e-18	166	0.00346961	3.21171e-11	0.00992741	0.395995	0.0219401	0.00299937	7.31491	2.57561e-13	0.834726	12.1011	0.00235653	2.99727e-10	37	17	80195101	17	77788390	F			NA	NA	SLC16A3;SLC16A3;SLC16A3	NM_004207;NM_001042423;NM_001042422	Body;Body;Body	chr17:80195043-80195866	Island			NA	17:77788333-77789155	17:80193914-80195458	Promoter_Associated	NA
cg04942251	-0.0450654	0.0112597	7.921e-05	80	532	-0.0208456	0.00882939	0.0184929	-0.0347964	0.00442654	5.42728e-15	166	0.00580536	2.0494e-09	0.0102208	0.041397	-0.0336815	0.00460619	-7.31221	2.62789e-13	0.241352	2.63627	0.267634	3.05067e-10	37	11	63687247	11	63443823	F	rs78100947		NA	NA				chr11:63685489-63685968	S_Shore			NA	11:63443730-63443865			NA
cg09236382	-0.0289545	0.00754947	0.000153075	80	532	-0.0397901	0.0144561	0.00606233	-0.0292647	0.00385686	4.42637e-14	166	0.00505823	7.22705e-09	0.0167341	0.0174169	-0.0297986	0.00407566	-7.31136	2.64458e-13	0	0.380143	0.8269	3.06259e-10	37	11	6676366	11	6632942	F	rs59370113		NA	NA	DCHS1	NM_003737	5'UTR	chr11:6676496-6677096	N_Shore		CDMR	NA		11:6676095-6677412	Promoter_Associated_Cell_type_specific	TRUE
cg17082719	0.0476445	0.00801122	7.62874e-09	80	532	0.00738398	0.00646927	0.254084	0.0213794	0.00292643	3.59646e-13	166	0.00383798	2.5404e-08	0.00748872	0.324127	0.0229557	0.00314191	7.30631	2.74582e-13	0.857038	13.9898	0.000916563	3.17213e-10	37	8	144896176	8	144968164	F			NA	NA	SCRIB;SCRIB;MIR937	NM_015356;NM_182706;NR_030633	Body;Body;TSS1500	chr8:144897283-144898354	N_Shore			NA				NA
cg17592231	0.0269049	0.00798514	0.000852581	80	532	0.00544105	0.00689036	0.429984	0.0202765	0.00229087	1.51887e-18	166	0.00300445	1.49023e-11	0.00797617	0.495136	0.0193676	0.002652	7.303	2.81414e-13	0.503856	4.03109	0.133248	3.2432e-10	37	11	43604758	11	43561334	R			NA	NA				chr11:43602545-43603215	S_Shore			TRUE	11:43561329-43561486			NA
cg12122241	0.0160479	0.00728893	0.0284536	80	532	0.00262942	0.00717979	0.714304	0.0247952	0.00255028	5.4296e-22	166	0.00334466	1.23124e-13	0.00831121	0.751722	0.0208378	0.00285492	7.29891	2.901e-13	0.69841	6.63152	0.0363065	3.33525e-10	37	20	1920407	20	1868407	F			NA	NA	SIRPA;SIRPA;SIRPA	NM_080792;NM_001040023;NM_001040022	3'UTR;3'UTR;3'UTR	chr20:1918077-1918278	S_Shelf			NA				NA
cg00202479	-0.0258257	0.00580591	1.22419e-05	80	532	-0.0238111	0.0138707	0.0864694	-0.0177584	0.0023627	7.58497e-14	166	0.00309866	9.98511e-09	0.0160564	0.138084	-0.019667	0.00269491	-7.29783	2.92438e-13	0	1.57125	0.455834	3.35405e-10	37	6	31760383	6	31868362	R			NA	NA	VARS	NM_006295	Body	chr6:31763240-31763905	N_Shelf			NA		6:31758726-31760405	Gene_Associated	NA
cg03887528	0.028166	0.00757418	0.000239221	80	532	0.00512938	0.00728675	0.4817	0.0311675	0.00348994	7.56592e-19	166	0.00457701	9.78839e-12	0.00843502	0.543117	0.0258876	0.00355287	7.28638	3.18393e-13	0.732532	7.47752	0.0237835	3.64299e-10	37	2	231090531	2	230798775	F			NA	NA	SP140;SP140;SP140;SP140	NM_007237;NM_007237;NM_001005176;NM_001005176	5'UTR;1stExon;1stExon;5'UTR					NA		2:231090068-231091293	Promoter_Associated	NA
cg09403559	-0.0160676	0.00414882	0.000132282	80	532	-0.0252064	0.0139409	0.0710073	-0.0149169	0.00189624	5.19056e-15	166	0.00248689	1.99522e-09	0.0161378	0.1183	-0.0153925	0.00211465	-7.279	3.36307e-13	0	0.432883	0.80538	3.83875e-10	37	16	56334857	16	54892358	F			NA	NA	GNAO1;GNAO1	NM_020988;NM_138736	Body;Body					TRUE		16:56334823-56334915	Unclassified_Cell_type_specific	NA
cg18876270	-0.0273517	0.00575187	3.09078e-06	80	532	-0.0201968	0.0142438	0.156639	-0.0182982	0.00251708	4.67444e-13	166	0.00330112	2.97299e-08	0.0164884	0.220608	-0.0205313	0.00282088	-7.27832	3.38003e-13	0	1.86407	0.393751	3.84889e-10	37	14	105557746	14	104628791	F		rs74089807	NA	NA				chr14:105559492-105560409	N_Shore			TRUE		14:105557678-105557864	Unclassified_Cell_type_specific	NA
cg06549479	-0.0352745	0.00812998	1.96368e-05	80	532	-0.023858	0.0110073	0.0305245	-0.0222794	0.00296999	8.4599e-14	166	0.0038951	1.06612e-08	0.0127419	0.061151	-0.0246456	0.00338642	-7.27777	3.39378e-13	0.039419	2.08207	0.353088	3.85535e-10	37	17	36885900	17	34139426	R			NA	NA	CISD3;MLLT6	NM_001136498;NM_005937	TSS1500;3'UTR	chr17:36886108-36886525	N_Shore			NA		17:36885746-36886932	Promoter_Associated	NA
cg26682407	0.0186043	0.00697302	0.00804694	80	532	0.00119314	0.00588623	0.839426	0.0327028	0.00317021	1.66172e-24	166	0.0041577	3.66374e-15	0.0068138	0.860996	0.023012	0.00316301	7.27536	3.45504e-13	0.875668	16.086	0.00032134	3.91561e-10	37	13	113660246	13	112708247	F			NA	NA	MCF2L;MCF2L	NM_001112732;NM_024979	Body;Body	chr13:113663201-113663539	N_Shelf			NA	13:112708247-112708397			NA
cg23998749	-0.0289906	0.00606416	2.74957e-06	80	532	-0.0196835	0.0115326	0.0882932	-0.0172406	0.0023761	5.16512e-13	166	0.00311622	3.15642e-08	0.0133499	0.140368	-0.0196947	0.00271381	-7.25723	3.9511e-13	0.326607	2.97003	0.226499	4.4672e-10	37	1	154968781	1	153235405	F			NA	NA				chr1:154971870-154972404	N_Shelf			NA				NA
cg17173896	0.0176315	0.00676002	0.00956079	80	532	-0.000800986	0.00559188	0.88614	0.0238537	0.00239745	6.1421e-23	166	0.00314423	3.28626e-14	0.00647307	0.90152	0.0189213	0.00260909	7.25207	4.10448e-13	0.830226	11.7804	0.00276646	4.62965e-10	37	4	24975754	4	24584852	F			NA	NA	CCDC149	NM_173463	5'UTR					NA	4:24584787-24584853			NA
cg08161931	-0.0318149	0.00784298	6.36765e-05	80	532	-0.0186975	0.0109555	0.0883101	-0.022181	0.00284472	8.90058e-15	166	0.00373081	2.75852e-09	0.0126819	0.140389	-0.0236119	0.00325612	-7.25154	4.12059e-13	0	1.39118	0.498781	4.63685e-10	37	8	145028402	8	145100390	F			NA	NA	PLEC1;PLEC1;PLEC1	NM_201379;NM_000445;NM_201378	TSS1500;Body;Body	chr8:145027911-145028352	S_Shore			NA				NA
cg24844046	-0.0300685	0.00785858	0.000158562	80	532	-0.02161	0.0142333	0.12938	-0.0253865	0.00320427	3.34272e-15	166	0.00420237	1.53168e-09	0.0164762	0.189658	-0.0261956	0.00361547	-7.24543	4.31063e-13	0	0.357407	0.836354	4.83792e-10	37	6	3053496	6	2998495	R		rs11968100	NA	NA								NA	6:2998495-2998558	6:3053446-3054329	Promoter_Associated	NA
cg04675251	-0.0423438	0.00831862	6.34607e-07	80	532	-0.0143294	0.0123672	0.246974	-0.0275671	0.00388947	1.72613e-12	166	0.00510099	6.50759e-08	0.014316	0.316858	-0.0301458	0.00416082	-7.24515	4.31956e-13	0.448479	3.62634	0.163136	4.83792e-10	37	7	6702706	7	6669231	F			NA	NA				chr7:6703503-6704075	N_Shore			NA				NA
cg18384588	-0.0232689	0.00564834	4.92213e-05	80	532	-0.031477	0.0153301	0.0404035	-0.0191718	0.00254176	6.21117e-14	166	0.00333348	8.85666e-09	0.0177459	0.0761019	-0.020517	0.00283397	-7.23968	4.49745e-13	0	0.781642	0.676501	5.02536e-10	37	22	46463747	22	44842411	F			NA	NA				chr22:46465976-46468528	N_Shelf		RDMR	NA				NA
cg02078558	-0.0594177	0.00966251	2.49722e-09	80	532	-0.0264205	0.0134697	0.0502053	-0.0261986	0.00440179	2.98771e-09	166	0.00577289	5.6733e-06	0.0155923	0.0901777	-0.0341556	0.00472296	-7.23182	4.76553e-13	0.777314	8.98126	0.0112136	5.31248e-10	37	2	179058157	2	178766403	F			NA	NA	OSBPL6	NM_032523	TSS1500	chr2:179058611-179060144	N_Shore			NA		2:179057923-179058193	Unclassified_Cell_type_specific	NA
cg03259212	-0.0132569	0.0026883	1.35905e-06	80	532	-0.0154324	0.0143394	0.282185	-0.0106538	0.00154218	6.06995e-12	166	0.00202255	1.38294e-07	0.016599	0.352518	-0.0116307	0.00160861	-7.2303	4.81916e-13	0	0.651682	0.72192	5.35973e-10	37	11	94609627	11	94249275	F			NA	NA	AMOTL1	NM_130847	3'UTR					TRUE		11:94609489-94610238	Unclassified_Cell_type_specific	NA
cg09253473	-0.0295828	0.00956585	0.00217245	80	532	-0.0233132	0.0105571	0.0275353	-0.0266039	0.00323844	3.22362e-16	166	0.00424717	3.75436e-10	0.0122207	0.056432	-0.0267479	0.00369961	-7.22992	4.83288e-13	0	0.167966	0.919447	5.36249e-10	37	17	79877389	17	77470681	R			NA	NA	MAFG;MAFG;SIRT7	NM_002359;NM_032711;NM_016538	3'UTR;3'UTR;TSS1500	chr17:79875425-79876124	S_Shore			NA		17:79877285-79877469	Gene_Associated_Cell_type_specific	NA
cg07438412	0.0255695	0.00501661	6.14256e-07	80	532	-0.000880316	0.0107178	0.934562	0.016992	0.00232955	3.91107e-13	166	0.00305518	2.67145e-08	0.0124068	0.943434	0.0184573	0.0025535	7.22824	4.89304e-13	0.571669	4.66929	0.0968448	5.41665e-10	37	14	105852272	14	104923317	F		rs76498547	NA	NA	PACS2;PACS2	NM_015197;NM_001100913	Body;Body	chr14:105851751-105851987	S_Shore			NA				NA
cg19251242	-0.0156572	0.00481543	0.00127977	80	532	-0.0138883	0.00368758	0.00017916	-0.0143346	0.00195891	3.29422e-13	166	0.00256909	2.41009e-08	0.00426868	0.00113978	-0.014465	0.00200194	-7.2255	4.99255e-13	0	0.082124	0.95977	5.51402e-10	37	1	28198712	1	28071299	F			NA	NA	C1orf38;C1orf38;C1orf38	NM_001105556;NM_004848;NM_001039477	TSS1500;TSS1500;TSS1500	chr1:28199031-28199257	N_Shore			NA		1:28198541-28200383	Promoter_Associated	TRUE
cg19327615	0.0165425	0.00547285	0.00272346	80	532	-0.00363836	0.00555716	0.512859	0.0206076	0.00212442	6.70275e-22	166	0.00278615	1.39888e-13	0.00643288	0.571674	0.0167357	0.00231637	7.22497	5.01227e-13	0.832825	11.9635	0.00252436	5.52301e-10	37	20	19955436	20	19903436	R			NA	NA	RIN2	NM_018993	Body	chr20:19955536-19956034	N_Shore			NA				TRUE
cg02237342	0.010577	0.00301793	0.000527289	80	532	-0.000728027	0.00340273	0.830643	0.0121152	0.00132255	9.80594e-20	166	0.0017345	2.85183e-12	0.00393894	0.853364	0.010148	0.00140492	7.22321	5.07752e-13	0.776049	8.93052	0.0115017	5.57327e-10	37	22	24823519	22	23153519	R			NA	NA	ADORA2A	NM_000675	TSS200	chr22:24819537-24820810	S_Shelf			NA				NA
cg17080697	0.0145774	0.00582759	0.0129049	80	532	-0.00640443	0.00673951	0.342286	0.0218945	0.00220788	8.46075e-23	166	0.00289561	3.9857e-14	0.00780155	0.411693	0.0177744	0.00246077	7.22311	5.08124e-13	0.832367	11.9308	0.002566	5.57327e-10	37	6	30297382	6	30405361	R			NA	NA	TRIM39;TRIM39	NM_172016;NM_021253	Body;Body	chr6:30294169-30295071	S_Shelf			NA				NA
cg10441424	0.0139288	0.00283035	1.42548e-06	80	532	-0.000875717	0.00309257	0.777128	0.0102124	0.00124833	4.25474e-16	166	0.00163717	4.43635e-10	0.0035799	0.80675	0.0095157	0.00131768	7.22158	5.13874e-13	0.818808	11.038	0.00400987	5.6234e-10	37	5	1316636	5	1369636	R			NA	NA								NA	5:1369217-1369886	5:1315610-1317313	Promoter_Associated	TRUE
cg06242243	-0.0220127	0.00645304	0.000736097	80	532	-0.0246647	0.00479928	3.55055e-07	-0.0156371	0.00248106	3.39688e-10	166	0.00325388	1.5422e-06	0.00555557	9.01094e-06	-0.0185908	0.00257459	-7.22087	5.16578e-13	0.130616	2.30048	0.316561	5.62853e-10	37	12	124992461	12	123558414	F			NA	NA	NCOR2;NCOR2	NM_006312;NM_001077261	5'UTR;5'UTR					TRUE				TRUE
cg18042806	-0.0290489	0.005469	2.1305e-07	80	532	-0.0111091	0.00563225	0.0489424	-0.0178754	0.00267597	2.88055e-11	166	0.0035095	3.51647e-07	0.0065198	0.0883993	-0.0194273	0.00269045	-7.22083	5.16702e-13	0.593365	4.91841	0.0855028	5.62853e-10	37	5	177659971	5	177592577	R			NA	TRUE	AGXT2L2	NM_153373	TSS200	chr5:177659197-177659927	S_Shore			NA		5:177658792-177660517	Promoter_Associated	NA
cg07742396	-0.0308612	0.0072295	2.6445e-05	80	532	-0.0189704	0.00757983	0.0125424	-0.0219288	0.0030191	4.89159e-13	166	0.00395952	3.05507e-08	0.00877429	0.0306149	-0.0233101	0.00322906	-7.21886	5.24248e-13	0	1.45728	0.482565	5.69773e-10	37	1	27853060	1	27725647	F			NA	NA				chr1:27854416-27854963	N_Shore			TRUE				NA
cg06856687	-0.0378619	0.0090087	3.48813e-05	80	532	-0.0124677	0.010662	0.242642	-0.0298574	0.00378584	4.43784e-15	166	0.00496509	1.81599e-09	0.0123421	0.312412	-0.0295962	0.00410128	-7.21632	5.34135e-13	0.278147	2.77065	0.250243	5.79199e-10	37	20	44934509	20	44367916	F			NA	NA				chr20:44935932-44937310	N_Shore		RDMR	NA				NA
cg17306339	-0.0297663	0.00880137	0.000815699	80	532	-0.026007	0.0119697	0.0301239	-0.0252572	0.00315441	1.71722e-15	166	0.00413697	1.02643e-09	0.013856	0.0605246	-0.0260687	0.00361438	-7.21249	5.49398e-13	0	0.214993	0.89808	5.94399e-10	37	12	124198578	12	122764531	F			NA	NA	ATP6V0A2	NM_012463	Body	chr12:124196646-124197507	S_Shore		CDMR	NA		12:124198146-124199092	Promoter_Associated	NA
cg05016408	0.0318011	0.00994837	0.00153988	80	532	0.0214826	0.00981908	0.029	0.0341776	0.00416074	3.2429e-16	166	0.00545676	3.76785e-10	0.0113664	0.0587574	0.0318	0.0044096	7.21154	5.53233e-13	0	1.01379	0.602362	5.97194e-10	37	5	150326174	5	150306367	R			NA	NA	LOC134466	NR_026867	TSS200	chr5:150325904-150326194	Island			NA	5:150306132-150306407			NA
cg11703745	-0.0355122	0.00683565	3.79964e-07	80	532	-0.0256342	0.0103954	0.0138969	-0.0187973	0.00285968	5.86839e-11	166	0.00375044	5.3862e-07	0.0120336	0.0331531	-0.022871	0.00317178	-7.21077	5.56346e-13	0.570125	4.65252	0.0976603	5.99198e-10	37	1	205199293	1	203465916	F			NA	NA	TMCC2	NM_014858	Body	chr1:205197632-205197959	S_Shore			NA		1:205198513-205199437	Unclassified_Cell_type_specific	NA
cg05267118	-0.0224747	0.00654204	0.000675645	80	532	-0.0148884	0.00677202	0.0282272	-0.0174805	0.00218481	1.80169e-15	166	0.00286535	1.05649e-09	0.00783918	0.0575338	-0.017942	0.00248885	-7.20897	5.63772e-13	0	0.657721	0.719743	6.05829e-10	37	11	2907884	11	2864460	R			NA	NA	CDKN1C;CDKN1C;CDKN1C	NM_000076;NM_001122631;NM_001122630	TSS1500;TSS1500;TSS1500	chr11:2905023-2907024	S_Shore			NA				NA
cg17390918	0.022144	0.00579647	0.000162244	80	532	-0.00321174	0.00741527	0.665052	0.0187586	0.00215932	6.25099e-18	166	0.00283193	3.49654e-11	0.0085838	0.708283	0.0175837	0.00243956	7.20772	5.68957e-13	0.699712	6.66028	0.0357881	6.10027e-10	37	5	10502512	5	10555512	F	rs75787815		NA	NA								TRUE				NA
cg16302310	0.0141566	0.00548389	0.0103155	80	532	-0.0106669	0.00675532	0.114763	0.0192084	0.0019445	1.22368e-22	166	0.00255019	4.996e-14	0.00781985	0.172542	0.0159801	0.00221747	7.20645	5.74303e-13	0.849905	13.3249	0.00127802	6.14103e-10	37	3	52260432	3	52235472	R			NA	NA	TLR9	NM_017442	TSS1500					NA				NA
cg27436118	0.0271582	0.00750416	0.000347236	80	532	-0.00714262	0.00634306	0.260515	0.0254156	0.0026156	5.72849e-22	166	0.00343033	1.27232e-13	0.00734262	0.330671	0.0206917	0.00287138	7.2062	5.75333e-13	0.882415	17.009	0.000202554	6.14103e-10	37	16	4729905	16	4669906	F			NA	NA	MGRN1;MGRN1;MGRN1;MGRN1	NM_015246;NM_001142291;NM_001142290;NM_001142289	Body;Body;Body;Body	chr16:4730262-4730487	N_Shore			NA	16:4669897-4669991			TRUE
cg02909097	0.0291582	0.00696909	3.77345e-05	80	532	-0.00370902	0.011449	0.746061	0.022121	0.00269608	3.50166e-16	166	0.00353587	3.9459e-10	0.0132532	0.779585	0.0221006	0.00306761	7.20451	5.82521e-13	0.584898	4.81809	0.089901	6.20388e-10	37	17	2843206	17	2789956	R			NA	NA	RAP1GAP2;RAP1GAP2	NM_015085;NM_001100398	Body;Body					TRUE	17:2789856-2790027			NA
cg23093580	-0.029426	0.00774663	0.000176403	80	532	-0.0209137	0.0111088	0.0601516	-0.0191272	0.00241985	3.8619e-15	166	0.0031736	1.67048e-09	0.0128594	0.103878	-0.0206225	0.002863	-7.2031	5.88607e-13	0	1.51399	0.469074	6.24288e-10	37	1	39491322	1	39263909	F		rs71642670	NA	NA	NDUFS5	NM_004552	TSS1500					NA				NA
cg06340704	-0.0254406	0.00820037	0.00210375	80	532	-0.0260085	0.0117313	0.0269312	-0.0276474	0.00339075	5.29672e-16	166	0.00444692	5.06099e-10	0.01358	0.0554652	-0.0270589	0.00375659	-7.20305	5.88801e-13	0	0.0624397	0.969262	6.24288e-10	37	13	97877417	13	96675418	R	rs78875576		NA	NA	MBNL2;MBNL2	NM_144778;NM_207304	5'UTR;5'UTR					NA		13:97877321-97877698	Unclassified_Cell_type_specific	NA
cg08691235	0.0301544	0.00734979	5.27383e-05	80	532	-0.012077	0.00849382	0.155498	0.0235662	0.00262276	4.67801e-19	166	0.00343972	7.32381e-12	0.00983231	0.219335	0.0213899	0.0029699	7.20223	5.92339e-13	0.850835	13.4079	0.00122604	6.26647e-10	37	2	179395935	2	179104181	F	rs3813250		NA	NA	TTN;TTN;TTN;MIR548N;TTN	NM_133378;NM_133432;NM_003319;NR_031666;NM_133437	Body;Body;Body;Body;Body					NA	2:179104131-179104182			NA
cg14293223	-0.021025	0.00546622	0.000146641	80	532	-0.0193472	0.0140224	0.168093	-0.0198522	0.00253538	6.89984e-15	166	0.00332512	2.36731e-09	0.0162321	0.233296	-0.0201445	0.00279828	-7.19891	6.06976e-13	0	0.0360905	0.982117	6.3952e-10	37	9	135861738	9	134851559	R			NA	NA	GFI1B;GFI1B	NM_004188;NM_001135031	5'UTR;5'UTR	chr9:135865057-135865264	N_Shelf			NA				NA
cg12667125	-0.0227958	0.00596908	0.000163054	80	532	-0.0125217	0.01049	0.232992	-0.0177144	0.00222032	2.15532e-15	166	0.00291192	1.17663e-09	0.012143	0.302453	-0.0184173	0.00255837	-7.19886	6.07187e-13	0	0.832056	0.659662	6.3952e-10	37	1	36181447	1	35954034	R			NA	NA	C1orf216	NM_152374	Body	chr1:36184248-36184774	N_Shelf			TRUE		1:36180797-36181861	Gene_Associated	TRUE
cg07253125	-0.0501502	0.00974576	4.84033e-07	80	532	-0.0213465	0.011315	0.0596169	-0.0259619	0.00373677	4.61637e-12	166	0.00490073	1.17366e-07	0.013098	0.103154	-0.0298892	0.00415247	-7.19793	6.11316e-13	0.628918	5.38965	0.0675544	6.41579e-10	37	17	1163846	17	1110596	R		rs78258959	NA	NA				chr17:1163341-1163773	S_Shore			NA		17:1163258-1163932	Unclassified_Cell_type_specific	NA
cg24679348	-0.0186456	0.00485254	0.000148889	80	532	-0.0238378	0.0136317	0.0807658	-0.0147713	0.00188936	7.56909e-15	166	0.00247788	2.50268e-09	0.0157798	0.130878	-0.0157311	0.00218554	-7.19782	6.11832e-13	0	0.774696	0.678855	6.41579e-10	37	3	9995002	3	9970002	R			NA	NA	PRRT3	NM_207351	TSS1500	chr3:9993730-9994136	S_Shore			NA				NA
cg21572722	0.0131307	0.00598238	0.0289418	80	532	-0.0016152	0.00614676	0.792801	0.0213063	0.0021619	1.52598e-22	166	0.00283531	5.70655e-14	0.00711539	0.820423	0.017348	0.0024106	7.19655	6.17569e-13	0.790548	9.54873	0.00844344	6.45992e-10	37	6	11044894	6	11152880	F			NA	NA	ELOVL2	NM_017770	TSS1500	chr6:11043913-11045206	Island			NA	6:11151611-11153237			TRUE
cg09138892	0.0337168	0.0081921	5.00009e-05	80	532	0.00433613	0.00590752	0.463186	0.0331018	0.00366081	2.82361e-19	166	0.0048011	5.40035e-12	0.00683845	0.526029	0.0254958	0.00354291	7.19629	6.18748e-13	0.847224	13.091	0.00143654	6.45992e-10	37	17	79005662	17	76620257	F			NA	NA	FLJ90757	NR_026857	Body	chr17:79006584-79006835	N_Shore			NA	17:76619872-76620406			NA
cg14076390	-0.0435468	0.00771521	3.86288e-08	80	532	-0.0125992	0.012973	0.331782	-0.0199051	0.00290181	8.49553e-12	166	0.00380568	1.69167e-07	0.0150174	0.401485	-0.0239457	0.00332817	-7.19485	6.25274e-13	0.754682	8.15267	0.0169695	6.5138e-10	37	17	34947837	17	32021950	R			NA	NA	DHRS11	NM_024308	TSS1500	chr17:34948053-34948902	N_Shore			NA	17:32021950-32022974	17:34947790-34949581	Promoter_Associated	NA
cg04703950	-0.020038	0.00516327	0.000128176	80	532	-0.0143115	0.0132423	0.280174	-0.0157996	0.00199859	3.82946e-15	166	0.00262113	1.66204e-09	0.0153291	0.350503	-0.0166145	0.00231051	-7.19085	6.43876e-13	0	0.55886	0.756215	6.6867e-10	37	10	104211424	10	104201414	F			NA	NA	C10orf95	NM_024886	TSS200	chr10:104210095-104210985	S_Shore			NA				NA
cg18676273	-0.0311771	0.00570514	9.80156e-08	80	532	-0.0224657	0.0128386	0.0805675	-0.0170163	0.00264478	1.46115e-10	166	0.0034686	9.30344e-07	0.0148618	0.130626	-0.0209003	0.00290658	-7.19068	6.44674e-13	0.556513	4.50972	0.104888	6.6867e-10	37	7	41732833	7	41699358	F	rs11770488		NA	NA	INHBA;LOC285954;LOC285954	NM_002192;NR_027119;NR_027118	Body;TSS1500;TSS1500					NA		7:41732612-41733461	Unclassified	NA
cg02446869	-0.0154541	0.00399419	0.000134189	80	532	-0.0164723	0.0141408	0.244449	-0.0175707	0.00223713	5.71984e-15	166	0.00293397	2.11507e-09	0.0163691	0.314268	-0.0168216	0.00234029	-7.18782	6.58337e-13	0	0.182868	0.912622	6.8136e-10	37	6	31654389	6	31762368	R			NA	NA				chr6:31650648-31651292	S_Shelf			NA				NA
cg03773647	-0.0476974	0.00977859	1.74959e-06	80	532	-0.0235875	0.0119953	0.0496331	-0.0256032	0.00360774	1.61776e-12	166	0.0047315	6.25944e-08	0.0138855	0.0893731	-0.0292609	0.00407188	-7.1861	6.6667e-13	0.536956	4.31924	0.115369	6.88491e-10	37	11	57417949	11	57174525	R			NA	NA	YPEL4	NM_145008	TSS1500	chr11:57414400-57414664	S_Shelf			NA				NA
cg10763288	-0.0174493	0.00559397	0.00199014	80	532	-0.0150729	0.00647821	0.0202552	-0.0155865	0.00193044	1.00548e-15	166	0.00253175	7.44052e-10	0.00749907	0.0444339	-0.0158315	0.0022046	-7.18112	6.91448e-13	0	0.103238	0.949691	7.12538e-10	37	11	71158925	11	70836573	F			NA	TRUE	DHCR7;DHCR7	NM_001360;NM_001163817	5'UTR;5'UTR	chr11:71159014-71159831	N_Shore			NA		11:71158894-71159217	Promoter_Associated	NA
cg15355713	0.0245412	0.00529187	5.28406e-06	80	532	-0.00488875	0.00742869	0.510688	0.0175105	0.00215857	7.41301e-16	166	0.00283094	6.19465e-10	0.00859933	0.569693	0.0172126	0.00239725	7.18015	6.96359e-13	0.765658	8.53452	0.0140201	7.16052e-10	37	12	125431744	12	123997697	F			NA	NA	DHX37	NM_032656	3'UTR					NA				NA
cg26665274	-0.0129976	0.00345192	0.000200371	80	532	-0.0210349	0.0156223	0.178571	-0.0191312	0.00237251	1.09259e-15	166	0.00311151	7.82162e-10	0.0180841	0.244759	-0.0164564	0.00229253	-7.17828	7.05939e-13	0	1.80706	0.405137	7.24342e-10	37	20	6747409	20	6695409	R			NA	NA	BMP2	NM_001200	TSS1500	chr20:6748052-6749546	N_Shore		CDMR	NA		20:6746860-6747509	Unclassified_Cell_type_specific	NA
cg07764473	0.0346145	0.00773246	1.08146e-05	80	532	0.00161223	0.0116643	0.890106	0.0294493	0.00373936	4.84068e-15	166	0.00490412	1.9133e-09	0.0135024	0.904956	0.0284099	0.00395937	7.17536	7.21153e-13	0.567816	4.62766	0.0988819	7.38365e-10	37	X	40037510	X	39922454	F			NA	NA	BCOR;BCOR	NM_001123383;NM_001123384	TSS1500;TSS1500	chrX:40034239-40036007	S_Shore			NA				NA
cg12589308	-0.0142463	0.002864	1.10844e-06	80	532	-0.0066393	0.00297863	0.0261211	-0.00773389	0.00112368	7.2471e-12	166	0.0014737	1.53796e-07	0.00344801	0.0541613	-0.00878701	0.00122492	-7.17355	7.30753e-13	0.558705	4.53211	0.10372	7.46592e-10	37	19	1811438	19	1762438	F	rs45535339		NA	NA	ATP8B3	NM_138813	Body	chr19:1811954-1812337	N_Shore			NA		19:1811418-1811443	Unclassified	NA
cg12516875	-0.0353483	0.00833362	2.96478e-05	80	532	-0.0212031	0.013319	0.111835	-0.0254857	0.0033936	7.94339e-14	166	0.00445066	1.02657e-08	0.0154179	0.169062	-0.0272804	0.00380447	-7.17063	7.4654e-13	0	1.25522	0.533865	7.60068e-10	37	22	46463543	22	44842207	R			NA	NA				chr22:46465976-46468528	N_Shelf		RDMR	NA				NA
cg11980897	-0.0267294	0.00633312	3.23882e-05	80	532	-0.0234146	0.00892186	0.00886268	-0.0162234	0.00222225	3.73427e-13	166	0.00291445	2.59834e-08	0.0103278	0.0233814	-0.0183897	0.00256463	-7.17052	7.4713e-13	0.20737	2.52325	0.283194	7.60068e-10	37	1	32237457	1	32010044	F			NA	NA				chr1:32237827-32238661	N_Shore			TRUE		1:32236958-32238593	Promoter_Associated_Cell_type_specific	NA
cg18524934	-0.0227829	0.00812409	0.00537284	80	532	-0.017777	0.00456925	0.000109213	-0.0205892	0.00275333	1.00911e-13	166	0.00361096	1.18511e-08	0.00528928	0.000776781	-0.0200618	0.00279959	-7.16599	7.72279e-13	0	0.320116	0.852094	7.83981e-10	37	2	97164073	2	96527800	F			NA	NA	NEURL3	NR_026875	Body	chr2:97166208-97166660	N_Shelf			NA				NA
cg18085636	-0.0288846	0.00594608	1.92133e-06	80	532	-0.0287096	0.0141908	0.0434279	-0.0180243	0.00262886	8.68845e-12	166	0.00344771	1.71459e-07	0.016427	0.0805153	-0.0210106	0.00293462	-7.15957	8.0929e-13	0.265653	2.72351	0.256211	8.19809e-10	37	10	89993734	10	89983714	F			NA	NA								TRUE				NA
cg13618516	0.0142027	0.00563211	0.0121988	80	532	-0.000725192	0.0095241	0.939326	0.0257131	0.0027198	6.73339e-21	166	0.00356698	5.65104e-13	0.0110249	0.947555	0.0208091	0.00290683	7.1587	8.14481e-13	0.717562	7.08119	0.028996	8.23319e-10	37	17	79129078	17	76743673	R			NA	NA	AATK	NM_001080395	Body	chr17:79131879-79132084	N_Shelf			NA	17:76743609-76743695			NA
cg13961400	-0.0233802	0.00526211	1.25149e-05	80	532	-0.0257725	0.00896929	0.00417935	-0.0147743	0.00212398	4.35808e-12	166	0.00278557	1.13385e-07	0.0103827	0.0130555	-0.0171432	0.00239548	-7.15646	8.2787e-13	0.290489	2.81884	0.244285	8.35085e-10	37	6	31657548	6	31765527	F			NA	NA	BAT5	NM_021160	Body					NA		6:31656749-31658298	Gene_Associated	NA
cg25132241	0.0219618	0.00464756	3.54394e-06	80	532	-0.00561004	0.01112	0.614064	0.0157039	0.00208182	6.18242e-14	166	0.00273028	8.83203e-09	0.0128724	0.662967	0.0165677	0.00231571	7.15451	8.39739e-13	0.547054	4.41554	0.109946	8.44096e-10	37	14	92396859	14	91466612	R			NA	NA	FBLN5	NM_006329	Body					TRUE				NA
cg16646298	-0.0257519	0.0101143	0.0113971	80	532	-0.0188566	0.00551471	0.000662893	-0.0301389	0.00373062	9.68204e-16	166	0.00489266	7.27345e-10	0.00638374	0.00313842	-0.0259367	0.00362528	-7.15441	8.40342e-13	0	1.96807	0.373799	8.44096e-10	37	6	30698987	6	30806966	R			NA	NA	FLOT1	NM_005803	Body					NA		6:30698505-30699531	Promoter_Associated	TRUE
cg12363903	-0.0210863	0.00972851	0.0309903	80	532	-0.0284567	0.00515558	4.73437e-08	-0.0234814	0.00363155	1.18656e-10	166	0.00476273	8.21259e-07	0.00596801	1.85881e-06	-0.024864	0.00347677	-7.15147	8.58522e-13	0	0.597441	0.741767	8.60546e-10	37	5	134526269	5	134554168	F			NA	NA				chr5:134526927-134527419	N_Shore		CDMR	NA	5:134554072-134554208			NA
cg18982073	-0.0306575	0.00672556	7.53392e-06	80	532	-0.022507	0.00859151	0.00898538	-0.0164527	0.00232874	2.02475e-12	166	0.00305411	7.16092e-08	0.00994539	0.0236322	-0.0191441	0.0026781	-7.14837	8.78128e-13	0.476635	3.82143	0.147975	8.78353e-10	37	17	42275458	17	39630984	R			NA	NA	ATXN7L3;ATXN7L3;ATXN7L3;ATXN7L3	NM_001098833;NM_020218;NM_020218;NM_001098833	1stExon;1stExon;5'UTR;5'UTR	chr17:42276291-42276738	N_Shore			NA		17:42275272-42276121	Promoter_Associated	NA
cg00356361	-0.032489	0.00696103	4.61926e-06	80	532	-0.0226569	0.0131439	0.0851789	-0.0210147	0.0029679	1.81346e-12	166	0.00389237	6.70304e-08	0.0152152	0.136462	-0.023696	0.00331567	-7.14666	8.89152e-13	0.0360533	2.0748	0.354374	8.87519e-10	37	18	77286260	18	75387248	R			NA	NA	NFATC1;NFATC1;NFATC1;NFATC1	NM_006162;NM_172388;NM_172389;NM_172387	Body;Body;Body;Body	chr18:77286051-77286277	Island			NA	18:75386954-75387568	18:77286122-77287272	Unclassified_Cell_type_specific	TRUE
cg22672067	-0.0128726	0.00632594	0.0427472	80	532	-0.0296514	0.00642221	4.60497e-06	-0.0231769	0.00302045	2.30972e-14	166	0.00396128	4.89072e-09	0.00743424	6.64959e-05	-0.0218629	0.0030598	-7.1452	8.98663e-13	0.3803	3.22737	0.199153	8.9514e-10	37	15	74495637	15	72282690	R			NA	NA	STRA6;STRA6;STRA6;STRA6;STRA6	NM_001142617;NM_022369;NM_001142618;NM_001142619;NM_001142620	5'UTR;TSS1500;TSS200;5'UTR;5'UTR					NA				TRUE
cg01139880	-0.0245196	0.00690086	0.000442415	80	532	-0.0261154	0.0158214	0.0992466	-0.0220865	0.00278671	3.26636e-15	166	0.00365474	1.51056e-09	0.0183146	0.153889	-0.0227249	0.00318068	-7.14467	9.02156e-13	0	0.132426	0.935932	8.96746e-10	37	16	1545088	16	1485089	R			NA	NA	TELO2	NM_016111	Body	chr16:1543098-1544426	S_Shore			NA	16:1485089-1485174			NA
cg17576375	0.0229696	0.0058741	0.000114185	80	532	-0.00920737	0.0103434	0.37367	0.0212017	0.00251055	4.84555e-17	166	0.00329255	1.20036e-10	0.0119733	0.441899	0.0199468	0.0027929	7.14195	9.20162e-13	0.68449	6.33894	0.0420258	9.12744e-10	37	2	105924659	2	105291091	R			NA	NA	TGFBRAP1;TGFBRAP1	NM_001142621;NM_004257	Body;Body					NA	2:105290481-105291121			NA
cg24780240	-0.0284302	0.0076314	0.000233204	80	532	-0.00936886	0.00478161	0.0504542	-0.0252573	0.00301936	9.41487e-17	166	0.00395986	1.79037e-10	0.00553511	0.0905271	-0.0211712	0.00296716	-7.13517	9.6667e-13	0.693068	6.51611	0.0384631	9.56887e-10	37	X	68052409	X	67969134	F			NA	NA	EFNB1	NM_004429	Body	chrX:68048659-68050252	S_Shelf			NA		X:68051850-68052592	Unclassified_Cell_type_specific	TRUE
cg15072976	0.0382071	0.00705811	1.27504e-07	80	532	0.00785202	0.005143	0.127262	0.021835	0.00300623	4.89542e-13	166	0.00394264	3.05651e-08	0.00595345	0.187202	0.0212501	0.00297984	7.13128	9.9438e-13	0.815814	10.8586	0.00438623	9.81042e-10	37	2	242715549	2	242364222	F		rs77927547	NA	NA	GAL3ST2	NM_022134	TSS1500					NA				NA
cg12924402	-0.0630654	0.0136323	5.56154e-06	80	532	-0.0137076	0.00574645	0.0173163	-0.0441671	0.00525462	6.74153e-17	166	0.00689137	1.46434e-10	0.006652	0.0393342	-0.0322032	0.00451584	-7.13117	9.95185e-13	0.873977	15.8701	0.000357969	9.81042e-10	37	2	218898511	2	218606756	F	rs59539048	rs73990678	NA	NA				chr2:218898490-218898835	Island			NA	2:218606751-218607063			NA
cg03184011	-0.0247921	0.0054125	6.82486e-06	80	532	-0.0143668	0.00598924	0.0167021	-0.0161057	0.00232955	5.84694e-12	166	0.00305518	1.35226e-07	0.00693305	0.0382453	-0.017712	0.00248396	-7.13056	9.99614e-13	0.0992347	2.22033	0.329504	9.83377e-10	37	20	39945503	20	39378917	R			NA	NA				chr20:39945594-39946053	N_Shore		RDMR	NA		20:39945360-39947173	Promoter_Associated	NA
cg24431966	0.0192952	0.00548073	0.000497995	80	532	-0.00308733	0.0108124	0.775315	0.020282	0.00239642	4.1548e-17	166	0.00314287	1.09421e-10	0.0125163	0.805167	0.0189902	0.00266394	7.12861	1.01385e-12	0.390876	3.2834	0.19365	9.95332e-10	37	17	79801787	17	77395076	R			NA	NA	P4HB	NM_000918	3'UTR	chr17:79804259-79804488	N_Shelf			NA	17:77394851-77395279			NA
cg07648709	-0.0224913	0.00451171	1.05259e-06	80	532	-0.0179345	0.0143211	0.210859	-0.0135644	0.00196318	6.02338e-12	166	0.00257469	1.37657e-07	0.0165778	0.279326	-0.0157963	0.00221612	-7.1279	1.01913e-12	0.326626	2.97012	0.226489	9.98461e-10	37	11	73043675	11	72721323	R			NA	NA	ARHGEF17	NM_014786	Body					TRUE				NA
cg16776035	0.0125196	0.00521492	0.0169753	80	532	-0.00877081	0.00873049	0.315416	0.02345	0.0024038	3.97396e-22	166	0.00315256	1.01918e-13	0.0101063	0.385472	0.0185757	0.00260661	7.12639	1.03038e-12	0.819185	11.061	0.003964	1.00741e-09	37	17	74542680	17	72054275	F			NA	NA								TRUE		17:74542553-74544446	Unclassified	NA
cg10316899	-0.0279892	0.00762608	0.000287099	80	532	-0.0171499	0.0126286	0.174881	-0.0272692	0.00344637	3.62333e-15	166	0.00451987	1.60769e-09	0.0146187	0.240736	-0.0267754	0.0037576	-7.12566	1.03585e-12	0	0.470804	0.790253	1.01069e-09	37	1	39658128	1	39430715	R			NA	NA	MACF1	NM_012090	Body					TRUE		1:39657089-39658953	Unclassified	TRUE
cg27508071	-0.0279642	0.00748977	0.000226039	80	532	-0.0190963	0.0113113	0.0917935	-0.022269	0.00285986	9.65551e-15	166	0.00375067	2.89675e-09	0.0130938	0.144723	-0.0231453	0.0032488	-7.12426	1.04641e-12	0	0.564174	0.754208	1.01891e-09	37	7	6629350	7	6595875	F			NA	TRUE	C7orf26	NM_024067	TSS1500	chr7:6629328-6630235	Island			NA		7:6629095-6630511	Promoter_Associated	NA
cg22138735	-0.0851476	0.0177687	2.60903e-06	80	532	-0.0183506	0.0136029	0.177752	-0.056924	0.00736752	1.5387e-14	166	0.00966242	3.83222e-09	0.0157465	0.243867	-0.0532294	0.007472	-7.12385	1.04957e-12	0.758432	8.27923	0.015929	1.0199e-09	37	20	62679713	20	62150157	R			NA	NA	SOX18	NM_018419	Body	chr20:62679424-62680883	Island		DMR	NA	20:62149869-62151741			NA
cg10111599	-0.0561002	0.0118189	3.21542e-06	80	532	-0.00213668	0.00730226	0.769908	-0.0326156	0.00374811	5.51457e-18	166	0.0049156	3.24215e-11	0.00845298	0.800444	-0.0284833	0.00399873	-7.12307	1.05546e-12	0.874067	15.8815	0.000355941	1.02355e-09	37	7	1573451	7	1539977	R			NA	NA	MAFK	NM_002360	5'UTR	chr7:1575736-1575993	N_Shelf			TRUE		7:1573321-1573717	Promoter_Associated	NA
cg15084543	0.0340912	0.0132594	0.0106225	80	532	0.0243918	0.00857275	0.00456257	0.0337739	0.00413423	4.67033e-16	166	0.00542199	4.69209e-10	0.00992368	0.0139737	0.0318993	0.00447848	7.12279	1.05761e-12	0	0.7192	0.697955	1.02355e-09	37	1	79472408	1	79244996	R			NA	NA	ELTD1;ELTD1	NM_022159;NM_022159	5'UTR;1stExon	chr1:79472281-79472537	Island			TRUE	1:79244870-79245072			NA
cg05632420	-0.0303478	0.00845617	0.000388215	80	532	-0.0196773	0.00991719	0.0476147	-0.0299855	0.00383075	7.03406e-15	166	0.00502399	2.39487e-09	0.01148	0.086519	-0.0287901	0.00404254	-7.12177	1.06546e-12	0	0.720665	0.697444	1.02726e-09	37	7	130793732	7	130444272	R			NA	NA	MKLN1;FLJ43663	NM_001145354;NR_015431	TSS1500;TSS200	chr7:130794689-130795032	N_Shore			NA				NA
cg07092805	0.0237404	0.00633307	0.000213538	80	532	-0.0136427	0.00823848	0.0981598	0.02232	0.00245877	2.05873e-19	166	0.00322464	4.46276e-12	0.00953673	0.152561	0.0195947	0.0027514	7.12174	1.06575e-12	0.849504	13.2894	0.0013009	1.02726e-09	37	13	21005388	13	19903388	R			NA	NA	CRYL1	NM_015974	Body					NA	13:19903166-19903456			NA
cg24804106	-0.0231925	0.00601904	0.000142799	80	532	-0.022555	0.0155329	0.146911	-0.0188996	0.00244607	1.53663e-14	166	0.00320799	3.82912e-09	0.0179806	0.209693	-0.0199147	0.00279655	-7.12117	1.07013e-12	0	0.418244	0.811296	1.0294e-09	37	8	18872143	8	18916423	R			NA	NA	PSD3	NM_015310	TSS1500	chr8:18871072-18872046	S_Shore			NA		8:18871965-18872514	Unclassified_Cell_type_specific	NA
cg19804488	-0.0284799	0.00688248	4.56268e-05	80	532	-0.00845744	0.00850653	0.320443	-0.01938	0.0024712	6.26976e-15	166	0.00324095	2.23498e-09	0.00984703	0.390405	-0.0200076	0.00281019	-7.11966	1.08192e-12	0.317102	2.92869	0.231229	1.03865e-09	37	17	73760363	17	71271958	R			NA	NA	GALK1	NM_000154	Body	chr17:73760694-73761269	N_Shore			TRUE		17:73760361-73761666	Promoter_Associated	NA
cg04986004	-0.0215122	0.00731006	0.00350794	80	532	-0.0165437	0.0128843	0.199546	-0.0277476	0.00328041	4.32775e-17	166	0.00430222	1.12141e-10	0.0149147	0.267334	-0.0255847	0.00359822	-7.11037	1.15731e-12	0	0.930578	0.627954	1.10879e-09	37	5	136984794	5	137012693	R			NA	NA	MIR874;KLHL3	NR_030588;NM_017415	TSS1500;Body					NA				NA
cg18333339	-0.0315983	0.00711024	1.2464e-05	80	532	-0.0197655	0.00905763	0.0294154	-0.0204703	0.0028874	1.70307e-12	166	0.00378679	6.45531e-08	0.010485	0.0594123	-0.0226374	0.00318444	-7.10874	1.17107e-12	0	1.99085	0.369567	1.11972e-09	37	3	112885856	3	114368546	R			NA	NA								TRUE				NA
cg21229153	-0.0268868	0.00572404	4.03243e-06	80	532	-0.0191288	0.0123359	0.121419	-0.0187206	0.00269247	4.44977e-12	166	0.00353114	1.14809e-07	0.0142799	0.180386	-0.0208935	0.00294087	-7.10453	1.20736e-12	0	1.49024	0.474678	1.15211e-09	37	7	2518188	7	2484714	R			NA	NA								TRUE		7:2516630-2518294	Unclassified	NA
cg26250129	0.0115988	0.0058707	0.0491089	80	532	0.00179293	0.00866743	0.836179	0.0237141	0.00248068	2.52408e-21	166	0.00325339	3.12084e-13	0.0100333	0.858175	0.0194475	0.00273766	7.10368	1.21474e-12	0.697127	6.60343	0.03682	1.15684e-09	37	17	79239903	17	76854498	R			NA	NA	SLC38A10;SLC38A10	NM_001037984;NM_138570	Body;Body					NA	17:76854113-76854573			NA
cg00154846	-0.0237974	0.0068791	0.00062045	80	532	-0.0223651	0.0103333	0.030762	-0.017914	0.00228644	6.64369e-15	166	0.00299863	2.31412e-09	0.0119617	0.0615216	-0.0190296	0.002679	-7.10324	1.21862e-12	0	0.696517	0.705916	1.15822e-09	37	1	2130580	1	2120440	F			NA	NA	C1orf86	NM_001146310	Body	chr1:2126048-2126642	S_Shelf			NA		1:2130416-2132750	Unclassified	NA
cg15131146	-0.0446945	0.00752546	7.974e-09	80	532	-0.0124979	0.0061381	0.0421013	-0.0181828	0.00283279	1.61276e-10	166	0.00371518	9.87029e-07	0.00710537	0.0785878	-0.0214174	0.00301627	-7.10063	1.24189e-12	0.831949	11.9012	0.0026043	1.178e-09	37	1	26101755	1	25974342	F			NA	NA	MAN1C1	NM_020379	Body	chr1:26097904-26098107	S_Shelf			NA		1:26101182-26102328	Unclassified_Cell_type_specific	NA
cg23913963	-0.0239608	0.00796196	0.00284119	80	532	-0.0276847	0.0137287	0.04411	-0.0263334	0.00324166	6.76498e-16	166	0.0042514	5.86313e-10	0.0158921	0.0815015	-0.0259061	0.00365	-7.09756	1.26975e-12	0	0.0823217	0.959675	1.20204e-09	37	1	17766917	1	17639504	F			NA	NA	RCC2	NM_018715	TSS1500	chr1:17764072-17765811	S_Shore			NA	1:17639424-17639505	1:17766694-17767257	Promoter_Associated	NA
cg08168141	0.0198713	0.00678338	0.00365829	80	532	-0.00617955	0.00789773	0.434208	0.0220581	0.00238153	3.91259e-20	166	0.00312334	1.63713e-12	0.00914229	0.499085	0.0192288	0.00270958	7.09658	1.27878e-12	0.76618	8.55357	0.0138872	1.20819e-09	37	2	8685893	2	8603344	R			NA	NA								NA	2:8602972-8603449	2:8684713-8685921	Unclassified	NA
cg17593342	-0.0341923	0.00957476	0.000414319	80	532	-0.0225991	0.0107322	0.0355714	-0.0310191	0.00400716	1.37556e-14	166	0.00525534	3.58279e-09	0.0124234	0.0689006	-0.030647	0.00431956	-7.09493	1.29413e-12	0	0.561767	0.755116	1.22027e-09	37	6	14037614	6	14145593	R			NA	NA								TRUE				NA
cg22387323	0.0206967	0.00688519	0.0028725	80	532	-0.00745943	0.00713695	0.296286	0.0236218	0.00248	3.48675e-21	166	0.00325249	3.79474e-13	0.00826162	0.366578	0.0196527	0.00277057	7.09336	1.3089e-12	0.837156	12.2817	0.00215309	1.23177e-09	37	4	24975717	4	24584815	F			NA	NA	CCDC149	NM_173463	5'UTR					NA	4:24584787-24584853			NA
cg24590353	-0.0340354	0.00653106	3.50841e-07	80	532	-0.0234625	0.0121068	0.053016	-0.0168424	0.002523	2.96746e-11	166	0.00330889	3.57966e-07	0.0140146	0.0941026	-0.0204862	0.00288831	-7.09278	1.31445e-12	0.640394	5.56165	0.0619875	1.23272e-09	37	6	149295148	6	149336841	F			NA	NA	UST	NM_005715	Body					TRUE				NA
cg11630939	-0.0279237	0.00952313	0.00362661	80	532	-0.0344416	0.00571951	2.74094e-09	-0.022455	0.00420414	9.98811e-08	166	0.00551367	4.649e-05	0.00662081	1.97136e-07	-0.0274562	0.00387105	-7.09271	1.31508e-12	0	1.93831	0.379403	1.23272e-09	37	17	7960449	17	7901174	R			NA	NA								NA	17:7901096-7901208	17:7959558-7961376	Unclassified	NA
cg11589287	0.039328	0.00736188	1.82726e-07	80	532	0.0105862	0.00578417	0.0676292	0.021426	0.00310304	6.21507e-12	166	0.0040696	1.40267e-07	0.00669566	0.113865	0.0223013	0.00314445	7.09228	1.31924e-12	0.7635	8.45666	0.0145767	1.23419e-09	37	8	1905343	8	1892750	R			NA	NA	ARHGEF10	NM_014629	Body					TRUE	8:1892437-1892848			NA
cg00574412	-0.0204886	0.00679254	0.002779	80	532	-0.0215647	0.0101704	0.0343169	-0.019639	0.00243361	1.03977e-15	166	0.00319166	7.59205e-10	0.0117731	0.0669977	-0.0198933	0.00280545	-7.09094	1.33204e-12	0	0.0341844	0.983053	1.24373e-09	37	17	27892866	17	24916992	F	rs61204293		NA	NA	ABHD15	NM_198147	Body	chr17:27893086-27896078	N_Shore		RDMR	NA				NA
cg13500113	-0.03269	0.00632083	4.26256e-07	80	532	-0.0201368	0.0116804	0.0851377	-0.0187589	0.00286537	6.9883e-11	166	0.0037579	5.98039e-07	0.013521	0.13641	-0.022275	0.00314174	-7.09002	1.34089e-12	0.44682	3.61546	0.164026	1.24955e-09	37	2	216947149	2	216655394	R			NA	NA	TMEM169;TMEM169;TMEM169;PECR;TMEM169	NM_001142311;NM_001142312;NM_138390;NM_018441;NM_001142310	5'UTR;5'UTR;5'UTR;TSS1500;5'UTR	chr2:216946324-216946734	S_Shore		RDMR	NA		2:216947142-216947358	Promoter_Associated	NA
cg21865845	0.0161503	0.00838817	0.0551356	80	532	0.00200587	0.00553257	0.717042	0.0206298	0.00214987	1.7962e-21	166	0.00281953	2.54019e-13	0.00640441	0.754128	0.0174803	0.00246644	7.08724	1.36815e-12	0.718745	7.11098	0.0285674	1.27246e-09	37	3	79815848	3	79898538	R			NA	NA	ROBO1	NM_002941	5'UTR	chr3:79815638-79815900	Island			NA	3:79898343-79899640			NA
cg20267005	-0.0314417	0.00665248	3.52985e-06	80	532	-0.026627	0.00928076	0.00423674	-0.0161585	0.00239253	1.75126e-11	166	0.00313778	2.60973e-07	0.0107433	0.0131941	-0.0194412	0.00274382	-7.08547	1.38577e-12	0.582989	4.79604	0.0908979	1.28634e-09	37	19	36400049	19	41091889	F	rs17549166		NA	TRUE	TYROBP;TYROBP	NM_003332;NM_198125	TSS1500;TSS1500					NA				NA
cg14266248	0.021246	0.00547349	0.000127799	80	532	-0.00483728	0.00931802	0.603827	0.0192165	0.00231977	1.83859e-16	166	0.00304235	2.67821e-10	0.0107864	0.65382	0.01829	0.00258188	7.08398	1.40076e-12	0.598527	4.98166	0.0828413	1.29773e-09	37	8	62606211	8	62768765	R			NA	NA	ASPH;ASPH;ASPH;ASPH;ASPH	NM_001164755;NM_004318;NM_032466;NM_001164756;NM_001164754	Body;Body;Body;Body;Body					TRUE				NA
cg06399164	-0.0181175	0.00623066	0.00391339	80	532	-0.014291	0.0086812	0.100155	-0.0201249	0.00242518	1.63241e-16	166	0.00318059	2.49325e-10	0.0100492	0.154996	-0.019311	0.00272658	-7.08251	1.41569e-12	0	0.351714	0.838738	1.30801e-09	37	3	42695035	3	42670039	R			NA	NA	ZBTB47	NM_145166	TSS200	chr3:42695528-42696575	N_Shore			NA				NA
cg22770911	-0.0394916	0.00705739	4.97876e-08	80	532	-0.0233021	0.00807791	0.00403453	-0.0160954	0.00264301	1.28776e-09	166	0.00346627	3.42658e-06	0.00935086	0.0127036	-0.0209076	0.00295214	-7.08218	1.41908e-12	0.775961	8.92703	0.0115218	1.30801e-09	37	10	8101307	10	8141313	F			NA	NA	GATA3;GATA3	NM_001002295;NM_002051	Body;Body	chr10:8100384-8100768	S_Shore		RDMR	NA	10:8141313-8141520	10:8101119-8101716	Unclassified_Cell_type_specific	NA
cg03628000	-0.0208737	0.00462454	9.18354e-06	80	532	-0.0228279	0.014144	0.10697	-0.0169034	0.00241772	3.40016e-12	166	0.00317081	9.77092e-08	0.0163728	0.16324	-0.0182888	0.00258241	-7.08208	1.42007e-12	0	0.580182	0.748195	1.30801e-09	37	16	14596062	16	14503563	R			NA	NA	PARN;PARN	NM_001134477;NM_002582	Body;Body					TRUE				NA
cg11595059	-0.0317245	0.00640129	1.20931e-06	80	532	-0.0228272	0.013376	0.0883285	-0.0210797	0.00319314	4.86334e-11	166	0.00418777	4.81282e-07	0.0154838	0.140412	-0.0241998	0.00341801	-7.08008	1.44069e-12	0	1.94475	0.378184	1.32392e-09	37	19	11314087	19	11175087	R			NA	NA	DOCK6	NM_020812	Body	chr19:11312571-11312785	S_Shore			TRUE		19:11313896-11314853	Unclassified_Cell_type_specific	NA
cg03017135	-0.0244607	0.00628796	0.000123637	80	532	-0.00657704	0.00468643	0.160918	-0.019575	0.0023827	3.2129e-16	166	0.00312488	3.74685e-10	0.00542493	0.225369	-0.0176075	0.00248699	-7.07987	1.4429e-12	0.65026	5.71853	0.0573109	1.32392e-09	37	14	77504156	14	76573909	R		rs61991642	NA	NA								TRUE	14:76573865-76573956			NA
cg09198200	-0.0192301	0.00587309	0.00118416	80	532	-0.0234897	0.0117367	0.045722	-0.0183054	0.00230998	3.29519e-15	166	0.00302951	1.51856e-09	0.0135862	0.0838193	-0.0186883	0.00264105	-7.07609	1.48276e-12	0	0.149378	0.928032	1.35788e-09	37	2	208123481	2	207831726	R			NA	NA								TRUE				TRUE
cg15677294	-0.0359724	0.00649212	6.62051e-08	80	532	-0.0304746	0.0117011	0.00939174	-0.0154897	0.00247432	4.44574e-10	166	0.00324504	1.81197e-06	0.013545	0.0244573	-0.0200623	0.00283819	-7.06868	1.56412e-12	0.766965	8.58239	0.0136885	1.42965e-09	37	19	6502938	19	6453938	R			NA	TRUE	TUBB4	NM_006087	TSS1500	chr19:6502090-6502411	S_Shore			NA				TRUE
cg11291003	-0.0182261	0.00917366	0.0478617	80	532	-0.0253259	0.00499347	5.01007e-07	-0.0236716	0.00345896	9.48457e-12	166	0.00453639	1.80709e-07	0.00578036	1.17938e-05	-0.0235035	0.00332586	-7.06691	1.58426e-12	0	0.431715	0.80585	1.44529e-09	37	5	134526241	5	134554140	F			NA	NA				chr5:134526927-134527419	N_Shore		CDMR	NA	5:134554072-134554208			NA
cg04018738	-0.0393119	0.00975398	7.07744e-05	80	532	-0.0240231	0.00642803	0.000200697	-0.0246145	0.00373501	5.24284e-11	166	0.00489842	5.03445e-07	0.00744099	0.00124451	-0.0266616	0.00377297	-7.06646	1.58933e-12	0	1.98243	0.371126	1.44714e-09	37	6	31760616	6	31868595	F	rs35196751		NA	NA	VARS	NM_006295	Body	chr6:31763240-31763905	N_Shelf			NA				NA
cg19137417	-0.0224274	0.00710135	0.00175035	80	532	-0.0409962	0.0138458	0.00316746	-0.0254727	0.00330538	1.79253e-14	166	0.00433496	4.2002e-09	0.0160277	0.0105325	-0.0254733	0.00360522	-7.06565	1.59866e-12	0	1.12197	0.570648	1.45286e-09	37	17	79362935	17	76977530	F			NA	NA				chr17:79360383-79361723	S_Shore			NA		17:79362667-79363171	Unclassified_Cell_type_specific	NA
cg16822407	0.0264065	0.00418011	9.67429e-10	80	532	-0.00537621	0.00449834	0.232418	0.0111046	0.00149331	1.37606e-13	166	0.00195846	1.42753e-08	0.00520721	0.301859	0.0118596	0.00167877	7.06449	1.61212e-12	0.91385	23.2153	9.09634e-06	1.46232e-09	37	1	15392852	1	15265439	F	rs58622808		NA	NA	KIAA1026;KIAA1026;KIAA1026;KIAA1026;KIAA1026	NM_201628;NM_015209;NM_001018001;NM_001018000;NM_001017999	Body;3'UTR;3'UTR;3'UTR;3'UTR					NA	1:15265364-15265543			NA
cg03654166	-0.03374	0.00829415	6.07856e-05	80	532	-0.0321386	0.0141192	0.0231232	-0.0245544	0.00338927	5.59808e-13	166	0.00444499	3.31254e-08	0.0163442	0.049257	-0.0269047	0.00380991	-7.06177	1.64399e-12	0	1.06128	0.588228	1.48839e-09	37	2	172944393	2	172652639	R			NA	NA	MAP1D	NM_199227	Body	chr2:172944988-172945384	N_Shore		RDMR	NA		2:172944226-172944461	Unclassified_Cell_type_specific	NA
cg01481251	-0.0282161	0.00725726	0.000124656	80	532	-0.0368978	0.0142351	0.00973344	-0.0271249	0.0037737	8.43738e-13	166	0.00494917	4.23657e-08	0.0164783	0.025145	-0.028018	0.00396852	-7.06007	1.66415e-12	0	0.323697	0.85057	1.50379e-09	37	11	32912719	11	32869295	R			NA	NA				chr11:32913989-32915514	N_Shore		RDMR	NA		11:32912572-32912770	Unclassified_Cell_type_specific	NA
cg08453194	-0.0267371	0.0052658	6.75037e-07	80	532	-0.000702209	0.00434335	0.871607	-0.0209105	0.00254308	3.03361e-16	166	0.00333521	3.61965e-10	0.00502779	0.888924	-0.0173503	0.00245795	-7.05884	1.67894e-12	0.869121	15.2813	0.000480528	1.51429e-09	37	6	41904398	6	42012376	F			NA	NA	CCND3;CCND3;CCND3;CCND3	NM_001136017;NM_001136125;NM_001760;NM_001136126	Body;Body;Body;Body					TRUE		6:41903503-41905437	Gene_Associated	NA
cg21899500	-0.070579	0.0125783	4.59401e-08	80	532	-0.0299364	0.0122193	0.0145235	-0.0282709	0.00446536	2.83133e-10	166	0.00585627	1.3828e-06	0.0141448	0.0343087	-0.0350832	0.00497047	-7.05832	1.68523e-12	0.788342	9.44919	0.00887431	1.51709e-09	37	3	51740850	3	51715890	R			NA	NA	GRM2;GRM2	NM_000839;NM_001130063	TSS1500;TSS1500	chr3:51740740-51741413	Island			TRUE	3:51715881-51716416	3:51740394-51741198	Unclassified_Cell_type_specific	NA
cg21479903	-0.0328845	0.00687107	2.68316e-06	80	532	-0.0118148	0.00449492	0.00875812	-0.0217362	0.00313929	5.4456e-12	166	0.00411714	1.29583e-07	0.00520324	0.0231671	-0.0206234	0.00292213	-7.05764	1.69354e-12	0.673374	6.12322	0.0468123	1.52171e-09	37	19	1236736	19	1187736	F			NA	NA	C19orf26	NM_152769	5'UTR	chr19:1236946-1238311	N_Shore			NA	19:1187459-1189614	19:1236585-1236812	Unclassified_Cell_type_specific	NA
cg23181159	-0.0268519	0.00673843	8.49426e-05	80	532	-0.0323513	0.0142935	0.0239088	-0.0233748	0.00322747	5.69049e-13	166	0.00423278	3.34523e-08	0.016546	0.0505549	-0.0247169	0.00350305	-7.05583	1.71572e-12	0	0.413817	0.813094	1.53874e-09	37	6	17600158	6	17708137	F		rs2763005	NA	NA	FAM8A1	NM_016255	TSS1500	chr6:17600382-17601397	N_Shore			NA		6:17599939-17601701	Promoter_Associated	NA
cg07570835	-0.0284779	0.00667388	2.6639e-05	80	532	-0.0252195	0.0115419	0.0292056	-0.0183687	0.00255943	9.13107e-13	166	0.00335666	4.44214e-08	0.0133607	0.0590819	-0.0206403	0.00292595	-7.05424	1.73543e-12	0	1.95458	0.376329	1.55301e-09	37	1	22029963	1	21902550	R			NA	NA	USP48	NM_032236	Body					NA		1:22029841-22030090	Gene_Associated_Cell_type_specific	NA
cg13929323	-0.0354726	0.0100198	0.000463654	80	532	-0.0296342	0.0137525	0.0315036	-0.0375624	0.00491329	2.86472e-14	166	0.00644372	5.56574e-09	0.0159196	0.0626748	-0.036191	0.00513055	-7.05403	1.73814e-12	0	0.220072	0.895802	1.55301e-09	37	9	114364066	9	113403887	R			NA	NA				chr9:114361410-114361760	S_Shelf			NA				NA
cg08353606	-0.0280135	0.00580635	2.24223e-06	80	532	-0.0110128	0.0130807	0.400116	-0.0193393	0.00278584	4.80241e-12	166	0.00365359	1.20179e-07	0.0151421	0.467043	-0.0213678	0.0030298	-7.05254	1.75676e-12	0.0412062	2.08595	0.352404	1.56671e-09	37	19	3135364	19	3086364	R			NA	NA	GNA15	NM_002068	TSS1500					NA				NA
cg26680989	0.0185629	0.00734562	0.0120191	80	532	-0.0034346	0.00829532	0.678967	0.0243753	0.00260904	1.87815e-20	166	0.00342172	1.05072e-12	0.00960252	0.720585	0.0208094	0.00295155	7.05033	1.78495e-12	0.735238	7.55395	0.0228918	1.58887e-09	37	16	85560739	16	84118240	F	rs80332660		NA	NA								NA	16:84118166-84118847			NA
cg01329756	0.0129392	0.00473903	0.0067035	80	532	0.00392119	0.00657225	0.550942	0.015996	0.00183023	3.97718e-18	166	0.00240032	2.6625e-11	0.00760793	0.606268	0.0145314	0.00206123	7.04988	1.79075e-12	0.177017	2.43019	0.296683	1.59107e-09	37	17	80346912	17	77940201	R			NA	NA				chr17:80346597-80347050	Island			NA	17:77939765-77940364			NA
cg23537932	-0.0154317	0.00431395	0.000405205	80	532	-0.0227792	0.0134939	0.0918188	-0.0163148	0.00210451	1.26009e-14	166	0.00276004	3.39902e-09	0.0156203	0.144755	-0.016204	0.00229959	-7.04646	1.83528e-12	0	0.210853	0.899941	1.62589e-09	37	10	121172463	10	121162453	F			NA	NA	GRK5	NM_005308	Body					TRUE	10:121162377-121162454			TRUE
cg25329734	0.0108418	0.00351294	0.00221756	80	532	-0.00201606	0.00545654	0.711881	0.0114603	0.00131338	4.48867e-18	166	0.00172248	2.86391e-11	0.0063164	0.749591	0.010585	0.00150219	7.04635	1.83675e-12	0.528692	4.24351	0.119821	1.62589e-09	37	17	63160487	17	60590949	R			NA	NA	RGS9;RGS9;RGS9	NM_003835;NM_001081955;NM_001165933	Body;Body;Body					TRUE		17:63160276-63160514	Unclassified_Cell_type_specific	NA
cg20897136	-0.0249053	0.00787059	0.00171494	80	532	-0.0162514	0.0062027	0.00897542	-0.0217068	0.00279051	1.02677e-14	166	0.00365972	3.0057e-09	0.00718014	0.0236118	-0.0212151	0.00301234	-7.04276	1.88475e-12	0	0.715782	0.699149	1.66529e-09	37	10	74034667	10	73704673	R			NA	NA	DDIT4	NM_019058	Body	chr10:74033167-74034698	Island			NA	10:73703174-73704704	10:74034192-74035368	Promoter_Associated	NA
cg05914150	0.010106	0.00603295	0.0949564	80	532	-0.00840251	0.0109944	0.444967	0.0281284	0.00279948	2.36114e-23	166	0.00367148	1.84297e-14	0.012727	0.509118	0.021445	0.00304524	7.04212	1.89338e-12	0.838007	12.3462	0.00208474	1.66982e-09	37	5	67522332	5	67558088	R			NA	NA	PIK3R1	NM_181523	TSS200					NA				NA
cg13544075	-0.0355267	0.0121109	0.00361228	80	532	-0.0345409	0.00711791	1.49212e-06	-0.0288289	0.00450113	1.76407e-10	166	0.00590318	1.04151e-06	0.00823957	2.76423e-05	-0.0314123	0.00446127	-7.04112	1.90701e-12	0	0.451101	0.798077	1.67874e-09	37	9	139644102	9	138763923	R			NA	NA	LCN6	NM_198946	TSS1500	chr9:139640640-139640885	S_Shelf			NA				NA
cg24403338	-0.0423016	0.00938028	9.34885e-06	80	532	-0.0282271	0.00868193	0.00120214	-0.0243815	0.00378348	1.36685e-10	166	0.00496199	8.93892e-07	0.0100501	0.004975	-0.028288	0.00401996	-7.03688	1.96594e-12	0.298663	2.8517	0.240304	1.72742e-09	37	20	31366437	20	30830098	R			NA	NA	DNMT3B;DNMT3B;DNMT3B;DNMT3B	NM_175849;NM_006892;NM_175850;NM_175848	5'UTR;5'UTR;TSS1500;5'UTR					NA		20:31365642-31367246	Unclassified	TRUE
cg13985198	-0.0163002	0.00363375	1.03832e-05	80	532	-0.0152334	0.00736069	0.0388473	-0.0145918	0.002169	2.09225e-11	166	0.00284462	2.90333e-07	0.00852062	0.0738039	-0.0152405	0.0021663	-7.03524	1.98922e-12	0	0.13706	0.933765	1.74467e-09	37	1	45242073	1	45014660	F			NA	NA	SNORD46;RPS8;SNORD38A	NR_000024;NM_001012;NR_001456	TSS200;Body;TSS1500	chr1:45241013-45241900	S_Shore			NA		1:45240714-45242398	Promoter_Associated	NA
cg07800658	-0.0121914	0.00613272	0.0477341	80	532	-0.0373736	0.0125205	0.00293135	-0.0238355	0.00277837	1.57215e-17	166	0.0036438	6.09466e-11	0.0144936	0.00991924	-0.0215372	0.00306187	-7.03399	2.00708e-12	0.489022	3.91407	0.141277	1.75711e-09	37	13	111193758	13	109991759	R			NA	NA	RAB20	NM_017817	Body					TRUE				NA
cg26553501	-0.0503366	0.0142732	0.000487132	80	532	-0.0273449	0.00765061	0.000374555	-0.0398088	0.00556976	1.12843e-12	166	0.00730468	5.0435e-08	0.00885622	0.00201746	-0.0368627	0.00524145	-7.03292	2.02253e-12	0.0945209	2.20878	0.331414	1.76739e-09	37	1	2145276	1	2135136	R	rs445618		NA	NA				chr1:2144199-2144497	S_Shore			TRUE	1:2135010-2135193	1:2143659-2145688	Promoter_Associated	NA
cg23078123	-0.0316514	0.00792957	8.27074e-05	80	532	-0.0105345	0.0094244	0.264028	-0.0232103	0.00298972	1.15708e-14	166	0.00392099	3.22932e-09	0.0109095	0.334234	-0.0235208	0.00334543	-7.03071	2.05487e-12	0.191784	2.47458	0.290169	1.79237e-09	37	1	68577796	1	68350384	F			NA	NA	GPR177	NM_001002292	Body					TRUE		1:68577106-68578418	Unclassified_Cell_type_specific	TRUE
cg05168491	0.0160392	0.00677484	0.0185493	80	532	0.000280044	0.00711174	0.9686	0.022011	0.00237099	3.22446e-20	166	0.00310953	1.45661e-12	0.00823243	0.972863	0.0187905	0.00267296	7.02985	2.0675e-12	0.682198	6.29323	0.0429974	1.80009e-09	37	14	38080446	14	37150197	F	rs35319231		NA	NA				chr14:38080239-38080678	Island			TRUE	14:37149968-37150429			NA
cg19533955	0.0286808	0.00674583	2.8429e-05	80	532	-0.00012709	0.0108912	0.990693	0.0293784	0.00372251	4.25044e-15	166	0.00488202	1.76952e-09	0.0126075	0.991957	0.0265167	0.00377364	7.02681	2.11305e-12	0.59289	4.91268	0.0857483	1.8364e-09	37	3	99790878	3	101273568	R			NA	NA	C3orf26;FILIP1L;FILIP1L	NM_032359;NM_182909;NM_001042459	Body;5'UTR;5'UTR					TRUE				NA
cg09187107	0.0164984	0.00835381	0.0491955	80	532	0.00176429	0.00578104	0.760312	0.0291252	0.00290446	2.87012e-23	166	0.00380916	2.07612e-14	0.00669203	0.792057	0.0216246	0.0030776	7.02647	2.1183e-12	0.846877	13.0614	0.00145796	1.83761e-09	37	17	79006087	17	76620682	F		rs79098470	NA	NA	FLJ90757	NR_026857	Body	chr17:79006584-79006835	N_Shore			NA	17:76620617-76620762			NA
cg03387723	-0.0445027	0.0110098	6.74936e-05	80	532	-0.0221394	0.0121677	0.0692451	-0.0290314	0.00387769	9.44541e-14	166	0.00508555	1.139e-08	0.0140852	0.115992	-0.0308194	0.00438715	-7.02492	2.14194e-12	0.0234399	2.04801	0.359155	1.85475e-09	37	1	41708464	1	41481051	F			NA	TRUE	SCMH1	NM_012236	TSS1500	chr1:41706957-41708327	S_Shore			NA				NA
cg06360527	-0.0218269	0.00552094	9.62745e-05	80	532	-0.0239134	0.0126722	0.0595493	-0.0194937	0.0026609	3.09911e-13	166	0.00348974	2.32342e-08	0.0146691	0.103062	-0.0203057	0.00289196	-7.02143	2.19614e-12	0	0.19054	0.909128	1.89824e-09	37	17	7491548	17	7432272	F			NA	NA	SOX15	NM_006942	3'UTR	chr17:7492314-7492945	N_Shore			NA		17:7491270-7493719	Unclassified	TRUE
cg26927807	-0.0165472	0.00536464	0.00223018	80	532	-0.0311997	0.0141692	0.0279845	-0.0193998	0.00243551	2.38683e-15	166	0.00319414	1.25103e-09	0.0164021	0.057148	-0.0189949	0.00270687	-7.01731	2.26183e-12	0	0.777929	0.677758	1.95124e-09	37	19	2016532	19	1967532	F			NA	TRUE	BTBD2	NM_017797	TSS1500					NA				NA
cg01593969	-0.0247808	0.00612277	6.60816e-05	80	532	-0.0131756	0.00880287	0.134895	-0.0162007	0.00215061	6.68055e-14	166	0.0028205	9.25249e-09	0.0101901	0.196015	-0.0174336	0.00248445	-7.01707	2.26564e-12	0	1.80565	0.405422	1.95124e-09	37	14	23851239	14	22921079	F			NA	NA	MYH6	NM_002471	3'UTR					NA				NA
cg11879188	-0.0395798	0.0138306	0.0045114	80	532	-0.0263491	0.0147173	0.0738149	-0.0463798	0.00560404	1.95791e-16	166	0.00734963	2.78146e-10	0.0170365	0.121953	-0.0425336	0.00606497	-7.01299	2.33278e-12	0	1.22197	0.542817	2.00544e-09	37	9	136149908	9	135139729	R			NA	TRUE	ABO	NM_020469	Body	chr9:136150031-136151365	N_Shore			NA				NA
cg07583137	-0.0384725	0.00880662	1.72828e-05	80	532	-0.0129012	0.0127071	0.310315	-0.0312968	0.00424872	2.30786e-13	166	0.00557214	1.94681e-08	0.0147096	0.380453	-0.0314477	0.00448458	-7.01241	2.34243e-12	0.101829	2.22675	0.328449	2.01012e-09	37	8	82644012	8	82806567	R			NA	NA	CHMP4C	NM_152284	TSS1500	chr8:82644603-82644849	N_Shore			NA				NA
cg22161562	-0.0355284	0.00837826	2.97855e-05	80	532	-0.0222101	0.00696381	0.00148726	-0.0263773	0.00402334	6.5719e-11	166	0.00527656	5.76426e-07	0.00806119	0.00586593	-0.0273878	0.00390579	-7.0121	2.34772e-12	0	1.39331	0.498249	2.01104e-09	37	2	25198596	2	25052100	R			NA	NA				chr2:25194140-25195214	S_Shelf			NA		2:25198343-25198674	Unclassified_Cell_type_specific	NA
cg04970434	-0.0366807	0.00733844	9.8763e-07	80	532	-0.025778	0.0113824	0.0238245	-0.0191048	0.00291929	7.1007e-11	166	0.00382862	6.03784e-07	0.0131761	0.0504159	-0.0230465	0.00328709	-7.01122	2.36246e-12	0.560899	4.55476	0.102552	2.02004e-09	37	17	4838096	17	4778838	F			NA	NA	GP1BA	NM_000173	3'UTR					NA				TRUE
cg13871900	0.0313257	0.00671832	4.7155e-06	80	532	-0.00796992	0.0105737	0.451246	0.0207867	0.00268198	1.27758e-14	166	0.00351739	3.42727e-09	0.01224	0.514957	0.0211656	0.00301982	7.00891	2.40185e-12	0.748893	7.96474	0.0186414	2.04812e-09	37	17	79235968	17	76850563	R			NA	NA	SLC38A10;SLC38A10	NM_001037984;NM_138570	Body;Body	chr17:79235486-79235751	S_Shore			NA	17:76849983-76850890	17:79235849-79235981	Gene_Associated_Cell_type_specific	NA
cg02246725	-0.0328338	0.00836442	0.000107591	80	532	-0.0122663	0.006116	0.0452698	-0.0305065	0.00388078	5.42364e-15	166	0.00508959	2.04857e-09	0.00707978	0.0831709	-0.0259677	0.00370502	-7.00879	2.40389e-12	0.616451	5.21446	0.0737386	2.04812e-09	37	11	2014127	11	1970703	F			NA	NA				chr11:2013333-2013617	S_Shore			NA		11:2013889-2015034	Unclassified_Cell_type_specific	NA
cg17617182	-0.026237	0.0057656	7.7974e-06	80	532	-0.0169474	0.0134709	0.208768	-0.0193133	0.00276668	3.66681e-12	166	0.00362846	1.02233e-07	0.0155937	0.277118	-0.0211158	0.00301307	-7.00809	2.41597e-12	0	1.10721	0.574874	2.05474e-09	37	6	12279872	6	12387858	R			NA	NA								TRUE				NA
cg12222277	0.0182896	0.00461531	9.27621e-05	80	532	-0.0105792	0.0136275	0.437818	0.0140205	0.00177767	4.42212e-15	166	0.00233139	1.81212e-09	0.0157749	0.502455	0.0144528	0.00206309	7.00543	2.4622e-12	0.383379	3.24348	0.197555	2.09034e-09	37	1	2191658	1	2181518	F			NA	NA	SKI	NM_003036	Body					NA	1:2181418-2181544			NA
cg24998110	-0.0478158	0.00988531	2.11626e-06	80	532	-0.0178484	0.0102198	0.0811556	-0.0276505	0.00399518	5.55871e-12	166	0.00523963	1.3119e-07	0.0118303	0.131374	-0.0301842	0.00431117	-7.00139	2.53432e-12	0.555793	4.5024	0.105273	2.14774e-09	37	17	80377265	17	77970554	F			NA	NA	C17orf101;C17orf101;HEXDC	NM_024648;NM_175902;NM_173620	TSS1500;TSS1500;5'UTR	chr17:80376412-80376761	S_Shore			NA		17:80377218-80377914	Promoter_Associated	NA
cg08508761	-0.0162328	0.00431861	0.00020542	80	532	-0.0289734	0.0142199	0.0419605	-0.0145269	0.00193966	9.26331e-14	166	0.00254384	1.12578e-08	0.0164608	0.0783824	-0.0152103	0.00217268	-7.00074	2.54612e-12	0	0.827328	0.661223	2.15392e-09	37	13	28930547	13	27828547	F		rs60791534	NA	NA	FLT1	NM_002019	Body					TRUE				NA
cg20801110	-0.0286804	0.00898205	0.00155823	80	532	-0.0109081	0.0041469	0.00870862	-0.0260471	0.00313008	1.34838e-16	166	0.00410506	2.22237e-10	0.00480039	0.0230655	-0.0206244	0.00294714	-6.99813	2.59409e-12	0.699078	6.64624	0.0360402	2.19061e-09	37	15	75136007	15	72923060	R			NA	NA	ULK3	NM_001099436	TSS1500	chr15:75135186-75135905	S_Shore			NA	15:72922240-72923061	15:75134611-75136084	Promoter_Associated	NA
cg16358843	-0.0135178	0.00301511	1.04952e-05	80	532	-0.0192911	0.0151292	0.202685	-0.0125279	0.00181043	5.60034e-12	166	0.00237435	1.31778e-07	0.0175133	0.270673	-0.0129784	0.0018549	-6.99684	2.61803e-12	0	0.197927	0.905776	2.20692e-09	37	14	91765880	14	90835633	F			NA	NA	CCDC88C	NM_001080414	Body					NA	14:90835527-90835634			NA
cg18098839	0.0188055	0.0050876	0.00026027	80	532	0.000379432	0.00635836	0.952431	0.0186506	0.00222608	8.4437e-17	166	0.00291947	1.67683e-10	0.00736033	0.958886	0.0167513	0.00239444	6.9959	2.63555e-12	0.638594	5.53395	0.062852	2.21777e-09	37	3	167742700	3	169225394	R			NA	NA	GOLIM4	NM_014498	Body					TRUE				TRUE
cg18599081	0.0194454	0.0067585	0.00430238	80	532	-0.00165518	0.0089745	0.853727	0.0226159	0.00255434	1.48126e-18	166	0.00334999	1.46787e-11	0.0103887	0.873413	0.0201688	0.00288356	6.99442	2.66357e-12	0.596624	4.95815	0.0838207	2.23741e-09	37	3	46448084	3	46423088	R			NA	NA	CCRL2;CCRL2	NM_001130910;NM_003965	TSS1500;TSS1500					NA				NA
cg22586221	-0.0211741	0.00699694	0.0026926	80	532	-0.019919	0.0109923	0.0703868	-0.0198703	0.00247963	1.63158e-15	166	0.00325201	9.95352e-10	0.0127245	0.117489	-0.0200926	0.0028729	-6.99382	2.67494e-12	0	0.0287526	0.985727	2.24301e-09	37	15	78984179	15	76771234	F	rs922692		NA	NA								TRUE				NA
cg21227325	0.0244565	0.00685384	0.000418577	80	532	-4.08686e-05	0.0108804	0.997004	0.0257259	0.00310218	1.70702e-16	166	0.00406847	2.5612e-10	0.012595	0.997411	0.0235732	0.00337089	6.99317	2.68738e-12	0.475306	3.81175	0.148693	2.24805e-09	37	9	78776599	9	77966419	R			NA	NA	PCSK5	NM_006200	Body					TRUE				NA
cg07812957	0.0169223	0.00552027	0.00237223	80	532	-0.00627923	0.0081644	0.442085	0.01795	0.00203655	2.09758e-18	166	0.00267091	1.81046e-11	0.00945098	0.506434	0.0162942	0.00233006	6.99302	2.69037e-12	0.672242	6.10207	0.0473099	2.24805e-09	37	19	16466298	19	16327298	F			NA	NA				chr19:16466399-16466637	N_Shore			NA		19:16465981-16466327	Unclassified_Cell_type_specific	NA
cg01022345	-0.0352661	0.0069756	7.50324e-07	80	532	-0.0217679	0.010427	0.0371781	-0.0181309	0.00277779	7.95195e-11	166	0.00364303	6.46164e-07	0.0120701	0.071317	-0.0218006	0.00311947	-6.98858	2.77688e-12	0.578147	4.74099	0.0934345	2.31628e-09	37	14	101317819	14	100387572	F			NA	NA	MIR770;MEG3;MEG3;MEG3	NR_030528;NR_003531;NR_003530;NR_002766	TSS1500;Body;Body;Body					NA		14:101317248-101319039	Unclassified	TRUE
cg00636737	-0.0254273	0.00722591	0.000500971	80	532	-0.0194956	0.0126762	0.124492	-0.023405	0.00302977	1.55453e-14	166	0.00397351	3.85585e-09	0.0146738	0.183979	-0.0236411	0.00338774	-6.97844	2.9848e-12	0	0.144444	0.930325	2.48536e-09	37	20	62695569	20	62166013	R			NA	NA	TCEA2;TCEA2	NM_003195;NM_198723	Body;5'UTR	chr20:62693942-62695282	S_Shore			NA		20:62694020-62695720	Promoter_Associated	NA
cg13931640	0.0320525	0.00880444	0.000320729	80	532	-0.00445623	0.00623536	0.475042	0.0267342	0.00284402	1.10757e-20	166	0.0037299	7.635e-13	0.00721795	0.536983	0.0216361	0.00310125	6.97657	3.02473e-12	0.877568	16.3356	0.000283643	2.51423e-09	37	9	137277819	9	136417640	R			NA	NA	RXRA	NM_002957	Body					NA	9:136417608-136417979			NA
cg21681320	-0.0231507	0.00648452	0.000415749	80	532	-0.0102295	0.0102207	0.31723	-0.0172061	0.00217798	3.99343e-15	166	0.00285639	1.70444e-09	0.0118313	0.387254	-0.0178025	0.00255247	-6.97462	3.06706e-12	0	1.13353	0.567357	2.5428e-09	37	1	3011044	1	3000904	R			NA	NA	PRDM16;PRDM16	NM_022114;NM_199454	Body;Body					NA	1:3000575-3000905			NA
cg27598208	-0.0201927	0.00771251	0.00929185	80	532	-0.0313069	0.0116568	0.00740282	-0.0232155	0.00291334	2.32581e-15	166	0.00382081	1.23171e-09	0.0134937	0.0203347	-0.0231452	0.00331855	-6.97449	3.06977e-12	0	0.512732	0.773859	2.5428e-09	37	20	62688272	20	62158716	F			NA	NA	TCEA2	NM_198723	TSS200	chr20:62688551-62688878	N_Shore			TRUE				NA
cg00210249	-0.0343821	0.0112642	0.00247525	80	532	-0.0212743	0.0132101	0.107733	-0.0321377	0.00398299	1.04932e-15	166	0.00522365	7.63389e-10	0.0152918	0.164158	-0.0315483	0.00452651	-6.96968	3.17668e-12	0	0.527432	0.768192	2.6268e-09	37	10	71135679	10	70805685	R			NA	NA	HK1;HK1;HK1;HK1;HK1	NM_033500;NM_000188;NM_033498;NM_033497;NM_033496	Body;Body;Body;Body;Body					TRUE				TRUE
cg09802688	0.0254696	0.00504909	7.92059e-07	80	532	0.00689107	0.0064167	0.283213	0.0208749	0.00308706	1.65484e-11	166	0.00404865	2.52265e-07	0.00742787	0.353547	0.0202563	0.00290671	6.96879	3.19673e-12	0.537794	4.32707	0.114918	2.6388e-09	37	1	209942066	1	208008689	F			NA	NA	TRAF3IP3	NM_025228	Body					NA		1:209941619-209942194	Promoter_Associated	NA
cg24665265	-0.0336864	0.00683094	1.35831e-06	80	532	-0.0173119	0.00691971	0.0125748	-0.0192202	0.00303502	2.80159e-10	166	0.00398039	1.37408e-06	0.00801014	0.0306764	-0.0220193	0.00316017	-6.96776	3.22026e-12	0.467673	3.75709	0.152813	2.65364e-09	37	15	70852115	15	68639169	R			NA	NA								TRUE		15:70851461-70852363	Promoter_Associated_Cell_type_specific	NA
cg00827893	-0.0268913	0.00710694	0.000186687	80	532	-0.0203889	0.0136199	0.13483	-0.0207889	0.00275309	5.83258e-14	166	0.00361064	8.52858e-09	0.0157662	0.19594	-0.0219747	0.00315396	-6.96733	3.2301e-12	0	0.596574	0.742089	2.65716e-09	37	13	33162946	13	32060946	F			NA	NA	PDS5B	NM_015032	5'UTR	chr13:33161192-33161835	S_Shore		RDMR	NA				NA
cg20951194	-0.0121681	0.00447879	0.00697652	80	532	-0.00813481	0.00211772	0.000133098	-0.0125301	0.00168929	1.58209e-13	166	0.00221548	1.55218e-08	0.00245144	0.000905413	-0.0107457	0.00154306	-6.96389	3.30999e-12	0	1.88385	0.389876	2.71819e-09	37	1	1396296	1	1386159	F	rs76815729		NA	NA	ATAD3C	NM_001039211	Body	chr1:1396085-1396338	Island			NA				NA
cg14699734	-0.0349106	0.00778332	1.04051e-05	80	532	-0.0226872	0.00815701	0.00555461	-0.0208915	0.00317723	5.784e-11	166	0.0041669	5.33966e-07	0.00944242	0.0162752	-0.02384	0.0034236	-6.96343	3.32094e-12	0.212188	2.53868	0.281018	2.7215e-09	37	19	5806164	19	5757164	R			NA	NA				chr19:5803734-5806023	S_Shore			NA		19:5805920-5806167	Unclassified	NA
cg07285481	-0.022075	0.00546714	6.86875e-05	80	532	-0.0264213	0.0104609	0.0117582	-0.0151822	0.00213828	1.57886e-12	166	0.00280433	6.16877e-08	0.0121094	0.0291178	-0.0170173	0.00244387	-6.96324	3.32543e-12	0	1.88713	0.389237	2.7215e-09	37	16	81667167	16	80224668	F	rs34981866		NA	NA	CMIP;CMIP	NM_030629;NM_198390	Body;Body					TRUE		16:81666329-81667241	Promoter_Associated	NA
cg09865593	0.024471	0.00705717	0.000602623	80	532	0.00626409	0.0101629	0.537847	0.0253682	0.00311556	5.8056e-16	166	0.00408602	5.34801e-10	0.0117645	0.594408	0.0235787	0.00338642	6.96271	3.33789e-12	0.157506	2.3739	0.30515	2.7268e-09	37	7	645796	7	612322	R			NA	NA	PRKAR1B;PRKAR1B;PRKAR1B;PRKAR1B;PRKAR1B;PRKAR1B	NM_001164759;NM_001164762;NM_001164758;NM_001164760;NM_001164761;NM_002735	Body;Body;Body;Body;Body;Body	chr7:644181-644461	S_Shore			NA	7:612246-612323			NA
cg09940677	0.0193213	0.00434905	1.25405e-05	80	532	0.00337286	0.00591091	0.568436	0.0146239	0.00195999	1.14277e-13	166	0.0025705	1.27695e-08	0.00684237	0.622056	0.0146595	0.0021055	6.96248	3.34334e-12	0.48322	3.87012	0.144416	2.7268e-09	37	14	103415458	14	102485211	R		rs34455001	NA	NA	CDC42BPB	NM_006035	Body					TRUE		14:103415151-103416162	Unclassified	TRUE
cg05147578	-0.024848	0.00665041	0.000223773	80	532	-0.0304006	0.0122443	0.0132589	-0.0214423	0.00296586	6.2407e-13	166	0.00388969	3.53563e-08	0.0141738	0.0319647	-0.0227402	0.00326715	-6.96027	3.39626e-12	0	0.503898	0.777284	2.76524e-09	37	22	18559240	22	16939240	F			NA	NA	PEX26;PEX26	NM_017929;NM_001127649	TSS1500;TSS1500	chr22:18560558-18561410	N_Shore			NA		22:18558206-18559577	Promoter_Associated	TRUE
cg08468082	-0.0128762	0.0055903	0.0219496	80	532	-0.0269955	0.0136913	0.04902	-0.0164547	0.00195984	7.29347e-17	166	0.00257031	1.53536e-10	0.0158488	0.0885088	-0.0160675	0.00231035	-6.95455	3.53679e-12	0	0.824002	0.662324	2.87475e-09	37	1	15334845	1	15207432	R			NA	NA	KIAA1026;KIAA1026;KIAA1026;KIAA1026;KIAA1026	NM_001017999;NM_201628;NM_001018001;NM_015209;NM_001018000	Body;Body;Body;Body;Body					TRUE				NA
cg14015015	-0.018093	0.00530925	0.000744938	80	532	-0.0193822	0.0119187	0.104344	-0.0150629	0.00193985	1.14256e-14	166	0.00254409	3.20491e-09	0.0137969	0.160076	-0.0157297	0.00226321	-6.95018	3.64815e-12	0	0.336918	0.844966	2.96023e-09	37	6	35327915	6	35435893	F			NA	NA	PPARD;PPARD	NM_006238;NM_177435	5'UTR;5'UTR					TRUE				NA
cg18933331	-0.0185416	0.00675976	0.00645794	80	532	-0.012666	0.00720757	0.0792849	-0.019711	0.00240374	3.63954e-16	166	0.00315248	4.03863e-10	0.00834337	0.12899	-0.0187846	0.00270297	-6.9496	3.66316e-12	0	0.625439	0.731455	2.96736e-09	37	1	110186418	1	109987941	R			NA	NA				chr1:110185961-110186164	S_Shore			TRUE		1:110185798-110186499	Unclassified	NA
cg12554573	-0.0237514	0.00696177	0.00073485	80	532	-0.0121083	0.0101233	0.232055	-0.0211807	0.00268067	3.95586e-15	166	0.00351567	1.69478e-09	0.0117186	0.301483	-0.021061	0.00303139	-6.94762	3.71494e-12	0	0.734162	0.692754	3.00166e-09	37	3	51976667	3	51951707	R			NA	TRUE	PARP3;RRP9;PARP3;PARP3;PARP3	NM_001003931;NM_004704;NM_001003931;NM_005485;NM_005485	5'UTR;TSS1500;1stExon;1stExon;5'UTR	chr3:51975612-51976505	S_Shore			TRUE		3:51975761-51976676	Promoter_Associated	NA
cg20300911	-0.0168415	0.00477182	0.00048233	80	532	-0.0204752	0.012615	0.105005	-0.0171923	0.00225144	3.0666e-14	166	0.00295274	5.798e-09	0.0146029	0.160875	-0.0171922	0.00247459	-6.9475	3.71808e-12	0	0.0559448	0.972415	3.00166e-09	37	1	12221410	1	12143997	R			NA	NA								TRUE		1:12221341-12221658	Unclassified_Cell_type_specific	NA
cg03577250	-0.0342099	0.00721515	3.29415e-06	80	532	-0.0105976	0.00440831	0.0164668	-0.0212067	0.00301132	2.37825e-12	166	0.00394931	7.88621e-08	0.00510299	0.0378257	-0.0199117	0.00286622	-6.94704	3.73018e-12	0.728484	7.36605	0.0251468	3.00335e-09	37	20	31261994	20	30725655	F	rs9636547		NA	NA	LOC284805	NR_026959	TSS1500					TRUE		20:31261731-31262997	Unclassified	NA
cg16375541	-0.0310261	0.0073607	3.31386e-05	80	532	-0.0263282	0.0139714	0.0599057	-0.021956	0.00310754	2.02041e-12	166	0.0040755	7.15171e-08	0.0161731	0.103545	-0.0241882	0.00348185	-6.94693	3.73325e-12	0	1.18047	0.554198	3.00335e-09	37	3	45078017	3	45053021	R			NA	NA				chr3:45077069-45077690	S_Shore			TRUE	3:45052911-45053106	3:45077441-45079749	Unclassified	NA
cg00020991	-0.0189762	0.00818163	0.0210513	80	532	-0.0236723	0.0117638	0.0445583	-0.0266742	0.00319332	1.03928e-16	166	0.004188	1.90008e-10	0.0136176	0.0821478	-0.0249781	0.00359567	-6.94671	3.73906e-12	0	0.711363	0.700696	3.00335e-09	37	4	169930429	4	170167004	R			NA	NA	CBR4	NM_032783	Body	chr4:169930790-169931607	N_Shore			NA				NA
cg02185182	0.0262705	0.00611912	2.38509e-05	80	532	-0.0126298	0.00839235	0.13278	0.021184	0.00253678	1.06012e-16	166	0.00332696	1.92292e-10	0.00971485	0.193582	0.0194414	0.00279894	6.94599	3.75802e-12	0.838946	12.4182	0.00201107	3.0135e-09	37	7	2185550	7	2152076	F			NA	NA	MAD1L1;MAD1L1;MAD1L1	NM_003550;NM_001013837;NM_001013836	Body;Body;Body	chr7:2185771-2186205	N_Shore			NA	7:2152016-2152765			NA
cg08703857	0.0285876	0.00690831	4.56065e-05	80	532	0.00366521	0.0055091	0.50607	0.0255857	0.00305845	9.37674e-17	166	0.00401112	1.78601e-10	0.00637725	0.565472	0.021165	0.0030472	6.94573	3.76509e-12	0.797963	9.89917	0.00708635	3.01411e-09	37	7	2653651	7	2620177	F			NA	NA	IQCE;IQCE	NM_152558;NM_001100390	3'UTR;3'UTR				RDMR	TRUE	7:2620167-2620260			TRUE
cg03369196	-0.0207206	0.00733032	0.00502111	80	532	-0.00864495	0.0136793	0.527603	-0.0291754	0.00342647	2.70402e-17	166	0.00449378	8.44863e-11	0.0158349	0.585105	-0.0258582	0.00372373	-6.94418	3.80663e-12	0.0981921	2.21777	0.329927	3.04226e-09	37	3	9771984	3	9746984	R			NA	NA	BRPF1;BRPF1	NM_004634;NM_001003694	TSS1500;TSS1500	chr3:9773066-9773911	N_Shore			NA				NA
cg12423658	0.0241042	0.00658393	0.000297055	80	532	0.00156838	0.00790082	0.842703	0.0191176	0.00233678	4.24368e-16	166	0.00306466	4.42941e-10	0.00914586	0.863842	0.0184479	0.00265845	6.93935	3.93901e-12	0.522906	4.19204	0.122945	3.14279e-09	37	13	111318555	13	110116556	R			NA	NA	CARS2	NM_024537	Body					NA	13:110116491-110116642			NA
cg01899620	-0.050722	0.0108071	4.10212e-06	80	532	-0.0198551	0.0113725	0.0812554	-0.0280846	0.00403356	4.15584e-12	166	0.00528996	1.10201e-07	0.0131647	0.131501	-0.0310075	0.00446913	-6.93816	3.9725e-12	0.540307	4.35073	0.113567	3.16422e-09	37	13	113689422	13	112737423	F			NA	NA	MCF2L;MCF2L	NM_001112732;NM_024979	Body;Body	chr13:113687421-113687828	S_Shore			NA	13:112737140-112737508	13:113689104-113689853	Unclassified_Cell_type_specific	TRUE
cg14394939	-0.0186705	0.00661107	0.00506056	80	532	-0.0230584	0.0111316	0.0386722	-0.0199481	0.00249973	2.12525e-15	166	0.00327837	1.16674e-09	0.0128858	0.0735441	-0.019862	0.00286363	-6.93594	4.03529e-12	0	0.0947013	0.953753	3.20471e-09	37	21	18983396	21	17905267	R			NA	NA	BTG3;BTG3	NM_001130914;NM_006806	5'UTR;5'UTR	chr21:18984005-18984298	N_Shore		RDMR	NA				NA
cg03894068	0.0225157	0.00596855	0.000195024	80	532	-0.00847781	0.00830421	0.30764	0.0184836	0.00219516	5.9601e-17	166	0.00287892	1.35968e-10	0.00961282	0.377816	0.0173643	0.00250355	6.93589	4.03677e-12	0.753787	8.12305	0.0172227	3.20471e-09	37	20	19955537	20	19903537	R			NA	NA	RIN2	NM_018993	Body	chr20:19955536-19956034	Island			NA	20:19903537-19904385			TRUE
cg09100014	0.0098916	0.00495301	0.046725	80	532	-0.00930611	0.010658	0.382868	0.0189487	0.00203347	2.34433e-20	166	0.00266687	1.20137e-12	0.0123376	0.450675	0.0159965	0.00230672	6.93475	4.06945e-12	0.712257	6.95066	0.0309517	3.22529e-09	37	16	85937496	16	84494997	F	rs13330025		NA	NA	IRF8	NM_002163	Body				CDMR	NA				NA
cg12133962	-0.0168965	0.00948472	0.0758588	80	532	-0.0206615	0.00599811	0.000604652	-0.029498	0.00364668	8.92189e-16	166	0.00478257	6.92456e-10	0.00694332	0.0029228	-0.0252193	0.00363748	-6.93319	4.11462e-12	0.000635178	2.00127	0.367646	3.25568e-09	37	1	3090134	1	3079994	R			NA	NA	PRDM16;PRDM16	NM_022114;NM_199454	Body;Body					NA	1:3079749-3080214			NA
cg02311364	-0.0263789	0.00641209	5.03791e-05	80	532	-0.0200887	0.00971617	0.0390366	-0.0166149	0.00231849	9.85224e-13	166	0.00304067	4.64932e-08	0.0112473	0.0740845	-0.0185021	0.00266894	-6.9324	4.13764e-12	0	1.91414	0.384017	3.26847e-09	37	3	13001256	3	12976256	R			NA	NA	IQSEC1;IQSEC1	NM_001134382;NM_014869	Body;Body					TRUE				NA
cg01418351	0.0233553	0.00576904	6.58002e-05	80	532	-0.00901534	0.00955285	0.345621	0.0186466	0.00231073	1.04214e-15	166	0.00303049	7.60244e-10	0.0110582	0.414923	0.0180707	0.00260722	6.931	4.17863e-12	0.709082	6.87479	0.0321483	3.2954e-09	37	4	1294432	4	1284432	F	rs56887292	rs73796072	NA	NA	MAEA;MAEA	NM_005882;NM_001017405	Body;Body					TRUE	4:1284346-1284784			NA
cg08644498	-0.0268033	0.00523681	5.53846e-07	80	532	-0.00665257	0.00576052	0.24853	-0.0122617	0.00174979	3.03705e-12	166	0.00229482	9.13128e-08	0.00666828	0.318452	-0.0138857	0.00200464	-6.92674	4.30643e-12	0.742333	7.76196	0.0206306	3.39058e-09	37	1	46502608	1	46275195	F			NA	NA								TRUE		1:46501725-46503430	Unclassified	NA
cg04360793	0.0276624	0.01179	0.0196184	80	532	0.0224362	0.00976834	0.0219131	0.0346492	0.00420024	2.43766e-16	166	0.00550857	3.17344e-10	0.0113077	0.0472388	0.0316102	0.00456579	6.92329	4.41285e-12	0	1.07471	0.584292	3.46864e-09	37	1	79472361	1	79244949	R			NA	NA	ELTD1;ELTD1	NM_022159;NM_022159	5'UTR;1stExon	chr1:79472281-79472537	Island			TRUE	1:79244870-79245072			NA
cg13845561	-0.0243673	0.00521405	4.49286e-06	80	532	-0.0221731	0.0127906	0.0834234	-0.0160969	0.00241938	3.44428e-11	166	0.00317299	3.91399e-07	0.0148062	0.134248	-0.0184565	0.00266623	-6.92231	4.44335e-12	0	1.90115	0.386519	3.48687e-09	37	9	71631514	9	70821334	R			NA	NA				chr9:71628407-71628907	S_Shelf			TRUE				NA
cg16353628	-0.0305053	0.00626199	1.80147e-06	80	532	-0.0156126	0.0121481	0.199135	-0.0203192	0.00309364	6.07179e-11	166	0.00405728	5.49729e-07	0.0140624	0.266896	-0.0229035	0.00330939	-6.92076	4.49223e-12	0.0689934	2.14821	0.341603	3.51944e-09	37	2	85239916	2	85093427	F			NA	NA	KCMF1	NM_020122	Body					TRUE				NA
cg19254163	-0.0346288	0.00763465	8.3296e-06	80	532	-0.0224677	0.0102878	0.0292883	-0.0186669	0.00272231	8.64651e-12	166	0.00357027	1.70963e-07	0.011909	0.0592122	-0.0215955	0.00312107	-6.91926	4.54013e-12	0.443282	3.59248	0.165922	3.55114e-09	37	11	60623782	11	60380358	R			NA	NA	GPR44	NM_004778	TSS1500	chr11:60619924-60621111	S_Shelf			TRUE				NA
cg07810884	-0.0191284	0.00513483	0.000233371	80	532	-0.0279903	0.0146708	0.0567996	-0.0189854	0.00257749	2.31345e-13	166	0.00338034	1.94964e-08	0.0169827	0.0993178	-0.0192697	0.00278522	-6.91856	4.56271e-12	0	0.271513	0.873055	3.56296e-09	37	19	16178099	19	16039099	F			NA	NA	TPM4	NM_001145160	TSS1500	chr19:16178396-16178609	N_Shore			NA		19:16177987-16178319	Unclassified_Cell_type_specific	TRUE
cg09686390	-0.00974472	0.00277367	0.000511228	80	532	-0.0184663	0.0150729	0.220923	-0.0126408	0.00162453	1.00819e-14	166	0.00213056	2.97293e-09	0.0174481	0.289894	-0.0116302	0.00168176	-6.91551	4.66182e-12	0	0.84059	0.656853	3.63441e-09	37	10	73735333	10	73405339	R			NA	NA	CHST3	NM_004273	5'UTR					TRUE				TRUE
cg06315217	0.0198157	0.00461764	2.40426e-05	80	532	-0.00868452	0.0123762	0.483085	0.017379	0.00232002	9.16076e-14	166	0.00304267	1.11828e-08	0.0143265	0.544392	0.0172994	0.00250167	6.91517	4.67316e-12	0.442449	3.58712	0.166367	3.6373e-09	37	6	1629850	6	1574849	F	rs75270993		NA	NA	GMDS	NM_001500	Body					NA	6:1574849-1575104			NA
cg06951627	-0.0432252	0.0101919	2.97131e-05	80	532	-0.0225378	0.0113791	0.0480105	-0.0295847	0.00420303	2.43607e-12	166	0.00551222	8.0006e-08	0.0131723	0.0870806	-0.0314626	0.00455008	-6.91473	4.68747e-12	0	1.9071	0.38537	3.6425e-09	37	6	26196580	6	26304559	R			NA	NA				chr6:26197070-26197537	N_Shore			NA	6:26304542-26304774			NA
cg26134665	-0.0317779	0.0071581	1.27176e-05	80	532	-0.0236806	0.00881699	0.00740143	-0.0176826	0.00264732	2.89059e-11	166	0.00347193	3.52381e-07	0.0102064	0.0203318	-0.0206509	0.00298708	-6.91342	4.73109e-12	0.381836	3.23539	0.198356	3.66599e-09	37	16	31021544	16	30929045	R			NA	TRUE	STX1B	NM_052874	Body					NA		16:31021108-31022608	Unclassified_Cell_type_specific	NA
cg05414903	0.0124687	0.00624261	0.0466953	80	532	-0.00828484	0.00888276	0.351292	0.0234399	0.00245038	2.37995e-21	166	0.00321365	3.01204e-13	0.0102825	0.420405	0.0190322	0.00275296	6.91336	4.73306e-12	0.800883	10.0443	0.00659026	3.66599e-09	37	17	76573574	17	74085169	R			NA	NA	DNAH17	NM_173628	TSS200					NA				NA
cg18096388	-0.0201169	0.00475254	3.07601e-05	80	532	-0.0143904	0.00660055	0.0295653	-0.013665	0.00197803	6.06566e-12	166	0.00259417	1.38236e-07	0.00764069	0.0596482	-0.0150844	0.00218219	-6.91251	4.76136e-12	0	1.42892	0.489456	3.68193e-09	37	2	242800973	2	242449646	F	rs55970948		NA	TRUE	PDCD1	NM_005018	1stExon	chr2:242799488-242799696	S_Shore			NA				TRUE
cg08973950	-0.0330336	0.00797325	4.46925e-05	80	532	-0.0263016	0.00725944	0.00031142	-0.0251618	0.00414309	1.42638e-09	166	0.00543362	3.643e-06	0.00840341	0.0017488	-0.027357	0.00396024	-6.90791	4.91842e-12	0	0.68587	0.709684	3.79723e-09	37	7	1083309	7	1049835	F	rs77116012		NA	NA	C7orf50;C7orf50;C7orf50	NM_001134395;NM_032350;NM_001134396	Body;Body;Body	chr7:1084387-1084595	N_Shore			NA	7:1049652-1050000	7:1083296-1085050	Promoter_Associated	NA
cg23718736	-0.0324712	0.00723985	1.04164e-05	80	532	-0.0115729	0.0088037	0.189077	-0.0202934	0.00284155	1.17498e-12	166	0.00372666	5.16727e-08	0.010191	0.256125	-0.0217666	0.00315109	-6.90764	4.92799e-12	0.401727	3.34296	0.187969	3.79847e-09	37	18	6413908	18	6403908	R			NA	NA	L3MBTL4	NM_173464	5'UTR	chr18:6413959-6414873	N_Shore			NA				TRUE
cg24075175	-0.0493212	0.010061	1.55928e-06	80	532	-0.0120354	0.00361665	0.00091959	-0.0270653	0.0038063	1.46541e-12	166	0.00499192	5.89904e-08	0.00418657	0.00404326	-0.0211095	0.0030562	-6.90713	4.94571e-12	0.85698	13.984	0.000919196	3.80598e-09	37	11	128560240	11	128065450	F	rs56369005		NA	NA				chr11:128560103-128560537	Island			TRUE	11:128065314-128065736			NA
cg25911968	-0.00827725	0.00429956	0.0551634	80	532	-0.0264202	0.0151987	0.0825777	-0.0163474	0.00186128	2.74479e-18	166	0.00244104	2.12913e-11	0.0175937	0.133178	-0.014553	0.0021075	-6.90533	5.00858e-12	0.360171	3.12584	0.209524	3.84815e-09	37	2	69085916	2	68939420	F			NA	NA								TRUE				NA
cg12349350	-0.022219	0.00420512	2.44792e-07	80	532	-0.022626	0.015032	0.132712	-0.0115399	0.00182871	3.23236e-10	166	0.00239833	1.49701e-06	0.0174008	0.193504	-0.0142806	0.00206854	-6.90372	5.06587e-12	0.607815	5.09963	0.0780961	3.88591e-09	37	7	101723836	7	101510556	F			NA	NA	CUX1;CUX1;CUX1	NM_181500;NM_181552;NM_001913	Body;Body;Body					NA	7:101510465-101510702			NA
cg05242915	-0.0415381	0.00922118	9.55651e-06	80	532	-0.0137028	0.00627284	0.0292478	-0.0274316	0.00384778	1.28416e-12	166	0.00504632	5.45002e-08	0.00726133	0.0591483	-0.0260819	0.00377977	-6.90038	5.18632e-12	0.654423	5.78741	0.0553706	3.97192e-09	37	19	1263080	19	1214080	F			NA	NA				chr19:1260264-1261334	S_Shore		DMR	NA				NA
cg22506548	-0.0359436	0.0113287	0.00166749	80	532	-0.0224962	0.00625351	0.000343276	-0.0227537	0.00321565	1.87513e-12	166	0.00421728	6.83879e-08	0.00723896	0.00188576	-0.0239313	0.00346895	-6.89872	5.24724e-12	0	1.24158	0.537519	4.01213e-09	37	1	2996949	1	2986809	R			NA	NA	PRDM16;PRDM16	NM_022114;NM_199454	Body;Body	chr1:2997272-2997473	N_Shore			NA	1:2986743-2986821			NA
cg02046143	-0.0336999	0.00738964	7.46444e-06	80	532	-0.0192736	0.00677945	0.00459563	-0.0234202	0.00374221	4.49607e-10	166	0.00490786	1.82423e-06	0.00784778	0.0140521	-0.0250099	0.00362581	-6.89774	5.28371e-12	0.0109348	2.02211	0.363835	4.03077e-09	37	11	133797911	11	133303121	F			NA	NA	IGSF9B	NM_014987	Body	chr11:133800684-133800931	N_Shelf			TRUE	11:133303046-133303162	11:133797084-133799070	Promoter_Associated	NA
cg08415156	0.021355	0.00640447	0.00096295	80	532	0.00412057	0.00451364	0.36159	0.0230458	0.00260964	1.80795e-18	166	0.00342251	1.65531e-11	0.00522492	0.430323	0.0180283	0.00261371	6.89761	5.28851e-12	0.789568	9.50424	0.00863338	4.03077e-09	37	16	88972776	16	87500277	F			NA	NA	CBFA2T3;CBFA2T3	NM_175931;NM_005187	5'UTR;Body	chr16:88975850-88976169	N_Shelf			NA	16:87500238-87500379			NA
cg19266329	-0.0253682	0.00592453	2.50187e-05	80	532	-0.0233247	0.0103238	0.0241598	-0.0186105	0.00276036	1.89483e-11	166	0.00362017	2.73591e-07	0.0119506	0.0509675	-0.0206279	0.00299081	-6.89711	5.30726e-12	0	1.00166	0.606029	4.03819e-09	37	1	145456128	1	144167485	F			NA	NA								TRUE				NA
cg03431738	-0.021589	0.00606184	0.00042918	80	532	-0.0184681	0.0132826	0.164835	-0.0205999	0.00271448	4.38584e-14	166	0.00356	7.18725e-09	0.0153757	0.229704	-0.0207621	0.00301036	-6.89689	5.31517e-12	0	0.0429397	0.978759	4.03819e-09	37	21	40031295	21	38953165	F	rs34638227		NA	NA	ERG;ERG	NM_001136154;NM_004449	5'UTR;5'UTR	chr21:40032243-40033665	N_Shore			NA				NA
cg27355006	-0.0295536	0.00698782	3.12252e-05	80	532	-0.00635157	0.00768192	0.408611	-0.0172673	0.00227086	3.91676e-14	166	0.00297821	6.71543e-09	0.00889247	0.475064	-0.0180459	0.0026183	-6.89223	5.4923e-12	0.556522	4.5098	0.104884	4.16542e-09	37	16	30913234	16	30820735	F			NA	NA	CTF1;CTF1	NM_001142544;NM_001330	Body;Body	chr16:30913355-30913942	N_Shore			NA		16:30912732-30914121	Promoter_Associated	NA
cg09362578	-0.0105097	0.00287822	0.000307891	80	532	-0.00911028	0.0025375	0.000352625	-0.00844789	0.00129008	6.916e-11	166	0.00169193	5.94325e-07	0.00293737	0.00192539	-0.00900368	0.00130639	-6.89203	5.5001e-12	0	0.383028	0.825708	4.16542e-09	37	7	2775902	7	2742428	F		rs59828898	NA	NA	GNA12	NM_007353	Body	chr7:2774444-2774655	S_Shore			TRUE	7:2742399-2742473			NA
cg08614441	-0.0242791	0.00616166	0.000101418	80	532	-0.0180556	0.00779904	0.0208856	-0.0169272	0.00239309	1.9094e-12	166	0.00313851	6.91346e-08	0.00902804	0.0455062	-0.0184079	0.00267138	-6.89079	5.54853e-12	0	1.13203	0.567783	4.19357e-09	37	13	113633676	13	112681677	R			NA	NA	MCF2L;MCF2L;MCF2L	NM_001112732;NM_024979;NM_024979	Body;5'UTR;1stExon	chr13:113633843-113634065	N_Shore	low-CpG:112681455-112681691		NA				NA
cg01950129	-0.0364405	0.00703327	4.07078e-07	80	532	-0.0216642	0.0109524	0.0483036	-0.0178747	0.00283173	3.19364e-10	166	0.00371378	1.48624e-06	0.0126783	0.0874959	-0.0219063	0.00317915	-6.89062	5.55484e-12	0.632973	5.44919	0.0655729	4.19357e-09	37	19	941919	19	892919	F			NA	NA	ARID3A	NM_005224	Body	chr19:940723-942490	Island			NA	19:892871-893534			NA
cg12619504	-0.047273	0.00888437	2.03265e-07	80	532	-0.0184492	0.0105301	0.0801879	-0.0231371	0.00366385	3.13951e-10	166	0.00480509	1.4711e-06	0.0121894	0.130142	-0.0275101	0.00399329	-6.88908	5.61551e-12	0.683995	6.32901	0.0422351	4.23267e-09	37	5	179232533	5	179165139	R			NA	NA	SQSTM1;MGAT4B;SQSTM1	NM_001142299;NM_014275;NM_001142298	TSS1500;Body;TSS1500	chr5:179232532-179234595	Island			NA				NA
cg05165553	0.0214042	0.00626129	0.000717381	80	532	-0.00715742	0.00631189	0.257187	0.0263145	0.00279222	8.87153e-21	166	0.00366196	6.67688e-13	0.00730654	0.327288	0.0199831	0.00290116	6.88798	5.65915e-12	0.881226	16.8387	0.000220558	4.25884e-09	37	18	77171010	18	75271998	F			NA	NA	NFATC1;NFATC1;NFATC1;NFATC1;NFATC1	NM_006162;NM_172388;NM_172389;NM_172387;NM_172390	Body;5'UTR;Body;Body;Body	chr18:77170427-77171445	Island	high-CpG:75271921-75272020		NA	18:75271015-75273504			NA
cg03785076	-0.021867	0.00687454	0.00162315	80	532	-0.0328192	0.0100689	0.00116829	-0.0169062	0.00230022	2.60291e-13	166	0.00301671	2.09252e-08	0.0116555	0.00486623	-0.0185109	0.00268798	-6.88657	5.71528e-12	0.0139432	2.02828	0.362714	4.29431e-09	37	2	241936915	2	241585588	R			NA	NA	SNED1	NM_001080437	TSS1500	chr2:241937716-241938468	N_Shore			TRUE				NA
cg04231085	0.0209013	0.00661299	0.0017362	80	532	0.00115699	0.00453877	0.798863	0.0239271	0.00255545	1.55605e-20	166	0.00335144	9.37694e-13	0.005254	0.825707	0.0178912	0.0025983	6.88572	5.74945e-12	0.85289	13.5952	0.00111644	4.31319e-09	37	16	85561302	16	84118803	R			NA	NA								NA	16:84118166-84118847			NA
cg05949660	-0.0250054	0.00632655	9.66641e-05	80	532	-0.0232036	0.00998341	0.0203892	-0.0179851	0.00255792	2.5732e-12	166	0.00335468	8.26763e-08	0.0115566	0.0446625	-0.0197527	0.00287088	-6.88036	5.96996e-12	0	1.05615	0.58974	4.47158e-09	37	6	109777642	6	109884335	F			NA	TRUE	MICAL1;MICAL1	NM_022765;NM_001159291	TSS1500;TSS1500	chr6:109776194-109777645	Island			NA	6:109882764-109884556			NA
cg03519967	-0.0352247	0.00789776	1.16213e-05	80	532	-0.0185942	0.0120569	0.12346	-0.0206731	0.0029516	3.11265e-12	166	0.00387098	9.26689e-08	0.0139568	0.182774	-0.0232058	0.00337289	-6.88008	5.98176e-12	0.299022	2.85316	0.240129	4.4734e-09	37	1	26010346	1	25882933	F			NA	NA	MAN1C1	NM_020379	Body					TRUE				NA
cg09684846	-0.0937567	0.0155256	4.61325e-09	80	532	-0.0192013	0.00982862	0.0511317	-0.0403118	0.00638925	3.25452e-10	166	0.00837942	1.50315e-06	0.0113775	0.0914763	-0.0425572	0.00618796	-6.87742	6.09477e-12	0.868083	15.1611	0.000510291	4.55078e-09	37	16	10912718	16	10820219	R			NA	NA	FAM18A	NM_001079512	TSS200	chr16:10912159-10912719	Island			NA	16:10819716-10820260			NA
cg22747507	-0.0207768	0.00838623	0.0137853	80	532	-0.0175836	0.00834378	0.035427	-0.0286213	0.00348235	3.1229e-16	166	0.00456706	3.68336e-10	0.00965862	0.0686824	-0.0254674	0.00370418	-6.87532	6.18493e-12	0	1.45599	0.482876	4.60855e-09	37	4	175635801	4	175872376	R			NA	NA	GLRA3;GLRA3	NM_006529;NM_001042543	Body;Body					NA		4:175635631-175635860	Unclassified_Cell_type_specific	NA
cg22851880	-0.0467076	0.00994996	4.08641e-06	80	532	-0.0206301	0.00897551	0.0218177	-0.024963	0.00375405	3.53021e-11	166	0.00492339	3.97221e-07	0.0103899	0.0470787	-0.0279241	0.00406159	-6.87517	6.19146e-12	0.547342	4.41834	0.109791	4.60855e-09	37	1	36038701	1	35811288	R			NA	NA	TFAP2E	NM_178548	TSS1500	chr1:36038927-36040051	N_Shore			NA	1:35811251-35813151	1:36038329-36039236	Unclassified_Cell_type_specific	NA
cg08530064	-0.0476936	0.0110404	2.12869e-05	80	532	-0.010977	0.0103769	0.290488	-0.0310622	0.00413411	7.72692e-14	166	0.00542183	1.00968e-08	0.0120122	0.360811	-0.0310062	0.00451053	-6.87418	6.2346e-12	0.60513	5.06496	0.0794617	4.62085e-09	37	7	150598393	7	150229326	F	rs34817339		NA	NA								TRUE				NA
cg01724917	-0.0379878	0.0082201	5.68396e-06	80	532	-0.0131912	0.0144777	0.362522	-0.0208646	0.00294274	1.69468e-12	166	0.00385936	6.43624e-08	0.0167591	0.431218	-0.0235091	0.00341997	-6.87406	6.24006e-12	0.4938	3.95101	0.138692	4.62085e-09	37	16	17563028	16	17470529	F			NA	NA	XYLT1	NM_022166	Body				CDMR	TRUE				TRUE
cg03584351	-0.0483049	0.0104512	5.66835e-06	80	532	-0.0203441	0.0131738	0.122955	-0.0307233	0.0045016	1.07724e-11	166	0.00590379	1.95039e-07	0.0152498	0.182184	-0.0334836	0.00487105	-6.87399	6.24326e-12	0.327076	2.9721	0.226264	4.62085e-09	37	7	1184214	7	1150740	F			NA	NA								NA	7:1150676-1150818			NA
cg15671996	-0.0398892	0.00807698	1.31291e-06	80	532	-0.02599	0.0124806	0.0376537	-0.0201882	0.00311793	1.1196e-10	166	0.00408912	7.93172e-07	0.0144474	0.072028	-0.0243144	0.0035372	-6.87391	6.24673e-12	0.578949	4.75001	0.0930138	4.62085e-09	37	6	30140325	6	30248304	R			NA	NA	TRIM15	NM_033229	3'UTR	chr6:30139718-30140263	S_Shore			TRUE				NA
cg27241845	-0.0417439	0.008562	1.7682e-06	80	532	-0.0228336	0.012316	0.0641484	-0.0230207	0.00353423	8.68716e-11	166	0.00463509	6.81322e-07	0.0142568	0.109246	-0.0269294	0.0039191	-6.87133	6.36052e-12	0.47194	3.78745	0.15051	4.69774e-09	37	2	233250370	2	232958614	R			NA	NA				chr2:233251361-233253414	N_Shore		RDMR	NA	2:232958612-232959030			TRUE
cg22234419	-0.0135618	0.00410395	0.00106729	80	532	-0.0342622	0.0146692	0.0197808	-0.016604	0.00218076	3.6311e-14	166	0.00286004	6.41698e-09	0.0169808	0.0436224	-0.015959	0.00232436	-6.86597	6.60421e-12	0	1.55386	0.459816	4.86041e-09	37	3	145875907	3	147358597	R			NA	NA	PLOD2;PLOD2	NM_000935;NM_182943	Body;Body	chr3:145878430-145879287	N_Shelf			NA				NA
cg11789321	-0.0224004	0.0063114	0.0004488	80	532	-0.0232097	0.0119192	0.0518902	-0.0219616	0.0029733	1.9904e-13	166	0.00389944	1.78142e-08	0.0137975	0.0925359	-0.0221444	0.00322543	-6.86557	6.62281e-12	0	0.00980432	0.99511	4.86041e-09	37	5	56773063	5	56808820	R			NA	NA								TRUE				NA
cg07727170	-0.00824327	0.00236895	0.000576904	80	532	-0.0274478	0.0151944	0.0712626	-0.0136681	0.00173258	4.35841e-15	166	0.00227226	1.79639e-09	0.0175887	0.118633	-0.0112098	0.00163276	-6.86554	6.62394e-12	0.443043	3.59094	0.166049	4.86041e-09	37	15	70458214	15	68245268	F			NA	NA								TRUE				NA
cg07535740	-0.017771	0.00391243	8.09419e-06	80	532	-0.0078434	0.00313702	0.0126296	-0.0104637	0.0015757	3.74723e-11	166	0.00206651	4.11678e-07	0.00363136	0.0307801	-0.0112062	0.00163228	-6.86538	6.63142e-12	0.473981	3.80214	0.149409	4.86041e-09	37	19	5915494	19	5866494	F			NA	NA	CAPS;CAPS	NM_080590;NM_004058	3'UTR;3'UTR	chr19:5915007-5915301	S_Shore			NA				NA
cg22505006	0.0256395	0.00702959	0.000312627	80	532	0.000669959	0.00721836	0.926078	0.0204334	0.00247204	2.13084e-16	166	0.00324205	2.92675e-10	0.00835586	0.936095	0.0190632	0.00277672	6.86537	6.63169e-12	0.660974	5.89926	0.0523591	4.86041e-09	37	1	154981829	1	153248453	R			NA	NA	ZBTB7B	NM_015872	5'UTR					NA		1:154981741-154982221	Promoter_Associated_Cell_type_specific	NA
cg05713486	-0.0591546	0.00854991	2.79053e-11	80	532	-0.0128902	0.0127469	0.312238	-0.0185876	0.00344182	7.21171e-08	166	0.00451391	3.82417e-05	0.0147556	0.382347	-0.0264386	0.00385324	-6.8614	6.81898e-12	0.891951	18.5101	9.56261e-05	4.98264e-09	37	11	2441896	11	2398472	R			NA	NA	TRPM5	NM_014555	Body	chr11:2442070-2442402	N_Shore			TRUE	11:2398018-2398955	11:2441695-2442516	Unclassified	NA
cg20660269	0.00967755	0.00333468	0.00398331	80	532	-0.000333154	0.0032152	0.917501	0.0140619	0.00151017	2.49685e-20	166	0.00198056	1.248e-12	0.00372186	0.928674	0.0106248	0.00154848	6.86139	6.81935e-12	0.829943	11.7608	0.00279371	4.98264e-09	37	22	24823514	22	23153514	F			NA	NA	ADORA2A	NM_000675	TSS200	chr22:24819537-24820810	S_Shelf			NA				NA
cg00920892	0.0183344	0.00472546	0.000128653	80	532	-0.00568954	0.0102756	0.57996	0.0160984	0.00206544	9.11685e-15	166	0.0027088	2.79858e-09	0.0118949	0.632424	0.0158121	0.0023055	6.85844	6.96168e-12	0.438774	3.56363	0.168332	5.07886e-09	37	8	37732224	8	37851382	R			NA	NA	RAB11FIP1;RAB11FIP1;RAB11FIP1	NM_025151;NM_001002233;NM_001002814	Body;TSS1500;Body					NA		8:37732151-37732415	Gene_Associated_Cell_type_specific	NA
cg24312985	-0.036338	0.00690345	2.70514e-07	80	532	-0.0227977	0.0101155	0.0245103	-0.016166	0.00260176	5.96622e-10	166	0.00341217	2.16116e-06	0.0117095	0.0515423	-0.0202972	0.0029596	-6.85808	6.97938e-12	0.710587	6.91053	0.0315789	5.08399e-09	37	1	6684957	1	6607544	R			NA	NA	THAP3	NM_138350	TSS1500	chr1:6685071-6685691	N_Shore			NA		1:6684668-6686045	Promoter_Associated	NA
cg04144218	-0.0145493	0.00454144	0.00150387	80	532	-0.0197467	0.0137325	0.15088	-0.0194009	0.00246581	5.13442e-15	166	0.00323388	1.98223e-09	0.0158966	0.214163	-0.0178214	0.00259882	-6.8575	7.00749e-12	0	0.77233	0.679659	5.09091e-09	37	7	69559531	7	69197467	R			NA	NA	AUTS2;AUTS2;AUTS2	NM_015570;NM_001127232;NM_001127231	Body;Body;Body					TRUE				NA
cg20822990	-0.0231271	0.0047223	1.59502e-06	80	532	-0.0146189	0.00474585	0.00214566	-0.0131453	0.00228775	1.01436e-08	166	0.00300036	1.18009e-05	0.00549372	0.00779034	-0.0157711	0.00229985	-6.85745	7.01021e-12	0.382019	3.23635	0.19826	5.09091e-09	37	1	17338766	1	17211353	R			NA	NA	ATP13A2;ATP13A2;ATP13A2	NM_022089;NM_001141974;NM_001141973	TSS1500;TSS1500;TSS1500	chr1:17337829-17338590	S_Shore			TRUE		1:17336920-17338827	Promoter_Associated	NA
cg13487312	-0.0360103	0.00711157	7.21907e-07	80	532	-0.0170185	0.0129747	0.190046	-0.0197095	0.00305086	1.23109e-10	166	0.00400116	8.39587e-07	0.0150193	0.257167	-0.0232907	0.00339677	-6.85671	7.04622e-12	0.520905	4.17453	0.124026	5.10928e-09	37	11	57089738	11	56846314	F			NA	NA	TNKS1BP1	NM_033396	5'UTR	chr11:57091614-57092831	N_Shore	low-CpG:56846304-56846399		NA		11:57089598-57089986	Unclassified_Cell_type_specific	NA
cg07201754	-0.0149081	0.00647473	0.0219956	80	532	-0.0137406	0.00372027	0.000237872	-0.0174223	0.00235076	1.6545e-13	166	0.003083	1.59443e-08	0.00430653	0.00141955	-0.0160096	0.00233774	-6.84836	7.47037e-12	0	0.516494	0.772405	5.40862e-09	37	1	39491318	1	39263905	F		rs71642670	NA	NA	NDUFS5	NM_004552	TSS1500					NA				NA
cg13821176	0.0221634	0.00652593	0.000776049	80	532	0.00277985	0.00996481	0.78035	0.0223436	0.00276671	9.91136e-16	166	0.0036285	7.37653e-10	0.0115351	0.809563	0.0209292	0.00305781	6.84452	7.67351e-12	0.249051	2.6633	0.264042	5.54727e-09	37	8	126448338	8	126517520	F	rs67268576		NA	NA	TRIB1	NM_025195	Body	chr8:126444232-126444440	S_Shelf		CDMR	NA				NA
cg21171704	-0.0330993	0.00868219	0.000167293	80	532	-0.0186503	0.00854193	0.029328	-0.0238025	0.00330781	7.96606e-13	166	0.00433816	4.09302e-08	0.009888	0.0592747	-0.0247243	0.00361244	-6.84422	7.68961e-12	0	1.35299	0.508397	5.5505e-09	37	9	95525381	9	94565202	R			NA	NA	BICD2;BICD2	NM_015250;NM_001003800	Body;Body	chr9:95526459-95527825	N_Shore			NA		9:95525053-95525403	Promoter_Associated	NA
cg07091481	-0.0213451	0.00632009	0.000829162	80	532	-0.0197965	0.00531565	0.000211149	-0.0203141	0.00309119	5.92983e-11	166	0.00405406	5.41991e-07	0.00615331	0.00129442	-0.0204222	0.0029842	-6.84345	7.73097e-12	0	0.0323719	0.983944	5.57193e-09	37	10	82169149	10	82159129	F			NA	NA	C10orf58	NM_032333	5'UTR	chr10:82168064-82168917	S_Shore			NA		10:82169084-82169331	Unclassified_Cell_type_specific	TRUE
cg01155497	0.0210559	0.00790139	0.00812217	80	532	0.000798376	0.00821688	0.922624	0.0269425	0.00302222	8.69558e-19	166	0.0039636	1.06455e-11	0.00951173	0.933107	0.0227181	0.00332001	6.84277	7.76789e-12	0.691876	6.49089	0.0389511	5.58757e-09	37	5	140203293	5	140183477	F			NA	NA	PCDHA2;PCDHA1;PCDHA1;PCDHA3;PCDHA4;PCDHA5;PCDHA5	NM_018905;NM_031411;NM_018900;NM_018906;NM_018907;NM_031501;NM_018908	Body;Body;Body;Body;Body;1stExon;1stExon	chr5:140202573-140203610	Island			NA	5:140182627-140183742			NA
cg15749157	-0.0275156	0.00621963	1.36017e-05	80	532	-0.0307367	0.0141581	0.0302575	-0.0186477	0.00281132	3.94217e-11	166	0.00368701	4.2438e-07	0.0163891	0.0607338	-0.0213068	0.00311384	-6.84261	7.77609e-12	0	1.8477	0.396988	5.58757e-09	37	19	1366829	19	1317829	R			NA	NA	MUM1;MUM1	NR_024247;NM_032853	Body;Body	chr19:1368814-1369026	N_Shore			NA	19:1317829-1317864			NA
cg25808809	0.0313808	0.00713983	1.54103e-05	80	532	-0.00363978	0.00929243	0.6954	0.0212522	0.00274913	1.49001e-14	166	0.00360545	3.75894e-09	0.0107568	0.735083	0.0210959	0.00308333	6.84193	7.81331e-12	0.72844	7.36484	0.025162	5.60587e-09	37	13	114917199	13	113935301	R			NA	NA				chr13:114912875-114913457	S_Shelf			NA	13:113935243-113935425	13:114917192-114917442	Unclassified_Cell_type_specific	TRUE
cg04335343	-0.0290601	0.00834926	0.00057515	80	532	-0.0167079	0.0127664	0.191037	-0.0235726	0.0030822	2.80197e-14	166	0.00404227	5.49222e-09	0.0147782	0.258232	-0.0241628	0.00353281	-6.83955	7.94432e-12	0	0.619838	0.733506	5.69131e-09	37	6	29597113	6	29705092	F			NA	NA	GABBR1;GABBR1;GABBR1	NM_021903;NM_021904;NM_001470	TSS1500;Body;Body	chr6:29595298-29595795	S_Shore			NA				NA
cg00463859	-0.03166	0.00757098	3.80785e-05	80	532	-0.0222799	0.0120513	0.0649008	-0.0202991	0.00289778	3.09093e-12	166	0.00380041	9.22806e-08	0.0139504	0.110248	-0.0225685	0.0033001	-6.83873	7.98985e-12	0	1.799	0.406773	5.71534e-09	37	1	23750101	1	23622688	R			NA	NA	TCEA3	NM_003196	Body	chr1:23750508-23751663	N_Shore			TRUE				NA
cg05576245	-0.0234665	0.00676868	0.000603945	80	532	-0.00540589	0.00450544	0.230587	-0.0212473	0.00252731	6.6476e-17	166	0.00331453	1.45202e-10	0.00521543	0.29996	-0.0176784	0.00258531	-6.83802	8.02946e-12	0.730739	7.42774	0.0243829	5.73508e-09	37	7	138719784	7	138370324	F			NA	NA	ZC3HAV1L	NM_080660	Body	chr7:138720044-138721019	N_Shore		RDMR	NA		7:138719747-138721106	Promoter_Associated	NA
cg17869315	-0.01451	0.00459958	0.00177106	80	532	-0.0155018	0.0142557	0.277217	-0.0185436	0.00234275	3.542e-15	166	0.00307249	1.58591e-09	0.0165022	0.347536	-0.017257	0.00252482	-6.83496	8.20285e-12	0	0.543347	0.762103	5.85017e-09	37	12	54686506	12	52972773	F		rs35274511	NA	NA	NFE2;NFE2	NM_001136023;NM_006163	Body;Body					NA	12:52972597-52972831			NA
cg00563932	-0.017494	0.00610344	0.00444945	80	532	-0.0231235	0.00905042	0.0108229	-0.0187955	0.00246468	3.31226e-14	166	0.00323239	6.07253e-09	0.0104766	0.0273033	-0.0188297	0.00275592	-6.83244	8.34821e-12	0	0.215979	0.897637	5.94495e-09	37	9	139871049	9	138990870	F			NA	TRUE	PTGDS	NM_000954	TSS1500	chr9:139872237-139873143	N_Shore			NA		9:139871010-139871250	Unclassified_Cell_type_specific	NA
cg18204200	-0.0298594	0.00608089	1.50059e-06	80	532	-0.0207277	0.0127282	0.103857	-0.0184667	0.0029304	3.41445e-10	166	0.00384318	1.54698e-06	0.014734	0.159489	-0.0216726	0.00317253	-6.83132	8.41365e-12	0.203984	2.51251	0.284718	5.97481e-09	37	14	67999431	14	67069184	R			NA	NA	PLEKHH1	NM_020715	TSS1500	chr14:67999568-68000440	N_Shore			NA		14:67999374-67999507	Unclassified_Cell_type_specific	NA
cg17459387	-0.039297	0.00787191	1.01819e-06	80	532	-0.0151552	0.00602675	0.0121303	-0.0187904	0.00295883	2.50012e-10	166	0.00388047	1.28349e-06	0.00697647	0.0298308	-0.0212759	0.00311447	-6.83129	8.41518e-12	0.688515	6.42085	0.0403395	5.97481e-09	37	17	79134666	17	76749261	F			NA	NA	AATK	NM_001080395	Body	chr17:79133094-79133348	S_Shore			NA	17:76748645-76749389	17:79134028-79134941	Unclassified_Cell_type_specific	NA
cg18468844	-0.0248505	0.00730333	0.000758703	80	532	-0.0271451	0.0128414	0.0348669	-0.0246878	0.00333993	1.91253e-13	166	0.00438028	1.73928e-08	0.014865	0.0678337	-0.0248757	0.00364196	-6.83031	8.47288e-12	0	0.0251591	0.987499	6.00683e-09	37	1	28503720	1	28376307	R			NA	TRUE	PTAFR;PTAFR;PTAFR;PTAFR	NM_001164723;NM_000952;NM_001164721;NM_001164722	TSS1500;TSS1500;5'UTR;5'UTR					NA				NA
cg04521765	-0.0273633	0.00786954	0.000582309	80	532	-0.00465501	0.0117395	0.691835	-0.0214798	0.00270998	3.25228e-15	166	0.0035541	1.50664e-09	0.0135895	0.731941	-0.0215185	0.00315082	-6.82948	8.52243e-12	0.0438044	2.09162	0.351407	6.03299e-09	37	10	100028929	10	100018919	R			NA	NA	LOXL4	NM_032211	TSS1500	chr10:100028204-100028508	S_Shore			TRUE		10:100028884-100029284	Unclassified_Cell_type_specific	NA
cg00850538	-0.0221655	0.00475392	4.71874e-06	80	532	-0.01578	0.0149109	0.290275	-0.0161087	0.00244729	5.52668e-11	166	0.0032096	5.19603e-07	0.0172606	0.360599	-0.0179535	0.00262905	-6.82889	8.55716e-12	0	1.13121	0.568015	6.0486e-09	37	2	36582038	2	36435542	F			NA	TRUE	CRIM1	NM_016441	TSS1500	chr2:36582397-36584260	N_Shore			NA				NA
cg26513304	-0.0115539	0.00602032	0.0559209	80	532	-0.0192262	0.0125613	0.126306	-0.0190025	0.00222453	2.14359e-17	166	0.00291744	7.34589e-11	0.0145407	0.186091	-0.0176377	0.00258363	-6.82672	8.68798e-12	0	1.25199	0.53473	6.13199e-09	37	5	169780916	5	169713494	F			NA	NA	KCNIP1	NM_001034838	1stExon					TRUE				NA
cg02627216	-0.0211239	0.0046667	8.67652e-06	80	532	-0.0150198	0.00663351	0.023854	-0.0122675	0.0018665	5.89833e-11	166	0.00244789	5.40265e-07	0.00767884	0.0504646	-0.0142406	0.00208623	-6.82599	8.7319e-12	0.294687	2.83562	0.242244	6.15389e-09	37	17	38599056	17	35852582	F			NA	NA	IGFBP4	NM_001552	TSS1500	chr17:38599270-38599524	N_Shore			NA		17:38598963-38601020	Promoter_Associated	TRUE
cg06998765	-0.0409292	0.00987757	4.45835e-05	80	532	-0.0330981	0.01253	0.00843149	-0.0265007	0.00397594	3.17908e-11	166	0.0052144	3.73052e-07	0.0145045	0.022494	-0.0299623	0.00439455	-6.81805	9.22862e-12	0	1.72016	0.423129	6.49436e-09	37	14	75389618	14	74459371	F			NA	NA	RPS6KL1	NM_031464	TSS1500	chr14:75389712-75390133	N_Shore			NA		14:75389209-75390361	Promoter_Associated	NA
cg15763258	-0.0238207	0.00805947	0.00336964	80	532	-0.0328471	0.0122376	0.00743813	-0.0229769	0.00305884	7.84245e-14	166	0.00401163	1.01872e-08	0.014166	0.0204099	-0.0237304	0.0034812	-6.81673	9.31377e-12	0	0.449576	0.798686	6.54463e-09	37	11	128561675	11	128066885	F			NA	NA	FLI1	NM_001167681	TSS1500	chr11:128562671-128565011	N_Shore		RDMR	NA		11:128561561-128562410	Unclassified	NA
cg00061031	-0.0207403	0.00652915	0.00164659	80	532	-0.0368837	0.0138536	0.00793067	-0.019212	0.00258018	1.27972e-13	166	0.00338388	1.3667e-08	0.0160367	0.0214505	-0.0201238	0.00295298	-6.81475	9.44301e-12	0	1.17375	0.556063	6.62569e-09	37	9	100744026	9	99783847	R			NA	NA	ANP32B	NM_006401	TSS1500	chr9:100744982-100747768	N_Shore		CDMR	NA				NA
cg07078732	0.0177218	0.00515473	0.000669557	80	532	-0.00558634	0.00813033	0.492241	0.0182083	0.00219038	1.44832e-16	166	0.00287266	2.32007e-10	0.00941154	0.552805	0.0165215	0.00242461	6.81408	9.48676e-12	0.661985	5.9169	0.0518993	6.64661e-09	37	2	30505165	2	30358669	R			NA	NA								TRUE		2:30505091-30505243	Unclassified_Cell_type_specific	NA
cg06005892	0.0183739	0.00713369	0.0104869	80	532	-0.0126223	0.00660719	0.0564769	0.0209885	0.00217684	1.16662e-21	166	0.0028549	1.95621e-13	0.00764838	0.0988759	0.0170625	0.00250441	6.81301	9.55786e-12	0.882274	16.9886	0.000204636	6.68661e-09	37	11	3177622	11	3134198	F			NA	NA	OSBPL5;OSBPL5;OSBPL5	NM_020896;NM_001144063;NM_145638	5'UTR;5'UTR;5'UTR	chr11:3181574-3182120	N_Shelf			NA	11:3134187-3134445			NA
cg22320183	-0.0186315	0.00423161	1.49025e-05	80	532	-0.0206731	0.0133983	0.123277	-0.0126042	0.00185197	1.22793e-11	166	0.00242884	2.10959e-07	0.0155097	0.18256	-0.0142169	0.00208734	-6.81102	9.69107e-12	0	1.70247	0.426888	6.76988e-09	37	6	33161577	6	33269555	F			NA	NA	COL11A2;RXRB;COL11A2;COL11A2;COL11A2	NM_080679;NM_021976;NM_001163771;NM_080681;NM_080680	TSS1500;3'UTR;TSS1500;TSS1500;TSS1500	chr6:33159991-33160263	S_Shore			NA				TRUE
cg16417416	0.0160958	0.00626692	0.0107046	80	532	-0.00364715	0.0100556	0.716937	0.0230445	0.00262021	2.47349e-18	166	0.00343638	1.99964e-11	0.0116402	0.754035	0.0198629	0.00291698	6.80941	9.80027e-12	0.622487	5.29783	0.0707278	6.83615e-09	37	4	6284031	4	6334932	R			NA	NA	WFS1;WFS1	NM_006005;NM_001145853	Body;Body					TRUE				NA
cg00815325	-0.0190191	0.00602167	0.00174892	80	532	-0.0104136	0.00809483	0.198697	-0.0175521	0.00223748	6.16085e-15	166	0.00293443	2.21157e-09	0.00937044	0.26643	-0.0172888	0.00253919	-6.80879	9.84248e-12	0	0.628953	0.730171	6.84734e-09	37	19	5691899	19	5642899	R			NA	NA	LONP1	NM_004793	3'UTR	chr19:5690127-5692213	Island			TRUE	19:5642899-5643200			NA
cg22431309	-0.00915243	0.00378981	0.0163367	80	532	-0.0168672	0.0145075	0.245352	-0.0168009	0.0019692	2.34065e-17	166	0.00258258	7.74543e-11	0.0167936	0.315195	-0.014415	0.00211713	-6.80875	9.84503e-12	0.286485	2.80302	0.246224	6.84734e-09	37	7	140396019	7	140042488	F			NA	NA	LOC100134713;NDUFB2	NR_024454;NM_004546	Body;TSS1500	chr7:140396414-140397357	N_Shore			NA		7:140395600-140397569	Promoter_Associated	NA
cg18822719	-0.0266885	0.00674735	9.55389e-05	80	532	-0.0162511	0.0110122	0.140449	-0.0219601	0.00307128	1.10555e-12	166	0.00402794	4.98192e-08	0.0127475	0.202366	-0.0227258	0.00333788	-6.80846	9.86457e-12	0	0.639025	0.726503	6.85095e-09	37	2	220035962	2	219744206	R			NA	NA	SLC23A3;SLC23A3;SLC23A3	NM_001144890;NM_001144889;NM_144712	TSS1500;TSS1500;TSS1500					TRUE		2:220035844-220036206	Unclassified_Cell_type_specific	TRUE
cg04536704	-0.0168484	0.00653239	0.010382	80	532	-0.00728539	0.0109516	0.50611	-0.0212488	0.00253895	9.10749e-17	166	0.0033298	1.75496e-10	0.0126774	0.565509	-0.0196634	0.00288859	-6.80727	9.94695e-12	0	1.36571	0.505172	6.89812e-09	37	6	32122966	6	32230944	R			NA	NA	PPT2;PPT2	NM_005155;NM_138717	Body;Body	chr6:32121829-32122529	S_Shore		RDMR	NA		6:32120376-32123743	Promoter_Associated	NA
cg11826961	-0.0258439	0.00581709	1.25345e-05	80	532	-0.0203711	0.00827454	0.0140521	-0.0145508	0.00220917	5.37216e-11	166	0.0028973	5.10849e-07	0.00957847	0.0334404	-0.0170397	0.00250329	-6.80691	9.97176e-12	0.365007	3.14964	0.207045	6.90529e-09	37	17	38221639	17	35475165	F			NA	NA	THRA;THRA	NM_003250;NM_199334	5'UTR;5'UTR	chr17:38219084-38219880	S_Shore		RDMR	NA				NA
cg25582401	-0.0193581	0.00526097	0.000277197	80	532	-0.0234001	0.0135849	0.0854031	-0.0172774	0.00237626	4.63357e-13	166	0.00311644	2.95737e-08	0.0157256	0.136744	-0.0179755	0.00264316	-6.80077	1.04062e-11	0	0.238238	0.887702	7.19511e-09	37	12	58133411	12	56419678	F			NA	NA	AGAP2;AGAP2	NM_001122772;NM_014770	TSS1500;Body	chr12:58130870-58132047	S_Shore		CDMR	NA		12:58133287-58133710	Unclassified_Cell_type_specific	NA
cg24126698	0.014975	0.0048583	0.00224582	80	532	-0.00861332	0.00686292	0.209864	0.0190637	0.00213387	7.35597e-19	166	0.00279854	9.62364e-12	0.0079444	0.278276	0.0157729	0.00231934	6.80057	1.04204e-11	0.815366	10.8322	0.00444437	7.19511e-09	37	13	114839662	13	113857764	R			NA	NA	RASA3	NM_007368	Body	chr13:114840918-114841580	N_Shore			NA	13:113857764-113858018			NA
cg11339912	-0.00858035	0.00246932	0.000587177	80	532	-0.0213162	0.0156441	0.173442	-0.0117527	0.0015341	2.53764e-14	166	0.00201195	5.17502e-09	0.0181094	0.239164	-0.0105667	0.00155401	-6.79965	1.04873e-11	0	1.3469	0.509947	7.2308e-09	37	5	145421667	5	145401860	R			NA	NA	SH3RF2	NM_152550	Body					TRUE		5:145420119-145421869	Unclassified_Cell_type_specific	NA
cg03845837	-0.044571	0.00903178	1.33623e-06	80	532	-0.0229629	0.011563	0.0474212	-0.0223486	0.00349216	1.82406e-10	166	0.00457993	1.06258e-06	0.0133851	0.0862441	-0.0265591	0.00390689	-6.79803	1.06061e-11	0.591382	4.89454	0.0865294	7.28624e-09	37	16	67203406	16	65760907	F			NA	NA	HSF4;HSF4	NM_001040667;NM_001538	Body;Body	chr16:67204208-67204637	N_Shore		RDMR	NA		16:67203266-67204985	Unclassified	NA
cg23657639	-0.0236759	0.00548848	2.18547e-05	80	532	-0.0157716	0.00646326	0.0149181	-0.0145099	0.00219719	4.79045e-11	166	0.00288159	4.76947e-07	0.00748176	0.0350308	-0.0164156	0.00241479	-6.79796	1.06109e-11	0.0887038	2.19468	0.333758	7.28624e-09	37	16	88852273	16	87379774	F			NA	NA	FAM38A	NM_001142864	TSS1500	chr16:88850744-88852274	Island			NA	16:87378414-87379775			NA
cg05870586	0.0237765	0.00572935	4.34408e-05	80	532	0.00767803	0.00682776	0.26116	0.0161295	0.002212	3.97672e-13	166	0.00290101	2.69826e-08	0.0079037	0.331326	0.0167204	0.00245963	6.79793	1.06135e-11	0.302438	2.86713	0.238457	7.28624e-09	37	2	240196769	2	239861706	R			NA	NA	HDAC4	NM_006037	Body	chr2:240196768-240196997	Island			TRUE		2:240196029-240197458	Promoter_Associated	TRUE
cg15857661	-0.0504491	0.00973184	4.0157e-07	80	532	-0.0207406	0.0116247	0.0748117	-0.0240849	0.00381648	3.22517e-10	166	0.00500527	1.49502e-06	0.0134566	0.123243	-0.0287262	0.00422589	-6.79768	1.06314e-11	0.677133	6.19451	0.0451731	7.28804e-09	37	10	104196243	10	104186233	F	rs76149940		NA	NA	MIR146B	NR_030169	TSS200	chr10:104191984-104192527	S_Shelf			NA				NA
cg04837616	0.0103251	0.00448207	0.0219303	80	532	-0.0172118	0.00823218	0.0368944	0.021891	0.00224303	3.81942e-22	166	0.00294171	9.9476e-14	0.00952944	0.070892	0.0161845	0.0023813	6.79649	1.07201e-11	0.887348	17.7538	0.000139579	7.32861e-09	37	17	75880542	17	73392137	F			NA	NA	FLJ45079	NR_028337	TSS1500	chr17:75883803-75884328	N_Shelf			NA				NA
cg08220120	-0.0522203	0.0147489	0.000463038	80	532	-0.0204287	0.0127355	0.109134	-0.0434835	0.00565519	2.04671e-14	166	0.00741671	4.5483e-09	0.0147424	0.165837	-0.0410759	0.00604371	-6.79647	1.07213e-11	0.241793	2.6378	0.267429	7.32861e-09	37	5	138727711	5	138755610	R			NA	NA	LOC389333;LOC389333	NM_001161546;NM_001161546	1stExon;3'UTR	chr5:138727710-138730911	Island			TRUE				NA
cg14191466	0.0353403	0.00723331	1.6848e-06	80	532	0.0129708	0.00659114	0.0494581	0.0214925	0.00333263	1.32393e-10	166	0.0043707	8.7697e-07	0.0076298	0.0891266	0.022827	0.00335883	6.79611	1.07485e-11	0.579364	4.75471	0.0927959	7.3367e-09	37	14	103440432	14	102510185	F	rs8009219		NA	NA	CDC42BPB	NM_006035	Body					NA	14:102510071-102510186			NA
cg25149218	-0.0226251	0.00806506	0.00535719	80	532	-0.034133	0.0108845	0.00178232	-0.0254984	0.0034615	2.30599e-13	166	0.00453971	1.94586e-08	0.0125997	0.00674804	-0.0256439	0.00377438	-6.79422	1.08898e-11	0	0.595073	0.742645	7.42253e-09	37	2	205411524	2	205119769	F			NA	NA	PARD3B;PARD3B;PARD3B	NM_152526;NM_057177;NM_205863	Body;Body;Body	chr2:205409939-205410910	S_Shore		RDMR	NA		2:205411521-205411673	Unclassified_Cell_type_specific	NA
cg00214171	-0.0268408	0.00554728	2.1015e-06	80	532	-0.0147198	0.00910557	0.106405	-0.0144967	0.0022234	8.33066e-11	166	0.00291597	6.6443e-07	0.0105405	0.162562	-0.0170306	0.00250702	-6.79314	1.09716e-11	0.491184	3.9307	0.140107	7.45742e-09	37	17	73642991	17	71154586	R			NA	NA	RECQL5;LOC100130933	NM_004259;NM_001162997	Body;5'UTR					NA				NA
cg02334775	-0.0246275	0.00750384	0.00115333	80	532	-0.00172217	0.0090586	0.849273	-0.0234636	0.00285197	2.92104e-16	166	0.00374033	3.53825e-10	0.0104861	0.869547	-0.0216631	0.00318896	-6.79313	1.09723e-11	0.500511	4.00409	0.135059	7.45742e-09	37	15	89182676	15	86983680	R			NA	TRUE	ISG20	NM_002201	Body					NA		15:89181604-89182719	Promoter_Associated	NA
cg03682690	-0.0222466	0.00559942	8.90706e-05	80	532	-0.0150168	0.00435656	0.000599674	-0.0153014	0.00244811	4.73259e-10	166	0.00321067	1.88113e-06	0.00504309	0.00290416	-0.0165517	0.00243814	-6.78864	1.13194e-11	0	1.27866	0.527645	7.67459e-09	37	22	39759848	22	38089794	R		rs73887481	NA	NA	SYNGR1;SYNGR1;SYNGR1	NM_145738;NM_004711;NM_145731	TSS1500;Body;Body					TRUE				NA
cg05549575	0.0147596	0.00409355	0.000364993	80	532	-0.00846873	0.00983656	0.389553	0.0149796	0.00188767	3.02178e-15	166	0.00247566	1.44154e-09	0.0113866	0.457032	0.0141383	0.00208265	6.78858	1.1324e-11	0.509845	4.08034	0.130006	7.67459e-09	37	17	5137892	17	5078616	R			NA	NA	C17orf87	NM_207103	Body					NA		17:5137831-5138227	Unclassified_Cell_type_specific	NA
cg09639152	-0.0480032	0.0107438	1.12255e-05	80	532	-0.0360312	0.0122084	0.00326606	-0.0257992	0.00408573	3.14937e-10	166	0.00535838	1.47387e-06	0.0141323	0.0107856	-0.0308219	0.00454083	-6.78773	1.13911e-11	0.440072	3.57189	0.167639	7.70912e-09	37	3	45078075	3	45053079	R			NA	NA				chr3:45077069-45077690	S_Shore			TRUE	3:45052911-45053106	3:45077441-45079749	Unclassified	NA
cg04766061	-0.0246746	0.00677887	0.000321406	80	532	-0.0133727	0.00675882	0.0482443	-0.0157901	0.00214367	2.31279e-13	166	0.0028114	1.94931e-08	0.00782389	0.0874119	-0.0167246	0.0024647	-6.78568	1.1554e-11	0	1.6694	0.434004	7.80832e-09	37	17	30810854	17	27834967	F		rs77777023	NA	NA				chr17:30813177-30815239	N_Shelf			TRUE		17:30810413-30811038	Gene_Associated	TRUE
cg01486610	-0.0316298	0.00988794	0.00152851	80	532	-0.0180334	0.0124635	0.148357	-0.0339552	0.00435888	9.4241e-15	166	0.00571662	2.85485e-09	0.0144275	0.211324	-0.0317577	0.00468128	-6.78399	1.16905e-11	0	1.05282	0.590723	7.88938e-09	37	8	42749175	8	42868332	F	rs35576125		NA	NA	RNF170;RNF170;RNF170;RNF170;RNF170;RNF170	NM_001160223;NR_027668;NM_001160224;NM_030954;NM_001160225;NR_027669	5'UTR;Body;5'UTR;5'UTR;5'UTR;Body	chr8:42751212-42753132	N_Shelf		RDMR	NA				NA
cg24483576	-0.0178051	0.00419404	2.91928e-05	80	532	-0.0261585	0.0141425	0.0647728	-0.0143434	0.00213199	2.0882e-11	166	0.00279608	2.89996e-07	0.0163712	0.110078	-0.0156214	0.00230332	-6.7821	1.18441e-11	0	0.894268	0.639458	7.98175e-09	37	17	37792770	17	35046296	R			NA	NA	STARD3;PPP1R1B;PPP1R1B;STARD3;STARD3	NM_006804;NM_032192;NM_181505;NM_001165938;NM_001165937	TSS1500;3'UTR;3'UTR;TSS1500;TSS1500	chr17:37793265-37793722	N_Shore			NA		17:37792752-37794704	Promoter_Associated	NA
cg13203811	-0.0283446	0.00546412	3.94746e-07	80	532	-0.0158199	0.00856095	0.0650213	-0.0132779	0.0021319	5.43947e-10	166	0.00279597	2.04474e-06	0.00991002	0.110409	-0.0163696	0.00241406	-6.78095	1.19389e-11	0.668257	6.02877	0.049076	8.03426e-09	37	12	58136245	12	56422512	R			NA	NA	AGAP2	NM_014770	TSS1500	chr12:58132478-58132734	S_Shelf			NA		12:58135666-58136315	Promoter_Associated	NA
cg16679302	-0.0130881	0.0039895	0.00115871	80	532	-0.00548797	0.00338903	0.10581	-0.0105334	0.00135288	9.71785e-15	166	0.00177428	2.90797e-09	0.00392308	0.161845	-0.0101578	0.00149829	-6.77958	1.20524e-11	0.000607812	2.00122	0.367656	8.09925e-09	37	16	85622276	16	84179777	F			NA	NA								TRUE	16:84179617-84179823			NA
cg27229664	0.0199218	0.00586098	0.000768321	80	532	-0.0059207	0.0113953	0.603518	0.0188475	0.00234155	1.22718e-15	166	0.00307091	8.38732e-10	0.013191	0.653544	0.0180592	0.00266409	6.77873	1.21233e-11	0.423905	3.47165	0.176255	8.13543e-09	37	16	85096666	16	83654167	R		rs28678628	NA	NA	KIAA0513	NM_014732	5'UTR					TRUE				NA
cg10917602	-0.0427819	0.0102728	4.08858e-05	80	532	-0.0298782	0.0117465	0.011179	-0.0279703	0.00423348	4.69268e-11	166	0.00555216	4.71091e-07	0.0135976	0.0279979	-0.0311541	0.00459683	-6.77731	1.22434e-11	0	1.61886	0.445112	8.20345e-09	37	16	30996630	16	30904131	R			NA	TRUE	HSD3B7;HSD3B7;HSD3B7	NM_025193;NM_001142778;NM_001142777	5'UTR;5'UTR;5'UTR					NA		16:30995842-30996942	Gene_Associated	NA
cg24352054	-0.0237973	0.0065885	0.000356527	80	532	-0.017315	0.0148292	0.243342	-0.0172599	0.00230202	8.70531e-14	166	0.00301907	1.08457e-08	0.0171661	0.313131	-0.0183675	0.00271021	-6.77713	1.2259e-11	0	0.817544	0.664466	8.20345e-09	37	13	67800905	13	66698906	R			NA	NA	PCDH9;PCDH9	NM_203487;NM_020403	Body;Body	chr13:67804593-67805459	N_Shelf		CDMR	NA				NA
cg09888330	-0.0316443	0.00598684	2.42543e-07	80	532	-0.0192029	0.00626334	0.00225064	-0.0132723	0.00235524	1.92541e-08	166	0.00308887	1.7327e-05	0.00725035	0.00808382	-0.017394	0.0025672	-6.77546	1.24007e-11	0.733633	7.50844	0.0234187	8.28662e-09	37	1	156786010	1	155052634	F			NA	NA	SH2D2A;NTRK1;SH2D2A;SH2D2A;SH2D2A;SH2D2A	NM_001161442;NM_001007792;NM_001161443;NM_003975;NM_001161441;NM_001161444	Body;Body;TSS200;Body;Body;Body	chr1:156783523-156784037	S_Shore			NA		1:156785631-156787029	Promoter_Associated	NA
cg00933182	-0.0231518	0.0066488	0.000571992	80	532	-0.0236663	0.00964941	0.0144166	-0.017628	0.00245254	8.45009e-13	166	0.00321648	4.2404e-08	0.01117	0.0341124	-0.0189898	0.00280282	-6.77525	1.24194e-11	0	0.746381	0.688534	8.28748e-09	37	17	43298345	17	40654128	R			NA	NA	FMNL1	NM_005892	TSS1500	chr17:43298725-43299640	N_Shore		RDMR	NA		17:43298159-43298346	Promoter_Associated_Cell_type_specific	NA
cg18809126	-0.0163948	0.00375448	1.74218e-05	80	532	-0.0264265	0.0140175	0.0597957	-0.0129039	0.0019551	4.91038e-11	166	0.00256409	4.84066e-07	0.0162265	0.103396	-0.014222	0.00209961	-6.77363	1.25593e-11	0	1.1649	0.558528	8.36914e-09	37	3	11623526	3	11598526	F			TRUE	NA	VGLL4;VGLL4;VGLL4	NM_014667;NM_001128220;NM_001128219	Body;Body;Body					TRUE				NA
cg09876992	-0.0309164	0.00518135	6.85234e-09	80	532	-0.013276	0.00716152	0.0641734	-0.0121805	0.00220113	3.42967e-08	166	0.00288675	2.44913e-05	0.00829006	0.109279	-0.0163355	0.00241262	-6.77086	1.28017e-11	0.802511	10.1271	0.00632297	8.51537e-09	37	22	42470868	22	40800814	R			NA	NA	FAM109B	NM_001002034	5'UTR	chr22:42470035-42470669	S_Shore			NA		22:42469997-42471373	Unclassified_Cell_type_specific	TRUE
cg20460554	-0.0366176	0.00875972	3.83205e-05	80	532	-0.0190737	0.00711177	0.00748504	-0.0251291	0.00381633	5.44138e-11	166	0.00500507	5.14783e-07	0.00823247	0.0205097	-0.0260208	0.00384314	-6.77072	1.28144e-11	0.0939016	2.20727	0.331664	8.51537e-09	37	21	43917260	21	42790329	R			NA	NA	RSPH1	NM_080860	TSS1500	chr21:43917046-43917268	Island			NA				NA
cg13563634	-0.0285801	0.0100744	0.00486782	80	532	-0.0156674	0.00966325	0.10538	-0.0271427	0.00341192	2.58615e-15	166	0.00447469	1.31281e-09	0.011186	0.161327	-0.0259987	0.00384083	-6.76904	1.29644e-11	0	0.984036	0.611391	8.60306e-09	37	6	32805684	6	32913662	F			NA	NA	TAP2;TAP2	NM_000544;NM_018833	Body;Body	chr6:32806284-32806669	N_Shore			NA		6:32805634-32807545	Promoter_Associated	NA
cg00016968	-0.0152517	0.00445153	0.000698159	80	532	-0.022097	0.0140133	0.115264	-0.0151267	0.00202739	1.1432e-13	166	0.0026589	1.27724e-08	0.0162215	0.173135	-0.0152943	0.00226043	-6.76609	1.32308e-11	0	0.179928	0.913964	8.76762e-09	37	1	113250448	1	113051971	R			NA	TRUE	RHOC;RHOC;RHOC	NM_001042679;NM_175744;NM_001042678	TSS1500;TSS1500;TSS1500	chr1:113249342-113250198	S_Shore			NA				NA
cg05797770	-0.0116815	0.00815146	0.152891	80	532	-0.0378344	0.00538623	4.96366e-12	-0.0154133	0.00279477	3.81067e-08	166	0.00366531	2.60877e-05	0.00623502	1.29471e-09	-0.0199319	0.00294617	-6.76535	1.32992e-11	0.814618	10.7885	0.00454259	8.80072e-09	37	1	16470667	1	16343254	F	rs74754043		NA	NA	EPHA2	NM_004431	Body					NA		1:16470559-16470891	Unclassified_Cell_type_specific	NA
cg07095530	0.0155533	0.00506373	0.0023263	80	532	0.00252397	0.0039605	0.52414	0.0157895	0.00184091	1.59783e-17	166	0.00241433	6.15442e-11	0.00458461	0.581956	0.0133089	0.00196824	6.76181	1.3628e-11	0.705277	6.78603	0.0336072	9.00584e-09	37	7	100859728	7	100646448	R			NA	NA	ZNHIT1;PLOD3	NM_006349;NM_001084	TSS1500;Body	chr7:100860297-100861029	N_Shore			NA	7:100646181-100646478	7:100859193-100859772	Unclassified_Cell_type_specific	NA
cg12400041	-0.0265432	0.0048794	1.11333e-07	80	532	-0.0141451	0.0140196	0.313333	-0.0135656	0.00228288	3.16385e-09	166	0.00299397	5.8714e-06	0.0162288	0.383424	-0.0170435	0.0025209	-6.76088	1.37157e-11	0.613279	5.17169	0.0753325	9.05126e-09	37	6	56709328	6	56817287	F	rs28741060		NA	TRUE	DST;DST;DST;DST	NM_001144770;NM_001144771;NM_183380;NM_001144769	Body;Body;TSS1500;Body	chr6:56708059-56709166	S_Shore			NA				NA
cg00313685	0.0184418	0.00643278	0.00444122	80	532	-0.00119422	0.00896332	0.894045	0.0197658	0.00234735	5.946e-17	166	0.00307852	1.35774e-10	0.0103758	0.908368	0.0181346	0.0026825	6.76035	1.37659e-11	0.467144	3.75336	0.153097	9.07184e-09	37	7	101468882	7	101255602	F			NA	NA	CUX1;CUX1;CUX1	NM_181500;NM_181552;NM_001913	Body;Body;Body					NA	7:101255362-101255603			NA
cg25308086	-0.0196326	0.00748217	0.00914009	80	532	-0.0384019	0.0138094	0.00556243	-0.0245051	0.00319491	2.36798e-14	166	0.00419008	4.96442e-09	0.0159856	0.016293	-0.0240904	0.00356385	-6.75966	1.38317e-11	0	1.16628	0.558144	9.08754e-09	37	1	2996020	1	2985880	R		rs78094525	NA	NA	PRDM16;PRDM16	NM_022114;NM_199454	Body;Body	chr1:2997272-2997473	N_Shore			NA				NA
cg13927769	-0.0474373	0.00989409	2.57878e-06	80	532	-0.00477681	0.00938966	0.611096	-0.026529	0.00363506	3.79892e-13	166	0.00476733	2.62524e-08	0.0108693	0.660316	-0.0269991	0.00399428	-6.75945	1.38519e-11	0.763504	8.4568	0.0145757	9.08754e-09	37	9	101740711	9	100780532	R			NA	NA	COL15A1	NM_001855	Body					TRUE				NA
cg03658690	-0.038046	0.0101085	0.000201574	80	532	-0.02217	0.00586153	0.000168197	-0.0235261	0.00375872	4.47663e-10	166	0.00492952	1.81951e-06	0.00678521	0.00108538	-0.0250764	0.00370984	-6.75944	1.38526e-11	0	1.92856	0.381258	9.08754e-09	37	6	31692260	6	31800239	R			NA	NA	C6orf25;C6orf25;C6orf25;C6orf25;C6orf25;C6orf25	NM_138274;NM_138273;NM_138275;NM_138272;NM_025260;NM_138277	Body;Body;Body;Body;Body;Body	chr6:31691425-31691718	S_Shore			NA				NA
cg18651026	-0.0201365	0.00542821	0.000247587	80	532	-0.0240002	0.00859149	0.00535197	-0.0145994	0.00211985	7.03275e-12	166	0.00278016	1.51053e-07	0.00994537	0.0158131	-0.016231	0.00240128	-6.7593	1.38659e-11	0	1.47232	0.478949	9.08754e-09	37	6	33140660	6	33248638	R			NA	NA	COL11A2;COL11A2;COL11A2	NM_080679;NM_080681;NM_080680	Body;Body;Body					NA		6:33139943-33141092	Unclassified	NA
cg19325791	-0.036698	0.00736716	1.07184e-06	80	532	-0.010377	0.0104993	0.32331	-0.0215172	0.00330503	8.87246e-11	166	0.0043345	6.89992e-07	0.0121539	0.393213	-0.0241222	0.00357097	-6.75508	1.42756e-11	0.560834	4.55409	0.102587	9.34321e-09	37	17	46560683	17	43915682	F			NA	NA								TRUE				TRUE
cg22513955	0.0163974	0.005057	0.00131922	80	532	-0.0035782	0.00795173	0.652852	0.0173508	0.00209907	2.12811e-16	166	0.0027529	2.9245e-10	0.0092048	0.697474	0.0157961	0.00233852	6.75471	1.43117e-11	0.580121	4.76327	0.0923992	9.35402e-09	37	17	1665123	17	1611873	F			NA	NA	SERPINF1	NM_002615	TSS200					NA				NA
cg09317371	0.0170137	0.00529585	0.00145921	80	532	-0.00280259	0.00595947	0.6383	0.0171444	0.00200304	1.85837e-17	166	0.00262696	6.74061e-11	0.00689858	0.684555	0.015042	0.00222731	6.75343	1.44389e-11	0.732268	7.47014	0.0238715	9.42427e-09	37	16	57180175	16	55737676	R			NA	NA	CPNE2	NM_152727	Body					NA	16:55737602-55737696			NA
cg01881899	0.0159686	0.0047092	0.000790516	80	532	0.0120257	0.00663779	0.0704465	0.0144029	0.00194621	1.79231e-13	166	0.00255242	1.67283e-08	0.00768379	0.117567	0.0145437	0.00215403	6.75185	1.45975e-11	0	0.201994	0.903936	9.51477e-09	37	21	43652704	21	42525773	R			NA	NA	ABCG1;ABCG1;ABCG1;ABCG1;ABCG1;ABCG1	NM_207628;NM_004915;NM_207174;NM_207627;NM_016818;NM_207629	Body;Body;Body;Body;Body;Body	chr21:43654846-43655465	N_Shelf			NA		21:43652621-43652767	Unclassified	NA
cg20114394	-0.0202285	0.00560388	0.000359444	80	532	-0.0218063	0.0136344	0.110176	-0.0186394	0.00256446	4.71649e-13	166	0.00336326	2.989e-08	0.0157829	0.167083	-0.019149	0.0028368	-6.75021	1.47631e-11	0	0.0884099	0.956758	9.60954e-09	37	3	120170441	3	121653131	R			NA	TRUE	FSTL1	NM_007085	TSS1500	chr3:120169202-120170519	Island			NA	3:121651810-121653132			TRUE
cg16723994	-0.0217964	0.00629451	0.000612994	80	532	-0.025097	0.0119953	0.0367641	-0.0205312	0.00283914	6.16142e-13	166	0.00372349	3.50862e-08	0.0138855	0.0706966	-0.0210735	0.00312267	-6.74854	1.49341e-11	0	0.118364	0.942535	9.70762e-09	37	17	56401623	17	53756622	F			NA	NA	BZRAP1;BZRAP1	NM_004758;NM_024418	Body;Body	chr17:56401728-56402343	N_Shore			TRUE				TRUE
cg26134090	-0.0243661	0.00685303	0.000438577	80	532	-0.0187152	0.0106883	0.0803688	-0.0189202	0.00258589	3.31706e-13	166	0.00339137	2.4201e-08	0.0123726	0.130373	-0.0199189	0.00295177	-6.7481	1.49793e-11	0	0.517301	0.772093	9.72375e-09	37	4	48909057	4	48603814	R			NA	NA	OCIAD2;OCIAD2	NM_001014446;NM_152398	TSS1500;TSS1500	chr4:48908292-48908850	S_Shore			NA	4:48603058-48603821	4:48908248-48909217	Promoter_Associated	TRUE
cg02085953	-0.0178362	0.00477975	0.000227802	80	532	-0.0197384	0.00629212	0.00177591	-0.016689	0.00257672	1.10529e-10	166	0.00337934	7.87084e-07	0.00728366	0.00672924	-0.0174061	0.00258038	-6.74554	1.52459e-11	0	0.155658	0.925123	9.88334e-09	37	2	97202260	2	96565987	F		rs13020129	NA	NA	ARID5A	NM_212481	TSS1500	chr2:97202313-97203787	N_Shore			NA		2:97202196-97202767	Promoter_Associated	NA
cg00443981	-0.023654	0.0115862	0.0420739	80	532	-0.0135246	0.00598397	0.024108	-0.0327741	0.00382778	1.81238e-17	166	0.00502009	6.63963e-11	0.00692694	0.0508825	-0.0258724	0.00383565	-6.74524	1.52778e-11	0.608174	5.10431	0.0779137	9.89059e-09	37	17	58499679	17	55854461	F			NA	NA	C17orf64	NM_181707	TSS200	chr17:58498711-58499332	S_Shore			TRUE				NA
cg24129923	0.0145317	0.00427485	0.000767478	80	532	-0.00958986	0.0133173	0.471692	0.0180954	0.00227189	2.3959e-15	166	0.00297955	1.25389e-09	0.0154159	0.533892	0.0162798	0.00241423	6.74327	1.54857e-11	0.403804	3.3546	0.186878	1.00116e-08	37	17	7814251	17	7754976	F			NA	NA	CHD3;CHD3;CHD3	NM_001005271;NM_005852;NM_001005273	Body;Body;Body					NA	17:7754897-7754977			NA
cg04682905	0.019438	0.0054303	0.000401664	80	532	-0.00107845	0.00660692	0.870382	0.0182298	0.00223892	5.8154e-16	166	0.00293631	5.35344e-10	0.00764806	0.887862	0.0164984	0.00244711	6.742	1.56221e-11	0.662304	5.92249	0.0517545	1.00862e-08	37	7	5523636	7	5490162	R			NA	NA	FBXL18	NM_024963	Body	chr7:5526389-5526693	N_Shelf			NA	7:5490102-5490218			NA
cg10149582	-0.021998	0.00565201	0.000122679	80	532	-0.0258609	0.0137109	0.0596738	-0.0171805	0.00245801	3.44448e-12	166	0.00322366	9.84706e-08	0.0158716	0.103231	-0.0185894	0.00275762	-6.74109	1.57202e-11	0	0.764599	0.682291	1.01358e-08	37	14	23846456	14	22916296	R			NA	NA	CMTM5;CMTM5;CMTM5;CMTM5	NM_138460;NM_138460;NM_001037288;NM_001037288	1stExon;5'UTR;5'UTR;1stExon					TRUE				NA
cg19852660	-0.0382008	0.0077166	1.24117e-06	80	532	-0.0143441	0.00498453	0.00412323	-0.0197983	0.00328561	1.90734e-09	166	0.00430904	4.33572e-06	0.00577001	0.0129194	-0.0212407	0.00315148	-6.73991	1.58484e-11	0.686093	6.3713	0.0413513	1.02046e-08	37	11	2846681	11	2803257	F			NA	NA	KCNQ1;KCNQ1	NM_000218;NM_181798	Body;Body					NA	11:2803217-2803348			TRUE
cg00506299	0.0306488	0.0068139	9.8411e-06	80	532	-0.0112536	0.0122838	0.359905	0.0238273	0.00323117	2.17543e-13	166	0.00423764	1.879e-08	0.0142196	0.428703	0.0235039	0.00348852	6.73749	1.61144e-11	0.71752	7.08015	0.0290112	1.03619e-08	37	3	16469127	3	16444131	R			NA	NA	RFTN1	NM_015150	Body					TRUE				TRUE
cg26078407	0.0188195	0.00507208	0.000246823	80	532	0.00592419	0.00630861	0.348011	0.0192511	0.00252399	3.28047e-14	166	0.00331018	6.03748e-09	0.00730275	0.417235	0.01746	0.00259163	6.73705	1.6163e-11	0.300677	2.85991	0.23932	1.0376e-08	37	2	240225062	2	239889999	R			NA	NA	HDAC4	NM_006037	Body					NA	2:239889996-239890149			NA
cg00277397	-0.0215445	0.00710261	0.00263166	80	532	-0.0275121	0.0126915	0.030502	-0.0228358	0.00303972	7.79594e-14	166	0.00398656	1.01509e-08	0.0146915	0.0611159	-0.0227908	0.00338298	-6.7369	1.61798e-11	0	0.134189	0.935107	1.0376e-08	37	7	71800412	7	71438348	R			NA	NA	CALN1;CALN1	NM_001017440;NM_031468	5'UTR;Body	chr7:71800757-71802768	N_Shore		RDMR	NA				NA
cg00399027	0.0193174	0.00709701	0.00687262	80	532	-0.00177148	0.00904845	0.84484	0.0220623	0.00257699	1.82597e-17	166	0.0033797	6.66958e-11	0.0104743	0.865698	0.0197302	0.00292959	6.73479	1.64163e-11	0.57388	4.69351	0.0956791	1.05135e-08	37	16	85676861	16	84234362	R			NA	NA	KIAA0182;KIAA0182	NM_001134473;NM_014615	5'UTR;Body	chr16:85674843-85675192	S_Shore			NA	16:84233793-84234460			NA
cg16725944	-0.0347885	0.00675224	4.69352e-07	80	532	-0.0135906	0.00992799	0.17145	-0.0157942	0.00245457	1.45476e-10	166	0.00321913	9.27902e-07	0.0114925	0.236983	-0.0189681	0.00281714	-6.7331	1.66091e-11	0.700628	6.68064	0.0354256	1.06227e-08	37	12	133215533	12	131725606	F			NA	NA	POLE	NM_006231	Body					TRUE		12:133215368-133215671	Gene_Associated	TRUE
cg04834097	-0.0276536	0.00605698	7.29535e-06	80	532	-0.0176048	0.00678964	0.0097091	-0.0182799	0.00301978	1.61097e-09	166	0.0039604	3.91853e-06	0.00785958	0.0250962	-0.0205613	0.00305421	-6.73213	1.67196e-11	0	1.84443	0.397637	1.06791e-08	37	7	63774078	7	63411513	R			NA	NA	LOC728927	NM_001170905	5'UTR					NA		7:63774065-63774850	Promoter_Associated	TRUE
cg25909064	-0.0272134	0.00718844	0.000185322	80	532	-0.0251087	0.0103317	0.0153302	-0.0207759	0.00303511	9.37905e-12	166	0.00398051	1.79502e-07	0.0119598	0.0357805	-0.0225071	0.00334343	-6.73173	1.67652e-11	0	0.665125	0.717084	1.06939e-08	37	11	120082805	11	119588015	F			NA	NA	OAF	NM_178507	Body	chr11:120081487-120082345	S_Shore			NA				NA
cg18129282	-0.0145096	0.00549307	0.00869106	80	532	-0.0297596	0.0114596	0.0095974	-0.0169312	0.00220085	1.98615e-14	166	0.00288638	4.46702e-09	0.0132655	0.0248719	-0.0168849	0.002509	-6.72975	1.6995e-11	0	1.12919	0.56859	1.0826e-08	37	10	89987284	10	89977264	F	rs11202686		NA	NA								TRUE				NA
cg26918117	0.0138476	0.00501894	0.00615519	80	532	-0.013664	0.0115502	0.237195	0.021551	0.00247404	5.10525e-18	166	0.00324467	3.0949e-11	0.0133703	0.306799	0.0179667	0.00266996	6.72921	1.7059e-11	0.732998	7.49059	0.0236286	1.08523e-08	37	7	101603298	7	101390018	F			NA	NA	CUX1;CUX1;CUX1	NM_181500;NM_181552;NM_001913	Body;Body;Body					NA	7:101390014-101390102			NA
cg09639964	-0.0199419	0.00759973	0.00913721	80	532	-0.0273765	0.0151736	0.0716122	-0.025147	0.00318073	3.81006e-15	166	0.00417149	1.65697e-09	0.0175647	0.11909	-0.0240845	0.00358006	-6.72741	1.72712e-11	0	0.397128	0.819907	1.09726e-08	37	17	909300	17	856050	R			NA	NA	ABR;ABR;ABR	NM_021962;NM_001092;NM_001159746	3'UTR;3'UTR;3'UTR	chr17:909981-910442	N_Shore			NA		17:909214-909496	Unclassified_Cell_type_specific	TRUE
cg18563860	0.0204104	0.00576138	0.000459673	80	532	-0.0137117	0.0101566	0.17743	0.0208035	0.00252654	2.76291e-16	166	0.00331353	3.42177e-10	0.0117571	0.243517	0.0187673	0.0027903	6.7259	1.74514e-11	0.752791	8.09031	0.017507	1.10724e-08	37	20	57583391	20	57016786	R			NA	NA	CTSZ	NM_001336	TSS1500	chr20:57581902-57582595	S_Shore			NA		20:57583352-57583596	Unclassified_Cell_type_specific	NA
cg07375256	0.0257048	0.00683684	0.000204681	80	532	0.0059527	0.00757134	0.431999	0.0244127	0.00316379	1.66229e-14	166	0.00414927	4.0142e-09	0.00876446	0.49702	0.0221134	0.00328805	6.72539	1.75121e-11	0.497857	3.98293	0.136495	1.10961e-08	37	7	99222196	7	99060132	R			NA	NA	ZNF498	NM_145115	Body				CDMR	NA		7:99221207-99222704	Promoter_Associated_Cell_type_specific	NA
cg23870903	-0.015056	0.00446349	0.000841367	80	532	-0.0217104	0.0134383	0.106624	-0.0172638	0.00232164	1.37793e-13	166	0.0030448	1.4287e-08	0.015556	0.162825	-0.0166938	0.00248305	-6.72311	1.77884e-11	0	0.273672	0.872113	1.12563e-08	37	6	2790694	6	2735693	F			NA	NA								TRUE				NA
cg01106572	-0.0241505	0.00809525	0.00308747	80	532	-0.0168446	0.00705838	0.0172666	-0.0243486	0.00324526	8.37709e-14	166	0.00425611	1.05985e-08	0.00817067	0.0392463	-0.0229977	0.00342107	-6.72237	1.78786e-11	0	0.688144	0.708878	1.12984e-08	37	7	150744384	7	150375317	F			NA	NA	ACCN3;ACCN3;ABCB8;ACCN3	NM_020322;NM_020321;NM_007188;NM_004769	TSS1500;TSS1500;3'UTR;TSS1500	chr7:150746002-150746381	N_Shore			TRUE				TRUE
cg06635946	-0.0347659	0.00865609	7.48792e-05	80	532	-0.0123452	0.0109809	0.26128	-0.0240871	0.00333088	6.16325e-13	166	0.00436841	3.50925e-08	0.0127113	0.331448	-0.025058	0.00372839	-6.72088	1.80632e-11	0.133228	2.30741	0.315466	1.13999e-08	37	22	46470016	22	44848680	R			NA	NA				chr22:46465976-46468528	S_Shore		RDMR	NA				NA
cg02412616	-0.0183871	0.00732708	0.0126213	80	532	-0.0175044	0.013111	0.182264	-0.0237531	0.00293594	8.81906e-16	166	0.00385045	6.87647e-10	0.015177	0.248768	-0.0223476	0.00332563	-6.71981	1.81962e-11	0	0.527237	0.768267	1.14687e-08	37	22	46422752	22	44801416	F	rs7510776		NA	NA				chr22:46423299-46423652	N_Shore			TRUE				TRUE
cg27059698	-0.0375013	0.00876745	2.55067e-05	80	532	-0.0164829	0.0148158	0.266282	-0.0222163	0.00316473	2.7832e-12	166	0.0041505	8.66577e-08	0.0171506	0.336516	-0.0246251	0.00366473	-6.71948	1.82371e-11	0.264465	2.71911	0.256775	1.14793e-08	37	17	17625521	17	17566246	R			NA	NA	RAI1	NM_030665	5'UTR	chr17:17625605-17628500	N_Shore		RDMR	TRUE				NA
cg06912282	0.031797	0.00615217	4.3334e-07	80	532	-0.0129116	0.00797502	0.10588	0.0169062	0.00225262	8.23472e-14	166	0.00295428	1.049e-08	0.00923175	0.161929	0.0171914	0.0025588	6.71853	1.83571e-11	0.877138	16.2784	0.00029187	1.15396e-08	37	1	1563001	1	1552864	R			NA	NA	MIB2;MIB2;MIB2;MIB2;MIB2;MIB2	NM_001170687;NM_001170688;NM_080875;NM_001170689;NM_001170686;NR_033183	Body;Body;Body;Body;Body;Body	chr1:1563674-1564032	N_Shore			NA	1:1552565-1553073			NA
cg03369999	0.0267769	0.0065158	5.12942e-05	80	532	-0.0172275	0.0116839	0.140792	0.0220154	0.00281905	8.09299e-15	166	0.00369715	2.60534e-09	0.0135251	0.202756	0.0210135	0.00312837	6.71708	1.85397e-11	0.774013	8.85005	0.0119739	1.16391e-08	37	3	194342992	3	195824281	R			NA	NA	TMEM44;TMEM44;TMEM44;TMEM44	NM_001011655;NM_001166306;NM_001166305;NM_138399	Body;Body;Body;Body					NA	3:195824192-195824350			NA
cg17344906	-0.042091	0.0098891	2.7875e-05	80	532	-0.0209084	0.00718217	0.0037115	-0.0260109	0.00408831	2.32001e-10	166	0.00536177	1.22727e-06	0.00831396	0.0119083	-0.0275343	0.00410039	-6.71505	1.87997e-11	0.306196	2.88266	0.236613	1.17868e-08	37	19	13202507	19	13063507	R			NA	NA	NFIX	NM_002501	3'UTR	chr19:13198699-13198999	S_Shelf			NA		19:13202502-13202723	Unclassified_Cell_type_specific	NA
cg19198358	0.0217203	0.0047769	7.92577e-06	80	532	-0.0124314	0.0113641	0.274354	0.018021	0.00253093	1.36832e-12	166	0.00331928	5.66146e-08	0.0131548	0.344658	0.0179222	0.00266913	6.71465	1.88523e-11	0.66427	5.95718	0.0508646	1.17935e-08	37	8	1725179	8	1712586	F	rs7006711	rs35679284	NA	NA	CLN8	NM_018941	Body					NA	8:1712509-1712590			NA
cg00233028	-0.0393364	0.0131918	0.00310138	80	532	-0.0294672	0.0117394	0.0122857	-0.0403929	0.00544403	1.55545e-13	166	0.00713977	1.53645e-08	0.0135893	0.0301271	-0.0382734	0.00570003	-6.71459	1.88598e-11	0	0.514553	0.773155	1.17935e-08	37	11	44642914	11	44599490	F			NA	NA								NA	11:44599444-44599517	11:44641938-44643745	Unclassified	NA
cg00552892	-0.0383234	0.00829649	5.73782e-06	80	532	-0.0171775	0.00899798	0.0566517	-0.0216528	0.00332089	8.32223e-11	166	0.00435531	6.64027e-07	0.0104159	0.0991154	-0.0242808	0.00361636	-6.71415	1.89164e-11	0.458591	3.69406	0.157705	1.18134e-08	37	2	220035927	2	219744171	F			NA	NA	SLC23A3;SLC23A3;SLC23A3	NM_001144890;NM_001144889;NM_144712	TSS1500;TSS1500;TSS1500					TRUE		2:220035844-220036206	Unclassified_Cell_type_specific	TRUE
cg14037218	-0.0429024	0.00785612	9.99079e-08	80	532	-0.032704	0.0134172	0.0150294	-0.0189395	0.0033951	2.66203e-08	166	0.00445263	2.10402e-05	0.0155315	0.0352338	-0.0252305	0.00375857	-6.71279	1.90942e-11	0.725566	7.28772	0.0261512	1.19089e-08	37	1	150522367	1	148788991	F			NA	NA	ADAMTSL4;ADAMTSL4	NM_019032;NM_025008	5'UTR;5'UTR	chr1:150521349-150522368	Island			NA				NA
cg07722360	-0.0251492	0.0130912	0.0556763	80	532	-0.018135	0.0153013	0.236331	-0.045984	0.0052959	6.48646e-18	166	0.00694551	3.57532e-11	0.0177126	0.305907	-0.0389144	0.00579751	-6.71225	1.91641e-11	0.431485	3.51794	0.172222	1.19368e-08	37	20	17691454	20	17639454	F			NA	NA	BANF2;BANF2;BANF2	NM_001014977;NM_178477;NM_001159495	5'UTR;5'UTR;Body					TRUE				NA
cg07560948	-0.0117351	0.00425774	0.00620855	80	532	-0.0153194	0.0129539	0.237352	-0.0147622	0.00185664	2.67326e-15	166	0.00243496	1.3392e-09	0.0149952	0.306962	-0.0140416	0.00209302	-6.70875	1.96302e-11	0	0.388306	0.823532	1.22112e-08	37	1	41264498	1	41037085	F		rs75269975	NA	NA	KCNQ4;KCNQ4	NM_004700;NM_172163	Body;Body	chr1:41267919-41268398	N_Shelf			TRUE				NA
cg04791601	-0.0275013	0.00659807	4.02995e-05	80	532	-0.0241825	0.0116382	0.038074	-0.018967	0.00285255	3.54163e-11	166	0.00374109	3.9799e-07	0.0134722	0.0726547	-0.0212163	0.00316338	-6.70684	1.98887e-11	0	1.31734	0.51754	1.23559e-08	37	1	204159016	1	202425639	R			NA	NA				chr1:204159598-204159833	N_Shore			TRUE				NA
cg19906284	0.0284285	0.00702922	6.68861e-05	80	532	-0.00675108	0.00879135	0.442783	0.0243105	0.00303499	1.67507e-15	166	0.00398035	1.01122e-09	0.0101767	0.507084	0.021982	0.0032789	6.7041	2.02655e-11	0.781539	9.15495	0.0102808	1.25736e-08	37	2	179395912	2	179104158	R			NA	NA	TTN;TTN;TTN;MIR548N;TTN	NM_133378;NM_133432;NM_003319;NR_031666;NM_133437	Body;Body;Body;Body;Body					NA	2:179104131-179104182			NA
cg15519786	-0.0236596	0.00903127	0.00925027	80	532	-0.0205819	0.0084523	0.0151292	-0.0291736	0.00379495	2.07273e-14	166	0.00497703	4.58294e-09	0.00978424	0.0354154	-0.026679	0.00398169	-6.70042	2.07815e-11	0	0.75132	0.686836	1.2877e-08	37	1	3266440	1	3256300	F			NA	NA	PRDM16;PRDM16	NM_022114;NM_199454	Body;Body					NA		1:3266130-3266957	Unclassified_Cell_type_specific	TRUE
cg24612696	-0.0168747	0.00459144	0.000281714	80	532	-0.028261	0.0142192	0.0472408	-0.0167787	0.00237941	2.2268e-12	166	0.00312056	7.58116e-08	0.01646	0.0859875	-0.0170838	0.00254974	-6.70021	2.08114e-11	0	0.472748	0.789486	1.28788e-08	37	1	3089891	1	3079751	R			NA	NA	PRDM16;PRDM16	NM_022114;NM_199454	Body;Body					NA	1:3079749-3080214			NA
cg25345722	0.0271991	0.00668836	6.11069e-05	80	532	0.00341191	0.00943777	0.717819	0.0265271	0.00355834	1.19773e-13	166	0.00466673	1.31346e-08	0.010925	0.75481	0.0241964	0.00361197	6.69895	2.0992e-11	0.508643	4.07036	0.130657	1.29738e-08	37	3	169656700	3	171139394	F			NA	NA	SAMD7	NM_182610	3'UTR					NA				NA
cg16179674	0.0131406	0.00570368	0.0219169	80	532	-0.00926946	0.0108225	0.392004	0.0199522	0.00227221	2.79052e-18	166	0.00297998	2.15044e-11	0.0125279	0.459359	0.0173102	0.00258441	6.69793	2.11389e-11	0.656463	5.82179	0.0544271	1.30477e-08	37	10	6268364	10	6308370	R			NA	NA	PFKFB3;PFKFB3	NM_004566;NM_001145443	Body;Body					NA	10:6308194-6308595			NA
cg10012530	-0.0199821	0.0063648	0.00186221	80	532	-0.0132287	0.0125845	0.29352	-0.0205183	0.00266693	1.97785e-14	166	0.00349765	4.45579e-09	0.0145676	0.363829	-0.0200901	0.00299961	-6.69758	2.11904e-11	0	0.23712	0.888198	1.30625e-08	37	2	129073706	2	128790176	R			NA	NA	HS6ST1	NM_004807	Body	chr2:129075197-129077639	N_Shore			TRUE		2:129073490-129073995	Promoter_Associated	NA
cg13732465	-0.0281153	0.00671428	3.71973e-05	80	532	-0.0100861	0.00905677	0.265796	-0.0159988	0.00224045	1.1814e-12	166	0.00293833	5.18418e-08	0.010484	0.336023	-0.0174602	0.00260728	-6.69671	2.13158e-11	0.386582	3.26042	0.195889	1.31229e-08	37	9	139549756	9	138669577	F			NA	NA				chr9:139551254-139551559	N_Shore			NA				NA
cg08844900	-0.018643	0.00511489	0.000315573	80	532	-0.0213885	0.011902	0.0727428	-0.016828	0.00237046	1.59178e-12	166	0.00310883	6.19898e-08	0.0137776	0.120562	-0.0174635	0.00260856	-6.6947	2.16115e-11	0	0.176126	0.915703	1.32794e-08	37	3	129326790	3	130809480	R			NA	NA	PLXND1	NM_015103	TSS1500	chr3:129323915-129325332	S_Shore			NA		3:129326446-129326914	Unclassified_Cell_type_specific	NA
cg05839709	-0.024794	0.0100054	0.0137635	80	532	-0.0380884	0.0148609	0.0105778	-0.0361719	0.00467587	1.43001e-14	166	0.00613235	3.66729e-09	0.0172027	0.0268221	-0.0334897	0.0050025	-6.6946	2.16257e-11	0	1.0181	0.601066	1.32794e-08	37	11	109962727	11	109467937	R			NA	NA	ZC3H12C	NM_033390	TSS1500	chr11:109963240-109964677	N_Shore			NA				NA
cg05899869	-0.0301158	0.0084866	0.000449731	80	532	-0.0194619	0.0141314	0.168874	-0.0267349	0.00365254	3.24891e-13	166	0.00479026	2.39015e-08	0.0163583	0.234155	-0.0270578	0.00404222	-6.69379	2.17469e-11	0	0.349998	0.839458	1.33367e-08	37	6	3053528	6	2998527	R			NA	NA								NA	6:2998495-2998558	6:3053446-3054329	Promoter_Associated	NA
cg05385331	-0.025659	0.00756856	0.000792559	80	532	-0.0168812	0.0110567	0.127252	-0.0212603	0.00286831	1.64455e-13	166	0.00376175	1.58867e-08	0.0127991	0.18719	-0.0217915	0.00325767	-6.68929	2.24254e-11	0	0.428244	0.80725	1.37351e-08	37	1	41958055	1	41730642	F	rs10218591		NA	NA				chr1:41961850-41962316	N_Shelf			NA		1:41957450-41958708	Unclassified	NA
cg02000253	-0.0312279	0.00916458	0.000745917	80	532	-0.0341757	0.0116174	0.00336751	-0.0239974	0.00348593	7.17578e-12	166	0.00457175	1.52887e-07	0.0134481	0.0110442	-0.0261782	0.00391389	-6.68854	2.25402e-11	0	0.884806	0.642491	1.37878e-08	37	19	13107687	19	12968687	F			NA	NA	NFIX	NM_002501	Body	chr19:13106817-13107688	Island			NA				NA
cg09125127	-0.0356207	0.00769287	5.45785e-06	80	532	-0.0132348	0.00752148	0.0788971	-0.0217411	0.00331513	6.48181e-11	166	0.00434775	5.71679e-07	0.00870675	0.128495	-0.023215	0.00347125	-6.68781	2.26528e-11	0.503646	4.02938	0.133362	1.38389e-08	37	7	2549030	7	2515556	F			NA	NA								TRUE	7:2515238-2515709	7:2547843-2549053	Promoter_Associated_Cell_type_specific	NA
cg20638525	-0.010986	0.00604405	0.0701201	80	532	-0.021841	0.0125265	0.0816556	-0.0205096	0.00243825	6.40301e-17	166	0.00319774	1.41963e-10	0.0145005	0.132009	-0.0185517	0.0027743	-6.68699	2.27804e-11	0	1.99322	0.369129	1.3899e-08	37	11	45043197	11	44999773	F			NA	NA								TRUE				NA
cg14827056	0.0193246	0.00532033	0.000330747	80	532	0.00802519	0.00394235	0.0421503	0.0161688	0.0021939	2.2455e-13	166	0.00287727	1.91508e-08	0.0045636	0.0786591	0.0147995	0.0022133	6.68661	2.28397e-11	0.365761	3.15339	0.206657	1.39174e-08	37	8	141550539	8	141619721	R			NA	NA	EIF2C2;EIF2C2	NM_012154;NM_001164623	Body;Body					NA	8:141619721-141620609			NA
cg27560292	-0.0258473	0.00524312	1.36918e-06	80	532	-0.0111658	0.00653911	0.0881505	-0.0138404	0.0022145	4.74343e-10	166	0.00290428	1.88371e-06	0.00756957	0.140189	-0.0161033	0.00240852	-6.68597	2.29396e-11	0.554205	4.48636	0.10612	1.39604e-08	37	11	6632884	11	6589460	F			NA	TRUE	TAF10	NM_006284	Body	chr11:6632879-6633787	Island		RDMR	NA	11:6589456-6590464	11:6632465-6634344	Promoter_Associated	NA
cg26748477	-0.0282234	0.00698557	6.80019e-05	80	532	-0.0249445	0.0103993	0.0167068	-0.018825	0.00283794	3.93602e-11	166	0.00372192	4.23983e-07	0.0120381	0.0382535	-0.0211831	0.00316892	-6.68464	2.31486e-11	0	1.51478	0.468888	1.40697e-08	37	17	38516415	17	35769941	F			NA	NA				chr17:38518965-38520264	N_Shelf			NA				NA
cg20830848	-0.028069	0.00608082	5.82227e-06	80	532	-0.0195145	0.0116331	0.0938758	-0.0148954	0.0022681	6.10037e-11	166	0.00297459	5.51278e-07	0.0134663	0.147299	-0.0175177	0.00262092	-6.68378	2.32859e-11	0.475063	3.80998	0.148824	1.41351e-08	37	7	134853645	7	134504185	R			NA	NA	C7orf49;C7orf49;C7orf49	NR_024185;NR_024186;NM_024033	Body;Body;Body	chr7:134854975-134855696	N_Shore			TRUE		7:134853565-134854514	Promoter_Associated	NA
cg25514148	-0.0107224	0.00471037	0.0235344	80	532	-0.00776461	0.00405694	0.0560255	-0.0159903	0.0019389	2.48326e-16	166	0.00254285	3.20902e-10	0.00469625	0.0982569	-0.0134996	0.00202004	-6.68283	2.34378e-11	0.285276	2.79828	0.246809	1.4199e-08	37	11	46294375	11	46250951	F			NA	NA								TRUE				TRUE
cg13463639	-0.0311582	0.00731236	2.73253e-05	80	532	-0.0286952	0.0111236	0.0100853	-0.0185678	0.0028784	1.31004e-10	166	0.00377499	8.71445e-07	0.0128765	0.0258476	-0.0216924	0.00324604	-6.68275	2.34506e-11	0.247151	2.65657	0.264931	1.4199e-08	37	11	417907	11	407907	F			NA	NA	SIGIRR;SIGIRR	NM_001135053;NM_021805	TSS1500;TSS1500	chr11:416419-417650	S_Shore			NA				NA
cg17034109	-0.0276771	0.0065331	3.03039e-05	80	532	-0.0202126	0.00799127	0.0116389	-0.0152975	0.00233497	6.77469e-11	166	0.00306229	5.87019e-07	0.00925056	0.0288882	-0.0177488	0.00265604	-6.68243	2.35005e-11	0.338006	3.02117	0.22078	1.42112e-08	37	1	110036417	1	109837940	R			NA	TRUE	CYB561D1;CYB561D1;CYB561D1;CYB561D1;CYB561D1	NM_001134403;NM_182580;NM_001134402;NM_001134400;NM_001134404	TSS1500;TSS1500;TSS1500;TSS1500;TSS1500	chr1:110036545-110036943	N_Shore			NA		1:110036352-110037147	Promoter_Associated	NA
cg25642069	0.0167236	0.00534395	0.00192484	80	532	-0.00674494	0.00804549	0.40211	0.0183878	0.00219126	7.56877e-17	166	0.00287381	1.56999e-10	0.00931332	0.468928	0.0163116	0.00244245	6.67839	2.41578e-11	0.699553	6.65675	0.0358513	1.45902e-08	37	8	144408230	8	144479605	F	rs2956268		NA	NA	TOP1MT	NM_052963	Body					NA	8:144479569-144480120			NA
cg07747220	-0.0704731	0.012303	2.48169e-08	80	532	-0.0144023	0.00613026	0.0190722	-0.0356905	0.00557655	1.81855e-10	166	0.00731357	1.06066e-06	0.00709629	0.0424019	-0.0314179	0.00470567	-6.67661	2.44527e-11	0.876298	16.1678	0.00030846	1.47496e-08	37	20	3052115	20	3000115	F			NA	NA	OXT	NM_000915	TSS200	chr20:3052097-3053103	Island			NA				NA
cg22299454	0.0089284	0.00363716	0.0146691	80	532	0.0056667	0.0070414	0.421216	0.0115324	0.00141039	4.39853e-16	166	0.00184971	4.52592e-10	0.00815101	0.48692	0.0107878	0.00161602	6.67554	2.46329e-11	0	0.818129	0.664271	1.48395e-08	37	4	165304443	4	165523893	F			NA	NA	2024-03-01	NM_001166373	TSS200	chr4:165304328-165305177	Island			NA	4:165523779-165524912			NA
cg24847230	-0.0151574	0.00414757	0.0003044	80	532	-0.00955514	0.00512368	0.0625994	-0.0112463	0.00157941	1.36585e-12	166	0.00207138	5.65535e-08	0.00593109	0.107174	-0.0118072	0.0017688	-6.67526	2.46799e-11	0	0.869976	0.647273	1.48406e-08	37	17	46986807	17	44341806	R			NA	NA	UBE2Z	NM_023079	Body	chr17:46985588-46986537	S_Shore			NA		17:46985031-46987020	Promoter_Associated	NA
cg11798182	-0.047729	0.0121594	0.000107645	80	532	-0.0181352	0.0119996	0.131144	-0.0325315	0.00452409	8.26553e-13	166	0.00593329	4.18461e-08	0.0138906	0.191697	-0.0332298	0.00497813	-6.67516	2.46969e-11	0.235654	2.61661	0.270277	1.48406e-08	37	14	98444513	14	97514266	F			NA	NA	C14orf64	NR_015430	TSS200					NA		14:98444107-98445301	Unclassified_Cell_type_specific	NA
cg05661533	0.0162948	0.00760262	0.032897	80	532	0.00114527	0.00620124	0.853528	0.0260197	0.00281335	4.42378e-20	166	0.00368967	1.76326e-12	0.00717845	0.873241	0.0201106	0.00301289	6.67485	2.47491e-11	0.795853	9.79684	0.00745836	1.48532e-08	37	5	1495043	5	1548043	R			NA	NA	LPCAT1	NM_024830	Body	chr5:1494853-1495287	Island			NA	5:1547887-1548318	5:1494867-1495821	Unclassified	NA
cg10163338	-0.0192465	0.00453927	2.98539e-05	80	532	-0.00324473	0.00217563	0.136293	-0.0132813	0.00163043	5.64356e-16	166	0.00213829	5.25775e-10	0.00251848	0.197618	-0.0102386	0.00153411	-6.67397	2.48968e-11	0.853745	13.6747	0.00107292	1.49231e-08	37	16	85519308	16	84076809	F			NA	NA				chr16:85519109-85519357	Island			NA	16:84076562-84076810			NA
cg11311053	0.0182775	0.00548858	0.000977378	80	532	-0.0116705	0.0128068	0.362457	0.0184534	0.00231982	2.59792e-15	166	0.00304242	1.31639e-09	0.014825	0.431155	0.0174732	0.00261909	6.67145	2.53289e-11	0.498726	3.98984	0.136025	1.51631e-08	37	12	124912049	12	123478002	F			NA	NA	NCOR2;NCOR2	NM_006312;NM_001077261	Body;Body	chr12:124911243-124911464	S_Shore			NA	12:123477863-123478056			TRUE
cg25150721	-0.0377395	0.00794098	3.13033e-06	80	532	-0.0158491	0.00876873	0.0711051	-0.0206544	0.00323696	2.05961e-10	166	0.00424523	1.14278e-06	0.0101505	0.118428	-0.0234218	0.00351253	-6.66806	2.59201e-11	0.527455	4.2324	0.120489	1.54975e-08	37	1	100826388	1	100598976	F			NA	NA	CDC14A;CDC14A;CDC14A	NM_003672;NM_033312;NM_033313	Body;Body;Body					TRUE				NA
cg13856810	-0.0136861	0.00705563	0.0533541	80	532	-0.0182467	0.0137121	0.183706	-0.0228656	0.00273136	8.92843e-17	166	0.00358214	1.73412e-10	0.0158729	0.25033	-0.0208778	0.0031313	-6.66747	2.60253e-11	0	1.37433	0.503	1.5541e-08	37	1	861886	1	851749	R			NA	NA	SAMD11	NM_152486	Body	chr1:858970-861632	S_Shore			NA				NA
cg03126058	-0.0219063	0.00816341	0.00769325	80	532	-0.0243921	0.00670699	0.000295582	-0.0225342	0.00328056	7.96066e-12	166	0.00430241	1.62701e-07	0.0077639	0.00167954	-0.0227841	0.00341757	-6.66677	2.61488e-11	0	0.0578285	0.9715	1.55952e-08	37	1	3282757	1	3272617	F	rs77953771		NA	NA	PRDM16;PRDM16	NM_022114;NM_199454	Body;Body					NA	1:3272273-3272934			NA
cg08409562	-0.0293202	0.00677143	2.0393e-05	80	532	-0.0209334	0.0089066	0.0190239	-0.0175898	0.00274327	1.68446e-10	166	0.00359777	1.01309e-06	0.0103101	0.0423185	-0.0202382	0.00303626	-6.6655	2.63759e-11	0.147231	2.3453	0.309546	1.5711e-08	37	6	31737885	6	31845864	R			NA	NA	C6orf27	NM_025258	Body					NA		6:31737524-31738019	Unclassified	NA
cg19653417	-0.0252526	0.00789608	0.00153217	80	532	-0.0222351	0.0127117	0.080683	-0.0255167	0.00344186	1.62624e-13	166	0.00451395	1.57803e-08	0.0147149	0.130773	-0.0252386	0.00378681	-6.66488	2.64888e-11	0	0.0454605	0.977526	1.57525e-08	37	12	132654924	12	131220877	F			NA	NA				chr12:132653023-132653236	S_Shore			TRUE	12:131220858-131220944			TRUE
cg06305891	0.0235354	0.00765303	0.00229781	80	532	-0.00596342	0.00502807	0.236	0.0237748	0.00245367	7.43074e-22	166	0.00321796	1.48881e-13	0.00582041	0.305566	0.0176145	0.00264294	6.66475	2.65116e-11	0.903256	20.6731	3.2426e-05	1.57525e-08	37	3	195897904	3	197382301	R			NA	NA								NA	3:197382197-197382367			NA
cg02712222	-0.0184126	0.00412083	1.12167e-05	80	532	-0.0289172	0.0149035	0.0527319	-0.0115017	0.00176876	9.33556e-11	166	0.00231971	7.11349e-07	0.0172521	0.0937078	-0.013378	0.0020077	-6.66334	2.67672e-11	0.323917	2.95822	0.227841	1.58846e-08	37	6	7314903	6	7259902	F			NA	NA	SSR1	NM_003144	TSS1500	chr6:7312811-7313656	S_Shore			NA				NA
cg24736412	-0.0266863	0.00831342	0.0014721	80	532	-0.0235082	0.00844183	0.00549699	-0.027197	0.00389105	3.44407e-12	166	0.00510307	9.84636e-08	0.00977213	0.0161442	-0.0264705	0.00397334	-6.66202	2.70087e-11	0	0.112832	0.945146	1.60071e-08	37	6	116693156	6	116799849	R			NA	NA	DSE;DSE	NM_001080976;NM_013352	5'UTR;5'UTR	chr6:116691827-116692868	S_Shore			NA				NA
cg25450819	-0.0377758	0.0105847	0.000417669	80	532	-0.0425261	0.0148186	0.00422718	-0.034172	0.0051356	3.42959e-11	166	0.00673527	3.90397e-07	0.0171538	0.0131711	-0.035934	0.00539414	-6.66166	2.70743e-11	0	0.246401	0.884086	1.60071e-08	37	5	37717768	5	37753525	R			NA	NA	WDR70	NM_018034	Body					TRUE				TRUE
cg07045089	-0.0463807	0.00993591	4.60429e-06	80	532	-0.0163291	0.00679327	0.016479	-0.0238725	0.00370311	1.34584e-10	166	0.00485658	8.85635e-07	0.00786378	0.0378476	-0.0254156	0.0038153	-6.6615	2.71043e-11	0.660346	5.88834	0.0526457	1.60071e-08	37	1	3620218	1	3610078	R			NA	NA	TP73;TP73;TP73;TP73	NM_001126240;NM_005427;NM_001126242;NM_001126241	Body;Body;Body;Body	chr1:3623318-3623521	N_Shelf			NA		1:3619980-3620274	Unclassified_Cell_type_specific	TRUE
cg09566302	-0.0212323	0.00725277	0.00368061	80	532	-0.012981	0.0104732	0.21558	-0.0186998	0.00241003	1.19513e-14	166	0.00316072	3.29269e-09	0.0121236	0.284294	-0.0187731	0.00281816	-6.66148	2.71078e-11	0	0.34375	0.842084	1.60071e-08	37	16	30964627	16	30872128	F			NA	NA	ORAI3	NM_152288	Body	chr16:30968425-30969815	N_Shelf			NA		16:30964428-30966057	Unclassified	NA
cg04299080	-0.0146338	0.00731292	0.0462888	80	532	-0.017999	0.00567224	0.00157148	-0.0200649	0.00265138	5.14722e-14	166	0.00347726	7.91211e-09	0.00656609	0.00612145	-0.0188652	0.00283299	-6.65912	2.75463e-11	0	0.471229	0.790085	1.62459e-08	37	1	38274753	1	38047340	R			NA	NA	C1orf122;C1orf122;YRDC	NM_198446;NM_001142726;NM_024640	3'UTR;3'UTR;TSS1500	chr1:38273374-38274402	S_Shore			NA		1:38272955-38274948	Promoter_Associated	NA
cg22563815	-0.0476153	0.00978144	1.83191e-06	80	532	-0.0308777	0.0112583	0.00624472	-0.0225762	0.0038249	4.01999e-09	166	0.00501631	6.77732e-06	0.0130324	0.0178218	-0.0281145	0.00422276	-6.65784	2.77878e-11	0.618215	5.23855	0.0728556	1.63489e-08	37	15	78856949	15	76644004	F			NA	TRUE	CHRNA5	NM_000745	TSS1500	chr15:78857725-78858269	N_Shore			NA				NA
cg04326808	-0.0293154	0.00782996	0.000217331	80	532	-0.0232225	0.0114523	0.0429506	-0.0265105	0.0038604	8.05492e-12	166	0.00506286	1.63853e-07	0.013257	0.0798232	-0.0269537	0.00404842	-6.65783	2.77894e-11	0	0.177854	0.914912	1.63489e-08	37	15	39543043	15	37330335	F			NA	NA	C15orf54;C15orf54	NM_207445;NM_207445	1stExon;5'UTR					NA				NA
cg05656900	-0.0314029	0.00898185	0.000543617	80	532	-0.0174014	0.0107797	0.106904	-0.022951	0.00313678	3.31627e-13	166	0.00411385	2.41975e-08	0.0124785	0.163162	-0.0238383	0.00358273	-6.65367	2.85882e-11	0	1.02193	0.599916	1.67981e-08	37	2	26235097	2	26088601	F			NA	NA								TRUE				NA
cg21534578	-0.01803	0.00735553	0.0148114	80	532	-0.0145469	0.0081301	0.0739905	-0.0181377	0.00230492	5.08662e-15	166	0.00302287	1.97112e-09	0.00941127	0.122181	-0.0178322	0.00268019	-6.65333	2.86526e-11	0	0.1328	0.935757	1.68153e-08	37	1	197745159	1	196011782	R			NA	NA	DENND1B;DENND1B	NM_144977;NM_001142795	TSS1500;TSS1500	chr1:197743931-197744788	S_Shore			TRUE		1:197745048-197745377	Promoter_Associated	NA
cg00288957	-0.0242865	0.00695954	0.000556645	80	532	-0.0156985	0.0120761	0.194026	-0.0243104	0.00332149	3.25872e-13	166	0.00435609	2.39448e-08	0.0139791	0.261438	-0.0237424	0.00357	-6.65055	2.92003e-11	0	0.354226	0.837685	1.71156e-08	37	15	65203541	15	62990594	R			NA	NA	ANKDD1A	NM_182703	TSS1500	chr15:65203730-65204392	N_Shore			NA				TRUE
cg19281794	0.0261936	0.00931843	0.00526683	80	532	0.00828412	0.00723955	0.252883	0.0279995	0.00338715	2.12061e-16	166	0.0044422	2.91829e-10	0.00838039	0.322902	0.0240545	0.00361714	6.65015	2.92788e-11	0.543651	4.38261	0.111771	1.71406e-08	37	3	112218761	3	113701451	F		rs61109654	NA	NA	BTLA;BTLA	NM_181780;NM_001085357	TSS1500;TSS1500					NA				NA
cg27133780	0.0275923	0.00781247	0.00047805	80	532	-0.00497184	0.0081488	0.541965	0.0293928	0.00343594	1.93329e-17	166	0.0045062	6.90297e-11	0.00943291	0.598142	0.0239849	0.00360681	6.64989	2.93314e-11	0.819444	11.0769	0.00393268	1.71503e-08	37	3	32474793	3	32449797	R			NA	NA	CMTM7;CMTM7	NM_138410;NM_181472	Body;Body					TRUE		3:32474322-32474949	Promoter_Associated	NA
cg17723958	0.0350613	0.00911803	0.000147265	80	532	0.00676114	0.00526148	0.199194	0.0311347	0.00376576	2.09544e-16	166	0.00493875	2.89741e-10	0.0060906	0.266959	0.0235104	0.00353589	6.64908	2.94924e-11	0.82685	11.5507	0.00310318	1.72234e-08	37	12	124429295	12	122995248	F	rs76978974		NA	NA	CCDC92	NM_025140	5'UTR					NA	12:122995142-122995282			NA
cg07466463	0.0271011	0.00820831	0.00107806	80	532	0.00530071	0.00614747	0.388831	0.0326028	0.00380254	1.64033e-17	166	0.00498698	6.2525e-11	0.00711621	0.456346	0.0243032	0.00365641	6.64675	2.99638e-11	0.800328	10.0165	0.00668275	1.74773e-08	37	8	141574207	8	141643389	F			NA	NA	EIF2C2;EIF2C2	NM_012154;NM_001164623	Body;Body					NA	8:141643342-141643404			NA
cg04774505	-0.0180772	0.00527586	0.000697607	80	532	-0.0216699	0.0125586	0.0848625	-0.0166506	0.00230394	6.36221e-13	166	0.00302158	3.57676e-08	0.0145376	0.136064	-0.01715	0.00258038	-6.64633	3.00501e-11	0	0.154865	0.925489	1.75062e-08	37	14	24549943	14	23619783	F			NA	NA	NRL	NM_006177	3'UTR	chr14:24550317-24551148	N_Shore			NA				TRUE
cg14522298	0.0228994	0.00667935	0.000692701	80	532	0.0109063	0.00648948	0.0932695	0.0206049	0.00277963	1.6362e-13	166	0.00364545	1.58382e-08	0.00751212	0.14655	0.0195611	0.00294393	6.64456	3.0412e-11	0	1.65915	0.436236	1.76954e-08	37	7	73645783	7	73283719	R			NA	NA								NA	7:73283636-73283867	7:73645708-73645878	Gene_Associated_Cell_type_specific	NA
cg06419268	0.0183253	0.00636231	0.00426113	80	532	0.0038822	0.00549348	0.479985	0.0242806	0.00281802	1.14641e-17	166	0.0036958	5.03885e-11	0.00635916	0.541538	0.0189682	0.00285545	6.64278	3.07814e-11	0.740404	7.70429	0.0212341	1.78885e-08	37	1	206879950	1	204946573	R			NA	NA	MAPKAPK2;MAPKAPK2	NM_032960;NM_004759	Body;Body					TRUE		1:206879731-206879985	Unclassified_Cell_type_specific	TRUE
cg08090640	-0.0237053	0.00903733	0.00916309	80	532	-0.0202105	0.00896564	0.0244799	-0.0272482	0.00357026	3.16422e-14	166	0.00468235	5.90812e-09	0.0103785	0.0514925	-0.0256289	0.00385933	-6.64077	3.12057e-11	0	0.437467	0.803536	1.81049e-08	37	17	41159289	17	38412815	R			NA	TRUE	IFI35	NM_005533	Body					NA				NA
cg05139061	0.0228761	0.00653294	0.000533157	80	532	-0.00578606	0.01004	0.564591	0.0208392	0.00262144	2.70635e-15	166	0.00343799	1.34914e-09	0.0116221	0.618591	0.019545	0.00294324	6.64065	3.12296e-11	0.611812	5.15214	0.0760723	1.81049e-08	37	16	89891535	16	88419036	R			NA	NA				chr16:89894307-89895145	N_Shelf			NA				NA
cg08782022	0.0334068	0.00962186	0.000593133	80	532	0.0112267	0.0070365	0.111037	0.0305994	0.00395643	1.4497e-14	166	0.00518881	3.69753e-09	0.00814533	0.168111	0.0264469	0.0039836	6.63896	3.15896e-11	0.570378	4.65525	0.0975269	1.82914e-08	37	16	4730136	16	4670137	F		rs74529238	NA	NA	MGRN1;MGRN1;MGRN1;MGRN1	NM_015246;NM_001142291;NM_001142290;NM_001142289	Body;Body;Body;Body	chr16:4730262-4730487	N_Shore			TRUE	16:4670056-4670912			TRUE
cg26267561	-0.0507902	0.0102109	1.10914e-06	80	532	-0.0307993	0.0113154	0.00664663	-0.0237798	0.0041307	9.51628e-09	166	0.00541736	1.1358e-05	0.0130985	0.0187047	-0.0298407	0.00449494	-6.63872	3.1642e-11	0.634132	5.46645	0.0650092	1.82995e-08	37	20	3052224	20	3000224	F			NA	TRUE	OXT	NM_000915	TSS200	chr20:3052097-3053103	Island			NA	20:3000147-3001103			NA
cg24123198	-0.0562148	0.0121654	5.69613e-06	80	532	-0.0173555	0.0120264	0.149419	-0.0343652	0.0051659	3.46683e-11	166	0.00677501	3.92932e-07	0.0139216	0.212521	-0.0361416	0.00544713	-6.63498	3.2454e-11	0.566373	4.61226	0.0996463	1.87421e-08	37	4	184018031	4	184255025	F			NA	NA				chr4:184018830-184021379	N_Shore			NA				NA
cg00677334	-0.0241881	0.00605374	8.13953e-05	80	532	-0.0269297	0.0121521	0.0269972	-0.0195723	0.00298631	6.662e-11	166	0.00391651	5.81148e-07	0.0140671	0.0555712	-0.0212448	0.00320201	-6.63484	3.24858e-11	0	0.582078	0.747487	1.87421e-08	37	16	68765982	16	67323483	F		rs73557383	NA	NA								TRUE				TRUE
cg20288341	-0.034854	0.00939462	0.000247215	80	532	-0.0220984	0.0152238	0.147054	-0.0258129	0.00362379	1.34044e-12	166	0.00475255	5.59201e-08	0.0176228	0.209855	-0.027351	0.00412309	-6.63362	3.27548e-11	0	0.83141	0.659875	1.88744e-08	37	6	31683131	6	31791110	F	rs3749952		NA	NA	LY6G6E;LY6G6E;LY6G6D	NR_003673;NR_024541;NM_021246	TSS1500;TSS1500;TSS200					NA				NA
cg05308645	-0.0192427	0.00622049	0.00216608	80	532	-0.0213609	0.00954412	0.0255157	-0.0173296	0.00237828	4.13051e-13	166	0.00311908	2.76038e-08	0.0110481	0.0531812	-0.0179323	0.00270344	-6.63315	3.28607e-11	0	0.178023	0.914835	1.89126e-08	37	3	184107534	3	185590228	R			NA	NA	CHRD	NM_003741	3'UTR	chr3:184104308-184104519	S_Shelf			NA				NA
cg04614290	-0.0517158	0.0104614	1.28309e-06	80	532	-0.0356044	0.0127093	0.00522303	-0.0232909	0.00399434	6.15206e-09	166	0.00523853	8.74546e-06	0.0147121	0.015517	-0.0295983	0.00446332	-6.63145	3.32412e-11	0.671388	6.08621	0.0476867	1.91086e-08	37	19	2327696	19	2278696	F			NA	NA	LSM7;SPPL2B;SPPL2B	NM_016199;NM_152988;NM_001077238	Body;TSS1500;TSS1500	chr19:2328364-2329089	N_Shore			NA		19:2327637-2328112	Promoter_Associated	TRUE
cg21981144	-0.0290541	0.00670105	1.98955e-05	80	532	-0.0276697	0.0117223	0.0185176	-0.0167122	0.00259697	1.44861e-10	166	0.00340589	9.25553e-07	0.0135696	0.0414399	-0.0196475	0.00296296	-6.63106	3.33276e-11	0.347005	3.06281	0.216231	1.91352e-08	37	19	45248572	19	49940412	R			NA	NA				chr19:45251975-45252330	N_Shelf			NA				NA
cg07902673	-0.0361772	0.00826016	1.64738e-05	80	532	-0.00770372	0.00505136	0.127676	-0.0255069	0.00340899	9.77062e-14	166	0.00447085	1.16238e-08	0.00584737	0.187682	-0.0216285	0.00326282	-6.62878	3.38464e-11	0.790041	9.52568	0.00854132	1.94097e-08	37	1	87793396	1	87565984	R		rs11161980	NA	NA	LMO4	NM_006769	TSS1500	chr1:87793802-87795142	N_Shore			NA				NA
cg18168740	0.0172441	0.00604743	0.00465574	80	532	-0.00427892	0.00913602	0.63967	0.0183795	0.00221824	1.81163e-16	166	0.0029092	2.65451e-10	0.0105757	0.685773	0.0168667	0.0025446	6.62843	3.39277e-11	0.531847	4.27211	0.11812	1.9433e-08	37	15	41797753	15	39585045	F	rs67824971		NA	NA	LTK;LTK;LTK	NM_206961;NM_001135685;NM_002344	Body;Body;Body	chr15:41793562-41795305	S_Shelf			NA		15:41797720-41797923	Unclassified_Cell_type_specific	NA
cg09565226	-0.0299319	0.00850025	0.000496647	80	532	-0.0256566	0.0096609	0.0080878	-0.0251308	0.0037254	1.84768e-11	166	0.00488581	2.6949e-07	0.0111833	0.0217794	-0.0262394	0.00396129	-6.62396	3.49709e-11	0	0.242908	0.885632	2.00064e-08	37	16	84759648	16	83317149	R			NA	NA	USP10	NM_005153	Body					TRUE		16:84759308-84760785	Promoter_Associated	NA
cg08513626	-0.0148068	0.00453644	0.00122648	80	532	-0.0250539	0.0143618	0.081499	-0.0154021	0.00209978	2.89905e-13	166	0.00275383	2.23225e-08	0.016625	0.13181	-0.0154346	0.00233079	-6.62207	3.54211e-11	0	0.354073	0.837749	2.02397e-08	37	16	67047148	16	65604649	R			NA	NA				chr16:67047605-67048470	N_Shore			NA				NA
cg04986324	-0.0286436	0.0103312	0.00591268	80	532	-0.0157679	0.0110823	0.155222	-0.0338824	0.00428429	3.73617e-15	166	0.00561879	1.63759e-09	0.0128286	0.219027	-0.0305049	0.00460677	-6.62174	3.54989e-11	0	1.71344	0.424553	2.02599e-08	37	22	46451319	22	44829983	R			NA	NA	LOC150381;C22orf26	NR_027034;NM_018280	Body;TSS1500	chr22:46449632-46450115	S_Shore			NA		22:46451133-46451326	Unclassified_Cell_type_specific	NA
cg05555337	-0.0137315	0.00525289	0.00940111	80	532	-0.0227423	0.0144398	0.115699	-0.0195599	0.00248162	4.60387e-15	166	0.00325462	1.85651e-09	0.0167153	0.17365	-0.0180711	0.00272948	-6.62069	3.57524e-11	0	0.969837	0.615747	2.03803e-08	37	17	46669113	17	44024112	F			NA	NA	LOC404266;HOXB5;LOC404266;LOC404266;LOC404266	NR_033203;NM_002147;NR_033201;NR_033204;NR_033202	TSS1500;3'UTR;Body;TSS1500;Body	chr17:46669434-46669811	N_Shore			NA				NA
cg26671246	-0.0124667	0.0050873	0.0148385	80	532	-0.0116613	0.0048356	0.0161327	-0.0145065	0.00190355	3.44595e-14	166	0.00249648	6.21851e-09	0.00559762	0.0372278	-0.0137722	0.0020806	-6.61934	3.60805e-11	0	0.294581	0.863043	2.05427e-08	37	1	23203462	1	23076049	F			NA	NA	EPHB2;EPHB2	NM_004442;NM_017449	Body;Body					TRUE				TRUE
cg07575680	-0.0240797	0.00650562	0.000255379	80	532	-0.0255496	0.0122029	0.0366313	-0.0192045	0.00280047	8.61076e-12	166	0.00367278	1.70539e-07	0.0141259	0.0704971	-0.0206348	0.00311934	-6.61511	3.71275e-11	0	0.553112	0.758391	2.11136e-08	37	11	65549260	11	65305836	F	rs4274199		NA	NA	DKFZp761E198	NM_138368	TSS1500	chr11:65547499-65549261	Island			NA				NA
cg26143719	-0.0412393	0.00941187	1.63389e-05	80	532	-0.0247067	0.0132554	0.0627395	-0.0239268	0.00367311	8.66524e-11	166	0.00481724	6.80291e-07	0.0153442	0.107362	-0.0273167	0.00412995	-6.61431	3.73286e-11	0.262632	2.71235	0.257644	2.12028e-08	37	22	37584227	22	35914173	F			NA	TRUE	C1QTNF6;C1QTNF6	NM_182486;NM_031910	1stExon;1stExon					TRUE				TRUE
cg06627334	-0.0236669	0.00698248	0.000794629	80	532	-0.017892	0.00562098	0.00151946	-0.0217817	0.00331561	6.01575e-11	166	0.00434838	5.46683e-07	0.00650676	0.00596399	-0.0212333	0.00321053	-6.61364	3.7498e-11	0	0.401076	0.81829	2.12737e-08	37	5	141339748	5	141319932	F	rs164079		NA	NA	PCDH12	NM_016580	TSS1500					TRUE		5:141339595-141339883	Unclassified	NA
cg20541344	-0.017343	0.0049978	0.00059707	80	532	-0.0163149	0.00588995	0.00574987	-0.0129129	0.00190672	1.54338e-11	166	0.00250063	2.4194e-07	0.00681811	0.0167169	-0.0140442	0.00212494	-6.6092	3.86399e-11	0	0.75126	0.686856	2.18954e-08	37	17	79095182	17	76709777	F			NA	NA	AATK	NM_001080395	Body	chr17:79093076-79096677	Island			NA	17:76709232-76709778			NA
cg15007228	-0.0162187	0.00465421	0.000566614	80	532	-0.00963236	0.00395501	0.0151119	-0.0140442	0.00201689	4.14014e-12	166	0.00264513	1.09951e-07	0.00457825	0.035384	-0.0135792	0.002055	-6.60792	3.89767e-11	0	1.09571	0.578187	2.20601e-08	37	1	2210335	1	2200195	F			NA	NA	SKI	NM_003036	Body	chr1:2212020-2213881	N_Shore			TRUE				TRUE
cg14561362	0.0172252	0.00461926	0.00023006	80	532	0.000951679	0.0105533	0.92817	0.0161888	0.00220507	2.76367e-13	166	0.00289192	2.16912e-08	0.0122163	0.937906	0.0158796	0.00240328	6.6075	3.90874e-11	0	1.5895	0.451693	2.20761e-08	37	4	146461062	4	146680512	R			NA	NA	SMAD1;SMAD1	NM_001003688;NM_005900	Body;Body					TRUE				NA
cg05418719	-0.0260077	0.00643177	6.70797e-05	80	532	-0.01783	0.00870378	0.0408669	-0.0188578	0.00286621	5.63441e-11	166	0.003759	5.25648e-07	0.0100754	0.0767826	-0.0204105	0.00308908	-6.6073	3.91392e-11	0	0.993522	0.608498	2.20761e-08	37	17	54676595	17	52031594	R			NA	NA				chr17:54674873-54675232	S_Shore			NA		17:54676441-54676727	Unclassified_Cell_type_specific	NA
cg18863922	-0.0239424	0.00624666	0.000154543	80	532	-0.0197704	0.0130968	0.13159	-0.0170904	0.00245295	4.02706e-12	166	0.00321702	1.08141e-07	0.0151606	0.192211	-0.0185695	0.00281045	-6.60728	3.91438e-11	0	0.957493	0.619559	2.20761e-08	37	1	156889882	1	155156506	R			NA	NA	C1orf92	NM_144702	TSS1500	chr1:156890243-156890806	N_Shore			NA		1:156889817-156890575	Unclassified	NA
cg06043201	0.00815812	0.00777381	0.294828	80	532	-0.00438702	0.00640627	0.493689	0.0247307	0.00249534	8.94461e-23	166	0.00327261	4.13003e-14	0.00741579	0.554133	0.0184568	0.00279397	6.60594	3.94993e-11	0.865947	14.9194	0.000575822	2.22503e-08	37	8	28974428	8	29030347	R			NA	NA	KIF13B	NM_015254	Body					NA	8:29030342-29030382			NA
cg13984060	-0.0278044	0.00721423	0.000142294	80	532	-0.0191799	0.0123793	0.121734	-0.0207638	0.00300431	5.94185e-12	166	0.00394012	1.36537e-07	0.0143301	0.180754	-0.0222053	0.0033615	-6.60576	3.95493e-11	0	0.78077	0.676796	2.22522e-08	37	8	145018816	8	145090804	R			NA	NA	PLEC1;PLEC1;PLEC1;PLEC1;PLEC1;PLEC1	NM_000445;NM_201378;NM_201381;NM_201379;NM_201382;NM_201380	Body;Body;1stExon;Body;TSS1500;Body	chr8:145018815-145019214	Island			TRUE		8:145018797-145018936	Unclassified_Cell_type_specific	NA
cg05861879	0.0199247	0.00579744	0.000672317	80	532	-0.0150033	0.0121206	0.216176	0.0208239	0.00261705	2.55065e-15	166	0.00343223	1.30195e-09	0.0140306	0.284921	0.0190803	0.00289012	6.6019	4.05926e-11	0.676401	6.18049	0.0454907	2.28123e-08	37	7	2284723	7	2251249	F			NA	NA	NUDT1;NUDT1;NUDT1;NUDT1;NUDT1;NUDT1;NUDT1	NM_198948;NM_002452;NM_198952;NM_198950;NM_198954;NM_198953;NM_198949	Body;Body;Body;Body;Body;Body;Body	chr7:2281362-2282105	S_Shelf			NA	7:2251048-2251487			NA
cg07437546	-0.0322052	0.00754428	2.6442e-05	80	532	-0.0266078	0.011211	0.0178866	-0.018023	0.00279334	1.29828e-10	166	0.00366343	8.6675e-07	0.0129777	0.0403377	-0.0210852	0.00319408	-6.60133	4.0748e-11	0.344767	3.05235	0.217366	2.28727e-08	37	6	91096062	6	91152783	F	rs72929828	rs76598886	NA	NA								TRUE				NA
cg13273540	0.0164204	0.00729039	0.0250289	80	532	0.00831831	0.00653466	0.203443	0.0189742	0.00231646	3.91798e-16	166	0.003038	4.22172e-10	0.00756441	0.271479	0.0173545	0.0026294	6.60016	4.10703e-11	0	1.72763	0.42155	2.30265e-08	37	3	176850227	3	178332921	R			NA	NA	TBL1XR1	NM_024665	5'UTR					TRUE				NA
cg14852276	0.0239923	0.00593654	6.76654e-05	80	532	-0.00313331	0.0116348	0.787772	0.0188462	0.00259873	5.30818e-13	166	0.0034082	3.20857e-08	0.0134683	0.816038	0.0190533	0.00288703	6.59963	4.12173e-11	0.413412	3.40955	0.181814	2.30818e-08	37	3	197684729	3	199169126	F			NA	NA	IQCG	NM_032263	5'UTR	chr3:197686919-197687334	N_Shelf			NA				NA
cg27042983	-0.0289027	0.00701409	4.9007e-05	80	532	-0.0257962	0.0116605	0.0272594	-0.0179689	0.0027403	6.52053e-11	166	0.00359387	5.73723e-07	0.0134981	0.055991	-0.0205377	0.00311228	-6.59892	4.14159e-11	0.0407526	2.08497	0.352578	2.31658e-08	37	6	44063147	6	44171125	F			NA	NA								NA				NA
cg18877271	-0.03263	0.00960166	0.000770138	80	532	-0.0179922	0.00592792	0.00249011	-0.0285245	0.00417563	1.03258e-11	166	0.00547629	1.90151e-07	0.00686206	0.00874212	-0.0257865	0.00390946	-6.59593	4.22595e-11	0.023506	2.04814	0.35913	2.361e-08	37	11	1952638	11	1909214	R			NA	NA	TNNT3;TNNT3;TNNT3;TNNT3	NM_001042781;NM_006757;NM_001042780;NM_001042782	Body;Body;Body;Body	chr11:1950353-1950658	S_Shore			NA	11:1909189-1909342			NA
cg22688564	0.0235094	0.00603638	0.000121457	80	532	-0.00558753	0.00877445	0.524459	0.0184442	0.00240342	2.29546e-14	166	0.00315206	4.87257e-09	0.0101572	0.582246	0.0177625	0.002694	6.59336	4.29994e-11	0.679383	6.23796	0.0442021	2.39953e-08	37	19	6271968	19	6222968	R		rs60158934	NA	NA	MLLT1	NM_005934	Body	chr19:6271959-6272176	Island			TRUE	19:6222837-6223303			TRUE
cg13523568	0.0245173	0.00475999	4.72663e-07	80	532	0.0111175	0.00502277	0.0271791	0.0101364	0.00169383	2.45442e-09	166	0.00222143	5.04286e-06	0.00581428	0.0558626	0.0125381	0.00190223	6.59126	4.36098e-11	0.735523	7.56211	0.0227987	2.43075e-08	37	4	3432342	4	3402140	F	rs3123320		NA	NA	RGS12;RGS12;RGS12	NM_198229;NM_198227;NM_002926	Body;Body;Body					NA	4:3402101-3402381			NA
cg17781958	0.0337786	0.00940986	0.000386975	80	532	-0.00384124	0.0112354	0.732535	0.0275711	0.00347867	3.2631e-15	166	0.00456223	1.50965e-09	0.0130059	0.76773	0.0257995	0.0039148	6.59024	4.39112e-11	0.670171	6.06374	0.0482253	2.44469e-08	37	17	79428404	17	77042999	F			NA	NA	BAHCC1	NM_001080519	Body	chr17:79427930-79429135	Island			NA	17:77042526-77043730			NA
cg13452386	-0.0295723	0.00761771	0.00012759	80	532	-0.0199973	0.00910826	0.0284433	-0.0175397	0.00258315	1.36781e-11	166	0.00338777	2.25049e-07	0.0105436	0.0578767	-0.0195639	0.00297011	-6.58693	4.49004e-11	0.0407006	2.08485	0.352598	2.49685e-08	37	11	67398435	11	67155011	F			NA	NA	NUDT8	NM_181843	TSS1500	chr11:67396844-67398294	S_Shore			NA	11:67153074-67155130	11:67395593-67398846	Promoter_Associated	NA
cg04088945	0.0142452	0.00594046	0.0171003	80	532	-0.0121031	0.00905067	0.181557	0.0255173	0.002783	9.08774e-20	166	0.00364987	2.72382e-12	0.0104769	0.248002	0.0196322	0.00298124	6.58525	4.54134e-11	0.841238	12.5975	0.0018386	2.52243e-08	37	7	157090146	7	156782907	R			NA	NA				chr7:157092597-157093535	N_Shelf			NA	7:156782737-156782974	7:157089930-157090213	Unclassified_Cell_type_specific	NA
cg07931844	-0.0331442	0.00606086	9.61191e-08	80	532	-0.00466464	0.00670875	0.487086	-0.0177723	0.00288821	8.68569e-10	166	0.00378785	2.70644e-06	0.00776594	0.548071	-0.0195443	0.00296825	-6.58446	4.56535e-11	0.77591	8.92497	0.0115337	2.53282e-08	37	15	72102213	15	69889267	R			NA	NA	NR2E3;NR2E3	NM_014249;NM_016346	TSS1500;TSS1500	chr15:72104191-72104418	N_Shore			TRUE				NA
cg14221252	0.0200916	0.00583494	0.000656954	80	532	-0.00355545	0.00932786	0.703193	0.0196036	0.00250124	6.50874e-15	166	0.00328034	2.28577e-09	0.0107978	0.741947	0.0181954	0.00276416	6.58261	4.62262e-11	0.539978	4.34762	0.113744	2.56162e-08	37	9	139589413	9	138709234	F			NA	NA				chr9:139590437-139590761	N_Shore			NA				NA
cg05126289	-0.00869569	0.0060085	0.148883	80	532	-0.0211248	0.0140334	0.132677	-0.018535	0.0021866	3.72038e-17	166	0.0028677	1.02383e-10	0.0162449	0.193464	-0.0168189	0.00255581	-6.58064	4.6844e-11	0.113538	2.25616	0.323654	2.59284e-08	37	1	156995411	1	155262035	R			NA	NA	ARHGEF11;ARHGEF11	NM_014784;NM_198236	Body;Body					TRUE				NA
cg16395997	0.0227027	0.0066791	0.000768277	80	532	0.000899729	0.0109262	0.934394	0.0249287	0.0032148	1.24041e-14	166	0.00421618	3.36703e-09	0.012648	0.94329	0.0225723	0.00343154	6.57791	4.771e-11	0.384401	3.24887	0.197023	2.63771e-08	37	1	3562798	1	3552658	R			NA	NA	WDR8	NM_017818	Body	chr1:3559952-3561009	S_Shore			NA	1:3552514-3552672			NA
cg10456541	-0.0261442	0.00653228	7.92245e-05	80	532	-0.0223634	0.00573296	0.000104774	-0.0160463	0.00288894	3.05187e-08	166	0.00378881	2.28364e-05	0.00663639	0.000752202	-0.0193284	0.0029386	-6.57743	4.78641e-11	0.0235467	2.04823	0.359114	2.64317e-08	37	2	8721512	2	8638963	R			NA	NA				chr2:8723855-8724093	N_Shelf			NA		2:8721258-8721513	Unclassified_Cell_type_specific	NA
cg17907003	0.0264584	0.00589625	1.03133e-05	80	532	-0.00826607	0.0120416	0.492644	0.0203774	0.00293403	4.69634e-12	166	0.00384795	1.18581e-07	0.0139392	0.553175	0.0206485	0.00313963	6.57671	4.80963e-11	0.621123	5.27875	0.0714058	2.65292e-08	37	1	117533414	1	117334937	R			NA	NA								TRUE				TRUE
cg07181952	-0.0138385	0.00518076	0.0079751	80	532	-0.0183313	0.00498685	0.000254477	-0.0152953	0.00227299	2.06789e-11	166	0.00298099	2.88302e-07	0.00577269	0.00149569	-0.0155001	0.00235834	-6.57246	4.94902e-11	0	0.348123	0.840245	2.72666e-08	37	1	1239999	1	1229862	F			NA	NA	ACAP3	NM_030649	Body	chr1:1242400-1245185	N_Shelf			NA				NA
cg26476156	-0.0385377	0.00686591	4.55282e-08	80	532	-0.0257092	0.0130579	0.0493487	-0.0174004	0.00336895	2.57678e-07	166	0.00441834	8.20856e-05	0.0151156	0.0889724	-0.0237111	0.00360809	-6.57165	4.97618e-11	0.702414	6.72074	0.0347224	2.73846e-08	37	10	46090807	10	45410813	R			NA	NA	MARCH8;MARCH8	NM_001002265;NM_145021	TSS1500;TSS1500	chr10:46089871-46090462	S_Shore			NA		10:46089551-46090924	Promoter_Associated	NA
cg27092191	-0.0466627	0.0111442	3.72284e-05	80	532	-0.0110551	0.00681125	0.105011	-0.0323202	0.00437901	2.07391e-13	166	0.00574301	1.82589e-08	0.00788459	0.160882	-0.0281595	0.00428521	-6.57131	4.98735e-11	0.749615	7.98769	0.0184287	2.74145e-08	37	16	31884699	16	31792200	R			NA	NA	ZNF267	NM_003414	TSS1500	chr16:31885042-31885600	N_Shore			NA	16:31792085-31792263	16:31884615-31886178	NonGene_Associated	NA
cg01201215	-0.0214839	0.00681537	0.00178502	80	532	-0.0180907	0.0112783	0.109143	-0.0200249	0.00272609	2.68359e-13	166	0.00357523	2.13119e-08	0.0130555	0.165847	-0.0202148	0.00307686	-6.56994	5.03343e-11	0	0.0639705	0.968521	2.76359e-08	37	5	151137430	5	151117623	F			NA	NA	ATOX1	NM_004045	Body	chr5:151137992-151138418	N_Shore			NA				NA
cg23051272	-0.0255619	0.00713886	0.000400035	80	532	-0.0128003	0.00564367	0.0236173	-0.0211515	0.00302666	3.47325e-12	166	0.00396942	9.89629e-08	0.00653302	0.0500744	-0.020127	0.00306399	-6.56889	5.06907e-11	0	1.90393	0.385983	2.77996e-08	37	17	17589471	17	17530196	R			NA	NA	RAI1	NM_030665	5'UTR	chr17:17584480-17586361	S_Shelf			TRUE				TRUE
cg26712428	0.024437	0.00621796	0.000105629	80	532	0.00797783	0.00617469	0.196762	0.0212405	0.00296293	9.67798e-13	166	0.00388584	4.59983e-08	0.00714772	0.264364	0.0196561	0.00299256	6.56832	5.08866e-11	0.41638	3.42689	0.180244	2.7875e-08	37	10	105218771	10	105208761	F			NA	NA	CALHM1	NM_001001412	TSS200	chr10:105217966-105218287	S_Shore			TRUE		10:105218747-105219420	Unclassified_Cell_type_specific	TRUE
cg22928599	-0.0293546	0.00634552	5.56506e-06	80	532	-0.0108862	0.00591159	0.0659559	-0.0187207	0.00296091	2.98994e-10	166	0.00388319	1.4287e-06	0.00684316	0.11165	-0.019581	0.00298134	-6.56786	5.10443e-11	0.504433	4.03578	0.132936	2.79293e-08	37	19	46999403	19	51691243	R			NA	NA	PNMAL2	NM_020709	TSS1500	chr19:46996327-46998437	S_Shore			NA				TRUE
cg26599989	0.0244783	0.00644304	0.000175979	80	532	-0.000301457	0.00932049	0.974207	0.0189868	0.0025351	9.25114e-14	166	0.00332476	1.12489e-08	0.0107893	0.97771	0.0187155	0.00284966	6.56763	5.11228e-11	0.48893	3.91336	0.141327	2.79402e-08	37	11	1297087	11	1253663	R			NA	NA	TOLLIP	NM_019009	3'UTR	chr11:1298009-1298476	N_Shore			NA	11:1253642-1253674	11:1296674-1297657	Gene_Associated_Cell_type_specific	NA
cg20754708	0.0160753	0.00639529	0.0124772	80	532	-0.0130919	0.0112616	0.245405	0.021704	0.00253163	1.65149e-17	166	0.0033202	6.2781e-11	0.0130363	0.315249	0.0188756	0.00287423	6.56719	5.12731e-11	0.711429	6.9307	0.0312621	2.79903e-08	37	3	193419842	3	194902536	F	rs80171537	rs79343975	NA	NA								TRUE				NA
cg20979921	-0.0557033	0.0129679	2.36194e-05	80	532	-0.0255685	0.0088599	0.00401929	-0.0270981	0.00432662	4.36404e-10	166	0.00567432	1.79195e-06	0.0102561	0.0126664	-0.0304427	0.00463682	-6.56541	5.18885e-11	0.542097	4.36773	0.112605	2.82939e-08	37	22	37584018	22	35913964	R			NA	NA	C1QTNF6;C1QTNF6	NM_182486;NM_031910	Body;Body					TRUE				TRUE
cg01659184	-0.0264884	0.00670233	9.67908e-05	80	532	-0.0185692	0.0125205	0.13848	-0.0184323	0.00270585	1.17725e-11	166	0.00354868	2.05697e-07	0.0144935	0.200119	-0.0201234	0.00306527	-6.56499	5.20357e-11	0	1.14048	0.56539	2.83417e-08	37	6	109127593	6	109234286	F			NA	NA								TRUE				NA
cg05169499	0.0128925	0.00595409	0.0311564	80	532	-0.00360379	0.0071517	0.61448	0.0192109	0.00217543	1.81059e-18	166	0.00285306	1.65677e-11	0.00827869	0.663338	0.0161254	0.002457	6.56307	5.27124e-11	0.720034	7.14373	0.0281034	2.86776e-08	37	12	52673946	12	50960213	F			NA	NA								TRUE		12:52673886-52673951	Unclassified	NA
cg19695978	-0.0388112	0.00728318	1.95295e-07	80	532	-0.028441	0.0107246	0.00817799	-0.0155487	0.00279937	3.05241e-08	166	0.00367133	2.28388e-05	0.0124146	0.0219676	-0.0207952	0.00316971	-6.56061	5.35896e-11	0.765819	8.54041	0.0139789	2.91216e-08	37	15	70877381	15	68664435	R			NA	NA				chr15:70877380-70877958	Island			TRUE	15:68664435-68665003	15:70876822-70878328	Unclassified_Cell_type_specific	TRUE
cg03661409	-0.0293757	0.00636121	5.77136e-06	80	532	-0.0184808	0.0110832	0.0958551	-0.0180668	0.00293773	8.87498e-10	166	0.00385279	2.74163e-06	0.0128297	0.149736	-0.0209397	0.00319185	-6.56036	5.36797e-11	0.14946	2.35145	0.308596	2.91374e-08	37	2	191812319	2	191520564	F	rs16833092		NA	NA	GLS	NM_014905	Body					TRUE				NA
cg14270346	-0.0197751	0.00402651	1.49456e-06	80	532	-0.0291667	0.014199	0.04032	-0.0120369	0.00210554	1.2022e-08	166	0.00276139	1.30657e-05	0.0164365	0.0759791	-0.0147882	0.00225576	-6.55576	5.53602e-11	0.392446	3.29189	0.192831	3.00154e-08	37	9	38026076	9	38016076	F			NA	NA	SHB	NM_003028	Body					TRUE				TRUE
cg16703333	-0.0360585	0.00882093	5.60525e-05	80	532	-0.0262532	0.0106036	0.0135188	-0.024031	0.00381296	3.40008e-10	166	0.00500065	1.54307e-06	0.0122746	0.0324503	-0.0268778	0.00410033	-6.55504	5.56258e-11	0	1.40991	0.49413	3.01252e-08	37	19	42470790	19	47162630	R			NA	NA	ATP1A3	NM_152296	3'UTR					NA				NA
cg27185978	0.0164298	0.00695145	0.0187447	80	532	0.00456021	0.00811834	0.574483	0.02508	0.00295995	3.83238e-17	166	0.00388194	1.04227e-10	0.00939766	0.627499	0.0208986	0.00318826	6.55485	5.56987e-11	0.564848	4.5961	0.100455	3.01305e-08	37	8	25095288	8	25151205	R			NA	NA	DOCK5	NM_024940	Body					TRUE				NA
cg01599633	-0.0288772	0.00816608	0.000470457	80	532	-0.02484	0.0112512	0.0275723	-0.0253891	0.00373065	1.23041e-11	166	0.0048927	2.11214e-07	0.0130242	0.0564912	-0.0261722	0.00399473	-6.55167	5.68977e-11	0	0.145806	0.929691	3.07442e-08	37	17	65372452	17	62802914	R			NA	NA	PITPNC1;PITPNC1	NM_181671;NM_012417	TSS1500;TSS1500	chr17:65373224-65375131	N_Shore			NA				NA
cg18993949	-0.0160096	0.00677348	0.0187417	80	532	-0.0134116	0.00902539	0.137718	-0.0181965	0.0023152	5.48151e-15	166	0.00303635	2.06168e-09	0.0104476	0.199249	-0.0175402	0.00267813	-6.54942	5.77615e-11	0	0.253939	0.880761	3.11757e-08	37	4	15481269	4	15090367	F			NA	NA	CC2D2A;CC2D2A;CC2D2A	NM_001080522;NM_001164720;NM_020785	Body;Body;Body					TRUE				TRUE
cg07902156	0.0152402	0.00853508	0.0751814	80	532	-0.00253916	0.00901958	0.778395	0.0275087	0.00303705	2.46052e-19	166	0.00398305	4.9698e-12	0.0104409	0.807856	0.0223413	0.00341129	6.54923	5.78326e-11	0.751672	8.05388	0.0178288	3.11788e-08	37	5	1495284	5	1548284	F	rs7711887	rs7726123	NA	NA	LPCAT1	NM_024830	Body	chr5:1494853-1495287	Island			NA	5:1547887-1548318	5:1494867-1495821	Unclassified	NA
cg23233742	-0.0313001	0.00744081	3.43431e-05	80	532	-0.0294541	0.0115644	0.0110722	-0.0192983	0.00309299	5.07008e-10	166	0.00405642	1.96039e-06	0.0133868	0.0277902	-0.0225375	0.00344183	-6.54814	5.82597e-11	0.127199	2.29147	0.31799	3.13736e-08	37	5	139077894	5	139058078	F	rs72000517		NA	NA				chr5:139076542-139077179	S_Shore		RDMR	TRUE		5:139076721-139077981	Unclassified	TRUE
cg16128096	-0.0115359	0.00599642	0.0553321	80	532	-0.0183635	0.013415	0.171463	-0.0246734	0.00293126	6.10406e-17	166	0.00384431	1.37935e-10	0.015529	0.236997	-0.0207432	0.00316826	-6.5472	5.86274e-11	0.416284	3.42632	0.180295	3.1536e-08	37	1	42358048	1	42130635	F			NA	NA	HIVEP3;HIVEP3	NM_024503;NM_001127714	5'UTR;5'UTR					TRUE		1:42358033-42358217	Unclassified	NA
cg23737927	-0.0146468	0.00811759	0.0721889	80	532	-0.0206457	0.00590597	0.000501533	-0.0286382	0.0038072	7.25179e-14	166	0.0049931	9.71952e-09	0.00683665	0.00252898	-0.0236392	0.00361123	-6.54603	5.90882e-11	0.173971	2.42122	0.298015	3.17481e-08	37	12	5149153	12	5019414	F	rs7961013		NA	NA				chr12:5153012-5154346	N_Shelf			NA				NA
cg26549330	-0.0353798	0.00709517	1.04571e-06	80	532	-0.0233889	0.00958956	0.0149672	-0.0169258	0.00297929	1.47775e-08	166	0.0039073	1.47858e-05	0.0111007	0.0351205	-0.0214083	0.00327069	-6.54551	5.92941e-11	0.617262	5.2255	0.0733325	3.18229e-08	37	22	46471442	22	44850106	R			NA	NA				chr22:46465976-46468528	S_Shelf		RDMR	NA				NA
cg02448743	-0.011442	0.00321078	0.000425776	80	532	-0.0197914	0.0147053	0.178764	-0.0125388	0.00177362	1.96086e-12	166	0.00232608	7.02457e-08	0.0170226	0.244969	-0.0122536	0.00187227	-6.54478	5.95825e-11	0	0.275009	0.871531	3.19417e-08	37	10	102824003	10	102813993	R			NA	NA	KAZALD1	NM_030929	Body	chr10:102825929-102827693	N_Shore		RDMR	NA				NA
cg15818604	-0.0307119	0.00689793	1.20214e-05	80	532	-0.025975	0.00945129	0.00613943	-0.0177308	0.00300614	4.12379e-09	166	0.00394252	6.88163e-06	0.0109407	0.0175884	-0.0213772	0.00326674	-6.54389	5.99378e-11	0.301526	2.86338	0.238904	3.20309e-08	37	8	94713593	8	94782769	F	rs61742014		NA	NA	FAM92A1	NM_145269	Body	chr8:94712366-94713345	S_Shore		RDMR	NA				NA
cg06927337	-0.0177668	0.00460748	0.000141207	80	532	-0.0182744	0.0139519	0.190673	-0.0153299	0.00225414	1.27143e-11	166	0.00295628	2.15407e-07	0.0161505	0.257841	-0.0160923	0.00245914	-6.54388	5.99416e-11	0	0.216845	0.897248	3.20309e-08	37	7	2557028	7	2523554	F			NA	NA	LFNG;LFNG	NM_001166355;NM_002304	Body;TSS1500	chr7:2558371-2559967	N_Shore			TRUE				NA
cg06380320	0.0207324	0.00606811	0.000722167	80	532	-0.0123509	0.00947402	0.192764	0.0208229	0.00256197	6.53855e-16	166	0.00335999	5.74434e-10	0.010967	0.260086	0.0185796	0.00283924	6.54386	5.99503e-11	0.76542	8.52587	0.0140809	3.20309e-08	37	17	75399899	17	72911494	R			NA	NA	SEPT9;SEPT9;SEPT9;SEPT9;SEPT9	NM_001113492;NM_001113493;NM_001113491;NM_006640;NM_001113494	Body;Body;Body;Body;Body	chr17:75398284-75398527	S_Shore			TRUE				NA
cg11835197	-0.0318504	0.0075118	2.98486e-05	80	532	-0.0260703	0.0132139	0.0488808	-0.0194119	0.00301264	1.37326e-10	166	0.00395105	8.964e-07	0.0152961	0.0883122	-0.0223042	0.0034089	-6.54294	6.03199e-11	0.0956241	2.21147	0.330968	3.21923e-08	37	1	36038514	1	35811101	R			NA	TRUE	TFAP2E	NM_178548	TSS1500	chr1:36038927-36040051	N_Shore			NA		1:36038329-36039236	Unclassified_Cell_type_specific	NA
cg25510687	-0.0125952	0.00354678	0.000445584	80	532	-0.0237848	0.0147639	0.107613	-0.0132769	0.0018907	2.74015e-12	166	0.00247963	8.58515e-08	0.0170904	0.164013	-0.0132027	0.00201802	-6.54243	6.05273e-11	0	0.413615	0.813176	3.2267e-08	37	3	107737037	3	109219727	R			NA	NA								TRUE				NA
cg03849731	-0.0239746	0.00568195	3.25419e-05	80	532	-0.0184344	0.0115979	0.112392	-0.0168684	0.00261257	1.2609e-10	166	0.00342636	8.51711e-07	0.0134255	0.169725	-0.0187484	0.0028665	-6.54054	6.12988e-11	0	1.14762	0.563374	3.26418e-08	37	3	129326718	3	130809408	R		rs9867668	NA	NA	PLXND1	NM_015103	TSS1500	chr3:129323915-129325332	S_Shore			NA		3:129326446-129326914	Unclassified_Cell_type_specific	NA
cg01408363	-0.0107532	0.00398585	0.0073766	80	532	-0.00839979	0.00296824	0.00478528	-0.010259	0.00143314	1.04221e-12	166	0.00187955	4.80876e-08	0.00343599	0.0144994	-0.00996561	0.00152372	-6.54034	6.13808e-11	0	0.27109	0.87324	3.2649e-08	37	12	125033903	12	123599856	F	rs12423712		NA	NA								TRUE	12:123599624-123600303			TRUE
cg11730703	-0.0174364	0.00948189	0.0669225	80	532	-0.0129324	0.00559294	0.021042	-0.0280558	0.00340821	2.81183e-16	166	0.00446982	3.45807e-10	0.0064743	0.0457712	-0.0224236	0.00342934	-6.53875	6.2035e-11	0.501677	4.01346	0.134427	3.29602e-08	37	14	105167607	14	104238652	R			NA	NA	INF2;INF2;INF2	NM_022489;NM_032714;NM_001031714	5'UTR;5'UTR;5'UTR	chr14:105167663-105168129	N_Shore	high-CpG:104238496-104238838		NA	14:104238323-104239146			NA
cg09648727	-0.0447493	0.0114902	0.000121478	80	532	-0.0246692	0.00771228	0.00144058	-0.0278662	0.00452301	8.28527e-10	166	0.00593187	2.63099e-06	0.00892761	0.0057229	-0.0296743	0.00453887	-6.53783	6.24198e-11	0.0603835	2.12853	0.344982	3.31278e-08	37	17	79361742	17	76976337	R			NA	NA				chr17:79360383-79361723	S_Shore			TRUE	17:76976181-76976338			NA
cg19514721	-0.0442048	0.00715793	2.15457e-09	80	532	-0.0190515	0.0111267	0.0872816	-0.0148068	0.00285165	2.22768e-07	166	0.00373991	7.52196e-05	0.0128801	0.139102	-0.0209832	0.00321013	-6.53657	6.29472e-11	0.849336	13.2746	0.00131056	3.33706e-08	37	5	141813298	5	141793482	F	rs75946773		NA	NA								TRUE				NA
cg05497175	-0.0220584	0.00533202	4.58281e-05	80	532	-0.0246472	0.0136783	0.0719729	-0.0141672	0.00215468	5.79472e-11	166	0.00282583	5.34558e-07	0.0158338	0.11956	-0.0161099	0.00246638	-6.53181	6.49785e-11	0.00394872	2.00793	0.366424	3.44092e-08	37	16	88753856	16	87281357	R			NA	NA	SNAI3	NM_178310	TSS1500	chr16:88752520-88753278	S_Shore			NA		16:88753818-88754048	Unclassified_Cell_type_specific	NA
cg02089348	-0.0180854	0.00620006	0.00380315	80	532	-0.00533157	0.00699671	0.446301	-0.0177419	0.00225922	5.76391e-15	166	0.00296293	2.12484e-09	0.00809928	0.51036	-0.0165803	0.00253864	-6.53117	6.52569e-11	0.0661021	2.14156	0.342741	3.45183e-08	37	4	1724449	4	1694247	R			NA	TRUE	TMEM129;TACC3;TMEM129	NM_138385;NM_006342;NM_001127266	TSS1500;5'UTR;TSS1500	chr4:1722179-1723850	S_Shore			NA		4:1724314-1725604	Promoter_Associated	NA
cg04347708	-0.0333895	0.00749106	1.17665e-05	80	532	-0.0279446	0.0149902	0.0626979	-0.020401	0.00328038	5.7588e-10	166	0.00430217	2.11583e-06	0.0173524	0.107306	-0.0238135	0.00364735	-6.52897	6.6223e-11	0.137913	2.31995	0.313494	3.49905e-08	37	11	128557965	11	128063175	F			NA	NA				chr11:128560103-128560537	N_Shelf		CDMR	NA	11:128063091-128063677			NA
cg13408344	0.0265673	0.00509743	3.49818e-07	80	532	0.00143803	0.00661845	0.828055	0.0172665	0.0027478	3.82948e-10	166	0.00360371	1.65702e-06	0.00766141	0.851114	0.0179326	0.00274696	6.52817	6.65781e-11	0.734704	7.53876	0.0230664	3.51321e-08	37	15	31631240	15	29418532	R			NA	NA	KLF13	NM_015995	Body					TRUE		15:31630825-31631396	Promoter_Associated_Cell_type_specific	TRUE
cg07104557	-0.0390487	0.0091431	2.62172e-05	80	532	-0.0193846	0.0130897	0.139067	-0.0243749	0.00371581	6.4125e-11	166	0.00487324	5.68009e-07	0.0151525	0.20079	-0.0270073	0.00413712	-6.52804	6.66381e-11	0.122555	2.27934	0.319924	3.51321e-08	37	7	1036653	7	1003179	F	rs77395207		NA	NA	C7orf50;C7orf50;C7orf50	NM_032350;NM_001134395;NM_001134396	3'UTR;3'UTR;3'UTR	chr7:1039874-1040096	N_Shelf			NA	7:1002737-1004102			NA
cg22219379	-0.0201568	0.011233	0.0737597	80	532	-0.023553	0.0109823	0.0323134	-0.0358453	0.00443834	9.87794e-16	166	0.00582083	7.36157e-10	0.0127129	0.0639273	-0.031252	0.00478767	-6.52761	6.68272e-11	0	1.96508	0.37436	3.51928e-08	37	3	140541355	3	142024045	R			NA	NA								TRUE				NA
cg23916044	-0.0231911	0.0055759	4.1815e-05	80	532	-0.0137797	0.0112972	0.222959	-0.0142347	0.00211669	2.12724e-11	166	0.00277602	2.93233e-07	0.0130774	0.292022	-0.0159359	0.00244138	-6.5274	6.69209e-11	0.045704	2.09579	0.350676	3.52033e-08	37	11	62472988	11	62229564	R			NA	NA	BSCL2;BSCL2;BSCL2	NM_001130702;NM_001122955;NM_032667	Body;Body;5'UTR	chr11:62473453-62474156	N_Shore			NA		11:62472926-62473089	Unclassified_Cell_type_specific	NA
cg00143376	-0.0261012	0.0066112	9.83742e-05	80	532	-0.0167339	0.00631993	0.00827775	-0.016932	0.00267148	2.70914e-10	166	0.00350362	1.34674e-06	0.00731585	0.0221752	-0.0186071	0.00285101	-6.5265	6.73257e-11	0	1.57907	0.454055	3.53773e-08	37	2	232394702	2	232102946	R			NA	TRUE	NMUR1	NM_006056	Body	chr2:232394763-232395337	N_Shore			NA				NA
cg05454635	-0.0258148	0.00554219	4.82018e-06	80	532	-0.0258865	0.0127154	0.0421292	-0.0152087	0.00254567	2.60748e-09	166	0.00333861	5.22899e-06	0.0147191	0.0786284	-0.0183184	0.00280731	-6.52524	6.78913e-11	0.324671	2.96152	0.227465	3.56225e-08	37	15	74657911	15	72444964	R			NA	NA	CYP11A1;CYP11A1	NM_000781;NM_001099773	Body;5'UTR	chr15:74658038-74658574	N_Shore			TRUE				TRUE
cg26282384	0.0220642	0.00843353	0.00934326	80	532	0.0131749	0.00691033	0.0569739	0.0189138	0.00248584	3.77831e-14	166	0.00326015	6.57191e-09	0.00799928	0.0995563	0.0185471	0.0028424	6.52513	6.79416e-11	0	0.6376	0.727021	3.56225e-08	37	5	140767200	5	140747384	R			NA	TRUE	PCDHGA4;PCDHGA6;PCDHGA1;PCDHGA5;PCDHGB1;PCDHGA3;PCDHGA2;PCDHGB4;PCDHGA7;PCDHGB2;PCDHGB4;PCDHGB3	NM_018917;NM_018919;NM_018912;NM_018918;NM_018922;NM_018916;NM_018915;NM_032098;NM_018920;NM_018923;NM_003736;NM_018924	Body;Body;Body;Body;Body;Body;Body;TSS1500;Body;Body;TSS1500;Body	chr5:140767196-140767695	Island			NA	5:140747381-140747503	5:140766906-140767455	NonGene_Associated	TRUE
cg26468891	-0.0360879	0.00906854	8.68065e-05	80	532	-0.0209482	0.00832446	0.0120686	-0.023526	0.00368087	1.9234e-10	166	0.00482741	1.09688e-06	0.00963626	0.0297129	-0.0254243	0.00389721	-6.52372	6.85831e-11	0	1.75313	0.416211	3.59193e-08	37	11	48077221	11	48033797	R		rs77698099	NA	NA	PTPRJ;PTPRJ	NM_002843;NM_001098503	Body;Body					TRUE		11:48076941-48077912	Promoter_Associated_Cell_type_specific	NA
cg08400494	0.0242316	0.00759683	0.00157594	80	532	0.00207075	0.00512854	0.686502	0.021986	0.00260271	4.75414e-17	166	0.00341342	1.18668e-10	0.00593672	0.727237	0.0179857	0.00275736	6.52279	6.90105e-11	0.783453	9.23587	0.00987315	3.61035e-08	37	13	111318490	13	110116491	F			NA	NA	CARS2	NM_024537	Body					NA	13:110116491-110116642			NA
cg14422366	-0.0182588	0.00517013	0.000478455	80	532	-0.0152901	0.0142374	0.283206	-0.0129793	0.00180452	8.15227e-13	166	0.0023666	4.15013e-08	0.0164809	0.35354	-0.0139173	0.00213376	-6.5224	6.91916e-11	0	0.869186	0.647528	3.61587e-08	37	14	91738087	14	90807840	R			NA	NA	CCDC88C	NM_001080414	3'UTR	chr14:91738909-91739158	N_Shore			NA		14:91738026-91738426	Unclassified_Cell_type_specific	NA
cg12727256	-0.0215902	0.00504696	2.54502e-05	80	532	-0.0242489	0.0130535	0.0636246	-0.0153952	0.00245134	3.91342e-10	166	0.00321491	1.67869e-06	0.0151106	0.108546	-0.0174038	0.00266888	-6.52099	6.98428e-11	0	1.28361	0.526341	3.6459e-08	37	22	24838292	22	23168292	F			NA	NA	C22orf45;ADORA2A;C22orf45	NR_028484;NM_000675;NR_028483	Body;3'UTR;Body					NA				NA
cg20074395	-0.029064	0.0065851	1.4229e-05	80	532	-0.0306345	0.0118282	0.00979141	-0.018168	0.00306068	3.28748e-09	166	0.00401404	6.0078e-06	0.0136921	0.0252611	-0.0216809	0.00332487	-6.52081	6.99302e-11	0.183862	2.45057	0.293674	3.64648e-08	37	20	1246715	20	1194715	F			NA	NA	SNPH	NM_014723	TSS1500	chr20:1246693-1247485	Island			NA		20:1246602-1247782	Unclassified_Cell_type_specific	TRUE
cg05405914	-0.0262014	0.00810153	0.00135722	80	532	-0.0204117	0.0111716	0.0680952	-0.0226277	0.00316247	1.06755e-12	166	0.00414754	4.87854e-08	0.0129321	0.114479	-0.0231469	0.00355004	-6.52018	7.02221e-11	0	0.202558	0.903681	3.6577e-08	37	16	8972233	16	8879734	F			NA	NA								TRUE				NA
cg14747813	-0.0373905	0.00912312	5.36784e-05	80	532	-0.0122695	0.00918905	0.182219	-0.0263993	0.00383244	6.96494e-12	166	0.0050262	1.50178e-07	0.0106371	0.248719	-0.0265181	0.0040677	-6.51917	7.0696e-11	0.377937	3.21511	0.200377	3.67837e-08	37	8	23848786	8	23904731	R			NA	NA								TRUE				NA
cg16124934	-0.0242011	0.00633677	0.00016294	80	532	-0.0238002	0.0141953	0.0940458	-0.0193719	0.00288147	2.15693e-11	166	0.00377901	2.95678e-07	0.0164322	0.147508	-0.0207575	0.00318415	-6.51901	7.07739e-11	0	0.464049	0.792927	3.67841e-08	37	14	75389480	14	74459233	F			NA	NA	RPS6KL1	NM_031464	TSS1500	chr14:75389712-75390133	N_Shore			NA		14:75389209-75390361	Promoter_Associated	NA
cg02914397	-0.0131241	0.00661517	0.04818	80	532	-0.0134119	0.0111075	0.227646	-0.0196468	0.00241731	6.54496e-16	166	0.00317028	5.74772e-10	0.0128579	0.296905	-0.0181922	0.00279077	-6.51871	7.09135e-11	0	0.935709	0.626345	3.6802e-08	37	12	49951757	12	48238024	F			NA	NA	KCNH3	NM_012284	3'UTR					NA				NA
cg07694319	0.0368563	0.00712649	4.26357e-07	80	532	0.000779194	0.00645828	0.904001	0.019704	0.00284257	5.15764e-12	166	0.003728	1.25431e-07	0.007476	0.91699	0.019696	0.00302151	6.51861	7.09626e-11	0.836078	12.2009	0.00224187	3.6802e-08	37	16	70713203	16	69270704	F	rs56134708		NA	NA	MTSS1L	NM_138383	Body	chr16:70713461-70714379	N_Shore			TRUE		16:70712828-70713205	Unclassified_Cell_type_specific	NA
cg26508444	0.0200227	0.00740744	0.00726489	80	532	-0.00495858	0.0100968	0.6235	0.0205467	0.00249511	2.74446e-16	166	0.0032723	3.408e-10	0.0116878	0.671383	0.0188966	0.00289966	6.51682	7.1815e-11	0.549871	4.44318	0.108437	3.72036e-08	37	10	126330845	10	126320835	R			NA	NA	FAM53B	NM_014661	Body					NA	10:126320835-126320925	10:126330522-126330924	Promoter_Associated	NA
cg27582013	-0.0441754	0.00887124	1.08046e-06	80	532	-0.0256359	0.0128923	0.0471346	-0.0204263	0.00344933	3.57874e-09	166	0.00452375	6.32126e-06	0.0149239	0.0858364	-0.0253484	0.00389066	-6.51518	7.26023e-11	0.648394	5.68819	0.058187	3.75707e-08	37	1	17290228	1	17162815	F			NA	NA	CROCC	NM_014675	Body	chr1:17292904-17293115	N_Shelf			NA		1:17289965-17290300	Unclassified_Cell_type_specific	NA
cg10914815	0.0121283	0.00634616	0.056948	80	532	-0.0155852	0.011493	0.175502	0.0245101	0.00270647	2.49539e-19	166	0.0035495	5.01221e-12	0.0133041	0.241415	0.0196493	0.00301715	6.51253	7.38967e-11	0.80571	10.2939	0.00581714	3.81991e-08	37	13	99148667	13	97946668	F			NA	NA	STK24;STK24	NM_003576;NM_001032296	Body;Body					TRUE				NA
cg08234504	-0.0186125	0.00427458	1.83827e-05	80	532	-0.0132937	0.00527883	0.0120066	-0.014119	0.00243628	7.59404e-09	166	0.00319515	9.9216e-06	0.00611069	0.0295944	-0.0153661	0.00236055	-6.50955	7.53754e-11	0	0.844155	0.655683	3.89213e-08	37	5	139013317	5	138993501	F			NA	NA				chr5:139017133-139017668	N_Shelf			TRUE		5:139013288-139013559	Unclassified	NA
cg09018739	0.0166797	0.00667336	0.0129765	80	532	-0.010173	0.00989682	0.304336	0.0220799	0.0025759	1.67149e-17	166	0.00337827	6.32377e-11	0.0114564	0.374553	0.0189617	0.00291487	6.50517	7.76078e-11	0.731047	7.43625	0.0242795	4.00307e-08	37	16	57180107	16	55737608	R			NA	NA	CPNE2	NM_152727	Body					NA	16:55737602-55737696			NA
cg16630369	-0.0233412	0.00693702	0.000866521	80	532	-0.0134927	0.00466936	0.00397223	-0.018676	0.00278851	2.56091e-11	166	0.0036571	3.27716e-07	0.00540517	0.0125514	-0.0180559	0.00277587	-6.5046	7.79029e-11	0	1.32197	0.516344	4.01395e-08	37	5	66307391	5	66343147	R			NA	NA	MAST4;MAST4	NM_015183;NM_001164664	Body;Body					TRUE				NA
cg26444097	0.0145701	0.00613501	0.018186	80	532	-0.00456863	0.00536961	0.395144	0.0230035	0.00243639	7.55289e-21	166	0.00319529	6.05738e-13	0.00621577	0.462335	0.0167686	0.00257859	6.503	7.87349e-11	0.872771	15.7197	0.00038593	4.05154e-08	37	4	2432313	4	2402111	R			NA	NA				chr4:2431798-2432328	Island			NA	4:2401607-2402112			NA
cg27544405	0.0188456	0.00679318	0.0058832	80	532	-0.00223121	0.0102676	0.82803	0.0225219	0.00276527	5.70691e-16	166	0.00362662	5.29316e-10	0.0118856	0.851093	0.0200893	0.0030893	6.50287	7.88022e-11	0.501263	4.01013	0.134652	4.05154e-08	37	1	14108975	1	13981562	R		rs61747666	NA	NA	PRDM2;PRDM2;PRDM2;PRDM2	NM_001007257;NM_012231;NM_015866;NM_001135610	Body;Body;Body;Body					NA	1:13981417-13981563			NA
cg06697251	-0.0228054	0.00566137	7.13734e-05	80	532	-0.0137821	0.00871109	0.114056	-0.0178083	0.00271538	6.47484e-11	166	0.00356119	5.7131e-07	0.0100838	0.171703	-0.0187785	0.00288812	-6.50199	7.92637e-11	0	0.825676	0.661769	4.07081e-08	37	19	6501613	19	6452613	R			NA	TRUE	TUBB4	NM_006087	Body	chr19:6502090-6502411	N_Shore			NA	19:6452436-6453504	19:6501438-6502875	Unclassified	TRUE
cg25389145	0.0129151	0.00638082	0.0438573	80	532	-0.00266443	0.00899382	0.767123	0.0247418	0.00278895	1.27183e-18	166	0.00365767	1.33895e-11	0.0104111	0.798011	0.0197358	0.00303542	6.50183	7.93476e-11	0.738394	7.64508	0.0218722	4.07081e-08	37	8	141220490	8	141289672	R			NA	NA	TRAPPC9;TRAPPC9	NM_001160372;NM_031466	Body;Body					NA	8:141289343-141289673			NA
cg15721448	0.0130449	0.0050963	0.0109702	80	532	-0.00526932	0.0058731	0.369913	0.0175288	0.0019929	2.45806e-18	166	0.00261367	1.99212e-11	0.00679861	0.438305	0.0143046	0.00220047	6.5007	7.99491e-11	0.797409	9.87211	0.00718286	4.09726e-08	37	8	144239503	8	144310878	R			NA	NA	LY6H;LY6H;LY6H	NM_001135655;NM_002347;NM_001130478	3'UTR;3'UTR;3'UTR	chr8:144240761-144242113	N_Shore			NA				NA
cg03281572	-0.0178526	0.00415771	2.37829e-05	80	532	-0.0293808	0.0141933	0.0388008	-0.0155104	0.00255587	1.468e-09	166	0.00335199	3.70632e-06	0.0164299	0.0737349	-0.0167516	0.00257724	-6.49985	8.04026e-11	0	0.798107	0.670955	4.11608e-08	37	10	114502318	10	114492308	F			NA	NA	VTI1A	NM_145206	Body					TRUE				NA
cg06595162	-0.018161	0.00529978	0.000696753	80	532	-0.0302941	0.0124179	0.0149439	-0.0158538	0.00232336	1.0871e-11	166	0.00304705	1.96107e-07	0.0143747	0.035078	-0.01688	0.00259807	-6.49711	8.18787e-11	0	1.04266	0.59373	4.18638e-08	37	21	40141040	21	39062910	R			NA	NA	NCRNA00114;NCRNA00114	NR_027065;NR_027066	Body;TSS200					TRUE		21:40140421-40141096	Unclassified	NA
cg06496803	0.0125891	0.00658438	0.0568405	80	532	0.0006747	0.00609372	0.911869	0.0205632	0.0023191	1.32281e-18	166	0.00304147	1.37106e-11	0.00705399	0.9238	0.0167049	0.00257118	6.49697	8.19514e-11	0.720837	7.16426	0.0278164	4.18638e-08	37	4	6940915	4	6991816	F			NA	NA	TBC1D14;TBC1D14	NM_001113361;NM_020773	Body;Body					TRUE				NA
cg03391568	-0.0199049	0.00636354	0.00193433	80	532	-0.0304208	0.0118587	0.0105095	-0.0153835	0.00217927	2.11351e-12	166	0.00285809	7.3475e-08	0.0137274	0.0266875	-0.0166396	0.00256141	-6.49628	8.23319e-11	0	1.46428	0.480878	4.20132e-08	37	3	46918266	3	46893270	R			NA	TRUE	PTH1R	NM_000316	TSS1500					NA				NA
cg05439665	-0.0523284	0.0111284	3.94037e-06	80	532	-0.0166043	0.00670762	0.0135348	-0.0256377	0.0041168	5.46047e-10	166	0.00539913	2.04947e-06	0.00776463	0.0324802	-0.0267517	0.00411812	-6.4961	8.24295e-11	0.715619	7.03281	0.0297061	4.20181e-08	37	13	113656424	13	112704425	R			NA	NA	MCF2L;MCF2L	NM_001112732;NM_024979	Body;Body	chr13:113656116-113656379	S_Shore			TRUE		13:113655476-113656897	Unclassified_Cell_type_specific	TRUE
cg03180426	-0.0251732	0.00543501	5.42559e-06	80	532	-0.00728026	0.00680431	0.284999	-0.0141297	0.00218463	1.17233e-10	166	0.00286511	8.15344e-07	0.00787656	0.355333	-0.0156633	0.00241268	-6.49208	8.46592e-11	0.553655	4.48084	0.106414	4.31086e-08	37	9	139964156	9	139083977	R			NA	NA	C9orf140	NM_178448	Body	chr9:139964155-139965284	Island			NA				NA
cg06812840	-0.025804	0.0067704	0.000167956	80	532	-0.0177457	0.00723906	0.0144659	-0.0148973	0.00225778	4.97284e-11	166	0.00296105	4.87746e-07	0.00837982	0.0342029	-0.0167526	0.00258104	-6.49063	8.54795e-11	0.0884159	2.19398	0.333874	4.34531e-08	37	17	7492524	17	7433248	R			NA	NA	SOX15	NM_006942	1stExon	chr17:7492314-7492945	Island			NA	17:7432995-7434079	17:7491270-7493719	Unclassified	NA
cg02727423	-0.0328789	0.00715022	6.30288e-06	80	532	-0.0177528	0.00843602	0.0356874	-0.0163084	0.00264804	8.40636e-10	166	0.00347288	2.65396e-06	0.0097654	0.0690759	-0.0193118	0.00297537	-6.49056	8.55178e-11	0.542719	4.37368	0.112271	4.34531e-08	37	14	100258973	14	99328726	F	rs59446534		NA	TRUE	EML1;EML1	NM_004434;NM_001008707	TSS1500;TSS1500	chr14:100259160-100259542	N_Shore			TRUE		14:100258851-100260555	Unclassified	NA
cg16717713	0.0260531	0.00930504	0.00544585	80	532	-0.00262279	0.0122533	0.830571	0.027833	0.0034231	6.36851e-16	166	0.00448935	5.65404e-10	0.0141843	0.853301	0.0252334	0.00388846	6.4893	8.62363e-11	0.523797	4.19989	0.122463	4.37715e-08	37	14	100069657	14	99139410	R			NA	NA	CCDC85C	NM_001144995	1stExon	chr14:100069475-100071813	Island			NA	14:99138944-99141655			NA
cg27401724	-0.0176573	0.00766347	0.0219054	80	532	-0.00858703	0.00986908	0.384537	-0.0216126	0.00269149	1.42986e-15	166	0.00352985	9.19448e-10	0.0114243	0.452264	-0.0200199	0.00308684	-6.48555	8.84088e-11	0	1.30013	0.522012	4.47825e-08	37	17	43213629	17	40569155	R			NA	NA	ACBD4;ACBD4;ACBD4;ACBD4;ACBD4	NM_001135705;NM_001135706;NM_001135704;NM_001135707;NM_024722	Body;Body;Body;Body;Body	chr17:43209347-43210746	S_Shelf			NA		17:43212563-43213772	Promoter_Associated	NA
cg26775538	0.0205174	0.00863648	0.0181495	80	532	0.00805694	0.00640458	0.208798	0.026914	0.00323903	1.49164e-16	166	0.00424795	2.36158e-10	0.00741384	0.27715	0.0219859	0.00338999	6.48554	8.84158e-11	0.59222	4.9046	0.0860953	4.47825e-08	37	19	815090	19	766090	R		rs351988	NA	NA	LPPR3	NM_024888	Body	chr19:814444-815238	Island	high-CpG:766088-766093		NA	19:765478-766738	19:814156-815760	Gene_Associated	NA
cg03474926	-0.0174669	0.00443129	0.000100867	80	532	-0.0123539	0.00453063	0.00655063	-0.0104447	0.00166042	3.672e-10	166	0.00217763	1.61586e-06	0.00524459	0.018495	-0.0118769	0.00183136	-6.48526	8.85809e-11	0.0158529	2.03222	0.362001	4.48185e-08	37	9	136023407	9	135013228	R			NA	NA	RALGDS	NM_001042368	Body	chr9:136024223-136025112	N_Shore			TRUE				NA
cg17693604	-0.0393365	0.0078149	8.34637e-07	80	532	-0.0265291	0.0103767	0.010773	-0.0176438	0.00317813	3.10028e-08	166	0.00416808	2.30528e-05	0.0120119	0.0272055	-0.0227977	0.00351656	-6.48295	8.99463e-11	0.672361	6.10428	0.0472578	4.54612e-08	37	19	3046805	19	2997805	F			NA	NA	TLE2	NM_001144761	5'UTR	chr19:3047224-3047444	N_Shore			NA		19:3046655-3048081	Unclassified_Cell_type_specific	NA
cg21231302	-0.0338595	0.00884033	0.00015618	80	532	-0.0273219	0.0107443	0.0111994	-0.0182494	0.0027577	4.37055e-11	166	0.00361669	4.51438e-07	0.0124374	0.0280376	-0.0209491	0.00323237	-6.48104	9.10903e-11	0.322606	2.95249	0.228494	4.59582e-08	37	9	140116093	9	139235914	R			NA	NA	RNF208	NM_031297	TSS1500	chr9:140115986-140118466	Island			NA	9:139235914-139238287			NA
cg10529555	-0.0448197	0.00898429	1.03476e-06	80	532	-0.0325598	0.0104976	0.00199915	-0.0196567	0.0037108	1.2691e-07	166	0.00486667	5.36714e-05	0.0121519	0.00737526	-0.0261589	0.00403625	-6.48099	9.11223e-11	0.686357	6.37667	0.0412404	4.59582e-08	37	1	205254523	1	203521146	R			NA	NA								TRUE				NA
cg09776772	-0.0195469	0.00694959	0.00523944	80	532	-0.0116585	0.00530436	0.0282711	-0.0161496	0.00220315	3.00358e-13	166	0.0028894	2.28019e-08	0.00614024	0.0576035	-0.0158576	0.00244698	-6.48047	9.14371e-11	0	0.75971	0.68396	4.60636e-08	37	7	2150534	7	2117060	F			NA	NA	MAD1L1;MAD1L1;MAD1L1	NM_003550;NM_001013837;NM_001013836	Body;Body;Body					NA	7:2116939-2117617			NA
cg05304393	-0.0428191	0.0122861	0.000565756	80	532	-0.0136442	0.00643169	0.0342267	-0.029732	0.00403238	2.18983e-13	166	0.00528842	1.88645e-08	0.00744522	0.0668603	-0.0263635	0.00406824	-6.48033	9.15244e-11	0.609237	5.1182	0.0773745	4.60636e-08	37	16	1545405	16	1485406	R			NA	NA	TELO2	NM_016111	Body	chr16:1543098-1544426	S_Shore			NA	16:1485211-1487005			NA
cg09944659	-0.029288	0.0061892	3.43723e-06	80	532	-0.0313054	0.013095	0.0170732	-0.0148848	0.00252344	4.11301e-09	166	0.00330946	6.87084e-06	0.0151586	0.0389042	-0.0185597	0.0028658	-6.47628	9.40121e-11	0.595528	4.94471	0.0843857	4.72658e-08	37	12	124779228	12	123345181	R			NA	NA	FAM101A	NM_181709	5'UTR	chr12:124780105-124780306	N_Shore			NA	12:123345091-123345182			NA
cg22296149	-0.0227077	0.00545354	4.10126e-05	80	532	-0.00915557	0.0088795	0.302842	-0.0142555	0.00212645	2.45253e-11	166	0.00278881	3.19333e-07	0.0102788	0.373076	-0.0156298	0.00241356	-6.47581	9.43033e-11	0.139426	2.32403	0.312855	4.73623e-08	37	19	2249330	19	2200330	F			NA	TRUE	AMH;AMH	NM_000479;NM_000479	5'UTR;1stExon	chr19:2250560-2253959	N_Shore			NA		19:2248756-2249719	Gene_Associated_Cell_type_specific	NA
cg03010887	-0.0358194	0.00938043	0.00016334	80	532	-0.0368282	0.0101452	0.000303231	-0.0214981	0.00363325	3.68306e-09	166	0.00476496	6.43102e-06	0.0117439	0.00171309	-0.0258695	0.00399493	-6.47558	9.44487e-11	0.295149	2.83748	0.242019	4.73855e-08	37	16	85600235	16	84157736	F			NA	NA								NA	16:84157503-84158319			NA
cg08924343	-0.0179444	0.00471326	0.000170625	80	532	-0.0161269	0.0128384	0.209467	-0.0140262	0.00206699	1.408e-11	166	0.00271083	2.28989e-07	0.0148615	0.277857	-0.0150276	0.00232105	-6.47449	9.51341e-11	0	0.524912	0.76916	4.76338e-08	37	1	206331857	1	204498480	F			NA	NA	CTSE;CTSE	NM_001910;NM_148964	3'UTR;3'UTR					NA				NA
cg02878831	0.0215452	0.00570377	0.000191359	80	532	-0.00764475	0.0111547	0.493347	0.019026	0.00257638	2.01245e-13	166	0.00337889	1.79323e-08	0.0129124	0.55382	0.0183622	0.00283609	6.47447	9.51434e-11	0.546137	4.40661	0.110437	4.76338e-08	37	17	78847752	17	76462347	R		rs2672872	NA	NA	RPTOR;RPTOR	NM_001163034;NM_020761	Body;Body	chr17:78849401-78850933	N_Shore			NA				TRUE
cg10513161	-0.0142878	0.00339387	3.38651e-05	80	532	-0.022309	0.0136371	0.102293	-0.0125119	0.00200269	4.81532e-10	166	0.0026265	1.90076e-06	0.0157861	0.157594	-0.0133325	0.00205939	-6.47403	9.54228e-11	0	0.500205	0.778721	4.77236e-08	37	3	183705727	3	185188421	R			NA	NA	ABCC5;ABCC5	NM_005688;NM_001023587	Body;Body					TRUE				NA
cg01103827	-0.0281764	0.0098699	0.00460882	80	532	-0.0246198	0.00804999	0.0023074	-0.0257397	0.00378983	1.35153e-11	166	0.00497031	2.2344e-07	0.00931854	0.00824122	-0.0259343	0.00400768	-6.47116	9.72518e-11	0	0.0730353	0.964141	4.85874e-08	37	21	40554221	21	39476091	F			NA	NA	PSMG1;PSMG1	NM_203433;NM_003720	Body;Body	chr21:40554764-40556117	N_Shore			NA				NA
cg02453726	-0.021646	0.00520801	4.23168e-05	80	532	-0.0109908	0.00474913	0.0209312	-0.0126745	0.00200207	2.83954e-10	166	0.00262569	1.3852e-06	0.00549751	0.0455835	-0.0139538	0.00215663	-6.47019	9.78786e-11	0.261816	2.70935	0.258031	4.88494e-08	37	5	141339766	5	141319950	F		rs75001959	NA	NA	PCDH12	NM_016580	TSS1500					TRUE		5:141339595-141339883	Unclassified	NA
cg04368724	-0.0268395	0.00716428	0.00021544	80	532	-0.0438445	0.0138134	0.0015668	-0.0195522	0.00311054	3.78016e-10	166	0.00407943	1.64421e-06	0.0159902	0.00610732	-0.0223909	0.00346098	-6.46952	9.83123e-11	0.250905	2.66989	0.263173	4.90146e-08	37	6	31760593	6	31868572	F			NA	NA	VARS	NM_006295	Body	chr6:31763240-31763905	N_Shelf			NA				NA
cg14538537	-0.0172582	0.00529775	0.00125319	80	532	-0.0284912	0.0138596	0.0401693	-0.0152353	0.0021642	2.42252e-12	166	0.00283833	7.97387e-08	0.0160437	0.0757574	-0.0159905	0.002472	-6.46863	9.88959e-11	0	0.735149	0.692412	4.91832e-08	37	12	6939048	12	6809309	F	rs35482661		NA	NA	LEPREL2	NM_014262	Body	chr12:6937570-6938639	S_Shore			NA		12:6937196-6939373	Promoter_Associated	NA
cg04273431	-0.0290262	0.00765147	0.000179832	80	532	-0.0208911	0.0107702	0.0528032	-0.01933	0.00289431	2.90669e-11	166	0.00379585	3.53556e-07	0.0124675	0.093807	-0.0212205	0.00328057	-6.46853	9.89591e-11	0	1.28949	0.524798	4.91832e-08	37	6	30523215	6	30631194	F	rs7757145		NA	TRUE	GNL1;PRR3;PRR3	NM_005275;NM_025263;NM_001077497	Body;TSS1500;TSS1500	chr6:30523286-30523519	N_Shore			NA				NA
cg00820311	0.0314212	0.00718801	1.70793e-05	80	532	0.007691	0.00498948	0.123646	0.0213872	0.00307584	4.43926e-12	166	0.00403392	1.14646e-07	0.00577575	0.182991	0.0194342	0.00300442	6.46853	9.89597e-11	0.720252	7.14929	0.0280253	4.91832e-08	37	16	921351	16	861352	R			NA	NA	LMF1	NM_022773	Body	chr16:923303-923659	N_Shore			NA		16:921257-921480	Unclassified_Cell_type_specific	NA
cg00587301	0.0183542	0.00576062	0.00159471	80	532	0.00346696	0.00488758	0.478341	0.0158372	0.00201819	6.03562e-15	166	0.00264683	2.18446e-09	0.00565778	0.540024	0.0143155	0.00221341	6.46763	9.95527e-11	0.555425	4.49868	0.105469	4.94264e-08	37	6	156717406	6	156759098	R			NA	NA				chr6:156718071-156718547	N_Shore			TRUE		6:156717033-156718320	Unclassified	NA
cg19718508	-0.019202	0.00610943	0.00184059	80	532	-0.00808631	0.00565861	0.153427	-0.0209401	0.00276253	4.68896e-14	166	0.00362302	7.48143e-09	0.00655032	0.21702	-0.0181991	0.00281405	-6.46723	9.98139e-11	0.329499	2.98285	0.225052	4.95046e-08	37	5	176831858	5	176764464	F			NA	NA	F12	NM_000505	Body	chr5:176830275-176831639	S_Shore			NA		5:176830677-176831932	Promoter_Associated	NA
cg23781334	-0.0261321	0.00775543	0.000852136	80	532	-0.00828493	0.00249298	0.000934253	-0.0164663	0.00233005	1.99837e-12	166	0.00305583	7.10483e-08	0.00288583	0.00409307	-0.0130959	0.00202531	-6.4661	1.00564e-10	0.706796	6.82118	0.0330217	4.98248e-08	37	4	1772062	4	1741860	R			NA	NA				chr4:1772006-1772265	Island			NA	4:1741807-1742048			NA
cg10615580	0.0240388	0.00739877	0.00129044	80	532	-0.000959657	0.0104893	0.927129	0.0223366	0.00288711	1.42134e-14	166	0.00378641	3.65393e-09	0.0121423	0.937005	0.0209978	0.00324785	6.46515	1.01195e-10	0.438843	3.56407	0.168296	5.00855e-08	37	17	79005548	17	76620143	F			NA	NA	FLJ90757	NR_026857	Body	chr17:79006584-79006835	N_Shore			NA	17:76619872-76620406			NA
cg18328933	-0.0114945	0.0055051	0.0376486	80	532	-0.0181874	0.0102641	0.0768246	-0.0178278	0.00226157	4.56623e-15	166	0.00296602	1.84737e-09	0.0118816	0.125838	-0.0164852	0.00255029	-6.46404	1.01941e-10	0	1.04728	0.592362	5.03817e-08	37	3	52008538	3	51983578	R			NA	TRUE	ABHD14B;ABHD14B;ABHD14B;ABHD14A;ABHD14B;ABHD14B	NM_001146314;NR_027476;NM_032750;NM_015407;NM_032750;NM_001146314	1stExon;Body;5'UTR;TSS1500;1stExon;5'UTR	chr3:52008943-52009339	N_Shore			TRUE	3:51982751-51985402	3:52007848-52009460	Promoter_Associated	NA
cg09722609	-0.0258672	0.00764072	0.000805947	80	532	-0.014545	0.00956447	0.128763	-0.0207412	0.00291951	1.53281e-12	166	0.0038289	6.06025e-08	0.0110717	0.188943	-0.0211397	0.0032704	-6.46395	1.02005e-10	0	0.748431	0.687829	5.03817e-08	37	5	149887422	5	149867615	R			NA	NA	NDST1	NM_001543	TSS1500					TRUE				NA
cg16637224	-0.0216291	0.00720713	0.00291779	80	532	-0.0288048	0.010079	0.00438667	-0.0191301	0.0027895	8.59542e-12	166	0.0036584	1.70356e-07	0.0116672	0.0135545	-0.0203064	0.00314169	-6.46354	1.02282e-10	0	0.667635	0.716184	5.04665e-08	37	2	130538947	2	130255417	F	rs2464779		NA	NA								TRUE				NA
cg13464337	-0.0341106	0.00861178	9.34644e-05	80	532	-0.0247284	0.0106202	0.0201639	-0.022653	0.00357219	2.65025e-10	166	0.00468488	1.32912e-06	0.0122938	0.0442781	-0.025215	0.00390249	-6.46125	1.03838e-10	0	1.36762	0.504689	5.11814e-08	37	9	130699468	9	129739289	F			NA	NA	DPM2	NM_003863	Body	chr9:130699759-130700266	N_Shore			NA				NA
cg11142333	-0.0157	0.00696813	0.0249792	80	532	-0.029352	0.0117006	0.0123385	-0.0212008	0.00281808	7.19522e-14	166	0.00369588	9.67394e-09	0.0135444	0.0302276	-0.0205071	0.00317412	-6.46072	1.04206e-10	0	0.937608	0.62575	5.13097e-08	37	1	173840261	1	172106884	F			NA	NA	ZBTB37;ZBTB37	NM_032522;NM_001122770	Body;Body	chr1:173837172-173837917	S_Shelf			NA		1:173840046-173840264	Unclassified_Cell_type_specific	NA
cg05714496	-0.0463523	0.00899329	4.64872e-07	80	532	-0.0113792	0.00598208	0.0575397	-0.0226558	0.00368213	8.71313e-10	166	0.00482907	2.71156e-06	0.00692476	0.100329	-0.0234156	0.003625	-6.45948	1.0506e-10	0.79059	9.55066	0.00843529	5.16767e-08	37	10	134358685	10	134208675	R			NA	NA	INPP5A	NM_005539	Body	chr10:134359533-134359780	N_Shore			NA	10:134208491-134209043	10:134357642-134358692	Promoter_Associated_Cell_type_specific	NA
cg16046376	0.0187365	0.00531691	0.00049192	80	532	-0.0144062	0.011514	0.211269	0.0166124	0.0021838	3.82101e-14	166	0.00286402	6.6164e-09	0.0133284	0.279758	0.0160018	0.00247753	6.45878	1.05548e-10	0.63735	5.51496	0.0634513	5.18635e-08	37	11	66721779	11	66478355	F			NA	TRUE	PC;PC	NM_000920;NM_001040716	5'UTR;5'UTR	chr11:66725503-66726373	N_Shelf			NA				NA
cg17572056	0.0284205	0.00735637	0.000137239	80	532	-0.00353136	0.00472804	0.455368	0.0209514	0.00239795	4.07195e-18	166	0.00314489	2.70056e-11	0.00547311	0.518784	0.0165107	0.00255679	6.45757	1.06394e-10	0.88904	18.0245	0.000121905	5.22254e-08	37	3	195947062	3	197431459	R		rs34387857	NA	NA	OSTalpha	NM_152672	Body					NA	3:197431155-197431515			NA
cg05027554	0.0171019	0.00523286	0.00120908	80	532	0.00690037	0.00504214	0.171567	0.0137946	0.0018783	2.71243e-13	166	0.00246337	2.1449e-08	0.0058367	0.237111	0.0134409	0.00208213	6.45535	1.07968e-10	0	1.76579	0.413584	5.2903e-08	37	16	646579	16	586580	F			NA	NA	RAB40C	NM_021168	Body	chr16:649465-650057	N_Shelf			NA	16:586234-586672			NA
cg25544461	-0.0258165	0.00724812	0.000428589	80	532	-0.0237922	0.0141969	0.0941951	-0.0188334	0.00272946	6.42483e-12	166	0.00357965	1.43085e-07	0.0164341	0.147693	-0.0203346	0.00315005	-6.45531	1.07997e-10	0	0.792167	0.67295	5.2903e-08	37	7	73894573	7	73532509	R		rs77654770	NA	NA	GTF2IRD1;GTF2IRD1	NM_016328;NM_005685	5'UTR;5'UTR	chr7:73894815-73895110	N_Shore			TRUE				TRUE
cg23878906	-0.0384476	0.00963387	8.29353e-05	80	532	-0.016397	0.0121555	0.177776	-0.0335365	0.0050066	2.54393e-11	166	0.00656609	3.26412e-07	0.014071	0.243893	-0.0326741	0.00506241	-6.45425	1.08759e-10	0	1.71455	0.424317	5.32219e-08	37	18	29304818	18	27558816	F			NA	NA				chr18:29303960-29304254	S_Shore		RDMR	NA				NA
cg08644356	0.0193836	0.00547348	0.000461784	80	532	-0.00775495	0.00820784	0.345064	0.0184891	0.0023614	6.91769e-15	166	0.00309695	2.37099e-09	0.00950126	0.414384	0.0167351	0.00259308	6.45375	1.09117e-10	0.722173	7.19872	0.0273413	5.33423e-08	37	1	8388411	1	8310998	R			NA	NA	SLC45A1	NM_001080397	Body	chr1:8390202-8390800	N_Shore			NA	1:8310998-8311128			NA
cg08428188	-0.0488068	0.012948	0.000197235	80	532	-0.0111726	0.00420823	0.00810608	-0.0358142	0.00450513	2.70312e-15	166	0.00590842	1.34817e-09	0.00487138	0.0218176	-0.0232944	0.0036096	-6.45345	1.09331e-10	0.862679	14.5644	0.00068768	5.33922e-08	37	16	85363174	16	83920675	R			NA	NA				chr16:85363116-85363360	Island			TRUE				TRUE
cg09929238	0.0517953	0.0108467	2.81935e-06	80	532	-0.00504438	0.0074879	0.500735	0.0373269	0.00448088	1.25514e-16	166	0.00587662	2.12858e-10	0.00866787	0.560592	0.0286404	0.00443826	6.45305	1.09618e-10	0.908443	21.8443	1.80535e-05	5.34775e-08	37	17	78560916	17	76175511	R			NA	NA	RPTOR;RPTOR	NM_001163034;NM_020761	Body;Body					NA	17:76175073-76175558			NA
cg08959645	-0.0368765	0.0110545	0.000958014	80	532	-0.0322279	0.011556	0.00542847	-0.0298113	0.00454456	6.4129e-11	166	0.00596014	5.6803e-07	0.0133771	0.015988	-0.0315126	0.00488404	-6.45215	1.10275e-10	0	0.319776	0.852239	5.3743e-08	37	6	52281315	6	52389274	R		rs77057197	NA	NA				chr6:52284749-52285253	N_Shelf			NA		6:52281166-52281915	Unclassified	NA
cg01212284	0.0197556	0.0057118	0.000621868	80	532	0.000668724	0.0086673	0.938522	0.0223854	0.00293895	3.55067e-14	166	0.0038544	6.33128e-09	0.0100331	0.946859	0.0196389	0.00304436	6.45091	1.11179e-10	0.510179	4.08312	0.129826	5.41285e-08	37	3	182814959	3	184297653	R		rs71629974	NA	NA	MCCC1	NM_020166	Body	chr3:182816771-182817455	N_Shore			NA				NA
cg02623114	-0.0142023	0.00525218	0.00724292	80	532	-0.0155506	0.0105971	0.14269	-0.0184399	0.00244089	5.6822e-14	166	0.0032012	8.39592e-09	0.012267	0.204913	-0.0172097	0.00266805	-6.4503	1.11627e-10	0	0.493841	0.781203	5.42395e-08	37	8	145015122	8	145087110	R			NA	NA	PLEC1;PLEC1;PLEC1;PLEC1;PLEC1;PLEC1;PLEC1;PLEC1	NM_201378;NM_201382;NM_201381;NM_000445;NM_201384;NM_201380;NM_201383;NM_201379	Body;Body;Body;Body;TSS1500;Body;Body;Body	chr8:145016417-145016916	N_Shore			TRUE		8:145014934-145015432	Promoter_Associated	NA
cg04928670	-0.00958778	0.00768225	0.212995	80	532	-0.0321325	0.0125552	0.0106902	-0.0263027	0.00320237	3.26463e-16	166	0.00419987	3.78301e-10	0.0145337	0.027043	-0.023041	0.00357208	-6.45029	1.11634e-10	0.50753	4.06116	0.131259	5.42395e-08	37	2	89128459	2	88909574	F			NA	NA								NA				TRUE
cg22662844	0.0103248	0.00576855	0.0744934	80	532	0.00275592	0.00493803	0.576947	0.0185901	0.00211113	2.25107e-18	166	0.00276872	1.88922e-11	0.00571618	0.629716	0.0147546	0.00228751	6.45008	1.11794e-10	0.710768	6.91485	0.0315107	5.42616e-08	37	7	2116648	7	2083174	R			NA	NA	MAD1L1;MAD1L1;MAD1L1	NM_003550;NM_001013837;NM_001013836	Body;Body;Body	chr7:2116367-2116781	Island			NA	7:2081820-2083360			NA
cg13100137	-0.0234965	0.00578545	6.24404e-05	80	532	-0.0227075	0.00927848	0.014628	-0.0147797	0.00236594	4.83646e-10	166	0.0031029	1.90576e-06	0.0107406	0.0345004	-0.017091	0.00264992	-6.44962	1.12131e-10	0.0263672	2.05416	0.35805	5.43151e-08	37	1	37937945	1	37710532	F			NA	NA				chr1:37939723-37940650	N_Shore			TRUE				NA
cg26325867	-0.0182385	0.00542444	0.000873942	80	532	-0.00783095	0.00793378	0.323953	-0.0174004	0.00239744	5.08956e-13	166	0.00314422	3.12864e-08	0.00918401	0.393842	-0.0168223	0.00260826	-6.44962	1.12131e-10	0	1.06045	0.588474	5.43151e-08	37	6	41398693	6	41506671	F	rs75584604		NA	NA				chr6:41395229-41396253	S_Shelf			TRUE				TRUE
cg05162166	0.0110908	0.00546464	0.0432894	80	532	-0.00067904	0.00730648	0.92598	0.0196213	0.0022645	7.57966e-18	166	0.00296986	3.9271e-11	0.00845786	0.936011	0.016081	0.00249343	6.44932	1.12351e-10	0.676461	6.18163	0.0454649	5.43661e-08	37	22	41684460	22	40014406	R			NA	NA				chr22:41681616-41682543	S_Shore			TRUE				TRUE
cg00043800	-0.0245134	0.00651834	0.000203959	80	532	-0.0204672	0.0097584	0.0363041	-0.0159501	0.00240265	3.8017e-11	166	0.00315105	4.15253e-07	0.0112962	0.0700055	-0.0177439	0.00275151	-6.44879	1.12744e-10	0	1.46073	0.481732	5.44587e-08	37	2	74612144	2	74465652	R			NA	NA	LOC100189589	NR_024463	TSS1500					NA				NA
cg22386583	0.0158195	0.00722807	0.0294004	80	532	-0.000574647	0.00875168	0.947666	0.0283911	0.00323594	2.97189e-18	166	0.0042439	2.23365e-11	0.0101308	0.954766	0.0221967	0.00344201	6.44876	1.1277e-10	0.748781	7.9612	0.0186745	5.44587e-08	37	17	78753756	17	76368351	R			NA	NA	RPTOR;RPTOR	NM_001163034;NM_020761	Body;Body					TRUE	17:76368289-76368495			NA
cg06779856	0.0188528	0.00905516	0.0381955	80	532	0.00340494	0.0091454	0.709769	0.0275905	0.00324888	3.26294e-17	166	0.00426087	9.46062e-11	0.0105866	0.747734	0.0233601	0.00362263	6.44837	1.1306e-10	0.582164	4.78657	0.0913291	5.45433e-08	37	11	33209645	11	33166221	R			NA	NA								TRUE				NA
cg01431482	-0.0157497	0.00791291	0.0474623	80	532	-0.0331014	0.0121125	0.00643208	-0.023616	0.00311648	4.77065e-14	166	0.00408722	7.5594e-09	0.0140212	0.0182349	-0.0226597	0.00351541	-6.44581	1.14987e-10	0	1.37191	0.503609	5.5417e-08	37	1	2989085	1	2978945	R			NA	NA	PRDM16;PRDM16	NM_022114;NM_199454	Body;Body	chr1:2990030-2990718	N_Shore			NA				NA
cg14024502	-0.0141192	0.00353039	8.01761e-05	80	532	-0.0212778	0.0144907	0.142436	-0.0128011	0.0019824	1.25506e-10	166	0.0025999	8.49346e-07	0.0167742	0.204626	-0.0133874	0.00207736	-6.44446	1.16009e-10	0	0.315093	0.854237	5.58531e-08	37	1	27693795	1	27566382	R			NA	NA	MAP3K6	NM_004672	TSS1500	chr1:27692412-27693243	S_Shore			NA		1:27692972-27694160	Promoter_Associated	NA
cg20396436	-0.02348	0.00659616	0.00043202	80	532	-0.0306418	0.0146602	0.0369534	-0.0219085	0.00328785	3.21781e-11	166	0.00431198	3.75768e-07	0.0169704	0.0709804	-0.0227365	0.00353026	-6.44047	1.19105e-10	0	0.266579	0.875212	5.72858e-08	37	6	159173195	6	159093183	R			NA	NA	SYTL3	NM_001009991	Body					TRUE				NA
cg09421083	-0.0449378	0.0115561	0.000124332	80	532	-0.0310978	0.0124405	0.0126487	-0.0338405	0.00544015	5.70878e-10	166	0.00713469	2.1048e-06	0.0144009	0.0308161	-0.0360271	0.0055941	-6.44019	1.19324e-10	0	0.805653	0.668428	5.73333e-08	37	10	134358535	10	134208525	R			NA	NA	INPP5A	NM_005539	Body	chr10:134359533-134359780	N_Shore			NA	10:134208491-134209043	10:134357642-134358692	Promoter_Associated_Cell_type_specific	NA
cg16659510	-0.0243451	0.00616953	9.91648e-05	80	532	-0.0132209	0.00400267	0.00100347	-0.0131699	0.00221674	3.18696e-09	166	0.00290722	5.89705e-06	0.00463343	0.00432586	-0.0147181	0.00228714	-6.43515	1.2335e-10	0.291509	2.8229	0.24379	5.92082e-08	37	16	87996870	16	86554371	F			NA	NA	BANP;BANP	NM_017869;NM_079837	5'UTR;5'UTR					NA	16:86554232-86554374	16:87996629-87997495	Promoter_Associated_Cell_type_specific	TRUE
cg20495365	-0.0512211	0.0100574	6.26582e-07	80	532	-0.0242574	0.00985087	0.0140303	-0.0204702	0.00362208	1.75337e-08	166	0.00475031	1.63817e-05	0.0114032	0.0334001	-0.0258527	0.0040196	-6.43167	1.26213e-10	0.739099	7.66573	0.0216475	6.04724e-08	37	4	3371291	4	3341089	F			NA	NA	RGS12;RGS12;RGS12	NM_198227;NM_198229;NM_002926	TSS1500;Body;Body	chr4:3374733-3374998	N_Shelf			TRUE		4:3371177-3372283	Promoter_Associated	TRUE
cg25400422	-0.0185708	0.00547206	0.000782745	80	532	-0.00969339	0.00556998	0.0822322	-0.017998	0.00254677	1.99779e-12	166	0.00334006	7.1036e-08	0.00644772	0.13274	-0.01677	0.00260742	-6.43164	1.26237e-10	0	1.44806	0.484793	6.04724e-08	37	17	80008917	17	77602206	R			NA	NA	GPS1;RFNG;GPS1	NM_004127;NM_002917;NM_212492	TSS1500;Body;TSS1500	chr17:80008514-80010567	Island			NA	17:77601804-77604069	17:80008836-80010379	Promoter_Associated	NA
cg17658717	-0.0457882	0.0103089	1.25973e-05	80	532	-0.0144592	0.00967541	0.135499	-0.0312735	0.00484813	1.31102e-10	166	0.00635826	8.71836e-07	0.0112001	0.196708	-0.0313338	0.00487271	-6.43046	1.2722e-10	0.527861	4.23604	0.120269	6.08819e-08	37	3	45077254	3	45052258	F			NA	NA	CLEC3B	NM_003278	Body	chr3:45077069-45077690	Island			TRUE	3:45052096-45052775			NA
cg13394182	0.0338076	0.00790078	2.53267e-05	80	532	0.000261661	0.010182	0.979505	0.0240211	0.00342334	2.84459e-12	166	0.00448966	8.77986e-08	0.0117865	0.982288	0.0238255	0.00370552	6.42973	1.27834e-10	0.642538	5.59501	0.0609621	6.11147e-08	37	8	144403454	8	144474829	R		rs61631623	NA	NA	TOP1MT	NM_052963	Body	chr8:144403266-144403524	Island			NA	8:144474483-144477654			NA
cg06850526	-0.0510862	0.00840049	3.6468e-09	80	532	-0.0150205	0.00798731	0.060435	-0.0169985	0.00328448	2.43777e-07	166	0.00430756	7.93991e-05	0.00924598	0.104261	-0.0227645	0.00354081	-6.42919	1.28288e-10	0.855698	13.8598	0.000978078	6.12703e-08	37	17	79269886	17	76884481	R			NA	TRUE	SLC38A10;SLC38A10	NM_138570;NM_001037984	TSS1500;TSS1500	chr17:79268367-79269467	S_Shore			NA		17:79268946-79270216	Promoter_Associated	NA
cg15329642	-0.0451353	0.00757413	7.14779e-09	80	532	-0.0301483	0.0124463	0.0156676	-0.0148805	0.00299262	7.01835e-07	166	0.00392479	0.000149785	0.0144076	0.036391	-0.0217746	0.00338706	-6.42876	1.28649e-10	0.845393	12.936	0.00155231	6.13811e-08	37	1	45308298	1	45080885	R			NA	TRUE	PTCH2;PTCH2	NM_001166292;NM_003738	Body;Body	chr1:45308543-45309159	N_Shore			NA				NA
cg12286415	0.0183656	0.00604145	0.00257638	80	532	-0.00774845	0.00617812	0.210182	0.0206833	0.00236913	4.31978e-18	166	0.00310709	2.79846e-11	0.00715169	0.278612	0.0165687	0.00257741	6.42842	1.28936e-10	0.850785	13.4034	0.00122879	6.14568e-08	37	13	30948122	13	29846122	F			NA	NA	LOC100188949	NR_024464	TSS200					NA		13:30947841-30948216	Unclassified_Cell_type_specific	NA
cg02647520	-0.0171337	0.00526939	0.00127937	80	532	-0.0110065	0.009373	0.240671	-0.0145153	0.00201962	8.48017e-13	166	0.00264871	4.24944e-08	0.01085	0.310383	-0.0148601	0.00231219	-6.42686	1.30264e-10	0	0.329264	0.848206	6.19714e-08	37	6	33173218	6	33281196	R			NA	NA	HSD17B8	NM_014234	Body	chr6:33172289-33172823	S_Shore			NA		6:33171945-33173651	Promoter_Associated	TRUE
cg25653947	0.0243762	0.0056485	2.16906e-05	80	532	0.00334527	0.00548685	0.542259	0.0131982	0.00187934	2.72949e-12	166	0.00246474	8.56512e-08	0.00635149	0.598409	0.0136789	0.00212842	6.42677	1.30346e-10	0.681104	6.27164	0.0434642	6.19714e-08	37	8	144443217	8	144514592	F			NA	NA				chr8:144441870-144442438	S_Shore			NA	8:144514488-144514593	8:144442529-144443910	Unclassified_Cell_type_specific	NA
cg19719475	-0.0323667	0.00756767	2.55467e-05	80	532	-0.0267061	0.0116306	0.0219487	-0.0178009	0.00287887	7.20888e-10	166	0.00377561	2.42054e-06	0.0134634	0.0472986	-0.0210595	0.00327688	-6.4267	1.30405e-10	0.365734	3.15325	0.206671	6.19714e-08	37	3	23849114	3	23824118	R			NA	NA	UBE2E1;UBE2E1	NM_003341;NM_182666	Body;Body	chr3:23847871-23848633	S_Shore			NA		3:23848753-23849708	Promoter_Associated	NA
cg10319474	0.0174157	0.00586556	0.00322885	80	532	-0.00409736	0.00939781	0.662973	0.0173121	0.00219974	5.05122e-15	166	0.00288494	1.96287e-09	0.0108788	0.706442	0.0161838	0.00251843	6.42614	1.30887e-10	0.455434	3.67265	0.159402	6.21383e-08	37	3	48573819	3	48548823	F			NA	NA	PFKFB4	NM_004567	Body					NA	3:48548703-48549064			NA
cg04573078	-0.016261	0.00690806	0.019226	80	532	-0.00415595	0.00383097	0.278358	-0.0181546	0.00213399	2.87621e-17	166	0.0027987	8.76861e-11	0.00443467	0.348681	-0.0143872	0.00223902	-6.42567	1.31291e-10	0.722544	7.20836	0.0272098	6.22683e-08	37	14	105154994	14	104226039	R		rs73356792	NA	NA	INF2;INF2;INF2	NM_001031714;NM_032714;NM_022489	TSS1500;TSS1500;TSS1500	chr14:105155520-105156573	N_Shore			NA	14:104225765-104226040	14:105153898-105155169	Unclassified_Cell_type_specific	NA
cg08729908	0.024429	0.00596826	5.48488e-05	80	532	0.00476623	0.0036383	0.190606	0.0184275	0.00245438	8.05845e-14	166	0.00321888	1.03546e-08	0.00421164	0.257769	0.0151026	0.00235073	6.42464	1.32186e-10	0.790185	9.53218	0.00851358	6.26305e-08	37	12	125359183	12	123925136	R		rs12810086	NA	NA								NA	12:123925136-123925265			NA
cg10375267	-0.026854	0.00706953	0.000176404	80	532	-0.0205857	0.00932584	0.0275995	-0.0192312	0.00298743	1.42874e-10	166	0.00391797	9.17927e-07	0.0107954	0.0565346	-0.0209824	0.00326627	-6.42397	1.32767e-10	0	0.89094	0.640523	6.28432e-08	37	16	87523700	16	86081201	R			NA	NA	ZCCHC14	NM_015144	Body				RDMR	NA		16:87523618-87524798	Unclassified_Cell_type_specific	NA
cg24577220	-0.0192814	0.00590542	0.00122208	80	532	-0.0197712	0.00974137	0.0427612	-0.0168406	0.00243966	6.30295e-12	166	0.00319959	1.41452e-07	0.0112764	0.0795481	-0.0175337	0.00272955	-6.42367	1.33028e-10	0	0.173883	0.916731	6.29044e-08	37	21	46387052	21	45211480	R			NA	NA	C21orf70	NM_058190	Body	chr21:46387051-46387302	Island			NA	21:45211357-45211639			NA
cg14480266	-0.0251472	0.00762699	0.00109499	80	532	-0.0268623	0.0138651	0.0530844	-0.0218466	0.00316078	5.92453e-12	166	0.00414533	1.36299e-07	0.01605	0.0941974	-0.022808	0.00355184	-6.42147	1.34968e-10	0	0.211666	0.899575	6.37588e-08	37	11	23134523	11	23091099	F			NA	NA								TRUE				NA
cg19118972	0.00916629	0.00561419	0.103588	80	532	0.00479907	0.00956671	0.616071	0.0180255	0.00213664	5.20843e-17	166	0.00280218	1.2537e-10	0.0110743	0.664758	0.0156999	0.00244534	6.42035	1.35965e-10	0.336007	3.01208	0.221786	6.41438e-08	37	3	184323327	3	185806021	F			NA	NA				chr3:184321783-184322277	S_Shore		RDMR	NA				NA
cg09262100	0.0205311	0.00453141	8.5122e-06	80	532	-0.0024058	0.0124532	0.846866	0.0128927	0.00199903	1.32094e-10	166	0.0026217	8.7578e-07	0.0144156	0.867458	0.014392	0.00224167	6.42025	1.36052e-10	0.43187	3.52032	0.172017	6.41438e-08	37	14	103416268	14	102486021	F			NA	NA	CDC42BPB	NM_006035	Body					TRUE	14:102485848-102486259			NA
cg13370427	-0.0275366	0.00681088	6.72379e-05	80	532	-0.0134711	0.00743591	0.0704571	-0.0199806	0.00310116	1.37825e-10	166	0.00406713	8.98351e-07	0.00860769	0.117581	-0.0207662	0.00323579	-6.41765	1.38397e-10	0	1.74374	0.418168	6.51478e-08	37	22	40743980	22	39073926	F		rs2735672	NA	NA	ADSL;ADSL	NM_001123378;NM_000026	Body;Body	chr22:40742403-40742944	S_Shore		RDMR	NA		22:40743583-40744441	Promoter_Associated	NA
cg12524640	-0.0255038	0.0064451	9.48999e-05	80	532	-0.0297489	0.0122661	0.0155391	-0.0182315	0.00292995	5.63879e-10	166	0.00384259	2.0893e-06	0.014199	0.0361588	-0.0206313	0.0032148	-6.41758	1.38455e-10	0	1.37391	0.503107	6.51478e-08	37	1	2983056	1	2972916	R			NA	NA	FLJ42875;FLJ42875	NR_024371;NR_015440	Body;Body	chr1:2983925-2987962	N_Shore			NA		1:2983046-2983167	Unclassified_Cell_type_specific	TRUE
cg06170683	-0.0386111	0.00740743	3.48826e-07	80	532	-0.0323017	0.011328	0.00447523	-0.0175983	0.00357492	9.03911e-07	166	0.00468847	0.000174366	0.0131131	0.013766	-0.0243356	0.00379232	-6.41707	1.38926e-10	0.674694	6.14806	0.0462345	6.53031e-08	37	16	3740774	16	3680775	F			NA	NA	TRAP1	NM_016292	Body					TRUE	16:3680612-3680937	16:3740303-3741769	Gene_Associated	NA
cg12119693	0.0141259	0.00462963	0.00248446	80	532	-0.00347976	0.00577209	0.54679	0.0146811	0.00181028	7.54658e-16	166	0.00237416	6.26152e-10	0.00668167	0.602512	0.0129255	0.00201429	6.41692	1.39059e-10	0.698901	6.64234	0.0361106	6.53031e-08	37	17	80581925	17	78175214	R			NA	NA	WDR45L	NM_019613	Body					NA	17:78174990-78175215			NA
cg01201802	-0.026922	0.00536213	8.87417e-07	80	532	-0.0221333	0.0133793	0.0985012	-0.012405	0.00212156	5.59115e-09	166	0.0027824	8.25856e-06	0.0154877	0.152978	-0.0156494	0.00243889	-6.41662	1.39337e-10	0.664116	5.95443	0.0509344	6.53697e-08	37	10	30349405	10	30389411	F			NA	NA	KIAA1462	NM_020848	TSS1500	chr10:30347599-30348416	S_Shore			NA				NA
cg26270899	0.0237561	0.00585656	6.37158e-05	80	532	0.00482328	0.00667104	0.469902	0.0214938	0.00305864	2.64437e-12	166	0.00401137	8.40397e-08	0.00772228	0.532238	0.0195174	0.00304191	6.41617	1.39744e-10	0.54414	4.38731	0.111508	6.5496e-08	37	9	139590760	9	138710581	F	rs75225202		NA	NA				chr9:139590437-139590761	Island			NA		9:139590565-139590900	Unclassified_Cell_type_specific	NA
cg24466377	-0.0371787	0.0111548	0.000967671	80	532	-0.0371816	0.0118186	0.00172264	-0.0236138	0.00363377	9.59929e-11	166	0.00476565	7.23322e-07	0.013681	0.00657246	-0.0267753	0.00417355	-6.41548	1.40376e-10	0	1.88849	0.388973	6.56757e-08	37	19	46268509	19	50960349	F			NA	NA	SIX5	NM_175875	3'UTR	chr19:46270162-46270420	N_Shore			TRUE				NA
cg12163955	-0.0331689	0.00834723	8.88469e-05	80	532	-0.0143916	0.0089203	0.107104	-0.0199541	0.00298331	2.71848e-11	166	0.00391257	3.39654e-07	0.010326	0.163402	-0.021498	0.00335097	-6.41546	1.40403e-10	0.226077	2.58424	0.274688	6.56757e-08	37	15	41217556	15	39004848	R			NA	NA				chr15:41217789-41223180	N_Shore		RDMR	NA				NA
cg19216211	-0.0394044	0.00811181	1.92214e-06	80	532	-0.0193	0.0102815	0.0608991	-0.0179137	0.00300558	2.84117e-09	166	0.00394178	5.50492e-06	0.0119017	0.104887	-0.0217973	0.00339781	-6.4151	1.40732e-10	0.650718	5.72603	0.0570962	6.57651e-08	37	8	22455986	8	22511931	F			NA	NA	C8orf58	NM_001013842	TSS1500	chr8:22456091-22456508	N_Shore			NA				NA
cg01293143	-0.0108607	0.00683245	0.112991	80	532	-0.0337832	0.0102377	0.00101452	-0.0205393	0.00270043	3.85599e-14	166	0.00354158	6.65269e-09	0.011851	0.00436268	-0.0194953	0.00303913	-6.41477	1.41031e-10	0.36256	3.13755	0.2083	6.58407e-08	37	20	62688326	20	62158770	R			NA	TRUE	TCEA2	NM_198723	TSS200	chr20:62688551-62688878	N_Shore			TRUE				NA
cg13586457	-0.0283589	0.00714042	8.95709e-05	80	532	-0.0138914	0.0109661	0.205649	-0.0166717	0.00246863	1.75466e-11	166	0.00323757	2.61276e-07	0.0126942	0.273818	-0.0184203	0.00287217	-6.41338	1.42324e-10	0.151228	2.35634	0.307841	6.63792e-08	37	15	42186830	15	39974122	R			NA	NA	SPTBN5	NM_016642	TSS1500					TRUE		15:42186577-42187759	Promoter_Associated	TRUE
cg17461214	0.0129023	0.00404885	0.00159203	80	532	-0.0109672	0.0135243	0.417675	0.0140649	0.00186766	6.79607e-14	166	0.00244942	9.34819e-09	0.0156555	0.483595	0.0133182	0.00207722	6.41155	1.44043e-10	0.203131	2.50982	0.285101	6.71152e-08	37	1	241799063	1	239865686	R			NA	TRUE	CHML;OPN3	NM_001821;NM_014322	1stExon;Body	chr1:241802960-241803649	N_Shelf			NA				NA
cg13180844	-0.0224192	0.0068875	0.00126431	80	532	-0.0206866	0.0134516	0.124519	-0.0209299	0.00297472	2.48787e-12	166	0.00390131	8.10215e-08	0.0155713	0.18401	-0.0212642	0.00331667	-6.41131	1.44272e-10	0	0.0368379	0.98175	6.71565e-08	37	2	2711168	2	2690175	F			NA	NA								TRUE				NA
cg05347914	-0.0244108	0.00574721	2.89374e-05	80	532	-0.0143037	0.0100933	0.156869	-0.0131459	0.00201552	8.20529e-11	166	0.00264333	6.5842e-07	0.0116838	0.220866	-0.01508	0.00235233	-6.41068	1.44872e-10	0.370208	3.17565	0.20437	6.73699e-08	37	17	38521067	17	35774593	R	rs35635906		NA	NA	GJD3	NM_152219	TSS200	chr17:38518965-38520264	S_Shore			NA				NA
cg15419073	0.02329	0.00501069	5.03898e-06	80	532	-0.00695388	0.0082021	0.39682	0.0143326	0.00210053	1.08949e-11	166	0.00275482	1.96365e-07	0.00949462	0.463923	0.014993	0.00233959	6.40836	1.47098e-10	0.754371	8.14237	0.0170572	6.83384e-08	37	3	14920880	3	14895884	R			NA	NA	FGD5	NM_152536	Body					TRUE		3:14920668-14921112	Unclassified_Cell_type_specific	NA
cg10158679	-0.0388455	0.0111267	0.000553588	80	532	-0.0278401	0.0134142	0.0382997	-0.0282846	0.00419707	1.93303e-11	166	0.0055044	2.76883e-07	0.0155281	0.0729906	-0.0301298	0.00470206	-6.4078	1.47637e-10	0	0.747702	0.688079	6.85224e-08	37	6	30883074	6	30991053	R			NA	NA	VARS2;VARS2;VARS2	NM_020442;NM_001167733;NM_001167734	Body;5'UTR;Body	chr6:30881533-30882296	S_Shore			TRUE		6:30883023-30883686	Promoter_Associated	NA
cg23009263	-0.0292914	0.00671306	1.76762e-05	80	532	-0.0191182	0.0146842	0.193344	-0.0185521	0.00297024	4.86241e-10	166	0.00389543	1.91188e-06	0.0169982	0.260707	-0.0211765	0.00330497	-6.40747	1.47958e-10	0	1.92982	0.381018	6.86043e-08	37	14	100631741	14	99701494	F			NA	NA								NA	14:99701473-99701703			TRUE
cg00442646	0.0169863	0.00410413	4.54794e-05	80	532	-0.0133104	0.0095169	0.162358	0.0144134	0.00203525	1.79786e-12	166	0.0026692	6.66839e-08	0.0110166	0.226965	0.0140495	0.00219282	6.40702	1.48391e-10	0.701424	6.69847	0.0351113	6.87386e-08	37	6	159278649	6	159198637	R			NA	NA	OSTCL	NR_028496	Body					NA				NA
cg25731553	0.0194594	0.00572935	0.000775396	80	532	-0.00145685	0.0100729	0.885043	0.0221526	0.00293256	5.70658e-14	166	0.00384601	8.41752e-09	0.0116602	0.90057	0.0197272	0.00307985	6.40524	1.50135e-10	0.459539	3.70054	0.157194	6.94791e-08	37	15	101715276	15	99532799	R			NA	NA								NA	15:99532422-99532816			NA
cg01640635	-0.0243895	0.00532345	6.79467e-06	80	532	-0.00119722	0.00310637	0.700047	-0.0126449	0.00164764	2.28814e-14	166	0.00216087	4.86324e-09	0.00359588	0.739177	-0.0112039	0.00174931	-6.40475	1.50621e-10	0.860372	14.3238	0.000775597	6.96361e-08	37	22	38864868	22	37194814	R			NA	NA	KDELR3;KDELR3	NM_016657;NM_006855	Body;Body	chr22:38863881-38864263	S_Shore			TRUE		22:38863525-38865411	Unclassified	NA
cg16370767	0.0105664	0.0041386	0.0111742	80	532	-0.00735425	0.00656955	0.263321	0.0148347	0.00175319	4.22021e-17	166	0.00229928	1.10455e-10	0.00760481	0.333518	0.012445	0.0019432	6.40438	1.5098e-10	0.752002	8.06458	0.0177337	6.97259e-08	37	5	180657761	5	180590367	F			NA	NA	TRIM41;TRIM41	NM_201627;NM_033549	Body;Body	chr5:180661182-180661555	N_Shelf			NA				NA
cg08841552	-0.0220418	0.00666492	0.00105795	80	532	-0.0231299	0.0112649	0.0404046	-0.0158729	0.00229298	5.50289e-12	166	0.00300722	1.30399e-07	0.0130401	0.0761035	-0.0171793	0.00268249	-6.40425	1.51107e-10	0	0.929222	0.62838	6.97259e-08	37	9	140444378	9	139564199	F		rs56715636	NA	NA	PNPLA7;PNPLA7	NM_152286;NM_001098537	Body;Body	chr9:140445653-140446891	N_Shore			NA		9:140444341-140445231	Unclassified	NA
cg18915128	-0.0311754	0.0055262	3.92217e-08	80	532	-0.0111084	0.005962	0.0628372	-0.0123559	0.00235514	1.66912e-07	166	0.00308874	6.32584e-05	0.00690151	0.107493	-0.0160773	0.00251134	-6.40188	1.53472e-10	0.788007	9.43427	0.00894076	7.07486e-08	37	17	26878963	17	23903090	R			NA	NA	UNC119;UNC119	NM_054035;NM_005148	Body;Body	chr17:26879239-26879787	N_Shore			NA		17:26878594-26880320	Promoter_Associated	NA
cg11619216	-0.0235695	0.00612282	0.000144885	80	532	-0.020272	0.0105227	0.0544324	-0.0156422	0.00239635	7.93305e-11	166	0.00314279	6.45244e-07	0.0121809	0.0960638	-0.0174442	0.00272511	-6.4013	1.54057e-10	0	1.38349	0.500702	7.09499e-08	37	17	73642080	17	71153675	R			NA	NA	LOC100130933;RECQL5	NM_001162997;NM_004259	TSS1500;Body					NA				TRUE
cg25752272	0.0133388	0.00433905	0.0023066	80	532	-0.00559013	0.00687063	0.416126	0.0136955	0.00172901	3.38819e-15	166	0.00226758	1.54417e-09	0.00795333	0.482139	0.0124661	0.00194845	6.39794	1.57491e-10	0.635603	5.48852	0.0642958	7.24614e-08	37	11	61110107	11	60866683	R			NA	NA	DAK	NM_015533	Body	chr11:61106710-61106927	S_Shelf			NA	11:60866657-60866884			NA
cg21574822	0.0109117	0.00740202	0.141497	80	532	0.000919732	0.00434232	0.832317	0.0221975	0.00234229	5.45196e-21	166	0.00307189	4.9738e-13	0.00502659	0.854819	0.0157988	0.00247082	6.39415	1.61444e-10	0.852254	13.5368	0.00114954	7.42085e-08	37	4	2431998	4	2401796	F	rs2857945	rs2857943	NA	NA				chr4:2431798-2432328	Island			NA	4:2401607-2402112			TRUE
cg01470340	0.0114711	0.00505535	0.0239766	80	532	-0.0046979	0.00627375	0.454209	0.0185288	0.00211187	2.97302e-18	166	0.00276969	2.23416e-11	0.00726239	0.517709	0.0147264	0.00230359	6.39282	1.62851e-10	0.788428	9.45307	0.00885713	7.47831e-08	37	10	73498766	10	73168772	F	rs12218621		NA	NA	C10orf105;CDH23	NM_001168390;NM_022124	TSS1500;Body					NA				NA
cg12303084	-0.0237472	0.00489457	1.97605e-06	80	532	-0.0219327	0.00714358	0.00221857	-0.0137054	0.00287875	2.02702e-06	166	0.00377545	0.000283261	0.00826929	0.00799451	-0.0179693	0.00281137	-6.39166	1.6409e-10	0.310034	2.89869	0.234724	7.52798e-08	37	20	45985741	20	45419148	F	rs6018420		NA	NA	ZMYND8;ZMYND8;ZMYND8	NM_012408;NM_183047;NM_183048	TSS1500;TSS1500;TSS1500					NA		20:45985147-45986657	Promoter_Associated	NA
cg14290291	-0.0208745	0.00658524	0.00168358	80	532	-0.0116958	0.00770187	0.129307	-0.0223192	0.00309466	7.08326e-13	166	0.00405861	3.81463e-08	0.00891556	0.189573	-0.0205863	0.00322165	-6.39	1.65889e-10	0	1.17861	0.554714	7.59862e-08	37	2	130940680	2	130657150	R			NA	TRUE	SMPD4;SMPD4;SMPD4;SMPD4;SMPD4;SMPD4;SMPD4;FAM128B	NM_017751;NM_001171084;NR_033230;NM_001171083;NR_033231;NM_017951;NR_033232;NM_025029	TSS1500;TSS1500;TSS1500;TSS1500;TSS1500;TSS1500;TSS1500;Body	chr2:130938840-130940428	S_Shore			NA				NA
cg01836137	-0.0198584	0.00740571	0.00773772	80	532	-0.0113278	0.00633682	0.074255	-0.0224205	0.00297419	6.41807e-14	166	0.00390061	9.03257e-09	0.0073354	0.122523	-0.0199546	0.00312281	-6.38994	1.65948e-10	0	1.78293	0.410056	7.59862e-08	37	14	105167300	14	104238345	R			NA	NA	INF2;INF2;INF2	NM_022489;NM_032714;NM_001031714	5'UTR;5'UTR;5'UTR	chr14:105167277-105167501	Island			TRUE	14:104238323-104239146			NA
cg03542778	0.0219341	0.00480288	7.25356e-06	80	532	-0.00560284	0.00785188	0.475725	0.0130733	0.00191595	1.08892e-11	166	0.00251274	1.96303e-07	0.00908921	0.537612	0.0138125	0.00216251	6.38722	1.68929e-10	0.733647	7.50884	0.023414	7.72767e-08	37	15	45400492	15	43187784	F			NA	NA	DUOX2	NM_014080	Body	chr15:45403248-45404218	N_Shelf			NA				NA
cg25507845	-0.0157458	0.00591931	0.00823531	80	532	-0.0157915	0.0130824	0.227795	-0.0166537	0.00222228	8.95228e-14	166	0.00291449	1.10294e-08	0.0151439	0.29706	-0.0164567	0.00257661	-6.38696	1.6922e-10	0	0.0209204	0.989594	7.73358e-08	37	5	149635694	5	149615887	R			NA	NA	CAMK2A;CAMK2A	NM_015981;NM_171825	Body;Body					TRUE				NA
cg13644197	0.0215863	0.00475595	8.21697e-06	80	532	-0.00995858	0.00755469	0.187853	0.0138432	0.00196226	2.17864e-12	166	0.00257348	7.48243e-08	0.00874519	0.254807	0.0139926	0.00219117	6.38588	1.70417e-10	0.801068	10.0537	0.00655942	7.78081e-08	37	17	81039820	17	78633109	R			NA	NA	METRNL	NM_001004431	Body	chr17:81036330-81039407	S_Shore			NA	17:78632945-78633361			NA
cg05163057	-0.0275327	0.00964026	0.00459152	80	532	-0.0296229	0.00867172	0.00067083	-0.0192713	0.00292237	5.09914e-11	166	0.00383265	4.95131e-07	0.0100382	0.00316746	-0.0214302	0.00335651	-6.38465	1.71787e-10	0	1.3841	0.500548	7.8359e-08	37	19	2329403	19	2280403	F			NA	TRUE	SPPL2B;SPPL2B;LSM7	NM_001077238;NM_152988;NM_016199	Body;Body;TSS1500	chr19:2328364-2329089	S_Shore			NA		19:2328209-2330090	Promoter_Associated	NA
cg13442709	-0.0101506	0.00332693	0.00248561	80	532	-0.0273775	0.0143051	0.0560363	-0.0120859	0.00168713	1.00422e-12	166	0.00221265	4.70287e-08	0.0165594	0.0982717	-0.0116867	0.00183109	-6.38234	1.74401e-10	0	1.14357	0.564517	7.94753e-08	37	9	71334425	9	70524245	F	rs78850632		NA	NA	PIP5K1B	NM_003558	5'UTR					TRUE				NA
cg16548201	-0.0354834	0.00722451	1.49238e-06	80	532	-0.0153534	0.00497303	0.00209662	-0.0126731	0.00227662	2.8476e-08	166	0.00298575	2.19074e-05	0.0057567	0.00765212	-0.0158798	0.0024883	-6.38179	1.75031e-10	0.765392	8.52486	0.014088	7.96862e-08	37	14	94419708	14	93489461	R			NA	NA	ASB2	NM_016150	Body					TRUE		14:94419694-94419913	Unclassified_Cell_type_specific	NA
cg25963412	-0.0420161	0.00777972	1.35865e-07	80	532	-0.0357213	0.0131977	0.00695681	-0.0166736	0.00329585	4.4921e-07	166	0.00432246	0.000114585	0.0152774	0.0193781	-0.0234048	0.00366791	-6.38096	1.75985e-10	0.772676	8.79802	0.0122895	8.0044e-08	37	4	8412369	4	8463269	R			NA	NA	ACOX3;ACOX3	NM_001101667;NM_003501	Body;Body					TRUE				TRUE
cg16960758	-0.0258657	0.00875409	0.00337936	80	532	-0.0135741	0.00998935	0.174614	-0.0254701	0.00345703	2.28351e-13	166	0.00453385	1.93446e-08	0.0115635	0.240445	-0.0242586	0.0038021	-6.38033	1.76705e-10	0	0.958848	0.61914	8.0295e-08	37	2	169658992	2	169367238	R			NA	NA	NOSTRIN;NOSTRIN;NOSTRIN;NOSTRIN	NM_001171631;NM_052946;NM_001171632;NM_001039724	5'UTR;TSS200;TSS200;TSS200					TRUE				NA
cg26272651	0.0258898	0.00847207	0.002447	80	532	0.00218511	0.00726716	0.763743	0.0274174	0.00336826	5.92364e-16	166	0.00441743	5.41314e-10	0.00841234	0.795056	0.0226533	0.0035509	6.37959	1.7756e-10	0.72334	7.2291	0.0269291	8.06069e-08	37	8	1971644	8	1959051	F	rs73184767		NA	NA				chr8:1971909-1972406	N_Shore			NA	8:1958593-1959123	8:1971523-1973378	Unclassified	NA
cg19793809	-0.0182674	0.00608996	0.00293161	80	532	-0.0211738	0.0082055	0.0100629	-0.0163254	0.0023954	1.15102e-11	166	0.00314153	2.02939e-07	0.00949855	0.025803	-0.0170867	0.00267863	-6.37888	1.78384e-10	0	0.281467	0.868721	8.09037e-08	37	5	132166663	5	132194562	R			NA	NA				chr5:132165472-132166679	Island			NA	5:132193352-132194578			NA
cg22847608	-0.0226114	0.0054947	5.01303e-05	80	532	-0.0259421	0.0126326	0.0403747	-0.0135859	0.00214893	2.99841e-10	166	0.0028183	1.43113e-06	0.0146233	0.0760596	-0.0157651	0.0024716	-6.37849	1.78839e-10	0.240897	2.63469	0.267845	8.09312e-08	37	22	27017854	22	25347854	R			NA	NA	CRYBA4	NM_001886	TSS200					NA				NA
cg23009067	-0.0265459	0.00545729	1.86338e-06	80	532	-0.0277353	0.013892	0.0462533	-0.015252	0.00279615	5.34251e-08	166	0.00366711	3.19457e-05	0.0160812	0.0845796	-0.0190755	0.00299066	-6.37836	1.78998e-10	0.38479	3.25092	0.196821	8.09312e-08	37	7	2775923	7	2742449	F			NA	NA	GNA12	NM_007353	Body	chr7:2774444-2774655	S_Shore			TRUE	7:2742399-2742473			NA
cg17583432	0.00933611	0.00324973	0.00435951	80	532	0.000737379	0.00386466	0.848735	0.00691681	0.000893291	1.3529e-14	166	0.00117154	3.54722e-09	0.00447367	0.869081	0.00682557	0.00107012	6.37835	1.79006e-10	0.185307	2.45491	0.293037	8.09312e-08	37	8	129005567	8	129074749	F	rs77261369		NA	NA	PVT1	NR_003367	Body			low-CpG:129074526-129075407		TRUE		8:129004925-129005852	Promoter_Associated	NA
cg22023664	0.0108047	0.00605492	0.0753681	80	532	-0.00694487	0.00807328	0.389948	0.0199144	0.00225231	1.64683e-18	166	0.00295388	1.56472e-11	0.0093455	0.457407	0.0162882	0.00255377	6.37812	1.79269e-10	0.764911	8.50743	0.0142113	8.09312e-08	37	19	2619608	19	2570608	F			NA	NA	GNG7	NM_052847	5'UTR	chr19:2622522-2622859	N_Shelf			NA				NA
cg18395623	-0.0228264	0.00651143	0.000525665	80	532	-0.0104067	0.0133244	0.435042	-0.0159951	0.00226346	2.00217e-12	166	0.0029685	7.11291e-08	0.0154241	0.499864	-0.0169694	0.00266056	-6.37811	1.79292e-10	0	1.09783	0.577577	8.09312e-08	37	7	29986771	7	29953296	R			NA	NA	SCRN1;SCRN1;SCRN1;SCRN1	NM_014766;NM_001145513;NM_001145514;NM_001145515	Body;Body;Body;Body					TRUE		7:29986138-29986987	Unclassified_Cell_type_specific	NA
cg12955084	0.0163034	0.00567266	0.00434417	80	532	-0.000625401	0.00970992	0.948663	0.0224619	0.00283289	3.18154e-15	166	0.00371531	1.48687e-09	0.01124	0.955628	0.0191047	0.00299561	6.37754	1.79951e-10	0.517095	4.1416	0.126085	8.11519e-08	37	19	41886265	19	46578105	R			NA	NA	TMEM91;TMEM91;TMEM91;TMEM91;TMEM91;TMEM91	NM_001098824;NM_001098821;NM_001098822;NM_001042595;NM_001098823;NM_001098825	Body;Body;Body;Body;Body;Body	chr19:41882507-41882773	S_Shelf			NA				NA
cg22402467	-0.0292561	0.00895612	0.00121555	80	532	-0.00979337	0.00537398	0.068811	-0.0266367	0.003537	6.7891e-14	166	0.00463873	9.34244e-09	0.00622083	0.115421	-0.0218882	0.0034344	-6.37321	1.85116e-10	0.636679	5.50477	0.0637755	8.33545e-08	37	12	7168056	12	7038317	R			NA	NA	C1S;C1S;C1S;C1S	NM_001734;NM_201442;NM_201442;NM_001734	1stExon;1stExon;5'UTR;5'UTR			low-CpG:7038265-7038335		TRUE				TRUE
cg03698343	-0.0127532	0.00474486	0.0075968	80	532	-0.0177496	0.00583319	0.00242805	-0.0106676	0.00154892	7.02518e-12	166	0.00203139	1.50955e-07	0.00675241	0.00857293	-0.0114709	0.00179988	-6.37315	1.85185e-10	0	1.09403	0.578676	8.33545e-08	37	9	139921892	9	139041713	F			NA	NA	ABCA2;C9orf139;ABCA2	NM_001606;NM_207511;NM_212533	Body;TSS200;Body	chr9:139922197-139923447	N_Shore			NA		9:139921780-139922052	Promoter_Associated_Cell_type_specific	NA
cg10277912	-0.0217562	0.00688847	0.00174944	80	532	-0.0282562	0.00977552	0.00396121	-0.0169843	0.00256157	4.01256e-11	166	0.00335947	4.28904e-07	0.011316	0.0125244	-0.0185895	0.00291744	-6.37186	1.86751e-10	0	1.16937	0.55728	8.39803e-08	37	17	7216033	17	7156757	R			NA	NA	GPS2	NM_004489	3'UTR	chr17:7218175-7218960	N_Shelf			NA				NA
cg07719512	0.018366	0.00574911	0.00155042	80	532	-0.00448378	0.00786099	0.568594	0.0150444	0.00193924	1.20695e-14	166	0.00254329	3.3122e-09	0.00909975	0.622199	0.0143571	0.00225342	6.37127	1.87473e-10	0.587302	4.84616	0.0886483	8.42254e-08	37	2	219246576	2	218954820	F			NA	TRUE	SLC11A1	NM_000578	TSS200					NA				NA
cg15880704	-0.0124745	0.00525413	0.0182193	80	532	-0.0141663	0.0063433	0.0258357	-0.0157239	0.00213549	2.35955e-13	166	0.00280066	1.97286e-08	0.0073429	0.0537	-0.0149196	0.00234235	-6.36949	1.89653e-10	0	0.309577	0.856596	8.51248e-08	37	10	112546110	10	112536100	F			NA	NA	RBM20	NM_001134363	Body					TRUE				NA
cg04406114	0.0200739	0.00482214	4.11832e-05	80	532	-0.00967945	0.0113216	0.392859	0.0148259	0.00216271	8.75034e-12	166	0.00283636	1.7219e-07	0.0131057	0.460169	0.0153054	0.00240334	6.3684	1.91009e-10	0.569043	4.64084	0.0982326	8.56527e-08	37	19	42599489	19	47291329	R			NA	NA	POU2F2	NM_002698	Body	chr19:42599507-42600522	N_Shore			NA				NA
cg18865207	0.0204629	0.00500625	5.61369e-05	80	532	0.00518076	0.00630598	0.411595	0.0196662	0.00289405	1.31887e-11	166	0.00379552	2.20189e-07	0.0072997	0.477876	0.017792	0.00279418	6.36751	1.92127e-10	0.430719	3.5132	0.172631	8.60732e-08	37	1	160765919	1	159032543	R			NA	NA	LY9;LY9	NM_001033667;NM_002348	TSS200;TSS200					NA		1:160765509-160766156	Unclassified	NA
cg14066298	0.0158952	0.00613025	0.00998642	80	532	0.00393109	0.00542926	0.469265	0.0186646	0.0023122	1.02044e-15	166	0.00303242	7.5069e-10	0.00628482	0.53165	0.0158844	0.00249474	6.36716	1.9256e-10	0.55136	4.45791	0.107641	8.61864e-08	37	6	30297565	6	30405544	F	rs9500858		NA	NA	TRIM39;TRIM39	NM_172016;NM_021253	Body;Body	chr6:30294169-30295071	S_Shelf			NA				NA
cg20094837	-0.0546721	0.0106973	5.74263e-07	80	532	-0.0203161	0.0116391	0.0813198	-0.0252923	0.00447072	1.69581e-08	166	0.00586329	1.60572e-05	0.0134732	0.131583	-0.0305842	0.00480371	-6.36679	1.93028e-10	0.690683	6.46586	0.0394417	8.62638e-08	37	13	35515575	13	34413575	F	rs73488130		NA	NA	NBEA	NM_015678	TSS1500					NA				NA
cg01567482	-0.0172765	0.00607337	0.00475407	80	532	-0.00839438	0.00582769	0.150177	-0.0154951	0.00208781	1.53234e-13	166	0.00273814	1.52271e-08	0.00674603	0.213373	-0.0149047	0.00234106	-6.36664	1.93213e-10	0	1.13034	0.568262	8.62638e-08	37	5	176784318	5	176716924	F			NA	TRUE	RGS14	NM_006480	TSS1500					NA				NA
cg06178887	0.0283357	0.00588561	2.35153e-06	80	532	-0.00258393	0.012055	0.830338	0.01518	0.00239678	2.78944e-10	166	0.00314335	1.37051e-06	0.0139546	0.853099	0.0173141	0.00271953	6.36659	1.93275e-10	0.666716	6.00088	0.0497651	8.62638e-08	37	19	42599631	19	47291471	R			NA	NA	POU2F2	NM_002698	Body	chr19:42599507-42600522	Island			NA	19:47291382-47292333			NA
cg27572072	0.021794	0.00641683	0.000775576	80	532	-0.00935105	0.00799799	0.242717	0.0200049	0.00249422	1.54198e-15	166	0.00327114	9.62128e-10	0.00925834	0.312489	0.0176941	0.00277984	6.36516	1.95089e-10	0.788146	9.44045	0.00891319	8.69917e-08	37	7	958244	7	924770	F	rs1534410		NA	NA	ADAP1	NM_006869	Body	chr7:959724-959959	N_Shore			NA				NA
cg01309569	0.0167292	0.00519497	0.00142222	80	532	-0.00945076	0.0101009	0.34977	0.0181958	0.00235481	1.52997e-14	166	0.0030883	3.81914e-09	0.0116926	0.418935	0.0164764	0.00258876	6.36459	1.95807e-10	0.617533	5.22921	0.0731968	8.71912e-08	37	1	5950209	1	5872796	F			NA	NA	NPHP4	NM_015102	Body	chr1:5950824-5951029	N_Shore			NA				NA
cg02549595	0.0136879	0.00531323	0.0104707	80	532	0.000403793	0.00877758	0.963321	0.0201473	0.00249711	1.05334e-15	166	0.00327492	7.65147e-10	0.0101608	0.9683	0.0171112	0.00268852	6.36452	1.95902e-10	0.497274	3.97831	0.136811	8.71912e-08	37	16	85947219	16	84504720	F			NA	NA	IRF8	NM_002163	Body					TRUE				NA
cg03894990	-0.0446714	0.0107752	4.41987e-05	80	532	-0.0242735	0.00913032	0.00802066	-0.0239934	0.00398377	1.94218e-09	166	0.00522466	4.38301e-06	0.0105691	0.0216391	-0.0273257	0.00429541	-6.36159	1.99673e-10	0.350977	3.08155	0.214215	8.87865e-08	37	6	44309765	6	44417743	F			NA	NA	SPATS1	NM_145026	TSS1500					NA				NA
cg07568430	-0.027603	0.00530319	3.62004e-07	80	532	-0.0168732	0.0133909	0.208057	-0.0147041	0.00278379	1.37723e-07	166	0.00365091	5.63692e-05	0.0155011	0.276367	-0.0187799	0.00295215	-6.36145	1.99858e-10	0.503651	4.02942	0.133359	8.87865e-08	37	1	110452482	1	110254005	F			NA	NA	CSF1;CSF1;CSF1;CSF1	NM_172212;NM_000757;NM_172211;NM_172210	TSS1500;TSS1500;TSS1500;TSS1500	chr1:110453143-110453889	N_Shore			NA				NA
cg06661266	-0.028028	0.0104622	0.00779465	80	532	-0.0206026	0.0118819	0.0833524	-0.0319749	0.00433297	2.09317e-13	166	0.00568263	1.83604e-08	0.0137543	0.134158	-0.0298561	0.0046938	-6.36075	2.00767e-10	0	0.622171	0.732651	8.91071e-08	37	3	134027721	3	135510411	R			NA	NA				chr3:134031662-134032591	N_Shelf			TRUE		3:134026432-134027732	Unclassified	NA
cg16867657	0.0181422	0.00685646	0.0085774	80	532	0.014645	0.00549057	0.00781691	0.0192435	0.0027466	3.06365e-12	166	0.00360213	9.17915e-08	0.00635579	0.0212115	0.0181284	0.00285022	6.36037	2.01274e-10	0	0.39622	0.82028	8.92492e-08	37	6	11044877	6	11152863	F			NA	NA	ELOVL2	NM_017770	TSS1500	chr6:11043913-11045206	Island			NA	6:11151611-11153237	6:11044102-11044892	Unclassified_Cell_type_specific	TRUE
cg05650911	0.0225344	0.00502421	1.04118e-05	80	532	-0.00453917	0.00657086	0.489911	0.0163578	0.00231834	2.16173e-12	166	0.00304047	7.44756e-08	0.00760632	0.550666	0.015652	0.00246129	6.35929	2.02684e-10	0.777205	8.97688	0.0112382	8.9791e-08	37	11	63585213	11	63341789	F	rs73492257		NA	NA	C11orf84	NM_138471	Body	chr11:63580537-63581740	S_Shelf			NA				NA
cg01383911	0.0189894	0.00673654	0.00514206	80	532	-0.00172384	0.0108656	0.873988	0.022908	0.00290945	4.91062e-15	166	0.00381571	1.92986e-09	0.0125779	0.890989	0.0204137	0.00321015	6.35911	2.02926e-10	0.439736	3.56975	0.167818	8.98147e-08	37	6	30297627	6	30405606	F			NA	NA	TRIM39;TRIM39	NM_172016;NM_021253	Body;Body	chr6:30294169-30295071	S_Shelf			NA				NA
cg02762546	-0.0135249	0.00341734	9.46528e-05	80	532	-0.0110917	0.014023	0.429222	-0.0119847	0.00184818	1.05051e-10	166	0.00242386	7.63474e-07	0.0162328	0.494423	-0.0124797	0.00196254	-6.35893	2.03168e-10	0	0.142562	0.9312	8.98386e-08	37	3	13520685	3	13495685	F			NA	NA	HDAC11;HDAC11	NM_001136041;NM_024827	TSS1500;TSS1500	chr3:13520912-13521319	N_Shore			NA				NA
cg18057109	0.00180512	0.00757083	0.811711	80	532	0.0119474	0.00613526	0.0518795	0.02206	0.00252612	4.22967e-18	166	0.00331297	2.76313e-11	0.00710207	0.092521	0.0177458	0.00279092	6.35839	2.03881e-10	0.705692	6.7956	0.0334467	9.00704e-08	37	7	156409738	7	156102499	F			NA	NA				chr7:156409577-156409865	Island			NA	7:156101726-156102603			NA
cg06685111	-0.0284141	0.0054732	3.86872e-07	80	532	-0.0168776	0.00609577	0.00577116	-0.011692	0.00230944	4.40609e-07	166	0.0030288	0.000113263	0.00705637	0.0167649	-0.0157688	0.00248089	-6.35608	2.06972e-10	0.721231	7.1744	0.0276757	9.13514e-08	37	6	30295466	6	30403445	R			NA	NA	HCG18;TRIM39;TRIM39;HCG18;TRIM39	NR_024053;NM_172016;NM_021253;NR_024052;NM_172016	TSS1500;5'UTR;5'UTR;TSS1500;1stExon	chr6:30294169-30295071	S_Shore			NA				NA
cg08255475	-0.0324531	0.00866457	0.000216103	80	532	-0.0203652	0.00728045	0.00529077	-0.0246615	0.00404971	1.28869e-09	166	0.00531115	3.42806e-06	0.00842773	0.0156728	-0.0253504	0.00398885	-6.35531	2.08012e-10	0	1.0387	0.594907	9.17254e-08	37	16	88871329	16	87398830	R			NA	NA	CDT1	NM_030928	Body	chr16:88871850-88872056	N_Shore			TRUE	16:87397282-87400050	16:88869636-88871550	Promoter_Associated	NA
cg17415650	-0.0163792	0.00545487	0.00290295	80	532	-0.0228766	0.012716	0.0724268	-0.0166651	0.00235433	1.8415e-12	166	0.00308767	6.76498e-08	0.0147198	0.120151	-0.0167983	0.00264338	-6.35484	2.08643e-10	0	0.178281	0.914717	9.19189e-08	37	12	113370524	12	111854907	R			NA	NA								TRUE				NA
[truncated: 1,760 more rows]
