# Supplementary material for: Epigenome-wide DNA methylation association study of CHIP provides insight into perturbed gene regulation
Source: Nat Commun. 2025 May 20;16:4678. doi: 10.1038/s41467-025-59333-w (PMC12092741; doi:10.1038/s41467-025-59333-w)
Supplement: Supplementary file 7 — Dataset 5 [file 41467_2025_59333_MOESM7_ESM.xlsx]

## Sheet: Supplementary Data 5
CpG	beta.chs	se.chs	p.chs	nCase.chs	N.chs	beta.aric	se.aric	p.aric	beta.fhs	se.fhs	p.fhs	nCase.fhs	se.adj.fhs	p.adj.fhs	all.TE.fixed	all.seTE.fixed	all.zval.fixed	all.pval.fixed	all.I2	all.Q	all.heterogeneity.p	FDR.fixed	Genome_Build	CHR	MAPINFO	Chromosome_36	Coordinate_36	Strand	Probe_SNPs	Probe_SNPs_10	Random_Loci	Methyl27_Loci	UCSC_RefGene_Name	UCSC_RefGene_Accession	UCSC_RefGene_Group	UCSC_CpG_Islands_Name	Relation_to_UCSC_CpG_Island	Phantom	DMR	Enhancer	HMM_Island	Regulatory_Feature_Name	Regulatory_Feature_Group	DHS
cg23014425	-0.0395653	0.0065437	4.97538e-09	26	478	-0.0325625	0.00389598	3.34053e-16	-0.0290847	0.00203956	1.58617e-44	77	0.00243042	0	-0.0309177	0.00196674	-15.7203	1.09783e-55	0.19789	2.49342	0.287449	5.23819e-50	37	17	46648525	17	44003524	F			NA	NA	HOXB3	NM_002146	5'UTR					NA	17:44003491-44003615			NA
cg04800503	-0.0624448	0.0105489	9.88385e-09	26	478	-0.0478652	0.00585936	1.41713e-15	-0.0436182	0.0032194	1.69431e-40	77	0.00383636	0	-0.0463797	0.00307062	-15.1044	1.51542e-51	0.310744	2.90168	0.234373	3.61534e-46	37	17	46648533	17	44003532	F			NA	NA	HOXB3	NM_002146	5'UTR					NA	17:44003491-44003615			NA
cg03785076	-0.0603884	0.0111461	1.34688e-07	26	478	-0.0398875	0.0114649	0.000533712	-0.0389917	0.00317329	8.46128e-34	77	0.00378141	0	-0.0410835	0.0034181	-12.0194	2.80964e-33	0.396986	3.31667	0.190456	4.46866e-28	37	2	241936915	2	241585588	R			NA	NA	SNED1	NM_001080437	TSS1500	chr2:241937716-241938468	N_Shore			TRUE				NA
cg09749364	-0.0293493	0.00839914	0.000556219	26	478	-0.0445988	0.016121	0.00581307	-0.0401176	0.00312511	1.19608e-36	77	0.003724	0	-0.0386153	0.00333092	-11.593	4.47254e-31	0	1.51756	0.468237	5.33509e-26	37	15	40384779	15	38172071	R	rs80056127		NA	NA	BMF;BMF;BMF;BMF	NM_033503;NM_001003940;NM_001003943;NM_001003942	Body;Body;Body;Body					TRUE				TRUE
cg24400630	-0.0383042	0.0108941	0.000514493	26	478	-0.0388449	0.00553502	5.25206e-12	-0.0395676	0.00399955	1.08842e-22	77	0.00476602	1.11022e-16	-0.0391652	0.00342814	-11.4246	3.15007e-30	0	0.0167236	0.991673	3.00606e-25	37	1	89728035	1	89500623	R			NA	NA	GBP5;GBP5	NM_001134486;NM_052942	Body;Body					TRUE				NA
cg25113462	-0.0341768	0.00697946	1.68944e-06	26	478	-0.0419413	0.0163966	0.0107357	-0.0326358	0.00278097	4.7724e-31	77	0.00331391	0	-0.0332103	0.00294493	-11.2771	1.70203e-29	0	0.332775	0.846718	1.35352e-24	37	2	239299293	2	238964032	F			NA	NA	TRAF3IP1;TRAF3IP1	NM_015650;NM_001139490	Body;Body					TRUE				NA
cg00632560	-0.0560436	0.0129457	2.1191e-05	26	478	-0.0284123	0.00482703	6.08936e-09	-0.0417869	0.00405819	2.06292e-24	77	0.00483589	0	-0.0364518	0.00330327	-11.0351	2.58853e-28	0.681598	6.28136	0.0432534	1.76442e-23	37	20	62675267	20	62145711	F			NA	NA				chr20:62673792-62674131	S_Shore			NA		20:62675218-62675411	Unclassified_Cell_type_specific	NA
cg16861241	-0.0281528	0.00779923	0.000366013	26	478	-0.0283197	0.00539521	2.01993e-07	-0.0283583	0.00267073	7.9453e-26	77	0.00318255	0	-0.0283269	0.00258609	-10.9536	6.3891e-28	0	0.000597943	0.999701	3.81063e-23	37	17	74138396	17	71649991	R			NA	NA	FOXJ1	NM_001454	TSS1500	chr17:74135922-74137802	S_Shore		RDMR	TRUE				NA
cg10179300	-0.042024	0.00874813	2.59907e-06	26	478	-0.0332111	0.0163632	0.0427668	-0.0374114	0.00328521	2.25419e-29	77	0.00391478	0	-0.0379548	0.00349104	-10.8721	1.56606e-27	0	0.319677	0.852281	8.3026e-23	37	5	14147618	5	14200618	F			NA	NA	TRIO	NM_007118	Body	chr5:14143017-14145350	S_Shelf			NA		5:14147527-14147710	Unclassified_Cell_type_specific	NA
cg01966117	-0.0275262	0.0112057	0.0146685	26	478	-0.0342582	0.00564448	2.08735e-09	-0.0377761	0.00363931	8.96429e-25	77	0.00433674	0	-0.0357004	0.00328759	-10.8591	1.80457e-27	0	0.826489	0.6615	8.61037e-23	37	3	52528714	3	52503754	F			NA	NA	STAB1	NM_015136	TSS1500					TRUE				TRUE
cg03096954	-0.0384913	0.00998446	0.000144995	26	478	-0.0304669	0.00593722	3.71102e-07	-0.0354933	0.00342418	1.03731e-24	77	0.00408038	0	-0.0343506	0.00318689	-10.7787	4.33963e-27	0	0.678286	0.71238	1.88238e-22	37	16	85347426	16	83904927	R		rs76181895	NA	NA								TRUE				TRUE
cg23551720	-0.0364839	0.00753604	2.18644e-06	26	478	-0.0385656	0.0159906	0.0161273	-0.030874	0.00278129	5.04406e-28	77	0.00331429	0	-0.0320189	0.00298068	-10.7421	6.45303e-27	0	0.637983	0.726882	2.41448e-22	37	17	46633726	17	43988725	F			NA	NA	HOXB3	NM_002146	5'UTR	chr17:46631800-46632212	S_Shore			TRUE		17:46633593-46634072	Unclassified_Cell_type_specific	NA
cg17969560	-0.0513648	0.0102393	9.61583e-07	26	478	-0.0327856	0.0113959	0.00413519	-0.0386881	0.00355004	4.33174e-27	77	0.00423036	0	-0.0397201	0.00369821	-10.7404	6.57837e-27	0	1.72314	0.422498	2.41448e-22	37	11	65324768	11	65081344	R			NA	NA	LTBP3;LTBP3;LTBP3	NM_021070;NM_001164266;NM_001130144	Body;5'UTR;Body	chr11:65325081-65326209	N_Shore			NA		11:65324388-65326465	Unclassified	NA
cg16937168	-0.0617238	0.0112689	9.97007e-08	26	478	-0.0391907	0.0132718	0.00325139	-0.0417632	0.00407603	3.42607e-24	77	0.00485715	0	-0.0443121	0.00422806	-10.4805	1.062e-25	0.288678	2.81167	0.245163	3.61947e-21	37	2	241936844	2	241585517	F			NA	NA	SNED1	NM_001080437	TSS1500	chr2:241937716-241938468	N_Shore			TRUE				NA
cg01243072	-0.0573549	0.0128303	1.15578e-05	26	478	-0.0337146	0.00747592	7.5887e-06	-0.0499345	0.00490312	6.32896e-24	77	0.00584275	0	-0.0453319	0.00433309	-10.4618	1.29405e-25	0.488944	3.91347	0.141319	4.11631e-21	37	2	43398171	2	43251675	F			NA	NA				chr2:43398040-43398276	Island			NA	2:43251583-43251695			NA
cg19825437	-0.0301554	0.00990528	0.00256451	26	478	-0.0426128	0.0149983	0.00462328	-0.0402414	0.00350956	9.53625e-30	77	0.00418213	0	-0.0389567	0.00373164	-10.4396	1.63567e-25	0	0.943302	0.623971	4.87778e-21	37	3	169383292	3	170865986	R			NA	NA				chr3:169386268-169387187	N_Shelf		RDMR	NA		3:169383094-169383375	Unclassified_Cell_type_specific	NA
cg02325250	-0.0297045	0.0100367	0.0033572	26	478	-0.040517	0.0107569	0.000179163	-0.0383334	0.00349031	1.76837e-27	77	0.00415919	0	-0.0374589	0.00361843	-10.3522	4.08771e-25	0	0.721945	0.696998	1.14731e-20	37	5	131409289	5	131437188	F	rs77296537		NA	NA	CSF2	NM_000758	TSS200					TRUE				TRUE
cg23146197	-0.0369093	0.0109934	0.000901314	26	478	-0.0395774	0.0127077	0.00191682	-0.033085	0.00301417	1.89037e-27	77	0.0035918	0	-0.0338661	0.00329726	-10.271	9.52245e-25	0	0.325919	0.849626	2.5242e-20	37	12	66271002	12	64557269	F			NA	NA	HMGA2;HMGA2	NM_003484;NM_003483	Body;Body					TRUE				NA
cg18129282	-0.0355196	0.00891797	8.78405e-05	26	478	-0.0337016	0.0130524	0.0100208	-0.0325654	0.00303723	2.71834e-26	77	0.00361927	0	-0.0330276	0.00324811	-10.1683	2.74789e-24	0	0.0970588	0.952629	6.90071e-20	37	10	89987284	10	89977264	F	rs11202686		NA	NA								TRUE				NA
cg06242243	-0.0247653	0.0104437	0.0184351	26	478	-0.0367183	0.00551941	5.74391e-11	-0.0297136	0.00344101	9.9003e-18	77	0.00410044	4.2788e-13	-0.0315325	0.00313929	-10.0445	9.71619e-24	0	1.4994	0.472509	2.318e-19	37	12	124992461	12	123558414	F			NA	NA	NCOR2;NCOR2	NM_006312;NM_001077261	5'UTR;5'UTR					TRUE				TRUE
cg22946615	-0.0303545	0.0105895	0.00448124	26	478	-0.0329406	0.00485584	2.46492e-11	-0.0315546	0.00393963	1.70066e-15	77	0.00469461	1.79914e-11	-0.0320518	0.00321576	-9.9671	2.12346e-23	0	0.0704066	0.965409	4.82473e-19	37	10	30257569	10	30297575	R			NA	NA								TRUE				NA
cg07727170	-0.0181259	0.0039171	5.78215e-06	26	478	-0.0243482	0.0173682	0.161387	-0.0255434	0.00242637	2.01225e-25	77	0.00289136	0	-0.0229524	0.00230568	-9.95475	2.40431e-23	0.140797	2.32774	0.312276	5.21453e-19	37	15	70458214	15	68245268	F			NA	NA								TRUE				NA
cg27572855	-0.026475	0.00966081	0.0065493	26	478	-0.0289041	0.0142092	0.0423035	-0.0392426	0.00349303	1.19473e-28	77	0.00416243	0	-0.0366807	0.00369145	-9.93666	2.88322e-23	0	1.79432	0.407725	5.98132e-19	37	1	25598939	1	25471526	R			NA	NA	RHD;RHD	NM_001127691;NM_016124	TSS200;TSS200					NA				NA
cg24771152	-0.0701484	0.0122386	2.68035e-08	26	478	-0.0367537	0.00630635	8.49828e-09	-0.0241366	0.00310486	1.07756e-14	77	0.00369987	6.86201e-11	-0.0300909	0.00308795	-9.74464	1.94476e-22	0.861294	14.419	0.000739526	3.86636e-18	37	6	31760608	6	31868587	F	rs35196751		NA	NA	VARS	NM_006295	Body	chr6:31763240-31763905	N_Shelf			NA				NA
cg22234419	-0.0217288	0.00689719	0.00181605	26	478	-0.0339231	0.0167635	0.043382	-0.0324901	0.00306365	9.09616e-26	77	0.00365077	0	-0.0302703	0.00316848	-9.55358	1.25293e-21	0	1.95082	0.377037	2.3913e-17	37	3	145875907	3	147358597	R			NA	NA	PLOD2;PLOD2	NM_000935;NM_182943	Body;Body	chr3:145878430-145879287	N_Shelf			NA				NA
cg21304158	-0.0330807	0.00913208	0.000349195	26	478	-0.0312983	0.00697595	8.43609e-06	-0.0252067	0.00275411	1.07467e-19	77	0.00328191	1.58762e-14	-0.0269581	0.0028241	-9.54571	1.3518e-21	0	1.12139	0.570813	2.48078e-17	37	2	241937034	2	241585707	R			NA	NA	SNED1	NM_001080437	TSS1500	chr2:241937716-241938468	N_Shore			TRUE				NA
cg06376402	-0.0351121	0.00872514	7.44933e-05	26	478	-0.0314765	0.0139674	0.0245269	-0.0316867	0.00319648	8.975e-23	77	0.00380905	1.11022e-16	-0.0321904	0.00338672	-9.50491	2.00223e-21	0	0.132232	0.936022	3.53833e-17	37	10	134404945	10	134254935	F			NA	NA	INPP5A	NM_005539	Body					TRUE	10:134254853-134254936			TRUE
cg02931644	-0.0267337	0.0101851	0.0091697	26	478	-0.0315761	0.0141522	0.0259799	-0.0397594	0.00373788	6.55483e-26	77	0.00445419	0	-0.0372004	0.00392122	-9.48694	2.37908e-21	0	1.54407	0.462071	4.05414e-17	37	1	25747376	1	25619963	F	rs2072931		NA	NA	RHCE;RHCE;RHCE;RHCE	NM_138617;NM_020485;NM_138616;NM_138618	TSS200;TSS200;TSS200;TSS200					NA				NA
cg09747445	-0.0692335	0.0122024	3.63041e-08	26	478	-0.0390725	0.0114659	0.000691915	-0.0346104	0.00399553	7.85505e-18	77	0.00476122	3.61489e-13	-0.0391705	0.00413679	-9.46882	2.83031e-21	0.713759	6.98711	0.0303926	4.65676e-17	37	15	70387268	15	68174322	R			NA	NA	TLE3;TLE3;TLE3	NM_001105192;NM_020908;NM_005078	Body;Body;Body	chr15:70387929-70393206	N_Shore			NA				NA
cg03403093	-0.0378952	0.00801226	3.64712e-06	26	478	-0.0280814	0.01382	0.0425298	-0.0287989	0.00302095	3.30168e-21	77	0.00359988	1.22125e-15	-0.0302067	0.00319473	-9.45517	3.22491e-21	0	1.09742	0.577695	5.12913e-17	37	2	99132041	2	98498473	R			NA	NA	INPP4A;INPP4A;INPP4A;INPP4A	NM_001566;NM_004027;NM_001134224;NM_001134225	5'UTR;5'UTR;5'UTR;5'UTR					TRUE				NA
cg02836478	-0.0253305	0.00911343	0.00583179	26	478	-0.0439205	0.0162344	0.00698546	-0.0352828	0.0034434	3.41118e-24	77	0.00410329	0	-0.0341256	0.00364595	-9.35985	7.98489e-21	0	1.37492	0.502851	1.22901e-16	37	17	46652501	17	44007500	R			NA	NA	HOXB3	NM_002146	TSS1500	chr17:46654053-46654369	N_Shore			NA				NA
cg22925751	-0.0273177	0.00807065	0.000819251	26	478	-0.0415581	0.013997	0.00308732	-0.0291314	0.00297263	2.66042e-22	77	0.0035423	2.22045e-16	-0.0294867	0.00315988	-9.33159	1.04293e-20	0	0.826063	0.661641	1.51337e-16	37	12	93509137	12	92033268	F	rs73370164		NA	NA								TRUE				NA
cg26753608	-0.0294636	0.0072493	6.34054e-05	26	478	-0.0238943	0.015884	0.132947	-0.0307286	0.00311628	1.48558e-22	77	0.00371347	1.11022e-16	-0.030193	0.00323577	-9.331	1.04877e-20	0	0.188176	0.910203	1.51337e-16	37	8	128938630	8	129007812	F			NA	NA	PVT1	NR_003367	Body					TRUE				TRUE
cg08545213	-0.0268104	0.00669614	8.08146e-05	26	478	-0.0421165	0.0166402	0.0115875	-0.0262412	0.00272193	1.20482e-21	77	0.00324355	5.55112e-16	-0.0268201	0.00287521	-9.32805	1.07839e-20	0	0.876872	0.645045	1.51337e-16	37	3	37959356	3	37934360	F			NA	NA	CTDSPL;CTDSPL	NM_005808;NM_001008392	Body;Body					TRUE				NA
cg08679180	-0.0257347	0.00902144	0.00467531	26	478	-0.0191507	0.00695577	0.00605174	-0.0281554	0.00281421	3.68617e-23	77	0.00335351	0	-0.0263843	0.00286445	-9.21094	3.23271e-20	0	1.36558	0.505204	4.40703e-16	37	11	73034459	11	72712107	F			NA	NA	ARHGEF17	NM_014786	Body					TRUE				TRUE
cg06186155	-0.0311172	0.00650755	2.87607e-06	26	478	-0.0286402	0.0178262	0.108577	-0.0276866	0.00302468	1.06335e-19	77	0.00360432	1.57652e-14	-0.0284964	0.00310481	-9.17816	4.38535e-20	0	0.212743	0.899091	5.81232e-16	37	17	46648582	17	44003581	F			NA	NA	HOXB3	NM_002146	5'UTR					NA	17:44003491-44003615			NA
cg22012981	-0.0353801	0.00918821	0.000147554	26	478	-0.0329133	0.0140145	0.0191207	-0.0319733	0.00337977	6.49354e-21	77	0.00402745	1.9984e-15	-0.0325477	0.00356717	-9.12424	7.22445e-20	0	0.11605	0.943626	9.31646e-16	37	3	58522689	3	58497729	R			NA	TRUE	ACOX2	NM_003500	5'UTR					TRUE				NA
cg03126058	-0.0404603	0.0135781	0.00314993	26	478	-0.0344765	0.00776744	1.04911e-05	-0.0396577	0.00454809	4.80744e-18	77	0.00541967	2.52909e-13	-0.038203	0.00422412	-9.04402	1.5102e-19	0	0.329846	0.847959	1.89626e-15	37	1	3282757	1	3272617	F	rs77953771		NA	NA	PRDM16;PRDM16	NM_022114;NM_199454	Body;Body					NA	1:3272273-3272934			NA
cg01970716	-0.0436112	0.0110032	9.48689e-05	26	478	-0.0309251	0.011234	0.0060593	-0.0264093	0.00284789	3.60557e-20	77	0.00339366	7.10543e-15	-0.0281359	0.0031157	-9.03038	1.71083e-19	0.129891	2.29856	0.316865	2.0931e-15	37	14	24867164	14	23937004	F	rs2208446		NA	NA	NYNRIN	NM_025081	TSS1500	chr14:24868163-24868590	N_Shore			NA				NA
cg22345878	-0.0327654	0.00884239	0.000256458	26	478	-0.0322958	0.0124015	0.00940134	-0.0299534	0.00323218	3.80923e-20	77	0.00385159	7.43849e-15	-0.0305439	0.00339616	-8.99366	2.3914e-19	0	0.106579	0.948106	2.81278e-15	37	12	6234313	12	6104574	F			NA	NA	VWF	NM_000552	TSS1500					NA				NA
cg10163955	-0.0704096	0.0120089	1.33706e-08	26	478	-0.0320556	0.0131264	0.0148454	-0.0333252	0.00399624	1.18153e-16	77	0.00476207	2.59559e-12	-0.0377201	0.00419462	-8.99249	2.41697e-19	0.763253	8.44783	0.0146412	2.81278e-15	37	10	8101402	10	8141408	F	rs3781095		NA	NA	GATA3;GATA3	NM_001002295;NM_002051	Body;Body	chr10:8100384-8100768	S_Shore		RDMR	NA	10:8141313-8141520	10:8101119-8101716	Unclassified_Cell_type_specific	NA
cg15338967	-0.0398212	0.00903193	1.50695e-05	26	478	-0.0257301	0.0136543	0.0599177	-0.0290946	0.0032	1.84367e-19	77	0.00381324	2.35367e-14	-0.0304077	0.00340218	-8.93772	3.97298e-19	0	1.3222	0.516284	4.50763e-15	37	13	49175326	13	48073327	F			NA	NA								TRUE				NA
cg26575622	-0.0260674	0.00781331	0.000969628	26	478	-0.0183601	0.0168287	0.275641	-0.0295998	0.00301068	1.96381e-22	77	0.00358764	1.11022e-16	-0.0286004	0.00320085	-8.93526	4.06227e-19	0	0.552983	0.75844	4.50763e-15	37	10	77872458	10	77542464	F		rs67299678	NA	NA	C10orf11	NM_032024	Body	chr10:77872083-77872305	S_Shore			TRUE				NA
cg02586712	-0.0228565	0.0100558	0.0238236	26	478	-0.0294584	0.0133163	0.0272684	-0.0299189	0.00299987	4.99912e-23	77	0.00357475	1.11022e-16	-0.0291465	0.00326541	-8.92583	4.42381e-19	0	0.438502	0.80312	4.79724e-15	37	15	42249569	15	40036861	F			NA	NA	EHD4	NM_139265	Body					TRUE		15:42249566-42249743	Unclassified_Cell_type_specific	NA
cg10020890	-0.0304215	0.00853237	0.000430308	26	478	-0.0353872	0.0146974	0.0163061	-0.0274215	0.00294165	2.3173e-20	77	0.00350538	5.21805e-15	-0.0282044	0.00316628	-8.90773	5.20885e-19	0	0.356237	0.836843	5.52303e-15	37	16	75025753	16	73583254	R			NA	NA								TRUE				NA
cg25911968	-0.0209064	0.00732105	0.0046321	26	478	-0.0289131	0.0173517	0.0960946	-0.0252629	0.00256539	1.68448e-22	77	0.00305701	1.11022e-16	-0.0247267	0.0027844	-8.88046	6.65864e-19	0	0.36127	0.83474	6.90677e-15	37	2	69085916	2	68939420	F			NA	NA								TRUE				NA
cg13545717	-0.0325217	0.0080961	7.66966e-05	26	478	-0.0385044	0.0152733	0.0119183	-0.0320047	0.00359825	1.05612e-18	77	0.00428781	8.38218e-14	-0.0324882	0.0036777	-8.83383	1.01149e-18	0	0.167897	0.919479	1.02686e-14	37	9	126585875	9	125625696	F			TRUE	NA	DENND1A;DENND1A	NM_024820;NM_020946	Body;Body					NA				NA
cg07027457	-0.0167824	0.00960964	0.0818888	26	478	-0.0247324	0.00586832	2.8248e-05	-0.0310028	0.0033772	8.37981e-20	77	0.0040244	1.32117e-14	-0.0276954	0.0031371	-8.82835	1.06235e-18	0.0991054	2.22002	0.329556	1.05602e-14	37	16	89025522	16	87553023	F			NA	NA	CBFA2T3	NM_005187	Body					NA	16:87552989-87553059			NA
cg10198943	-0.0339697	0.00830256	5.68118e-05	26	478	-0.0196382	0.0149651	0.189853	-0.0309155	0.0033468	4.9949e-20	77	0.00398817	9.10383e-15	-0.0308416	0.00349549	-8.82326	1.11172e-18	0	0.702744	0.703722	1.08255e-14	37	5	75668478	5	75704234	F		rs80354322	NA	NA								TRUE				TRUE
cg18917643	-0.0402335	0.0100729	8.39758e-05	26	478	-0.0430469	0.0139895	0.00217043	-0.0404083	0.00471525	1.72442e-17	77	0.00561886	6.40599e-13	-0.0406604	0.00463045	-8.7811	1.61879e-18	0	0.0329113	0.983679	1.54478e-14	37	5	39476124	5	39511881	F			NA	NA								TRUE				NA
cg23556715	-0.0434836	0.0104288	4.12865e-05	26	478	-0.0281832	0.0114278	0.01389	-0.027128	0.00306636	1.59902e-18	77	0.00365399	1.13465e-13	-0.0288551	0.00330141	-8.74024	2.32615e-18	0.0886054	2.19444	0.333798	2.17629e-14	37	17	62084359	17	59438091	F			NA	NA	ICAM2;ICAM2;ICAM2;ICAM2;ICAM2	NM_001099789;NM_001099786;NM_001099787;NM_001099788;NM_000873	5'UTR;5'UTR;5'UTR;5'UTR;TSS200					NA				NA
cg07502661	-0.0326937	0.00964447	0.000804866	26	478	-0.023222	0.0109514	0.0343125	-0.0300389	0.0032368	3.37946e-20	77	0.0038571	6.77236e-15	-0.029711	0.00340393	-8.72845	2.58191e-18	0	0.453962	0.796936	2.36911e-14	37	2	43398339	2	43251843	F			NA	NA				chr2:43398040-43398276	S_Shore			NA		2:43398234-43398371	Unclassified	NA
cg00533891	-0.0548427	0.0142328	0.000146038	26	478	-0.0382644	0.0147345	0.00960074	-0.0485975	0.00551119	2.05723e-18	77	0.00656735	1.36335e-13	-0.0480853	0.00552763	-8.69908	3.34582e-18	0	0.675752	0.713284	3.01214e-14	37	10	80919242	10	80589248	R		rs58124651	NA	NA	ZMIZ1	NM_020338	5'UTR					TRUE				TRUE
cg06084210	-0.034358	0.00923482	0.000242412	26	478	-0.0296909	0.0142316	0.0373096	-0.0300493	0.00333726	4.02484e-19	77	0.0039768	4.15223e-14	-0.0306595	0.00353787	-8.6661	4.47161e-18	0	0.188569	0.910024	3.9511e-14	37	13	103754324	13	102552325	F			NA	NA								TRUE				NA
cg08865625	-0.0157852	0.00455685	0.000619667	26	478	-0.0183967	0.0167464	0.272338	-0.0198929	0.00211733	1.18239e-20	77	0.00252309	3.10862e-15	-0.0189199	0.0021884	-8.64558	5.35346e-18	0	0.622908	0.732381	4.64429e-14	37	17	53345639	17	50700638	R			NA	NA	HLF	NM_002126	Body	chr17:53342198-53343061	S_Shelf			NA				NA
cg01433297	-0.0496646	0.0114424	2.02018e-05	26	478	-0.0380359	0.0151145	0.0120708	-0.0373762	0.00442448	4.80737e-17	77	0.00527237	1.35025e-12	-0.0393921	0.00456488	-8.62939	6.16775e-18	0	0.960212	0.618718	5.25517e-14	37	20	4151816	20	4099816	R			NA	NA	SMOX;SMOX;SMOX;SMOX	NM_175839;NM_175841;NM_175840;NM_175842	5'UTR;5'UTR;5'UTR;5'UTR	chr20:4152866-4153398	N_Shore			TRUE				NA
cg20731257	-0.0461232	0.0138476	0.00098825	26	478	-0.0395649	0.00854199	4.30936e-06	-0.0390106	0.00504692	1.51508e-14	77	0.0060141	8.78404e-11	-0.0399703	0.00463402	-8.6254	6.38674e-18	0	0.225143	0.893533	5.34628e-14	37	2	87883497	2	87664612	F			NA	NA								NA	2:87664612-87664679			NA
cg11205173	-0.0238183	0.00945851	0.0123814	26	478	-0.028131	0.00591908	2.43026e-06	-0.027206	0.00338176	1.28356e-15	77	0.00402983	1.46693e-11	-0.0270928	0.00314195	-8.62293	6.52623e-18	0	0.151409	0.92709	5.36886e-14	37	4	1775077	4	1744875	R			NA	NA				chr4:1772006-1772265	S_Shelf			NA		4:1774570-1775219	Unclassified_Cell_type_specific	NA
cg05797770	-0.02422	0.0131985	0.0676104	26	478	-0.0400769	0.0059807	4.20874e-11	-0.0250996	0.00383285	6.94011e-11	77	0.00456737	3.89771e-08	-0.030167	0.00349996	-8.61925	6.73959e-18	0.521477	4.17953	0.123716	5.45041e-14	37	1	16470667	1	16343254	F	rs74754043		NA	NA	EPHA2	NM_004431	Body					NA		1:16470559-16470891	Unclassified_Cell_type_specific	NA
cg15697019	-0.0409492	0.0101434	7.07736e-05	26	478	-0.0310171	0.0119016	0.00934851	-0.0298519	0.00348714	1.86279e-17	77	0.0041554	6.7768e-13	-0.031406	0.00365901	-8.5832	9.22666e-18	0	1.02611	0.598665	7.33738e-14	37	7	77357984	7	77195920	F			NA	NA	RSBN1L	NM_198467	Body					TRUE				NA
cg20692268	-0.0612282	0.0120297	6.77222e-07	26	478	-0.036224	0.00926317	0.000100898	-0.0346328	0.00487868	1.60539e-12	77	0.00581362	2.56631e-09	-0.0388346	0.00455716	-8.52168	1.57261e-17	0.508248	4.06709	0.130871	1.2301e-13	37	1	25358981	1	25231568	F			NA	NA								TRUE		1:25357957-25359295	Unclassified	NA
cg22770911	-0.0705978	0.0115686	3.65789e-09	26	478	-0.0318236	0.00922794	0.000596645	-0.0261789	0.00365096	9.63161e-13	77	0.00435062	1.77377e-09	-0.0317056	0.00372555	-8.5103	1.73487e-17	0.845154	12.916	0.0015679	1.33513e-13	37	10	8101307	10	8141313	F			NA	NA	GATA3;GATA3	NM_001002295;NM_002051	Body;Body	chr10:8100384-8100768	S_Shore		RDMR	NA	10:8141313-8141520	10:8101119-8101716	Unclassified_Cell_type_specific	NA
cg25580656	-0.0201375	0.00913443	0.0283376	26	478	-0.0323646	0.00564931	1.49142e-08	-0.025237	0.0035245	1.03442e-12	77	0.00419992	1.86771e-09	-0.026859	0.00316212	-8.49398	1.99686e-17	0	1.64041	0.440342	1.51236e-13	37	14	104197160	14	103266913	R			NA	NA	ZFYVE21	NM_024071	Body	chr14:104193901-104194627	S_Shelf			NA		14:104196979-104197300	Unclassified_Cell_type_specific	TRUE
cg11961495	-0.0451035	0.0115957	0.000126788	26	478	-0.0257869	0.00616469	3.23622e-05	-0.0312302	0.00406103	2.04889e-14	77	0.00483927	1.09312e-10	-0.0307062	0.00361665	-8.49024	2.06209e-17	0.0867887	2.19007	0.334527	1.53736e-13	37	10	80873797	10	80543803	F	rs35273092		NA	NA	ZMIZ1	NM_020338	5'UTR					TRUE				TRUE
cg22506548	-0.050883	0.0189695	0.00776637	26	478	-0.0275786	0.00723253	0.00014911	-0.0377638	0.00439103	1.33189e-17	77	0.00523252	5.30909e-13	-0.035055	0.00413732	-8.47286	2.39433e-17	0.0161284	2.03279	0.361898	1.75759e-13	37	1	2996949	1	2986809	R			NA	NA	PRDM16;PRDM16	NM_022114;NM_199454	Body;Body	chr1:2997272-2997473	N_Shore			NA	1:2986743-2986821			NA
cg17839959	-0.0220654	0.00457205	2.34443e-06	26	478	-0.0257554	0.0173842	0.138905	-0.0179461	0.00220485	6.01904e-16	77	0.00262739	8.46689e-12	-0.0190833	0.00225872	-8.44874	2.94455e-17	0	0.76006	0.683841	2.12874e-13	37	2	178421033	2	178129279	F	rs77584536		NA	NA				chr2:178417295-178417961	S_Shelf			NA				NA
cg12604858	-0.0281368	0.00655334	2.46356e-05	26	478	-0.0192517	0.0153994	0.211651	-0.0234444	0.00274787	2.37337e-17	77	0.00327446	8.08242e-13	-0.0242027	0.00287757	-8.41082	4.07171e-17	0	0.517381	0.772062	2.89968e-13	37	6	38061902	6	38169880	F	rs73419986		NA	NA	ZFAND3	NM_021943	Body					TRUE				NA
cg14818621	-0.0260167	0.00833406	0.00199542	26	478	-0.0322008	0.0151876	0.0343343	-0.0264542	0.00295123	5.74886e-19	77	0.00351679	5.38458e-14	-0.0266411	0.00316882	-8.40728	4.19626e-17	0	0.142444	0.931255	2.94443e-13	37	17	75598365	17	73109960	R			NA	NA								TRUE		17:75598330-75598428	Unclassified_Cell_type_specific	TRUE
cg00108715	-0.0325175	0.00887467	0.000299351	26	478	-0.0318704	0.0135897	0.0192913	-0.0310803	0.00362879	1.79558e-17	77	0.0043242	6.59806e-13	-0.0313949	0.0037374	-8.4002	4.4572e-17	0	0.0225191	0.988804	3.0822e-13	37	3	52565015	3	52540055	F			NA	NA	NT5DC2;NT5DC2	NM_001134231;NM_022908	Body;Body	chr3:52567009-52568807	N_Shore			NA		3:52564840-52565242	Unclassified_Cell_type_specific	NA
cg04982488	-0.0506526	0.00914526	7.29359e-08	26	478	-0.0272636	0.0140961	0.0534933	-0.0259581	0.00335822	1.51372e-14	77	0.00400178	8.77836e-11	-0.0297579	0.00354812	-8.38695	4.98907e-17	0.674959	6.15307	0.0461189	3.4007e-13	37	10	116103698	10	116093688	F			NA	NA	AFAP1L2;AFAP1L2	NM_032550;NM_001001936	Body;Body					TRUE				NA
cg08640824	-0.0479667	0.0135464	0.00047031	26	478	-0.0381323	0.00837692	6.24612e-06	-0.0395009	0.00547022	6.69016e-13	77	0.00651852	1.36287e-09	-0.0401169	0.00480934	-8.34146	7.338e-17	0	0.400849	0.818383	4.93136e-13	37	1	2162506	1	2152366	R			NA	NA	SKI	NM_003036	Body	chr1:2158212-2161173	S_Shore		RDMR	NA	1:2152167-2153080	1:2162400-2162800	Promoter_Associated	NA
cg06595162	-0.0306003	0.00889354	0.000673107	26	478	-0.0296877	0.0142103	0.0370476	-0.0280145	0.0032226	6.03392e-18	77	0.00384017	2.98428e-13	-0.0284943	0.00342181	-8.32726	8.27354e-17	0	0.078736	0.961397	5.48285e-13	37	21	40141040	21	39062910	R			NA	NA	NCRNA00114;NCRNA00114	NR_027065;NR_027066	Body;TSS200					TRUE		21:40140421-40141096	Unclassified	NA
cg25913647	-0.0337162	0.00832041	6.65758e-05	26	478	-0.0259236	0.015605	0.0971066	-0.0294606	0.0034925	5.32258e-17	77	0.0041618	1.45395e-12	-0.030076	0.00362057	-8.30697	9.81745e-17	0	0.284084	0.867585	6.41687e-13	37	5	76248131	5	76283887	F		rs75604502	NA	NA	CRHBP	NM_001882	TSS1500	chr5:76249435-76250528	N_Shore			NA				NA
cg25609878	-0.0385592	0.00852296	9.13275e-06	26	478	-0.0241339	0.0145151	0.0968177	-0.0279981	0.00343455	5.44059e-16	77	0.00409274	7.86815e-12	-0.0296225	0.00357571	-8.28437	1.18732e-16	0	1.39996	0.496595	7.65566e-13	37	4	74983237	4	75202101	F			NA	NA								TRUE				NA
cg17041511	-0.0234619	0.00902539	0.00985408	26	478	-0.0515385	0.0152403	0.000759717	-0.0298165	0.00344072	7.62445e-18	77	0.00410009	3.53828e-13	-0.0300204	0.00362577	-8.27973	1.23457e-16	0.207615	2.52403	0.283084	7.8542e-13	37	17	61509620	17	58863352	R		rs72407568	NA	NA				chr17:61511653-61511886	N_Shelf			NA		17:61509472-61510321	Unclassified	NA
cg16335858	-0.0255605	0.0073633	0.000603814	26	478	-0.0265753	0.0157069	0.0910932	-0.0241011	0.00276652	5.1468e-18	77	0.00329669	2.65787e-13	-0.0244237	0.00295515	-8.26479	1.39935e-16	0	0.0521752	0.97425	8.7854e-13	37	11	45942027	11	45898603	F			NA	NA	GYLTL1B	NM_152312	TSS1500	chr11:45943513-45944852	N_Shore			NA				NA
cg07797660	-0.039443	0.00986822	8.30674e-05	26	478	-0.033607	0.00955024	0.00046078	-0.0256645	0.00333663	2.025e-14	77	0.00397605	1.08387e-10	-0.0283698	0.00344035	-8.24622	1.6349e-16	0.0112656	2.02279	0.363712	1.00847e-12	37	1	3239139	1	3228999	R			NA	NA	PRDM16;PRDM16	NM_022114;NM_199454	Body;Body	chr1:3239915-3240261	N_Shore			NA				NA
cg06458086	-0.0417451	0.0101603	5.29814e-05	26	478	-0.0305986	0.0154815	0.0484873	-0.031545	0.00381839	2.2374e-16	77	0.00455014	4.12725e-12	-0.033071	0.00401094	-8.24522	1.64859e-16	0	0.866823	0.648294	1.00847e-12	37	6	131162400	6	131204093	F			NA	NA	EPB41L2;EPB41L2;EPB41L2	NM_001431;NM_001135555;NM_001135554	3'UTR;3'UTR;3'UTR					TRUE				NA
cg17648076	-0.0508355	0.0111615	7.99009e-06	26	478	-0.0276521	0.0124441	0.0265896	-0.0322868	0.00405789	2.58733e-15	77	0.00483554	2.43923e-11	-0.0343646	0.00417932	-8.22255	1.99228e-16	0.246207	2.65325	0.265372	1.20329e-12	37	2	191888150	2	191596395	F			NA	NA				chr2:191884943-191885417	S_Shelf			NA		2:191887961-191888500	Unclassified	NA
cg00933182	-0.0443039	0.0112182	0.000100348	26	478	-0.0293826	0.0111751	0.00874064	-0.0277903	0.0034045	4.98169e-16	77	0.00405693	7.38054e-12	-0.029667	0.00361051	-8.21686	2.08895e-16	0	1.917	0.383467	1.24591e-12	37	17	43298345	17	40654128	R			NA	NA	FMNL1	NM_005892	TSS1500	chr17:43298725-43299640	N_Shore		RDMR	NA		17:43298159-43298346	Promoter_Associated_Cell_type_specific	NA
cg03572680	-0.0284023	0.00836657	0.000791337	26	478	-0.0311511	0.0150597	0.038953	-0.0258845	0.00301865	1.65101e-17	77	0.00359714	6.20726e-13	-0.0265012	0.00322785	-8.21018	2.20866e-16	0	0.17636	0.915596	1.30104e-12	37	11	124768554	11	124273764	R			NA	NA	ROBO4	NM_019055	TSS1500					NA		11:124767845-124769815	Unclassified_Cell_type_specific	TRUE
cg26221111	-0.0266644	0.00852846	0.0019644	26	478	-0.022137	0.0131859	0.0936213	-0.0273356	0.00311349	2.8647e-18	77	0.00371016	1.73528e-13	-0.026911	0.00329428	-8.16902	3.10907e-16	0	0.14502	0.930056	1.80911e-12	37	5	10310759	5	10363759	R			NA	NA				chr5:10307520-10307913	S_Shelf			NA				TRUE
cg20701457	-0.0451015	0.010974	5.27247e-05	26	478	-0.0285263	0.0100682	0.00473741	-0.0254052	0.00319258	2.56591e-15	77	0.00380439	2.42457e-11	-0.0276323	0.00338525	-8.16257	3.27972e-16	0.306666	2.88461	0.236382	1.88541e-12	37	17	62084342	17	59438074	R			NA	NA	ICAM2;ICAM2;ICAM2;ICAM2;ICAM2	NM_001099789;NM_001099786;NM_001099787;NM_001099788;NM_000873	5'UTR;5'UTR;5'UTR;5'UTR;TSS200					NA				NA
cg11950754	-0.0496741	0.0114263	1.96142e-05	26	478	-0.0349208	0.0125507	0.00553921	-0.0273546	0.00349892	7.65275e-15	77	0.00416944	5.35466e-11	-0.030416	0.00373898	-8.13483	4.12527e-16	0.429966	3.50857	0.173031	2.34326e-12	37	1	53782077	1	53554665	R			NA	NA	LRP8;LRP8;LRP8;LRP8	NM_033300;NM_001018054;NM_017522;NM_004631	Body;Body;Body;Body					TRUE				NA
cg18085636	-0.0480231	0.00952478	8.51637e-07	26	478	-0.0275677	0.0161655	0.0885661	-0.0278063	0.00364194	3.12005e-14	77	0.00433987	1.48242e-10	-0.0310727	0.00383641	-8.09941	5.52261e-16	0.470973	3.78052	0.151032	3.10008e-12	37	10	89993734	10	89983714	F			NA	NA								TRUE				NA
cg12581691	-0.0226349	0.00737784	0.00237691	26	478	-0.0289156	0.015347	0.0599566	-0.0247501	0.0028609	8.63878e-18	77	0.00340916	3.87468e-13	-0.0245552	0.00303367	-8.09421	5.76356e-16	0	0.151737	0.926938	3.19772e-12	37	17	17642247	17	17582972	F			NA	NA	RAI1	NM_030665	5'UTR					TRUE				TRUE
cg07201319	-0.0412313	0.0102833	7.90086e-05	26	478	-0.0337487	0.0142606	0.0182205	-0.0386092	0.00489296	4.33916e-15	77	0.00583063	3.54891e-11	-0.0386296	0.00477879	-8.08355	6.29066e-16	0	0.181169	0.913397	3.4494e-12	37	6	139909641	6	139951334	R			NA	NA								TRUE				NA
cg09085932	-0.0407985	0.0140458	0.00398408	26	478	-0.0453798	0.0110811	4.70144e-05	-0.0334697	0.00437682	2.84802e-14	77	0.00521558	1.38763e-10	-0.0361539	0.00447329	-8.08218	6.36177e-16	0	1.0674	0.586431	3.4494e-12	37	10	121172083	10	121162073	R			NA	NA	GRK5	NM_005308	Body					NA	10:121161825-121162074	10:121172052-121172418	Unclassified_Cell_type_specific	TRUE
cg16462073	-0.0343549	0.00918075	0.000223465	26	478	-0.0262918	0.00995934	0.0084744	-0.0251489	0.00315597	2.35083e-15	77	0.00376078	2.2754e-11	-0.0264522	0.00328531	-8.05164	8.16904e-16	0	0.861308	0.650084	4.37954e-12	37	16	28995843	16	28903344	R			NA	NA	SPNS1;LAT;LAT;LAT;SPNS1;SPNS1;LAT;SPNS1;SPNS1	NM_001142448;NM_001014987;NM_014387;NM_001014988;NM_001142450;NM_032038;NM_001014989;NM_001142449;NM_001142451	3'UTR;TSS1500;TSS1500;TSS1500;3'UTR;3'UTR;TSS1500;3'UTR;3'UTR					NA		16:28995820-28997267	Unclassified_Cell_type_specific	NA
cg01431482	-0.0388724	0.0133076	0.00378663	26	478	-0.0292355	0.0139309	0.0362027	-0.0372144	0.00433964	1.64259e-17	77	0.00517128	6.18394e-13	-0.0365556	0.00455517	-8.02507	1.01466e-15	0	0.322645	0.851017	5.33601e-12	37	1	2989085	1	2978945	R			NA	NA	PRDM16;PRDM16	NM_022114;NM_199454	Body;Body	chr1:2990030-2990718	N_Shore			NA				NA
cg02037794	-0.0315176	0.00744819	3.19339e-05	26	478	-0.0234666	0.0153987	0.127969	-0.0223685	0.00278547	1.44058e-15	77	0.00331927	1.59505e-11	-0.0238688	0.00297472	-8.02389	1.02446e-15	0	1.25958	0.532704	5.33601e-12	37	6	3750475	6	3695474	F		rs75160518	NA	NA	C6orf145	NM_183373	Body	chr6:3750788-3752767	N_Shore			NA				NA
cg13617561	-0.0244081	0.00781167	0.00197698	26	478	-0.034263	0.013866	0.0137067	-0.0247454	0.00296777	1.19241e-16	77	0.00353651	2.61291e-12	-0.0251784	0.00313814	-8.02337	1.02886e-15	0	0.453961	0.796936	5.33601e-12	37	11	67222073	11	66978649	F			NA	NA	CABP4	NM_145200	TSS1500					NA		11:67222032-67222214	Unclassified_Cell_type_specific	NA
cg06855485	-0.0510864	0.0132725	0.000148452	26	478	-0.0328906	0.0128713	0.0108151	-0.0339862	0.00429659	3.73087e-15	77	0.00511998	3.18076e-11	-0.0358004	0.00447841	-7.994	1.30627e-15	0	1.50307	0.471641	6.70187e-12	37	4	144303008	4	144522458	F			NA	NA	GAB1;GAB1	NM_002039;NM_207123	Body;Body					TRUE				NA
cg05555337	-0.0353565	0.00850873	4.37763e-05	26	478	-0.0233048	0.0165753	0.160161	-0.027887	0.00347506	1.50526e-15	77	0.00414101	1.64668e-11	-0.0290286	0.00363293	-7.99041	1.34493e-15	0	0.748327	0.687864	6.82686e-12	37	17	46669113	17	44024112	F			NA	NA	LOC404266;HOXB5;LOC404266;LOC404266;LOC404266	NR_033203;NM_002147;NR_033201;NR_033204;NR_033202	TSS1500;3'UTR;Body;TSS1500;Body	chr17:46669434-46669811	N_Shore			NA				NA
cg07418114	-0.0150472	0.00812759	0.0652198	26	478	-0.0211839	0.00450855	3.14436e-06	-0.0206016	0.0027841	1.81689e-13	77	0.00331764	5.30796e-10	-0.0202444	0.00253847	-7.97504	1.52333e-15	0	0.463913	0.792981	7.651e-12	37	1	156836717	1	155103341	R		rs66574101	NA	NA	NTRK1;NTRK1;NTRK1	NM_001007792;NM_002529;NM_001012331	Body;Body;Body					TRUE				NA
cg05496768	-0.0282292	0.00660829	2.69923e-05	26	478	-0.0164781	0.0173743	0.343238	-0.0228275	0.00285711	1.98998e-15	77	0.00340464	2.01633e-11	-0.0237402	0.00298167	-7.96206	1.69198e-15	0	0.708	0.701875	8.40955e-12	37	10	77872288	10	77542294	F	rs75495083		NA	NA	C10orf11	NM_032024	Body	chr10:77872083-77872305	Island			TRUE				NA
cg00359395	-0.0157584	0.00691854	0.0235353	26	478	-0.0196425	0.00373223	1.87846e-07	-0.0146714	0.00218956	2.5209e-11	77	0.00260916	1.87639e-08	-0.0162558	0.00204306	-7.9566	1.76826e-15	0	1.19733	0.549544	8.69804e-12	37	1	22228153	1	22100740	F	rs12092414		NA	NA	HSPG2	NM_005529	Body					TRUE				TRUE
cg08924321	-0.0179066	0.00973344	0.0669225	26	478	-0.0171439	0.0125266	0.171557	-0.0288335	0.00314386	9.05937e-20	77	0.00374634	1.39888e-14	-0.0266807	0.00336759	-7.92278	2.32258e-15	0	1.72241	0.422652	1.13082e-11	37	11	35663067	11	35619643	R			NA	NA								TRUE				NA
cg23537932	-0.0210343	0.00713075	0.00346165	26	478	-0.0214332	0.0154219	0.165027	-0.025286	0.00293147	1.0728e-17	77	0.00349325	4.53637e-13	-0.0243427	0.00307409	-7.91867	2.40061e-15	0	0.323768	0.85054	1.157e-11	37	10	121172463	10	121162453	F			NA	NA	GRK5	NM_005308	Body					TRUE	10:121162377-121162454			TRUE
cg10681525	-0.0358037	0.00873665	5.53013e-05	26	478	-0.0280283	0.0120558	0.020359	-0.0223171	0.00287499	1.17589e-14	77	0.00342595	7.31032e-11	-0.0243706	0.00308341	-7.90378	2.70563e-15	0.0757213	2.16385	0.338943	1.29097e-11	37	3	186570987	3	188053681	R			NA	NA	ADIPOQ	NM_004797	Body					NA				NA
cg27526649	-0.0344227	0.0138509	0.0135591	26	478	-0.0300487	0.0150033	0.0455764	-0.0432421	0.00497876	6.45185e-18	77	0.00593288	3.13305e-13	-0.0404946	0.00512552	-7.90059	2.77591e-15	0	0.891388	0.64038	1.31139e-11	37	1	208132004	1	206198627	R			NA	NA				chr1:208132327-208133117	N_Shore			NA		1:208131746-208132074	Unclassified_Cell_type_specific	NA
cg02923856	-0.030356	0.00677324	1.09935e-05	26	478	-0.0122644	0.0155529	0.430631	-0.0248175	0.0031842	9.22086e-15	77	0.00379441	6.12926e-11	-0.0255391	0.00323782	-7.88774	3.07715e-15	0	1.27043	0.529823	1.43945e-11	37	3	23989124	3	23964128	R			NA	NA	NR1D2;NR1D2	NM_001145425;NM_005126	5'UTR;Body	chr3:23986693-23988021	S_Shore			NA				TRUE
cg15773539	-0.0184796	0.00860485	0.0326475	26	478	-0.0274567	0.00980427	0.00524096	-0.0222163	0.00263481	5.4812e-17	77	0.00313973	1.48526e-12	-0.0222486	0.00282448	-7.87708	3.3512e-15	0	0.474138	0.788937	1.55243e-11	37	17	61520112	17	58873844	R			NA	NA	CYB561;CYB561	NM_001017916;NM_001915	5'UTR;5'UTR	chr17:61523000-61524470	N_Shelf			NA		17:61519866-61520307	Unclassified_Cell_type_specific	TRUE
cg17004733	-0.0301765	0.00919755	0.00117232	26	478	-0.0273247	0.0153075	0.0746777	-0.0251009	0.00304346	2.50515e-16	77	0.0036267	4.48042e-12	-0.0258552	0.0032948	-7.84728	4.25161e-15	0	0.273215	0.872312	1.9506e-11	37	1	55682652	1	55455240	R			NA	NA				chr1:55680465-55681708	S_Shore		RDMR	NA		1:55682605-55682854	Unclassified_Cell_type_specific	NA
cg13654836	-0.0426223	0.0097941	1.92419e-05	26	478	-0.0268367	0.0136536	0.04974	-0.0289492	0.00382058	4.83453e-14	77	0.00455275	2.03569e-10	-0.0309983	0.00395179	-7.8441	4.36086e-15	0	1.70404	0.426552	1.96751e-11	37	17	55365912	17	52720911	R			NA	NA	MSI2;MSI2	NM_138962;NM_170721	Body;Body					TRUE				NA
cg25840433	-0.0256554	0.00810938	0.00173809	26	478	-0.0237402	0.00872751	0.00668426	-0.0224096	0.00282665	3.24065e-15	77	0.00336835	2.87188e-11	-0.0229833	0.00293013	-7.84381	4.37095e-15	0	0.145105	0.930017	1.96751e-11	37	6	167104903	6	167024893	R			NA	NA	RPS6KA2	NM_001006932	Body					NA	6:167024893-167024933			TRUE
cg06785429	-0.0354906	0.00896799	9.71555e-05	26	478	-0.0325227	0.00805101	5.93675e-05	-0.0231337	0.00345873	2.73491e-11	77	0.00412155	1.99009e-08	-0.0265754	0.0033956	-7.82642	5.01966e-15	0.103646	2.23126	0.327709	2.22978e-11	37	3	182699414	3	184182108	R			NA	TRUE	DCUN1D1	NM_020640	TSS1500	chr3:182697749-182698731	S_Shore			NA				NA
cg24002003	-0.0410905	0.00887952	5.77743e-06	26	478	-0.0311635	0.00716235	1.55333e-05	-0.0243911	0.00420579	7.43511e-09	77	0.00501178	1.13439e-06	-0.0291671	0.00372707	-7.82573	5.04705e-15	0.282871	2.7889	0.24797	2.22978e-11	37	15	101668143	15	99485666	F			NA	NA								TRUE		15:101667410-101668295	Promoter_Associated	TRUE
cg09022230	-0.0411005	0.0111188	0.000265257	26	478	-0.0325148	0.0140147	0.0206201	-0.0338753	0.00436384	1.1739e-14	77	0.00520011	7.30133e-11	-0.0349023	0.00446496	-7.81693	5.41267e-15	0	0.378783	0.827462	2.36937e-11	37	7	5457225	7	5423751	R			NA	NA	TNRC18	NM_001080495	Body	chr7:5458503-5469256	N_Shore			NA				NA
cg24483576	-0.0253583	0.00664679	0.000169169	26	478	-0.0185788	0.0161391	0.250052	-0.0234744	0.00292849	1.61713e-15	77	0.0034897	1.73459e-11	-0.023694	0.00303463	-7.80786	5.8165e-15	0	0.167109	0.919841	2.52299e-11	37	17	37792770	17	35046296	R			NA	NA	STARD3;PPP1R1B;PPP1R1B;STARD3;STARD3	NM_006804;NM_032192;NM_181505;NM_001165938;NM_001165937	TSS1500;3'UTR;3'UTR;TSS1500;TSS1500	chr17:37793265-37793722	N_Shore			NA		17:37792752-37794704	Promoter_Associated	NA
cg14579118	-0.0377294	0.00948627	8.98368e-05	26	478	-0.0296961	0.0147605	0.0446102	-0.0256424	0.00333153	1.94688e-14	77	0.00396998	1.05342e-10	-0.0275744	0.00355444	-7.75774	8.6458e-15	0	1.40344	0.495733	3.71646e-11	37	7	43797547	7	43764072	R			NA	NA	BLVRA	NM_000712	TSS1500	chr7:43797823-43798802	N_Shore		RDMR	TRUE				NA
cg12687767	-0.0234258	0.0107685	0.0304776	26	478	-0.0251233	0.00924305	0.00672605	-0.0276172	0.00333794	2.02186e-16	77	0.00397762	3.83449e-12	-0.026835	0.00345994	-7.75593	8.76999e-15	0	0.173196	0.917046	3.73619e-11	37	20	19870109	20	19818109	F			NA	NA	RIN2	NM_018993	TSS200			low-CpG:19817823-19818220		NA		20:19869807-19870556	Unclassified_Cell_type_specific	TRUE
cg26819718	-0.0545682	0.0162269	0.000884492	26	478	-0.0150845	0.00376948	6.94579e-05	-0.0504597	0.00557826	2.78401e-19	77	0.00664727	3.17524e-14	-0.0249035	0.003214	-7.74843	9.30322e-15	0.919706	24.9084	3.90122e-06	3.91571e-11	37	10	77872170	10	77542176	F			NA	NA	C10orf11	NM_032024	Body	chr10:77872083-77872305	Island			TRUE	10:77541884-77542251			NA
cg27589594	-0.0353016	0.0100771	0.000538859	26	478	-0.0252188	0.0091134	0.00580033	-0.0228404	0.00297645	2.32423e-14	77	0.00354685	1.19767e-10	-0.0243333	0.00314071	-7.74772	9.35551e-15	0	1.37132	0.503757	3.91571e-11	37	17	18871182	17	18811907	R			NA	NA	SLC5A10;SLC5A10	NM_001042450;NM_152351	Body;Body	chr17:18874684-18874887	N_Shelf			TRUE		17:18870953-18871380	Unclassified_Cell_type_specific	TRUE
cg14541011	-0.0395091	0.00958262	4.99711e-05	26	478	-0.0244343	0.0119901	0.0419325	-0.0244481	0.00320655	3.38131e-14	77	0.00382105	1.57132e-10	-0.0263467	0.0034033	-7.74151	9.82407e-15	0.073653	2.15902	0.339762	4.07607e-11	37	9	135989682	9	134979503	F			NA	NA	RALGDS;RALGDS	NM_001042368;NM_006266	Body;Body					TRUE		9:135989452-135989763	Unclassified_Cell_type_specific	NA
cg24215776	-0.0483193	0.00938699	5.12576e-07	26	478	-0.0232024	0.00848741	0.00641737	-0.0246901	0.003694	2.82194e-11	77	0.00440191	2.03561e-08	-0.0279113	0.00360753	-7.73694	1.01835e-14	0.640928	5.56991	0.0617319	4.18878e-11	37	11	65152051	11	64908627	R			NA	NA				chr11:65153726-65154606	N_Shore			NA		11:65151999-65152128	Unclassified_Cell_type_specific	NA
cg10717869	-0.0240468	0.00849428	0.00499412	26	478	-0.0304712	0.013825	0.027839	-0.0248167	0.00303399	4.3513e-16	77	0.00361542	6.69009e-12	-0.0250146	0.00323431	-7.73412	1.04124e-14	0	0.171756	0.917706	4.24631e-11	37	1	205780912	1	204047535	R			NA	NA	SLC41A1	NM_173854	5'UTR	chr1:205781870-205783010	N_Shore		RDMR	NA				NA
cg08396193	-0.0288421	0.00814149	0.000467459	26	478	-0.0323228	0.0169921	0.0575447	-0.0262079	0.00332539	4.67853e-15	77	0.00396266	3.74806e-11	-0.0269487	0.00348719	-7.72791	1.09324e-14	0	0.189062	0.9098	4.42059e-11	37	7	27193709	7	27160234	F			NA	NA	HOXA7	NM_006896	3'UTR	chr7:27194583-27194827	N_Shore		CDMR	NA		7:27193699-27194198	Unclassified_Cell_type_specific	NA
cg24572204	-0.039797	0.00896923	1.33481e-05	26	478	-0.026295	0.0144181	0.0686084	-0.0295457	0.00403557	3.23117e-13	77	0.00480893	8.05071e-10	-0.031394	0.00406616	-7.7208	1.15598e-14	0	1.15051	0.562562	4.63502e-11	37	5	40735231	5	40770988	F			NA	NA	TTC33	NM_012382	Body					TRUE				NA
cg27347104	-0.0231767	0.00880411	0.00896984	26	478	-0.02083	0.0118296	0.0786948	-0.027406	0.00327563	9.4172e-17	77	0.00390337	2.20113e-12	-0.0262207	0.00341634	-7.6751	1.6529e-14	0	0.419405	0.810826	6.57222e-11	37	12	6233657	12	6103918	R			NA	TRUE	VWF;VWF	NM_000552;NM_000552	1stExon;5'UTR					TRUE				NA
cg00285294	-0.0283632	0.00918351	0.00222397	26	478	-0.0192956	0.00846999	0.0230153	-0.0202825	0.00255014	2.6505e-15	77	0.00303884	2.48228e-11	-0.0208944	0.00273092	-7.65106	1.9933e-14	0	0.737607	0.691561	7.86021e-11	37	7	1089767	7	1056293	R			NA	NA	C7orf50;C7orf50;C7orf50	NM_001134395;NM_032350;NM_001134396	Body;Body;Body	chr7:1090177-1090517	N_Shore			NA				NA
cg22660299	-0.0180649	0.00584187	0.00219647	26	478	-0.0303389	0.0176444	0.0859638	-0.0209594	0.0025793	6.70342e-16	77	0.00307359	9.15534e-12	-0.0205642	0.00268832	-7.64944	2.01856e-14	0	0.506463	0.776288	7.8946e-11	37	17	46668715	17	44023714	F			NA	NA	LOC404266;HOXB5;LOC404266;LOC404266;LOC404266	NR_033203;NM_002147;NR_033201;NR_033204;NR_033202	TSS1500;3'UTR;Body;TSS1500;Body	chr17:46669434-46669811	N_Shore		RDMR	NA				NA
cg23999170	-0.0567967	0.0116001	1.69377e-06	26	478	-0.0276913	0.0136679	0.0431359	-0.0298138	0.00422446	2.15198e-12	77	0.00503402	3.17172e-09	-0.0334344	0.00437497	-7.6422	2.13547e-14	0.578941	4.74993	0.0930178	8.28393e-11	37	1	115628111	1	115429634	F	rs77284491		NA	NA	TSPAN2	NM_005725	Body	chr1:115631850-115632584	N_Shelf			NA				NA
cg09768617	-0.0298304	0.00771434	0.000138538	26	478	-0.0373884	0.0169313	0.0275455	-0.030457	0.00410957	1.66873e-13	77	0.00489712	4.99108e-10	-0.0306772	0.00401641	-7.63797	2.20673e-14	0	0.171185	0.917968	8.49132e-11	37	7	27908936	7	27875461	F			NA	NA	JAZF1	NM_175061	Body					TRUE				NA
cg03857453	-0.0358927	0.00866592	4.6268e-05	26	478	-0.0271652	0.0134677	0.0440635	-0.0224801	0.00302209	1.3631e-13	77	0.00360124	4.31132e-10	-0.024611	0.00322855	-7.62292	2.48003e-14	0.0388872	2.08092	0.353292	9.46662e-11	37	5	142729913	5	142710106	F			NA	NA	NR3C1;NR3C1;NR3C1;NR3C1;NR3C1;NR3C1;NR3C1	NM_001018076;NM_000176;NM_001024094;NM_001020825;NM_001018075;NM_001018077;NM_001018074	Body;Body;Body;Body;Body;Body;Body					TRUE				NA
cg00245454	-0.0362598	0.00990627	0.000303596	26	478	-0.0381865	0.0153492	0.0130796	-0.0258883	0.00344614	7.87254e-14	77	0.00410655	2.89758e-10	-0.0280297	0.00368271	-7.61115	2.71673e-14	0	1.40001	0.496583	1.02878e-10	37	4	159746160	4	159965610	R			NA	NA	FNIP2	NM_020840	Body					TRUE				NA
cg26803969	-0.020235	0.00816891	0.0138661	26	478	-0.0120103	0.00401082	0.00284454	-0.0202035	0.00251385	1.36842e-15	77	0.0029956	1.53667e-11	-0.0175053	0.00230274	-7.60194	2.91713e-14	0.285718	2.80001	0.246595	1.09597e-10	37	2	28579423	2	28432927	F			NA	NA								TRUE		2:28579219-28579467	Unclassified_Cell_type_specific	TRUE
cg23731595	-0.034077	0.0106162	0.00149008	26	478	-0.0371662	0.0140544	0.00836269	-0.0261362	0.00342136	3.02446e-14	77	0.00407702	1.44938e-10	-0.0278407	0.00367368	-7.57842	3.49792e-14	0	0.960135	0.618742	1.30391e-10	37	10	30346789	10	30386795	R			NA	NA	KIAA1462	NM_020848	5'UTR	chr10:30347599-30348416	N_Shore		CDMR	TRUE				NA
cg10259111	-0.0464175	0.011288	5.22366e-05	26	478	-0.0321041	0.0132632	0.0157466	-0.032394	0.00453596	1.1836e-12	77	0.00540522	2.05878e-09	-0.0346639	0.0045758	-7.57549	3.5778e-14	0	1.29779	0.522622	1.32335e-10	37	14	52429547	14	51499297	F	rs1253657	rs1269018	NA	NA	GNG2	NM_053064	Body					TRUE				NA
cg21422605	-0.0276333	0.00830416	0.000998929	26	478	-0.0318296	0.0151687	0.036224	-0.0226965	0.00292442	1.18946e-14	77	0.00348485	7.37137e-11	-0.0237962	0.0031436	-7.56972	3.74023e-14	0	0.59358	0.7432	1.36747e-10	37	1	85313514	1	85086102	F			NA	NA	LPAR3	NM_012152	Body					TRUE				NA
cg04018738	-0.0819931	0.0164866	1.17945e-06	26	478	-0.0319238	0.00737981	1.7367e-05	-0.0298011	0.0052336	1.37453e-08	77	0.00623655	1.76644e-06	-0.0346386	0.00457623	-7.56923	3.7544e-14	0.777458	8.98708	0.011181	1.36747e-10	37	6	31760616	6	31868595	F	rs35196751		NA	NA	VARS	NM_006295	Body	chr6:31763240-31763905	N_Shelf			NA				NA
cg13468041	-0.0605944	0.0121583	1.12256e-06	26	478	-0.0322563	0.0104061	0.00201318	-0.0313074	0.00499419	4.22807e-10	77	0.00595126	1.43556e-07	-0.0359844	0.00475468	-7.5682	3.78424e-14	0.587036	4.84304	0.0887864	1.36789e-10	37	4	74902951	4	75121815	R			NA	NA	CXCL3	NM_002090	3'UTR	chr4:74903953-74904589	N_Shore			NA				NA
cg11405200	-0.0343206	0.0131135	0.00937087	26	478	-0.0463572	0.00805612	1.29273e-08	-0.0247666	0.00439405	1.91785e-08	77	0.00523611	2.24568e-06	-0.0314953	0.00416316	-7.56524	3.87137e-14	0.607925	5.10106	0.0780402	1.38559e-10	37	6	14212128	6	14320107	R			NA	NA				chr6:14211081-14211744	S_Shore			TRUE	6:14319834-14320108	6:14210614-14212383	Promoter_Associated	NA
cg01871427	-0.0600855	0.0157167	0.000164097	26	478	-0.0302777	0.0131771	0.0218653	-0.0384437	0.00512906	8.93995e-14	77	0.00611198	3.17695e-10	-0.0395533	0.00522875	-7.56458	3.89126e-14	0.1052	2.23514	0.327074	1.38559e-10	37	12	90341955	12	88866086	F			NA	NA								TRUE				NA
cg08196642	-0.0251346	0.00769602	0.00123369	26	478	-0.0297302	0.015587	0.0568739	-0.0203396	0.00259131	6.00561e-15	77	0.00308791	4.4919e-11	-0.0212899	0.00281858	-7.55339	4.24069e-14	0	0.637488	0.727061	1.49882e-10	37	5	138515409	5	138543308	F			NA	NA	SIL1;SIL1	NM_001037633;NM_022464	5'UTR;5'UTR					TRUE				NA
cg00646731	-0.0193498	0.00605335	0.00155821	26	478	-0.00964378	0.002682	0.000345809	-0.0143155	0.00198293	6.77413e-13	77	0.00236294	1.37522e-09	-0.012833	0.0017015	-7.54216	4.62234e-14	0.325827	2.9666	0.226888	1.6217e-10	37	17	46668733	17	44023732	R			NA	NA	LOC404266;HOXB5;LOC404266;LOC404266;LOC404266	NR_033203;NM_002147;NR_033201;NR_033204;NR_033202	TSS1500;3'UTR;Body;TSS1500;Body	chr17:46669434-46669811	N_Shore		RDMR	NA				NA
cg05106502	-0.031346	0.00969913	0.00138436	26	478	-0.0243597	0.00767675	0.00157265	-0.0256419	0.00355478	7.07395e-13	77	0.00423601	1.41897e-09	-0.0261084	0.00346421	-7.53663	4.82283e-14	0	0.355624	0.8371	1.67969e-10	37	17	46506947	17	43861946	F			NA	TRUE	SKAP1;SKAP1	NM_003726;NM_001075099	Body;Body	chr17:46507344-46507778	N_Shore			TRUE		17:46506343-46508297	Promoter_Associated_Cell_type_specific	NA
cg13980944	-0.040621	0.0098039	4.59799e-05	26	478	-0.0309852	0.0113681	0.0065758	-0.0232019	0.00329831	2.53004e-12	77	0.00393039	3.5653e-09	-0.0261153	0.00347366	-7.51811	5.55758e-14	0.315572	2.92215	0.231987	1.92156e-10	37	9	138860330	9	138000151	R			NA	NA								TRUE		9:138858736-138860473	Unclassified	NA
cg10474597	-0.0324969	0.0128183	0.0118097	26	478	-0.0289526	0.00654227	1.11315e-05	-0.0266717	0.00404591	5.19915e-11	77	0.00482126	3.16428e-08	-0.0278962	0.00371466	-7.50977	5.92314e-14	0	0.219403	0.896102	2.02446e-10	37	13	51917676	13	50815677	F			NA	NA	SERPINE3	NM_001101320	Body					TRUE				NA
cg11998307	-0.0315482	0.00920283	0.000703814	26	478	-0.0263104	0.0123968	0.0341524	-0.0259415	0.00342301	4.78449e-14	77	0.00407899	2.02041e-10	-0.0268163	0.00357103	-7.5094	5.94005e-14	0	0.312046	0.85554	2.02446e-10	37	17	1549434	17	1496184	F			NA	TRUE	SCARF1;SCARF1;SCARF1;SCARF1;SCARF1	NM_145352;NM_003693;NM_145350;NR_028075;NR_028076	TSS1500;TSS1500;TSS1500;TSS1500;TSS1500	chr17:1551730-1553249	N_Shelf			NA				NA
cg09403559	-0.0275406	0.00678823	6.52782e-05	26	478	-0.0214331	0.0159501	0.179455	-0.0194914	0.00261238	1.15268e-13	77	0.00311301	3.8186e-10	-0.0209066	0.00278615	-7.50377	6.20101e-14	0	1.16285	0.559101	2.09841e-10	37	16	56334857	16	54892358	F			NA	NA	GNAO1;GNAO1	NM_020988;NM_138736	Body;Body					TRUE		16:56334823-56334915	Unclassified_Cell_type_specific	NA
cg03031932	-0.0348007	0.00839448	4.55456e-05	26	478	-0.0316537	0.0146017	0.030504	-0.0227721	0.00317119	8.93192e-13	77	0.00377891	1.67963e-09	-0.0251606	0.00335373	-7.50225	6.27306e-14	0	1.91603	0.383653	2.10784e-10	37	16	81547138	16	80104639	R			NA	NA	CMIP;CMIP	NM_030629;NM_198390	Body;Body					TRUE				NA
cg12013713	-0.0431389	0.0111082	0.000129855	26	478	-0.0400697	0.0136704	0.00348567	-0.0306261	0.00441617	5.0737e-12	77	0.00526247	5.89479e-09	-0.0336916	0.00449173	-7.5008	6.34304e-14	0	1.28034	0.527203	2.11645e-10	37	7	139760671	7	139407140	R			NA	NA	PARP12	NM_022750	Body	chr7:139762255-139763245	N_Shore		CDMR	TRUE				NA
cg01890836	-0.0272481	0.00866866	0.00185901	26	478	-0.0247094	0.00541525	5.94037e-06	-0.0211549	0.00348502	1.45789e-09	77	0.00415287	3.50508e-07	-0.0230744	0.00308033	-7.49088	6.84142e-14	0	0.536611	0.764674	2.2669e-10	37	17	17055584	17	16996309	R			NA	NA	MPRIP;MPRIP	NM_015134;NM_201274	Body;Body					TRUE				TRUE
cg24956391	-0.0206693	0.0121599	0.0903349	26	478	-0.0249638	0.00581072	1.97931e-05	-0.0250352	0.00356051	2.58634e-12	77	0.00424284	3.62246e-09	-0.024691	0.00329815	-7.48631	7.0835e-14	0	0.118172	0.942626	2.33092e-10	37	20	36011999	20	35445413	F			NA	NA	SRC;SRC	NM_198291;NM_005417	5'UTR;5'UTR	chr20:36012595-36013439	N_Shore	low-CpG:35445350-35445433		NA		20:36011903-36012034	Unclassified_Cell_type_specific	NA
cg03271893	-0.0146443	0.0069837	0.0369406	26	478	-0.0189652	0.00649228	0.00359724	-0.017678	0.00225869	7.15546e-15	77	0.00269154	5.10013e-11	-0.0175043	0.00234232	-7.47304	7.83604e-14	0	0.222508	0.894712	2.56089e-10	37	10	102760970	10	102750960	R			NA	NA	LZTS2	NM_032429	5'UTR	chr10:102756834-102759798	S_Shore		CDMR	NA		10:102760519-102761046	Unclassified_Cell_type_specific	NA
cg22891595	-0.0348646	0.00938679	0.000248192	26	478	-0.0363613	0.0123813	0.0034233	-0.0246292	0.00350702	2.74573e-12	77	0.00417909	3.78246e-09	-0.027194	0.00364831	-7.45386	9.06452e-14	0	1.59263	0.450989	2.94222e-10	37	3	193570256	3	195052950	R			NA	NA								TRUE				NA
cg06372654	-0.0226376	0.00878382	0.0104979	26	478	-0.025077	0.0110238	0.0232137	-0.0254928	0.00323378	4.60058e-15	77	0.00385349	3.70267e-11	-0.0250362	0.00336084	-7.44937	9.37895e-14	0	0.0886228	0.956656	3.02371e-10	37	7	128044655	7	127831891	R			NA	NA	IMPDH1;IMPDH1;IMPDH1;IMPDH1;IMPDH1;IMPDH1;IMPDH1	NM_001142576;NM_183243;NM_000883;NM_001142573;NM_001142574;NM_001102605;NM_001142575	Body;Body;Body;Body;Body;Body;Body	chr7:128045542-128046298	N_Shore			NA				NA
cg23574443	-0.0190496	0.00628223	0.00266575	26	478	-0.0251137	0.0165617	0.12987	-0.0219184	0.00277288	3.89447e-15	77	0.00330427	3.28129e-11	-0.0214122	0.00287987	-7.43511	1.04482e-13	0	0.214856	0.898141	3.34584e-10	37	17	8263941	17	8204666	R			NA	NA	LOC100128288	NR_024447	TSS200					TRUE				NA
cg06763375	-0.0120864	0.00712569	0.0910196	26	478	-0.0207863	0.00897017	0.0207715	-0.02024	0.00244824	2.13348e-16	77	0.00291742	3.98714e-12	-0.019212	0.00258533	-7.43119	1.07625e-13	0	1.15494	0.561315	3.42348e-10	37	16	89025547	16	87553048	F	rs8043943		NA	NA	CBFA2T3	NM_005187	Body					NA	16:87552989-87553059			NA
cg18877271	-0.0660025	0.0158158	4.06729e-05	26	478	-0.027478	0.00677776	5.58673e-05	-0.0357794	0.00584859	1.08879e-09	77	0.00696939	2.83975e-07	-0.0344875	0.00464469	-7.42515	1.12651e-13	0.60587	5.07447	0.0790847	3.55965e-10	37	11	1952638	11	1909214	R			NA	NA	TNNT3;TNNT3;TNNT3;TNNT3	NM_001042781;NM_006757;NM_001042780;NM_001042782	Body;Body;Body;Body	chr11:1950353-1950658	S_Shore			NA	11:1909189-1909342			NA
cg19995891	-0.0339154	0.013825	0.0147993	26	478	-0.0287726	0.00865021	0.000925449	-0.0425453	0.00570774	1.21588e-13	77	0.00680155	3.96902e-10	-0.0368453	0.00498676	-7.38863	1.48348e-13	0	1.61817	0.445266	4.65678e-10	37	2	191042691	2	190750936	F			NA	NA	C2orf88;C2orf88	NM_001042521;NM_001042520	5'UTR;5'UTR	chr2:191044979-191045829	N_Shelf			NA				NA
cg05844798	-0.0239967	0.00816984	0.00360063	26	478	-0.0299205	0.0156187	0.0558066	-0.0298471	0.00384013	1.08927e-14	77	0.00457605	6.91597e-11	-0.0285402	0.00386806	-7.37842	1.60184e-13	0	0.398664	0.819278	4.99545e-10	37	20	3062344	20	3010344	F			NA	NA				chr20:3063005-3064146	N_Shore			TRUE				NA
cg07367302	-0.0172258	0.00798695	0.0319183	26	478	-0.0201267	0.00768893	0.00904266	-0.020125	0.00257584	7.95584e-15	77	0.00306946	5.50756e-11	-0.0197976	0.00268482	-7.37391	1.65689e-13	0	0.116892	0.943229	5.13358e-10	37	1	19967428	1	19840015	R			NA	NA				chr1:19970255-19971923	N_Shelf			NA		1:19967375-19967538	Unclassified_Cell_type_specific	TRUE
cg04596071	-0.00775506	0.00393249	0.0496363	26	478	-0.0140208	0.002793	6.53693e-07	-0.0100291	0.00160971	5.3883e-10	77	0.00191819	1.70992e-07	-0.0108139	0.00146705	-7.37118	1.69119e-13	0.0434077	2.09075	0.351559	5.20606e-10	37	7	2155899	7	2122425	R		rs59839531	NA	NA	MAD1L1;MAD1L1;MAD1L1	NM_003550;NM_001013837;NM_001013836	Body;Body;Body	chr7:2154677-2155252	S_Shore			TRUE				TRUE
cg13691108	-0.0342813	0.0119147	0.0043358	26	478	-0.0378726	0.0145636	0.00950193	-0.0299253	0.00399122	8.77396e-14	77	0.00475609	3.13414e-10	-0.0311431	0.00422702	-7.36762	1.737e-13	0	0.348452	0.840107	5.31152e-10	37	20	37433247	20	36866661	F	rs77499484	rs59090641	NA	NA	PPP1R16B	NM_015568	TSS1500	chr20:37434206-37435592	N_Shore		RDMR	NA				NA
cg05957504	-0.0520455	0.0102643	7.42762e-07	26	478	-0.027502	0.0140431	0.0505737	-0.0275969	0.00427194	1.23902e-10	77	0.00509061	5.92185e-08	-0.0319538	0.00433755	-7.3668	1.74772e-13	0.571233	4.66453	0.0970755	5.31152e-10	37	5	124014639	5	124042538	F			NA	NA	ZNF608	NM_020747	Body					TRUE				NA
cg16014606	-0.0340599	0.013863	0.0146507	26	478	-0.0286402	0.00647419	1.12179e-05	-0.030114	0.0047199	2.07661e-10	77	0.0056244	8.59557e-08	-0.0298729	0.00405978	-7.35824	1.86357e-13	0	0.129312	0.93739	5.62776e-10	37	11	10715221	11	10671797	F			NA	NA	MRVI1;MRVI1;MRVI1;MRVI1;MRVI1	NM_001100163;NM_001100163;NM_130385;NM_130385;NM_001100167	1stExon;5'UTR;1stExon;5'UTR;TSS200			low-CpG:10671608-10672092		TRUE				NA
cg10986043	-0.0230518	0.00890782	0.0101873	26	478	-0.0206731	0.0098425	0.0360455	-0.0223851	0.00286593	8.09596e-15	77	0.00341515	5.57769e-11	-0.0222998	0.00303358	-7.35096	1.96782e-13	0	0.0350654	0.98262	5.90523e-10	37	17	37820495	17	35074021	R			NA	TRUE	TCAP	NM_003673	TSS1500	chr17:37823693-37824989	N_Shelf			TRUE				NA
cg00542975	-0.0442543	0.0102033	2.04728e-05	26	478	-0.0318584	0.00863922	0.000243562	-0.024035	0.00403551	2.92515e-09	77	0.00480886	5.79069e-07	-0.028549	0.00388524	-7.34807	2.01093e-13	0.411265	3.39711	0.182947	5.99687e-10	37	2	122392291	2	122108761	R			NA	NA	CLASP1;CLASP1;CLASP1	NM_015282;NM_001142274;NM_001142273	5'UTR;5'UTR;5'UTR					TRUE				NA
cg06627334	-0.0369696	0.0115089	0.00147843	26	478	-0.0247859	0.00649929	0.000148811	-0.0302762	0.00463706	7.88417e-11	77	0.00552569	4.27351e-08	-0.0290344	0.00395363	-7.34373	2.07717e-13	0	0.953193	0.620893	6.1495e-10	37	5	141339748	5	141319932	F	rs164079		NA	NA	PCDH12	NM_016580	TSS1500					TRUE		5:141339595-141339883	Unclassified	NA
cg07730360	-0.0150865	0.00983072	0.12606	26	478	-0.0260911	0.0119648	0.0295358	-0.0255975	0.00310595	2.63135e-16	77	0.00370116	4.64317e-12	-0.0244317	0.00332719	-7.34304	2.08789e-13	0	1.02213	0.599857	6.1495e-10	37	3	128845626	3	130328316	F			NA	NA								TRUE				NA
cg09581649	-0.0298159	0.00841315	0.000465169	26	478	-0.0238289	0.0113674	0.036413	-0.0204291	0.00278247	2.77625e-13	77	0.0033157	7.21369e-10	-0.0218377	0.0029771	-7.33522	2.21356e-13	0	1.11044	0.573947	6.47964e-10	37	16	4572735	16	4512736	F			NA	NA	C16orf5	NM_013399	5'UTR					TRUE				NA
cg07615364	-0.044992	0.00841683	1.93614e-07	26	478	-0.0273719	0.0086106	0.00154253	-0.0214791	0.0039268	4.92033e-08	77	0.00467933	4.428e-06	-0.0270934	0.00369425	-7.33394	2.23483e-13	0.664582	5.9627	0.0507242	6.50201e-10	37	3	52088726	3	52063766	F			NA	NA	DUSP7	NM_001947	Body	chr3:52089652-52090845	N_Shore			NA				NA
cg10590964	-0.0447687	0.012795	0.000547136	26	478	-0.02378	0.0119692	0.0473314	-0.0325316	0.00437244	1.3474e-13	77	0.00521036	4.27531e-10	-0.0328052	0.00447555	-7.32987	2.30374e-13	0	1.44557	0.485399	6.6619e-10	37	2	202929157	2	202637402	R			NA	NA								TRUE		2:202929042-202929205	Unclassified_Cell_type_specific	NA
cg08241465	-0.0379279	0.0104925	0.000359264	26	478	-0.0272468	0.0133965	0.0423339	-0.0300159	0.00413796	5.28191e-13	77	0.00493095	1.14873e-09	-0.0310276	0.00423397	-7.32826	2.33166e-13	0	0.554231	0.757967	6.70202e-10	37	16	57924256	16	56481757	F			NA	NA	CNGB1	NM_001297	Body					TRUE				NA
cg17254383	-0.0406825	0.0101088	7.44291e-05	26	478	-0.0314517	0.0151781	0.0386088	-0.025947	0.00368347	2.36272e-12	77	0.00438936	3.39328e-09	-0.0284928	0.00389161	-7.32159	2.45045e-13	0	1.82846	0.400826	7.00128e-10	37	17	53363128	17	50718127	R			NA	NA	HLF	NM_002126	Body					TRUE				NA
cg12403162	-0.0268164	0.0107683	0.0133715	26	478	-0.0435564	0.014744	0.00323838	-0.0319759	0.00427848	1.05035e-13	77	0.0050984	3.57011e-10	-0.0321457	0.00439821	-7.30881	2.69518e-13	0	0.844995	0.655408	7.65467e-10	37	10	116394557	10	116384547	R			NA	NA	ABLIM1;ABLIM1;ABLIM1	NM_001003408;NM_001003407;NM_002313	Body;Body;Body	chr10:116391466-116391827	S_Shelf			NA				TRUE
cg15919066	-0.0160064	0.00570087	0.00535747	26	478	-0.0143167	0.016553	0.387384	-0.0217684	0.00270945	1.39734e-15	77	0.00322868	1.56016e-11	-0.0201996	0.0027698	-7.29281	3.03558e-13	0	0.903402	0.636544	8.57042e-10	37	12	93969214	12	92493345	F	rs1802152	rs1802151	NA	NA	SOCS2	NM_003877	3'UTR	chr12:93963963-93967395	S_Shore			NA				NA
cg15763258	-0.0230863	0.0133709	0.0853949	26	478	-0.0303438	0.0140393	0.031001	-0.034442	0.00425337	8.42257e-16	77	0.00506847	1.08052e-11	-0.032742	0.00449043	-7.29151	3.06491e-13	0	0.663169	0.717785	8.60234e-10	37	11	128561675	11	128066885	F			NA	NA	FLI1	NM_001167681	TSS1500	chr11:128562671-128565011	N_Shore		RDMR	NA		11:128561561-128562410	Unclassified	NA
cg16672637	-0.0247899	0.00748404	0.00105284	26	478	-0.0148908	0.00878991	0.0906869	-0.0212116	0.00281854	7.11597e-14	77	0.00335867	2.69319e-10	-0.0210616	0.00289347	-7.27901	3.36279e-13	0	0.743005	0.689697	9.3832e-10	37	17	74138356	17	71649951	R			NA	NA	FOXJ1	NM_001454	TSS1500	chr17:74135922-74137802	S_Shore		RDMR	TRUE				NA
cg27020362	-0.0275915	0.00775222	0.000440196	26	478	-0.0238382	0.00762045	0.00183055	-0.0225764	0.00341115	4.36985e-11	77	0.00406486	2.79127e-08	-0.0236908	0.00325504	-7.27819	3.38324e-13	0	0.328716	0.848438	9.38539e-10	37	5	138723394	5	138751293	R			NA	NA	MGC29506	NM_016459	3'UTR					NA				NA
cg00581154	-0.0295851	0.0127437	0.0210104	26	478	-0.0314172	0.00584744	1.05114e-07	-0.0221837	0.00414214	9.2509e-08	77	0.00493593	6.97881e-06	-0.0263122	0.00361672	-7.27516	3.46008e-13	0	1.52772	0.465866	9.52281e-10	37	1	3123695	1	3113555	R			NA	NA	PRDM16;PRDM16	NM_022114;NM_199454	Body;Body					NA	1:3113154-3113614			NA
cg11217654	-0.0219851	0.00581774	0.000194248	26	478	-0.0245589	0.0170152	0.14936	-0.0181858	0.00250894	5.49297e-13	77	0.00298975	1.18175e-09	-0.0191125	0.00262727	-7.27467	3.47269e-13	0	0.442348	0.801577	9.52281e-10	37	11	9283463	11	9240039	R			NA	NA	DENND5A	NM_015213	Body	chr11:9286273-9287091	N_Shelf			NA				NA
cg15056348	-0.0386867	0.00878304	1.53455e-05	26	478	-0.0296988	0.00925848	0.00139772	-0.0183782	0.00288595	2.24363e-10	77	0.00343901	9.08891e-08	-0.021999	0.00302637	-7.26911	3.61875e-13	0.630323	5.41012	0.0668663	9.86662e-10	37	10	134350107	10	134200097	R			NA	NA	INPP5A	NM_005539	TSS1500	chr10:134350302-134351119	N_Shore			NA		10:134350087-134351822	Promoter_Associated	NA
cg01744331	-0.00819035	0.00809857	0.312773	26	478	-0.0419926	0.00651126	2.07506e-10	-0.020882	0.00374115	2.62069e-08	77	0.0044581	2.81234e-06	-0.0242968	0.0033492	-7.2545	4.03161e-13	0.832328	11.928	0.00256958	1.09298e-09	37	11	2722358	11	2678934	F			NA	NA	KCNQ1OT1;KCNQ1;KCNQ1	NR_002728;NM_000218;NM_181798	TSS1500;Body;Body	chr11:2720410-2722087	S_Shore			NA				NA
cg01206410	-0.0290272	0.00687425	3.31494e-05	26	478	-0.0283302	0.0161734	0.0802647	-0.0183471	0.0026538	5.88909e-12	77	0.00316237	6.56492e-09	-0.0204608	0.00282867	-7.23338	4.71106e-13	0.105708	2.23641	0.326867	1.26997e-09	37	1	236229809	1	234296432	R			NA	NA	NID1	NM_002508	TSS1500	chr1:236227682-236228817	S_Shore			NA		1:236229794-236230585	Unclassified	NA
cg11630939	-0.0444065	0.0149197	0.00318426	26	478	-0.0372965	0.00655061	1.81924e-08	-0.0250124	0.00573798	1.35527e-05	77	0.0068376	0.000254119	-0.032604	0.004509	-7.23088	4.79868e-13	0.156704	2.37165	0.305495	1.28632e-09	37	17	7960449	17	7901174	R			NA	NA								NA	17:7901096-7901208	17:7959558-7961376	Unclassified	NA
cg13393782	-0.0294558	0.0095386	0.00222703	26	478	-0.026656	0.00719952	0.000230024	-0.0205457	0.00314163	7.35153e-11	77	0.00374368	4.06312e-08	-0.0226691	0.00313674	-7.22695	4.93951e-13	0	1.13461	0.56705	1.31667e-09	37	1	3099804	1	3089664	R			NA	NA	PRDM16;PRDM16	NM_022114;NM_199454	Body;Body	chr1:3102540-3103352	N_Shelf			NA		1:3099636-3099891	Unclassified_Cell_type_specific	NA
cg14270346	-0.0336632	0.00651886	4.73147e-07	26	478	-0.0266433	0.0162537	0.10161	-0.0181061	0.00290439	5.26429e-10	77	0.00346098	1.68145e-07	-0.0217017	0.00300419	-7.22382	5.0548e-13	0.55934	4.53865	0.103382	1.33992e-09	37	9	38026076	9	38016076	F			NA	NA	SHB	NM_003028	Body					TRUE				TRUE
cg07091481	-0.0364195	0.0105885	0.000675998	26	478	-0.0217308	0.00609215	0.000385247	-0.027669	0.00431668	1.71615e-10	77	0.00514391	7.49097e-08	-0.0265564	0.00368464	-7.20732	5.70646e-13	0	1.54187	0.462581	1.50431e-09	37	10	82169149	10	82159129	F			NA	NA	C10orf58	NM_032333	5'UTR	chr10:82168064-82168917	S_Shore			NA		10:82169084-82169331	Unclassified_Cell_type_specific	TRUE
cg10301695	-0.0306728	0.00911134	0.000873423	26	478	-0.0235033	0.011295	0.0378043	-0.0240023	0.00332388	6.6869e-13	77	0.00396086	1.36239e-09	-0.0249164	0.00345805	-7.20533	5.79045e-13	0	0.468068	0.791335	1.51806e-09	37	12	6233717	12	6103978	F			NA	NA	VWF;VWF	NM_000552;NM_000552	1stExon;5'UTR					TRUE				NA
cg01218206	-0.0408923	0.0127173	0.0014625	26	478	-0.0381619	0.0122019	0.00183449	-0.0358578	0.00535376	2.57099e-11	77	0.00637975	1.90323e-08	-0.0371017	0.00516611	-7.18174	6.88297e-13	0	0.134409	0.935004	1.79462e-09	37	11	116933977	11	116439187	R			NA	NA	SIK3	NM_025164	Body					TRUE		11:116933852-116934163	Unclassified	NA
cg15684702	-0.0465067	0.0154315	0.00282842	26	478	-0.0282369	0.00649882	1.59591e-05	-0.0251103	0.0042081	2.73286e-09	77	0.00501453	5.51368e-07	-0.027533	0.00384487	-7.16096	8.01132e-13	0	1.75692	0.415422	2.07747e-09	37	1	45297445	1	45070032	F			NA	NA	PTCH2;PTCH2	NM_001166292;NM_003738	Body;Body					TRUE				NA
cg07827420	-0.034481	0.00914557	0.000200815	26	478	-0.0211132	0.00773864	0.00652346	-0.0186341	0.00275332	1.59955e-11	77	0.00328095	1.35105e-08	-0.0205334	0.00286828	-7.15878	8.13953e-13	0.249965	2.66654	0.263613	2.0993e-09	37	17	75371764	17	72883359	F			NA	NA	SEPT9;SEPT9;SEPT9;SEPT9;SEPT9	NM_001113492;NM_001113493;NM_001113491;NM_006640;NM_001113494	5'UTR;Body;Body;Body;TSS1500	chr17:75368688-75370506	S_Shore		RDMR	TRUE				NA
cg01593673	-0.0252808	0.0100992	0.0129036	26	478	-0.0308809	0.00934497	0.000998915	-0.0233065	0.00332715	3.11367e-12	77	0.00396476	4.14232e-09	-0.0245565	0.00343257	-7.15398	8.42981e-13	0	0.562574	0.754812	2.16248e-09	37	17	46648014	17	44003013	F			NA	NA	HOXB3	NM_002146	5'UTR					TRUE				NA
cg09446583	-0.0241594	0.00763899	0.00174398	26	478	-0.0184981	0.00690922	0.00759279	-0.0184583	0.00264111	3.48555e-12	77	0.00314724	4.49419e-09	-0.0191669	0.0026818	-7.14703	8.8676e-13	0	0.487203	0.7838	2.26262e-09	37	2	43398271	2	43251775	R			NA	NA				chr2:43398040-43398276	Island			NA		2:43398234-43398371	Unclassified	NA
cg01759870	-0.0123613	0.00515514	0.0171786	26	478	-0.0236551	0.00377185	6.20127e-10	-0.00892113	0.00179909	7.54108e-07	77	0.00214387	3.1654e-05	-0.0125006	0.00175279	-7.13184	9.90366e-13	0.826602	11.5341	0.00312893	2.51354e-09	37	14	105936409	14	105007454	F			NA	NA	MTA1	NM_004689	Body	chr14:105936264-105936558	Island			NA	14:105007310-105007886			NA
cg24586978	-0.033311	0.0102403	0.00128916	26	478	-0.0398998	0.0127953	0.00189219	-0.0276499	0.0041363	2.80579e-11	77	0.00492897	2.0272e-08	-0.0299174	0.00419571	-7.13048	1.00021e-12	0	0.930105	0.628102	2.52508e-09	37	13	99612723	13	98410724	R			NA	NA	DOCK9;DOCK9;DOCK9;DOCK9	NM_015296;NM_001130050;NM_001130049;NM_001130048	Body;Body;Body;Body					TRUE				NA
cg24247370	-0.0377383	0.00906092	4.20776e-05	26	478	-0.0193412	0.0125023	0.122305	-0.0237584	0.00345585	7.69382e-12	77	0.00411812	7.96338e-09	-0.0255899	0.00359109	-7.12593	1.0338e-12	0.109208	2.24519	0.325434	2.59616e-09	37	13	99142703	13	97940704	R			NA	NA	STK24;STK24	NM_003576;NM_001032296	Body;Body					TRUE				NA
cg13104274	-0.0373576	0.0124609	0.00297385	26	478	-0.0379708	0.0154097	0.0139714	-0.0342209	0.00480579	1.37328e-12	77	0.00572676	2.29235e-09	-0.0350957	0.00493005	-7.11874	1.0892e-12	0	0.0910974	0.955473	2.72097e-09	37	1	169078316	1	167344940	F			NA	NA	ATP1B1;ATP1B1	NM_001001787;NM_001677	Body;Body	chr1:169074766-169076411	S_Shore			TRUE		1:169078062-169078841	Unclassified	NA
cg18214661	-0.0517186	0.0113427	7.81147e-06	26	478	-0.0325712	0.00826133	8.85625e-05	-0.0232165	0.00440095	1.43106e-07	77	0.00524434	9.55672e-06	-0.0293168	0.00412448	-7.108	1.17734e-12	0.630238	5.40889	0.0669075	2.92582e-09	37	8	17471997	8	17516273	R			NA	NA	PDGFRL	NM_006207	Body					TRUE		8:17471802-17472093	Unclassified_Cell_type_specific	NA
cg24427724	-0.0262927	0.0111206	0.0187795	26	478	-0.0265076	0.00996632	0.00799663	-0.0278713	0.00380115	2.9817e-13	77	0.0045296	7.59608e-10	-0.0274752	0.00386642	-7.10612	1.19354e-12	0	0.0283799	0.98591	2.95072e-09	37	12	6234257	12	6104518	F		rs61750447	NA	NA	VWF	NM_000552	TSS1500					NA				NA
cg05813673	-0.0258781	0.00917006	0.00513097	26	478	-0.0250632	0.0122175	0.0405915	-0.0246855	0.0033469	2.17019e-13	77	0.0039883	6.03626e-10	-0.0248907	0.00350373	-7.10404	1.21164e-12	0	0.0144404	0.992806	2.97788e-09	37	4	53862521	4	53557278	R			NA	NA	SCFD2	NM_152540	Body					TRUE				NA
cg06804344	-0.054288	0.0175486	0.0021874	26	478	-0.0330124	0.00776681	2.4175e-05	-0.0348082	0.0059527	5.59671e-09	77	0.00709346	9.24384e-07	-0.0356517	0.00501895	-7.10343	1.21701e-12	0	1.25743	0.533276	2.97788e-09	37	3	128778699	3	130261389	F			NA	NA	GP9	NM_000174	TSS1500					NA				NA
cg10809958	-0.0276021	0.00665019	4.4639e-05	26	478	-0.0280703	0.0156336	0.0729952	-0.022154	0.00336318	5.37602e-11	77	0.00400769	3.24162e-08	-0.0238108	0.0033527	-7.10198	1.22979e-12	0	0.570159	0.751955	2.9938e-09	37	7	2758005	7	2724531	R			NA	NA				chr7:2758004-2758257	Island			NA	7:2724041-2725105			NA
cg21185271	-0.0237761	0.00672313	0.000477983	26	478	-0.0248821	0.01592	0.118508	-0.0206132	0.00289863	1.46821e-12	77	0.00345411	2.40584e-09	-0.0214033	0.00301669	-7.09496	1.2939e-12	0	0.224631	0.893762	3.13387e-09	37	12	52569410	12	50855677	R			NA	NA	KRT80;KRT80	NM_001081492;NM_182507	Body;Body					TRUE		12:52568641-52570229	Unclassified_Cell_type_specific	NA
cg08324925	-0.0035411	0.00956295	0.711457	26	478	-0.0206847	0.013567	0.127793	-0.0278718	0.00319934	5.14514e-18	77	0.00381245	2.65676e-13	-0.0242894	0.00342658	-7.08853	1.35539e-12	0.646701	5.66093	0.0589854	3.26623e-09	37	5	131409159	5	131437058	F			NA	NA	CSF2	NM_000758	TSS1500					TRUE				NA
cg23900712	-0.0481083	0.0105081	7.19575e-06	26	478	-0.0263108	0.0121315	0.0304281	-0.0237395	0.00369177	1.50206e-10	77	0.00439925	6.80433e-08	-0.0272667	0.00384839	-7.08523	1.38811e-12	0.56359	4.58285	0.101122	3.32826e-09	37	15	99344807	15	97162330	R			NA	NA	IGF1R	NM_000875	Body					TRUE		15:99344782-99344833	Unclassified_Cell_type_specific	NA
cg07218081	-0.0256358	0.00799716	0.00151167	26	478	-0.0300278	0.0153203	0.0503853	-0.0219044	0.00305609	9.83851e-13	77	0.00364175	1.80124e-09	-0.0228798	0.00323935	-7.06307	1.62858e-12	0	0.408197	0.815382	3.88531e-09	37	3	45066714	3	45041718	R			NA	NA	CLEC3B	NM_003278	TSS1500					NA		3:45066678-45066735	Unclassified_Cell_type_specific	NA
cg09906145	-0.0303343	0.00731437	4.52559e-05	26	478	-0.0164877	0.00776032	0.0339625	-0.0163953	0.00245785	3.08369e-11	77	0.00292886	2.17024e-08	-0.018121	0.00256604	-7.06186	1.64293e-12	0.370986	3.17958	0.203969	3.90006e-09	37	16	67562424	16	66119925	R			NA	NA	FAM65A	NM_024519	TSS1500	chr16:67562575-67563390	N_Shore			NA		16:67562352-67563773	Unclassified	TRUE
cg26953469	-0.0170792	0.00540709	0.0017671	26	478	-0.0155071	0.0158928	0.329529	-0.0172851	0.0023248	1.39862e-13	77	0.00277032	4.39234e-10	-0.0172015	0.0024364	-7.06021	1.66248e-12	0	0.0127901	0.993625	3.92693e-09	37	10	31872296	10	31912302	R			NA	NA								TRUE				NA
cg03114845	-0.0253504	0.0102652	0.0141544	26	478	-0.0344898	0.0165258	0.0372406	-0.0394235	0.0051817	3.82356e-14	77	0.00617471	1.71762e-10	-0.0355733	0.00503922	-7.05929	1.67359e-12	0	1.38488	0.500354	3.9337e-09	37	12	66270387	12	64556654	R			NA	NA	HMGA2;HMGA2	NM_003484;NM_003483	Body;Body					TRUE				NA
cg04044203	-0.0467571	0.0104621	1.16113e-05	26	478	-0.0227931	0.0140947	0.10629	-0.0234096	0.00350055	2.755e-11	77	0.00417139	2.00064e-08	-0.0263438	0.00373614	-7.05107	1.77552e-12	0.541844	4.36532	0.112741	4.15281e-09	37	11	124631218	11	124136428	F			NA	NA	ESAM	NM_138961	Body	chr11:124632063-124633239	N_Shore		RDMR	NA				TRUE
cg13850871	-0.0263919	0.00890079	0.00329928	26	478	-0.0260988	0.0109321	0.0172304	-0.0212556	0.00299619	1.65847e-12	77	0.00357038	2.62737e-09	-0.0223152	0.00317123	-7.03675	1.96774e-12	0	0.417627	0.811546	4.57997e-09	37	9	139583773	9	138703594	F			NA	NA				chr9:139580969-139582615	S_Shore			NA				NA
cg25930644	-0.0193911	0.00996935	0.0528157	26	478	-0.0216493	0.0158364	0.172038	-0.0196307	0.00248781	4.33937e-15	77	0.00296457	3.54902e-11	-0.0196748	0.00279692	-7.03445	2.00043e-12	0	0.0165759	0.991746	4.63343e-09	37	17	8531915	17	8472640	R			NA	NA	MYH10	NM_005964	5'UTR	chr17:8533004-8534933	N_Shore			NA		17:8531773-8532000	Unclassified_Cell_type_specific	NA
cg19474833	-0.0370342	0.00987995	0.000218145	26	478	-0.0252503	0.0155732	0.105376	-0.0269547	0.00389824	5.84589e-12	77	0.00464529	6.5301e-09	-0.0285398	0.00405855	-7.03202	2.03562e-12	0	0.900249	0.637549	4.69218e-09	37	17	46622899	17	43977898	F			NA	NA	HOXB2	NM_002145	TSS1500	chr17:46620367-46621373	S_Shore		RDMR	NA				NA
cg14825905	-0.0347172	0.00761681	7.86995e-06	26	478	-0.0190046	0.0164026	0.246994	-0.0196507	0.0029854	5.55493e-11	77	0.00355751	3.31913e-08	-0.0222244	0.00316278	-7.02686	2.11229e-12	0.385002	3.25204	0.196711	4.83858e-09	37	10	80994016	10	80664022	R			NA	NA	ZMIZ1	NM_020338	Body					TRUE		10:80994009-80994054	Unclassified_Cell_type_specific	NA
cg27565899	-0.0319067	0.00917097	0.000587329	26	478	-0.0193182	0.00626432	0.00212241	-0.018432	0.00283983	1.01569e-10	77	0.00338404	5.13061e-08	-0.0198979	0.00283188	-7.02639	2.11942e-12	0	1.91084	0.38465	4.83858e-09	37	1	110166664	1	109968187	R			NA	NA	AMPD2;AMPD2;AMPD2	NM_139156;NM_004037;NM_203404	Body;Body;TSS1500	chr1:110162464-110162716	S_Shelf			NA		1:110166153-110166793	Promoter_Associated	NA
cg02412345	-0.0362216	0.00903943	7.97889e-05	26	478	-0.0354831	0.0143779	0.013825	-0.026242	0.00413811	2.6613e-10	77	0.00493113	1.02802e-07	-0.0291085	0.00414511	-7.02239	2.18111e-12	0	1.1537	0.561665	4.93737e-09	37	8	21780678	8	21836624	F			NA	NA	XPO7;XPO7	NM_001100161;NM_015024	Body;Body	chr8:21776842-21777942	S_Shelf		RDMR	NA				NA
cg13442709	-0.0171345	0.00550452	0.00205455	26	478	-0.0231416	0.0163486	0.157356	-0.0170947	0.00233478	3.22157e-13	77	0.00278222	8.0334e-10	-0.0172389	0.00245491	-7.02224	2.18338e-12	0	0.133405	0.935474	4.93737e-09	37	9	71334425	9	70524245	F	rs78850632		NA	NA	PIP5K1B	NM_003558	5'UTR					TRUE				NA
cg21097733	-0.0279033	0.0117126	0.0179044	26	478	-0.0317495	0.0116376	0.00652539	-0.0244138	0.00339099	7.81025e-13	77	0.00404083	1.5243e-09	-0.0254623	0.00362937	-7.01561	2.28943e-12	0	0.402638	0.817652	5.15275e-09	37	17	46623729	17	43978728	F			NA	NA	HOXB2	NM_002145	TSS1500	chr17:46620367-46621373	S_Shelf			NA				NA
cg18222590	-0.0202899	0.0100418	0.044324	26	478	-0.029188	0.0124577	0.0194053	-0.0263493	0.00351015	8.21272e-14	77	0.00418282	2.98769e-10	-0.0257808	0.00368814	-6.99017	2.74546e-12	0	0.392272	0.821901	6.15011e-09	37	1	204290972	1	202557595	F	rs35170796		NA	NA	PLEKHA6	NM_014935	5'UTR					TRUE				NA
cg10817916	-0.0365647	0.00834454	1.69251e-05	26	478	-0.0152997	0.0102408	0.135618	-0.0189409	0.00282963	2.63951e-11	77	0.0033719	1.93973e-08	-0.0208934	0.00299008	-6.98757	2.79679e-12	0.519306	4.16065	0.12489	6.23583e-09	37	17	61511069	17	58864801	F			NA	NA	CYB561;CYB561;CYB561	NM_001017916;NM_001915;NM_001017917	3'UTR;3'UTR;3'UTR	chr17:61511653-61511886	N_Shore			TRUE				NA
cg09244707	-0.0656832	0.0116847	4.76734e-08	26	478	-0.0279011	0.0127594	0.0290889	-0.023474	0.00406555	8.63966e-09	77	0.00484467	1.26404e-06	-0.0294723	0.00422303	-6.97895	2.97389e-12	0.820658	11.1518	0.00378797	6.59986e-09	37	7	2756996	7	2723522	R			NA	NA				chr7:2758004-2758257	N_Shore			TRUE	7:2722946-2723939	7:2756836-2757919	Unclassified_Cell_type_specific	NA
cg20289911	-0.0265119	0.0076763	0.000642812	26	478	-0.0233605	0.00868658	0.00732868	-0.0177658	0.00268944	4.75372e-11	77	0.00320484	2.96617e-08	-0.0195102	0.00279963	-6.96887	3.1949e-12	0	1.3247	0.515638	7.05751e-09	37	20	816362	20	764362	R			NA	TRUE	FAM110A;FAM110A	NM_207121;NM_001042353	TSS1500;5'UTR	chr20:814120-814755	S_Shore			NA		20:815940-816664	Unclassified_Cell_type_specific	NA
cg04242898	-0.0218911	0.00732745	0.00307384	26	478	-0.0299105	0.0127996	0.0197248	-0.0213034	0.00304033	3.07026e-12	77	0.00362297	4.10051e-09	-0.0219325	0.00314793	-6.96727	3.23141e-12	0	0.418683	0.811118	7.10526e-09	37	22	43043131	22	41373075	F	rs5996204		NA	NA	CYB5R3;CYB5R3;CYB5R3	NM_007326;NM_000398;NM_001129819	TSS200;Body;TSS200	chr22:43045009-43045679	N_Shore			NA				NA
cg24171689	-0.0308282	0.0117768	0.00935728	26	478	-0.0179361	0.0121749	0.141138	-0.0266776	0.00353471	6.0527e-14	77	0.00421209	2.3954e-10	-0.0262646	0.00377101	-6.96486	3.28738e-12	0	0.627728	0.730619	7.19516e-09	37	3	16491130	3	16466134	R			NA	NA	RFTN1	NM_015150	Body					TRUE				NA
cg00263619	-0.0450329	0.00978559	6.47577e-06	26	478	-0.0295414	0.0152003	0.0523523	-0.0273251	0.0044997	1.43662e-09	77	0.00536201	3.46813e-07	-0.0312505	0.00449229	-6.95648	3.48886e-12	0.210197	2.53228	0.281918	7.60128e-09	37	12	94727462	12	93251593	F			NA	NA	CCDC41;CCDC41	NM_001042399;NM_016122	Body;Body					TRUE				NA
cg05242915	-0.0674011	0.0152494	1.43732e-05	26	478	-0.0224987	0.00722981	0.001933	-0.0326067	0.00534797	1.23646e-09	77	0.00637285	3.11251e-07	-0.0316961	0.00456178	-6.94819	3.69991e-12	0.719139	7.12095	0.0284253	8.02208e-09	37	19	1263080	19	1214080	F			NA	NA				chr19:1260264-1261334	S_Shore		DMR	NA				NA
cg19542445	-0.0273691	0.00964325	0.00488585	26	478	-0.0335741	0.0112458	0.00292842	-0.0240953	0.00357661	1.97322e-11	77	0.00426202	1.57221e-08	-0.0255897	0.00368324	-6.9476	3.71562e-12	0	0.66108	0.718536	8.02208e-09	37	12	2596220	12	2466481	R			NA	NA	CACNA1C;CACNA1C;CACNA1C;CACNA1C;CACNA1C;CACNA1C;CACNA1C;CACNA1C;CACNA1C;CACNA1C;CACNA1C;CACNA1C;CACNA1C;CACNA1C;CACNA1C;CACNA1C;CACNA1C;CACNA1C;CACNA1C;CACNA1C;CACNA1C;CACNA1C;CACNA1C	NM_001129844;NM_001129827;NM_001129839;NM_001129834;NM_001129841;NM_000719;NM_001129830;NM_001167625;NM_001129843;NM_001167624;NM_001129835;NM_001129837;NM_001167623;NM_001129840;NM_199460;NM_001129833;NM_001129832;NM_001129829;NM_001129846;NM_001129836;NM_001129838;NM_001129831;NM_001129842	Body;Body;Body;Body;Body;Body;Body;Body;Body;Body;Body;Body;Body;Body;Body;Body;Body;Body;Body;Body;Body;Body;Body					TRUE				NA
cg21387281	-0.0365092	0.00831419	1.62625e-05	26	478	-0.0313664	0.00723585	1.66867e-05	-0.0149994	0.00291843	2.95225e-07	77	0.00347771	1.61038e-05	-0.0203653	0.00293296	-6.94358	3.8228e-12	0.763662	8.46247	0.0145344	8.21629e-09	37	20	61435439	20	60905884	F			NA	TRUE	OGFR	NM_007346	TSS1500	chr20:61435828-61437150	N_Shore			NA				NA
cg10456541	-0.0362002	0.0108387	0.000957606	26	478	-0.0220109	0.00656133	0.000836822	-0.0246191	0.00397934	7.08363e-10	77	0.00474193	2.08285e-07	-0.0251177	0.00362232	-6.93414	4.08687e-12	0	1.28076	0.527093	8.74447e-09	37	2	8721512	2	8638963	R			NA	NA				chr2:8723855-8724093	N_Shelf			NA		2:8721258-8721513	Unclassified_Cell_type_specific	NA
cg08149865	-0.0217189	0.0107225	0.0438068	26	478	-0.0258589	0.007047	0.000261185	-0.0233311	0.00353793	5.12028e-11	77	0.00421593	3.12956e-08	-0.0237644	0.00342803	-6.9324	4.13765e-12	0	0.135297	0.934589	8.8136e-09	37	8	21914600	8	21970546	R			NA	NA	EPB49;EPB49;EPB49;EPB49	NM_001114135;NM_001114136;NM_001114139;NM_001114137	TSS1500;5'UTR;5'UTR;5'UTR	chr8:21914275-21914525	S_Shore			NA				NA
cg22479161	-0.020755	0.00766947	0.00724466	26	478	-0.0160966	0.0111622	0.149725	-0.0179163	0.00241526	1.58815e-13	77	0.00287812	4.81546e-10	-0.0181472	0.00261938	-6.92805	4.26694e-12	0	0.155797	0.925058	9.0486e-09	37	5	17120060	5	17173060	F			NA	NA								TRUE				NA
cg16417374	-0.0402684	0.0142532	0.00508133	26	478	-0.0335003	0.0122383	0.00634864	-0.0263839	0.00382179	6.31003e-12	77	0.00455419	6.90066e-09	-0.0283209	0.00408884	-6.92639	4.31722e-12	0	1.06265	0.587826	9.11472e-09	37	1	26098310	1	25970897	R			NA	NA	MAN1C1	NM_020379	Body	chr1:26097904-26098107	S_Shore			NA	1:25970880-25970913	1:26097709-26098327	Unclassified_Cell_type_specific	NA
cg19408882	-0.0300941	0.0100609	0.00303867	26	478	-0.020654	0.0091261	0.0239249	-0.025172	0.00360447	3.61652e-12	77	0.00429522	4.6156e-09	-0.0250981	0.00362524	-6.92317	4.41657e-12	0	0.484014	0.785051	9.28339e-09	37	17	34101272	17	31125385	F			NA	NA	MMP28	NM_024302	Body	chr17:34097100-34097399	S_Shelf			TRUE				TRUE
cg11152302	-0.0325485	0.00955576	0.000760262	26	478	-0.0216516	0.00954592	0.0236187	-0.0195353	0.00286144	1.06798e-11	77	0.00340979	1.00919e-08	-0.0210708	0.00304383	-6.92248	4.43795e-12	0	1.64921	0.438409	9.28741e-09	37	14	24867472	14	23937312	R			NA	NA	NYNRIN	NM_025081	TSS1500	chr14:24868163-24868590	N_Shore			NA		14:24867435-24867735	Unclassified_Cell_type_specific	NA
cg04344749	-0.0306616	0.00733316	3.93472e-05	26	478	-0.0216594	0.00772623	0.00519505	-0.015629	0.00255433	1.08184e-09	77	0.00304384	2.82669e-07	-0.0182851	0.00264183	-6.92138	4.47278e-12	0.473778	3.80067	0.149518	9.31944e-09	37	1	25871814	1	25744401	F	rs75323356		NA	NA	LDLRAP1	NM_015627	Body	chr1:25869893-25871042	S_Shore			NA				NA
cg10427868	-0.0282468	0.00776403	0.000329539	26	478	-0.0205083	0.0116822	0.0796005	-0.0201721	0.00297857	1.55085e-11	77	0.00354937	1.32122e-08	-0.0214928	0.00311145	-6.90765	4.92733e-12	0	0.902297	0.636896	1.02219e-08	37	10	80936798	10	80606804	F	rs7910559		NA	NA	ZMIZ1	NM_020338	5'UTR					TRUE				NA
cg14333542	-0.0261328	0.00941768	0.00591257	26	478	-0.0203634	0.013477	0.131239	-0.0275385	0.00375197	2.82369e-13	77	0.00447099	7.30266e-10	-0.02671	0.00386893	-6.9037	5.06645e-12	0	0.25986	0.878157	1.0465e-08	37	10	75647561	10	75317567	R			NA	NA								TRUE				TRUE
cg04629512	-0.0118524	0.0100271	0.23824	26	478	-0.0239805	0.016867	0.155539	-0.0260922	0.00323635	1.11792e-15	77	0.00385656	1.32699e-11	-0.0242451	0.00352024	-6.88735	5.68397e-12	0	1.75715	0.415375	1.16899e-08	37	7	1098654	7	1065180	F			NA	NA	C7orf50;GPR146;C7orf50;C7orf50;GPR146	NM_001134395;NM_138445;NM_032350;NM_001134396;NM_138445	Body;3'UTR;Body;Body;1stExon	chr7:1097405-1097953	S_Shore			TRUE	7:1065131-1065230	7:1098576-1098839	Unclassified_Cell_type_specific	NA
cg13280788	-0.0231085	0.00809079	0.00462515	26	478	-0.0264622	0.0169939	0.119876	-0.022566	0.00311852	6.00272e-13	77	0.00371615	1.26009e-09	-0.0228049	0.00331221	-6.8851	5.77466e-12	0	0.0518597	0.974403	1.18255e-08	37	17	46652179	17	44007178	R			NA	NA	HOXB3	NM_002146	TSS1500	chr17:46654053-46654369	N_Shore			NA				NA
cg25105522	-0.0589036	0.0167534	0.000514714	26	478	-0.0521888	0.0116578	8.82366e-06	-0.0385275	0.00798683	1.48685e-06	77	0.00951741	5.16333e-05	-0.0464106	0.00674801	-6.87767	6.08379e-12	0	1.48779	0.47526	1.24053e-08	37	17	43355089	17	40710872	F			NA	NA	MAP3K14	NM_003954	Body					TRUE		17:43353830-43355578	Unclassified	NA
cg21436544	-0.0182664	0.00789747	0.0214863	26	478	-0.0270636	0.00755505	0.000363928	-0.0200848	0.00308199	8.54887e-11	77	0.00367261	4.53057e-08	-0.0209494	0.00304724	-6.87487	6.20454e-12	0	0.825778	0.661736	1.25976e-08	37	1	95249289	1	95021877	R			NA	NA								TRUE				TRUE
cg06891775	-0.0295735	0.0074295	8.86698e-05	26	478	-0.020902	0.0126595	0.0991614	-0.0190256	0.0029013	6.53713e-11	77	0.0034573	3.73301e-08	-0.0209031	0.00304265	-6.87004	6.41823e-12	0	1.65685	0.436737	1.29763e-08	37	10	80704982	10	80374988	F	rs78722328		NA	NA	LOC283050;LOC283050;LOC283050	NR_024431;NR_024429;NR_015429	Body;Body;Body					TRUE		10:80704796-80705101	Unclassified_Cell_type_specific	TRUE
cg12686055	-0.0172143	0.0096115	0.0744236	26	478	-0.0307729	0.0152954	0.0446061	-0.0266567	0.00350177	3.70603e-14	77	0.00417284	1.67922e-10	-0.02549	0.00371317	-6.86476	6.66026e-12	0	0.938813	0.625373	1.34088e-08	37	12	45628262	12	43914529	F			NA	NA	ANO6;ANO6;ANO6	NM_001142679;NM_001142680;NM_001025356	Body;Body;Body					TRUE				NA
cg11360546	-0.0135626	0.00999736	0.176047	26	478	-0.0285173	0.0149488	0.0568363	-0.031813	0.00401277	3.24099e-15	77	0.00478176	2.87209e-11	-0.028423	0.00414461	-6.85782	6.99188e-12	0.262565	2.7121	0.257676	1.40173e-08	37	7	1094263	7	1060789	F			NA	NA	C7orf50;C7orf50;C7orf50	NM_001134395;NM_032350;NM_001134396	Body;Body;Body	chr7:1097405-1097953	N_Shelf			NA	7:1060605-1061596			NA
cg24075175	-0.0643128	0.0167262	0.000150765	26	478	-0.0169937	0.00418445	5.42503e-05	-0.031704	0.00523754	1.61836e-09	77	0.00624124	3.77916e-07	-0.0233253	0.0034029	-6.85453	7.1549e-12	0.801915	10.0967	0.00642	1.42841e-08	37	11	128560240	11	128065450	F	rs56369005		NA	NA				chr11:128560103-128560537	Island			TRUE	11:128065314-128065736			NA
cg04177945	-0.0190594	0.0124236	0.126182	26	478	-0.0421863	0.0159026	0.00816081	-0.0341798	0.00458011	1.14002e-13	77	0.00545783	3.78821e-10	-0.032673	0.00476711	-6.85384	7.18946e-12	0	1.63483	0.441571	1.42933e-08	37	14	35838240	14	34907991	R			NA	NA				chr14:35838239-35838628	Island			NA	14:34907991-34908992			NA
cg03699074	-0.0423637	0.0091501	5.71809e-06	26	478	-0.0254728	0.0073526	0.000563128	-0.0210872	0.00421213	5.90845e-07	77	0.00501933	2.65501e-05	-0.0258673	0.00377603	-6.85041	7.36401e-12	0.519248	4.16015	0.124921	1.45537e-08	37	16	88849875	16	87377376	F			NA	NA	FAM38A	NM_001142864	Body	chr16:88850204-88850537	N_Shore		RDMR	NA		16:88849291-88850949	Promoter_Associated	NA
cg14179401	-0.0283301	0.00715568	9.65313e-05	26	478	-0.0231353	0.00656778	0.000454696	-0.0179145	0.00331176	6.8839e-08	77	0.00394641	5.64023e-06	-0.020949	0.00305821	-6.85007	7.38145e-12	0	1.76606	0.413528	1.45537e-08	37	17	46550107	17	43905106	F		rs62065840	NA	NA								TRUE				NA
cg21606956	-0.0208626	0.00613724	0.000778657	26	478	-0.0148809	0.0138018	0.281315	-0.0161005	0.00229356	2.80386e-12	77	0.00273309	3.84017e-09	-0.016825	0.00245683	-6.84823	7.47692e-12	0	0.522936	0.76992	1.46813e-08	37	1	184211934	1	182478557	R			NA	NA								TRUE				NA
cg13470063	-0.0370507	0.00997835	0.00024923	26	478	-0.0387707	0.0108186	0.000361847	-0.0207057	0.00352122	4.60458e-09	77	0.00419601	8.03099e-07	-0.0249308	0.00364216	-6.84505	7.6447e-12	0.515238	4.12574	0.127089	1.49492e-08	37	1	43766206	1	43538793	R			NA	NA	TIE1	NM_005424	TSS1500					TRUE				NA
cg10338112	-0.0223742	0.00747253	0.00300978	26	478	-0.0274005	0.0152377	0.0725687	-0.0226452	0.00323004	2.98808e-12	77	0.00384904	4.02089e-09	-0.0228194	0.00333864	-6.83494	8.20416e-12	0	0.0959824	0.953142	1.59778e-08	37	16	30820353	16	30727854	R			NA	NA				chr16:30816794-30817243	S_Shelf			NA				NA
cg16326402	-0.0247762	0.00718827	0.0006589	26	478	-0.023629	0.0148427	0.111837	-0.0187119	0.00274127	1.07609e-11	77	0.0032666	1.01471e-08	-0.0198996	0.00291597	-6.82435	8.83244e-12	0	0.655575	0.720516	1.71314e-08	37	2	158698856	2	158407102	R			NA	NA	ACVR1;ACVR1	NM_001105;NM_001111067	5'UTR;5'UTR					TRUE				NA
cg03509898	-0.0194847	0.00809755	0.0167974	26	478	-0.0171696	0.0170785	0.315077	-0.0240245	0.00318529	6.28401e-14	77	0.00379571	2.46134e-10	-0.0229717	0.00336932	-6.81792	9.23665e-12	0	0.377796	0.827871	1.78429e-08	37	14	104190750	14	103260503	R			NA	NA	ZFYVE21	NM_024071	Body	chr14:104193901-104194627	N_Shelf			TRUE	14:103260376-103260683	14:104190262-104191015	Unclassified_Cell_type_specific	TRUE
cg12573289	-0.0315694	0.00683626	6.03121e-06	26	478	-0.0188037	0.00732578	0.0104677	-0.0150976	0.00262419	9.74877e-09	77	0.00312708	1.37901e-06	-0.0180599	0.00265098	-6.81253	9.58986e-12	0.584445	4.81284	0.0901374	1.84505e-08	37	7	45075791	7	45042316	F			NA	NA	CCM2;CCM2;CCM2;CCM2;CCM2	NM_031443;NM_001029835;NM_001167935;NM_001167934;NR_030770	Body;Body;Body;Body;Body					TRUE		7:45075681-45075909	Promoter_Associated_Cell_type_specific	NA
cg00821310	-0.0380257	0.00867574	1.68447e-05	26	478	-0.0289425	0.0123835	0.0197065	-0.0230129	0.00393701	5.67021e-09	77	0.00469149	9.33118e-07	-0.0266628	0.00391509	-6.81027	9.74146e-12	0.150577	2.35454	0.308119	1.86669e-08	37	1	6420733	1	6343320	F			NA	NA	ACOT7;ACOT7;ACOT7;ACOT7	NM_181864;NM_181865;NM_181865;NM_007274	Body;5'UTR;1stExon;Body					NA				NA
cg07651914	-0.0330283	0.00971627	0.000778848	26	478	-0.0354543	0.014	0.0115408	-0.025954	0.0040388	1.5438e-10	77	0.00481279	6.94023e-08	-0.0280503	0.00412158	-6.80572	1.00546e-11	0	0.731909	0.693534	1.91898e-08	37	7	100881986	7	100668706	F			NA	TRUE	CLDN15	NM_014343	TSS1500					TRUE				NA
cg13072717	-0.0261163	0.00598943	1.85517e-05	26	478	-0.0125502	0.00597817	0.0361386	-0.0128151	0.00206199	5.93651e-10	77	0.00245714	1.83368e-07	-0.0144557	0.00212484	-6.8032	1.02318e-11	0.538923	4.33767	0.11431	1.94502e-08	37	3	186743989	3	188226683	F			NA	NA	ST6GAL1;ST6GAL1;ST6GAL1	NM_173216;NM_003032;NM_173217	5'UTR;5'UTR;5'UTR					TRUE		3:186743912-186744187	Promoter_Associated	NA
cg20910008	-0.0506649	0.0102045	1.22679e-06	26	478	-0.0182451	0.00854767	0.0331422	-0.0238727	0.00410344	6.67392e-09	77	0.00488981	1.04943e-06	-0.0266412	0.00391891	-6.79812	1.0599e-11	0.707081	6.82782	0.0329122	2.00683e-08	37	8	22301378	8	22357323	F			NA	NA	PPP3CC	NM_005605	Body	chr8:22298112-22299142	S_Shelf			NA		8:22301252-22301695	Unclassified_Cell_type_specific	NA
cg06439889	-0.0345054	0.00990299	0.000576445	26	478	-0.0243017	0.0134542	0.0713002	-0.0207777	0.00305959	1.36665e-11	77	0.00364593	1.20591e-08	-0.0225308	0.00331588	-6.79484	1.08434e-11	0	1.71066	0.425144	2.04499e-08	37	6	72077399	6	72134120	R			TRUE	NA								TRUE				NA
cg07990556	-0.0317191	0.0102553	0.00219194	26	478	-0.0187602	0.0102626	0.0679665	-0.0214998	0.00308329	3.89353e-12	77	0.00367416	4.86843e-09	-0.0222642	0.00327772	-6.7926	1.1013e-11	0	1.00986	0.603548	2.0688e-08	37	4	159792176	4	160011626	F			NA	NA	FNIP2	NM_020840	Body					TRUE				NA
cg03682690	-0.032551	0.0091997	0.000474868	26	478	-0.0182515	0.00508181	0.00035134	-0.0194427	0.00342904	1.58064e-08	77	0.00408617	1.95356e-06	-0.0204275	0.00300924	-6.78826	1.13491e-11	0	1.97806	0.371937	2.12358e-08	37	22	39759848	22	38089794	R		rs73887481	NA	NA	SYNGR1;SYNGR1;SYNGR1	NM_145738;NM_004711;NM_145731	TSS1500;Body;Body					TRUE				NA
cg10910512	-0.0335861	0.0126737	0.00852779	26	478	-0.0464939	0.0145012	0.00140506	-0.0289092	0.00442764	7.87977e-11	77	0.00527614	4.27178e-08	-0.0313129	0.00461738	-6.78151	1.18922e-11	0	1.33568	0.512816	2.21651e-08	37	6	112576009	6	112682702	R			NA	NA	LAMA4;LAMA4;LAMA4;LAMA4;LAMA4	NM_001105209;NM_001105206;NM_001105207;NM_002290;NM_001105208	TSS200;TSS200;TSS200;TSS200;TSS200	chr6:112575091-112575483	S_Shore			NA				NA
cg13499923	-0.0569201	0.0108799	3.39942e-07	26	478	-0.0251099	0.0144908	0.0835606	-0.0285805	0.00522048	4.7894e-08	77	0.00622092	4.34278e-06	-0.0342882	0.00506044	-6.77572	1.23785e-11	0.640937	5.57005	0.0617275	2.29817e-08	37	1	108594260	1	108395783	R			NA	NA								TRUE		1:108593907-108594288	Unclassified_Cell_type_specific	NA
cg20923498	-0.0185516	0.00752415	0.0143072	26	478	-0.0190749	0.0124523	0.126005	-0.0199661	0.00273698	3.9175e-13	77	0.00326149	9.25436e-10	-0.0197059	0.00290961	-6.77269	1.26408e-11	0	0.0324654	0.983898	2.33778e-08	37	2	99096920	2	98463352	F			NA	NA	INPP4A;INPP4A;INPP4A;INPP4A	NM_001566;NM_004027;NM_001134224;NM_001134225	5'UTR;5'UTR;5'UTR;5'UTR					TRUE		2:99096833-99096945	Promoter_Associated	TRUE
cg25008444	-0.0297763	0.00712787	3.99658e-05	26	478	-0.0208545	0.016816	0.215324	-0.0214369	0.00340465	3.54972e-10	77	0.00405711	1.26544e-07	-0.0233671	0.00345091	-6.77128	1.27648e-11	0	1.0572	0.589431	2.35158e-08	37	5	67586258	5	67622014	F			NA	NA	PIK3R1;PIK3R1;PIK3R1	NM_181523;NM_181504;NM_181524	Body;TSS1500;Body	chr5:67584213-67584451	S_Shore			TRUE				NA
cg21674927	-0.0257321	0.00932099	0.00616828	26	478	-0.0315454	0.0146319	0.031423	-0.0218684	0.00315078	4.87829e-12	77	0.00375458	5.72987e-09	-0.0228977	0.00338801	-6.75845	1.39474e-11	0	0.516923	0.772239	2.55957e-08	37	2	102644247	2	102010679	R			NA	NA	IL1R2;IL1R2	NM_173343;NM_004633	Body;Body					TRUE				TRUE
cg16027267	-0.0203971	0.00850191	0.0171203	26	478	-0.0237699	0.0139946	0.0898486	-0.025958	0.00357126	4.74417e-13	77	0.00425565	1.0629e-09	-0.0247699	0.00367218	-6.7453	1.52711e-11	0	0.347586	0.840471	2.78924e-08	37	17	37820515	17	35074041	R		rs45591632	NA	NA	TCAP	NM_003673	TSS1500	chr17:37823693-37824989	N_Shelf			TRUE				NA
cg27219972	-0.023997	0.0108505	0.0278408	26	478	-0.0388104	0.0149125	0.00944625	-0.0281851	0.00402785	3.27889e-12	77	0.00479974	4.30002e-09	-0.0284015	0.00421083	-6.74488	1.53158e-11	0	0.654007	0.721081	2.78924e-08	37	16	85479264	16	84036765	R			NA	NA								TRUE	16:84036765-84036812			TRUE
cg04875062	-0.0180824	0.00855072	0.0353807	26	478	-0.0220935	0.00952919	0.020704	-0.0221335	0.00310651	1.33348e-12	77	0.00370183	2.24413e-09	-0.0215617	0.00319988	-6.73827	1.60285e-11	0	0.192549	0.908215	2.90794e-08	37	1	17305562	1	17178149	R			NA	NA	MFAP2;MFAP2;MFAP2;MFAP2	NM_001135248;NM_017459;NM_001135247;NM_002403	5'UTR;5'UTR;5'UTR;5'UTR	chr1:17306551-17307363	N_Shore			TRUE		1:17305351-17305574	Unclassified_Cell_type_specific	NA
cg11119313	-0.0470314	0.00941098	1.05191e-06	26	478	-0.0275994	0.0129214	0.0330236	-0.0220972	0.00402049	4.24791e-08	77	0.00479097	3.9831e-06	-0.0272657	0.00405397	-6.72567	1.74786e-11	0.641297	5.57565	0.0615551	3.159e-08	37	17	61551779	17	58905511	R			NA	NA				chr17:61553834-61555063	N_Shelf			NA				NA
cg10001186	-0.0379971	0.012403	0.00241106	26	478	-0.0324301	0.0118503	0.00636174	-0.0304693	0.00477686	2.09946e-10	77	0.00569228	8.66371e-08	-0.0318832	0.00474132	-6.72454	1.76152e-11	0	0.306819	0.857778	3.17168e-08	37	11	94882829	11	94522477	F			NA	NA				chr11:94883335-94883565	N_Shore		RDMR	NA				NA
cg15251319	-0.0271659	0.00819481	0.0010433	26	478	-0.0163673	0.00449237	0.000288661	-0.0213129	0.00380104	2.26746e-08	77	0.00452946	2.53372e-06	-0.0199178	0.0029724	-6.70092	2.07116e-11	0	1.5018	0.471941	3.71008e-08	37	3	194836302	3	196317591	R			NA	NA	C3orf21	NM_152531	Body					NA	3:196317591-196317792			NA
cg07803375	-0.0316297	0.012504	0.011996	26	478	-0.0263728	0.00603062	1.4076e-05	-0.0225077	0.00422903	1.11022e-07	77	0.00503947	7.95919e-06	-0.0247545	0.00369438	-6.70057	2.0761e-11	0	0.573109	0.750846	3.71008e-08	37	7	811206	7	777732	F			NA	NA	HEATR2	NM_017802	Body	chr7:813627-814392	N_Shelf			TRUE	7:777720-778028			NA
cg21446172	-0.0363059	0.00923837	0.000108312	26	478	-0.0310543	0.0142869	0.0300628	-0.0220772	0.00358463	8.42911e-10	77	0.00427158	2.36114e-07	-0.0250272	0.00374185	-6.68847	2.25515e-11	0.0677624	2.14538	0.342088	4.01503e-08	37	1	223745234	1	221811857	F			NA	NA	CAPN8	NM_001143962	Body	chr1:223741965-223744525	S_Shore			NA				NA
cg13982037	-0.0378857	0.010752	0.000500695	26	478	-0.0386239	0.0130691	0.00322609	-0.0255374	0.0042827	2.80353e-09	77	0.00510342	5.6161e-07	-0.0290049	0.00434782	-6.67114	2.53829e-11	0	1.68559	0.430506	4.50233e-08	37	6	119862526	6	119904225	F			NA	NA								TRUE				NA
cg23360111	-0.0419839	0.0109404	0.000155197	26	478	-0.0193197	0.0106729	0.0706916	-0.0254571	0.00397373	1.75456e-10	77	0.00473524	7.61154e-08	-0.0268211	0.00402482	-6.66393	2.66604e-11	0.199299	2.49781	0.286818	4.71141e-08	37	14	75828696	14	74898449	F			NA	NA								TRUE				NA
cg21680729	-0.0332172	0.0108831	0.00250089	26	478	-0.030609	0.0126256	0.015583	-0.0255164	0.00393081	1.00996e-10	77	0.0046841	5.10974e-08	-0.0271246	0.00407253	-6.66038	2.7312e-11	0	0.507453	0.775904	4.79265e-08	37	17	17426422	17	17367147	R			NA	NA	PEMT;PEMT;PEMT	NM_148172;NM_148173;NM_007169	Body;Body;Body					TRUE				NA
cg10965178	-0.0312253	0.00937203	0.000984887	26	478	-0.0200733	0.00655071	0.00226419	-0.020781	0.00348713	2.86451e-09	77	0.00415539	5.7039e-07	-0.021887	0.00328617	-6.66033	2.7321e-11	0	1.14031	0.565437	4.79265e-08	37	1	43766752	1	43539339	R			NA	NA	TIE1	NM_005424	1stExon	chr1:43770522-43770880	N_Shelf			NA				NA
cg16209444	-0.015709	0.00937291	0.0949086	26	478	-0.0187733	0.0132046	0.155545	-0.0262784	0.00345577	3.94151e-14	77	0.00411803	1.75583e-10	-0.0241315	0.00362531	-6.65638	2.80652e-11	0	1.24394	0.536886	4.90516e-08	37	3	58522771	3	58497811	R			NA	NA	ACOX2	NM_003500	5'UTR					TRUE				TRUE
cg13705284	-0.0153448	0.0107696	0.155374	26	478	-0.0415792	0.014396	0.00399148	-0.0268226	0.00374802	1.06416e-12	77	0.00446628	1.90638e-09	-0.0263861	0.00396593	-6.65318	2.86832e-11	0.0802351	2.17447	0.337148	4.99487e-08	37	3	58523313	3	58498353	F	rs5021434		NA	TRUE	ACOX2	NM_003500	TSS1500					NA				NA
cg06647928	-0.0189585	0.0110577	0.0875975	26	478	-0.024309	0.0106994	0.0233839	-0.0237856	0.00331768	9.70531e-13	77	0.00395347	1.78357e-09	-0.0233541	0.00351595	-6.64232	3.08775e-11	0	0.177897	0.914893	5.33826e-08	37	5	73612203	5	73647959	F		rs34895652	NA	NA								TRUE				TRUE
cg16505891	-0.0449671	0.0114872	0.000115043	26	478	-0.0289901	0.015429	0.0606613	-0.024949	0.00396599	3.67842e-10	77	0.00472603	1.29837e-07	-0.0279318	0.00420513	-6.64232	3.08789e-11	0.231438	2.60226	0.272224	5.33826e-08	37	14	91859797	14	90929550	F			TRUE	NA	CCDC88C	NM_001080414	Body					NA				NA
cg20494738	-0.00905663	0.00952287	0.342444	26	478	-0.0253939	0.0058713	1.74248e-05	-0.0310456	0.00489417	2.63e-10	77	0.00583208	1.01928e-07	-0.0251924	0.00379495	-6.6384	3.17113e-11	0.484472	3.87952	0.143739	5.46237e-08	37	12	124985889	12	123551842	F	rs73423681		NA	NA	NCOR2;NCOR2	NM_006312;NM_001077261	5'UTR;5'UTR					TRUE	12:123551376-123551979			NA
cg25634032	-0.0159015	0.00772434	0.0405011	26	478	-0.00978639	0.00473857	0.0392594	-0.0149213	0.00207324	7.95364e-13	77	0.00247055	1.54449e-09	-0.0139785	0.00210756	-6.63252	3.29999e-11	0	0.990249	0.609495	5.6639e-08	37	11	67135897	11	66892473	F			NA	NA	LOC100130987;CLCF1;CLCF1	NR_024469;NM_013246;NM_001166212	Body;Body;5'UTR	chr11:67139887-67141146	N_Shelf		CDMR	TRUE		11:67135316-67135965	Unclassified	NA
cg01525376	-0.0264456	0.00680342	0.00012806	26	478	-0.0229692	0.00659588	0.000527381	-0.0176933	0.00349208	4.32315e-07	77	0.0041613	2.1198e-05	-0.020726	0.00312593	-6.63033	3.34926e-11	0	1.35354	0.508256	5.71381e-08	37	1	32716212	1	32488799	R			NA	TRUE	LCK	NM_005356	TSS1500	chr1:32713918-32714186	S_Shelf			NA		1:32715300-32716350	Promoter_Associated	NA
cg09890339	-0.0138118	0.0121016	0.254758	26	478	-0.0332391	0.0114306	0.00375174	-0.0267844	0.00376479	1.43634e-12	77	0.00448626	2.36797e-09	-0.0261738	0.00394768	-6.63017	3.35302e-11	0	1.44407	0.485763	5.71381e-08	37	12	2734150	12	2604411	F			NA	NA	CACNA1C;CACNA1C;CACNA1C;CACNA1C;CACNA1C;CACNA1C;CACNA1C;CACNA1C;CACNA1C;CACNA1C;CACNA1C;CACNA1C;CACNA1C;CACNA1C;CACNA1C;CACNA1C;CACNA1C;CACNA1C;CACNA1C;CACNA1C;CACNA1C;CACNA1C;CACNA1C	NM_001129844;NM_001129827;NM_001129839;NM_001129834;NM_001129841;NM_000719;NM_001129830;NM_001167625;NM_001129843;NM_001167624;NM_001129835;NM_001129837;NM_001167623;NM_001129840;NM_199460;NM_001129833;NM_001129832;NM_001129829;NM_001129846;NM_001129836;NM_001129838;NM_001129831;NM_001129842	Body;Body;Body;Body;Body;Body;Body;Body;Body;Body;Body;Body;Body;Body;Body;Body;Body;Body;Body;Body;Body;Body;Body					NA	12:2604363-2604528	12:2733498-2734447	Unclassified_Cell_type_specific	NA
cg05324516	-0.0372928	0.0115587	0.00141001	26	478	-0.0307562	0.0140776	0.0292309	-0.0259204	0.00399762	1.06015e-10	77	0.00476371	5.29174e-08	-0.0278555	0.00420341	-6.62688	3.42864e-11	0	0.874092	0.645942	5.82188e-08	37	10	29421357	10	29461363	R			NA	NA								TRUE				NA
cg08709672	-0.0152169	0.00965373	0.116148	26	478	-0.0340599	0.00732684	3.98169e-06	-0.0206857	0.00362327	1.26045e-08	77	0.00431763	1.65951e-06	-0.0229803	0.00347103	-6.62061	3.57729e-11	0.37809	3.2159	0.200298	6.05275e-08	37	1	206224334	1	204390957	R			NA	NA	AVPR1B;AVPR1B	NM_000707;NM_000707	5'UTR;1stExon	chr1:206223537-206224028	S_Shore			NA				TRUE
cg09315264	-0.033564	0.00984506	0.000752158	26	478	-0.0298919	0.01375	0.0300365	-0.0208071	0.00323323	1.45411e-10	77	0.00385284	6.6469e-08	-0.0229725	0.00347163	-6.61721	3.66049e-11	0	1.7265	0.421789	6.17163e-08	37	1	36805322	1	36577909	F			NA	NA	STK40	NM_032017	3'UTR	chr1:36807362-36807584	N_Shelf			NA				NA
cg09012125	-0.0291616	0.0097152	0.00293943	26	478	-0.0137687	0.0107775	0.201831	-0.0317758	0.00448397	1.75123e-12	77	0.00534327	2.73278e-09	-0.0284064	0.00429419	-6.61508	3.71363e-11	0.110446	2.24832	0.324926	6.23919e-08	37	11	128779608	11	128284818	R			NA	NA	KCNJ5	NM_000890	5'UTR					TRUE				NA
cg20494635	-0.0187238	0.011614	0.108107	26	478	-0.0229078	0.00720216	0.00153302	-0.0259792	0.00388898	2.89147e-11	77	0.00463425	2.0717e-08	-0.0244366	0.00369471	-6.61394	3.74229e-11	0	0.397815	0.819626	6.26527e-08	37	11	2012071	11	1968647	R			NA	NA	LOC100133545	NR_024471	TSS1500	chr11:2013333-2013617	N_Shore			NA		11:2011499-2012185	Unclassified_Cell_type_specific	NA
cg01394781	-0.0275027	0.00858562	0.0015232	26	478	-0.024302	0.00833559	0.00366325	-0.0174354	0.00284005	9.53015e-10	77	0.00338431	2.57971e-07	-0.0194776	0.00294542	-6.61284	3.77003e-11	0	1.57281	0.45548	6.28966e-08	37	16	16214213	16	16121714	F	rs2238475		NA	NA	ABCC1;ABCC1;ABCC1;ABCC1;ABCC1	NM_019862;NM_019898;NM_019899;NM_004996;NM_019900	Body;Body;Body;Body;Body					TRUE				NA
cg19695041	-0.0280187	0.00900976	0.00207474	26	478	-0.0308533	0.00832613	0.000227251	-0.0163467	0.00280726	6.4691e-09	77	0.00334524	1.02612e-06	-0.0193874	0.00293478	-6.6061	3.94582e-11	0.450604	3.64036	0.161996	6.55999e-08	37	8	38615330	8	38734487	F			NA	NA	TACC1	NM_001146216	5'UTR	chr8:38614414-38615236	S_Shore			NA				TRUE
cg10316141	-0.0174641	0.00943114	0.0651656	26	478	-0.0241854	0.00827438	0.00357754	-0.0221878	0.00329383	1.98332e-11	77	0.00392505	1.57802e-08	-0.0219241	0.00331938	-6.60488	3.97839e-11	0	0.302833	0.85949	6.58817e-08	37	15	99068324	15	96885847	R			NA	NA								TRUE				NA
cg14293323	-0.0380542	0.0163734	0.020868	26	478	-0.0412291	0.0131136	0.00173579	-0.0336738	0.00528115	2.13046e-10	77	0.00629322	8.75581e-08	-0.0354061	0.00536096	-6.60443	3.99038e-11	0	0.299101	0.861095	6.58817e-08	37	11	353567	11	343567	F		rs73398586	NA	NA				chr11:355947-356447	N_Shelf		CDMR	NA				TRUE
cg08443357	-0.0232567	0.00906495	0.0108472	26	478	-0.0250847	0.0139405	0.0723771	-0.0251068	0.00362373	5.31061e-12	77	0.00431818	6.09239e-09	-0.0247878	0.00375441	-6.60231	4.04794e-11	0	0.034436	0.982929	6.66014e-08	37	20	1310000	20	1258000	R			NA	NA	SDCBP2	NM_080489	TSS200	chr20:1305899-1306554	S_Shelf			NA				NA
cg26257411	-0.0138169	0.00814425	0.0909524	26	478	-0.0232501	0.0097418	0.0172637	-0.0186788	0.00262805	1.50936e-12	77	0.00313168	2.45439e-09	-0.0184818	0.00279971	-6.60132	4.07517e-11	0	0.571614	0.751408	6.6819e-08	37	6	33397122	6	33505100	F			NA	NA	SYNGAP1	NM_006772	Body	chr6:33396050-33396296	S_Shore			NA		6:33397014-33397949	Promoter_Associated	NA
cg05473987	-0.0275811	0.00903151	0.00248734	26	478	-0.0267386	0.0117321	0.0229565	-0.0196909	0.00302291	8.71625e-11	77	0.00360221	4.59442e-08	-0.0212225	0.0032176	-6.59573	4.23156e-11	0	0.897528	0.638417	6.91457e-08	37	5	10734605	5	10787605	R			NA	NA	DAP	NM_004394	Body					TRUE				NA
cg00411072	-0.0130084	0.00393195	0.00106729	26	478	-0.0204995	0.0168366	0.223798	-0.0145239	0.00218024	3.27476e-11	77	0.00259805	2.26651e-08	-0.0141683	0.00214986	-6.59032	4.38865e-11	0	0.247161	0.88375	7.1468e-08	37	17	46660940	17	44015939	F			NA	NA				chr17:46658948-46660003	S_Shore		RDMR	NA		17:46660729-46660947	Unclassified_Cell_type_specific	NA
cg09354263	-0.0208384	0.00924417	0.024993	26	478	-0.0347281	0.0153031	0.0235458	-0.0231453	0.00334228	5.43776e-12	77	0.00398279	6.19743e-09	-0.0234296	0.00355753	-6.58592	4.52073e-11	0	0.628769	0.730238	7.33683e-08	37	17	73631460	17	71143055	F			NA	NA	RECQL5;LOC643008;LOC643008	NM_004259;NR_028439;NM_001162995	Body;TSS1500;5'UTR	chr17:73627542-73627824	S_Shelf			NA				NA
cg14699112	-0.0402088	0.011166	0.000377853	26	478	-0.0298823	0.011593	0.0101482	-0.0253533	0.00425111	2.78648e-09	77	0.00506579	5.59145e-07	-0.0281615	0.00428632	-6.5701	5.02807e-11	0	1.49341	0.473926	8.13256e-08	37	4	141170338	4	141389788	F	rs76468427		NA	NA				chr4:141173834-141174567	N_Shelf			NA				NA
cg04384912	-0.0156858	0.00967216	0.106039	26	478	-0.0169917	0.0105805	0.108731	-0.021974	0.0029734	1.94921e-13	77	0.00354321	5.58496e-10	-0.0208486	0.00317379	-6.569	5.06553e-11	0	0.518693	0.771556	8.16547e-08	37	15	80325923	15	78112978	R			NA	NA								TRUE		15:80325109-80326200	Unclassified_Cell_type_specific	TRUE
cg03179542	-0.023121	0.00846944	0.0067562	26	478	-0.0219319	0.0102226	0.0322553	-0.0208603	0.0031388	3.63716e-11	77	0.00374031	2.44492e-08	-0.0213	0.0032446	-6.56476	5.21151e-11	0	0.0638682	0.96857	8.3725e-08	37	7	2647333	7	2613859	F	rs2247492		NA	NA	IQCE;IQCE	NM_001100390;NM_152558	Body;Body	chr7:2645524-2645765	S_Shore			NA	7:2613815-2614048	7:2647313-2647459	Unclassified_Cell_type_specific	TRUE
cg13276502	-0.0420009	0.00919408	7.51988e-06	26	478	-0.0288563	0.0134895	0.032762	-0.0209354	0.00374848	2.57175e-08	77	0.00446683	2.77439e-06	-0.0252758	0.00385059	-6.56412	5.23394e-11	0.53745	4.32386	0.115103	8.38031e-08	37	6	21600485	6	21708464	F	rs6921422		NA	NA				chr6:21596731-21597091	S_Shelf			NA				NA
cg00911776	-0.0466481	0.0116328	7.88468e-05	26	478	-0.0354745	0.0137742	0.0102122	-0.0308464	0.00555261	3.04441e-08	77	0.0066167	3.13308e-06	-0.0348227	0.00530733	-6.56123	5.33644e-11	0	1.39677	0.497388	8.51585e-08	37	7	130682239	7	130332779	R			NA	NA	FLJ43663;FLJ43663	NR_015431;NR_024153	Body;Body					TRUE				NA
cg17907520	-0.0223193	0.00729206	0.00243278	26	478	-0.0205598	0.00653804	0.00173203	-0.0171938	0.00292885	4.88065e-09	77	0.00349013	8.37524e-07	-0.0186028	0.00283644	-6.55853	5.43421e-11	0	0.512323	0.774017	8.64296e-08	37	15	31680189	15	29467481	F			NA	NA				chr15:31683984-31685824	N_Shelf			NA				NA
cg23661483	-0.0414534	0.00993083	4.0502e-05	26	478	-0.0221281	0.00554314	7.23179e-05	-0.0182231	0.00408117	8.33191e-06	77	0.00486327	0.0001789	-0.0224912	0.00343066	-6.55594	5.52939e-11	0.547555	4.42043	0.109677	8.76513e-08	37	19	15227219	19	15088219	F			NA	NA	ILVBL	NM_006844	Body	chr19:15224375-15224915	S_Shelf			NA				NA
cg14142087	-0.0353599	0.00994484	0.000445948	26	478	-0.0190442	0.00991154	0.0550785	-0.0216351	0.00340763	2.53696e-10	77	0.00406066	9.93137e-08	-0.0230238	0.003515	-6.55016	5.74764e-11	0	1.8169	0.403149	9.08092e-08	37	9	110479859	9	109519680	F	rs9695703		NA	NA				chr9:110479034-110479420	S_Shore			NA				NA
cg20295214	-0.0203323	0.00711146	0.00458377	26	478	-0.0231289	0.0152152	0.128924	-0.0204959	0.00302067	1.42168e-11	77	0.00359954	1.24079e-08	-0.0205763	0.00314234	-6.54807	5.82839e-11	0	0.029822	0.9852	9.17812e-08	37	1	206226794	1	204393417	R			NA	NA	AVPR1B	NM_000707	Body	chr1:206223537-206224028	S_Shelf			NA				NA
cg19137417	-0.0161847	0.0114315	0.157998	26	478	-0.0393126	0.0158167	0.013165	-0.0331402	0.00459298	6.97054e-13	77	0.00547317	1.40394e-09	-0.0308068	0.00471235	-6.53747	6.25669e-11	0.0508127	2.10707	0.348704	9.82016e-08	37	17	79362935	17	76977530	F			NA	NA				chr17:79360383-79361723	S_Shore			NA		17:79362667-79363171	Unclassified_Cell_type_specific	NA
cg07207669	-0.0386836	0.0117264	0.00110279	26	478	-0.0204227	0.0133116	0.125425	-0.0286946	0.00435413	5.27012e-11	77	0.00518854	3.1954e-08	-0.0292132	0.00446939	-6.53627	6.30707e-11	0	1.0983	0.57744	9.86678e-08	37	1	155102388	1	153369012	R			NA	NA	EFNA1;EFNA1	NM_182685;NM_004428	Body;Body	chr1:155098434-155100451	S_Shore			TRUE				TRUE
cg05490023	0.00454077	0.00963427	0.637801	26	478	-0.0320817	0.00543119	5.399e-09	-0.0179834	0.00344586	1.93845e-07	77	0.00410622	1.18926e-05	-0.020246	0.00310113	-6.52861	6.63843e-11	0.828645	11.6717	0.00292093	1.03512e-07	37	17	46677960	17	44032959	F			NA	NA	LOC404266;LOC404266;LOC404266;LOC404266;HOXB6;LOC404266	NR_033203;NR_033205;NR_033204;NR_033201;NM_018952;NR_033202	Body;Body;Body;Body;5'UTR;Body	chr17:46673532-46674181	S_Shelf		RDMR	NA				NA
cg19046904	-0.041387	0.00937262	1.46346e-05	26	478	-0.0301181	0.0124238	0.0155894	-0.0174593	0.00302784	9.03378e-09	77	0.00360809	1.30534e-06	-0.0212025	0.00324995	-6.52394	6.8485e-11	0.678925	6.22908	0.044399	1.0644e-07	37	22	46426201	22	44804865	R			NA	NA				chr22:46423299-46423652	S_Shelf			NA				NA
cg27174787	-0.0114572	0.00590359	0.0533452	26	478	-0.0133529	0.00355773	0.000188819	-0.0128749	0.00217239	3.48952e-09	77	0.0025887	6.57601e-07	-0.0128635	0.00197288	-6.52018	7.02229e-11	0	0.075684	0.962865	1.08787e-07	37	19	16178240	19	16039240	R			NA	NA	TPM4	NM_001145160	TSS200	chr19:16178396-16178609	N_Shore			NA	19:16039185-16039947	19:16177987-16178319	Unclassified_Cell_type_specific	TRUE
cg14255824	-0.0335532	0.0129395	0.0100366	26	478	-0.0232142	0.00669002	0.000551871	-0.0297828	0.00505186	4.20643e-09	77	0.00601999	7.52416e-07	-0.0275606	0.0042292	-6.51674	7.18501e-11	0	0.772837	0.679486	1.10947e-07	37	9	71795999	9	70985819	F			NA	NA	TJP2;TJP2;TJP2;TJP2	NM_001170630;NM_001170414;NM_201629;NM_004817	Body;5'UTR;Body;Body					TRUE				TRUE
cg20911718	-0.0223769	0.0090801	0.0143549	26	478	-0.0179453	0.0102748	0.0811491	-0.0190127	0.00275904	6.87851e-12	77	0.00328778	7.34438e-09	-0.0192817	0.00296028	-6.51346	7.34375e-11	0	0.13981	0.932482	1.13033e-07	37	14	24867491	14	23937331	R			NA	NA	NYNRIN	NM_025081	TSS1500	chr14:24868163-24868590	N_Shore			NA		14:24867435-24867735	Unclassified_Cell_type_specific	NA
cg00443094	-0.0171101	0.00946045	0.0716396	26	478	-0.0186397	0.0156859	0.235106	-0.0244208	0.00331545	2.33348e-13	77	0.00395081	6.36157e-10	-0.0230945	0.00355103	-6.5036	7.84193e-11	0	0.593499	0.74323	1.20312e-07	37	4	1771149	4	1740947	R			NA	NA				chr4:1772006-1772265	N_Shore			TRUE				NA
cg22907189	-0.0349762	0.00836196	3.90975e-05	26	478	-0.0219612	0.00790799	0.00562899	-0.0143644	0.00252275	1.37661e-08	77	0.00300621	1.76836e-06	-0.0173177	0.00266364	-6.50154	7.95044e-11	0.653347	5.76945	0.05587	1.21586e-07	37	5	172430563	5	172363169	F			NA	NA	ATP6V0E1	NM_003945	Body					TRUE				NA
cg01204844	-0.0462558	0.0100263	6.15313e-06	26	478	-0.0265946	0.00930154	0.00437191	-0.0169849	0.00313905	6.82898e-08	77	0.00374061	5.60777e-06	-0.0213113	0.00327958	-6.49817	8.13046e-11	0.745224	7.85002	0.0197419	1.23942e-07	37	22	40437423	22	38767369	R			NA	NA				chr22:40440852-40441810	N_Shelf		RDMR	NA				NA
cg20071744	-0.0354701	0.0145891	0.0157042	26	478	-0.0101231	0.00454706	0.0263059	-0.0379072	0.00462247	3.66747e-16	77	0.00550831	5.90916e-12	-0.0221526	0.00340953	-6.49726	8.17975e-11	0.875099	16.0127	0.000333343	1.24296e-07	37	8	141057329	8	141126511	F			NA	NA	TRAPPC9;TRAPPC9	NM_001160372;NM_031466	Body;Body	chr8:141057284-141057521	Island			NA	8:141126511-141126703			TRUE
cg22860172	-0.0364662	0.00908993	7.83209e-05	26	478	-0.0330346	0.0126762	0.00935132	-0.0212553	0.0038099	2.66193e-08	77	0.00454002	2.84416e-06	-0.0251061	0.0038679	-6.49089	8.5329e-11	0.251639	2.67251	0.262828	1.29251e-07	37	1	3099917	1	3089777	F			NA	NA	PRDM16;PRDM16	NM_022114;NM_199454	Body;Body	chr1:3102540-3103352	N_Shelf			NA				NA
cg21777154	-0.0217745	0.00723272	0.00285742	26	478	-0.0261182	0.0151411	0.0849633	-0.0175311	0.00265988	5.2452e-11	77	0.00316962	3.18449e-08	-0.018495	0.00285115	-6.48685	8.76524e-11	0	0.551569	0.758977	1.3235e-07	37	1	184396304	1	182662927	R			NA	NA	C1orf21	NM_030806	5'UTR					TRUE				NA
cg17443080	-0.0247741	0.0112603	0.0286537	26	478	-0.0215273	0.0113112	0.0574186	-0.0240968	0.0034873	6.03929e-12	77	0.0041556	6.68547e-09	-0.0238966	0.0036858	-6.48342	8.96674e-11	0	0.0522709	0.974203	1.34965e-07	37	9	139557460	9	138677281	R			NA	NA	EGFL7;EGFL7;EGFL7;EGFL7	NM_201446;NM_201446;NM_016215;NM_016215	5'UTR;1stExon;1stExon;5'UTR	chr9:139559804-139561005	N_Shelf			NA				NA
cg07705835	-0.0278952	0.00839266	0.0010124	26	478	-0.0181509	0.00873279	0.0380229	-0.0177133	0.00281217	3.49503e-10	77	0.00335109	1.25134e-07	-0.0190049	0.00293157	-6.48284	9.00103e-11	0	1.28022	0.527234	1.35056e-07	37	3	9959128	3	9934128	F	rs75116348		NA	TRUE	IL17RC;IL17RC;IL17RC	NM_153460;NM_153461;NM_032732	Body;1stExon;Body	chr3:9956822-9957664	S_Shore			NA				NA
cg10582860	-0.0486902	0.0113086	2.34105e-05	26	478	-0.0284107	0.0131949	0.0316414	-0.0253157	0.00450707	2.14442e-08	77	0.00537079	2.43387e-06	-0.029474	0.00455342	-6.47292	9.6124e-11	0.427494	3.49342	0.174347	1.43777e-07	37	2	55347991	2	55201495	F			NA	NA								TRUE				NA
cg12731773	-0.0271456	0.0108813	0.0132108	26	478	-0.0214239	0.0110035	0.051926	-0.0218198	0.00323613	1.89941e-11	77	0.0038563	1.52953e-08	-0.0223166	0.00345136	-6.46605	1.00601e-10	0	0.220134	0.895774	1.50003e-07	37	11	846055	11	836055	R		rs79688407	NA	NA	TSPAN4;TSPAN4;TSPAN4;TSPAN4;TSPAN4;TSPAN4;TSPAN4	NM_001025236;NM_001025239;NM_001025238;NM_001025235;NM_003271;NM_001025237;NM_001025234	5'UTR;5'UTR;5'UTR;5'UTR;5'UTR;5'UTR;5'UTR	chr11:849087-850982	N_Shelf			TRUE		11:845952-846168	Unclassified_Cell_type_specific	NA
cg23371680	-0.0184096	0.00916744	0.0456349	26	478	-0.0229351	0.0130924	0.0802415	-0.0255623	0.00361568	1.97093e-12	77	0.00430858	2.97651e-09	-0.0241596	0.00373715	-6.4647	1.01497e-10	0	0.508151	0.775633	1.50867e-07	37	2	31511030	2	31364534	F			NA	NA								TRUE				NA
cg18282388	-0.0414334	0.0108596	0.000169017	26	478	-0.0389206	0.0108528	0.00035843	-0.0209188	0.00404534	2.4994e-07	77	0.00482058	1.42829e-05	-0.0263651	0.0040824	-6.45823	1.05933e-10	0.559487	4.54016	0.103304	1.56972e-07	37	11	129716470	11	129221680	R			NA	NA	TMEM45B	NM_138788	5'UTR					TRUE				TRUE
cg20981219	-0.0309325	0.0122107	0.0118749	26	478	-0.0291923	0.012719	0.0220133	-0.0311872	0.00479464	9.26295e-11	77	0.00571347	4.80061e-08	-0.0308646	0.00479342	-6.43896	1.20297e-10	0	0.0205072	0.989799	1.77706e-07	37	14	77385200	14	76454953	R			NA	NA								TRUE				NA
cg02097604	-0.0235224	0.00893586	0.00897327	26	478	-0.0267141	0.00509874	2.12503e-07	-0.012916	0.00309882	3.16972e-05	77	0.00369267	0.00046921	-0.0182535	0.00283609	-6.43614	1.22551e-10	0.614668	5.19033	0.0746334	1.80476e-07	37	17	17750910	17	17691635	F			NA	NA	TOM1L2;TOM1L2	NM_001033551;NM_001082968	3'UTR;3'UTR					TRUE				NA
cg02127172	-0.0389294	0.0073559	2.52204e-07	26	478	-0.0259791	0.00910846	0.00446764	-0.0146835	0.00328134	7.96544e-06	77	0.00391016	0.000173189	-0.0207732	0.00322851	-6.43431	1.24032e-10	0.773868	8.8444	0.0120078	1.82095e-07	37	16	3629620	16	3569621	R			NA	NA								TRUE		16:3628217-3629698	Unclassified_Cell_type_specific	TRUE
cg24935556	-0.0206412	0.0110998	0.0640412	26	478	-0.0287212	0.0149056	0.0543933	-0.0234394	0.00335453	3.52092e-12	77	0.00399738	4.52711e-09	-0.0234535	0.00364664	-6.43154	1.26322e-10	0	0.189102	0.909782	1.84887e-07	37	2	21291088	2	21144593	R			NA	NA								TRUE		2:21290965-21291101	Unclassified_Cell_type_specific	NA
cg10219223	-0.0304572	0.00917586	0.00102812	26	478	-0.0227156	0.0107538	0.0350048	-0.0210664	0.00341834	8.22624e-10	77	0.00407342	2.32002e-07	-0.0226235	0.00351817	-6.43046	1.2722e-10	0	0.875051	0.645632	1.85178e-07	37	1	6420713	1	6343300	R			NA	NA	ACOT7;ACOT7;ACOT7;ACOT7	NM_181864;NM_181865;NM_181865;NM_007274	Body;5'UTR;1stExon;Body					NA				NA
cg02082887	-0.0182642	0.00907938	0.0452657	26	478	-0.0280972	0.0119829	0.0193129	-0.0230325	0.00340339	1.60331e-11	77	0.0040556	1.35334e-08	-0.02275	0.0035379	-6.43037	1.27296e-10	0	0.448077	0.799284	1.85178e-07	37	17	37820361	17	35073887	R			NA	NA	TCAP;STARD3;STARD3;STARD3	NM_003673;NM_006804;NM_001165938;NM_001165937	TSS1500;3'UTR;3'UTR;3'UTR	chr17:37823693-37824989	N_Shelf			TRUE				NA
cg25463688	-0.0262771	0.00900109	0.00380704	26	478	-0.0235687	0.0121092	0.0520061	-0.0209766	0.00324996	1.2853e-10	77	0.00387278	6.08064e-08	-0.0219447	0.00341322	-6.42932	1.28178e-10	0	0.312149	0.855496	1.85894e-07	37	1	235254025	1	233320648	F			NA	NA								TRUE				NA
cg18552413	-0.0169983	0.00773174	0.0287712	26	478	-0.0185551	0.00687406	0.00711341	-0.0190575	0.002959	1.40665e-10	77	0.00352605	6.48966e-08	-0.0186765	0.00290715	-6.42432	1.32456e-10	0	0.0590974	0.970884	1.91174e-07	37	1	159174610	1	157441234	R		rs72547266	NA	TRUE	DARC;DARC;DARC	NM_001122951;NM_002036;NM_002036	TSS1500;5'UTR;1stExon					NA				NA
cg01055824	-0.040317	0.0129963	0.00212699	26	478	-0.0173966	0.006501	0.00762209	-0.0260892	0.00419331	5.69223e-10	77	0.00499691	1.77895e-07	-0.0243451	0.00378964	-6.42414	1.3262e-10	0.279165	2.77456	0.249753	1.91174e-07	37	14	91818668	14	90888421	R			NA	NA	CCDC88C	NM_001080414	Body					TRUE	14:90888250-90888426			NA
cg17652998	-0.0197302	0.0069417	0.00482513	26	478	-0.0330498	0.0158158	0.0370012	-0.0189437	0.00292332	1.08651e-10	77	0.00348354	5.38635e-08	-0.0196223	0.00305486	-6.4233	1.33353e-10	0	0.758987	0.684208	1.91651e-07	37	10	101370592	10	101360582	R			NA	NA	SLC25A28	NM_031212	3'UTR					NA				NA
cg21393124	-0.0309525	0.0120376	0.010673	26	478	-0.0327705	0.0132662	0.0137365	-0.023654	0.00367392	1.42641e-10	77	0.00437798	6.55529e-08	-0.0252317	0.00392967	-6.42082	1.35545e-10	0	0.678651	0.712251	1.94217e-07	37	17	48981371	17	46336370	R			NA	NA								TRUE		17:48981231-48981450	Unclassified_Cell_type_specific	NA
cg01772439	-0.0285394	0.00969488	0.00352782	26	478	-0.0270154	0.0115873	0.0200075	-0.0208024	0.00330886	3.7697e-10	77	0.00394296	1.32153e-07	-0.0223628	0.00348349	-6.41967	1.36573e-10	0	0.723722	0.696379	1.94694e-07	37	5	149012102	5	148992295	R			NA	NA	FLJ41603	NM_001001669	3'UTR					TRUE				TRUE
cg09304397	-0.0282222	0.00989162	0.00466781	26	478	-0.0300574	0.0121562	0.0136461	-0.0204688	0.00324937	3.48365e-10	77	0.00387207	1.2484e-07	-0.022191	0.0034568	-6.41953	1.36694e-10	0	0.988354	0.610073	1.94694e-07	37	2	235580461	2	235245200	R			NA	NA								TRUE				NA
cg12798040	-0.0354365	0.0123821	0.00454446	26	478	-0.0242891	0.00657277	0.000236373	-0.0242949	0.00455387	1.03538e-07	77	0.00542656	7.56884e-06	-0.0254349	0.00396437	-6.41587	1.40017e-10	0	0.726978	0.695246	1.98833e-07	37	14	104171840	14	103241593	R			NA	NA	XRCC3;XRCC3;XRCC3	NM_001100119;NM_005432;NM_001100118	Body;Body;Body					NA	14:103241365-103241758			NA
cg27064708	-0.0384021	0.00928522	4.74171e-05	26	478	-0.0125649	0.00950982	0.186839	-0.0177355	0.00285322	5.89853e-10	77	0.00340001	1.82522e-07	-0.0194077	0.00302667	-6.4122	1.4343e-10	0.5955	4.94438	0.0844	2.03076e-07	37	14	69030612	14	68100365	F	rs17105852		NA	NA	RAD51L1	NM_133509	Body					TRUE				NA
cg08468082	-0.0100556	0.0095157	0.291585	26	478	-0.0262856	0.0157177	0.0948938	-0.0202438	0.00274211	2.06185e-13	77	0.0032676	5.81666e-10	-0.019434	0.0030324	-6.4088	1.46672e-10	0	1.22279	0.542594	2.07052e-07	37	1	15334845	1	15207432	R			NA	NA	KIAA1026;KIAA1026;KIAA1026;KIAA1026;KIAA1026	NM_001017999;NM_201628;NM_001018001;NM_015209;NM_001018000	Body;Body;Body;Body;Body					TRUE				NA
cg07250214	-0.0601772	0.014685	5.53571e-05	26	478	-0.0321102	0.00844095	0.000154541	-0.021962	0.00461526	2.05327e-06	77	0.00549972	6.51593e-05	-0.0281406	0.00439657	-6.40059	1.54778e-10	0.679618	6.24256	0.0441008	2.17849e-07	37	17	77763166	17	75377761	F	rs79934344		NA	NA				chr17:77763364-77767356	N_Shore		RDMR	NA				NA
cg17314228	-0.0255014	0.00929127	0.00646816	26	478	-0.0271115	0.00979217	0.00577459	-0.0183777	0.00297649	7.65682e-10	77	0.0035469	2.20306e-07	-0.020088	0.00313881	-6.39989	1.55487e-10	0	1.08645	0.580873	2.18205e-07	37	2	182237681	2	181945926	R			NA	NA								TRUE				NA
cg18715243	-0.015295	0.0132372	0.248937	26	478	-0.0216738	0.0131904	0.100795	-0.029187	0.00397	2.58349e-13	77	0.0047308	6.84772e-10	-0.0270054	0.00422064	-6.39843	1.56984e-10	0	1.15867	0.560272	2.19486e-07	37	8	37658755	8	37777913	R			NA	NA	GPR124	NM_032777	Body	chr8:37654048-37656100	S_Shelf		RDMR	NA				NA
cg08015382	-0.0190749	0.0102774	0.064554	26	478	-0.0196586	0.0135408	0.146995	-0.0251964	0.00353407	1.28979e-12	77	0.00421133	2.19072e-09	-0.02396	0.00374487	-6.3981	1.5732e-10	0	0.413038	0.813411	2.19486e-07	37	6	12365899	6	12473885	F			NA	NA								TRUE				NA
cg05227215	-0.0241707	0.00774324	0.0019968	26	478	-0.0143316	0.00382194	0.000191328	-0.0110505	0.00207694	1.12004e-07	77	0.00247496	8.00983e-06	-0.0128358	0.00200646	-6.39721	1.58244e-10	0.289864	2.81636	0.244588	2.20131e-07	37	5	139057496	5	139037680	R			NA	NA	CXXC5	NM_016463	5'UTR	chr5:139056577-139056856	S_Shore			TRUE				NA
cg11844856	-0.0399708	0.00920675	2.01092e-05	26	478	-0.0215023	0.0133477	0.107637	-0.0249918	0.00450296	3.13531e-08	77	0.00536589	3.20021e-06	-0.0280053	0.00437935	-6.39486	1.60695e-10	0.107876	2.24184	0.325979	2.22891e-07	37	14	59000503	14	58070256	R			NA	NA	KIAA0586	NM_014749	Body					TRUE				NA
cg12816198	-0.0243526	0.0137743	0.0782082	26	478	-0.0317354	0.00692824	5.47357e-06	-0.0287607	0.00584848	9.28954e-07	77	0.00696927	3.67872e-05	-0.0295903	0.00462783	-6.39399	1.61611e-10	0	0.254622	0.88046	2.23512e-07	37	7	128577593	7	128364829	R			NA	NA	IRF5;IRF5;IRF5;IRF5;IRF5;IRF5	NM_001098630;NM_032643;NM_001098629;NM_001098628;NM_001098631;NM_002200	TSS1500;TSS1500;TSS1500;TSS1500;TSS1500;TSS1500	chr7:128577818-128578756	N_Shore			NA	7:128364660-128366218	7:128577494-128579368	Promoter_Associated	NA
cg14387452	-0.0248925	0.00944788	0.00891271	26	478	-0.0198984	0.0131768	0.131461	-0.024644	0.00367212	2.34891e-11	77	0.00437583	1.78306e-08	-0.0242892	0.00380178	-6.3889	1.67088e-10	0	0.12169	0.940969	2.30418e-07	37	9	20512334	9	20502334	R			NA	NA	MLLT3	NM_004529	Body					TRUE				NA
cg17560136	-0.0178467	0.00984654	0.0710339	26	478	-0.0169451	0.015417	0.272088	-0.0288982	0.00395334	3.51422e-13	77	0.00471095	8.55493e-10	-0.026141	0.00409683	-6.3808	1.76167e-10	0	1.4079	0.494628	2.42239e-07	37	8	21915510	8	21971456	R			NA	NA	EPB49;EPB49;EPB49;EPB49;EPB49;EPB49	NM_001114135;NM_001978;NM_001114136;NM_001114139;NM_001114138;NM_001114137	5'UTR;TSS1500;5'UTR;5'UTR;TSS1500;5'UTR	chr8:21914275-21914525	S_Shore			NA		8:21915070-21915574	Unclassified_Cell_type_specific	NA
cg06488536	-0.0122372	0.0102258	0.232486	26	478	-0.0257654	0.0140078	0.0662786	-0.0311192	0.00420266	1.75222e-13	77	0.00500805	5.17055e-10	-0.0273075	0.00428231	-6.37681	1.80809e-10	0.276243	2.76336	0.251156	2.47907e-07	37	6	147225846	6	147267539	F			NA	NA								TRUE				NA
cg00718036	-0.0149889	0.0119136	0.209444	26	478	-0.0153307	0.00380183	6.11555e-05	-0.0187727	0.00326819	1.02852e-08	77	0.0038945	1.43329e-06	-0.0169101	0.0026522	-6.37587	1.81925e-10	0	0.427328	0.80762	2.48723e-07	37	4	108745325	4	108964774	R			NA	NA	SGMS2	NM_001136258	TSS1500	chr4:108745829-108746535	N_Shore		RDMR	NA				NA
cg09085220	0.0187037	0.0112472	0.0974917	26	478	-0.0160071	0.00562004	0.00452337	-0.0242264	0.00309003	6.44191e-15	77	0.0036822	4.72616e-11	-0.0189351	0.00297062	-6.37414	1.83991e-10	0.85224	13.5355	0.00115028	2.50828e-07	37	16	8736433	16	8643934	F			NA	NA	C16orf68	NM_024109	Body					NA	16:8643828-8643947			NA
cg27262054	-0.0124273	0.0107763	0.249856	26	478	-0.0259783	0.00557702	3.80867e-06	-0.0204996	0.00395091	2.2777e-07	77	0.00470806	1.33582e-05	-0.0217413	0.00341242	-6.37123	1.87515e-10	0	1.39377	0.498136	2.54904e-07	37	16	73067525	16	71625026	R			NA	NA	ZFHX3;ZFHX3	NM_006885;NM_001164766	5'UTR;5'UTR					TRUE				NA
cg06759993	-0.00955659	0.00486517	0.0505342	26	478	-0.0180971	0.0168343	0.282733	-0.0194303	0.00262875	1.93127e-13	77	0.00313252	5.54771e-10	-0.0165739	0.00260214	-6.36933	1.89852e-10	0.315081	2.92005	0.23223	2.57348e-07	37	6	144065203	6	144106896	R			NA	NA	PHACTR2;PHACTR2;PHACTR2;PHACTR2	NM_001100164;NM_001100166;NM_014721;NM_001100165	Body;Body;Body;Body					TRUE				NA
cg21773162	-0.0232116	0.00739029	0.00187418	26	478	-0.0169262	0.00666289	0.0112847	-0.0152067	0.00254151	2.47812e-09	77	0.00302856	5.13815e-07	-0.0164432	0.00258319	-6.36544	1.94733e-10	0	1.01074	0.603281	2.63216e-07	37	2	98330087	2	97696519	R		rs56016021	NA	NA	ZAP70;ZAP70	NM_001079;NM_001079	5'UTR;1stExon					NA		2:98329743-98330828	Promoter_Associated_Cell_type_specific	NA
cg08061598	-0.0327803	0.0174848	0.0619133	26	478	-0.0339073	0.0121783	0.00550792	-0.0377273	0.00585465	1.37529e-10	77	0.00697662	6.3849e-08	-0.0363549	0.00572048	-6.35522	2.0813e-10	0	0.120887	0.941347	2.8053e-07	37	6	112081538	6	112188231	F	rs34945687		NA	NA	FYN;FYN	NM_002037;NM_153048	5'UTR;TSS1500					TRUE		6:112081006-112081685	Promoter_Associated_Cell_type_specific	NA
cg25947970	-0.0185489	0.0103196	0.0733957	26	478	-0.031673	0.00923549	0.000639564	-0.0260541	0.00426538	1.15347e-09	77	0.00508279	2.96043e-07	-0.0259773	0.00408856	-6.35365	2.10269e-10	0	0.898726	0.638035	2.82615e-07	37	3	186220484	3	187703178	F	rs1868151		NA	NA								TRUE				NA
cg00174992	-0.0181182	0.00981188	0.0659174	26	478	-0.0270371	0.0134222	0.0443478	-0.0226517	0.00329908	8.17347e-12	77	0.00393131	8.31897e-09	-0.0223696	0.00352145	-6.35238	2.12014e-10	0	0.313812	0.854784	2.84159e-07	37	2	169659121	2	169367367	F			NA	NA	NOSTRIN;NOSTRIN;NOSTRIN;NOSTRIN;NOSTRIN;NOSTRIN;NOSTRIN	NM_001171631;NM_052946;NM_001039724;NM_001039724;NM_001171632;NM_052946;NM_001171632	5'UTR;5'UTR;1stExon;5'UTR;5'UTR;1stExon;1stExon					TRUE				NA
cg14258501	-0.0373493	0.0116602	0.00152419	26	478	-0.0372035	0.0100564	0.000232688	-0.0211939	0.00402034	1.45963e-07	77	0.00479078	9.69384e-06	-0.025751	0.0040551	-6.35027	2.14932e-10	0.373269	3.19116	0.202791	2.87264e-07	37	6	31680228	6	31788207	R			NA	NA	LY6G6E;LY6G6E	NR_024541;NR_003673	Body;Body					NA		6:31680111-31680420	Unclassified_Cell_type_specific	NA
cg11719283	-0.021291	0.0086635	0.014625	26	478	-0.0190993	0.0118261	0.106753	-0.0197803	0.00294898	2.40613e-11	77	0.00351411	1.81431e-08	-0.0199307	0.00313957	-6.34824	2.17795e-10	0	0.0314254	0.98441	2.90277e-07	37	19	42574717	19	47266557	F			NA	TRUE								NA				NA
cg19377250	-0.0304889	0.0103404	0.0034755	26	478	-0.0300072	0.0102687	0.00358568	-0.0199996	0.00338703	3.97741e-09	77	0.00403611	7.22656e-07	-0.0224056	0.00353062	-6.34606	2.209e-10	0	1.51444	0.468968	2.93595e-07	37	7	100463206	7	100301142	F			NA	NA	SLC12A9	NM_020246	Body	chr7:100463758-100464146	N_Shore		CDMR	NA				NA
cg20372666	-0.0294176	0.00827626	0.000447804	26	478	-0.034418	0.0152085	0.0239318	-0.0207864	0.00356685	6.29382e-09	77	0.00425039	1.006e-06	-0.0232764	0.00366924	-6.34364	2.24398e-10	0	1.43049	0.489073	2.97415e-07	37	10	71149910	10	70819916	R			NA	NA	HK1;HK1;HK1;HK1;HK1	NM_033500;NM_000188;NM_033498;NM_033497;NM_033496	Body;Body;Body;Body;Body					TRUE				TRUE
cg01368217	-0.0266339	0.00921946	0.00418322	26	478	-0.0327209	0.0125169	0.00913462	-0.0213734	0.00352028	1.44672e-09	77	0.0041949	3.48568e-07	-0.0231649	0.00365209	-6.34291	2.25469e-10	0	0.906815	0.635459	2.98007e-07	37	10	127836603	10	127826593	R			NA	NA	ADAM12;ADAM12	NM_003474;NM_021641	Body;Body					TRUE				NA
cg17373759	-0.0456712	0.0113676	7.64796e-05	26	478	-0.0337593	0.0131052	0.0101949	-0.0269013	0.00509993	1.43499e-07	77	0.00607727	9.57565e-06	-0.0314583	0.00496065	-6.34157	2.27439e-10	0.072509	2.15636	0.340215	2.9976e-07	37	11	76265321	11	75942969	F			NA	NA								TRUE				NA
cg11946666	-0.0283022	0.0103475	0.00665238	26	478	-0.0223543	0.00954561	0.0194633	-0.0200842	0.00319567	3.81895e-10	77	0.00380808	1.33396e-07	-0.0212231	0.00334688	-6.34115	2.28052e-10	0	0.571521	0.751443	2.9976e-07	37	1	3247595	1	3237455	R			NA	NA	PRDM16;PRDM16	NM_022114;NM_199454	Body;Body					NA		1:3247537-3247655	Unclassified_Cell_type_specific	NA
cg20152430	-0.0533574	0.0155526	0.000697205	26	478	-0.0264166	0.00649317	5.2635e-05	-0.0213227	0.00451998	2.51107e-06	77	0.00538618	7.53343e-05	-0.0253864	0.00400569	-6.33758	2.33407e-10	0.477661	3.82893	0.147421	3.05956e-07	37	17	46641504	17	43996503	F			NA	NA	HOXB3	NM_002146	5'UTR	chr17:46641534-46642110	N_Shore			NA		17:46641394-46642076	Unclassified_Cell_type_specific	TRUE
cg04368724	-0.0581331	0.0120182	2.22884e-06	26	478	-0.0486305	0.0158563	0.00224441	-0.0214219	0.00437867	1.05555e-06	77	0.00521779	4.03354e-05	-0.0290301	0.00458198	-6.3357	2.36263e-10	0.789877	9.51822	0.00857323	3.08852e-07	37	6	31760593	6	31868572	F			NA	NA	VARS	NM_006295	Body	chr6:31763240-31763905	N_Shelf			NA				NA
cg19497511	-0.0220262	0.00832092	0.00860132	26	478	-0.0173005	0.0108045	0.109767	-0.0191928	0.00291116	5.17906e-11	77	0.00346905	3.15545e-08	-0.0194257	0.00306995	-6.32769	2.48856e-10	0	0.140867	0.93199	3.24426e-07	37	2	238609807	2	238274546	F			TRUE	NA	LRRFIP1;LRRFIP1;LRRFIP1;LRRFIP1;LRRFIP1	NM_001137553;NM_004735;NM_001137550;NM_001137552;NM_001137551	Body;Body;Body;Body;Body					NA				NA
cg27547344	-0.0268918	0.008385	0.00150398	26	478	-0.0143341	0.00912461	0.116645	-0.0183494	0.00288812	2.46657e-10	77	0.00344159	9.7318e-08	-0.0190115	0.0030061	-6.32433	2.54339e-10	0	1.18304	0.553486	3.3067e-07	37	1	43765617	1	43538204	F			NA	NA	TIE1	NM_005424	TSS1500					TRUE				NA
cg08770647	-0.0217931	0.00798115	0.00674322	26	478	-0.0181453	0.0133479	0.174447	-0.0216977	0.00328434	4.7328e-11	77	0.00391374	2.95675e-08	-0.0214848	0.0033982	-6.3224	2.57536e-10	0	0.0670462	0.967033	3.33917e-07	37	11	124768845	11	124274055	R			NA	NA	ROBO4	NM_019055	TSS1500					NA		11:124767845-124769815	Unclassified_Cell_type_specific	TRUE
cg08958168	-0.0228269	0.00880275	0.0100346	26	478	-0.0250767	0.00834843	0.00276012	-0.0168912	0.00281891	2.34913e-09	77	0.00335911	4.94389e-07	-0.0185658	0.00293766	-6.31993	2.61677e-10	0	1.09107	0.579531	3.38367e-07	37	16	68001415	16	66558916	R			NA	NA	SLC12A4;SLC12A4;SLC12A4;SLC12A4	NM_001145961;NM_001145962;NM_005072;NM_001145964	Body;Body;Body;TSS1500	chr16:68001916-68002462	N_Shore		RDMR	NA				NA
cg18213495	-0.0254208	0.00935963	0.00703885	26	478	-0.0400545	0.014481	0.00582174	-0.0236225	0.00388672	1.3923e-09	77	0.00463156	3.39065e-07	-0.0251971	0.0039904	-6.31443	2.71161e-10	0	1.16883	0.557433	3.49682e-07	37	6	17985408	6	18093387	R			NA	NA	KIF13A;KIF13A;KIF13A;KIF13A	NM_022113;NM_001105567;NM_001105568;NM_001105566	Body;Body;Body;Body	chr6:17987415-17988405	N_Shelf		RDMR	NA				NA
cg25121437	-0.0125016	0.00745137	0.0945656	26	478	-0.0150037	0.0169176	0.37545	-0.0201457	0.0027736	4.92788e-13	77	0.00330513	1.09251e-09	-0.0187689	0.0029742	-6.31057	2.78018e-10	0	0.930499	0.627978	3.57558e-07	37	11	125322169	11	124827379	R			NA	NA	FEZ1	NM_005103	Body					TRUE		11:125322046-125323586	Unclassified	NA
cg03605542	-0.0260731	0.0092105	0.00499627	26	478	-0.0246551	0.0124988	0.0489283	-0.0211809	0.00334952	2.98515e-10	77	0.00399142	1.1168e-07	-0.0221679	0.00351455	-6.30747	2.83632e-10	0	0.280516	0.869134	3.63797e-07	37	5	59929339	5	59965096	R			NA	NA	DEPDC1B;DEPDC1B	NM_018369;NM_001145208	Body;Body					TRUE				TRUE
cg09109383	-0.0338417	0.0124395	0.00694652	26	478	-0.0421498	0.0118312	0.000391694	-0.0258277	0.00468851	3.95848e-08	77	0.00558701	3.78563e-06	-0.0295171	0.00468074	-6.30607	2.86203e-10	0	1.69699	0.428058	3.66111e-07	37	16	16083164	16	15990665	R			NA	NA	ABCC1;ABCC1;ABCC1;ABCC1;ABCC1	NM_019862;NM_019898;NM_019899;NM_004996;NM_019900	Body;Body;Body;Body;Body					TRUE				NA
cg25499181	-0.0451952	0.0154568	0.00375237	26	478	-0.0289848	0.0073005	7.90859e-05	-0.0285613	0.0059089	1.4165e-06	77	0.00704126	4.98605e-05	-0.0303603	0.00481582	-6.30429	2.89525e-10	0	1.02193	0.599916	3.6937e-07	37	10	30894357	10	30934363	R			NA	NA								TRUE				TRUE
cg24371574	-0.0277139	0.0125119	0.0276038	26	478	-0.0351747	0.0140796	0.012704	-0.0271257	0.00423815	1.82383e-10	77	0.00505033	7.82719e-08	-0.0280017	0.00444383	-6.30126	2.95236e-10	0	0.290171	0.864948	3.75652e-07	37	1	230428167	1	228494790	R			NA	NA								TRUE				NA
cg24437104	-0.00936913	0.00700355	0.18211	26	478	-0.0131785	0.008296	0.11261	-0.0159211	0.00222716	1.12561e-12	77	0.00265396	1.98535e-09	-0.0149407	0.00237764	-6.28384	3.30316e-10	0	0.814469	0.665488	4.19169e-07	37	1	227951794	1	226018417	R			NA	NA	SNAP47	NM_053052	Body					NA		1:227951696-227951860	Promoter_Associated	TRUE
cg22871253	-0.0299221	0.0102878	0.00393715	26	478	-0.0271017	0.00800556	0.000749856	-0.0226785	0.00425129	1.03828e-07	77	0.005066	7.58411e-06	-0.0248257	0.00395235	-6.28125	3.35865e-10	0	0.50588	0.776514	4.25081e-07	37	6	159238744	6	159158732	R			NA	NA	EZR;EZR	NM_003379;NM_001111077	Body;Body	chr6:159239081-159240775	N_Shore		RDMR	NA				NA
cg13505631	-0.0037339	0.00850739	0.661089	26	478	-0.0170873	0.00503773	0.000732558	-0.0218677	0.00326618	2.61477e-11	77	0.00389211	1.92658e-08	-0.0181865	0.00289602	-6.27984	3.38924e-10	0.477558	3.82817	0.147477	4.27818e-07	37	9	127018840	9	126058661	R			NA	NA	NEK6;NEK6;NEK6	NM_001166167;NM_014397;NM_001145001	TSS1500;TSS1500;TSS1500	chr9:127020249-127020741	N_Shore			NA				TRUE
cg08343644	-0.0295966	0.00958743	0.0022346	26	478	-0.0162825	0.00409003	7.56641e-05	-0.0129187	0.00264227	1.07212e-06	77	0.00314862	4.07908e-05	-0.0151488	0.00241454	-6.27399	3.51908e-10	0.2981	2.84941	0.24058	4.43034e-07	37	16	57662060	16	56219561	F			NA	NA	GPR56;GPR56;GPR56;GPR56;GPR56;GPR56;GPR56	NM_201525;NM_001145771;NM_201524;NM_001145772;NM_001145770;NM_005682;NM_001145773	TSS1500;TSS1500;TSS1500;TSS1500;5'UTR;5'UTR;TSS1500					TRUE		16:57660834-57662332	Unclassified_Cell_type_specific	NA
cg07123182	9.74954e-05	0.00663213	0.988282	26	478	-0.0428785	0.00639675	4.15143e-11	-0.0115602	0.00216584	1.02139e-07	77	0.0025809	7.49499e-06	-0.0140961	0.00225131	-6.26129	3.81797e-10	0.922455	25.7913	2.50888e-06	4.79398e-07	37	11	2722391	11	2678967	F			NA	NA	KCNQ1OT1;KCNQ1;KCNQ1	NR_002728;NM_000218;NM_181798	TSS1500;Body;Body	chr11:2720410-2722087	S_Shore			NA				NA
cg20898358	-0.0406973	0.0102101	8.67746e-05	26	478	-0.00855177	0.00753653	0.256879	-0.0284042	0.00438952	1.15442e-10	77	0.00523072	5.62722e-08	-0.0247712	0.00396066	-6.25431	3.99284e-10	0.734997	7.54707	0.0229707	5.0004e-07	37	17	16947406	17	16888131	F			NA	NA	MPRIP;MPRIP	NM_015134;NM_201274	Body;Body	chr17:16945384-16946317	S_Shore		RDMR	NA		17:16946624-16947662	Promoter_Associated_Cell_type_specific	NA
cg10577534	-0.0334766	0.0128526	0.00971215	26	478	-0.04432	0.0120803	0.000261902	-0.025774	0.00473122	5.56878e-08	77	0.0056379	4.84117e-06	-0.0296894	0.00474758	-6.25358	4.01139e-10	0.0176479	2.03593	0.36133	5.01048e-07	37	15	67354460	15	65141514	F	rs76420914		NA	NA				chr15:67357339-67359061	N_Shelf			NA		15:67354430-67354592	Unclassified_Cell_type_specific	NA
cg11399254	-0.016162	0.0104872	0.124472	26	478	-0.0300455	0.00884972	0.000724126	-0.0215313	0.00352074	1.10272e-09	77	0.00419545	2.86591e-07	-0.0222926	0.00356522	-6.2528	4.03156e-10	0	1.14215	0.564917	5.02252e-07	37	1	47694517	1	47467104	R			NA	NA	TAL1	NM_003189	5'UTR	chr1:47696504-47698197	N_Shore		RDMR	NA				NA
cg09814231	-0.0241571	0.0105583	0.0229208	26	478	-0.0181947	0.0120609	0.131853	-0.0222985	0.00332303	2.3618e-11	77	0.00395985	1.79012e-08	-0.0221536	0.00354399	-6.25103	4.07756e-10	0	0.145088	0.930025	5.0666e-07	37	5	149157216	5	149137409	R			NA	NA	PPARGC1B	NM_133263	Body					TRUE				NA
cg24791666	-0.0234151	0.007903	0.00332321	26	478	-0.0172901	0.007383	0.0194614	-0.0139199	0.00228458	1.26781e-09	77	0.00272239	3.16921e-07	-0.0151832	0.00243048	-6.24697	4.18482e-10	0	1.38176	0.501134	5.18637e-07	37	3	39192215	3	39167219	F			NA	NA	CSRNP1	NM_033027	5'UTR	chr3:39194241-39195359	N_Shelf		RDMR	TRUE				NA
cg08157575	-0.00980588	0.0123608	0.428306	26	478	-0.0188153	0.006571	0.00431458	-0.0303251	0.00440037	6.85907e-12	77	0.00524365	7.32937e-09	-0.0242582	0.00389032	-6.23554	4.50226e-10	0.410337	3.39177	0.183437	5.56533e-07	37	14	101660727	14	100730480	R		rs36012354	NA	NA								TRUE				NA
cg15038286	-0.062425	0.0194137	0.00146236	26	478	-0.0297642	0.00972923	0.00230211	-0.0355289	0.00643861	3.75509e-08	77	0.00767248	3.64444e-06	-0.0358753	0.00575387	-6.23499	4.51808e-10	0.117714	2.26684	0.321931	5.57045e-07	37	3	128200723	3	129683413	R			NA	NA	GATA2;GATA2;GATA2	NM_001145661;NM_032638;NM_001145662	Body;Body;Body					TRUE	3:129683381-129683496	3:128200624-128200928	Gene_Associated_Cell_type_specific	TRUE
cg00223767	-0.0233467	0.00730975	0.00157194	26	478	-0.0269145	0.0171566	0.117149	-0.0197943	0.00322648	9.77941e-10	77	0.0038448	2.62819e-07	-0.0208045	0.00333778	-6.23302	4.57535e-10	0	0.316815	0.853502	5.62145e-07	37	11	75831715	11	75509363	F	rs7952260		NA	NA	UVRAG	NM_003369	Body					TRUE				NA
cg27646484	-0.0315547	0.0100035	0.00179232	26	478	-0.0255249	0.0118217	0.031171	-0.0173772	0.0028416	1.10461e-09	77	0.00338616	2.86945e-07	-0.0192934	0.00309548	-6.23276	4.58301e-10	0.0478221	2.10045	0.349859	5.62145e-07	37	16	31210736	16	31118237	F			NA	NA				chr16:31213566-31214287	N_Shelf			NA				NA
cg08745334	-0.00777156	0.0107683	0.471105	26	478	-0.024312	0.0050873	2.14112e-06	-0.0191212	0.00383424	6.52576e-07	77	0.00456902	2.85212e-05	-0.0202002	0.00324162	-6.23154	4.61885e-10	0.0201797	2.04119	0.36038	5.6509e-07	37	4	1754069	4	1723867	R			NA	NA							DMR	NA		4:1753514-1755025	Unclassified	NA
cg05676562	-0.036405	0.0120418	0.00274418	26	478	-0.0222117	0.00485887	5.71225e-06	-0.0169921	0.0042805	7.38698e-05	77	0.00510081	0.000864529	-0.0210402	0.00337698	-6.23047	4.65048e-10	0.136455	2.31603	0.314109	5.67503e-07	37	16	30102457	16	30009958	R			NA	NA	TBX6	NM_004608	Body	chr16:30102816-30103695	N_Shore			NA	16:30009906-30010068			NA
cg03125765	-0.0263461	0.00808933	0.00127203	26	478	-0.0306669	0.0101585	0.00262819	-0.0146427	0.00257369	1.41347e-08	77	0.00306691	1.80236e-06	-0.0171877	0.00275986	-6.22773	4.73236e-10	0.463954	3.73102	0.154817	5.76023e-07	37	22	30686808	22	29016808	F			NA	NA	GATSL3	NM_001037666	TSS1500	chr22:30685195-30685904	S_Shore			NA				NA
cg15581429	-0.0232447	0.0107164	0.0309592	26	478	-0.0163714	0.0115409	0.156469	-0.0203257	0.00300383	1.61359e-11	77	0.00357947	1.3596e-08	-0.0202804	0.00325708	-6.22656	4.76797e-10	0	0.191398	0.908737	5.7888e-07	37	19	39369353	19	44061193	F	rs2015		NA	NA	SIRT2;SIRT2;RINL	NM_012237;NM_030593;NM_198445	3'UTR;3'UTR;TSS1500					NA		19:39368503-39369512	Promoter_Associated	NA
cg18238908	-0.0274552	0.00657172	3.99107e-05	26	478	-0.0269379	0.0165668	0.104388	-0.016731	0.00307668	5.87518e-08	77	0.00366629	5.03167e-06	-0.0195524	0.00314357	-6.2198	4.97791e-10	0.105984	2.2371	0.326754	6.02835e-07	37	1	33893978	1	33666565	R			NA	NA				chr1:33896002-33896929	N_Shelf			NA				NA
cg03940776	-0.0234476	0.00764662	0.00238895	26	478	-0.0164502	0.00663406	0.0133813	-0.0157756	0.00270521	6.1509e-09	77	0.00322363	9.89485e-07	-0.0168526	0.00271109	-6.21617	5.09435e-10	0	0.859157	0.650783	6.15374e-07	37	6	158490013	6	158410001	F			NA	NA	SYNJ2	NM_003898	Body					TRUE				TRUE
cg22052056	-0.0228326	0.00971834	0.0195308	26	478	-0.0223515	0.0118447	0.0595604	-0.0213312	0.0032943	1.12274e-10	77	0.00392561	5.51534e-08	-0.0216116	0.0034793	-6.21149	5.24838e-10	0	0.0247904	0.987681	6.32379e-07	37	20	31351813	20	30815474	F			NA	NA	DNMT3B;DNMT3B;DNMT3B	NM_175849;NM_006892;NM_175848	5'UTR;5'UTR;5'UTR	chr20:31350149-31351263	S_Shore		RDMR	NA		20:31351662-31351861	Unclassified_Cell_type_specific	NA
cg07765674	-0.0270656	0.00881826	0.0023669	26	478	-0.0175086	0.0109433	0.110055	-0.0207617	0.00334459	6.2175e-10	77	0.00398554	1.89587e-07	-0.0214022	0.00344695	-6.20901	5.33197e-10	0	0.564878	0.753942	6.40833e-07	37	5	148494024	5	148474217	R			NA	NA								TRUE		5:148493908-148494084	Unclassified_Cell_type_specific	NA
cg02453726	-0.0297601	0.00855093	0.000584731	26	478	-0.0115621	0.00554634	0.0374582	-0.0167663	0.00280064	2.42932e-09	77	0.00333734	5.065e-07	-0.016829	0.00271195	-6.20551	5.45199e-10	0.37285	3.18903	0.203007	6.53611e-07	37	5	141339766	5	141319950	F		rs75001959	NA	NA	PCDH12	NM_016580	TSS1500					TRUE		5:141339595-141339883	Unclassified	NA
cg12421513	-0.0116921	0.00634628	0.0665314	26	478	-0.0103436	0.0154719	0.504006	-0.0204213	0.00284261	8.73644e-13	77	0.00338736	1.65297e-09	-0.018193	0.0029341	-6.20055	5.62652e-10	0	1.73945	0.419067	6.71429e-07	37	1	25599066	1	25471653	F			NA	NA	RHD;RHD	NM_016124;NM_001127691	1stExon;1stExon					NA				NA
cg01252023	-0.0409035	0.0127356	0.00148095	26	478	-0.029864	0.0076198	9.73923e-05	-0.0212514	0.00458131	3.67427e-06	77	0.00545926	9.91242e-05	-0.0259843	0.00419069	-6.20049	5.62875e-10	0.160773	2.38315	0.303743	6.71429e-07	37	11	67207574	11	66964150	F			NA	NA	CORO1B;CORO1B	NM_001018070;NM_020441	Body;Body	chr11:67203319-67203662	S_Shelf			NA	11:66964001-66964228			NA
cg01429256	-0.0173483	0.00632973	0.00654339	26	478	-0.0184963	0.00607934	0.00243265	-0.0119592	0.00209456	1.25669e-08	77	0.00249596	1.65594e-06	-0.0134243	0.00216913	-6.18881	6.06196e-10	0	1.4249	0.49044	7.21301e-07	37	17	17687834	17	17628559	F			NA	NA	RAI1	NM_030665	5'UTR	chr17:17685016-17687240	S_Shore			TRUE		17:17687648-17689049	Unclassified	NA
cg20179907	-0.0291508	0.00931256	0.00194038	26	478	-0.0241684	0.00870538	0.00564333	-0.0200566	0.00361908	3.28354e-08	77	0.00431263	3.30853e-06	-0.0220838	0.0035693	-6.18714	6.12639e-10	0	0.85417	0.652408	7.27154e-07	37	11	72336908	11	72014556	F	rs71477736		NA	NA	PDE2A;PDE2A;PDE2A;PDE2A	NM_001143839;NR_026572;NM_001146209;NM_002599	Body;Body;Body;Body					TRUE				NA
cg27175509	-0.0188536	0.00808672	0.0204751	26	478	-0.0230796	0.0109755	0.0358309	-0.018829	0.00296391	2.47663e-10	77	0.0035319	9.76041e-08	-0.0191727	0.00310449	-6.17581	6.58241e-10	0	0.137739	0.933448	7.79341e-07	37	2	149891051	2	149599297	F	rs7603165		NA	NA				chr2:149895022-149895808	N_Shelf			NA				NA
cg06537575	-0.0147742	0.00756422	0.0518436	26	478	-0.0176031	0.0153631	0.252261	-0.0156313	0.00228233	9.20136e-12	77	0.00271971	9.06214e-09	-0.0155891	0.00252452	-6.17507	6.61362e-10	0	0.0290316	0.985589	7.81098e-07	37	7	138347530	7	137998070	R			NA	NA	SVOPL;SVOPL	NM_001139456;NM_174959	Body;Body	chr7:138348962-138349444	N_Shore		RDMR	TRUE				NA
cg12363903	0.005632	0.0146619	0.701191	26	478	-0.0281368	0.00576154	1.28743e-06	-0.025452	0.00493288	2.65512e-07	77	0.00587821	1.49187e-05	-0.024452	0.00396161	-6.17223	6.73319e-10	0.569712	4.64805	0.0978789	7.93257e-07	37	5	134526269	5	134554168	F			NA	NA				chr5:134526927-134527419	N_Shore		CDMR	NA	5:134554072-134554208			NA
cg22621734	-0.0170317	0.00773382	0.0285039	26	478	-0.0042025	0.0053638	0.433599	-0.0175138	0.00240042	3.88267e-13	77	0.00286043	9.19477e-10	-0.0148037	0.00239941	-6.16971	6.84137e-10	0.590746	4.88694	0.0868588	8.04016e-07	37	5	148442740	5	148422933	R			NA	NA	SH3TC2	NM_024577	TSS200					TRUE				TRUE
cg14987431	-0.03429	0.0126741	0.00725861	26	478	-0.0234889	0.00455646	3.28822e-07	-0.0117779	0.00312461	0.000167166	77	0.0037234	0.00156033	-0.0173439	0.00281136	-6.16923	6.86215e-10	0.657602	5.84115	0.0539027	8.04477e-07	37	10	94455650	10	94445630	R			NA	NA				chr10:94455524-94455896	Island			NA	10:94445505-94445898			TRUE
cg02727079	-0.0416717	0.0130788	0.00161283	26	478	-0.0262363	0.0135939	0.0540032	-0.0305056	0.00513547	3.21567e-09	77	0.00611962	6.19976e-07	-0.0316167	0.0051326	-6.15997	7.27591e-10	0	0.780672	0.676829	8.48971e-07	37	6	17986167	6	18094146	R			NA	NA	KIF13A;KIF13A;KIF13A;KIF13A	NM_022113;NM_001105567;NM_001105568;NM_001105566	Body;Body;Body;Body	chr6:17987415-17988405	N_Shore			NA				NA
cg19577671	-0.0247424	0.00740459	0.000952329	26	478	-0.0206069	0.00642407	0.00139759	-0.0174786	0.00353151	7.90966e-07	77	0.00420829	3.27616e-05	-0.0195838	0.00317923	-6.15994	7.27727e-10	0	0.760979	0.683527	8.48971e-07	37	19	42782524	19	47474364	R			NA	NA				chr19:42784074-42785542	N_Shore			TRUE				TRUE
cg07918509	-0.0251269	0.00704425	0.000427845	26	478	-0.0204226	0.0153147	0.182786	-0.0172295	0.00292447	4.30598e-09	77	0.00348491	7.65209e-07	-0.0188478	0.00306056	-6.15829	7.3534e-10	0	1.02076	0.600267	8.5576e-07	37	17	62083407	17	59437139	R			NA	TRUE	ICAM2;ICAM2;ICAM2;ICAM2;ICAM2	NM_001099786;NM_000873;NM_001099788;NM_001099789;NM_001099787	Body;Body;Body;Body;Body					NA				TRUE
cg05721476	-0.0254665	0.00876405	0.0039703	26	478	-0.0258789	0.00822852	0.00172976	-0.0161676	0.00292839	3.69463e-08	77	0.00348958	3.60206e-06	-0.0185741	0.00301635	-6.15779	7.37653e-10	0	1.88216	0.390207	8.56363e-07	37	10	46076550	10	45396556	F			NA	NA	MARCH8;MARCH8	NM_001002265;NM_145021	5'UTR;5'UTR					TRUE		10:46076333-46076592	Promoter_Associated	NA
cg07986199	-0.0225625	0.015439	0.145083	26	478	-0.0362634	0.00811969	9.26116e-06	-0.028542	0.00587974	1.27758e-06	77	0.00700651	4.62854e-05	-0.0308582	0.00501676	-6.15103	7.69826e-10	0	0.841142	0.656672	8.91545e-07	37	12	2743038	12	2613299	R			NA	NA	CACNA1C;CACNA1C;CACNA1C;CACNA1C;CACNA1C;CACNA1C;CACNA1C;CACNA1C;CACNA1C;CACNA1C;CACNA1C;CACNA1C;CACNA1C;CACNA1C;CACNA1C;CACNA1C;CACNA1C;CACNA1C;CACNA1C;CACNA1C;CACNA1C;CACNA1C;CACNA1C	NM_001129844;NM_001129827;NM_001129839;NM_001129834;NM_001129841;NM_000719;NM_001129830;NM_001167625;NM_001129843;NM_001167624;NM_001129835;NM_001129837;NM_001167623;NM_001129840;NM_199460;NM_001129833;NM_001129832;NM_001129829;NM_001129846;NM_001129836;NM_001129838;NM_001129831;NM_001129842	Body;Body;Body;Body;Body;Body;Body;Body;Body;Body;Body;Body;Body;Body;Body;Body;Body;Body;Body;Body;Body;Body;Body					NA	12:2613296-2613501			NA
cg18645642	-0.0342608	0.00819457	3.93988e-05	26	478	-0.0317081	0.0149489	0.0342584	-0.0236687	0.00481774	9.51786e-07	77	0.005741	3.74366e-05	-0.0275657	0.00448528	-6.14582	7.95496e-10	0	1.20506	0.547425	9.19043e-07	37	1	8631756	1	8554343	R			NA	NA	RERE;RERE	NM_012102;NM_001042681	Body;Body					TRUE				NA
cg10288525	-0.0185026	0.00920238	0.0453702	26	478	-0.0220648	0.0124311	0.076331	-0.0239219	0.0036177	4.54608e-11	77	0.00431098	2.87207e-08	-0.0228675	0.00372451	-6.13972	8.26645e-10	0	0.288979	0.865464	9.52723e-07	37	13	33455187	13	32353187	R			NA	NA								TRUE				NA
cg02056751	-0.0270025	0.0113581	0.0181413	26	478	-0.0224912	0.00941106	0.0171133	-0.0215514	0.00352119	1.06956e-09	77	0.00419599	2.80351e-07	-0.0222485	0.0036312	-6.12703	8.95361e-10	0	0.203449	0.903278	1.02943e-06	37	11	2320647	11	2277223	F			NA	NA	C11orf21;C11orf21	NR_024621;NM_001142946	Body;3'UTR					NA		11:2320408-2320808	Unclassified_Cell_type_specific	TRUE
cg01807748	-0.0182303	0.00885101	0.0403982	26	478	-0.0255643	0.0166739	0.125673	-0.0148205	0.00221779	2.84649e-11	77	0.0026428	2.04838e-08	-0.0153355	0.00250362	-6.12534	9.04881e-10	0	0.521279	0.770559	1.03788e-06	37	1	94534645	1	94307233	R			NA	NA	ABCA4	NM_000350	Body					TRUE				NA
cg22964469	-0.0382037	0.00661245	2.10604e-08	26	478	-0.020424	0.00683393	0.00289883	-0.011124	0.00344506	0.00125744	77	0.00410526	0.00673479	-0.0190227	0.00310657	-6.12339	9.16059e-10	0.835504	12.1583	0.00229008	1.04818e-06	37	11	121337508	11	120842718	R			TRUE	NA	SORL1	NM_003105	Body					TRUE				TRUE
cg07285481	-0.028792	0.00903267	0.00160564	26	478	-0.0251967	0.0119495	0.0353269	-0.0176105	0.00298872	4.28461e-09	77	0.00356147	7.6247e-07	-0.0195491	0.00319277	-6.12293	9.18674e-10	0	1.56675	0.456861	1.04866e-06	37	16	81667167	16	80224668	F	rs34981866		NA	NA	CMIP;CMIP	NM_030629;NM_198390	Body;Body					TRUE		16:81666329-81667241	Promoter_Associated	NA
cg25966016	-0.0522801	0.0105598	1.31112e-06	26	478	-0.0160013	0.00936856	0.0880758	-0.0199786	0.00387981	2.80335e-07	77	0.00462333	1.55143e-05	-0.0236179	0.00385918	-6.11994	9.36133e-10	0.768729	8.64787	0.0132477	1.06603e-06	37	10	134353618	10	134203608	F			NA	NA	INPP5A	NM_005539	Body	chr10:134350302-134351119	S_Shelf			TRUE		10:134352924-134353672	Promoter_Associated_Cell_type_specific	TRUE
cg15441416	-0.0288496	0.0105174	0.00649926	26	478	-0.0138852	0.00308009	7.64845e-06	-0.0231565	0.00546266	2.32067e-05	77	0.00650952	0.000374639	-0.0164501	0.00269144	-6.112	9.83893e-10	0.364034	3.14482	0.207544	1.11775e-06	37	19	54972047	19	59663859	F			NA	NA	LENG8	NM_052925	Body	chr19:54971878-54972090	Island			NA	19:59663762-59664545	19:54971904-54972090	Gene_Associated_Cell_type_specific	NA
cg15283950	-0.025283	0.0144286	0.0808727	26	478	-0.0213271	0.00679082	0.00175588	-0.0307949	0.0051332	2.25095e-09	77	0.00611691	4.79405e-07	-0.0264392	0.00433497	-6.09906	1.06693e-09	0	1.08016	0.582703	1.2092e-06	37	11	10715217	11	10671793	R			NA	NA	MRVI1;MRVI1;MRVI1;MRVI1;MRVI1	NM_001100163;NM_001100163;NM_130385;NM_130385;NM_001100167	1stExon;5'UTR;1stExon;5'UTR;TSS200			low-CpG:10671608-10672092		TRUE				NA
cg27433482	-0.0266916	0.00724359	0.000277047	26	478	-0.018919	0.013579	0.163976	-0.0161035	0.00279576	9.37217e-09	77	0.00333154	1.3404e-06	-0.017998	0.00295425	-6.09223	1.11346e-09	0	1.76839	0.413046	1.25895e-06	37	1	211498962	1	209565585	R			NA	NA	TRAF5;TRAF5	NM_004619;NM_001033910	TSS1500;TSS1500	chr1:211500151-211500636	N_Shore			NA		1:211498944-211499108	Unclassified_Cell_type_specific	NA
cg20430909	-0.0326684	0.0102841	0.00166511	26	478	-0.0184676	0.00737365	0.0124834	-0.0233919	0.00419003	2.60535e-08	77	0.004993	2.80047e-06	-0.0233499	0.00383596	-6.08709	1.1498e-09	0	1.25952	0.532721	1.29697e-06	37	4	158917335	4	159136785	F			NA	NA								TRUE				NA
cg02416781	-0.0232662	0.0104351	0.0266058	26	478	-0.0239201	0.00960372	0.0129755	-0.0191416	0.00314009	1.24511e-09	77	0.00374185	3.12819e-07	-0.0201224	0.00330686	-6.08505	1.16454e-09	0	0.315835	0.85392	1.3105e-06	37	5	82331856	5	82367612	R			NA	NA								TRUE				NA
cg23507953	-0.0463909	0.0105123	1.4807e-05	26	478	-0.0250512	0.0116225	0.0314645	-0.0189293	0.00367377	2.75661e-07	77	0.0043778	1.53274e-05	-0.0232106	0.00381718	-6.08055	1.19774e-09	0.657756	5.84378	0.0538319	1.34468e-06	37	17	46638127	17	43993126	R			NA	NA	HOXB3	NM_002146	5'UTR	chr17:46641534-46642110	N_Shelf			TRUE		17:46638064-46638206	Unclassified_Cell_type_specific	NA
cg14553895	-0.0547128	0.0130867	3.94173e-05	26	478	-0.0267056	0.0120993	0.0276188	-0.0298296	0.00592981	5.21681e-07	77	0.00706618	2.42718e-05	-0.0336206	0.00553022	-6.07943	1.20613e-09	0.377361	3.21213	0.200675	1.35093e-06	37	3	178899170	3	180381864	F			NA	NA	PIK3CA	NM_006218	5'UTR					TRUE				NA
cg02569509	-0.0436698	0.0117036	0.000232722	26	478	-0.022639	0.0104899	0.0312474	-0.0262874	0.00487442	7.53726e-08	77	0.00580854	6.02105e-06	-0.0283241	0.00466112	-6.07668	1.22698e-09	0.0636219	2.13589	0.343714	1.36871e-06	37	7	142423070	7	142102649	R			NA	NA								NA				NA
cg00776080	-0.0185339	0.0065722	0.00516168	26	478	-0.00466731	0.00349997	0.182784	-0.0127069	0.00187436	1.47982e-11	77	0.00223355	1.27723e-08	-0.0109987	0.00181001	-6.07658	1.22775e-09	0.613291	5.17184	0.0753267	1.36871e-06	37	12	53442322	12	51728589	R			NA	NA	TENC1;TENC1	NM_198316;NM_015319	5'UTR;TSS1500	chr12:53440579-53440840	S_Shore			TRUE		12:53441876-53443325	Promoter_Associated	NA
cg02222982	-0.0271205	0.0100324	0.00730641	26	478	-0.0296757	0.00943992	0.00173791	-0.0182219	0.0033072	3.93546e-08	77	0.00394098	3.76975e-06	-0.0207579	0.00341906	-6.07124	1.26928e-09	0	1.70875	0.42555	1.41172e-06	37	11	67207599	11	66964175	F			NA	NA	CORO1B;CORO1B	NM_001018070;NM_020441	Body;Body	chr11:67203319-67203662	S_Shelf			NA	11:66964001-66964228	11:67207594-67208409	Unclassified	NA
cg16248287	-0.0243841	0.00807328	0.00276951	26	478	-0.0153222	0.00587097	0.00924912	-0.0189161	0.00341447	3.31995e-08	77	0.00406881	3.33493e-06	-0.0187216	0.00308962	-6.05952	1.3653e-09	0	0.829497	0.660507	1.51498e-06	37	10	21804965	10	21844971	F			NA	NA	C10orf140	NM_207371	Body	chr10:21805197-21805459	N_Shore		CDMR	NA		10:21804943-21805025	Unclassified_Cell_type_specific	NA
cg01316378	-0.0398112	0.0127486	0.00198849	26	478	-0.0271498	0.00725989	0.000199047	-0.0262759	0.00591811	9.3639e-06	77	0.00705224	0.000194622	-0.0284836	0.00470189	-6.05791	1.37902e-09	0	0.921252	0.630888	1.52666e-06	37	10	63629580	10	63299586	F			NA	NA							RDMR	TRUE				NA
cg13279476	-0.0438587	0.0100883	1.96009e-05	26	478	-0.0172908	0.00633719	0.00651979	-0.0176709	0.00366441	1.49856e-06	77	0.00436665	5.19259e-05	-0.0205142	0.00338699	-6.05676	1.38894e-09	0.668731	6.03739	0.048865	1.53408e-06	37	3	15372965	3	15347969	F	rs78984649		NA	NA	SH3BP5;SH3BP5	NM_004844;NM_001018009	Body;5'UTR	chr3:15373314-15374209	N_Shore			NA		3:15372866-15374668	Promoter_Associated_Cell_type_specific	NA
cg14161821	-0.0523212	0.0124473	3.58954e-05	26	478	-0.018608	0.0111006	0.0941179	-0.0273096	0.00504974	6.93195e-08	77	0.00601746	5.66857e-06	-0.0294623	0.0048687	-6.05137	1.43617e-09	0.551237	4.45669	0.107706	1.58259e-06	37	9	6955559	9	6945559	R			NA	NA	KDM4C;KDM4C;KDM4C;KDM4C	NM_015061;NM_001146694;NM_001146695;NM_001146696	Body;Body;Body;Body					TRUE				NA
cg09938049	-0.0171945	0.00991948	0.0841772	26	478	-0.0239363	0.0114206	0.0364442	-0.0195821	0.00303103	1.23495e-10	77	0.00361189	5.90781e-08	-0.0196786	0.00325329	-6.04884	1.45891e-09	0	0.20241	0.903748	1.60394e-06	37	12	54747206	12	53033473	R			NA	NA								TRUE				NA
cg20234060	-0.0156038	0.00813114	0.0560474	26	478	-0.015299	0.00448704	0.000687294	-0.0137962	0.0025045	3.96198e-08	77	0.00298445	3.78804e-06	-0.0143721	0.00237647	-6.04767	1.46958e-09	0	0.102855	0.949873	1.61195e-06	37	11	67183546	11	66940122	R			NA	NA	ATPGD1;ATPGD1	NM_020811;NM_001166222	5'UTR;5'UTR	chr11:67182965-67183393	S_Shore			TRUE				NA
cg27269962	-0.0281081	0.00823036	0.000736605	26	478	-0.018395	0.013254	0.165604	-0.0188359	0.0032238	5.75536e-09	77	0.0038416	9.43197e-07	-0.0203591	0.00336688	-6.04688	1.4768e-09	0	1.06561	0.586955	1.61615e-06	37	7	127540997	7	127328233	F			NA	NA	SND1	NM_014390	Body					TRUE		7:127540856-127541069	Unclassified_Cell_type_specific	NA
cg22007809	-0.0517412	0.0128002	6.93127e-05	26	478	-0.00835522	0.0131326	0.524838	-0.0298456	0.00497672	2.27994e-09	77	0.00593045	4.83848e-07	-0.0300695	0.00497921	-6.039	1.55068e-09	0.642976	5.60186	0.0607535	1.69312e-06	37	2	202278709	2	201986954	R			NA	NA	TRAK2	NM_015049	Body					TRUE		2:202278681-202279183	Unclassified	NA
cg06128881	-0.0375424	0.0101763	0.000272597	26	478	-0.0363731	0.0158164	0.0217531	-0.0201827	0.00372951	6.79917e-08	77	0.00444422	5.59012e-06	-0.0237972	0.0039441	-6.0336	1.60343e-09	0.358581	3.11809	0.210337	1.74672e-06	37	X	46616842	X	46501786	R			NA	NA	SLC9A7	NM_032591	Body	chrX:46618013-46618969	N_Shore			TRUE				NA
cg13657200	-0.0188371	0.0090776	0.0389336	26	478	-0.0223168	0.0102022	0.0290352	-0.0203426	0.00326322	5.2687e-10	77	0.00388858	1.68246e-07	-0.0203506	0.00337338	-6.03269	1.61248e-09	0	0.0649447	0.968049	1.75258e-06	37	9	117266029	9	116305850	R			NA	NA	DFNB31;DFNB31	NM_015404;NM_001083885	Body;TSS1500	chr9:117266468-117268094	N_Shore			NA				NA
cg08531489	-0.015547	0.00670958	0.0212533	26	478	-0.0194609	0.0106319	0.0676047	-0.0148613	0.00236566	3.88541e-10	77	0.00281901	1.35066e-07	-0.0152178	0.0025246	-6.02778	1.66228e-09	0	0.177669	0.914997	1.80259e-06	37	17	42189331	17	39544857	R			NA	NA	HDAC5;HDAC5	NM_001015053;NM_005474	Body;Body					TRUE		17:42189058-42189454	Unclassified_Cell_type_specific	NA
cg02194684	-0.0513885	0.0134125	0.000158912	26	478	-0.0189454	0.0120154	0.115297	-0.028296	0.00499842	1.66515e-08	77	0.00595631	2.02828e-06	-0.0298597	0.00495851	-6.0219	1.72385e-09	0.42371	3.47047	0.176358	1.86513e-06	37	5	31853945	5	31889702	R			NA	NA	PDZD2	NM_178140	Body	chr5:31855003-31855426	N_Shore			NA				NA
cg22637865	-0.0389384	0.0130307	0.00306748	26	478	-0.0384384	0.0116094	0.000976642	-0.0215497	0.00411482	1.75802e-07	77	0.00490337	1.10842e-05	-0.0256974	0.00426786	-6.02114	1.7319e-09	0.322611	2.95251	0.228492	1.8696e-06	37	22	43486524	22	41816468	F			NA	NA	TTLL1;TTLL1	NM_012263;NR_027779	TSS1500;TSS1500	chr22:43485057-43485545	S_Shore			NA				TRUE
cg20277282	-0.0234631	0.0059158	9.3872e-05	26	478	-0.00815766	0.00380697	0.0324659	-0.00871695	0.00157052	3.13046e-08	77	0.00187149	3.19664e-06	-0.00971612	0.00161567	-6.01369	1.81351e-09	0.658268	5.85254	0.0535965	1.95327e-06	37	4	8230053	4	8280953	R			NA	NA	SH3TC1	NM_018986	Body					TRUE	4:8279878-8281265	4:8229970-8231542	Unclassified	TRUE
cg08376310	-0.0269336	0.0118095	0.0233567	26	478	-0.0208482	0.00676437	0.00213499	-0.0220035	0.00397205	3.32716e-08	77	0.00473325	3.34014e-06	-0.0221406	0.00368453	-6.00908	1.86582e-09	0	0.202058	0.903907	2.00509e-06	37	11	2858621	11	2815197	F	rs74046911		NA	NA	KCNQ1;KCNQ1	NM_000218;NM_181798	Body;Body				DMR	TRUE				TRUE
cg26884773	-0.0181602	0.015726	0.249209	26	478	-0.0290774	0.00812778	0.000370345	-0.0288264	0.00511149	1.88374e-08	77	0.00609105	2.21683e-06	-0.0279739	0.00465572	-6.00851	1.8724e-09	0	0.427447	0.807572	2.00765e-06	37	1	235256863	1	233323486	R			NA	NA								NA	1:233323361-233323765	1:235256340-235257699	Unclassified	TRUE
cg08973950	-0.0399956	0.0132591	0.0028041	26	478	-0.0320147	0.00840978	0.000152873	-0.0254849	0.00581114	1.20173e-05	77	0.00692478	0.000233002	-0.0297834	0.00495794	-6.0072	1.88755e-09	0	1.04892	0.591874	2.01935e-06	37	7	1083309	7	1049835	F	rs77116012		NA	NA	C7orf50;C7orf50;C7orf50	NM_001134395;NM_032350;NM_001134396	Body;Body;Body	chr7:1084387-1084595	N_Shore			NA	7:1049652-1050000	7:1083296-1085050	Promoter_Associated	NA
cg21534578	-0.0229243	0.0124699	0.0671192	26	478	-0.0158216	0.00941452	0.0932886	-0.0210798	0.00322042	7.07391e-11	77	0.00383758	3.95179e-08	-0.0205254	0.00341761	-6.00577	1.90423e-09	0	0.307511	0.857482	2.03264e-06	37	1	197745159	1	196011782	R			NA	NA	DENND1B;DENND1B	NM_144977;NM_001142795	TSS1500;TSS1500	chr1:197743931-197744788	S_Shore			TRUE		1:197745048-197745377	Promoter_Associated	NA
cg05765647	-0.0343686	0.0107035	0.00148487	26	478	-0.0223542	0.0130456	0.0870482	-0.02448	0.00422999	7.98678e-09	77	0.00504061	1.19445e-06	-0.0258481	0.00430481	-6.00446	1.9197e-09	0	0.779078	0.677369	2.04251e-06	37	7	2648017	7	2614543	F			NA	NA	IQCE;IQCE	NM_001100390;NM_152558	Body;Body	chr7:2645524-2645765	S_Shelf			NA	7:2614378-2614544	7:2648012-2649725	Unclassified	NA
cg19510472	-0.0249694	0.00974217	0.010925	26	478	-0.0234755	0.0116596	0.044448	-0.0236906	0.00394132	2.09681e-09	77	0.00469663	4.55504e-07	-0.0238787	0.00397695	-6.00426	1.92204e-09	0	0.015335	0.992362	2.04251e-06	37	19	14142205	19	14003205	R			NA	NA	IL27RA	NM_004843	TSS200	chr19:14142398-14142977	N_Shore			NA		19:14141765-14143437	Promoter_Associated	NA
cg19991723	-0.028116	0.00980865	0.00448178	26	478	-0.0260662	0.0140223	0.0634521	-0.0203196	0.00341263	2.95436e-09	77	0.00406661	5.83232e-07	-0.0217714	0.0036286	-5.99994	1.97388e-09	0	0.639654	0.726275	2.09294e-06	37	8	50020154	8	50182707	R			NA	NA								TRUE				NA
cg09744397	-0.0321007	0.00914695	0.000526856	26	478	-0.0192687	0.0141791	0.174594	-0.0210076	0.00366845	1.13909e-08	77	0.00437146	1.54274e-06	-0.0227971	0.0037999	-5.9994	1.98043e-09	0	1.26405	0.531515	2.09523e-06	37	15	102265293	15	100082816	R			NA	NA	TARSL2	NM_152334	TSS1500	chr15:102264097-102264750	S_Shore			NA				NA
cg15269394	-0.0238327	0.00855451	0.00571916	26	478	-0.0358978	0.0125805	0.00445041	-0.0192607	0.00346548	3.00021e-08	77	0.0041296	3.10023e-06	-0.0213924	0.00356638	-5.99834	1.99347e-09	0	1.67725	0.432304	2.10435e-06	37	17	40672083	17	37925609	F			NA	NA	ATP6V0A1;ATP6V0A1;ATP6V0A1	NM_005177;NM_001130021;NM_001130020	Body;Body;Body					TRUE		17:40671924-40673373	Unclassified_Cell_type_specific	TRUE
cg13867370	-0.0386471	0.0103065	0.000217032	26	478	-0.0259882	0.00907173	0.00429629	-0.0209909	0.00440213	1.95693e-06	77	0.00524574	6.29406e-05	-0.02491	0.00415567	-5.99424	2.04442e-09	0.148499	2.34879	0.309005	2.15338e-06	37	9	71589563	9	70779383	F			NA	NA	PIP5K1B	NM_003558	Body					NA		9:71589382-71589753	Unclassified_Cell_type_specific	NA
cg17693604	-0.0402602	0.013245	0.00260369	26	478	-0.0347997	0.0118406	0.00339907	-0.0236641	0.00445608	1.18292e-07	77	0.00531003	8.33138e-06	-0.0272673	0.00455023	-5.99251	2.06631e-09	0	1.82744	0.40103	2.17163e-06	37	19	3046805	19	2997805	F			NA	NA	TLE2	NM_001144761	5'UTR	chr19:3047224-3047444	N_Shore			NA		19:3046655-3048081	Unclassified_Cell_type_specific	NA
cg12779520	-0.0226711	0.00929614	0.0153895	26	478	-0.0207639	0.00718866	0.00398938	-0.0151457	0.00267952	1.74944e-08	77	0.00319302	2.10177e-06	-0.0166635	0.00278416	-5.98509	2.1627e-09	0	0.968932	0.616026	2.26794e-06	37	11	60774952	11	60531528	F	rs74333693		NA	NA	CD6	NM_006725	Body	chr11:60775036-60776307	N_Shore			NA				TRUE
cg14004678	-0.043222	0.011098	0.000124386	26	478	-0.0239514	0.00900164	0.00797169	-0.0190398	0.00380364	5.92789e-07	77	0.00453256	2.6613e-05	-0.0227564	0.00380319	-5.98351	2.18383e-09	0.511076	4.09061	0.129341	2.28508e-06	37	17	77001516	17	74513111	F			NA	NA	CANT1;CANT1;CANT1	NM_001159773;NM_001159772;NM_138793	5'UTR;5'UTR;5'UTR			low-CpG:74513085-74513179		NA				NA
cg20951194	-0.0055158	0.0069917	0.430866	26	478	-0.00815055	0.00243753	0.000869733	-0.0145735	0.00232979	4.60413e-10	77	0.00277627	1.52656e-07	-0.0105977	0.00177191	-5.98094	2.2186e-09	0.442441	3.58707	0.166371	2.31638e-06	37	1	1396296	1	1386159	F	rs76815729		NA	NA	ATAD3C	NM_001039211	Body	chr1:1396085-1396338	Island			NA				NA
cg00501876	-0.0299	0.01023	0.00376643	26	478	-0.0208129	0.0105145	0.0481506	-0.0163373	0.00274288	2.91824e-09	77	0.00326851	5.78082e-07	-0.0178531	0.00298533	-5.98028	2.22752e-09	0	1.68105	0.431483	2.32062e-06	37	3	39193251	3	39168255	R			NA	NA	CSRNP1	NM_033027	5'UTR	chr3:39194241-39195359	N_Shore			NA				TRUE
cg25727671	-0.0307629	0.00967189	0.00164288	26	478	-0.0332481	0.0165612	0.0450644	-0.0217562	0.00383639	1.57166e-08	77	0.00457159	1.94556e-06	-0.0239783	0.00401015	-5.97941	2.23942e-09	0	1.04163	0.594037	2.32599e-06	37	7	27193351	7	27159876	F			NA	NA	HOXA7	NM_006896	3'UTR	chr7:27194583-27194827	N_Shore		RDMR	NA				NA
cg14438221	-0.0102523	0.00905999	0.258818	26	478	-0.0299193	0.0157502	0.057888	-0.0271544	0.00392183	5.47888e-12	77	0.0046734	6.23126e-09	-0.024013	0.00401609	-5.9792	2.24243e-09	0.310193	2.89936	0.234645	2.32599e-06	37	17	77898978	17	75513573	F			NA	NA				chr17:77901065-77901333	N_Shelf			TRUE		17:77898885-77899067	Unclassified_Cell_type_specific	TRUE
cg10482356	-0.0220351	0.00939902	0.019791	26	478	-0.028206	0.0142736	0.0485306	-0.0211096	0.00343999	9.68398e-10	77	0.00409922	2.60967e-07	-0.0217078	0.00363362	-5.97413	2.31314e-09	0	0.229769	0.891469	2.39414e-06	37	16	56328421	16	54885922	R			NA	NA	GNAO1;GNAO1	NM_020988;NM_138736	Body;Body					TRUE				NA
cg26897909	-0.0294411	0.00775405	0.000181426	26	478	-0.0324762	0.0157867	0.0400322	-0.0175127	0.0033317	1.58496e-07	77	0.00397018	1.02866e-05	-0.0205861	0.00344855	-5.9695	2.37977e-09	0.190497	2.47065	0.29074	2.45777e-06	37	1	206629196	1	204695819	F			NA	NA	SRGAP2;SRGAP2;SRGAP2	NM_001170637;NM_015326;NM_001042758	Body;Body;3'UTR					TRUE				NA
cg26781524	-0.0383395	0.0106741	0.000390786	26	478	-0.0281241	0.0129118	0.0297203	-0.0232669	0.00441505	1.47363e-07	77	0.00526114	9.76075e-06	-0.0264381	0.0044323	-5.96488	2.44812e-09	0	1.62355	0.444069	2.5229e-06	37	16	81272080	16	79829581	R			NA	NA	BCMO1	NM_017429	TSS1500					TRUE				NA
cg13277254	-0.0206996	0.0109547	0.0599003	26	478	-0.0272911	0.0122732	0.0264857	-0.0203917	0.00327633	5.6099e-10	77	0.00390419	1.76036e-07	-0.0209919	0.00352286	-5.95878	2.54124e-09	0	0.287777	0.865984	2.6085e-06	37	5	171333801	5	171266406	R			NA	NA	FBXW11;FBXW11;FBXW11	NM_033645;NM_012300;NM_033644	Body;Body;Body					TRUE				NA
cg06564875	-0.0112485	0.00653824	0.0865154	26	478	-0.0111783	0.0160439	0.486197	-0.020619	0.00297407	5.14703e-12	77	0.00354401	5.95622e-09	-0.0182253	0.00305859	-5.95873	2.54212e-09	0	1.78777	0.409063	2.6085e-06	37	5	157353780	5	157286358	R			NA	NA								TRUE		5:157353765-157353831	Unclassified_Cell_type_specific	NA
cg09244312	-0.00469774	0.0089404	0.599706	26	478	-0.0201257	0.0115779	0.0825921	-0.0226199	0.00318301	1.52068e-12	77	0.003793	2.46768e-09	-0.0199061	0.00334303	-5.9545	2.60861e-09	0.412789	3.40593	0.182143	2.67098e-06	37	13	42120657	13	41018657	R			NA	NA								TRUE				TRUE
cg09197279	-0.0110205	0.00904316	0.224052	26	478	-0.0214616	0.0149411	0.151324	-0.0217356	0.00317291	9.10418e-12	77	0.00378096	8.9929e-09	-0.0202095	0.00339698	-5.94925	2.69378e-09	0	1.20247	0.548135	2.75228e-06	37	2	196966508	2	196674753	F			NA	NA								TRUE		2:196966415-196966696	Unclassified_Cell_type_specific	NA
cg21517792	-0.00805524	0.00988388	0.415806	26	478	-0.0155174	0.00483562	0.00139179	-0.0171388	0.00286544	2.51e-09	77	0.00341457	5.1857e-07	-0.0159691	0.00268442	-5.94879	2.70132e-09	0	0.767162	0.681417	2.75409e-06	37	14	105885531	14	104956576	R			NA	NA	MTA1	NM_004689	TSS1500	chr14:105881312-105881747	S_Shelf			NA				NA
cg22672067	-0.000465725	0.0103654	0.964196	26	478	-0.0292886	0.00747292	9.73774e-05	-0.0254465	0.00421307	1.75606e-09	77	0.00502045	4.00834e-07	-0.0229991	0.00386654	-5.94822	2.71069e-09	0.647382	5.67186	0.0586638	2.75775e-06	37	15	74495637	15	72282690	R			NA	NA	STRA6;STRA6;STRA6;STRA6;STRA6	NM_001142617;NM_022369;NM_001142618;NM_001142619;NM_001142620	5'UTR;TSS1500;TSS200;5'UTR;5'UTR					NA				TRUE
cg00316080	-0.0362309	0.00901894	7.66225e-05	26	478	-0.015955	0.0153253	0.298189	-0.0190366	0.00346249	4.20544e-08	77	0.00412604	3.95437e-06	-0.0216699	0.00364441	-5.94606	2.74671e-09	0.365679	3.15298	0.2067	2.78845e-06	37	3	124866646	3	126349336	R			NA	NA	SLC12A8	NM_024628	Body					TRUE				NA
cg22845855	-0.01592	0.00638176	0.0132145	26	478	-0.0307492	0.0171743	0.073811	-0.0188018	0.0030602	9.24649e-10	77	0.00364665	2.52411e-07	-0.0185085	0.00311372	-5.94416	2.77879e-09	0	0.678977	0.712134	2.81503e-06	37	10	95205551	10	95195541	R			NA	NA	MYOF;MYOF	NM_133337;NM_013451	Body;Body					TRUE				TRUE
cg09955705	-0.0253224	0.0118719	0.0338398	26	478	-0.025231	0.0139295	0.0705103	-0.0211676	0.00337874	4.33224e-10	77	0.00402624	1.46099e-07	-0.0218495	0.00367764	-5.94118	2.82976e-09	0	0.173193	0.917047	2.86059e-06	37	8	30253570	8	30373112	R			NA	NA	RBPMS;RBPMS;RBPMS;RBPMS	NM_001008712;NM_001008710;NM_001008711;NM_006867	Body;Body;Body;Body					TRUE				NA
cg27084654	-0.02401	0.0125032	0.0558845	26	478	-0.0224743	0.0144471	0.120242	-0.0318716	0.00490341	9.55305e-11	77	0.00584308	4.90864e-08	-0.0295169	0.00497042	-5.93852	2.87601e-09	0	0.594014	0.743039	2.90119e-06	37	3	141118615	3	142601305	F	rs11715643		NA	NA	ZBTB38	NM_001080412	5'UTR	chr3:141120983-141121678	N_Shelf			NA				NA
cg00604410	-0.0396268	0.0119362	0.00102594	26	478	-0.0222325	0.0121013	0.0665959	-0.0220902	0.00388698	1.46528e-08	77	0.00463187	1.84973e-06	-0.0241422	0.00406697	-5.93617	2.91766e-09	0	1.90411	0.385947	2.937e-06	37	15	67417899	15	65204953	F			NA	NA	SMAD3;SMAD3	NM_001145102;NM_005902	TSS200;Body					NA				TRUE
cg12212103	-0.0407005	0.00897342	8.68208e-06	26	478	-0.0281646	0.0115295	0.0148144	-0.0157102	0.00333624	2.61671e-06	77	0.00397559	7.76059e-05	-0.0205659	0.00346664	-5.93252	2.98323e-09	0.712676	6.96078	0.0307954	2.99668e-06	37	17	48231729	17	45586728	F			NA	NA				chr17:48226223-48228625	S_Shelf			TRUE				NA
cg02743070	-0.0123408	0.00749481	0.100821	26	478	-0.0196556	0.0146249	0.179381	-0.0194397	0.00291082	2.92626e-11	77	0.00346864	2.08967e-08	-0.0182524	0.00307739	-5.93114	3.00839e-09	0	0.748508	0.687802	3.01487e-06	37	10	80834309	10	80504315	R			NA	NA	ZMIZ1	NM_020338	5'UTR	chr10:80827070-80830537	S_Shelf			TRUE				NA
cg19040266	-0.00880336	0.00837007	0.293857	26	478	-0.0278289	0.0140014	0.0472402	-0.0215793	0.00318178	1.45173e-11	77	0.00379153	1.25968e-08	-0.0198873	0.0033532	-5.93084	3.01397e-09	0.12067	2.27446	0.320706	3.01487e-06	37	5	131723239	5	131751138	R			NA	NA	SLC22A5	NM_003060	Body					TRUE				TRUE
cg02447879	-0.0300748	0.012487	0.0166969	26	478	-0.0325601	0.0157343	0.0388712	-0.0288089	0.00482253	2.62488e-09	77	0.00574671	5.35575e-07	-0.0293802	0.00495481	-5.92963	3.03613e-09	0	0.0538225	0.973448	3.03068e-06	37	17	79393682	17	77008277	R			NA	NA	BAHCC1	NM_001080519	Body	chr17:79393341-79393742	Island			NA	17:77008277-77008314			TRUE
cg07181952	-0.0116157	0.00856472	0.176175	26	478	-0.0177004	0.00581276	0.00241192	-0.0186991	0.00316581	3.93474e-09	77	0.00377249	7.1706e-07	-0.0175878	0.00296834	-5.92514	3.12036e-09	0	0.573368	0.750749	3.10825e-06	37	1	1239999	1	1229862	F			NA	NA	ACAP3	NM_030649	Body	chr1:1242400-1245185	N_Shelf			NA				NA
cg09291026	-0.0140793	0.00679289	0.0391635	26	478	-0.0224709	0.0164647	0.172751	-0.0216823	0.00332885	8.74173e-11	77	0.00396678	4.60411e-08	-0.0198618	0.00335367	-5.92241	3.17262e-09	0	0.960355	0.618673	3.15373e-06	37	14	81184965	14	80254718	R			NA	NA	C14orf145	NM_152446	Body					TRUE				NA
cg00439709	-0.0109615	0.00634169	0.0850573	26	478	-0.0206833	0.0153474	0.178191	-0.0164872	0.00248661	4.03511e-11	77	0.00296314	2.63522e-08	-0.015651	0.0026444	-5.91853	3.24823e-09	0	0.733959	0.692824	3.22217e-06	37	6	74404526	6	74461247	F			NA	NA	CD109;CD109;CD109	NM_001159588;NM_133493;NM_001159587	TSS1500;TSS1500;TSS1500	chr6:74405600-74406021	N_Shore			NA				NA
cg00770316	-0.0232306	0.00940497	0.0141355	26	478	-0.0342704	0.0130184	0.00866069	-0.0191602	0.00333127	9.84197e-09	77	0.00396967	1.3885e-06	-0.020836	0.00352094	-5.91773	3.26424e-09	0	1.30797	0.51997	3.23134e-06	37	2	146509846	2	146226316	F			NA	NA								TRUE				NA
cg08263205	-0.0148843	0.0116276	0.201627	26	478	-0.0256733	0.00929598	0.00589724	-0.019221	0.00314577	1.14055e-09	77	0.00374862	2.93647e-07	-0.0196935	0.00333089	-5.91238	3.372e-09	0	0.600748	0.740541	3.33111e-06	37	1	175854934	1	174121557	F			NA	NA								TRUE				NA
cg07571745	-0.0216055	0.00710538	0.00259477	26	478	-0.0166137	0.00823813	0.0441033	-0.0163381	0.00291728	2.35556e-08	77	0.00347635	2.60428e-06	-0.0172623	0.00291992	-5.9119	3.38189e-09	0	0.450506	0.798314	3.33397e-06	37	1	32715428	1	32488015	F			NA	NA	LCK	NM_005356	TSS1500	chr1:32713918-32714186	S_Shore			NA		1:32715300-32716350	Promoter_Associated	NA
cg13714026	-0.0161457	0.0188818	0.393267	26	478	-0.0171984	0.00857451	0.0452603	-0.0432733	0.00602746	9.03293e-13	77	0.00718254	1.69334e-09	-0.0312381	0.00528589	-5.90971	3.42709e-09	0.673608	6.12759	0.04671	3.37157e-06	37	10	73385503	10	73055509	R			NA	NA	CDH23;CDH23	NM_052836;NM_022124	Body;Body					TRUE		10:73385491-73385538	Unclassified_Cell_type_specific	NA
cg08304608	-0.00464716	0.00554536	0.402766	26	478	-0.0195828	0.0160328	0.222332	-0.0222692	0.00295837	7.02319e-14	77	0.00352531	2.66772e-10	-0.0172766	0.0029251	-5.90633	3.49806e-09	0.722733	7.21327	0.0271431	3.43372e-06	37	20	57594200	20	57027595	F			NA	TRUE	TUBB1	NM_030773	TSS200					NA				NA
cg26474043	-0.0252085	0.00855683	0.0035031	26	478	-0.0208488	0.0131366	0.11294	-0.0199517	0.00341831	5.96508e-09	77	0.00407338	9.67846e-07	-0.0209175	0.00354172	-5.90602	3.50466e-09	0	0.307717	0.857393	3.43372e-06	37	5	148442857	5	148423050	F			NA	NA	SH3TC2	NM_024577	TSS200					TRUE				TRUE
cg26234543	-0.03586	0.00867925	4.82265e-05	26	478	-0.0277795	0.0126247	0.0280983	-0.0172639	0.00351788	9.77813e-07	77	0.00419203	3.81717e-05	-0.0213558	0.00361659	-5.90496	3.52735e-09	0.500546	4.00437	0.13504	3.44887e-06	37	2	62732450	2	62585954	F			NA	NA	TMEM17	NM_198276	Body	chr2:62732758-62733497	N_Shore			NA		2:62732362-62732545	Unclassified_Cell_type_specific	NA
cg12076102	-0.0408359	0.0104314	0.000114973	26	478	-0.0191725	0.010734	0.0744995	-0.0182828	0.00339341	7.75575e-08	77	0.00404372	6.14631e-06	-0.0210033	0.00355728	-5.90431	3.54128e-09	0.511765	4.09639	0.128968	3.45541e-06	37	17	62084322	17	59438054	R			NA	NA	ICAM2;ICAM2;ICAM2;ICAM2;ICAM2	NM_001099789;NM_001099786;NM_001099787;NM_001099788;NM_000873	5'UTR;5'UTR;5'UTR;5'UTR;TSS200			low-CpG:59438033-59438060		NA				NA
cg10603592	-0.0353405	0.0103604	0.000747156	26	478	-0.0393718	0.0148541	0.00821403	-0.0187555	0.00353677	1.23222e-07	77	0.00421455	8.58014e-06	-0.0222902	0.00377567	-5.90363	3.55592e-09	0.446368	3.61251	0.164269	3.46261e-06	37	17	40896097	17	38149623	R			NA	NA	EZH1	NM_001991	5'UTR	chr17:40896658-40897234	N_Shore		RDMR	NA		17:40896052-40897643	Promoter_Associated	NA
cg10980495	-0.0614887	0.0187341	0.00116733	26	478	-0.0139869	0.00388648	0.000341752	-0.0386322	0.00663019	6.32926e-09	77	0.00790078	1.01008e-06	-0.0202187	0.00342849	-5.89727	3.69573e-09	0.844426	12.8556	0.00161599	3.59143e-06	37	11	1774722	11	1731298	R			NA	NA	HCCA2;CTSD	NM_053005;NM_001909	Body;3'UTR	chr11:1774588-1775040	Island			NA	11:1731290-1731616	11:1774301-1774762	Unclassified_Cell_type_specific	NA
cg10542975	-0.0126922	0.00415431	0.00247698	26	478	-0.0160643	0.00590421	0.00667114	-0.0129352	0.00253876	3.72817e-07	77	0.00302528	1.90526e-05	-0.0133215	0.0022594	-5.89607	3.72272e-09	0	0.255054	0.880269	3.60926e-06	37	11	67205096	11	66961672	F			NA	NA	PTPRCAP;PTPRCAP	NM_005608;NM_005608	5'UTR;1stExon	chr11:67203319-67203662	S_Shore			NA		11:67203511-67205445	Promoter_Associated	NA
cg02946885	-0.0356293	0.0132684	0.00770095	26	478	-0.0257752	0.0138439	0.0630377	-0.0310522	0.00528108	4.61483e-09	77	0.00629313	8.04387e-07	-0.0310097	0.00525965	-5.89578	3.72921e-09	0	0.264228	0.876241	3.60926e-06	37	14	90378680	14	89448433	R			NA	NA	C14orf143	NM_145231	Body					TRUE				NA
cg06899009	-0.0226304	0.00795101	0.00476728	26	478	-0.0321033	0.0160202	0.0454562	-0.019033	0.00330455	9.39105e-09	77	0.00393783	1.34235e-06	-0.0203136	0.00344615	-5.89458	3.75638e-09	0	0.732248	0.693417	3.62819e-06	37	2	153443171	2	153151417	R		rs75238326	NA	NA	FMNL2	NM_052905	Body					TRUE				NA
cg19873536	-0.0179226	0.0175609	0.30837	26	478	-0.0238049	0.0152768	0.119621	-0.0411359	0.00596731	6.76165e-12	77	0.00711087	7.25402e-09	-0.0356593	0.0060518	-5.89235	3.80745e-09	0.0972413	2.21543	0.330313	3.67009e-06	37	10	116475283	10	116465273	R			NA	NA								TRUE				NA
cg11985480	-0.00706652	0.0237586	0.76637	26	478	-0.0354407	0.0093448	0.000161756	-0.041165	0.00735495	2.40353e-08	77	0.00876443	2.64239e-06	-0.0363649	0.00617316	-5.89081	3.84298e-09	0	1.83044	0.400429	3.69687e-06	37	2	74729100	2	74582608	F	rs17722476		NA	NA	LOC151534;LBX2	NR_024606;NM_001009812	TSS1500;Body	chr2:74729399-74731166	N_Shore		RDMR	NA	2:74582608-74584778	2:74728052-74729181	Unclassified_Cell_type_specific	NA
cg23781467	-0.0512207	0.0128403	8.57219e-05	26	478	-0.0339492	0.0133219	0.0110311	-0.0196601	0.00386836	3.98657e-07	77	0.00460969	1.99953e-05	-0.024288	0.00412532	-5.88755	3.91972e-09	0.662928	5.93345	0.0514715	3.76311e-06	37	6	31760233	6	31868212	R			NA	NA	VARS	NM_006295	Body	chr6:31763240-31763905	N_Shelf			NA		6:31758726-31760405	Gene_Associated	NA
cg05969378	-0.027493	0.0108035	0.0114967	26	478	-0.0269274	0.0104694	0.0103125	-0.0220954	0.00396277	2.71113e-08	77	0.00472218	2.88195e-06	-0.0235398	0.00399884	-5.88666	3.94067e-09	0	0.332157	0.84698	3.77562e-06	37	1	167091161	1	165357785	R			NA	NA	DUSP27	NM_001080426	Body	chr1:167090575-167091010	S_Shore			TRUE				TRUE
cg02933228	-0.0215627	0.00826076	0.0095584	26	478	-0.0178037	0.00530072	0.0008247	-0.0134449	0.00269265	6.3205e-07	77	0.00320866	2.78718e-05	-0.0153047	0.00260489	-5.87538	4.21867e-09	0	1.13211	0.567759	4.03388e-06	37	11	64611087	11	64367663	F			NA	NA	CDC42BPG	NM_017525	Body	chr11:64611714-64612634	N_Shore			TRUE		11:64610375-64613007	Promoter_Associated	NA
cg02597894	-0.0317684	0.012031	0.00876473	26	478	-0.0365181	0.0110992	0.00105064	-0.0182633	0.00343663	1.15877e-07	77	0.00409522	8.20848e-06	-0.0214981	0.00365995	-5.87387	4.25736e-09	0.371848	3.18394	0.203524	4.06273e-06	37	6	31760796	6	31868775	R			NA	NA	VARS	NM_006295	Body	chr6:31763240-31763905	N_Shelf			NA				NA
cg01787382	-0.011402	0.00652226	0.0815845	26	478	-0.0276972	0.0175426	0.114814	-0.0190834	0.00290711	6.2529e-11	77	0.00346423	3.61514e-08	-0.0176973	0.00301396	-5.87179	4.31121e-09	0	1.41664	0.492471	4.10407e-06	37	3	169041586	3	170524280	F			NA	NA	MECOM	NM_004991	Body					TRUE				NA
cg24280832	-0.045686	0.0216164	0.0354868	26	478	-0.0198554	0.00783121	0.0114443	-0.0445941	0.00698944	2.07658e-10	77	0.00832887	8.59547e-08	-0.0323898	0.00551642	-5.87153	4.31788e-09	0.606864	5.0873	0.078579	4.10407e-06	37	10	77871958	10	77541964	R			NA	NA	C10orf11	NM_032024	Body	chr10:77872083-77872305	N_Shore			TRUE	10:77541884-77542251			NA
cg21539594	-0.0374839	0.010478	0.000411976	26	478	-0.0205978	0.01574	0.191082	-0.0202799	0.00360594	2.05882e-08	77	0.00429697	2.36346e-06	-0.0226272	0.0038546	-5.87018	4.35326e-09	0.139952	2.32545	0.312633	4.12946e-06	37	1	43765867	1	43538454	R			NA	NA	TIE1	NM_005424	TSS1500					TRUE				NA
cg06601581	-0.0114501	0.0114973	0.320202	26	478	-0.021468	0.00637147	0.000793914	-0.0280152	0.00480866	6.35663e-09	77	0.00573018	1.01323e-06	-0.0234409	0.00399509	-5.86743	4.42615e-09	0	1.82082	0.402359	4.19028e-06	37	16	85404654	16	83962155	R			NA	NA				chr16:85407314-85407576	N_Shelf			TRUE				NA
cg25406657	-0.0194842	0.00557218	0.00055153	26	478	-0.0176022	0.0171165	0.304122	-0.013533	0.0024198	2.46343e-08	77	0.00288353	2.68968e-06	-0.0148516	0.00253275	-5.86382	4.52349e-09	0	0.926136	0.62935	4.27395e-06	37	15	63342033	15	61129086	F			NA	NA	TPM1;TPM1;TPM1;TPM1;TPM1;TPM1;TPM1	NM_001018007;NM_001018020;NM_001018004;NM_001018005;NM_000366;NM_001018008;NM_001018006	Body;Body;Body;Body;Body;Body;Body	chr15:63340256-63341464	S_Shore		RDMR	TRUE				NA
cg08130663	-0.017516	0.00567454	0.00223645	26	478	-0.0153564	0.0142806	0.282588	-0.0180655	0.00311472	7.40821e-09	77	0.00371162	1.13143e-06	-0.0177859	0.0030352	-5.85987	4.6324e-09	0	0.0368796	0.981729	4.36821e-06	37	17	1549896	17	1496646	F		rs75242198	NA	NA	SCARF1;RILP;SCARF1;SCARF1;SCARF1;SCARF1	NM_145352;NM_031430;NM_003693;NM_145350;NR_028075;NR_028076	TSS1500;Body;TSS1500;TSS1500;TSS1500;TSS1500	chr17:1551730-1553249	N_Shore			NA				NA
cg17327331	-0.0390489	0.0103634	0.000202571	26	478	-0.0270541	0.013104	0.0393246	-0.0253903	0.00514154	8.36692e-07	77	0.00612685	3.41158e-05	-0.0286666	0.00489268	-5.85907	4.65466e-09	0	1.30475	0.520807	4.38054e-06	37	14	67736448	14	66806201	F			NA	NA	MPP5	NM_022474	5'UTR					TRUE				NA
cg13544075	-0.0333943	0.0204205	0.103157	26	478	-0.04049	0.00819041	9.57316e-07	-0.0231429	0.0062432	0.000214064	77	0.00743963	0.00186604	-0.0311484	0.005317	-5.85827	4.67714e-09	0.190562	2.47085	0.290711	4.39303e-06	37	9	139644102	9	138763923	R			NA	NA	LCN6	NM_198946	TSS1500	chr9:139640640-139640885	S_Shelf			NA				NA
cg01385679	-0.044316	0.00927112	2.89864e-06	26	478	-0.0265251	0.0116912	0.0235786	-0.017428	0.00406432	1.86623e-05	77	0.0048432	0.000320109	-0.0235885	0.0040297	-5.85367	4.8085e-09	0.700572	6.67941	0.0354475	4.50754e-06	37	20	45033155	20	44466562	R			NA	NA	ELMO2;ELMO2	NM_182764;NM_133171	5'UTR;5'UTR	chr20:45034723-45035418	N_Shore			NA				NA
cg25213452	-0.016727	0.00868432	0.055151	26	478	-0.0164236	0.0115193	0.15438	-0.0198974	0.00311873	2.07995e-10	77	0.0037164	8.60556e-08	-0.0191655	0.00327564	-5.85091	4.88887e-09	0	0.174284	0.916547	4.57389e-06	37	1	206630385	1	204697008	R		rs76612689	NA	NA	SRGAP2;SRGAP2	NM_001170637;NM_015326	Body;Body					TRUE				NA
cg00591515	-0.0288848	0.0104763	0.00623275	26	478	-0.0223712	0.01653	0.176368	-0.0222895	0.00373122	2.62541e-09	77	0.00444627	5.35653e-07	-0.0232427	0.00397293	-5.85028	4.90753e-09	0	0.338787	0.844177	4.58237e-06	37	19	54971526	19	59663338	R			NA	NA	LENG8	NM_052925	Body	chr19:54971878-54972090	N_Shore			NA				NA
cg05373251	-0.0297512	0.017481	0.0899358	26	478	-0.0300658	0.00717987	3.17396e-05	-0.0271224	0.006112	9.4657e-06	77	0.00728328	0.000196146	-0.0287047	0.00490749	-5.84916	4.94051e-09	0	0.0867172	0.957568	4.60065e-06	37	17	79451985	17	77066580	R			NA	NA				chr17:79450924-79451657	S_Shore			NA		17:79450704-79452185	Promoter_Associated	NA
cg25684105	-0.0408849	0.010812	0.000192423	26	478	-0.0238363	0.0145218	0.101153	-0.024136	0.00462465	1.93682e-07	77	0.00551091	1.18854e-05	-0.0272049	0.00465124	-5.84897	4.94639e-09	0	1.96481	0.374409	4.60065e-06	37	12	104613662	12	103137792	F			NA	NA	TXNRD1	NM_001093771	Body	chr12:104609397-104610172	S_Shelf			NA		12:104613505-104614107	Unclassified_Cell_type_specific	TRUE
cg12441066	-0.0369131	0.00742251	1.18045e-06	26	478	-0.0141495	0.00661432	0.0327567	-0.0132035	0.00302894	1.35523e-05	77	0.0036094	0.000254113	-0.0170413	0.00291398	-5.84812	4.9715e-09	0.76441	8.48932	0.0143406	4.615e-06	37	17	55456535	17	52811534	R			NA	NA	MSI2;MSI2	NM_138962;NM_170721	Body;Body					TRUE		17:55456508-55456603	Unclassified_Cell_type_specific	NA
cg24150385	-0.0472286	0.0122907	0.000152174	26	478	-0.0397385	0.0145733	0.00655272	-0.0214662	0.00443776	1.39165e-06	77	0.0052882	4.92284e-05	-0.0269152	0.00460839	-5.84048	5.20516e-09	0.562127	4.56753	0.1019	4.81725e-06	37	3	66543263	3	66625953	F			NA	NA	LRIG1	NM_015541	Body					TRUE				NA
cg00962903	-0.0282914	0.0116386	0.0157237	26	478	-0.0164033	0.00620543	0.00838873	-0.021112	0.00376769	2.31576e-08	77	0.00448972	2.57249e-06	-0.0202769	0.00347188	-5.84034	5.20956e-09	0	0.898434	0.638128	4.81725e-06	37	3	168863028	3	170345722	R			NA	NA	MECOM;MECOM;MECOM;MECOM;MECOM;MECOM	NM_001163999;NM_004991;NM_001105077;NM_001164000;NM_001105078;NM_005241	5'UTR;Body;5'UTR;5'UTR;5'UTR;5'UTR	chr3:168864030-168864449	N_Shore			NA				NA
cg26979537	-0.00697374	0.00636416	0.274162	26	478	-0.0202955	0.00441826	5.15286e-06	-0.010824	0.00226987	1.95485e-06	77	0.00270487	6.28924e-05	-0.0126591	0.00216881	-5.8369	5.31806e-09	0.528927	4.24563	0.119694	4.90807e-06	37	19	48016860	19	52708672	R			TRUE	NA	NAPA	NM_003827	Body	chr19:48017717-48018782	N_Shore			NA				NA
cg21853707	-0.0262317	0.0104321	0.012508	26	478	-0.0303496	0.0105983	0.00431152	-0.019538	0.00360852	6.69558e-08	77	0.00430005	5.52862e-06	-0.0217238	0.0037223	-5.83613	5.34281e-09	0	1.10753	0.574782	4.92139e-06	37	1	164676874	1	162943498	F	rs1780366		NA	NA	PBX1	NM_002585	Body					TRUE				NA
cg10255761	-0.0303722	0.0107055	0.00490208	26	478	-0.00839184	0.0134594	0.533162	-0.0243977	0.00391926	5.56938e-10	77	0.00467033	1.75118e-07	-0.0237949	0.00407936	-5.833	5.44402e-09	0	1.70379	0.426605	5.00495e-06	37	3	49210029	3	49185033	R			NA	NA	KLHDC8B	NM_173546	5'UTR	chr3:49208629-49209196	S_Shore			TRUE				NA
cg12570134	-0.0168238	0.00870868	0.0544374	26	478	-0.0215248	0.0159705	0.178156	-0.0198475	0.00311508	2.19731e-10	77	0.00371205	8.95315e-08	-0.0194763	0.0033393	-5.83244	5.46219e-09	0	0.119225	0.942129	5.012e-06	37	17	46640347	17	43995346	F	rs76034280		NA	NA	HOXB3	NM_002146	5'UTR	chr17:46641534-46642110	N_Shore		CDMR	NA		17:46639123-46640826	Unclassified	NA
cg01293143	-0.0198412	0.0107533	0.0661254	26	478	-0.0408765	0.0117299	0.000522676	-0.0204807	0.00374002	4.7521e-08	77	0.00445675	4.31838e-06	-0.0226343	0.0038848	-5.82639	5.66385e-09	0.264585	2.71955	0.256718	5.18707e-06	37	20	62688326	20	62158770	R			NA	TRUE	TCEA2	NM_198723	TSS200	chr20:62688551-62688878	N_Shore			TRUE				NA
cg22053945	-0.0321075	0.0106011	0.00269674	26	478	-0.0333172	0.0157971	0.0352875	-0.0243039	0.00445592	5.36604e-08	77	0.00530984	4.71352e-06	-0.026486	0.00454671	-5.82532	5.70036e-09	0	0.637069	0.727214	5.2105e-06	37	17	46651360	17	44006359	F			NA	NA	HOXB3;HOXB3	NM_002146;NM_002146	5'UTR;1stExon	chr17:46654053-46654369	N_Shelf			NA				NA
cg00519063	-0.0340897	0.0112016	0.00257356	26	478	-0.0262868	0.0130183	0.0438392	-0.0243947	0.00444653	4.4905e-08	77	0.00529865	4.14573e-06	-0.0261816	0.0044952	-5.82433	5.73421e-09	0	0.6122	0.736313	5.23142e-06	37	1	94373434	1	94146022	F	rs17879576		NA	NA	GCLM	NM_002061	Body	chr1:94374369-94375467	N_Shore			NA				NA
cg15892280	-0.024583	0.00808659	0.00260096	26	478	-0.013142	0.00665814	0.0487885	-0.0151881	0.00270801	2.24884e-08	77	0.00322696	2.51871e-06	-0.0159164	0.00273301	-5.82378	5.75312e-09	0	1.37319	0.503288	5.23866e-06	37	21	40180000	21	39101870	F			NA	NA	ETS2	NM_005239	5'UTR	chr21:40177002-40178667	S_Shore			NA		21:40179945-40180198	Promoter_Associated	NA
cg21368479	-0.00693498	0.00635496	0.276138	26	478	-0.0288385	0.0163034	0.0773438	-0.0189377	0.00276932	9.88398e-12	77	0.00330002	9.54288e-09	-0.0167777	0.00288255	-5.82043	5.86955e-09	0.407328	3.37455	0.185023	5.3269e-06	37	6	149415018	6	149456711	F	rs6901019		NA	NA								TRUE				NA
cg18621256	-0.0316935	0.00879552	0.000374604	26	478	-0.0206787	0.00641025	0.00131329	-0.0157931	0.00365254	1.58928e-05	77	0.0043525	0.00028507	-0.0193959	0.00333243	-5.82035	5.87236e-09	0.253758	2.6801	0.261833	5.3269e-06	37	10	119221444	10	119211434	R			NA	NA								TRUE				TRUE
cg06495038	-0.0488906	0.012076	6.756e-05	26	478	-0.0208834	0.00917637	0.0231557	-0.0219409	0.00450943	1.2075e-06	77	0.0053736	4.4441e-05	-0.0251686	0.00432887	-5.81413	6.09512e-09	0.549319	4.43773	0.108733	5.51848e-06	37	5	76247647	5	76283403	F		rs78792279	NA	NA	CRHBP	NM_001882	TSS1500	chr5:76249435-76250528	N_Shore			NA				NA
cg07856667	-0.0527894	0.0167449	0.0018031	26	478	-0.0276394	0.00564097	1.18876e-06	-0.0134647	0.00426459	0.00160994	77	0.00508184	0.00805943	-0.0214103	0.00368318	-5.81299	6.13659e-09	0.721281	7.17569	0.0276579	5.5455e-06	37	10	94455710	10	94445690	F			NA	NA				chr10:94455524-94455896	Island			NA	10:94445505-94445898			TRUE
cg25306480	-0.0218371	0.0129442	0.0927674	26	478	-0.0319452	0.00727379	1.29478e-05	-0.0195054	0.00444701	1.19808e-05	77	0.00529922	0.000232491	-0.0236232	0.00406627	-5.80954	6.2645e-09	0	1.93184	0.380633	5.65039e-06	37	10	134226517	10	134076507	F			NA	NA	PWWP2B;PWWP2B	NM_138499;NM_001098637	3'UTR;Body					NA	10:134076340-134076608			TRUE
cg04134748	-0.0587318	0.023568	0.013309	26	478	-0.0366322	0.0112796	0.00121824	-0.0404279	0.00806684	5.74939e-07	77	0.00961275	2.60331e-05	-0.0405802	0.00698737	-5.80766	6.33526e-09	0	0.715936	0.699095	5.70343e-06	37	1	3052175	1	3042035	F			NA	NA	PRDM16;PRDM16	NM_022114;NM_199454	Body;Body					NA	1:3041863-3042751			NA
cg03391568	-0.0168934	0.0106039	0.112315	26	478	-0.0303084	0.0135917	0.0260644	-0.0187663	0.00303643	7.36918e-10	77	0.00361832	2.14306e-07	-0.0192716	0.00332067	-5.80353	6.49333e-09	0	0.729175	0.694483	5.83473e-06	37	3	46918266	3	46893270	R			NA	TRUE	PTH1R	NM_000316	TSS1500					NA				NA
cg26917899	-0.0156308	0.00914306	0.0885051	26	478	-0.0111833	0.00467731	0.0170625	-0.0196726	0.00317588	6.75231e-10	77	0.0037845	2.01212e-07	-0.0162497	0.00280064	-5.80215	6.54699e-09	0	1.99591	0.368632	5.864e-06	37	16	15239600	16	15147101	F	rs13334091		NA	NA								NA	16:15147079-15147915			NA
cg06115614	-0.0184474	0.00826318	0.0264122	26	478	-0.0271367	0.006128	1.09892e-05	-0.0141026	0.00338424	3.18237e-05	77	0.00403278	0.000470561	-0.0180994	0.00311948	-5.80206	6.55049e-09	0.366877	3.15895	0.206084	5.864e-06	37	3	128205143	3	129687833	R			NA	NA	GATA2;GATA2;GATA2	NM_001145661;NM_032638;NM_001145662	Body;Body;Body	chr3:128205495-128212274	N_Shore		RDMR	TRUE	3:129687779-129687989			NA
cg03010887	-0.0347611	0.0155491	0.0262065	26	478	-0.0324969	0.0116867	0.00556777	-0.0276932	0.00504777	4.49076e-08	77	0.00601511	4.14591e-06	-0.0293405	0.00505746	-5.80144	6.57485e-09	0	0.269482	0.873942	5.87478e-06	37	16	85600235	16	84157736	F			NA	NA								NA	16:84157503-84158319			NA
cg14310198	-0.0504744	0.00981318	5.22469e-07	26	478	-0.0276648	0.0118806	0.020161	-0.0164413	0.00405804	5.23273e-05	77	0.00483571	0.000673896	-0.0236289	0.00407457	-5.7991	6.66707e-09	0.796095	9.80848	0.00741507	5.93773e-06	37	9	134536436	9	133526257	F			NA	NA	RAPGEF1;RAPGEF1	NM_198679;NM_005312	Body;Body					TRUE				NA
cg26963277	0.00578981	0.0099344	0.560517	26	478	-0.0266712	0.00566687	3.02842e-06	-0.0175403	0.00335715	1.878e-07	77	0.0040005	1.16242e-05	-0.0180023	0.00310451	-5.79878	6.67984e-09	0.752755	8.08914	0.0175172	5.93773e-06	37	11	2722407	11	2678983	R			NA	NA	KCNQ1OT1;KCNQ1;KCNQ1	NR_002728;NM_000218;NM_181798	TSS1500;Body;Body	chr11:2720410-2722087	S_Shore			NA				NA
cg09728393	-0.032065	0.00859799	0.000234437	26	478	-0.0286575	0.0149166	0.0551073	-0.0186215	0.00366374	3.97833e-07	77	0.00436585	1.99655e-05	-0.0218414	0.0037666	-5.79871	6.68263e-09	0.0768991	2.16661	0.338475	5.93773e-06	37	6	17851756	6	17959735	F			NA	NA	KIF13A;KIF13A;KIF13A;KIF13A	NM_022113;NM_001105567;NM_001105568;NM_001105566	Body;Body;Body;Body					TRUE				NA
cg07969918	-0.0320923	0.00744327	2.28255e-05	26	478	-0.0172132	0.00602623	0.00440981	-0.0143637	0.00360653	6.99587e-05	77	0.00429768	0.000831204	-0.0183592	0.00316659	-5.79778	6.71983e-09	0.535385	4.30464	0.116214	5.95262e-06	37	22	31682909	22	30012909	R			NA	NA	PIK3IP1;PIK3IP1	NM_001135911;NM_052880	Body;Body	chr22:31686636-31687371	N_Shelf			NA				NA
cg17459387	-0.0477113	0.0130239	0.000300141	26	478	-0.0135801	0.00692437	0.0502452	-0.0228254	0.00410727	3.00965e-08	77	0.00489437	3.10726e-06	-0.0221522	0.00382089	-5.79767	6.72434e-09	0.629822	5.4028	0.0671115	5.95262e-06	37	17	79134666	17	76749261	F			NA	NA	AATK	NM_001080395	Body	chr17:79133094-79133348	S_Shore			NA	17:76748645-76749389	17:79134028-79134941	Unclassified_Cell_type_specific	NA
cg14203426	-0.017282	0.00852704	0.0436839	26	478	-0.0226702	0.00569009	7.4693e-05	-0.0141399	0.00304054	3.47259e-06	77	0.00362322	9.51704e-05	-0.0166784	0.00287701	-5.79712	6.74654e-09	0	1.60471	0.448271	5.96122e-06	37	7	101723947	7	101510667	F			NA	NA	CUX1;CUX1;CUX1	NM_181500;NM_181552;NM_001913	Body;Body;Body					NA	7:101510465-101510702			NA
cg08705406	-0.0238524	0.011551	0.0398926	26	478	-0.0296294	0.00933129	0.00156145	-0.019465	0.00362901	8.849e-08	77	0.00432446	6.75899e-06	-0.02153	0.00371512	-5.79524	6.82218e-09	0	1.02184	0.599943	6.01648e-06	37	16	88590467	16	87117968	R		rs72807421	NA	NA	ZFPM1	NM_153813	Body	chr16:88590204-88590410	S_Shore			NA	16:87117783-87117969			NA
cg14986357	-0.0130032	0.00456889	0.00477004	26	478	-0.0223136	0.0172586	0.196466	-0.0111303	0.00189353	4.66468e-09	77	0.0022564	8.10641e-07	-0.0116442	0.00200937	-5.79495	6.8343e-09	0	0.522526	0.770078	6.01648e-06	37	1	44888866	1	44661453	F			NA	NA	RNF220	NM_018150	Body					TRUE				NA
cg05708512	-0.0467042	0.0119966	0.000125098	26	478	-0.0269008	0.0120559	0.0259695	-0.0227506	0.00467861	1.22507e-06	77	0.00557521	4.49062e-05	-0.0269895	0.0046625	-5.78863	7.09626e-09	0.390008	3.27873	0.194103	6.23559e-06	37	5	31731391	5	31767148	R			NA	NA								TRUE				NA
cg24277586	-0.0187568	0.00965276	0.0530487	26	478	-0.0263051	0.00844602	0.00191648	-0.0150281	0.00271301	3.33276e-08	77	0.00323292	3.34419e-06	-0.0166731	0.00288161	-5.78602	7.20719e-09	0	1.60606	0.44797	6.32142e-06	37	3	52099561	3	52074601	F			NA	NA	C3orf74	NR_027331	TSS1500					NA				NA
cg06526741	-0.0233238	0.0069829	0.000956807	26	478	-0.0255392	0.0082895	0.00214322	-0.0172887	0.00390171	9.75393e-06	77	0.00464943	0.000200437	-0.0202872	0.00350671	-5.78524	7.24074e-09	0	1.00643	0.604585	6.3392e-06	37	6	31549929	6	31657908	F	rs11548257		NA	NA	LTB;LTB	NM_002341;NM_009588	Body;Body	chr6:31548436-31549277	S_Shore			NA				NA
cg23140706	-0.0179084	0.00839207	0.0337572	26	478	-0.0211021	0.0083581	0.0117944	-0.0146137	0.00254885	1.09425e-08	77	0.00303731	1.49872e-06	-0.0156338	0.00270258	-5.78476	7.26156e-09	0	0.614297	0.735542	6.34578e-06	37	12	54689278	12	52975545	R		rs79586149	NA	TRUE	NFE2;NFE2	NM_006163;NM_001136023	5'UTR;5'UTR					NA				NA
cg07064364	-0.0159795	0.00591777	0.00737134	26	478	-0.022808	0.0171067	0.182866	-0.0131375	0.00221159	3.2134e-09	77	0.00263542	6.19661e-07	-0.0137866	0.00238398	-5.783	7.33822e-09	0	0.476087	0.788169	6.39132e-06	37	22	38009253	22	36339199	F			NA	NA	GGA1;GGA1;GGA1	NM_001001560;NM_013365;NM_001001561	Body;Body;Body	chr22:38004443-38005271	S_Shelf			NA				NA
cg01279632	-0.0296244	0.00950205	0.00202207	26	478	-0.0234925	0.0135082	0.0824446	-0.0174492	0.00310608	2.13383e-08	77	0.00370132	2.4252e-06	-0.0193249	0.0033417	-5.78294	7.34046e-09	0	1.52688	0.46606	6.39132e-06	37	6	31760767	6	31868746	R			NA	NA	VARS	NM_006295	Body	chr6:31763240-31763905	N_Shelf			NA				NA
cg08553950	-0.0127854	0.00815449	0.118089	26	478	-0.0246219	0.0151742	0.105114	-0.0188991	0.00294505	1.63544e-10	77	0.00350943	7.23509e-08	-0.0182321	0.00315321	-5.78207	7.37869e-09	0	0.659583	0.719074	6.4129e-06	37	20	36012016	20	35445430	R			NA	NA	SRC;SRC	NM_198291;NM_005417	5'UTR;5'UTR	chr20:36012595-36013439	N_Shore	low-CpG:35445350-35445433		NA		20:36011903-36012034	Unclassified_Cell_type_specific	NA
cg24387129	-0.0179165	0.0108659	0.10035	26	478	-0.0322852	0.0120185	0.00739345	-0.0263291	0.0044807	4.71992e-09	77	0.00533937	8.1755e-07	-0.0257344	0.00445129	-5.78133	7.41105e-09	0	0.827159	0.661279	6.42534e-06	37	10	45798249	10	45118255	R			NA	NA	OR13A1	NM_001004297	3'UTR					NA		10:45798214-45798251	Unclassified_Cell_type_specific	NA
cg14750778	-0.0270839	0.0105339	0.0106793	26	478	-0.0324852	0.0105557	0.00216743	-0.0206572	0.00402715	3.11318e-07	77	0.0047989	1.67316e-05	-0.0233289	0.00403536	-5.78113	7.41994e-09	0	1.18946	0.551711	6.42534e-06	37	17	26899428	17	23923555	R			NA	NA	PIGS	NM_033198	TSS1500	chr17:26898105-26898781	S_Shore			NA				NA
cg19184688	-0.0145299	0.00685237	0.0348929	26	478	-0.0273928	0.00747094	0.000264116	-0.0154616	0.0030861	5.79543e-07	77	0.00367752	2.61831e-05	-0.0171753	0.00297278	-5.77754	7.58017e-09	0.105795	2.23662	0.326831	6.5522e-06	37	2	241935282	2	241583955	R			NA	NA				chr2:241937716-241938468	N_Shelf			NA				NA
cg02912316	-0.0122026	0.00734782	0.0979445	26	478	-0.0205799	0.00708205	0.00377527	-0.0134421	0.00234676	1.13002e-08	77	0.00279649	1.53388e-06	-0.0141597	0.00245196	-5.77484	7.70245e-09	0	0.958629	0.619208	6.64586e-06	37	1	32527924	1	32300511	F			NA	NA								TRUE				NA
cg19390244	-0.0673964	0.0153527	1.63541e-05	26	478	-0.0222489	0.00704772	0.00166188	-0.0239593	0.00588833	4.85925e-05	77	0.00701675	0.000638798	-0.0273127	0.00473057	-5.77366	7.75682e-09	0.735494	7.56126	0.0228083	6.6807e-06	37	7	132300084	7	131950624	F	rs74941834	rs77156685	NA	NA	PLXNA4	NM_181775	5'UTR					TRUE	7:131950411-131950750			NA
cg03156170	-0.0337996	0.0109453	0.00222726	26	478	-0.0283036	0.00715688	8.42774e-05	-0.0184362	0.00484122	0.000143145	77	0.00576898	0.00139471	-0.0239766	0.00415523	-5.77022	7.91699e-09	0.0445701	2.0933	0.351112	6.80636e-06	37	17	55673870	17	53028869	F	rs76713176		NA	NA	MSI2;MSI2	NM_138962;NM_170721	Body;Body					TRUE	17:53028820-53028927			NA
cg11138362	-0.0344835	0.0106346	0.00133508	26	478	-0.0223852	0.00726563	0.00214271	-0.0176349	0.00376123	2.88877e-06	77	0.00448202	8.33423e-05	-0.0207157	0.0035906	-5.76943	7.95391e-09	0.0914642	2.20134	0.332647	6.8258e-06	37	1	3239992	1	3229852	R		rs12047667	NA	NA	PRDM16;PRDM16	NM_022114;NM_199454	Body;Body	chr1:3239915-3240261	Island			NA	1:3229442-3230111			NA
cg05609445	-0.0263159	0.00870511	0.00274591	26	478	-0.0283377	0.0162652	0.0819006	-0.0203682	0.00367849	3.37372e-08	77	0.00438343	3.37376e-06	-0.0219418	0.00380637	-5.7645	8.19015e-09	0	0.535972	0.764919	7.01591e-06	37	11	19203825	11	19160401	R			NA	NA	CSRP3;CSRP3	NM_001127656;NM_003476	3'UTR;3'UTR					NA				NA
cg05386769	-0.0193415	0.0106303	0.0699607	26	478	-0.0267132	0.0137478	0.0523993	-0.0192915	0.00315255	1.07739e-09	77	0.0037567	2.81828e-07	-0.0197587	0.00343002	-5.76051	8.38583e-09	0	0.272905	0.872448	7.17066e-06	37	2	218681558	2	218389803	R			NA	NA	TNS1	NM_022648	Body					TRUE				TRUE
cg15933451	-0.018895	0.00796658	0.0184118	26	478	-0.0224203	0.00582163	0.000128125	-0.0141823	0.00316136	7.55805e-06	77	0.00376719	0.000166753	-0.0169244	0.00293958	-5.75742	8.54091e-09	0	1.48223	0.476582	7.28535e-06	37	2	98329830	2	97696262	R			NA	NA	ZAP70	NM_001079	TSS200					NA		2:98329743-98330828	Promoter_Associated_Cell_type_specific	NA
cg26204079	-0.0476508	0.0110082	2.12325e-05	26	478	-0.0329696	0.0105402	0.00183181	-0.0183605	0.00468866	9.23074e-05	77	0.00558719	0.00101559	-0.0259325	0.00450434	-5.75723	8.55049e-09	0.676107	6.17488	0.0456186	7.28535e-06	37	2	234262348	2	233927087	F			NA	NA	DGKD	NM_152879	TSS1500					NA	2:233927074-233927541			TRUE
cg11339912	-0.00606412	0.00379803	0.111527	26	478	-0.0152655	0.0178689	0.393224	-0.0144284	0.00209917	7.76912e-12	77	0.00250144	8.0196e-09	-0.0119433	0.00207493	-5.75602	8.61215e-09	0.414817	3.41773	0.181071	7.31923e-06	37	5	145421667	5	145401860	R			NA	NA	SH3RF2	NM_152550	Body					TRUE		5:145420119-145421869	Unclassified_Cell_type_specific	NA
cg23895495	-0.0675413	0.0149438	9.31364e-06	26	478	-0.0232735	0.0107399	0.0305646	-0.024488	0.00522539	2.92028e-06	77	0.00622677	8.39966e-05	-0.0291687	0.00506766	-5.75585	8.62093e-09	0.731901	7.45994	0.0239935	7.31923e-06	37	7	47539837	7	47506362	F			NA	NA	TNS3	NM_022748	5'UTR					NA	7:47506290-47506363			NA
cg02355304	-0.040846	0.0131757	0.00214155	26	478	-0.0408192	0.0129552	0.0016965	-0.0223495	0.00461701	1.36741e-06	77	0.0055018	4.86088e-05	-0.027189	0.00472695	-5.75193	8.82324e-09	0.323189	2.95503	0.228204	7.47769e-06	37	7	5536984	7	5503510	R			NA	NA	MIR589;FBXL18	NR_030318;NM_024963	TSS1500;Body	chr7:5539957-5541567	N_Shelf			NA	7:5503439-5503563	7:5536936-5537515	Unclassified_Cell_type_specific	NA
cg21239940	-0.0106159	0.00722703	0.143031	26	478	-0.0194535	0.0158745	0.220809	-0.0200893	0.00303824	4.5558e-11	77	0.00362048	2.8765e-08	-0.0182393	0.00317174	-5.75056	8.89489e-09	0	1.37964	0.501667	7.52505e-06	37	8	68870412	8	69032966	F			NA	NA	PREX2;PREX2	NM_025170;NM_024870	Body;Body					TRUE				NA
cg00124095	-0.0440013	0.0123017	0.000412769	26	478	-0.0283437	0.00839197	0.000771317	-0.016798	0.00377585	8.98738e-06	77	0.00449944	0.000188945	-0.0216939	0.00377419	-5.74796	9.03282e-09	0.607855	5.10015	0.0780757	7.62821e-06	37	3	72305082	3	72387772	F			NA	NA								TRUE		3:72305024-72305627	Unclassified_Cell_type_specific	TRUE
cg08462055	-0.0476508	0.0126281	0.000198413	26	478	-0.0286482	0.00940306	0.00239929	-0.0220727	0.00517478	2.06428e-05	77	0.00616647	0.000344281	-0.027423	0.00477388	-5.74439	9.22554e-09	0.400402	3.33557	0.188664	7.7772e-06	37	15	64944023	15	62731076	R			NA	NA	ZNF609	NM_015042	Body					TRUE		15:64943717-64944159	Unclassified	NA
cg02423105	-0.0170848	0.0116681	0.144308	26	478	-0.0204527	0.00987431	0.0386901	-0.0329328	0.00516771	2.17801e-10	77	0.00615804	8.89635e-08	-0.0273746	0.00476885	-5.74029	9.4516e-09	0.0402011	2.08377	0.352789	7.95371e-06	37	20	58586819	20	58020214	R			NA	NA	CDH26;CDH26	NM_021810;NM_177980	Body;Body					NA				NA
cg12699156	-0.0434796	0.00894714	2.00826e-06	26	478	-0.0315416	0.00777157	5.48362e-05	-0.0110398	0.00404678	0.00641268	77	0.0048223	0.0220605	-0.0213753	0.00372545	-5.73764	9.6003e-09	0.838819	12.4084	0.00202089	8.06462e-06	37	17	7517016	17	7457741	F			NA	NA	SHBG;FXR2	NR_027463;NM_004860	TSS1500;Body	chr17:7517690-7518748	N_Shore			NA		17:7516997-7518931	Promoter_Associated	NA
cg13447080	-0.0280224	0.01026	0.00673013	26	478	-0.0195414	0.00959974	0.0421581	-0.0183059	0.00327259	2.44759e-08	77	0.00389974	2.67721e-06	-0.0195336	0.00340787	-5.73191	9.93061e-09	0	0.783646	0.675824	8.32744e-06	37	8	131054408	8	131123590	F			NA	NA								TRUE		8:131054319-131055116	Unclassified	TRUE
cg26904049	-0.0277057	0.0116049	0.0176635	26	478	-0.0275549	0.0145988	0.0595029	-0.0226045	0.00388637	6.7282e-09	77	0.00463114	1.05558e-06	-0.0236447	0.00412593	-5.73076	9.99788e-09	0	0.244639	0.884865	8.36914e-06	37	1	167091094	1	165357718	F			NA	NA	DUSP27	NM_001080426	Body	chr1:167090575-167091010	S_Shore			NA		1:167090716-167091129	Unclassified_Cell_type_specific	TRUE
cg17423650	-0.0378614	0.00978622	0.000137478	26	478	-0.0213748	0.0132354	0.10676	-0.0189622	0.00371634	3.58854e-07	77	0.00442853	1.85357e-05	-0.0221066	0.00385932	-5.72812	1.01552e-08	0.354623	3.09897	0.212358	8.48598e-06	37	1	185218725	1	183485348	R			NA	NA	C1orf26;C1orf26	NM_017673;NM_001105518	Body;Body					TRUE				NA
cg04869770	-0.0115676	0.0116566	0.321917	26	478	-0.0217441	0.0141895	0.125866	-0.0217197	0.00331979	7.22294e-11	77	0.00395599	4.01171e-08	-0.0207411	0.00362203	-5.72637	1.02602e-08	0	0.685523	0.709807	8.55867e-06	37	1	164561550	1	162828174	F	rs77178171		NA	NA	PBX1	NM_002585	Body					TRUE				NA
cg19053889	-0.0103113	0.0122945	0.402393	26	478	-0.031288	0.014398	0.030103	-0.0239436	0.00374714	1.95189e-10	77	0.00446524	8.21993e-08	-0.0230546	0.0040293	-5.72173	1.05442e-08	0	1.441	0.486509	8.78027e-06	37	7	1098703	7	1065229	R			NA	NA	C7orf50;GPR146;C7orf50;C7orf50;GPR146	NM_001134395;NM_138445;NM_032350;NM_001134396;NM_138445	Body;3'UTR;Body;Body;1stExon	chr7:1097405-1097953	S_Shore			TRUE	7:1065131-1065230	7:1098576-1098839	Unclassified_Cell_type_specific	NA
cg16037711	-0.0321814	0.00930925	0.000635561	26	478	-0.0191788	0.00704974	0.00667737	-0.0166599	0.00353381	2.54793e-06	77	0.00421102	7.61298e-05	-0.0192695	0.00336998	-5.718	1.07783e-08	0.133431	2.30795	0.31538	8.95952e-06	37	1	59280841	1	59053429	F	rs2760468		NA	NA				chr1:59280951-59281194	N_Shore			TRUE	1:59052829-59053438	1:59280679-59282633	Promoter_Associated	NA
cg04492228	-0.0543959	0.0114304	3.19296e-06	26	478	-0.0174695	0.0064371	0.0068111	-0.0151676	0.00350818	1.59188e-05	77	0.00418048	0.000285407	-0.019165	0.00335187	-5.71769	1.07981e-08	0.809226	10.4836	0.00529063	8.96039e-06	37	10	8101513	10	8141519	R			NA	NA	GATA3;GATA3	NM_001002295;NM_002051	Body;Body	chr10:8100384-8100768	S_Shore		RDMR	NA	10:8141313-8141520	10:8101119-8101716	Unclassified_Cell_type_specific	NA
cg26002437	-0.0242085	0.00552241	1.67944e-05	26	478	-0.0145156	0.0174462	0.405676	-0.0134424	0.0028666	2.87868e-06	77	0.00341595	8.31323e-05	-0.0163703	0.00286563	-5.71263	1.11245e-08	0.275497	2.76051	0.251514	9.2152e-06	37	10	45473231	10	44793237	R			NA	NA	C10orf10;RASSF4	NM_007021;NM_032023	Body;Body	chr10:45470022-45470291	S_Shelf			NA				NA
cg00607627	-0.0288739	0.00724786	8.75399e-05	26	478	-0.0122679	0.00682615	0.0727292	-0.017569	0.00363448	1.41392e-06	77	0.00433098	4.97949e-05	-0.0186503	0.00326495	-5.71227	1.11477e-08	0.316534	2.92626	0.23151	9.2184e-06	37	16	28995994	16	28903495	R			NA	NA	LAT;LAT;LAT;LAT	NM_001014989;NM_001014987;NM_014387;NM_001014988	TSS200;TSS1500;TSS1500;TSS1500					NA		16:28995820-28997267	Unclassified_Cell_type_specific	NA
cg25618424	-0.0398674	0.0145589	0.00659028	26	478	-0.0297315	0.0112853	0.00860817	-0.0248745	0.00477261	2.01128e-07	77	0.00568722	1.22129e-05	-0.027378	0.00479535	-5.70928	1.13454e-08	0	0.973179	0.614719	9.35712e-06	37	1	2989307	1	2979167	R			NA	NA	PRDM16;PRDM16	NM_022114;NM_199454	Body;Body	chr1:2990030-2990718	N_Shore			NA	1:2979167-2979278			NA
cg11269166	-0.0339088	0.0120889	0.00540242	26	478	-0.0197717	0.00825412	0.0168607	-0.025868	0.00485969	1.10548e-07	77	0.00579099	7.93466e-06	-0.0251968	0.00441341	-5.70914	1.13546e-08	0	0.964769	0.61731	9.35712e-06	37	2	172203847	2	171912093	R			NA	NA	METTL8	NM_024770	Body					TRUE				NA
cg04070601	-0.0311959	0.0107607	0.00405373	26	478	-0.0271086	0.011908	0.0231121	-0.0186174	0.00345197	7.52386e-08	77	0.0041135	6.01334e-06	-0.0208706	0.00365668	-5.70752	1.14632e-08	0	1.49518	0.473507	9.4303e-06	37	12	50067887	12	48354154	R			NA	NA	FMNL3;FMNL3	NM_198900;NM_175736	Body;Body					TRUE		12:50067819-50068081	Promoter_Associated	TRUE
cg15664905	-0.029347	0.00869199	0.000843898	26	478	-0.0266114	0.0127122	0.0366696	-0.0166832	0.00321865	2.3426e-07	77	0.00383547	1.36314e-05	-0.0193039	0.00338252	-5.70696	1.1501e-08	0.0620702	2.13236	0.344322	9.44511e-06	37	19	44009429	19	48701269	F			NA	TRUE	PHLDB3	NM_198850	TSS1500	chr19:44008014-44008893	S_Shore			NA				NA
cg09982224	-0.0216471	0.00919781	0.0193228	26	478	-0.0186812	0.00863075	0.0307583	-0.0179013	0.00316821	1.77065e-08	77	0.00377536	2.1201e-06	-0.0184752	0.00323755	-5.70652	1.15306e-08	0	0.142596	0.931184	9.45316e-06	37	11	67775972	11	67532548	F			NA	NA	ALDH3B1	NM_001161473	TSS200					NA				NA
cg11915444	-0.0343108	0.0119074	0.00427976	26	478	-0.0401795	0.013008	0.00208751	-0.0254974	0.00536309	2.09737e-06	77	0.00639086	6.61651e-05	-0.0294745	0.00516765	-5.70367	1.17258e-08	0	1.2295	0.540777	9.59667e-06	37	2	12237012	2	12154463	R			NA	NA								TRUE				NA
cg10601624	-0.0110037	0.00852975	0.198152	26	478	-0.0169225	0.0145057	0.243759	-0.0208133	0.00315841	5.28336e-11	77	0.00376367	3.20119e-08	-0.0190924	0.00335027	-5.69878	1.2067e-08	0	1.13071	0.568159	9.85564e-06	37	12	6404377	12	6274638	F			NA	NA				chr12:6399262-6400771	S_Shelf			TRUE				TRUE
cg18101225	-0.0260289	0.00633876	5.34899e-05	26	478	-0.018274	0.00918078	0.0469223	-0.0159791	0.00366831	1.37448e-05	77	0.0043713	0.000256713	-0.0190924	0.00335039	-5.69854	1.20835e-08	0	1.71266	0.424718	9.85564e-06	37	4	15964913	4	15574011	F			NA	NA	FGFBP2	NM_031950	TSS200					NA		4:15964778-15965427	Unclassified	NA
cg24890964	-0.0217155	0.00806055	0.00750644	26	478	-0.0136815	0.00718466	0.0572788	-0.0159914	0.00284999	2.21751e-08	77	0.00339615	2.49336e-06	-0.0163483	0.00286929	-5.69767	1.21454e-08	0	0.592186	0.743718	9.88919e-06	37	20	36153642	20	35587056	R			NA	NA	BLCAP;BLCAP;BLCAP;BLCAP;BLCAP	NM_001167821;NM_001167823;NM_001167820;NM_001167822;NM_006698	5'UTR;TSS1500;5'UTR;5'UTR;5'UTR	chr20:36156022-36156669	N_Shelf			TRUE				TRUE
cg11390541	-0.021173	0.00677262	0.001966	26	478	-0.0179583	0.0138491	0.195151	-0.0176745	0.00322144	4.48334e-08	77	0.00383879	4.14097e-06	-0.018494	0.00324657	-5.69648	1.22304e-08	0	0.203545	0.903235	9.94145e-06	37	20	48699194	20	48132601	F		rs73611765	NA	NA	UBE2V1;UBE2V1;TMEM189-UBE2V1;UBE2V1;UBE2V1	NM_199144;NM_022442;NM_199203;NM_021988;NM_001032288	3'UTR;3'UTR;3'UTR;3'UTR;3'UTR					NA				NA
cg20125920	-0.0020409	0.0133198	0.878339	26	478	-0.0317543	0.0154	0.0395731	-0.032486	0.0047719	1.21899e-11	77	0.00568637	1.11034e-08	-0.0282023	0.00495199	-5.69514	1.23269e-08	0.553407	4.47835	0.106546	1.00029e-05	37	10	21804624	10	21844630	R		rs35145063	NA	NA	C10orf140	NM_207371	Body	chr10:21805197-21805459	N_Shore		RDMR	NA		10:21804619-21804663	Unclassified_Cell_type_specific	NA
cg12577411	-0.0537766	0.0125502	2.55409e-05	26	478	-0.0260766	0.0119669	0.0296542	-0.0192218	0.00403704	2.02542e-06	77	0.00481069	6.45209e-05	-0.0239484	0.00420547	-5.69458	1.23674e-08	0.699056	6.64576	0.0360489	1.00187e-05	37	6	15551489	6	15659468	F			NA	NA	DTNBP1;DTNBP1;DTNBP1	NM_183041;NM_183040;NM_032122	Body;Body;Body					TRUE				NA
cg11580676	-0.0180158	0.00950882	0.0592209	26	478	-0.0129422	0.0043364	0.00293728	-0.0155781	0.00290433	8.84834e-08	77	0.00346091	6.75863e-06	-0.0148117	0.00260178	-5.6929	1.24903e-08	0	0.348446	0.84011	1.01011e-05	37	1	156211415	1	154478039	R			NA	NA	BGLAP	NM_199173	TSS1500	chr1:156215368-156215899	N_Shelf			NA				TRUE
cg22324981	-0.0155896	0.00938071	0.097711	26	478	-0.0151298	0.00436659	0.000562204	-0.0197021	0.00387977	4.07264e-07	77	0.00462328	2.03055e-05	-0.0171113	0.003007	-5.69048	1.26682e-08	0	0.546268	0.760991	1.02277e-05	37	18	77283493	18	75384481	F			NA	NA	NFATC1;NFATC1;NFATC1;NFATC1	NM_006162;NM_172388;NM_172389;NM_172387	Body;Body;Body;Body	chr18:77284291-77285544	N_Shore			NA		18:77283408-77283680	Unclassified	NA
cg06663317	-0.0327408	0.00945164	0.000619715	26	478	-0.0205493	0.0119188	0.0851214	-0.0167879	0.00316095	1.17955e-07	77	0.00376671	8.31427e-06	-0.0190993	0.00335738	-5.68875	1.27974e-08	0.191734	2.47443	0.290191	1.03144e-05	37	16	56641101	16	55198602	F			NA	NA	MT2A	NM_005953	TSS1500	chr16:56642129-56642595	N_Shore		RDMR	TRUE		16:56640918-56641506	Unclassified_Cell_type_specific	TRUE
cg13223043	-0.0452654	0.0107042	3.23141e-05	26	478	-0.0265258	0.0110353	0.0164832	-0.0172952	0.00378888	5.22722e-06	77	0.00451498	0.000127814	-0.0221427	0.00389265	-5.68834	1.28283e-08	0.665367	5.97669	0.0503708	1.03144e-05	37	1	26492308	1	26364895	F			NA	NA				chr1:26490522-26491015	S_Shore			NA				NA
cg04324276	-0.00845372	0.00801788	0.292672	26	478	-0.0352294	0.00888688	8.10742e-05	-0.0177324	0.00327219	6.5226e-08	77	0.00389927	5.42533e-06	-0.0185539	0.00326184	-5.68817	1.28405e-08	0.611815	5.15218	0.0760709	1.03144e-05	37	17	17817462	17	17758187	R			NA	NA	TOM1L2;TOM1L2	NM_001033551;NM_001082968	Body;Body					TRUE		17:17817354-17817622	Unclassified	NA
cg02976539	-0.0193051	0.0091496	0.0357939	26	478	-0.0209694	0.0136189	0.12407	-0.0162594	0.00269214	1.75933e-09	77	0.00320806	4.01371e-07	-0.0167989	0.00295523	-5.68448	1.31214e-08	0	0.197088	0.906156	1.05223e-05	37	17	72757302	17	70268897	R			NA	NA	SLC9A3R1	NM_004252	Body					NA				TRUE
cg16970926	-0.015087	0.00528334	0.00463331	26	478	-0.0254402	0.0168257	0.130981	-0.0165913	0.00295957	2.28217e-08	77	0.00352673	2.54555e-06	-0.0164023	0.00288968	-5.67617	1.37747e-08	0	0.353383	0.838038	1.10277e-05	37	12	29381810	12	29273077	F			NA	NA	FAR2	NM_018099	5'UTR					TRUE				NA
cg24332002	-0.0245932	0.0073444	0.000929319	26	478	-0.0248835	0.00724357	0.000626336	-0.0141761	0.00347468	4.63831e-05	77	0.00414055	0.000617684	-0.0183167	0.00322872	-5.67305	1.40273e-08	0.216364	2.55221	0.279123	1.12111e-05	37	1	22228582	1	22101169	F			NA	NA	HSPG2	NM_005529	Body					TRUE		1:22228518-22228823	Unclassified_Cell_type_specific	TRUE
cg05851887	-0.0216637	0.00832125	0.0097463	26	478	-0.0298321	0.0126474	0.0186056	-0.0185897	0.00344647	7.50023e-08	77	0.00410695	5.99972e-06	-0.0200235	0.00353596	-5.66283	1.48901e-08	0	0.762207	0.683107	1.18807e-05	37	22	28199970	22	26529970	F			NA	NA				chr22:28192793-28198592	S_Shore		RDMR	TRUE				NA
cg14468090	-0.0300959	0.00929773	0.0013609	26	478	-0.0321317	0.012769	0.0120752	-0.0176173	0.00352323	6.09256e-07	77	0.00419841	2.71438e-05	-0.0207526	0.00366536	-5.66182	1.49778e-08	0.15313	2.36164	0.307027	1.19308e-05	37	3	129032864	3	130515554	R			NA	NA				chr3:129033540-129035646	N_Shore			NA		3:129031593-129033028	Promoter_Associated	NA
cg08420066	-0.030984	0.00746576	4.47152e-05	26	478	-0.0271777	0.00720137	0.000174051	-0.0116896	0.00367948	0.00150513	77	0.00438461	0.0076746	-0.0189153	0.00334749	-5.65058	1.59907e-08	0.699039	6.64538	0.0360557	1.27043e-05	37	6	30647561	6	30755540	F			NA	NA	KIAA1949;KIAA1949	NM_001134870;NM_133471	Body;Body					TRUE				NA
cg00636737	-0.0323112	0.011655	0.00595796	26	478	-0.0166151	0.0144632	0.251031	-0.024369	0.00420375	7.54376e-09	77	0.00500935	1.14632e-06	-0.0247806	0.00438559	-5.65046	1.60021e-08	0	0.74297	0.689709	1.27043e-05	37	20	62695569	20	62166013	R			NA	NA	TCEA2;TCEA2	NM_003195;NM_198723	Body;5'UTR	chr20:62693942-62695282	S_Shore			NA		20:62694020-62695720	Promoter_Associated	NA
cg23737927	-0.0250152	0.013502	0.065028	26	478	-0.0206346	0.00666285	0.00203188	-0.0278161	0.0052948	1.61002e-07	77	0.00630948	1.04036e-05	-0.0244822	0.00433837	-5.64317	1.66947e-08	0	0.61422	0.73557	1.32322e-05	37	12	5149153	12	5019414	F	rs7961013		NA	NA				chr12:5153012-5154346	N_Shelf			NA				NA
cg14375890	-0.0381591	0.0116618	0.00120785	26	478	-0.0353118	0.0134745	0.00896364	-0.023212	0.00488439	2.1175e-06	77	0.00582042	6.66224e-05	-0.027378	0.00485762	-5.63609	1.73953e-08	0	1.71366	0.424506	1.37646e-05	37	6	13355672	6	13463651	F			NA	NA								TRUE		6:13355537-13356979	Unclassified	TRUE
cg24212268	-0.0363461	0.00783628	5.50928e-06	26	478	-0.0236233	0.00717571	0.00104347	-0.0119362	0.0037184	0.00134283	77	0.00443099	0.00706401	-0.0191441	0.00339738	-5.63496	1.75096e-08	0.745371	7.85457	0.0196971	1.3832e-05	37	10	29936149	10	29976155	R			NA	NA	SVIL	NM_003174	5'UTR					TRUE				NA
cg21829328	-0.01999	0.0109449	0.0689027	26	478	-0.0292154	0.0132197	0.0274235	-0.0220964	0.00379718	6.61787e-09	77	0.00452487	1.04307e-06	-0.0224644	0.0039869	-5.63456	1.75503e-08	0	0.318516	0.852776	1.38413e-05	37	22	24188134	22	22518134	R			NA	NA				chr22:24191547-24191985	N_Shelf			TRUE		22:24188026-24188189	Unclassified_Cell_type_specific	NA
cg25149218	-0.0350848	0.0129027	0.00697349	26	478	-0.0338343	0.0125681	0.00726763	-0.0241712	0.00477706	4.48005e-07	77	0.00569253	2.17496e-05	-0.027105	0.00481141	-5.63348	1.76614e-08	0	0.934786	0.626634	1.39059e-05	37	2	205411524	2	205119769	F			NA	NA	PARD3B;PARD3B;PARD3B	NM_152526;NM_057177;NM_205863	Body;Body;Body	chr2:205409939-205410910	S_Shore		RDMR	NA		2:205411521-205411673	Unclassified_Cell_type_specific	NA
cg21822187	-0.0443966	0.0130875	0.00079818	26	478	-0.0324113	0.00997485	0.00121126	-0.0229468	0.00557696	3.99621e-05	77	0.00664572	0.000554663	-0.0286656	0.00509443	-5.62686	1.83523e-08	0.140255	2.32627	0.312505	1.44261e-05	37	12	66286141	12	64572408	R			NA	NA	HMGA2;HMGA2	NM_003484;NM_003483	Body;Body					TRUE				TRUE
cg23336702	-0.0386179	0.0115963	0.00099024	26	478	-0.0249273	0.0114292	0.029509	-0.0246886	0.00502804	9.64616e-07	77	0.0059916	3.77997e-05	-0.027143	0.00482538	-5.62505	1.85456e-08	0	1.18456	0.553066	1.45541e-05	37	8	134585815	8	134654997	R			NA	NA				chr8:134581969-134584875	S_Shore		RDMR	NA				NA
cg03985415	-0.0413223	0.0109892	0.00020857	26	478	-0.014156	0.0102832	0.169065	-0.0183021	0.00344737	1.1926e-07	77	0.00410802	8.38045e-06	-0.0202687	0.00360389	-5.62412	1.86454e-08	0.529741	4.25297	0.119256	1.46084e-05	37	1	229340974	1	227407597	R			NA	NA								TRUE		1:229340687-229341089	Unclassified_Cell_type_specific	NA
cg03337482	-0.0306305	0.0115058	0.00823447	26	478	-0.0291848	0.0100492	0.00379602	-0.0191199	0.00383139	6.41345e-07	77	0.00456562	2.81666e-05	-0.0219721	0.00390943	-5.62028	1.90644e-08	0	1.4717	0.479097	1.49121e-05	37	1	3282449	1	3272309	R			NA	NA	PRDM16;PRDM16	NM_022114;NM_199454	Body;Body					NA	1:3272273-3272934			NA
cg07342322	-0.0475082	0.0116856	6.31003e-05	26	478	-0.0254439	0.00922632	0.00596934	-0.0167519	0.00380785	1.12847e-05	77	0.00453758	0.000222665	-0.0215914	0.00384505	-5.61538	1.96132e-08	0.679007	6.23067	0.0443637	1.53163e-05	37	1	192508724	1	190775347	R			NA	NA								TRUE				NA
cg12727256	-0.0158567	0.00800519	0.0486396	26	478	-0.0227881	0.0149332	0.127454	-0.02029	0.00336941	1.96082e-09	77	0.00401512	4.34007e-07	-0.019584	0.00348961	-5.61207	1.99915e-08	0	0.293749	0.863402	1.55619e-05	37	22	24838292	22	23168292	F			NA	NA	C22orf45;ADORA2A;C22orf45	NR_028484;NM_000675;NR_028483	Body;3'UTR;Body					NA				NA
cg10585948	-0.0215262	0.00691959	0.00206741	26	478	-0.0250277	0.0143661	0.0819163	-0.014555	0.00273064	1.06254e-07	77	0.00325394	7.71138e-06	-0.0161888	0.00288464	-5.61206	1.99929e-08	0	1.22561	0.541828	1.55619e-05	37	17	46652938	17	44007937	R			NA	NA	HOXB4;HOXB3	NM_024015;NM_002146	3'UTR;TSS1500	chr17:46654053-46654369	N_Shore			NA				NA
cg07298547	-0.0396554	0.0134207	0.003408	26	478	-0.0246075	0.0143902	0.0876979	-0.0251369	0.00462322	5.90409e-08	77	0.0055092	5.0495e-06	-0.0269383	0.0048041	-5.60735	2.05451e-08	0	1.03104	0.597191	1.59657e-05	37	16	85585356	16	84142857	R			NA	NA				chr16:85586938-85590618	N_Shore			NA		16:85584779-85585507	Unclassified_Cell_type_specific	NA
cg15605124	-0.0103302	0.00889631	0.246605	26	478	-0.0286946	0.0143822	0.0464075	-0.0209493	0.00334049	4.16064e-10	77	0.00398066	1.41901e-07	-0.0197489	0.00352282	-5.60598	2.07081e-08	0	1.5987	0.449621	1.60662e-05	37	1	3230250	1	3220110	F			NA	NA	PRDM16;PRDM16	NM_022114;NM_199454	Body;Body					TRUE	1:3220039-3220344	1:3229866-3230415	Unclassified_Cell_type_specific	NA
cg11827101	-0.0245837	0.00795155	0.00220101	26	478	-0.0102617	0.00861669	0.234084	-0.0155521	0.00277976	2.4331e-08	77	0.00331246	2.66578e-06	-0.0161466	0.00288169	-5.60317	2.10466e-08	0	1.6245	0.443859	1.63023e-05	37	2	8468422	2	8385873	R			NA	TRUE								NA				NA
cg03314569	-0.0310346	0.0122015	0.0115393	26	478	-0.0353838	0.014151	0.0126275	-0.019871	0.00369897	8.45506e-08	77	0.00440783	6.5408e-06	-0.022284	0.00397841	-5.60122	2.12847e-08	0	1.67097	0.433665	1.646e-05	37	1	32041732	1	31814319	F			NA	NA	TINAGL1	NM_022164	TSS1500					NA		1:32041676-32041808	Unclassified_Cell_type_specific	TRUE
cg13100962	-0.0297791	0.0105694	0.005202	26	478	-0.0186361	0.0101297	0.0662211	-0.0232904	0.00430487	6.851e-08	77	0.00512984	5.62079e-06	-0.0235148	0.00419968	-5.59918	2.15364e-08	0	0.585152	0.746338	1.66277e-05	37	11	33921158	11	33877734	R			NA	NA								TRUE				TRUE
cg27290215	-0.0137859	0.0150162	0.359413	26	478	-0.0237011	0.0152984	0.121766	-0.0298146	0.00463362	1.46342e-10	77	0.0055216	6.67759e-08	-0.0274727	0.00490838	-5.59711	2.17954e-08	0	1.07145	0.585245	1.68005e-05	37	10	116392933	10	116382923	F			NA	NA	ABLIM1;ABLIM1;ABLIM1	NM_001003408;NM_001003407;NM_002313	Body;Body;Body	chr10:116391466-116391827	S_Shore		RDMR	TRUE				TRUE
cg03561416	-0.0225714	0.00787756	0.00449777	26	478	-0.0244964	0.0146604	0.0951768	-0.0180846	0.00333626	6.46867e-08	77	0.00397561	5.39296e-06	-0.0193	0.00344958	-5.59488	2.20776e-08	0	0.391554	0.822195	1.69906e-05	37	6	157254584	6	157296276	F			NA	NA	ARID1B;ARID1B;ARID1B	NM_017519;NM_175863;NM_020732	Body;Body;Body					TRUE				NA
cg15488143	-0.00628011	0.00622891	0.314262	26	478	-0.0222255	0.0165064	0.178577	-0.0148415	0.00226322	6.53515e-11	77	0.00269694	3.73219e-08	-0.013682	0.00244756	-5.59004	2.27017e-08	0	1.86482	0.393605	1.74427e-05	37	7	128924101	7	128711337	F	rs35183043		NA	NA	AHCYL2;AHCYL2	NM_001130720;NM_015328	Body;Body					TRUE				NA
cg07050692	-0.0126871	0.00362375	0.000542894	26	478	-0.0135275	0.0176498	0.443666	-0.0113888	0.00222281	3.21098e-07	77	0.00264879	1.71088e-05	-0.0118653	0.0021229	-5.5892	2.28116e-08	0	0.0926611	0.954726	1.7499e-05	37	8	61664695	8	61827249	F			NA	NA	CHD7	NM_017780	Body					TRUE				NA
cg11230112	-0.00410283	0.00774243	0.596611	26	478	-0.0249303	0.00501737	8.44458e-07	-0.0117	0.00270888	1.62358e-05	77	0.003228	0.000289496	-0.0143174	0.00256179	-5.58881	2.28634e-08	0.708975	6.87227	0.0321888	1.75106e-05	37	6	158460979	6	158380967	R	rs73795212		NA	NA	SYNJ2	NM_003898	Body					TRUE				NA
cg06105699	-0.0411433	0.0147305	0.00559872	26	478	-0.0214251	0.00708202	0.00257341	-0.026279	0.00555958	2.39893e-06	77	0.006625	7.28934e-05	-0.0256816	0.00459652	-5.58719	2.30768e-08	0	1.47111	0.479239	1.76423e-05	37	17	79971436	17	77564725	F			NA	NA	ASPSCR1	NM_024083	Body					NA	17:77564722-77564772	17:79971384-79971795	Unclassified_Cell_type_specific	TRUE
cg12635790	-0.0427691	0.0115877	0.000270844	26	478	-0.0182471	0.00822701	0.0268732	-0.0206984	0.00432705	1.81621e-06	77	0.00515628	5.96441e-05	-0.0228402	0.00408814	-5.58695	2.31093e-08	0.418957	3.44208	0.17888	1.76423e-05	37	8	96112814	8	96181990	F			NA	NA								TRUE		8:96112610-96112833	Unclassified_Cell_type_specific	NA
cg08762484	-0.03707	0.00967411	0.000158608	26	478	-0.0177593	0.0123128	0.149645	-0.017359	0.00343325	4.56705e-07	77	0.00409119	2.20531e-05	-0.0201276	0.00360314	-5.58613	2.32189e-08	0.438527	3.56206	0.168465	1.76976e-05	37	12	125058884	12	123624837	R			NA	NA								TRUE				NA
cg26624021	-0.0426581	0.0167286	0.0113311	26	478	-0.0343987	0.0147292	0.0197986	-0.0364564	0.00694999	1.68013e-07	77	0.00828187	1.07281e-05	-0.0370133	0.00662814	-5.58426	2.34691e-08	0	0.149893	0.927793	1.78598e-05	37	16	56995739	16	55553240	R		rs35634210	NA	NA	CETP	NM_000078	TSS200					TRUE				NA
cg05632420	-0.0451736	0.0138014	0.00120386	26	478	-0.0202452	0.0115155	0.0791621	-0.027906	0.00532543	1.72946e-07	77	0.00634598	1.09542e-05	-0.02878	0.00515556	-5.58233	2.37321e-08	0	1.97922	0.371722	1.80312e-05	37	7	130793732	7	130444272	R			NA	NA	MKLN1;FLJ43663	NM_001145354;NR_015431	TSS1500;TSS200	chr7:130794689-130795032	N_Shore			NA				NA
cg06346335	-0.0254239	0.0163114	0.120264	26	478	-0.0255328	0.00977457	0.00918667	-0.0244168	0.00438471	2.82307e-08	77	0.00522498	2.96721e-06	-0.0247209	0.0044344	-5.57479	2.47824e-08	0	0.0121455	0.993946	1.87993e-05	37	1	76489892	1	76262480	R			NA	NA								TRUE				NA
cg00285343	-0.0357274	0.0106675	0.00092729	26	478	-0.0214832	0.0153456	0.16196	-0.0211281	0.00401836	1.57203e-07	77	0.00478843	1.02261e-05	-0.0234196	0.00420156	-5.57401	2.48939e-08	0	1.57611	0.454729	1.8829e-05	37	7	41733356	7	41699881	F			NA	NA	LOC285954;LOC285954;INHBA	NR_027119;NR_027118;NM_002192	TSS200;TSS200;Body					NA		7:41732612-41733461	Unclassified	NA
cg04751761	-0.0375409	0.0120908	0.00210815	26	478	-0.0197842	0.0111614	0.0767291	-0.0202693	0.00379167	9.76411e-08	77	0.0045183	7.25567e-06	-0.0220587	0.00395745	-5.57396	2.49006e-08	0	1.83804	0.39891	1.8829e-05	37	16	2084192	16	2024193	R			NA	NA	SLC9A3R2;SLC9A3R2	NM_001130012;NM_004785	Body;Body	chr16:2086420-2086892	N_Shelf		CDMR	TRUE				TRUE
cg09725874	-0.0363581	0.0114309	0.00164272	26	478	-0.0388697	0.0134633	0.00400618	-0.0175786	0.00359901	1.09918e-06	77	0.00428871	4.15301e-05	-0.0214457	0.00384791	-5.57335	2.49887e-08	0.522658	4.18987	0.123078	1.88657e-05	37	1	27480106	1	27352693	R			NA	NA	SLC9A1	NM_003047	Body	chr1:27481345-27481742	N_Shore			TRUE				NA
cg01102073	-0.0279217	0.0138094	0.044181	26	478	-0.0294806	0.00809821	0.00029194	-0.0224641	0.00499593	7.2031e-06	77	0.00595334	0.000161067	-0.0252483	0.00453111	-5.57221	2.51531e-08	0	0.529338	0.76746	1.89598e-05	37	3	128204813	3	129687503	R			NA	NA	GATA2;GATA2;GATA2	NM_001145661;NM_032638;NM_001145662	Body;Body;Body	chr3:128205495-128212274	N_Shore		RDMR	TRUE	3:129687477-129687618			NA
cg05810848	-0.00953848	0.00914133	0.297686	26	478	-0.0173065	0.012124	0.153887	-0.0173481	0.00272435	2.24912e-10	77	0.00324643	9.10497e-08	-0.0165233	0.00296627	-5.5704	2.54153e-08	0	0.652556	0.721605	1.91273e-05	37	16	58005012	16	56562513	F			NA	NA	CNGB1;CNGB1;CNGB1;CNGB1	NM_001297;NM_001297;NM_001135639;NM_001135639	1stExon;5'UTR;1stExon;5'UTR					NA				NA
cg00463367	-0.0506357	0.00959234	2.69613e-07	26	478	-0.027051	0.00809256	0.000873067	-0.0114966	0.00379313	0.00246172	77	0.00452004	0.010976	-0.0203251	0.00364945	-5.56935	2.55696e-08	0.861979	14.4906	0.000713525	1.92131e-05	37	10	8103673	10	8143679	R			NA	NA	GATA3;GATA3	NM_001002295;NM_002051	Body;Body	chr10:8100384-8100768	S_Shelf		RDMR	NA		10:8103138-8103934	Unclassified_Cell_type_specific	NA
cg04550950	-0.0404558	0.0114659	0.00049217	26	478	-0.044003	0.0154686	0.0045734	-0.0184246	0.00391761	2.69341e-06	77	0.00466837	7.92393e-05	-0.023184	0.00416412	-5.56757	2.5831e-08	0.609368	5.11991	0.0773084	1.93791e-05	37	1	90299895	1	90072483	F			NA	NA	LRRC8D;LRRC8D	NM_018103;NM_001134479	5'UTR;5'UTR					TRUE				NA
cg21104971	-0.0148211	0.0113113	0.191222	26	478	-0.0255849	0.0149566	0.0875882	-0.0283277	0.00453255	4.76544e-10	77	0.00540116	1.56494e-07	-0.0257973	0.00463415	-5.56679	2.59474e-08	0	1.16132	0.55953	1.94358e-05	37	4	24647197	4	24256295	F	rs13126010		NA	NA								TRUE				NA
cg13458609	-0.0121595	0.00817491	0.138085	26	478	-0.0198368	0.00485239	4.84594e-05	-0.0138997	0.00321194	1.56328e-05	77	0.00382747	0.000281697	-0.0156986	0.00282059	-5.56572	2.61069e-08	0	1.13562	0.566766	1.95246e-05	37	9	130608923	9	129648744	R			NA	NA	ENG;ENG	NM_001114753;NM_000118	Body;Body					TRUE				NA
cg01685893	-0.045302	0.0123279	0.00028768	26	478	-0.0271754	0.0131083	0.0385174	-0.0239708	0.00509552	2.67689e-06	77	0.00607202	7.88886e-05	-0.0279941	0.00503011	-5.5653	2.61706e-08	0.171518	2.41405	0.299085	1.95416e-05	37	11	112048262	11	111553472	R			NA	NA	BCO2;BCO2	NM_001037290;NM_031938	5'UTR;Body					NA				NA
cg25591888	-0.0218255	0.00796316	0.00654241	26	478	-0.0148941	0.00682261	0.0293585	-0.0172642	0.00331321	2.02451e-07	77	0.00394815	1.22708e-05	-0.0174714	0.00314029	-5.56363	2.6422e-08	0	0.444433	0.800742	1.96985e-05	37	2	235890080	2	235554819	F	rs73124237		NA	NA	SH3BP4	NM_014521	5'UTR					TRUE		2:235889368-235890120	Unclassified_Cell_type_specific	TRUE
cg25998745	-0.031801	0.0128616	0.0140388	26	478	-0.0373306	0.0132217	0.00488384	-0.0249208	0.00497145	5.71507e-07	77	0.00592416	2.5921e-05	-0.0277172	0.00498389	-5.56136	2.67682e-08	0	0.852311	0.653015	1.99255e-05	37	8	142028625	8	142097807	F			NA	NA								TRUE				NA
cg15059065	0.00532758	0.0179653	0.767042	26	478	-0.0201027	0.00658404	0.00234812	-0.0362909	0.00580265	4.63646e-10	77	0.00691466	1.53428e-07	-0.0256204	0.00460865	-5.5592	2.71012e-08	0.669488	6.05122	0.0485282	2.01419e-05	37	19	17354961	19	17215961	F			NA	NA	NR2F6	NM_005234	Body	chr19:17355181-17356471	N_Shore		DMR	NA	19:17215806-17218642			NA
cg03430597	-0.0470318	0.00980164	2.66458e-06	26	478	-0.0228192	0.0185021	0.217859	-0.018494	0.00430135	1.77235e-05	77	0.00512565	0.000308404	-0.0245197	0.00441111	-5.55863	2.71897e-08	0.699952	6.6656	0.035693	2.01763e-05	37	9	137660514	9	136800335	R			NA	NA	COL5A1	NM_000093	Body	chr9:137660513-137660742	Island			TRUE				NA
cg00920254	-0.0396691	0.011749	0.000843708	26	478	-0.0216184	0.0119267	0.0703129	-0.023574	0.004678	4.98262e-07	77	0.00557448	2.34815e-05	-0.025788	0.00463964	-5.55819	2.72585e-08	0	1.67584	0.43261	2.01959e-05	37	6	44189984	6	44297962	R			NA	NA	SLC29A1;SLC29A1;SLC29A1;SLC29A1;SLC29A1	NM_001078174;NM_001078176;NM_001078175;NM_004955;NM_001078177	5'UTR;TSS1500;TSS1500;5'UTR;TSS1500	chr6:44191278-44191872	N_Shore			NA		6:44188980-44190112	Unclassified	TRUE
cg06372718	-0.0179644	0.00946212	0.058701	26	478	-0.0214733	0.00892161	0.0163429	-0.0160528	0.0028844	2.87522e-08	77	0.00343716	3.00661e-06	-0.0168782	0.0030376	-5.55642	2.75361e-08	0	0.336122	0.845302	2.037e-05	37	22	50623165	22	48965292	R			NA	NA	TRABD	NM_025204	TSS1500	chr22:50623164-50625226	Island			TRUE				NA
cg23516824	-0.0225038	0.0104233	0.0317422	26	478	-0.0353166	0.00972414	0.000301598	-0.0218917	0.00482714	6.01041e-06	77	0.0057522	0.000141353	-0.0248437	0.00447203	-5.55534	2.77066e-08	0	1.47369	0.478621	2.04465e-05	37	5	76134399	5	76170155	F			NA	NA								TRUE				NA
cg21490635	-0.0156176	0.0100139	0.120038	26	478	-0.0155898	0.0127077	0.220305	-0.0173819	0.00280894	7.02483e-10	77	0.00334724	2.07036e-07	-0.0171098	0.00307994	-5.55523	2.77252e-08	0	0.043121	0.97867	2.04465e-05	37	12	13349273	12	13240540	F			NA	NA	EMP1	NM_001423	TSS1500					NA				TRUE
cg09639152	-0.0627664	0.018079	0.000602828	26	478	-0.0453568	0.0140078	0.0012597	-0.0246804	0.00568089	1.44817e-05	77	0.00676957	0.00026657	-0.0320827	0.00577571	-5.55476	2.77988e-08	0.597921	4.97415	0.0831529	2.04691e-05	37	3	45078075	3	45053079	R			NA	NA				chr3:45077069-45077690	S_Shore			TRUE	3:45052911-45053106	3:45077441-45079749	Unclassified	NA
cg25730237	-0.0262398	0.00835223	0.00186907	26	478	-0.0201726	0.0144753	0.163877	-0.0206673	0.00393859	1.66335e-07	77	0.00469337	1.06508e-05	-0.0218691	0.00393735	-5.55427	2.7877e-08	0	0.353142	0.838139	2.0495e-05	37	4	8279150	4	8330050	F	rs79469097		NA	NA	HTRA3	NM_053044	Body					TRUE				NA
cg17339794	-0.0163564	0.00764061	0.0332025	26	478	-0.0142595	0.00560405	0.0111532	-0.0117452	0.00219256	9.19029e-08	77	0.00261274	6.94583e-06	-0.0125589	0.00226188	-5.5524	2.81769e-08	0	0.436117	0.804078	2.06837e-05	37	19	5074224	19	5025224	F			NA	NA	KDM4B	NM_015015	Body	chr19:5074591-5074814	N_Shore			NA		19:5074188-5074436	Unclassified_Cell_type_specific	NA
cg18676273	-0.0272921	0.00924416	0.00343407	26	478	-0.011977	0.0146526	0.413976	-0.020359	0.00362571	2.16548e-08	77	0.00432053	2.45107e-06	-0.0209609	0.00378153	-5.54298	2.9737e-08	0	0.864398	0.64908	2.17953e-05	37	7	41732833	7	41699358	F	rs11770488		NA	NA	INHBA;LOC285954;LOC285954	NM_002192;NR_027119;NR_027118	Body;TSS1500;TSS1500					NA		7:41732612-41733461	Unclassified	NA
cg08614441	-0.0330316	0.0103868	0.00164566	26	478	-0.0170787	0.00892722	0.0561357	-0.0173569	0.00334397	2.25432e-07	77	0.0039848	1.32593e-05	-0.0190292	0.00343412	-5.5412	3.00408e-08	0.02019	2.04121	0.360376	2.19535e-05	37	13	113633676	13	112681677	R			NA	NA	MCF2L;MCF2L;MCF2L	NM_001112732;NM_024979;NM_024979	Body;5'UTR;1stExon	chr13:113633843-113634065	N_Shore	low-CpG:112681455-112681691		NA				NA
cg05136169	-0.0272844	0.010693	0.0112799	26	478	-0.0101445	0.0109788	0.355796	-0.0225434	0.0038023	3.44174e-09	77	0.00453097	6.51097e-07	-0.0216096	0.00389982	-5.54118	3.00449e-08	0	1.41467	0.492955	2.19535e-05	37	20	3065473	20	3013473	F			NA	NA	AVP	NM_000490	TSS200	chr20:3063005-3064146	S_Shore			NA				NA
cg22075924	-0.0241619	0.00935076	0.0102992	26	478	-0.0240992	0.0135943	0.0766981	-0.0199615	0.00364677	4.815e-08	77	0.00434562	4.3595e-06	-0.0209705	0.00378501	-5.5404	3.01788e-08	0	0.223373	0.894325	2.20177e-05	37	1	78005352	1	77777940	F			NA	NA	AK5;AK5	NM_174858;NM_012093	Body;Body					TRUE				TRUE
cg08529744	-0.008972	0.00870978	0.303892	26	478	-0.0143401	0.00964913	0.137681	-0.0169525	0.00267964	2.93093e-10	77	0.00319315	1.10213e-07	-0.0158602	0.00286301	-5.5397	3.02998e-08	0	0.767297	0.681371	2.20722e-05	37	1	151818922	1	150085546	R			NA	NA								TRUE				TRUE
cg19382157	-0.024129	0.0133372	0.0715521	26	478	-0.0322928	0.0090099	0.000361243	-0.0212458	0.00451491	2.65869e-06	77	0.00538013	7.85016e-05	-0.0241473	0.00436487	-5.53218	3.16274e-08	0	1.10819	0.574593	2.30042e-05	37	7	2124566	7	2091092	R			NA	NA	MAD1L1;MAD1L1;MAD1L1	NM_003550;NM_001013837;NM_001013836	Body;Body;Body					NA	7:2090466-2091338	7:2123962-2125561	Unclassified	NA
cg18699466	-0.0245714	0.00542617	8.96766e-06	26	478	-0.011539	0.0165555	0.486036	-0.0104673	0.00226604	4.03441e-06	77	0.0027003	0.000106038	-0.0132308	0.00239213	-5.53097	3.18465e-08	0.631394	5.42584	0.0663427	2.31283e-05	37	6	45415640	6	45523618	F			NA	NA	RUNX2;RUNX2;RUNX2	NM_001015051;NM_001024630;NM_004348	Body;Body;Body					TRUE				NA
cg04890480	-0.0316549	0.0100832	0.00188323	26	478	-0.0302321	0.0132259	0.0225569	-0.0179681	0.00359516	6.17095e-07	77	0.00428412	2.7395e-05	-0.0208912	0.00377864	-5.52877	3.22486e-08	0.0493791	2.10389	0.349258	2.33709e-05	37	1	181073734	1	179340357	R			NA	NA				chr1:181073917-181075002	N_Shore			NA				NA
cg21552014	-0.0349106	0.0102455	0.000757014	26	478	-0.0293779	0.0139828	0.035992	-0.0251521	0.00541387	3.55042e-06	77	0.00645137	9.67035e-05	-0.0281152	0.0050854	-5.52861	3.22785e-08	0	0.659014	0.719278	2.33709e-05	37	3	146026497	3	147509187	R			NA	NA								TRUE				NA
cg00950381	-0.0327004	0.0115492	0.00498718	26	478	-0.0206622	0.00624188	0.00097912	-0.017494	0.0040662	1.75097e-05	77	0.00484544	0.000305716	-0.0200723	0.00363321	-5.52467	3.30107e-08	0	1.48763	0.475297	2.38649e-05	37	17	74272364	17	71783959	R			NA	NA	QRICH2	NM_032134	Body					TRUE		17:74272304-74272420	Unclassified_Cell_type_specific	NA
cg05560472	-0.0282442	0.0095743	0.00345953	26	478	-0.0256105	0.0143425	0.0745833	-0.0211718	0.00406572	2.06061e-07	77	0.00484487	1.24281e-05	-0.0228632	0.00413899	-5.52385	3.31643e-08	0	0.47445	0.788814	2.39396e-05	37	X	99986046	X	99872702	R			NA	NA	SYTL4;SYTL4	NM_001129896;NM_080737	5'UTR;5'UTR	chrX:99986423-99987185	N_Shore			NA				NA
cg23896514	-0.0304874	0.00718474	3.04026e-05	26	478	-0.0219266	0.00631468	0.000547146	-0.0113328	0.00395179	0.0041662	77	0.00470911	0.016103	-0.0184437	0.00334179	-5.51909	3.40761e-08	0.629242	5.39435	0.0673955	2.45607e-05	37	7	150103902	7	149734835	F			NA	NA	LOC728743	NR_027237	Body	chr7:150104704-150105530	N_Shore			NA		7:150103811-150104358	Promoter_Associated	NA
cg03507593	-0.0033089	0.00900757	0.713652	26	478	-0.0234055	0.00503952	4.06225e-06	-0.0142876	0.00331742	1.71561e-05	77	0.00395316	0.000301247	-0.0162213	0.00294003	-5.51738	3.44087e-08	0.537731	4.32648	0.114952	2.47629e-05	37	12	124939480	12	123505433	R			NA	NA	NCOR2;NCOR2	NM_006312;NM_001077261	Body;Body	chr12:124941314-124941584	N_Shore			NA	12:123505409-123505504			TRUE
cg03281572	-0.0287879	0.00673725	2.68607e-05	26	478	-0.0284942	0.016183	0.0787092	-0.0149133	0.00356341	2.94209e-05	77	0.00424629	0.000444631	-0.0193104	0.00350695	-5.50633	3.6639e-08	0.407098	3.37324	0.185145	2.63283e-05	37	10	114502318	10	114492308	F			NA	NA	VTI1A	NM_145206	Body					TRUE				NA
cg00940577	-0.0234882	0.010406	0.0248048	26	478	-0.0188723	0.00603887	0.00184946	-0.0168013	0.00354494	2.25431e-06	77	0.00422428	6.96981e-05	-0.0180801	0.00328451	-5.50467	3.6986e-08	0	0.378952	0.827393	2.65377e-05	37	17	28803884	17	25828010	F			NA	NA	GOSR1;GOSR1;GOSR1	NM_004871;NM_001007024;NM_001007025	TSS1500;TSS1500;TSS1500	chr17:28804336-28804693	N_Shore			NA		17:28803761-28805195	Promoter_Associated	NA
cg02852238	-0.0126316	0.0110206	0.252749	26	478	-0.0221952	0.00707793	0.00178416	-0.0199899	0.00378132	1.34738e-07	77	0.00450596	9.15068e-06	-0.019776	0.00359334	-5.50353	3.72263e-08	0	0.539338	0.763632	2.66353e-05	37	15	42174934	15	39962226	R			NA	NA	SPTBN5	NM_016642	Body	chr15:42174084-42174855	S_Shore			NA				TRUE
cg15961693	-0.0472418	0.00879337	1.69225e-07	26	478	-0.00903241	0.00530254	0.0889271	-0.0129783	0.00295878	1.19718e-05	77	0.00352579	0.000232366	-0.0153265	0.00278487	-5.50349	3.72337e-08	0.866894	15.0256	0.000546053	2.66353e-05	37	6	139689053	6	139730746	R			NA	NA								TRUE				NA
cg14973055	-0.0316126	0.0105896	0.0030962	26	478	-0.0284397	0.00973807	0.00360562	-0.0167374	0.00358192	3.11915e-06	77	0.00426835	8.80826e-05	-0.0201812	0.00366739	-5.50288	3.73627e-08	0.211194	2.53548	0.281467	2.66876e-05	37	17	72306038	17	69817633	R			NA	NA	DNAI2	NM_023036	Body					NA				NA
cg12929160	-0.0219025	0.011703	0.0623657	26	478	-0.0197438	0.00911277	0.0305955	-0.0237869	0.00423455	2.13907e-08	77	0.00504605	2.42949e-06	-0.0227216	0.00413037	-5.50109	3.77452e-08	0	0.156243	0.924852	2.69205e-05	37	13	77030645	13	75928646	F			NA	NA								TRUE				NA
cg20505728	-0.0299163	0.00824713	0.000342813	26	478	-0.0289328	0.0158971	0.0691786	-0.0166377	0.00347339	1.75835e-06	77	0.00413903	5.82683e-05	-0.0198037	0.00360301	-5.49642	3.8757e-08	0.173011	2.41841	0.298434	2.76009e-05	37	3	43800538	3	43775542	R			NA	NA								TRUE				NA
cg10062919	-0.0182919	0.0076426	0.0173833	26	478	-0.0164944	0.00720259	0.0223087	-0.0129605	0.00244473	1.24284e-07	77	0.00291323	8.63337e-06	-0.0139941	0.00254638	-5.49568	3.89217e-08	0	0.562618	0.754795	2.76769e-05	37	17	38503802	17	35757328	F			NA	NA	RARA;RARA;RARA;RARA	NM_001145301;NM_000964;NM_001024809;NM_001145302	Body;Body;Body;Body	chr17:38501396-38501839	S_Shore			TRUE		17:38503722-38504213	Unclassified_Cell_type_specific	NA
cg02980249	-0.0488861	0.0125772	0.000128167	26	478	-0.0319754	0.0110102	0.00379634	-0.0175986	0.00413518	2.15449e-05	77	0.00492763	0.000355076	-0.0232732	0.00423507	-5.49536	3.89919e-08	0.672025	6.09803	0.0474056	2.76855e-05	37	6	31760762	6	31868741	R			NA	NA	VARS	NM_006295	Body	chr6:31763240-31763905	N_Shelf			NA				NA
cg05638787	-0.0271093	0.00725071	0.000226184	26	478	-0.0121504	0.00659625	0.0658875	-0.0111051	0.00225338	8.80521e-07	77	0.00268521	3.53946e-05	-0.0129228	0.00235249	-5.49323	3.94646e-08	0.534899	4.30014	0.116476	2.79795e-05	37	15	41062273	15	38849565	R			NA	NA	DNAJC17;C15orf62;C15orf62	NM_018163;NM_001130448;NM_001130448	Body;1stExon;5'UTR					NA				TRUE
cg19374752	-0.0179619	0.00726471	0.0140409	26	478	-0.0178037	0.00753193	0.0183582	-0.0145632	0.00282301	2.6678e-07	77	0.00336401	1.497e-05	-0.0155358	0.00282909	-5.49146	3.9862e-08	0	0.285779	0.86685	2.81904e-05	37	12	52404151	12	50690418	R			NA	NA	GRASP	NM_181711	Body	chr12:52400467-52401696	S_Shelf			TRUE		12:52403987-52404836	Unclassified_Cell_type_specific	TRUE
cg10740660	-0.0138633	0.00882163	0.117249	26	478	-0.0216949	0.00741647	0.00355144	-0.0139892	0.00262079	1.01973e-07	77	0.00312303	7.48621e-06	-0.015026	0.00273629	-5.49138	3.98801e-08	0	0.936147	0.626207	2.81904e-05	37	6	31740849	6	31848828	R			NA	NA	C6orf27	NM_025258	Body					NA		6:31740179-31741223	Unclassified	TRUE
cg19795292	-0.0312082	0.0113018	0.00615557	26	478	-0.0329001	0.0115804	0.00462535	-0.023693	0.00510958	3.70521e-06	77	0.00608877	9.97254e-05	-0.0267099	0.00486449	-5.49079	4.0015e-08	0	0.68967	0.708337	2.82438e-05	37	2	102952285	2	102318717	F			NA	NA	IL1RL1;IL1RL1	NM_016232;NM_003856	5'UTR;TSS1500					NA				NA
cg09063663	-0.0204546	0.00861454	0.0182835	26	478	-0.0173561	0.00608165	0.00444479	-0.0138956	0.00282767	9.45478e-07	77	0.00336955	3.72576e-05	-0.0153105	0.00278869	-5.49022	4.01433e-08	0	0.646041	0.723959	2.82926e-05	37	1	16484811	1	16357398	F			NA	NA				chr1:16481484-16482782	S_Shelf			NA		1:16484484-16484891	Unclassified_Cell_type_specific	NA
cg10646145	-0.00936179	0.0123371	0.448622	26	478	-0.0223883	0.0125058	0.0738399	-0.0240799	0.00384633	4.45556e-10	77	0.00458343	1.49087e-07	-0.0223047	0.00406338	-5.4892	4.03759e-08	0	1.25068	0.535081	2.84145e-05	37	2	9235600	2	9153051	F			NA	NA								TRUE	2:9152983-9153075			NA
cg16254946	-0.019432	0.00939405	0.0395521	26	478	-0.0255011	0.0101247	0.0119967	-0.0153796	0.00285378	7.69309e-08	77	0.00340067	6.11049e-06	-0.0167246	0.00304915	-5.48499	4.13494e-08	0	0.990899	0.609297	2.90568e-05	37	1	54058616	1	53831204	R			NA	NA	GLIS1	NM_147193	Body					TRUE				NA
cg23257934	-0.0351818	0.00750144	4.36455e-06	26	478	-0.0108629	0.0047701	0.0230648	-0.0104931	0.00248606	2.5157e-05	77	0.00296249	0.00039711	-0.0130833	0.00238594	-5.48347	4.17055e-08	0.792949	9.65945	0.00798874	2.92639e-05	37	1	234858982	1	232925605	F			NA	NA								NA	1:232925535-232925631			NA
cg12374579	-0.0240823	0.00783644	0.00233765	26	478	-0.0202759	0.0163185	0.214459	-0.0183719	0.00349286	1.55573e-07	77	0.00416222	1.01496e-05	-0.0196596	0.00358604	-5.48227	4.19914e-08	0	0.415657	0.812347	2.94212e-05	37	17	79970313	17	77563602	R			NA	NA	ASPSCR1	NM_024083	Body	chr17:79966854-79967138	S_Shelf			NA	17:77563350-77563603			TRUE
cg25580581	-0.0356605	0.0112933	0.00177296	26	478	-0.0177714	0.010335	0.0859505	-0.02652	0.00518372	3.34124e-07	77	0.00617711	1.76061e-05	-0.0262841	0.00479956	-5.47636	4.34153e-08	0	1.36924	0.504282	3.03743e-05	37	10	3853668	10	3843668	R		rs76268695	NA	NA								TRUE		10:3853639-3853928	Unclassified	NA
cg07914621	-0.0380432	0.0114924	0.00106034	26	478	-0.0248784	0.00919127	0.00695758	-0.0189122	0.00422621	7.96086e-06	77	0.00503611	0.000173117	-0.0225744	0.00412263	-5.47573	4.3572e-08	0.167833	2.40336	0.300688	3.04393e-05	37	7	150101498	7	149732431	R			NA	NA	LOC728743	NR_027237	TSS1500	chr7:150101906-150102968	N_Shore		RDMR	NA				NA
cg25308086	-0.014503	0.0124244	0.24413	26	478	-0.039239	0.0158181	0.0133446	-0.0258555	0.00443051	5.99791e-09	77	0.00527956	9.71683e-07	-0.0254229	0.00464485	-5.47335	4.41616e-08	0	1.54208	0.462531	3.08061e-05	37	1	2996020	1	2985880	R		rs78094525	NA	NA	PRDM16;PRDM16	NM_022114;NM_199454	Body;Body	chr1:2997272-2997473	N_Shore			NA				NA
cg17260706	-0.0322785	0.00907323	0.000442794	26	478	-0.0148163	0.00856686	0.0841547	-0.0169147	0.00345109	1.00902e-06	77	0.00411245	3.90458e-05	-0.0187761	0.00343196	-5.47096	4.47597e-08	0.24045	2.63314	0.268053	3.11777e-05	37	11	118782879	11	118288089	F			NA	NA	BCL9L	NM_182557	TSS1500	chr11:118781060-118781732	S_Shore			TRUE				TRUE
cg26757820	-0.0375577	0.0116593	0.00143438	26	478	-0.02779	0.0108347	0.010524	-0.0220629	0.00487505	6.28306e-06	77	0.0058093	0.000145949	-0.0256398	0.00468775	-5.46953	4.51225e-08	0	1.46335	0.481103	3.13846e-05	37	10	76349278	10	76019284	R			NA	NA	ADK;ADK	NM_001123;NM_006721	Body;Body					TRUE		10:76348818-76349637	Unclassified	NA
cg03982897	-0.0162592	0.00856311	0.0586758	26	478	-0.025348	0.00850207	0.00296735	-0.0151933	0.0029554	2.93183e-07	77	0.00352176	1.60234e-05	-0.0166273	0.00304151	-5.4668	4.58239e-08	0	1.21972	0.543427	3.1826e-05	37	11	1990108	11	1946684	F			NA	NA				chr11:1990899-1991211	N_Shore			TRUE	11:1946664-1946750			NA
cg23044186	-0.0215641	0.00814138	0.00856147	26	478	-0.0271112	0.00966224	0.00515481	-0.0136455	0.00275708	7.91158e-07	77	0.00328544	3.27673e-05	-0.015872	0.00290568	-5.46239	4.69778e-08	0.130854	2.30111	0.316461	3.25801e-05	37	5	141228416	5	141208600	F			NA	NA				chr5:141228930-141230084	N_Shore			TRUE				NA
cg07262457	-0.0273373	0.00820057	0.000978699	26	478	-0.0284658	0.0117316	0.0154957	-0.0143833	0.00302947	2.16474e-06	77	0.00361003	6.76904e-05	-0.0173665	0.00318032	-5.46062	4.74485e-08	0.34562	3.05633	0.216934	3.28196e-05	37	3	128777371	3	130260061	R			NA	NA								TRUE				NA
cg18333339	-0.0282093	0.0117625	0.0171606	26	478	-0.0112878	0.010374	0.276926	-0.0235693	0.00400973	4.66654e-09	77	0.00477815	8.10874e-07	-0.0222334	0.00407163	-5.46057	4.74608e-08	0	1.44952	0.484441	3.28196e-05	37	3	112885856	3	114368546	R			NA	NA								TRUE				NA
cg19689330	-0.0289276	0.00992676	0.00386938	26	478	-0.0388254	0.0129864	0.0028888	-0.0215546	0.00483974	8.78736e-06	77	0.00576722	0.000185902	-0.0253955	0.00465529	-5.45519	4.89201e-08	0	1.63959	0.440521	3.37798e-05	37	6	5512308	6	5457307	F			NA	NA	FARS2	NM_006567	Body					TRUE				NA
cg08439276	-0.0271021	0.0121851	0.0269722	26	478	-0.0345378	0.0107551	0.00138081	-0.0215879	0.00457434	2.48779e-06	77	0.00545096	7.48301e-05	-0.0246284	0.00451591	-5.45369	4.93342e-08	0	1.20127	0.548464	3.40165e-05	37	2	68937224	2	68790728	F			NA	NA								TRUE		2:68936008-68937357	Unclassified	NA
cg19279042	-0.0247855	0.00673582	0.000282476	26	478	-0.0166555	0.00545655	0.00235474	-0.0127229	0.00352126	0.000308035	77	0.00419607	0.00242849	-0.0162627	0.00298245	-5.45279	4.95867e-08	0.137118	2.31781	0.313829	3.41413e-05	37	6	31550090	6	31658069	R			NA	NA	LTB;LTB	NM_002341;NM_009588	1stExon;1stExon	chr6:31548436-31549277	S_Shore			NA		6:31549959-31550509	Promoter_Associated	NA
cg19570155	-0.0350908	0.0121525	0.00420059	26	478	-0.0261351	0.0151824	0.0856121	-0.0214579	0.00407613	1.51889e-07	77	0.00485727	9.97585e-06	-0.0235628	0.00432358	-5.44984	5.04148e-08	0	1.11636	0.572249	3.46614e-05	37	2	36765605	2	36619109	R			NA	NA	CRIM1	NM_016441	Body					TRUE				NA
cg19226017	-0.0357171	0.00770917	5.63687e-06	26	478	-0.0126907	0.0145289	0.382696	-0.0154887	0.00360849	1.83116e-05	77	0.00430001	0.000315757	-0.0198129	0.00363585	-5.44933	5.05611e-08	0.636869	5.50765	0.0636837	3.46739e-05	37	6	35697185	6	35805163	F			NA	NA	FKBP5;LOC285847	NM_001145775;NR_027117	TSS1500;Body	chr6:35699166-35699953	N_Shore			NA		6:35695296-35697254	Promoter_Associated	NA
cg13853141	-0.0187558	0.00861682	0.0303827	26	478	-0.019976	0.00734937	0.0067265	-0.0188267	0.00376737	6.18805e-07	77	0.00448934	2.74497e-05	-0.0190758	0.00350071	-5.44912	5.06197e-08	0	0.0194588	0.990318	3.46739e-05	37	2	98329942	2	97696374	F			NA	NA	ZAP70	NM_001079	TSS200					NA		2:98329743-98330828	Promoter_Associated_Cell_type_specific	NA
cg11010552	-0.0224399	0.00885625	0.0118559	26	478	-0.0298357	0.00980935	0.00243999	-0.0165487	0.0035011	2.39972e-06	77	0.00417204	7.29108e-05	-0.019194	0.00352248	-5.44901	5.06509e-08	0	1.71326	0.424591	3.46739e-05	37	5	131338478	5	131366377	R			NA	NA	ACSL6;ACSL6	NM_001009185;NM_015256	Body;Body					TRUE		5:131338451-131339100	Unclassified_Cell_type_specific	NA
cg00753287	-0.0123333	0.00918995	0.180723	26	478	-0.0122716	0.00604754	0.0428099	-0.0200079	0.0033443	2.48761e-09	77	0.0039852	5.15233e-07	-0.0170475	0.00312884	-5.44849	5.07997e-08	0	1.43862	0.487089	3.47259e-05	37	10	126749347	10	126739337	F			NA	NA	CTBP2;CTBP2	NM_001083914;NM_001329	5'UTR;5'UTR					NA	10:126739217-126739434			NA
cg02029665	-0.0231718	0.00876019	0.00864997	26	478	-0.0265631	0.0151953	0.0808748	-0.016636	0.00308927	7.87013e-08	77	0.00368129	6.21149e-06	-0.018042	0.0033122	-5.44713	5.11879e-08	0	0.803247	0.669233	3.49412e-05	37	22	46441799	22	44820463	F	rs12158719		NA	NA	LOC100271722	NR_027036	TSS1500	chr22:46440393-46441019	S_Shore			NA				NA
cg23919844	-0.0618143	0.0159964	0.000139949	26	478	-0.0341899	0.0141995	0.0163013	-0.0265848	0.00620146	1.87624e-05	77	0.00738989	0.000321347	-0.0330381	0.00606571	-5.4467	5.13131e-08	0.500657	4.00526	0.13498	3.49766e-05	37	13	111819481	13	110617482	R			NA	NA	ARHGEF7;ARHGEF7;ARHGEF7;ARHGEF7	NM_001113511;NM_003899;NM_001113512;NM_145735	Body;5'UTR;Body;Body					TRUE		13:111819284-111819500	Unclassified_Cell_type_specific	NA
cg27195326	-0.0500774	0.0134979	0.000252126	26	478	-0.0227599	0.00876706	0.00962415	-0.0213876	0.00497047	1.74604e-05	77	0.005923	0.000305094	-0.0251176	0.00461247	-5.44559	5.16352e-08	0.485642	3.88834	0.143106	3.51459e-05	37	12	41087459	12	39373726	F			NA	NA	CNTN1;CNTN1	NM_175038;NM_001843	5'UTR;5'UTR	chr12:41086522-41087102	S_Shore			NA	12:39373726-39373852			NA
cg08970648	-0.0204963	0.00885185	0.021345	26	478	-0.0192667	0.00951641	0.0432835	-0.0189784	0.00354367	9.25277e-08	77	0.00422277	6.97982e-06	-0.0192607	0.0035381	-5.44382	5.21505e-08	0	0.0239527	0.988095	3.54462e-05	37	3	50644192	3	50619196	F	rs74957911		NA	NA	CISH;CISH	NM_145071;NM_013324	3'UTR;3'UTR					NA		3:50643994-50644246	Promoter_Associated_Cell_type_specific	NA
cg26669717	-0.0202451	0.0105841	0.0568458	26	478	-0.0212792	0.00997769	0.0332923	-0.0169887	0.00306529	3.27671e-08	77	0.00365272	3.30357e-06	-0.0177571	0.00326302	-5.44193	5.27067e-08	0	0.224118	0.893992	3.57732e-05	37	7	641028	7	607554	R			TRUE	NA	PRKAR1B;PRKAR1B;PRKAR1B;PRKAR1B;PRKAR1B;PRKAR1B	NM_001164759;NM_001164762;NM_001164758;NM_001164760;NM_001164761;NM_002735	Body;Body;Body;Body;Body;Body	chr7:644181-644461	N_Shelf			NA	7:607112-607567			TRUE
cg02543363	-0.0130255	0.0122935	0.290311	26	478	-0.0259442	0.0112523	0.0214155	-0.0219252	0.00377244	6.90594e-09	77	0.00449538	1.0756e-06	-0.021501	0.00395287	-5.43934	5.34777e-08	0	0.640141	0.726098	3.62449e-05	37	X	129252577	X	129080258	F			NA	NA				chrX:129254555-129255097	N_Shore		RDMR	NA				NA
cg13472584	-0.0326998	0.0100207	0.00124506	26	478	-0.0170295	0.00766007	0.0265189	-0.0214357	0.00456944	2.85389e-06	77	0.00544512	8.26156e-05	-0.0220463	0.00405791	-5.43292	5.54378e-08	0	1.57179	0.455712	3.75202e-05	37	1	14056972	1	13929559	F	rs74428582		NA	NA	PRDM2;PRDM2;PRDM2	NM_012231;NM_015866;NM_001135610	Body;Body;Body					TRUE				NA
cg26878947	-0.0236066	0.008237	0.00448889	26	478	-0.0293951	0.00858703	0.000654307	-0.0157681	0.00385189	4.3728e-05	77	0.00459006	0.000591938	-0.0197322	0.00363302	-5.43136	5.59276e-08	0.104493	2.23337	0.327363	3.77981e-05	37	6	15658832	6	15766811	R			NA	NA	DTNBP1;DTNBP1;DTNBP1	NM_183040;NM_032122;NM_183041	Body;Body;5'UTR	chr6:15662444-15663412	N_Shelf			NA		6:15658712-15658840	Unclassified_Cell_type_specific	NA
cg04419883	-0.02868	0.0102117	0.00534403	26	478	-0.0172669	0.0103122	0.0944884	-0.017718	0.00333849	1.20453e-07	77	0.00397828	8.44075e-06	-0.0189456	0.00348837	-5.43107	5.60169e-08	0	1.03043	0.597372	3.78048e-05	37	16	85607562	16	84165063	R			NA	NA								NA	16:84165063-84165215			TRUE
cg14876117	-0.0324356	0.0110356	0.00357882	26	478	-0.0281397	0.011559	0.0151599	-0.0225982	0.00480314	2.66906e-06	77	0.0057236	7.87221e-05	-0.0252432	0.00465136	-5.42704	5.72953e-08	0	0.701113	0.704296	3.8613e-05	37	14	51428973	14	50498723	F			NA	NA								TRUE				NA
cg00107046	-0.00742196	0.00692364	0.2847	26	478	-0.0128258	0.00779789	0.100457	-0.0135525	0.00221858	1.15099e-09	77	0.00264374	2.95583e-07	-0.0127772	0.00235453	-5.42665	5.74227e-08	0	0.684289	0.710246	3.86442e-05	37	1	16465562	1	16338149	R			NA	NA	EPHA2	NM_004431	Body	chr1:16464376-16464621	S_Shore			TRUE		1:16464942-16465584	Unclassified	TRUE
cg09504131	-0.023986	0.00867668	0.00609965	26	478	-0.00227583	0.00951419	0.811017	-0.0176482	0.00297557	3.39773e-09	77	0.00354581	6.45085e-07	-0.0168237	0.00310285	-5.42202	5.89295e-08	0.34928	3.07352	0.215077	3.96024e-05	37	13	99174875	13	97972876	R			NA	NA	STK24;STK24	NM_003576;NM_001032296	TSS1500;Body					TRUE				NA
cg08872742	-0.0157292	0.00801118	0.0506366	26	478	-0.0231778	0.00594227	0.000105085	-0.013374	0.00321157	3.22165e-05	77	0.00382703	0.000474747	-0.0161762	0.00298569	-5.4179	6.03039e-08	0	1.92757	0.381446	4.04691e-05	37	16	66400320	16	64957821	R			NA	TRUE	CDH5	NM_001795	TSS1500					NA				NA
cg17573933	-0.0146703	0.00681767	0.0323094	26	478	-0.0207547	0.00714845	0.00380577	-0.0116937	0.00233172	5.64758e-07	77	0.00277856	2.57e-05	-0.0131084	0.00242101	-5.41443	6.14839e-08	0	1.45584	0.482913	4.1203e-05	37	17	46623780	17	43978779	F			NA	NA	HOXB2	NM_002145	TSS1500	chr17:46620367-46621373	S_Shelf			NA				NA
cg07632615	-0.0371673	0.0146851	0.0119499	26	478	-0.023082	0.0128675	0.0732666	-0.0328927	0.00612843	8.68095e-08	77	0.00730287	6.66625e-06	-0.0315527	0.00582942	-5.41267	6.20917e-08	0	0.613213	0.73594	4.15519e-05	37	3	150819587	3	152302277	R			NA	NA	MED12L	NM_053002	Body					TRUE				NA
cg25800753	-0.0304148	0.00900167	0.000836655	26	478	-0.0191353	0.00843214	0.0235463	-0.0160359	0.00349404	4.64797e-06	77	0.00416363	0.000117435	-0.0186645	0.00344849	-5.41239	6.21894e-08	0.0501665	2.10563	0.348954	4.15591e-05	37	10	94891725	10	94881715	R			NA	NA								TRUE				NA
cg20133890	-0.0197762	0.0116606	0.0910549	26	478	-0.0191001	0.006525	0.00352917	-0.0237282	0.00467377	4.09986e-07	77	0.00556944	2.04032e-05	-0.0215442	0.00398154	-5.41102	6.26666e-08	0	0.317078	0.85339	4.18194e-05	37	6	31680144	6	31788123	R			NA	NA	LY6G6E;LY6G6E	NR_024541;NR_003673	Body;Body					NA		6:31680111-31680420	Unclassified_Cell_type_specific	NA
cg21715751	-0.0413026	0.0113473	0.000327488	26	478	-0.0283595	0.00905997	0.00181826	-0.0172408	0.00450562	0.000132949	77	0.00536907	0.00132214	-0.02314	0.00427808	-5.40897	6.33874e-08	0.512323	4.10108	0.128666	4.22414e-05	37	19	33795390	19	38487230	R			NA	NA	LOC80054	NR_026887	Body	chr19:33792061-33794944	S_Shore			NA		19:33795345-33795497	Unclassified_Cell_type_specific	NA
cg02379533	-0.0226037	0.0074195	0.00254684	26	478	-0.0207468	0.0113889	0.0689244	-0.014962	0.00298947	5.95183e-07	77	0.00356236	2.66904e-05	-0.0167142	0.00309086	-5.40763	6.38639e-08	0	0.997417	0.607314	4.24995e-05	37	5	154214618	5	154194811	R			NA	NA	C5orf4	NM_032385	Body			low-CpG:154194792-154194813		NA				NA
cg00498401	-0.0256677	0.0103011	0.0133191	26	478	-0.0286869	0.0103823	0.00587417	-0.0169392	0.0034571	1.01638e-06	77	0.00411961	3.9251e-05	-0.0194029	0.00358923	-5.40586	6.44966e-08	0	1.52715	0.465999	4.28608e-05	37	17	74024829	17	71536424	R			NA	NA	EVPL	NM_001988	TSS1500					NA				NA
cg10896586	-0.0466871	0.0154485	0.00275396	26	478	-0.044516	0.0144391	0.00212822	-0.0281449	0.00673086	2.9894e-05	77	0.00802074	0.000449781	-0.0345131	0.00638474	-5.40556	6.46075e-08	0	1.73133	0.420773	4.28748e-05	37	6	47009737	6	47117696	R	rs75208408		NA	NA	GPR110;GPR110	NM_153840;NM_025048	5'UTR;5'UTR					TRUE				NA
cg01782486	-0.0304412	0.00830774	0.000299225	26	478	-0.0176933	0.0123568	0.152619	-0.0152558	0.003153	1.38238e-06	77	0.00375723	4.89918e-05	-0.0178243	0.00329913	-5.40273	6.56358e-08	0.278982	2.77386	0.249842	4.34966e-05	37	1	154986512	1	153253136	F			NA	TRUE	ZBTB7B	NM_015872	5'UTR	chr1:154989749-154990234	N_Shelf			NA		1:154986090-154986631	Promoter_Associated_Cell_type_specific	NA
cg20976581	-0.0237746	0.0093023	0.0111497	26	478	-0.0197452	0.00990625	0.0466201	-0.0182586	0.00351754	2.25186e-07	77	0.00419163	1.32488e-05	-0.0192615	0.00356547	-5.40224	6.58148e-08	0	0.29501	0.862858	4.35548e-05	37	17	34080240	17	31104353	R			NA	NA	GAS2L2	NM_139285	TSS1500					NA				NA
cg25074809	-0.0344888	0.0185402	0.063954	26	478	-0.0254798	0.00878837	0.00385553	-0.0314245	0.00627641	5.89451e-07	77	0.0074792	2.6505e-05	-0.0294071	0.00544465	-5.4011	6.6233e-08	0	0.347583	0.840472	4.37709e-05	37	2	16086016	2	16003467	F			NA	NA	MYCN	NM_005378	Body	chr2:16079801-16083032	S_Shelf			NA	2:16003179-16003527			NA
cg02046668	-0.0290709	0.0129235	0.0252987	26	478	-0.0231186	0.0102831	0.0248676	-0.0244515	0.00468605	1.94783e-07	77	0.00558408	1.19341e-05	-0.0247683	0.00458763	-5.39894	6.70376e-08	0	0.139797	0.932488	4.42413e-05	37	16	67258146	16	65815647	R			NA	NA	LRRC29;LRRC29	NM_012163;NM_001004055	5'UTR;5'UTR	chr16:67260744-67261155	N_Shelf			NA				NA
cg21275690	-0.00901786	0.0071781	0.210105	26	478	-0.0146441	0.00560513	0.00917471	-0.011542	0.00210774	4.75467e-08	77	0.00251166	4.32007e-06	-0.0117792	0.00218345	-5.39474	6.86221e-08	0	0.418142	0.811338	4.51732e-05	37	16	3072970	16	3012971	F			NA	TRUE	HCFC1R1;HCFC1R1;HCFC1R1;THOC6;THOC6	NM_017885;NM_001002018;NM_001002017;NM_001142350;NM_024339	Body;Body;Body;TSS1500;TSS1500	chr16:3073686-3074443	N_Shore			TRUE				NA
cg15975427	0.000106173	0.00772455	0.989044	26	478	-0.0186163	0.0108078	0.0854172	-0.018341	0.00276265	3.81164e-11	77	0.00329207	2.52903e-08	-0.0157319	0.00291618	-5.3947	6.8639e-08	0.592111	4.9033	0.0861515	4.51732e-05	37	3	14879372	3	14854376	F	rs1687300	rs58190292	NA	NA	FGD5	NM_152536	Body					TRUE				NA
cg10754794	-0.0457913	0.0112708	6.37898e-05	26	478	-0.0286639	0.0123338	0.0204049	-0.0201253	0.00502899	6.45498e-05	77	0.00599273	0.000784253	-0.0262301	0.00486268	-5.39416	6.88448e-08	0.510869	4.08888	0.129453	4.52462e-05	37	10	93916288	10	93906268	F		rs61875206	TRUE	NA	CPEB3	NM_014912	Body					TRUE				NA
cg16234490	-0.0210529	0.00935552	0.0252431	26	478	-0.0236896	0.0105316	0.0247936	-0.0169004	0.00321989	1.65129e-07	77	0.00383695	1.05951e-05	-0.01813	0.00336401	-5.3894	7.06928e-08	0	0.478968	0.787034	4.63968e-05	37	4	77138082	4	77357106	R			NA	NA				chr4:77134566-77135377	S_Shelf			NA				NA
cg03484180	-0.0308227	0.0118457	0.00978514	26	478	-0.0316605	0.00702532	7.69845e-06	-0.0139695	0.00458628	0.00234227	77	0.00546518	0.0105858	-0.0218315	0.00405326	-5.38616	7.19806e-08	0.565503	4.60302	0.100108	4.71231e-05	37	3	49967517	3	49942521	F			NA	NA	MON1A;MON1A	NM_001142501;NM_032355	TSS200;TSS200	chr3:49967121-49967472	S_Shore			NA	3:49941746-49942565	3:49966709-49967749	Promoter_Associated	NA
cg04761746	-0.0266181	0.0108109	0.0144429	26	478	-0.0220184	0.00992533	0.0268421	-0.0186865	0.00364253	3.1032e-07	77	0.00434058	1.6693e-05	-0.020103	0.00373238	-5.38612	7.19969e-08	0	0.506914	0.776113	4.71231e-05	37	4	141177756	4	141397206	F			NA	NA	SCOC	NM_032547	TSS1500	chr4:141173834-141174567	S_Shelf			NA				TRUE
cg14730524	-0.0213726	0.00944397	0.0244334	26	478	-0.0137069	0.00935534	0.143324	-0.0180102	0.00321786	2.40286e-08	77	0.00383452	2.64186e-06	-0.0178837	0.00332139	-5.38441	7.2683e-08	0	0.336894	0.844976	4.7507e-05	37	11	92617118	11	92256766	F			NA	NA	FAT3	NM_001008781	Body	chr11:92615835-92616668	S_Shore		RDMR	NA				NA
cg22418083	0.00160843	0.00513888	0.754531	26	478	0.0154909	0.00328487	2.89722e-06	0.00694502	0.00157761	1.11343e-05	77	0.00187994	0.000220519	0.00837166	0.00155513	5.38327	7.31459e-08	0.714492	7.00506	0.0301211	4.77442e-05	37	5	42995283	5	43031040	R			NA	NA				chr5:42995122-42995415	Island		RDMR	NA	5:43030830-43031041	5:42994575-42995381	Promoter_Associated	TRUE
cg24127061	-0.0382365	0.0129584	0.00345196	26	478	-0.0276033	0.0103713	0.00795468	-0.0202215	0.00438938	4.27804e-06	77	0.00523054	0.000110617	-0.0236172	0.0043936	-5.37537	7.64275e-08	0	1.84195	0.39813	4.97906e-05	37	11	65839402	11	65595978	F			NA	NA	PACS1	NM_018026	Body	chr11:65837254-65838649	S_Shore			NA		11:65838994-65839470	Unclassified	NA
cg00531137	-0.058758	0.0168262	0.000560754	26	478	-0.024023	0.011346	0.0345794	-0.0275988	0.00587697	2.78562e-06	77	0.00700322	8.11858e-05	-0.0301952	0.00561748	-5.37522	7.64898e-08	0.396674	3.31496	0.190619	4.97906e-05	37	16	57643932	16	56201433	F	rs11865370		NA	NA								TRUE		16:57643436-57644235	Unclassified	NA
cg06774445	-0.0184745	0.00804793	0.0224764	26	478	-0.0224444	0.0101159	0.0268196	-0.0149734	0.00286123	1.79513e-07	77	0.00340955	1.12523e-05	-0.0161157	0.00299836	-5.37484	7.66506e-08	0	0.589555	0.744697	4.98273e-05	37	1	36793290	1	36565877	F			NA	NA				chr1:36786500-36789402	S_Shelf			NA				TRUE
cg12332902	-0.0134776	0.00716399	0.0610192	26	478	-0.0177446	0.00586276	0.00256185	-0.0124774	0.00255395	1.09223e-06	77	0.00304338	4.13408e-05	-0.0135808	0.00252745	-5.37334	7.72924e-08	0	0.636052	0.727584	5.01762e-05	37	2	98330020	2	97696452	R			NA	NA	ZAP70	NM_001079	TSS200					NA		2:98329743-98330828	Promoter_Associated_Cell_type_specific	NA
cg08973382	-0.0077792	0.0087403	0.374247	26	478	-0.0234993	0.0101883	0.0213689	-0.016114	0.00275239	5.36571e-09	77	0.00327985	8.96721e-07	-0.0157859	0.00294012	-5.36915	7.91088e-08	0	1.42237	0.491062	5.12855e-05	37	2	74728623	2	74582131	R			NA	NA	LOC151534;LBX2	NR_024606;NM_001009812	TSS1500;Body	chr2:74729399-74731166	N_Shore		RDMR	NA		2:74728052-74729181	Unclassified_Cell_type_specific	NA
cg02051228	-0.0120128	0.00501168	0.0172197	26	478	-0.0156918	0.0168934	0.35327	-0.0131735	0.00234204	2.04952e-08	77	0.00279086	2.35576e-06	-0.0129558	0.00241328	-5.36853	7.93828e-08	0	0.0677205	0.966707	5.13933e-05	37	7	149448867	7	149079800	F			NA	NA								NA				NA
cg14164380	-0.00636361	0.00956739	0.506538	26	478	-0.0167296	0.0159256	0.293853	-0.0269101	0.00405165	3.74034e-11	77	0.0048281	2.49479e-08	-0.0223295	0.00416065	-5.36682	8.01373e-08	0.474868	3.80857	0.148929	5.18115e-05	37	15	48938775	15	46726067	R			NA	NA	FBN1	NM_000138	TSS1500	chr15:48936810-48938577	S_Shore			NA				NA
cg00504782	-0.0223811	0.00963223	0.0209003	26	478	-0.0202735	0.00725219	0.00532149	-0.0119279	0.00239007	6.40446e-07	77	0.0028481	2.81382e-05	-0.0137006	0.00255596	-5.36026	8.31008e-08	0.0103767	2.02097	0.364042	5.36548e-05	37	1	111037272	1	110838795	R			NA	NA								TRUE				NA
cg03499581	-0.0242118	0.00969756	0.0131391	26	478	-0.0202354	0.0136072	0.137428	-0.0206119	0.00383094	8.07625e-08	77	0.00456509	6.32829e-06	-0.0211781	0.00395226	-5.35846	8.3932e-08	0	0.118045	0.942686	5.41182e-05	37	15	78384868	15	76171923	R			NA	NA	SH2D7	NM_001101404	TSS200					NA				NA
cg17935703	-0.037189	0.0119565	0.00207099	26	478	-0.0241716	0.0107584	0.0249607	-0.0225625	0.00486609	3.71052e-06	77	0.00579861	9.98284e-05	-0.0251237	0.00469449	-5.35174	8.71146e-08	0	1.22122	0.543019	5.60945e-05	37	9	139642998	9	138762819	F	rs1360879		NA	NA	LCN6	NM_198946	TSS200	chr9:139640640-139640885	S_Shelf			NA				NA
cg09624551	-0.0293087	0.0089332	0.00117253	26	478	-0.0249836	0.00942305	0.008196	-0.0179769	0.00432417	3.32132e-05	77	0.00515285	0.000485308	-0.0215715	0.00403386	-5.34762	8.91182e-08	0	1.36791	0.504618	5.73074e-05	37	3	72128386	3	72211076	R			NA	NA								TRUE				NA
cg05424060	-0.0283309	0.0118119	0.0171486	26	478	-0.0426837	0.0141855	0.0027139	-0.0204229	0.00426709	1.79249e-06	77	0.00508482	5.90817e-05	-0.0237154	0.0044362	-5.3459	8.99705e-08	0.152526	2.35995	0.307286	5.77775e-05	37	7	79768675	7	79606611	R			NA	NA	GNAI1	NM_002069	Body	chr7:79763793-79764889	S_Shelf			NA				NA
cg03295852	-0.0543589	0.0125395	2.06684e-05	26	478	-0.0193458	0.0108918	0.0761298	-0.0170642	0.00376193	5.98486e-06	77	0.00448285	0.00014092	-0.0210365	0.00393596	-5.34471	9.05614e-08	0.745903	7.87102	0.0195357	5.80788e-05	37	8	131308988	8	131378170	R			NA	NA	ASAP1IT1;ASAP1	NR_002765;NM_018482	TSS1500;Body					TRUE				NA
cg03779937	-0.0473094	0.0129274	0.000304359	26	478	-0.0231077	0.0128237	0.0719763	-0.0240153	0.00525957	5.1953e-06	77	0.00626751	0.000127251	-0.027583	0.00516247	-5.34299	9.14238e-08	0.279098	2.7743	0.249786	5.85532e-05	37	2	173319893	2	173028139	F	rs77167534		NA	NA	ITGA6;ITGA6	NM_001079818;NM_000210	Body;Body					TRUE				NA
cg13298859	-0.0453357	0.0107339	3.30116e-05	26	478	-0.0298516	0.00918516	0.00120838	-0.0140765	0.00413162	0.000666473	77	0.00492339	0.00424841	-0.0214938	0.00402302	-5.3427	9.15739e-08	0.750974	8.03128	0.0180314	5.85707e-05	37	7	2551996	7	2518522	F			NA	NA	LFNG	NM_001166355	TSS200					NA				NA
cg18112681	-0.0249674	0.00970578	0.0106398	26	478	-0.0231294	0.0107608	0.0319383	-0.0201565	0.00404004	6.45184e-07	77	0.00481426	2.8288e-05	-0.0213864	0.00400329	-5.34221	9.1819e-08	0	0.227634	0.892421	5.86431e-05	37	11	63303399	11	63059975	F	rs74497594		NA	NA	RARRES3	NM_004585	TSS1500					NA		11:63303175-63303460	Unclassified_Cell_type_specific	NA
cg11802666	-0.0218821	0.0111546	0.0508343	26	478	-0.0202879	0.00479275	2.60757e-05	-0.012668	0.00366904	0.000563693	77	0.00437216	0.00376256	-0.016574	0.0031026	-5.34199	9.19328e-08	0	1.62505	0.443736	5.86431e-05	37	4	185345707	4	185582701	F		rs11933810	NA	NA	IRF2	NM_002199	Body					TRUE				NA
cg14349078	-0.0403812	0.0138989	0.00397567	26	478	-0.0276649	0.0145368	0.0574324	-0.0254894	0.00512294	6.91888e-07	77	0.00610468	2.97493e-05	-0.0278676	0.00521698	-5.34173	9.20662e-08	0	0.962564	0.617991	5.86497e-05	37	9	78547359	9	77737179	F			NA	NA	PCSK5	NM_006200	Body					TRUE				NA
cg25157472	-0.034083	0.00869359	0.000112398	26	478	-0.0173649	0.00887972	0.0509072	-0.0128257	0.00282054	5.67722e-06	77	0.00336107	0.000135657	-0.0157866	0.00295612	-5.34031	9.27879e-08	0.618096	5.23691	0.0729153	5.8974e-05	37	3	12996362	3	12971362	R			NA	NA	IQSEC1;IQSEC1	NM_001134382;NM_014869	Body;Body					TRUE		3:12996265-12996417	Unclassified_Cell_type_specific	TRUE
cg17540765	-0.0137633	0.00858821	0.110211	26	478	-0.015248	0.00461107	0.000990989	-0.0145567	0.00314964	3.9865e-06	77	0.00375323	0.000105128	-0.014722	0.00275681	-5.34024	9.28224e-08	0	0.0274147	0.986386	5.8974e-05	37	17	73631586	17	71143181	R			NA	NA	RECQL5;LOC643008;LOC643008	NM_004259;NR_028439;NM_001162995	Body;TSS1500;5'UTR	chr17:73627542-73627824	S_Shelf			NA				NA
cg16598679	-0.0280682	0.0104117	0.00746722	26	478	-0.0246759	0.00732662	0.000797948	-0.0175975	0.00444807	7.81226e-05	77	0.00530048	0.000900217	-0.0211982	0.00397003	-5.33957	9.31685e-08	0	1.12216	0.570593	5.91152e-05	37	14	90851046	14	89920799	F			NA	NA				chr14:90848994-90850381	S_Shore			NA		14:90850976-90851115	Promoter_Associated	NA
cg17390562	-0.0177987	0.00752156	0.0186785	26	478	-0.0227821	0.00603393	0.000172889	-0.0137896	0.00363877	0.000154204	77	0.0043361	0.00147184	-0.0170222	0.00318904	-5.33771	9.41275e-08	0	1.47768	0.477667	5.96444e-05	37	6	159238463	6	159158451	R			NA	NA	EZR;EZR	NM_003379;NM_001111077	Body;Body	chr6:159239081-159240775	N_Shore		RDMR	NA				NA
cg08354053	-0.00274939	0.00972512	0.777618	26	478	-0.00890335	0.0119474	0.456388	-0.0218327	0.00324614	2.12797e-11	77	0.00386822	1.66031e-08	-0.0183692	0.00344194	-5.33688	9.45616e-08	0.501133	4.00908	0.134722	5.984e-05	37	17	30630872	17	27654985	R			NA	NA	RHBDL3	NM_138328	Body					TRUE				NA
cg02805025	-0.0306552	0.0130363	0.0194236	26	478	-0.0202467	0.0141944	0.154195	-0.0280614	0.00510936	4.34404e-08	77	0.0060885	4.04785e-06	-0.0274394	0.00514184	-5.3365	9.47569e-08	0	0.328063	0.848715	5.98841e-05	37	7	95155053	7	94992989	F			NA	NA	ASB4;ASB4	NM_016116;NM_145872	Body;Body	chr7:95157166-95157388	N_Shelf			NA				NA
cg15815403	-0.0102501	0.00890623	0.250808	26	478	-0.0401014	0.0136809	0.00348468	-0.0200177	0.00359122	2.73712e-08	77	0.00427943	2.90183e-06	-0.0197994	0.00371252	-5.33315	9.65231e-08	0.403769	3.35441	0.186896	6.09196e-05	37	5	10559850	5	10612850	R			NA	NA				chr5:10562816-10565680	N_Shelf			NA				NA
cg16678564	-0.0114296	0.00679316	0.0936366	26	478	-0.0174261	0.0165343	0.292269	-0.0205163	0.00338897	1.61224e-09	77	0.00403843	3.76884e-07	-0.0181133	0.00339728	-5.3317	9.72958e-08	0	1.32382	0.515865	6.13262e-05	37	8	21916802	8	21972748	F			NA	NA	EPB49;EPB49;EPB49;EPB49;EPB49;EPB49;EPB49;EPB49	NM_001978;NM_001114136;NM_001114138;NM_001114135;NM_001978;NM_001114138;NM_001114137;NM_001114139	1stExon;5'UTR;1stExon;5'UTR;5'UTR;5'UTR;5'UTR;5'UTR	chr8:21914275-21914525	S_Shelf	low-CpG:21972673-21972818		NA		8:21916525-21918452	Unclassified_Cell_type_specific	NA
cg23928512	-0.0265876	0.00790595	0.000883977	26	478	-0.0194657	0.0156421	0.213746	-0.0172398	0.0035485	1.25206e-06	77	0.00422852	4.56172e-05	-0.019327	0.00362707	-5.32853	9.90099e-08	0	1.08714	0.580672	6.23242e-05	37	17	79970192	17	77563481	R			NA	NA	ASPSCR1	NM_024083	Body	chr17:79966854-79967138	S_Shelf			NA	17:77563350-77563603			TRUE
