# Supplementary material for: Epigenome-wide DNA methylation association study of CHIP provides insight into perturbed gene regulation
Source: Nat Commun. 2025 May 20;16:4678. doi: 10.1038/s41467-025-59333-w (PMC12092741; doi:10.1038/s41467-025-59333-w)
Supplement: Supplementary file 8 — Dataset 6 [file 41467_2025_59333_MOESM8_ESM.xlsx]

## Sheet: Supplementary Data 6
CpG	beta.chs	se.chs	p.chs	nCase.chs	N.chs	beta.aric	se.aric	p.aric	beta.fhs	se.fhs	p.fhs	nCase.fhs	se.adj.fhs	p.adj.fhs	all.TE.fixed	all.seTE.fixed	all.zval.fixed	all.pval.fixed	all.I2	all.Q	all.heterogeneity.p	FDR.fixed	Genome_Build	CHR	MAPINFO	Chromosome_36	Coordinate_36	Strand	Probe_SNPs	Probe_SNPs_10	Random_Loci	Methyl27_Loci	UCSC_RefGene_Name	UCSC_RefGene_Accession	UCSC_RefGene_Group	UCSC_CpG_Islands_Name	Relation_to_UCSC_CpG_Island	Phantom	DMR	Enhancer	HMM_Island	Regulatory_Feature_Name	Regulatory_Feature_Group	DHS
cg22562591	0.0711225	0.00936607	5.33865e-13	22	474	0.0186071	0.0314932	0.554831	0.0876501	0.00358688	4.41915e-119	38	0.00524715	0	0.0823551	0.00453011	18.1795	7.50404e-74	0.694841	6.55395	0.0377422	3.58049e-68	37	8	82002977	8	82165532	R			NA	NA	PAG1	NM_018440	5'UTR					TRUE		8:82002882-82003165	Promoter_Associated_Cell_type_specific	NA
cg13742400	0.0865655	0.0112797	3.19248e-13	22	474	0.136569	0.0329681	3.86933e-05	0.103498	0.00467135	6.55862e-100	38	0.0068336	0	0.100098	0.00575493	17.3935	9.24465e-68	0.312895	2.91076	0.233311	2.20551e-62	37	2	225639708	2	225347952	F			TRUE	NA	DOCK10	NM_014689	Body					NA	2:225347908-225347975			NA
cg08574423	0.0484648	0.00653731	1.65823e-12	22	474	0.0842696	0.0302801	0.00553549	0.0610818	0.0027486	1.87195e-100	38	0.00402086	0	0.0579554	0.00340319	17.0297	4.94179e-65	0.423198	3.46739	0.17663	7.85978e-60	37	19	12724912	19	12585912	F			NA	NA	ZNF791	NM_153358	Body	chr19:12721532-12722116	S_Shelf			NA		19:12724379-12725110	Unclassified	NA
cg19695507	0.0882772	0.0137657	6.5239e-10	22	474	0.0744666	0.0435489	0.087731	0.118681	0.00524692	1.05481e-103	38	0.00767558	0	0.110614	0.00662583	16.6943	1.44157e-62	0.548182	4.42656	0.109342	1.71958e-57	37	10	13526193	10	13566199	F	rs80213451		NA	NA	BEND7;BEND7	NM_152751;NM_001100912	Body;Body				DMR	NA				NA
cg12976883	0.0704819	0.00972914	4.73477e-12	22	474	-0.0180323	0.0405291	0.656517	0.107184	0.00481989	1.41231e-100	38	0.0070509	0	0.092355	0.00565342	16.3361	5.46172e-60	0.881629	16.896	0.000214326	5.21203e-55	37	2	231090376	2	230798620	R			NA	NA	SP140;SP140	NM_001005176;NM_007237	TSS200;TSS200					NA		2:231090068-231091293	Promoter_Associated	NA
cg01133215	0.0751956	0.0115154	3.33927e-10	22	474	0.175152	0.0419731	3.39727e-05	0.11224	0.00540014	5.32908e-89	38	0.00789972	0	0.102144	0.00643715	15.8679	1.05684e-56	0.802676	10.1356	0.00629614	8.40441e-52	37	6	45399681	6	45507659	F			NA	NA	RUNX2;RUNX2;RUNX2	NM_001015051;NM_001024630;NM_004348	Body;Body;Body					TRUE		6:45399581-45399731	Gene_Associated_Cell_type_specific	NA
cg09667606	0.0800703	0.0118616	9.26799e-11	22	474	0.00776503	0.0315999	0.805966	0.102729	0.00481452	2.44427e-93	38	0.00704303	0	0.093668	0.00594769	15.7486	7.01949e-56	0.806939	10.3594	0.00562958	4.7847e-51	37	6	158507930	6	158427918	R			NA	NA	SYNJ2	NM_003898	Body	chr6:158507719-158508126	Island			TRUE	6:158427813-158428177			NA
cg02237342	0.0285433	0.00508684	5.05445e-08	22	474	0.00399166	0.022045	0.856367	0.0583503	0.00256885	1.71914e-104	38	0.0037579	0	0.0470177	0.00299455	15.7011	1.48647e-55	0.923353	26.0936	2.157e-06	8.8657e-51	37	22	24823519	22	23153519	R			NA	NA	ADORA2A	NM_000675	TSS200	chr22:24819537-24820810	S_Shelf			NA				NA
cg07905808	0.0569744	0.00841406	8.19358e-11	22	474	0.0884009	0.052592	0.0932463	0.0837068	0.00400636	7.57237e-90	38	0.00586079	0	0.0750852	0.00478915	15.6782	2.13285e-55	0.708505	6.86119	0.0323677	1.13075e-50	37	6	30297389	6	30405368	F			NA	NA	TRIM39;TRIM39	NM_172016;NM_021253	Body;Body	chr6:30294169-30295071	S_Shelf			NA				NA
cg16776981	0.0768712	0.0139011	7.67741e-08	22	474	-0.00569177	0.0251883	0.821294	0.11832	0.00522442	6.16976e-104	38	0.00764267	0	0.101146	0.00647235	15.6274	4.73567e-55	0.923341	26.0896	2.1613e-06	2.25959e-50	37	17	79428142	17	77042737	F			NA	NA	BAHCC1	NM_001080519	Body	chr17:79427930-79429135	Island			NA	17:77042526-77043730	17:79428137-79428195	Unclassified	NA
cg27436118	0.0700638	0.0124946	5.15213e-08	22	474	-0.066731	0.0410265	0.1043	0.11387	0.00507121	2.40121e-102	38	0.00741854	0	0.0984589	0.00630317	15.6205	5.27624e-55	0.922155	25.6922	2.63633e-06	2.28865e-50	37	16	4729905	16	4669906	F			NA	NA	MGRN1;MGRN1;MGRN1;MGRN1	NM_015246;NM_001142291;NM_001142290;NM_001142289	Body;Body;Body;Body	chr16:4730262-4730487	N_Shore			NA	16:4669897-4669991			TRUE
cg00116699	0.0744854	0.0111625	1.46021e-10	22	474	-0.0538303	0.0496834	0.278986	0.101797	0.00480198	3.03161e-92	38	0.00702469	0	0.0919618	0.00590326	15.5781	1.02512e-54	0.846419	13.0225	0.00148664	4.07606e-50	37	2	240205260	2	239870197	F			NA	NA	HDAC4	NM_006037	Body					NA	2:239870049-239870198			NA
cg13931640	0.0786323	0.0147518	2.09875e-07	22	474	0.0191781	0.0405517	0.636416	0.118303	0.0054406	1.38652e-96	38	0.00795891	0	0.106746	0.00690227	15.4654	5.94426e-54	0.807758	10.4035	0.00550682	2.18174e-49	37	9	137277819	9	136417640	R			NA	NA	RXRA	NM_002957	Body					NA	9:136417608-136417979			NA
cg09387152	0.0787972	0.0114051	3.62218e-11	22	474	0.0659123	0.0306279	0.0317466	0.103924	0.00514071	1.28023e-84	38	0.00752021	0	0.095084	0.00615036	15.4599	6.46962e-54	0.537907	4.32814	0.114857	2.20495e-49	37	14	75689066	14	74758819	R			NA	NA								TRUE		14:75689005-75689312	Unclassified_Cell_type_specific	TRUE
cg06043201	0.0626709	0.0128081	1.72559e-06	22	474	0.0410069	0.0412337	0.320333	0.105615	0.00482953	1.39295e-97	38	0.00706499	0	0.0943948	0.00611779	15.4295	1.036e-53	0.80645	10.3332	0.00570382	3.29546e-49	37	8	28974428	8	29030347	R			NA	NA	KIF13B	NM_015254	Body					NA	8:29030342-29030382			NA
cg11723077	0.0735362	0.0130479	4.44932e-08	22	474	-0.00914579	0.0483131	0.849912	0.105243	0.00491813	7.92762e-94	38	0.0071946	0	0.0960616	0.0062474	15.3763	2.36206e-53	0.786119	9.351	0.00932086	7.04399e-49	37	6	158508188	6	158428176	R			NA	NA	SYNJ2	NM_003898	Body	chr6:158507719-158508126	S_Shore			TRUE	6:158427813-158428177			NA
cg00256485	0.0572056	0.0094387	4.63728e-09	22	474	-0.0257085	0.0353321	0.467094	0.0754493	0.00356837	8.2477e-92	38	0.00522007	0	0.0695833	0.00453031	15.3595	3.05863e-53	0.805001	10.2564	0.00592708	8.5847e-49	37	5	1494980	5	1547980	F			NA	NA	LPCAT1	NM_024830	Body	chr5:1494853-1495287	Island	high-CpG:1547978-1548032		NA	5:1547887-1548318	5:1494867-1495821	Unclassified	NA
cg22491680	0.0686317	0.010833	1.01051e-09	22	474	0.0120401	0.0497561	0.808867	0.10036	0.00480835	1.11577e-89	38	0.00703401	0	0.089856	0.00585843	15.3379	4.2675e-53	0.765102	8.51435	0.0141623	1.13122e-48	37	12	96389547	12	94913678	F			NA	NA	HAL	NM_002108	Body	chr12:96389405-96389675	Island			NA	12:94913582-94913735			NA
cg00504599	0.0778314	0.0134197	1.886e-08	22	474	-0.0213845	0.0563236	0.704307	0.102617	0.00487726	5.42397e-91	38	0.00713482	0	0.09569	0.00626074	15.2841	9.75584e-53	0.71567	7.03407	0.0296873	2.44996e-48	37	17	79428036	17	77042631	F			NA	NA	BAHCC1	NM_001080519	Body	chr17:79427930-79429135	Island			NA	17:77042526-77043730			NA
cg25463483	0.0477047	0.00839141	3.44744e-08	22	474	0.0110499	0.0503257	0.826273	0.0891509	0.0041511	1.9237e-94	38	0.00607254	0	0.0743016	0.00489618	15.1754	5.14497e-52	0.886397	17.6052	0.000150339	1.22744e-47	37	6	30530544	6	30638523	R			NA	NA	PRR3;PRR3	NM_001077497;NM_025263	3'UTR;3'UTR					NA				NA
cg02074956	0.0781592	0.0135898	2.43532e-08	22	474	0.0236317	0.036854	0.521592	0.105117	0.00504148	1.64266e-89	38	0.00737505	0	0.0967226	0.00638404	15.1507	7.49826e-52	0.718098	7.09467	0.0288013	1.70368e-47	37	16	4730657	16	4670658	R			NA	NA	MGRN1;MGRN1;MGRN1;MGRN1	NM_015246;NM_001142291;NM_001142290;NM_001142289	Body;Body;Body;Body	chr16:4731561-4731835	N_Shore			TRUE	16:4670056-4670912			TRUE
cg20660269	0.0315117	0.00591395	2.11971e-07	22	474	0.0609299	0.0215379	0.0048078	0.0618591	0.00294475	9.8827e-91	38	0.00430779	0	0.0515833	0.00343735	15.0067	6.63599e-51	0.885039	17.3973	0.000166813	1.43923e-46	37	22	24823514	22	23153514	F			NA	NA	ADORA2A	NM_000675	TSS200	chr22:24819537-24820810	S_Shelf			NA				NA
cg02003183	0.107865	0.0142554	6.33695e-13	22	474	0.176401	0.0531552	0.000952981	0.124879	0.00681228	9.35941e-71	38	0.0099655	0	0.120611	0.00807289	14.9402	1.80392e-50	0.0405259	2.08448	0.352665	3.74228e-46	37	14	103415882	14	102485635	F			NA	NA	CDC42BPB	NM_006035	Body					TRUE	14:102485602-102485692	14:103415151-103416162	Unclassified	NA
cg18739367	0.0555875	0.00992009	5.25907e-08	22	474	6.45458e-05	0.0413667	0.998755	0.0815772	0.00394755	4.50664e-88	38	0.00577477	0	0.0739241	0.00495481	14.9197	2.45516e-50	0.760794	8.36099	0.015291	4.88108e-46	37	8	38330740	8	38449897	F			NA	NA								TRUE				NA
cg06824394	0.0446025	0.00717975	2.01295e-09	22	474	0.000421572	0.029495	0.9886	0.0717349	0.00354053	5.7853e-85	38	0.00517935	0	0.0612151	0.0041585	14.7205	4.76301e-49	0.854306	13.7274	0.00104502	9.09053e-45	37	7	86846535	7	86684471	F			NA	NA	C7orf23	NM_024315	Body	chr7:86848911-86850024	N_Shelf			NA		7:86845998-86846851	Promoter_Associated	NA
cg02976843	0.0726558	0.0132022	8.78965e-08	22	474	0.0839447	0.0610415	0.169521	0.109171	0.00541833	4.17628e-84	38	0.00792633	0	0.0993056	0.00675391	14.7034	6.12819e-49	0.648323	5.68703	0.0582206	1.12462e-44	37	17	2843257	17	2790007	R			NA	NA	RAP1GAP2;RAP1GAP2	NM_015085;NM_001100398	Body;Body					TRUE	17:2789856-2790027			NA
cg17572056	0.0670977	0.0123552	1.26982e-07	22	474	0.0596827	0.0296521	0.0445337	0.0929085	0.00467569	5.28574e-82	38	0.00683995	0	0.0857904	0.00586587	14.6253	1.93624e-48	0.517747	4.1472	0.125732	3.42172e-44	37	3	195947062	3	197431459	R		rs34387857	NA	NA	OSTalpha	NM_152672	Body					NA	3:197431155-197431515			NA
cg16505233	0.0501108	0.00732031	5.28578e-11	22	474	0.0694049	0.02991	0.0206117	0.0615615	0.00331218	1.43022e-72	38	0.00484531	0	0.0582762	0.00400404	14.5544	5.48017e-48	0	1.84238	0.398045	9.33864e-44	37	3	5239311	3	5214311	F			NA	NA	EDEM1	NM_014674	Body					TRUE		3:5239099-5239575	Unclassified	NA
cg04225775	0.094892	0.0131874	6.38814e-12	22	474	0.0473708	0.0402565	0.239719	0.105616	0.00571035	6.37845e-72	38	0.00835353	0	0.1009	0.00695086	14.5162	9.56581e-48	0.128305	2.29438	0.317528	1.57388e-43	37	5	143191771	5	143171964	F			NA	NA	HMHB1;HMHB1	NM_021182;NM_021182	1stExon;5'UTR					NA				NA
cg16481791	0.0706423	0.00999191	1.37473e-11	22	474	0.0174685	0.023986	0.466693	0.0720472	0.00385209	2.06836e-73	38	0.00563513	0	0.0695282	0.00480871	14.4588	2.20554e-47	0.593741	4.92297	0.0853083	3.50785e-43	37	17	72436362	17	69947957	F			NA	NA	GPRC5C;GPRC5C	NM_018653;NM_022036	Body;Body					NA	17:69947891-69948366			NA
cg22387323	0.0588239	0.0116856	8.8882e-07	22	474	0.0429159	0.046063	0.351834	0.0977879	0.00483297	9.38859e-85	38	0.00707002	0	0.0865938	0.00599757	14.4382	2.97692e-47	0.779088	9.05336	0.0108165	4.58198e-43	37	4	24975717	4	24584815	F			NA	NA	CCDC149	NM_173463	5'UTR					NA	4:24584787-24584853			NA
cg09849319	0.0855105	0.0142359	6.22361e-09	22	474	-0.0573323	0.0467773	0.220758	0.117793	0.00589896	9.66923e-83	38	0.00862944	0	0.105076	0.00728935	14.415	4.1638e-47	0.875892	16.1149	0.000316726	6.20851e-43	37	5	1494983	5	1547983	F			NA	NA	LPCAT1	NM_024830	Body	chr5:1494853-1495287	Island	high-CpG:1547978-1548032		NA	5:1547887-1548318	5:1494867-1495821	Unclassified	NA
cg17607231	0.115885	0.0159957	4.7236e-12	22	474	0.13093	0.0543136	0.0161899	0.140007	0.00783109	1.41454e-67	38	0.0114559	0	0.131803	0.00917968	14.3581	9.47274e-47	0	1.50333	0.471581	1.36965e-42	37	2	231090329	2	230798573	R			NA	TRUE	SP140;SP140	NM_001005176;NM_007237	TSS200;TSS200					NA		2:231090068-231091293	Promoter_Associated	NA
cg11460110	0.0571496	0.0102856	6.70565e-08	22	474	0.0508191	0.0269727	0.0599788	0.0927493	0.00472516	3.42268e-80	38	0.00691231	0	0.080338	0.00561159	14.3164	1.72774e-46	0.789568	9.50424	0.00863337	2.42464e-42	37	6	30530458	6	30638437	R			NA	NA	PRR3;PRR3	NM_001077497;NM_025263	3'UTR;3'UTR					NA				NA
cg26686361	0.110316	0.0155659	1.23973e-11	22	474	0.12403	0.0344399	0.000339661	0.130242	0.00751766	8.90669e-64	38	0.0109974	0	0.123634	0.00869118	14.2253	6.38384e-46	0	1.09329	0.578889	8.70286e-42	37	16	85964073	16	84521574	F		rs79618060	NA	NA								NA	16:84521563-84521759			NA
cg02688118	0.0881948	0.0132627	1.66932e-10	22	474	0.0568609	0.0572241	0.320745	0.115562	0.00623301	3.0538e-72	38	0.0091181	0	0.105932	0.00744976	14.2196	6.92784e-46	0.450452	3.63935	0.162078	9.18213e-42	37	13	114918456	13	113936558	R			NA	NA				chr13:114914536-114914753	S_Shelf			NA	13:113936432-113936818			NA
cg07869232	0.0725104	0.0117929	2.86303e-09	22	474	-0.0231645	0.0463121	0.617108	0.0943208	0.00494699	4.84891e-76	38	0.00723682	0	0.0864107	0.00611406	14.1331	2.37433e-45	0.755564	8.18209	0.0167218	3.06187e-41	37	13	114790349	13	113808451	R			NA	NA	RASA3	NM_007368	Body	chr13:114786335-114786537	S_Shelf			NA	13:113807836-113808547	13:114790278-114790409	Gene_Associated	NA
cg27039898	0.0645807	0.010333	1.6318e-09	22	474	-0.0942805	0.0411774	0.0223495	0.0762544	0.0039686	3.99082e-77	38	0.00580556	0	0.070957	0.00502358	14.1248	2.67218e-45	0.884501	17.3161	0.000173722	3.35529e-41	37	17	79799411	17	77392700	R			NA	NA				chr17:79799286-79799624	Island			NA	17:77392543-77392877			TRUE
cg22662844	0.050709	0.00988051	5.54435e-07	22	474	0.019348	0.0325342	0.552244	0.0818923	0.0041488	5.15336e-81	38	0.00606916	0	0.0720189	0.00510734	14.1011	3.74048e-45	0.798369	9.91911	0.00701606	4.57626e-41	37	7	2116648	7	2083174	R			NA	NA	MAD1L1;MAD1L1;MAD1L1	NM_003550;NM_001013837;NM_001013836	Body;Body;Body	chr7:2116367-2116781	Island			NA	7:2081820-2083360			NA
cg10441424	0.0365775	0.00452083	2.14542e-14	22	474	0.0148085	0.0208823	0.478482	0.0420848	0.00248038	2.2664e-61	38	0.00362848	0	0.0394741	0.00280413	14.0771	5.24879e-45	0.139183	2.32337	0.312958	6.26104e-41	37	5	1316636	5	1369636	R			NA	NA								NA	5:1369217-1369886	5:1315610-1317313	Promoter_Associated	TRUE
cg17080697	0.0485346	0.0101473	2.86947e-06	22	474	0.0245134	0.0426137	0.565315	0.086766	0.00434544	9.87756e-83	38	0.00635683	0	0.0751812	0.00534452	14.067	6.06215e-45	0.828041	11.6307	0.00298146	7.0549e-41	37	6	30297382	6	30405361	R			NA	NA	TRIM39;TRIM39	NM_172016;NM_021253	Body;Body	chr6:30294169-30295071	S_Shelf			NA				NA
cg14066298	0.067244	0.0102791	3.11974e-10	22	474	0.0188224	0.0360501	0.601759	0.0833595	0.00457645	6.23585e-70	38	0.00669477	0	0.0771472	0.00554314	13.9176	4.95297e-44	0.546155	4.40679	0.110428	5.62683e-40	37	6	30297565	6	30405544	F	rs9500858		NA	NA	TRIM39;TRIM39	NM_172016;NM_021253	Body;Body	chr6:30294169-30295071	S_Shelf			NA				NA
cg21574822	0.0673822	0.0128416	3.16596e-07	22	474	-0.0167482	0.0287859	0.560882	0.0910046	0.00462945	2.08192e-80	38	0.00677231	0	0.0816051	0.00586468	13.9147	5.16004e-44	0.865111	14.827	0.000603058	5.72575e-40	37	4	2431998	4	2401796	F	rs2857945	rs2857943	NA	NA				chr4:2431798-2432328	Island			NA	4:2401607-2402112			TRUE
cg09287328	0.0907789	0.0133459	6.83749e-11	22	474	0.00683895	0.0381698	0.857856	0.132928	0.00716526	2.52853e-72	38	0.0104819	0	0.111946	0.00805759	13.8932	6.96725e-44	0.85821	14.1054	0.000865079	7.55538e-40	37	10	134231487	10	134081477	R			NA	NA								NA	10:134081455-134081546			NA
cg26076905	0.0513563	0.00999288	5.35827e-07	22	474	-0.0116035	0.0449153	0.796221	0.0914142	0.00465552	3.04182e-80	38	0.00681043	0	0.0773134	0.00558406	13.8454	1.35695e-43	0.86625	14.9532	0.000566168	1.43879e-39	37	5	67522298	5	67558054	F			NA	NA	PIK3R1	NM_181523	TSS200					NA				NA
cg07095530	0.0484353	0.00905268	1.89961e-07	22	474	0.0385161	0.0264579	0.145924	0.0681389	0.00362694	5.1771e-74	38	0.00530576	0	0.0623865	0.00451048	13.8315	1.64621e-43	0.54175	4.36443	0.112792	1.70756e-39	37	7	100859728	7	100646448	R			NA	NA	ZNHIT1;PLOD3	NM_006349;NM_001084	TSS1500;Body	chr7:100860297-100861029	N_Shore			NA	7:100646181-100646478	7:100859193-100859772	Unclassified_Cell_type_specific	NA
cg20556803	0.0751812	0.0112337	1.30171e-10	22	474	0.00314162	0.0336032	0.92554	0.112142	0.00610755	5.75433e-71	38	0.00893457	0	0.0938912	0.00684595	13.7149	8.27297e-43	0.859551	14.2401	0.000808741	8.39868e-39	37	7	2114593	7	2081119	R			NA	NA	MAD1L1;MAD1L1;MAD1L1	NM_003550;NM_001013837;NM_001013836	Body;Body;Body	chr7:2116367-2116781	N_Shore			NA	7:2081089-2081599			NA
cg12229555	0.0232702	0.00514355	9.16e-06	22	474	0.00358859	0.0365254	0.921764	0.0760029	0.00348587	4.68035e-97	38	0.00509939	0	0.0494135	0.00360366	13.712	8.60078e-43	0.963368	54.5964	1.39488e-12	8.54957e-39	37	17	80260329	17	77853618	R	rs9902108		NA	NA								NA	17:77853615-77853715			NA
cg02850815	0.079997	0.012131	2.30251e-10	22	474	-0.0135656	0.0583566	0.81625	0.0912096	0.00513637	9.70914e-67	38	0.00751387	0	0.0868969	0.00634986	13.6849	1.25041e-42	0.446998	3.61662	0.163931	1.19609e-38	37	8	144896183	8	144968171	F			NA	NA	SCRIB;SCRIB;MIR937	NM_015356;NM_182706;NR_030633	Body;Body;TSS1500	chr8:144897283-144898354	N_Shore			NA				NA
cg17173896	0.050915	0.0113975	1.1745e-05	22	474	0.00603278	0.0369179	0.870244	0.0925967	0.00470278	1.1999e-80	38	0.00687958	0	0.0795935	0.00581625	13.6847	1.25339e-42	0.855847	13.8742	0.000971103	1.19609e-38	37	4	24975754	4	24584852	F			NA	NA	CCDC149	NM_173463	5'UTR					NA	4:24584787-24584853			NA
cg10959668	0.0714484	0.0118479	5.46909e-09	22	474	-0.0129703	0.0370416	0.72633	0.0939906	0.00509106	1.10732e-71	38	0.00744757	0	0.0847739	0.0062159	13.6382	2.37199e-42	0.795074	9.75963	0.00759841	2.21917e-38	37	3	195897912	3	197382309	R			NA	NA								NA	3:197382197-197382367			NA
cg23249922	0.0900213	0.0142656	1.16374e-09	22	474	0.0621852	0.0326278	0.0570862	0.121188	0.00686604	5.32363e-66	38	0.0100441	0	0.107959	0.00796429	13.5553	7.36732e-42	0.621503	5.28405	0.0712168	6.76011e-38	37	10	134231549	10	134081539	R			NA	NA								NA	10:134081455-134081546			NA
cg06412669	0.0463973	0.01518	0.00246833	22	474	0.0220562	0.0481359	0.64695	0.107388	0.0053402	8.2584e-84	38	0.00781204	0	0.0931374	0.00687497	13.5473	8.21755e-42	0.866569	14.989	0.000556124	7.398e-38	37	17	78735550	17	76350145	R			NA	NA	RPTOR;RPTOR	NM_001163034;NM_020761	Body;Body					TRUE	17:76350145-76350219	17:78735179-78735593	Unclassified_Cell_type_specific	TRUE
cg02348449	0.0623237	0.00843228	1.90804e-12	22	474	0.00252972	0.0359696	0.943952	0.0696743	0.0041499	3.43012e-60	38	0.00607079	0	0.0659746	0.0048812	13.5161	1.25727e-41	0.455044	3.67002	0.159612	1.11092e-37	37	19	58630429	19	63322241	R			NA	NA	ZSCAN18;ZSCAN18	NR_027135;NM_001145542	TSS1500;TSS1500	chr19:58629309-58630241	S_Shore			NA				NA
cg17390918	0.0593397	0.00985249	5.70201e-09	22	474	0.0741307	0.0473475	0.117891	0.0751397	0.00425635	5.06686e-66	38	0.00622651	0	0.0706731	0.00523128	13.5097	1.37069e-41	0	1.84313	0.397897	1.18912e-37	37	5	10502512	5	10555512	F	rs75787815		NA	NA								TRUE				NA
cg06230847	0.0650598	0.0109099	7.86746e-09	22	474	-0.234933	0.0610847	0.000131354	0.095902	0.00513277	2.83963e-73	38	0.0075086	0	0.0827316	0.0061538	13.444	3.3396e-41	0.938921	32.7444	7.75596e-08	2.84547e-37	37	6	30297594	6	30405573	F		rs9500858	NA	NA	TRIM39;TRIM39	NM_172016;NM_021253	Body;Body	chr6:30294169-30295071	S_Shelf			NA				NA
cg09763644	0.0693016	0.0137684	8.90796e-07	22	474	0.0414065	0.0410099	0.313012	0.105343	0.00569838	7.39284e-72	38	0.00833601	0	0.0940828	0.00702546	13.3917	6.76186e-41	0.70212	6.71411	0.0348377	5.6603e-37	37	1	207103660	1	205170283	R			NA	NA	PIGR	NM_002644	3'UTR					NA				NA
cg14064762	0.0725989	0.0110038	2.26037e-10	22	474	0.0767393	0.0402513	0.0570066	0.084454	0.00502213	2.27329e-60	38	0.00734674	0	0.0807073	0.00604087	13.3602	1.03248e-40	0	0.812787	0.666048	8.4938e-37	37	9	123688745	9	122728566	F			NA	NA	TRAF1	NM_005658	5'UTR	chr9:123690771-123691675	N_Shelf			TRUE		9:123688502-123689327	Unclassified	TRUE
cg09912552	0.0538494	0.0107725	1.04993e-06	22	474	0.0103277	0.0608415	0.865259	0.0951298	0.00507198	8.65241e-74	38	0.00741967	0	0.0811335	0.00607993	13.3445	1.27579e-40	0.823441	11.3277	0.0034692	1.03175e-36	37	8	134250937	8	134320119	F			NA	NA	NDRG1;NDRG1	NM_006096;NM_001135242	3'UTR;3'UTR					NA	8:134319935-134320509			NA
cg08842616	0.0412986	0.00850816	2.069e-06	22	474	-0.0502886	0.0423169	0.235099	0.0746943	0.00390902	2.39801e-76	38	0.00571841	0	0.0628791	0.00471648	13.3318	1.51209e-40	0.887983	17.8544	0.000132728	1.20247e-36	37	16	70733772	16	69291273	F			NA	NA	VAC14	NM_018052	Body					NA	16:69291216-69291489			NA
cg02371935	0.0713933	0.0117171	3.8858e-09	22	474	-0.0158663	0.04636	0.732275	0.083752	0.00477809	3.66183e-65	38	0.00698974	0	0.0789192	0.0059531	13.2568	4.1198e-40	0.605584	5.07079	0.0792303	3.22251e-36	37	16	87521363	16	86078864	R	rs11866207		NA	NA	ZCCHC14	NM_015144	Body					NA	16:86078852-86078950			TRUE
cg03839717	0.0373258	0.00636745	1.35554e-08	22	474	-0.00505823	0.0195488	0.795907	0.0488708	0.00273114	1.10201e-67	38	0.00399532	0	0.0441351	0.00333468	13.2352	5.49412e-40	0.774801	8.88104	0.0117898	4.22818e-36	37	6	167507762	6	167427752	F			NA	NA				chr6:167507434-167507730	S_Shore			NA	6:167427047-167427873	6:167507626-167508149	Unclassified	NA
cg00587301	0.0809552	0.0095281	1.43064e-15	22	474	-0.00532406	0.0318884	0.867452	0.0613838	0.00398609	2.60594e-51	38	0.00583115	0	0.0650057	0.00491424	13.228	6.04547e-40	0.751617	8.05209	0.0178447	4.57865e-36	37	6	156717406	6	156759098	R			NA	NA				chr6:156718071-156718547	N_Shore			TRUE		6:156717033-156718320	Unclassified	NA
cg06305891	0.0700327	0.0132954	2.86593e-07	22	474	0.0078126	0.0326738	0.811093	0.0883226	0.00488463	5.3784e-69	38	0.00714559	0	0.0814896	0.00618052	13.1849	1.07192e-39	0.703338	6.74169	0.0343606	7.99153e-36	37	3	195897904	3	197382301	R			NA	NA								NA	3:197382197-197382367			NA
cg06005892	0.0638297	0.0122126	3.50369e-07	22	474	0.010795	0.0428346	0.801106	0.0766704	0.00429843	2.74374e-67	38	0.00628806	0	0.0729214	0.00554352	13.1543	1.60668e-39	0.336274	3.01329	0.221652	1.17941e-35	37	11	3177622	11	3134198	F			NA	NA	OSBPL5;OSBPL5;OSBPL5	NM_020896;NM_001144063;NM_145638	5'UTR;5'UTR;5'UTR	chr11:3181574-3182120	N_Shelf			NA	11:3134187-3134445			NA
cg00091302	0.0686125	0.0107201	7.00219e-10	22	474	0.0378692	0.0568265	0.505382	0.084984	0.00503175	7.43763e-61	38	0.00736082	0	0.0792664	0.00603377	13.1371	2.01729e-39	0.0573711	2.12173	0.346157	1.45839e-35	37	1	182602986	1	180869609	F			NA	NA								TRUE		1:182602876-182602990	Unclassified_Cell_type_specific	NA
cg04425551	0.0403166	0.00737645	1.06461e-07	22	474	0.0876337	0.0473986	0.0649118	0.0706048	0.00397141	6.98587e-67	38	0.00580967	0	0.0592724	0.00454306	13.0468	6.62693e-39	0.814241	10.7666	0.00459262	4.71938e-35	37	6	30297338	6	30405317	F			NA	NA	TRIM39;TRIM39	NM_172016;NM_021253	Body;Body	chr6:30294169-30295071	S_Shelf			NA				NA
cg00634542	0.0632196	0.0111083	3.33656e-08	22	474	0.140808	0.0708272	0.0472082	0.0843188	0.00492303	1.91519e-62	38	0.00720178	0	0.0785281	0.00602103	13.0423	7.02991e-39	0.397394	3.31892	0.190242	4.93274e-35	37	2	219254588	2	218962832	R			NA	NA	SLC11A1	NM_000578	Body	chr2:219255949-219256210	N_Shore			NA				NA
cg07092805	0.0599672	0.0108257	7.31318e-08	22	474	-0.0534953	0.0530064	0.313227	0.0864033	0.00484965	3.80186e-67	38	0.00709442	0	0.0768279	0.00589694	13.0284	8.43201e-39	0.80568	10.2923	0.00582177	5.83082e-35	37	13	21005388	13	19903388	R			NA	NA	CRYL1	NM_015974	Body					NA	13:19903166-19903456			NA
cg27270962	0.0574472	0.0120272	2.95697e-06	22	474	0.139197	0.0450666	0.00209233	0.0742519	0.00427291	3.92094e-64	38	0.00625074	0	0.0717005	0.00550487	13.0249	8.82889e-39	0.475642	3.81419	0.148512	6.01805e-35	37	8	134498381	8	134567563	F			NA	NA	ST3GAL1;ST3GAL1	NM_003033;NM_173344	5'UTR;5'UTR					TRUE				TRUE
cg18098839	0.0576314	0.00882162	3.28283e-10	22	474	-0.0299891	0.0424323	0.479963	0.0747251	0.00442086	6.06687e-61	38	0.00646716	0	0.06728	0.00517676	12.9966	1.27987e-38	0.742811	7.77639	0.0204823	8.60113e-35	37	3	167742700	3	169225394	R			NA	NA	GOLIM4	NM_014498	Body					TRUE				TRUE
cg01881899	0.0620082	0.00769649	2.68657e-14	22	474	0.0121766	0.039338	0.757008	0.0585012	0.00389756	6.21085e-49	38	0.00570165	0	0.0591073	0.00455069	12.9887	1.41901e-38	0	1.57664	0.454608	9.40377e-35	37	21	43652704	21	42525773	R			NA	NA	ABCG1;ABCG1;ABCG1;ABCG1;ABCG1;ABCG1	NM_207628;NM_004915;NM_207174;NM_207627;NM_016818;NM_207629	Body;Body;Body;Body;Body;Body	chr21:43654846-43655465	N_Shelf			NA		21:43652621-43652767	Unclassified	NA
cg05661533	0.0642042	0.013006	1.40835e-06	22	474	0.00674213	0.0406191	0.868219	0.0993484	0.00551118	1.30657e-68	38	0.00806216	0	0.0873002	0.00675695	12.9201	3.46867e-38	0.785408	9.32003	0.00946633	2.26719e-34	37	5	1495043	5	1548043	R			NA	NA	LPCAT1	NM_024830	Body	chr5:1494853-1495287	Island			NA	5:1547887-1548318	5:1494867-1495821	Unclassified	NA
cg08220966	0.0539898	0.00830242	3.90177e-10	22	474	-0.0280141	0.0423604	0.508626	0.0688488	0.00411724	9.54126e-60	38	0.00602301	0	0.062526	0.00484327	12.9099	3.96008e-38	0.702714	6.72754	0.0346046	2.5534e-34	37	10	88717364	10	88707344	F			NA	NA	MMRN2;SNCG;MMRN2	NM_024756;NM_003087;NM_024756	5'UTR;TSS1500;1stExon			low-CpG:88707299-88707353		TRUE				NA
cg02365539	0.0658661	0.0110495	7.96919e-09	22	474	0.069928	0.0736447	0.342688	0.0884395	0.00525131	1.55176e-60	38	0.00768201	0	0.0810027	0.00628442	12.8894	5.16233e-38	0.294876	2.83638	0.242152	3.28422e-34	37	7	2136919	7	2103445	F			NA	NA	MAD1L1;MAD1L1;MAD1L1	NM_003550;NM_001013837;NM_001013836	Body;Body;Body					NA	7:2103321-2103469			NA
cg15919816	0.0535206	0.0126308	3.12514e-05	22	474	0.000949779	0.027548	0.972507	0.0806792	0.00438055	2.28804e-71	38	0.00640819	0	0.0720595	0.00559563	12.8778	6.00138e-38	0.811796	10.6268	0.00492523	3.76777e-34	37	4	2431872	4	2401670	F	rs71606395		NA	NA				chr4:2431798-2432328	Island			NA	4:2401607-2402112			TRUE
cg26444097	0.0571953	0.0109778	3.79735e-07	22	474	0.0229657	0.0344383	0.505085	0.0849199	0.00485743	7.53897e-65	38	0.00710581	0	0.0751674	0.00587768	12.7886	1.8979e-37	0.708521	6.86155	0.0323618	1.17606e-33	37	4	2432313	4	2402111	R			NA	NA				chr4:2431798-2432328	Island			NA	4:2401607-2402112			NA
cg16302310	0.0493285	0.00911547	1.39869e-07	22	474	0.0085733	0.0437684	0.844764	0.065819	0.00383531	1.13243e-62	38	0.00561057	0	0.0606674	0.00474982	12.7726	2.33371e-37	0.474656	3.80703	0.149044	1.42758e-33	37	3	52260432	3	52235472	R			NA	NA	TLR9	NM_017442	TSS1500					NA				NA
cg17723958	0.0865986	0.0145031	7.54861e-09	22	474	0.016581	0.0347307	0.63322	0.126037	0.00730441	2.65167e-63	38	0.0106854	0	0.106636	0.00835033	12.7702	2.4046e-37	0.832336	11.9286	0.00256883	1.45232e-33	37	12	124429295	12	122995248	F	rs76978974		NA	NA	CCDC92	NM_025140	5'UTR					NA	12:122995142-122995282			NA
cg13509702	0.0726246	0.0110317	2.4559e-10	22	474	0.0137513	0.0489495	0.778851	0.0816734	0.00507275	1.03581e-55	38	0.00742079	0	0.0778403	0.00610918	12.7415	3.47479e-37	0.0927974	2.20458	0.33211	2.07246e-33	37	8	144896307	8	144968295	F			NA	NA	SCRIB;SCRIB;MIR937	NM_015356;NM_182706;NR_030633	Body;Body;TSS1500	chr8:144897283-144898354	N_Shore			NA		8:144896220-144897169	Promoter_Associated	NA
cg16030878	0.0540701	0.0104692	4.73766e-07	22	474	-0.0360314	0.0493746	0.465791	0.0826533	0.00469154	8.96201e-66	38	0.00686313	0	0.0725939	0.00570134	12.7328	3.8881e-37	0.802353	10.119	0.00634859	2.29034e-33	37	17	77914307	17	75528902	R			NA	NA	TBC1D16	NM_019020	3'UTR	chr17:77914639-77914882	N_Shore			NA	17:75528366-75529029			NA
cg01329756	0.039452	0.00827901	3.11131e-06	22	474	0.0159021	0.0422277	0.706604	0.0641158	0.00362225	2.40397e-66	38	0.00529889	0	0.056495	0.00443831	12.7289	4.08293e-37	0.723381	7.23016	0.0269147	2.37578e-33	37	17	80346912	17	77940201	R			NA	NA				chr17:80346597-80347050	Island			NA	17:77939765-77940364			NA
cg24499627	0.0665934	0.0128014	3.9495e-07	22	474	0.0858312	0.0458725	0.0617636	0.0835044	0.00495899	1.61037e-60	38	0.00725438	0	0.0795133	0.00625251	12.717	4.75679e-37	0	1.34025	0.511646	2.73453e-33	37	10	73533891	10	73203897	F			NA	NA	C10orf54;CDH23	NM_022153;NM_022124	TSS1500;Body	chr10:73533091-73533492	S_Shore			NA		10:73532778-73534198	Promoter_Associated	NA
cg24365215	0.0555948	0.00956469	1.76319e-08	22	474	0.0529151	0.0515167	0.304719	0.0719228	0.0043354	7.06941e-59	38	0.00634214	0	0.0667902	0.00525811	12.7023	5.74034e-37	0.0465103	2.09756	0.350365	3.26066e-33	37	20	61315208	20	60785653	R		rs2427382	NA	NA				chr20:61315175-61315497	Island			NA	20:60785073-60785919			NA
cg12068366	0.0515427	0.00985725	3.4632e-07	22	474	0.0767967	0.0531182	0.148703	0.0740168	0.00435715	1.65806e-61	38	0.00637397	0	0.067485	0.00532548	12.6721	8.44268e-37	0.45896	3.69658	0.157506	4.73924e-33	37	19	4548354	19	4499354	F			NA	NA	SEMA6B	NM_032108	Body	chr19:4543407-4544578	S_Shelf			NA	19:4499088-4499444			NA
cg08289839	0.0669416	0.0110828	5.18943e-09	22	474	0.0535431	0.0605162	0.376592	0.0792441	0.0049071	5.07254e-56	38	0.00717846	0	0.0753917	0.00599539	12.5749	2.9004e-36	0	0.999682	0.606627	1.58479e-32	37	13	111318640	13	110116641	R			NA	NA	CARS2	NM_024537	Body					NA	13:110116491-110116642			NA
cg02821342	0.0469237	0.00569566	8.07714e-15	22	474	0.0566529	0.0203062	0.00541984	0.0341388	0.00250394	5.89793e-41	38	0.00366295	0	0.0383018	0.00304598	12.5746	2.91417e-36	0.545443	4.39989	0.11081	1.58479e-32	37	7	130793551	7	130444091	F	rs78453604		NA	NA	MKLN1;FLJ43663	NM_001145354;NR_015431	TSS1500;Body	chr7:130794689-130795032	N_Shore			NA		7:130793420-130793675	Promoter_Associated	NA
cg09273716	0.0788606	0.0119758	2.43182e-10	22	474	0.0929797	0.056569	0.100711	0.0894226	0.00576131	4.60532e-52	38	0.00842807	0	0.0860274	0.00684176	12.5739	2.93977e-36	0	0.535523	0.76509	1.58479e-32	37	20	35494835	20	34928249	F			NA	NA				chr20:35491001-35492805	S_Shelf			NA				NA
cg25329734	0.0366152	0.006241	1.32042e-08	22	474	0.0572953	0.0367779	0.119729	0.0418136	0.00258822	4.61222e-56	38	0.00378625	0	0.0405448	0.00322464	12.5734	2.95607e-36	0	0.71618	0.69901	1.58479e-32	37	17	63160487	17	60590949	R			NA	NA	RGS9;RGS9;RGS9	NM_003835;NM_001081955;NM_001165933	Body;Body;Body					TRUE		17:63160276-63160514	Unclassified_Cell_type_specific	NA
cg13810673	0.0785732	0.0131906	8.15365e-09	22	474	-0.00101503	0.049999	0.983809	0.0996988	0.00603263	1.82825e-58	38	0.00882498	0	0.0911825	0.00725713	12.5645	3.30773e-36	0.61871	5.24535	0.0726083	1.75362e-32	37	14	88473038	14	87542791	F			NA	NA	GPR65	NM_003608	5'UTR					NA		14:88472565-88473428	Promoter_Associated	NA
cg08400494	0.0773732	0.0132822	1.64699e-08	22	474	0.0409136	0.0342109	0.232144	0.0846934	0.00519853	6.1109e-57	38	0.0076048	0	0.0813802	0.00648012	12.5584	3.57335e-36	0	1.67998	0.431715	1.87362e-32	37	13	111318490	13	110116491	F			NA	NA	CARS2	NM_024537	Body					NA	13:110116491-110116642			NA
cg11554295	0.0446621	0.00902592	1.33303e-06	22	474	-0.0469693	0.0405291	0.246902	0.0693962	0.00395298	2.39017e-65	38	0.00578271	0	0.0606449	0.00483435	12.5446	4.25597e-36	0.839694	12.4761	0.00195364	2.20728e-32	37	7	5523691	7	5490217	R			NA	NA	FBXL18	NM_024963	Body	chr7:5526389-5526693	N_Shelf			NA	7:5490102-5490218			NA
cg19588519	0.0492041	0.00958533	5.51649e-07	22	474	0.0449296	0.0615755	0.465846	0.0806805	0.00469922	1.00676e-62	38	0.00687436	0	0.0697851	0.00556341	12.5436	4.30991e-36	0.725469	7.28514	0.026185	2.21122e-32	37	10	125817817	10	125807807	F	rs78717563		NA	NA				chr10:125816267-125816522	S_Shore			NA				NA
cg05165553	0.0601084	0.0101172	8.86567e-09	22	474	-0.0299037	0.0422136	0.478946	0.0931949	0.00551613	6.8409e-61	38	0.0080694	0	0.0779224	0.00623925	12.4891	8.56581e-36	0.848563	13.2068	0.00135573	4.34799e-32	37	18	77171010	18	75271998	F			NA	NA	NFATC1;NFATC1;NFATC1;NFATC1;NFATC1	NM_006162;NM_172388;NM_172389;NM_172387;NM_172390	Body;5'UTR;Body;Body;Body	chr18:77170427-77171445	Island	high-CpG:75271921-75272020		NA	18:75271015-75273504			NA
cg06832898	0.0549141	0.012161	9.50993e-06	22	474	-0.0189319	0.0684634	0.782229	0.105951	0.0059252	1.34624e-67	38	0.00866783	0	0.087625	0.00702118	12.4801	9.58734e-36	0.858433	14.1276	0.000855514	4.81529e-32	37	16	89033785	16	87561286	R			NA	NA	CBFA2T3	NM_005187	Body	chr16:89033529-89033786	Island			NA	16:87561043-87561848	16:89033716-89033956	Unclassified_Cell_type_specific	NA
cg09187107	0.0662512	0.0141579	4.59285e-06	22	474	0.0303087	0.0381328	0.426996	0.0985981	0.00571111	2.28978e-63	38	0.00835463	0	0.088183	0.0070705	12.472	1.06182e-35	0.680365	6.25715	0.0437802	5.27749e-32	37	17	79006087	17	76620682	F		rs79098470	NA	NA	FLJ90757	NR_026857	Body	chr17:79006584-79006835	N_Shore			NA	17:76620617-76620762			NA
cg04815334	0.0995085	0.0150461	2.06077e-10	22	474	0.0188941	0.0804188	0.814321	0.137408	0.008685	6.12217e-54	38	0.0127051	0	0.120157	0.00963726	12.468	1.11583e-35	0.623536	5.31259	0.0702079	5.48875e-32	37	11	71210295	11	70887943	R			NA	NA	NADSYN1	NM_018161	Body					NA	11:70887858-70887964			NA
cg09560590	0.0817603	0.0135052	4.8117e-09	22	474	0.031987	0.0433311	0.460648	0.0967427	0.00601287	1.22038e-55	38	0.00879606	0	0.0905847	0.00726622	12.4666	1.13637e-35	0.271628	2.74585	0.253365	5.53276e-32	37	5	143191663	5	143171856	F	rs161576		NA	NA	HMHB1	NM_021182	TSS200					NA				NA
cg25786273	0.044326	0.00893568	1.25775e-06	22	474	-0.0137291	0.0436881	0.753425	0.0696653	0.00404016	3.17788e-63	38	0.00591025	0	0.0610022	0.00489844	12.4534	1.34035e-35	0.766286	8.55746	0.0138603	6.46e-32	37	18	74801026	18	72930014	R			NA	NA	MBP;MBP	NM_001025100;NM_001025101	Body;Body	chr18:74799144-74800038	S_Shore			NA				TRUE
cg12423658	0.0599741	0.0113028	2.36682e-07	22	474	0.0690544	0.0508927	0.175276	0.0762258	0.00463587	6.44276e-58	38	0.00678169	0	0.0718869	0.00577765	12.4422	1.54124e-35	0	1.52328	0.466899	7.35391e-32	37	13	111318555	13	110116556	R			NA	NA	CARS2	NM_024537	Body					NA	13:110116491-110116642			NA
cg00399027	0.0452266	0.0114776	0.000104108	22	474	0.0123348	0.058525	0.833136	0.0909255	0.0050477	1.62223e-68	38	0.00738414	0	0.0768217	0.00617532	12.4401	1.58281e-35	0.839227	12.4399	0.00198933	7.47747e-32	37	16	85676861	16	84234362	R			NA	NA	KIAA0182;KIAA0182	NM_001134473;NM_014615	5'UTR;Body	chr16:85674843-85675192	S_Shore			NA	16:84233793-84234460			NA
cg06323479	0.0390877	0.00663564	1.16346e-08	22	474	0.0231568	0.0215124	0.282113	0.054721	0.00337107	1.4723e-56	38	0.00493144	0	0.0483073	0.00389274	12.4096	2.31887e-35	0.599097	4.98874	0.0825484	1.08474e-31	37	6	167507729	6	167427719	F			NA	NA				chr6:167507434-167507730	Island			NA	6:167427047-167427873	6:167507626-167508149	Unclassified	NA
cg15355713	0.0515163	0.00860748	6.99765e-09	22	474	-0.00440137	0.0485271	0.927758	0.0688166	0.00426839	7.49615e-56	38	0.00624411	0	0.0621298	0.00502708	12.359	4.35395e-35	0.560143	4.54694	0.102955	2.01695e-31	37	12	125431744	12	123997697	F			NA	NA	DHX37	NM_032656	3'UTR					NA				NA
cg08329754	0.0456023	0.00961881	3.47662e-06	22	474	0.124702	0.0618093	0.0440329	0.0891313	0.00516596	2.70399e-63	38	0.00755714	0	0.0729954	0.00591519	12.3403	5.49331e-35	0.850402	13.3691	0.00125005	2.52028e-31	37	17	78797015	17	76411610	F			NA	NA	RPTOR;RPTOR	NM_001163034;NM_020761	Body;Body	chr17:78798780-78799160	N_Shore			NA	17:76411574-76411664			NA
cg08644356	0.0556095	0.00916783	4.51308e-09	22	474	-0.00464001	0.0529734	0.930227	0.0748955	0.00467447	3.26636e-55	38	0.00683815	0	0.0672318	0.00545222	12.3311	6.1605e-35	0.574823	4.70393	0.0951821	2.79946e-31	37	1	8388411	1	8310998	R			NA	NA	SLC45A1	NM_001080397	Body	chr1:8390202-8390800	N_Shore			NA	1:8310998-8311128			NA
cg12387247	0.0470735	0.00959443	1.62196e-06	22	474	0.0684155	0.0646674	0.29045	0.0733867	0.00437239	3.7144e-60	38	0.00639625	0	0.0653114	0.00530408	12.3134	7.66868e-35	0.616093	5.2096	0.073918	3.45193e-31	37	19	7766974	19	7672974	R			NA	TRUE	FCER2;FCER2	NM_002002;NM_002002	1stExon;5'UTR					NA		19:7766576-7767346	Unclassified_Cell_type_specific	NA
cg05162166	0.045825	0.00916064	1.03222e-06	22	474	0.0683634	0.0468803	0.145233	0.0751572	0.00448493	5.55221e-60	38	0.00656089	0	0.0652527	0.00529978	12.3124	7.77253e-35	0.705061	6.78106	0.0336908	3.46598e-31	37	22	41684460	22	40014406	R			NA	NA				chr22:41681616-41682543	S_Shore			TRUE				TRUE
cg02185182	0.049147	0.0100058	1.58066e-06	22	474	0.0178693	0.0545738	0.743441	0.0853684	0.00499038	2.64214e-62	38	0.0073003	0	0.0721513	0.00586332	12.3055	8.45821e-35	0.790643	9.55306	0.00842517	3.73682e-31	37	7	2185550	7	2152076	F			NA	NA	MAD1L1;MAD1L1;MAD1L1	NM_003550;NM_001013837;NM_001013836	Body;Body;Body	chr7:2185771-2186205	N_Shore			NA	7:2152016-2152765			NA
cg03669394	0.0769143	0.0144118	2.03158e-07	22	474	0.0958162	0.0450779	0.0338995	0.103891	0.00646096	1.40256e-55	38	0.00945157	0	0.095779	0.00778477	12.3034	8.68531e-35	0.183695	2.45006	0.293748	3.80195e-31	37	16	75685254	16	74242755	F			NA	NA	TERF2IP	NM_018975	Body	chr16:75681264-75682579	S_Shelf			NA				NA
cg08782022	0.08826	0.0157017	4.80374e-08	22	474	-0.0343893	0.0468252	0.462948	0.132213	0.00781346	4.57838e-61	38	0.0114301	0	0.111315	0.00906608	12.2781	1.18715e-34	0.868259	15.1813	0.000505157	5.14945e-31	37	16	4730136	16	4670137	F		rs74529238	NA	NA	MGRN1;MGRN1;MGRN1;MGRN1	NM_015246;NM_001142291;NM_001142290;NM_001142289	Body;Body;Body;Body	chr16:4730262-4730487	N_Shore			TRUE	16:4670056-4670912			TRUE
cg03590328	0.0502308	0.0116782	2.39019e-05	22	474	0.0223227	0.0374602	0.551438	0.0752839	0.00440924	4.36251e-62	38	0.00645016	0	0.0683813	0.00558312	12.2479	1.7248e-34	0.605722	5.07256	0.0791604	7.41417e-31	37	7	2684462	7	2650988	F			NA	NA	TTYH3	NM_025250	Body	chr7:2686757-2687306	N_Shelf			TRUE		7:2684253-2684583	Unclassified_Cell_type_specific	NA
cg12122241	0.0599995	0.0127529	4.09662e-06	22	474	0.0161902	0.0460817	0.725445	0.0849118	0.00505169	2.55959e-60	38	0.00738998	0	0.0774695	0.00633335	12.232	2.09703e-34	0.570735	4.65912	0.0973384	8.93378e-31	37	20	1920407	20	1868407	F			NA	NA	SIRPA;SIRPA;SIRPA	NM_080792;NM_001040023;NM_001040022	3'UTR;3'UTR;3'UTR	chr20:1918077-1918278	S_Shelf			NA				NA
cg17112975	0.0471225	0.00952785	1.34839e-06	22	474	0.0192187	0.0362477	0.596143	0.06206	0.00375304	1.58858e-58	38	0.00549023	0	0.0576742	0.00471654	12.2281	2.20103e-34	0.331135	2.99014	0.224233	9.29384e-31	37	17	75431407	17	72943002	F			NA	NA	SEPT9;SEPT9;SEPT9;SEPT9;SEPT9	NM_001113492;NM_001113493;NM_001113491;NM_006640;NM_001113494	Body;Body;Body;Body;Body					TRUE		17:75430863-75431700	Promoter_Associated	NA
cg07081759	0.0689825	0.0129298	2.04912e-07	22	474	-0.00715316	0.0672103	0.915273	0.0819554	0.00505356	1.84308e-56	38	0.00739271	0	0.077983	0.0063887	12.2064	2.87315e-34	0.158909	2.37786	0.304546	1.20255e-30	37	10	126330905	10	126320895	F			NA	NA	FAM53B	NM_014661	Body					NA	10:126320835-126320925	10:126330522-126330924	Promoter_Associated	NA
cg01483139	0.0521082	0.0126852	5.32769e-05	22	474	0.142711	0.0497053	0.00421735	0.0928576	0.00552141	2.22628e-60	38	0.00807712	0	0.0822386	0.00675009	12.1833	3.81378e-34	0.774019	8.85031	0.0119723	1.58236e-30	37	4	187549458	4	187786452	F			NA	NA	FAT1	NM_005245	Body					NA	4:187786383-187786453			NA
cg07152894	0.0785046	0.0129958	5.17179e-09	22	474	0.0675943	0.0453629	0.136668	0.108912	0.00700107	2.77981e-52	38	0.0102417	0	0.0963581	0.00792043	12.1658	4.73013e-34	0.472566	3.79195	0.150172	1.94564e-30	37	8	102373664	8	102442840	R		rs78879034	NA	NA								TRUE				NA
cg11599718	0.0502287	0.00848363	9.90179e-09	22	474	0.0171842	0.0501553	0.731991	0.064098	0.00408387	3.78304e-53	38	0.00597419	0	0.0591026	0.00486158	12.1571	5.26107e-34	0.197367	2.4918	0.287682	2.13333e-30	37	12	123357128	12	121923081	R			NA	NA	VPS37B	NM_024667	Body					TRUE		12:123356277-123357230	Promoter_Associated	TRUE
cg26682407	0.0641878	0.0117241	1.01566e-07	22	474	0.0549774	0.0387908	0.156859	0.102173	0.00629812	1.70126e-56	38	0.00921336	0	0.0865691	0.00712104	12.1568	5.27879e-34	0.72129	7.17592	0.0276547	2.13333e-30	37	13	113660246	13	112708247	F			NA	NA	MCF2L;MCF2L	NM_001112732;NM_024979	Body;Body	chr13:113663201-113663539	N_Shelf			NA	13:112708247-112708397			NA
cg04204452	0.0524387	0.00997703	3.03278e-07	22	474	0.0269977	0.0390258	0.489306	0.0648749	0.00402168	6.57399e-56	38	0.00588321	0	0.0610914	0.00502555	12.1562	5.32056e-34	0	1.92894	0.381184	2.13333e-30	37	17	1479213	17	1425963	F	rs75809027		NA	NA	SLC43A2	NM_152346	Body	chr17:1478584-1479214	Island			NA		17:1479102-1479432	Unclassified_Cell_type_specific	NA
cg13618516	0.0475206	0.00987797	2.5261e-06	22	474	0.0846101	0.0617804	0.171287	0.0918731	0.00540939	1.74728e-61	38	0.00791325	0	0.0746354	0.00614527	12.1452	6.08398e-34	0.837479	12.3061	0.002127	2.4191e-30	37	17	79129078	17	76743673	R			NA	NA	AATK	NM_001080395	Body	chr17:79131879-79132084	N_Shelf			NA	17:76743609-76743695			NA
cg16776035	0.0474266	0.00821416	2.1639e-08	22	474	0.0796796	0.0564283	0.158394	0.0741265	0.00469364	9.23417e-54	38	0.0068662	0	0.0632871	0.0052453	12.0655	1.60735e-33	0.682783	6.30484	0.0427486	6.33829e-30	37	17	74542680	17	72054275	F			NA	NA								TRUE		17:74542553-74544446	Unclassified	NA
cg18051527	0.0573134	0.0109314	3.23149e-07	22	474	-0.0136186	0.0337783	0.686945	0.0765122	0.0046597	9.03993e-58	38	0.00681656	0	0.0687225	0.00570114	12.0542	1.84378e-33	0.760122	8.33757	0.0154711	7.21104e-30	37	6	119864698	6	119906397	R			NA	NA								TRUE				NA
cg01833890	0.0418888	0.01127	0.000246112	22	474	0.0220764	0.031366	0.481779	0.0659755	0.00387222	7.59253e-62	38	0.00566456	0	0.060127	0.00499659	12.0336	2.36595e-33	0.612143	5.15654	0.0759054	9.17799e-30	37	12	2564063	12	2434324	R			NA	NA	CACNA1C;CACNA1C;CACNA1C;CACNA1C;CACNA1C;CACNA1C;CACNA1C;CACNA1C;CACNA1C;CACNA1C;CACNA1C;CACNA1C;CACNA1C;CACNA1C;CACNA1C;CACNA1C;CACNA1C;CACNA1C;CACNA1C;CACNA1C;CACNA1C;CACNA1C;CACNA1C	NM_001129844;NM_001129827;NM_001129839;NM_001129834;NM_001129841;NM_000719;NM_001129830;NM_001167625;NM_001129843;NM_001167624;NM_001129835;NM_001129837;NM_001167623;NM_001129840;NM_199460;NM_001129833;NM_001129832;NM_001129829;NM_001129846;NM_001129836;NM_001129838;NM_001129831;NM_001129842	Body;Body;Body;Body;Body;Body;Body;Body;Body;Body;Body;Body;Body;Body;Body;Body;Body;Body;Body;Body;Body;Body;Body					NA	12:2434324-2434400			NA
cg10319474	0.0545487	0.00999967	1.12294e-07	22	474	0.124883	0.0610973	0.0413394	0.0681572	0.00438254	2.96574e-52	38	0.0064111	0	0.0646629	0.00537618	12.0277	2.5423e-33	0.12724	2.29158	0.317973	9.78258e-30	37	3	48573819	3	48548823	F			NA	NA	PFKFB4	NM_004567	Body					NA	3:48548703-48549064			NA
cg07599366	0.0407736	0.0078786	4.501e-07	22	474	0.0361716	0.0187584	0.0542366	0.0701579	0.0043074	6.48954e-57	38	0.00630119	0	0.0572444	0.00475986	12.0265	2.57885e-33	0.796592	9.83244	0.00732677	9.84383e-30	37	16	89033692	16	87561193	F			NA	NA	CBFA2T3	NM_005187	Body	chr16:89033529-89033786	Island			NA	16:87561043-87561848			NA
cg03310874	0.0568728	0.0131957	2.30417e-05	22	474	0.00467076	0.0358202	0.896293	0.0915588	0.0053781	9.39102e-62	38	0.00786749	0	0.079789	0.00664044	12.0156	2.94166e-33	0.792783	9.65172	0.00801964	1.11396e-29	37	7	4850260	7	4816786	F			NA	NA	RADIL	NM_018059	Body	chr7:4848251-4849204	S_Shore			NA	7:4816741-4816872			NA
cg19769147	0.0598822	0.0132993	1.0064e-05	22	474	-0.0170145	0.0368348	0.644292	0.0825617	0.00490671	1.95467e-60	38	0.0071779	0	0.0747471	0.00622573	12.0061	3.29871e-33	0.768531	8.64047	0.0132967	1.23933e-29	37	14	105860954	14	104931999	R			NA	NA	PACS2;PACS2	NM_015197;NM_001100913	Body;Body	chr14:105864480-105865465	N_Shelf			NA	14:104931961-104932031			NA
cg12459502	0.0518656	0.0107187	2.21969e-06	22	474	0.00784169	0.0412791	0.849391	0.093705	0.00555214	8.96968e-61	38	0.00812207	0	0.0767494	0.00639534	12.0008	3.51735e-33	0.840436	12.5342	0.00189775	1.31115e-29	37	18	60904237	18	59055217	F			NA	TRUE	BCL2	NM_000633	Body					NA				NA
cg12119693	0.036515	0.00805307	8.76102e-06	22	474	-0.0269439	0.0368043	0.464369	0.0604135	0.00357978	9.10261e-61	38	0.00523676	0	0.0521851	0.00435926	11.9711	5.03646e-33	0.816138	10.8777	0.00434444	1.86287e-29	37	17	80581925	17	78175214	R			NA	NA	WDR45L	NM_019613	Body					NA	17:78174990-78175215			NA
cg05870586	0.0561729	0.00978667	2.58813e-08	22	474	-0.0148284	0.0453342	0.7437	0.0691626	0.00442758	1.10548e-52	38	0.006477	0	0.0640859	0.00536331	11.9489	6.57576e-33	0.534693	4.29823	0.116587	2.41351e-29	37	2	240196769	2	239861706	R			NA	NA	HDAC4	NM_006037	Body	chr2:240196768-240196997	Island			TRUE		2:240196029-240197458	Promoter_Associated	TRUE
cg23322122	0.0531743	0.0106306	1.03411e-06	22	474	-0.0571006	0.0410532	0.164714	0.0748692	0.00452929	1.73593e-58	38	0.00662578	0	0.0664809	0.00557099	11.9334	7.92626e-33	0.836486	12.2314	0.00220798	2.88699e-29	37	18	77269319	18	75370307	F	rs34587142		NA	NA	NFATC1;NFATC1;NFATC1;NFATC1	NM_006162;NM_172388;NM_172389;NM_172387	Body;Body;Body;Body	chr18:77270793-77271160	N_Shore			NA	18:75369553-75370502	18:77269194-77269365	Unclassified_Cell_type_specific	NA
cg25059899	0.0572946	0.0112526	6.74127e-07	22	474	-0.0412706	0.0695886	0.553335	0.0978059	0.0059479	6.33297e-58	38	0.00870103	0	0.0814467	0.00684985	11.8903	1.32938e-32	0.822247	11.2516	0.00360369	4.80533e-29	37	18	60904328	18	59055308	R			NA	TRUE	BCL2	NM_000633	Body					NA	18:59055308-59055399			NA
cg07719512	0.054265	0.0100779	1.60122e-07	22	474	0.024777	0.0517864	0.632486	0.0596766	0.00384304	4.15186e-52	38	0.00562189	0	0.0580928	0.00488772	11.8855	1.40851e-32	0	0.637508	0.727054	5.05308e-29	37	2	219246576	2	218954820	F			NA	TRUE	SLC11A1	NM_000578	TSS200					NA				NA
cg09865593	0.0662652	0.0118178	5.15907e-08	22	474	0.00403665	0.0658029	0.951103	0.096274	0.0061336	3.74029e-53	38	0.00897268	0	0.0843534	0.00710451	11.8732	1.6305e-32	0.642701	5.59755	0.0608847	5.80583e-29	37	7	645796	7	612322	R			NA	NA	PRKAR1B;PRKAR1B;PRKAR1B;PRKAR1B;PRKAR1B;PRKAR1B	NM_001164759;NM_001164762;NM_001164758;NM_001164760;NM_001164761;NM_002735	Body;Body;Body;Body;Body;Body	chr7:644181-644461	S_Shore			NA	7:612246-612323			NA
cg02203067	0.0794884	0.0122076	3.71635e-10	22	474	-0.0168142	0.0591577	0.776324	0.075531	0.00513796	4.38384e-47	38	0.00751618	0	0.0755378	0.0063632	11.871	1.67357e-32	0.213159	2.54181	0.280578	5.91503e-29	37	16	87866800	16	86424301	R	rs75157467		NA	NA	SLC7A5	NM_003486	Body					NA	16:86424121-86424399			NA
cg04231085	0.046352	0.0114364	6.64974e-05	22	474	0.0298588	0.0305014	0.327962	0.0842999	0.00500204	1.29744e-60	38	0.00731735	0	0.0715738	0.00604155	11.8469	2.23236e-32	0.795059	9.7589	0.00760119	7.83202e-29	37	16	85561302	16	84118803	R			NA	NA								NA	16:84118166-84118847			NA
cg07078732	0.0548913	0.00889525	2.53238e-09	22	474	0.00693041	0.0529259	0.895857	0.064889	0.00434967	2.20732e-48	38	0.00636301	0	0.060988	0.00515068	11.8408	2.40255e-32	0	1.88885	0.388903	8.36757e-29	37	2	30505165	2	30358669	R			NA	NA								TRUE		2:30505091-30505243	Unclassified_Cell_type_specific	NA
cg15678817	0.0458661	0.00711713	5.44911e-10	22	474	-0.00694132	0.0189537	0.714311	0.0311708	0.0020651	1.91609e-49	38	0.00302098	0	0.0325639	0.00275138	11.8355	2.55839e-32	0.751561	8.05026	0.0178611	8.84575e-29	37	11	64621386	11	64377962	F			NA	NA	EHD1	NM_006795	3'UTR	chr11:64621207-64622246	Island			NA	11:64377792-64378137	11:64621052-64621729	Unclassified	NA
cg27093403	0.0355234	0.00759131	4.59183e-06	22	474	0.0577576	0.0492829	0.241624	0.062572	0.00382575	2.36791e-57	38	0.00559659	0	0.0530864	0.00448602	11.8338	2.61173e-32	0.757111	8.23422	0.0162915	8.91835e-29	37	12	25083077	12	24974344	R			NA	NA	BCAT1	NM_005504	Body					TRUE				NA
cg11969064	0.0428988	0.00927844	5.90187e-06	22	474	0.0140998	0.0393504	0.72022	0.073118	0.00443198	2.81714e-58	38	0.00648343	0	0.0623241	0.0052667	11.8336	2.61677e-32	0.768965	8.65669	0.0131894	8.91835e-29	37	8	1845598	8	1833005	F	rs35000146	rs3758007	NA	NA	ARHGEF10	NM_014629	Body					NA	8:1832580-1833060	8:1845526-1846075	Unclassified_Cell_type_specific	TRUE
cg19281794	0.0746518	0.0162685	6.88874e-06	22	474	0.105299	0.0476955	0.0275958	0.10631	0.00672862	8.37888e-54	38	0.00984312	0	0.0980523	0.00829332	11.823	2.96761e-32	0.284659	2.79587	0.247107	1.00424e-28	37	3	112218761	3	113701451	F		rs61109654	NA	NA	BTLA;BTLA	NM_181780;NM_001085357	TSS1500;TSS1500					NA				NA
cg01662869	0.041312	0.0141662	0.00384605	22	474	0.0256375	0.0489954	0.600961	0.0791327	0.00461356	1.30444e-62	38	0.00674905	0	0.0714282	0.00604634	11.8135	3.32561e-32	0.701322	6.69616	0.0351517	1.11746e-28	37	16	4730410	16	4670411	R			NA	NA	MGRN1;MGRN1;MGRN1;MGRN1	NM_015246;NM_001142291;NM_001142290;NM_001142289	Body;Body;Body;Body	chr16:4730262-4730487	Island			TRUE	16:4670056-4670912			TRUE
cg17803713	0.0536493	0.00887563	5.06554e-09	22	474	0.00459931	0.0556616	0.93417	0.0594605	0.0039835	1.96078e-48	38	0.00582735	0	0.0573064	0.00485271	11.8091	3.501e-32	0	1.20308	0.547966	1.16816e-28	37	2	109873891	2	109240323	F			NA	NA	SH3RF3	NM_001099289	Body					TRUE				NA
cg05169499	0.050734	0.0103691	1.72771e-06	22	474	0.014393	0.0457121	0.752963	0.0686762	0.00431436	1.49903e-54	38	0.00631137	0	0.0631478	0.00535412	11.7942	4.17921e-32	0.400857	3.3381	0.188426	1.38478e-28	37	12	52673946	12	50960213	F			NA	NA								TRUE		12:52673886-52673951	Unclassified	NA
cg11402303	0.0405565	0.00886364	7.30163e-06	22	474	0.00499023	0.0437943	0.909314	0.0625107	0.00384361	9.29597e-57	38	0.00562272	0	0.0556161	0.00472032	11.7823	4.81724e-32	0.650752	5.7266	0.0570802	1.58518e-28	37	8	145651541	8	145622349	R			NA	NA	VPS28;VPS28	NM_016208;NM_183057	Body;Body	chr8:145653335-145654145	N_Shore			NA				NA
cg09317371	0.0397758	0.00921355	2.23539e-05	22	474	0.0516974	0.0395977	0.192142	0.0644946	0.00397152	1.33236e-56	38	0.00580983	0	0.0573747	0.00487696	11.7644	5.95241e-32	0.613219	5.17089	0.0753626	1.9453e-28	37	16	57180175	16	55737676	R			NA	NA	CPNE2	NM_152727	Body					NA	16:55737602-55737696			NA
cg26963090	0.0422762	0.00898518	4.09052e-06	22	474	0.0120879	0.0407219	0.766679	0.0569441	0.00356606	7.18827e-55	38	0.00521669	0	0.0527473	0.00448402	11.7634	6.02581e-32	0.333836	3.00226	0.222878	1.9559e-28	37	17	76887989	17	74399584	R			NA	NA	TIMP2	NM_003255	Body					NA	17:74399391-74399598			NA
cg11145772	0.0494138	0.00810675	3.83678e-09	22	474	-0.00358884	0.037287	0.923351	0.0549101	0.00368952	3.59957e-48	38	0.0053973	0	0.0524091	0.00446041	11.7499	7.0738e-32	0.232736	2.60667	0.271625	2.28055e-28	37	3	12966188	3	12941188	F			NA	NA	IQSEC1;IQSEC1	NM_001134382;NM_014869	Body;Body					NA	3:12941111-12941212			NA
cg16370767	0.0398415	0.00699151	3.21111e-08	22	474	-0.0180937	0.0426579	0.671585	0.0528831	0.00346582	1.91344e-50	38	0.00507006	0	0.0477786	0.00408557	11.6945	1.36003e-31	0.573287	4.68699	0.0959914	4.3552e-28	37	5	180657761	5	180590367	F			NA	NA	TRIM41;TRIM41	NM_201627;NM_033549	Body;Body	chr5:180661182-180661555	N_Shelf			NA				NA
cg11977716	0.0957231	0.0158582	5.30202e-09	22	474	0.10802	0.0863329	0.211291	0.121662	0.0083328	1.7164e-46	38	0.0121898	0	0.111978	0.00960455	11.6589	2.06787e-31	0	1.68381	0.430889	6.57778e-28	37	18	77284742	18	75385730	F			NA	NA	NFATC1;NFATC1;NFATC1;NFATC1	NM_006162;NM_172388;NM_172389;NM_172387	Body;Body;Body;Body	chr18:77284291-77285544	Island			NA	18:75385035-75386532			NA
cg12286415	0.0616801	0.010333	7.62333e-09	22	474	-0.0317003	0.0407471	0.436855	0.070627	0.00469348	3.65e-49	38	0.00686597	0	0.0659631	0.00566313	11.6478	2.35421e-31	0.68642	6.37795	0.0412141	7.43902e-28	37	13	30948122	13	29846122	F			NA	NA	LOC100188949	NR_024464	TSS200					NA		13:30947841-30948216	Unclassified_Cell_type_specific	NA
cg11311053	0.0432353	0.00909048	3.24471e-06	22	474	-0.0835618	0.0837624	0.318827	0.0741498	0.0045817	3.02361e-56	38	0.00670245	0	0.0626561	0.0053835	11.6385	2.6245e-31	0.810464	10.5521	0.00511264	8.23856e-28	37	12	124912049	12	123478002	F			NA	NA	NCOR2;NCOR2	NM_006312;NM_001077261	Body;Body	chr12:124911243-124911464	S_Shore			NA	12:123477863-123478056			TRUE
cg22137236	0.0414962	0.00791043	3.18844e-07	22	474	0.00966306	0.0496697	0.845806	0.0556816	0.00361714	2.8237e-51	38	0.00529142	0	0.0509726	0.00438101	11.6349	2.73946e-31	0.314787	2.9188	0.232376	8.54321e-28	37	18	46506533	18	44760531	F			NA	NA				chr18:46501624-46502976	S_Shelf			NA				TRUE
cg11771383	0.0677379	0.0126305	1.78349e-07	22	474	-0.0731244	0.0357505	0.0411995	0.100562	0.00611022	5.11201e-58	38	0.00893848	0	0.0831018	0.00714888	11.6245	3.09555e-31	0.918004	24.3915	5.05188e-06	9.59101e-28	37	10	134362126	10	134212116	F			NA	NA	INPP5A	NM_005539	Body	chr10:134360859-134361084	S_Shore			NA	10:134212116-134212178			NA
cg05027554	0.0398774	0.00904968	1.52686e-05	22	474	-0.0482453	0.0332809	0.14762	0.061365	0.00372513	4.07019e-58	38	0.00544939	0	0.0536422	0.00462309	11.6031	3.97384e-31	0.853955	13.6944	0.00106244	1.22328e-27	37	16	646579	16	586580	F			NA	NA	RAB40C	NM_021168	Body	chr16:649465-650057	N_Shelf			NA	16:586234-586672			NA
cg11327408	0.042974	0.00942276	7.80021e-06	22	474	0.0843366	0.0488742	0.084877	0.0634861	0.00405645	7.20301e-53	38	0.00593407	0	0.0579398	0.00499502	11.5995	4.1438e-31	0.457676	3.68783	0.158197	1.26742e-27	37	6	30297329	6	30405308	F			NA	NA	TRIM39;TRIM39	NM_172016;NM_021253	Body;Body	chr6:30294169-30295071	S_Shelf			NA				NA
cg07543400	0.0467775	0.00934731	1.0225e-06	22	474	0.121721	0.0676447	0.0723957	0.0719115	0.00465434	1.26371e-51	38	0.00680872	0	0.0635835	0.00548534	11.5915	4.54937e-31	0.634194	5.46737	0.0649793	1.38261e-27	37	17	3824384	17	3771133	R	rs11658432		NA	NA				chr17:3827795-3828137	N_Shelf			NA	17:3771124-3771259			NA
cg16113793	0.0395593	0.00681318	1.82211e-08	22	474	0.0413221	0.0423953	0.330064	0.0473282	0.00323297	1.01129e-46	38	0.00472942	0	0.044773	0.00386892	11.5725	5.68051e-31	0	0.884117	0.642712	1.71545e-27	37	18	21451607	18	19705605	F			NA	NA	LAMA3;LAMA3;LAMA3;LAMA3	NM_000227;NM_001127718;NM_198129;NM_001127717	TSS1500;TSS1500;Body;Body					NA		18:21451255-21451736	Unclassified_Cell_type_specific	NA
cg18599081	0.0520479	0.0118315	1.57629e-05	22	474	0.00872706	0.0584028	0.88126	0.0814168	0.00508044	3.11311e-55	38	0.00743205	0	0.0723682	0.0062572	11.5656	6.15626e-31	0.644093	5.61945	0.0602216	1.84743e-27	37	3	46448084	3	46423088	R			NA	NA	CCRL2;CCRL2	NM_001130910;NM_003965	TSS1500;TSS1500					NA				NA
cg07970325	0.0445039	0.00999711	1.25639e-05	22	474	-0.0310964	0.0517058	0.547768	0.0671316	0.00418195	2.08977e-55	38	0.00611767	0	0.0600385	0.00519179	11.5641	6.26278e-31	0.708691	6.86556	0.032297	1.86765e-27	37	6	106497542	6	106604235	R		rs35516202	NA	NA								TRUE				NA
cg26610247	0.0782481	0.0145413	1.6295e-07	22	474	0.0789086	0.0428447	0.0659497	0.0886432	0.0060221	3.37861e-47	38	0.00880957	0	0.085644	0.00742082	11.541	8.19321e-31	0	0.399308	0.819014	2.42815e-27	37	8	142297175	8	142366357	R			NA	NA				chr8:142295218-142295879	S_Shore			NA	8:142366303-142366439			TRUE
cg19755435	0.103204	0.017855	2.09223e-08	22	474	0.0283411	0.0618572	0.646976	0.110537	0.00750809	3.2557e-47	38	0.0109834	0	0.106731	0.00924991	11.5386	8.42968e-31	0	1.76506	0.413735	2.48281e-27	37	14	88473001	14	87542754	F			NA	NA	GPR65	NM_003608	5'UTR					NA		14:88472565-88473428	Promoter_Associated	NA
cg22091236	0.0549956	0.0106916	5.24193e-07	22	474	-0.00483367	0.0573595	0.932867	0.0875983	0.00559957	7.95628e-53	38	0.00819147	0	0.0745194	0.00646101	11.5337	8.92101e-31	0.743517	7.79778	0.0202644	2.61141e-27	37	17	78853966	17	76468561	R			NA	NA	RPTOR;RPTOR	NM_001163034;NM_020761	Body;Body	chr17:78857630-78857866	N_Shelf			TRUE				NA
cg24126698	0.0403604	0.00870417	5.55881e-06	22	474	-0.0571497	0.0445389	0.19988	0.0692214	0.00425329	7.86997e-57	38	0.00622203	0	0.0579742	0.00502939	11.5271	9.63477e-31	0.857587	14.0437	0.000892177	2.80314e-27	37	13	114839662	13	113857764	R			NA	NA	RASA3	NM_007368	Body	chr13:114840918-114841580	N_Shore			NA	13:113857764-113858018			NA
cg06380320	0.058244	0.0104488	6.1162e-08	22	474	0.0632964	0.0612872	0.302073	0.0756544	0.00510711	9.33035e-48	38	0.00747105	0	0.0697016	0.00604769	11.5253	9.83486e-31	0	1.84819	0.39689	2.84401e-27	37	17	75399899	17	72911494	R			NA	NA	SEPT9;SEPT9;SEPT9;SEPT9;SEPT9	NM_001113492;NM_001113493;NM_001113491;NM_006640;NM_001113494	Body;Body;Body;Body;Body	chr17:75398284-75398527	S_Shore			TRUE				NA
cg15349696	0.0741493	0.0131093	4.00305e-08	22	474	0.066453	0.064958	0.306665	0.114658	0.00764057	6.49181e-49	38	0.0111772	0	0.097081	0.00843337	11.5115	1.15406e-30	0.652492	5.75526	0.0562678	3.31717e-27	37	17	80545434	17	78138723	R			NA	NA	FOXK2	NM_004514	Body	chr17:80545433-80545658	Island			NA	17:78138688-78139218			NA
cg13273540	0.0648177	0.0124882	4.18213e-07	22	474	0.0493286	0.0413716	0.233548	0.0688074	0.00460611	1.67079e-48	38	0.00673816	0	0.0675338	0.00587003	11.5048	1.24718e-30	0	0.276666	0.870809	3.56338e-27	37	3	176850227	3	178332921	R			NA	NA	TBL1XR1	NM_024665	5'UTR					TRUE				NA
cg16179674	0.0442629	0.00942947	4.29906e-06	22	474	0.116871	0.0695467	0.0933274	0.0703383	0.00452056	2.65805e-52	38	0.00661301	0	0.0620737	0.00539791	11.4996	1.32562e-30	0.6522	5.75044	0.0564039	3.76493e-27	37	10	6268364	10	6308370	R			NA	NA	PFKFB3;PFKFB3	NM_004566;NM_001145443	Body;Body					NA	10:6308194-6308595			NA
cg14522298	0.0674409	0.0114354	1.12089e-08	22	474	0.0937981	0.0419061	0.0255255	0.0785163	0.00556444	1.20771e-43	38	0.00814008	0	0.075256	0.00655004	11.4894	1.49162e-30	0	0.823239	0.662577	4.21133e-27	37	7	73645783	7	73283719	R			NA	NA								NA	7:73283636-73283867	7:73645708-73645878	Gene_Associated_Cell_type_specific	NA
cg06633438	0.0728327	0.0157243	5.6854e-06	22	474	0.0286691	0.0523178	0.583885	0.133784	0.00828094	4.58706e-56	38	0.012114	0	0.1084	0.00943893	11.4843	1.58121e-30	0.830936	11.8298	0.00269889	4.438e-27	37	19	6272158	19	6223158	F			NA	NA	MLLT1	NM_005934	Body	chr19:6271959-6272176	Island			TRUE	19:6222837-6223303			TRUE
cg04438064	0.0326082	0.00883955	0.000273277	22	474	0.017862	0.0459977	0.697899	0.0604404	0.00368579	1.25157e-57	38	0.00539185	0	0.0525458	0.00458023	11.4723	1.81724e-30	0.743578	7.79963	0.0202457	5.07065e-27	37	2	240161619	2	239826556	F			NA	NA	HDAC4	NM_006037	Body					TRUE	2:239826517-239826956			NA
cg26638570	0.0480443	0.00870271	8.04794e-08	22	474	-0.0010402	0.0340491	0.975637	0.0626968	0.00416789	3.91711e-49	38	0.0060971	0	0.0566322	0.00494068	11.4624	2.03712e-30	0.586103	4.83212	0.0892724	5.65115e-27	37	17	79409020	17	77023615	R			NA	NA	BAHCC1	NM_001080519	Body	chr17:79412470-79412789	N_Shelf			NA	17:77023562-77024570			NA
cg16802439	0.0537657	0.0130749	5.23401e-05	22	474	0.03004	0.0358835	0.402801	0.0768578	0.00484782	3.80308e-54	38	0.00709175	0	0.0703908	0.00614183	11.4609	2.07365e-30	0.461331	3.71286	0.15623	5.71924e-27	37	16	88907184	16	87434685	R			NA	NA	GALNS	NM_000512	Body	chr16:88908433-88908698	N_Shore			NA	16:87434579-87434994	16:88907164-88907296	Unclassified_Cell_type_specific	NA
cg22513955	0.0407936	0.00829502	1.53702e-06	22	474	-0.0123932	0.0514066	0.809564	0.0648833	0.00414934	8.76504e-53	38	0.00606997	0	0.0558626	0.00487643	11.4556	2.20353e-30	0.724961	7.27169	0.0263616	6.04252e-27	37	17	1665123	17	1611873	F			NA	NA	SERPINF1	NM_002615	TSS200					NA				NA
cg14533068	0.07033	0.0126248	6.22423e-08	22	474	0.0081931	0.0345503	0.812623	0.110928	0.00716704	8.58941e-52	38	0.0104845	0	0.089904	0.00785456	11.4461	2.45991e-30	0.833585	12.0181	0.0024564	6.70699e-27	37	6	158507953	6	158427941	F	rs2296506		NA	NA	SYNJ2	NM_003898	Body	chr6:158507719-158508126	Island			TRUE	6:158427813-158428177			NA
cg27217742	0.0586919	0.0116306	8.37428e-07	22	474	0.107172	0.0458953	0.0198264	0.0740437	0.00501478	1.8137e-47	38	0.00733598	0	0.0703475	0.00614887	11.4407	2.61739e-30	0	1.90195	0.386363	7.09584e-27	37	4	3365280	4	3335078	F			NA	NA	RGS12;RGS12	NM_198229;NM_002926	Body;Body	chr4:3365194-3365415	Island			NA	4:3334959-3335183			NA
cg26875626	0.0264394	0.00471689	5.21234e-08	22	474	-0.0176386	0.0210931	0.403322	0.0226778	0.00152763	6.04515e-48	38	0.00223473	0	0.0229949	0.00201035	11.4383	2.69213e-30	0.530996	4.26435	0.118579	7.25722e-27	37	4	153021529	4	153240979	F			NA	NA								NA		4:153021144-153022384	Unclassified_Cell_type_specific	NA
cg00107970	0.0611537	0.0103372	1.01596e-08	22	474	-0.0131538	0.0319698	0.680877	0.0723825	0.00488586	9.18668e-48	38	0.0071474	0	0.0660716	0.00578202	11.4271	3.06245e-30	0.720167	7.14711	0.0280559	8.1892e-27	37	1	156119457	1	154386081	R			NA	NA								NA		1:156119143-156119849	Unclassified_Cell_type_specific	NA
cg25960854	0.0575527	0.0129807	1.35797e-05	22	474	-0.0214216	0.0542891	0.693275	0.0886988	0.00557435	1.63823e-54	38	0.00815457	0	0.0782725	0.00684991	11.4268	3.07218e-30	0.735269	7.55482	0.0228818	8.1892e-27	37	19	1160184	19	1111184	F			NA	NA	SBNO2	NM_014963	5'UTR	chr19:1157315-1158900	S_Shore			NA		19:1160062-1160325	Unclassified_Cell_type_specific	NA
cg11297046	0.0455161	0.00983614	5.79899e-06	22	474	0.0265128	0.0556618	0.634	0.0674902	0.00434854	4.67331e-52	38	0.00636137	0	0.060695	0.00531718	11.4149	3.52381e-30	0.487123	3.89957	0.142304	9.34088e-27	37	19	49657000	19	54348812	R			NA	NA	HRC	NM_002152	1stExon	chr19:49655102-49655395	S_Shore			NA				NA
cg10937494	0.058166	0.0121542	2.83443e-06	22	474	-0.0046727	0.0551962	0.93256	0.080199	0.00518792	1.12156e-51	38	0.00758928	0	0.0729623	0.00639404	11.411	3.68528e-30	0.542293	4.36961	0.1125	9.71494e-27	37	17	80195101	17	77788390	F			NA	NA	SLC16A3;SLC16A3;SLC16A3	NM_004207;NM_001042423;NM_001042422	Body;Body;Body	chr17:80195043-80195866	Island			NA	17:77788333-77789155	17:80193914-80195458	Promoter_Associated	NA
cg06895124	0.0406832	0.00931118	1.79077e-05	22	474	0.0499241	0.0598297	0.404328	0.0686588	0.00435838	1.63988e-53	38	0.00637576	0	0.0596536	0.00524044	11.3833	5.06308e-30	0.67597	6.17226	0.0456783	1.32737e-26	37	8	141588750	8	141657932	R			NA	NA	EIF2C2;EIF2C2	NM_012154;NM_001164623	Body;Body					NA	8:141657655-141658126			NA
cg26680989	0.056738	0.0125168	8.81358e-06	22	474	0.0118362	0.0534049	0.824667	0.0796369	0.00512921	4.29096e-52	38	0.00750338	0	0.0726996	0.0063894	11.3782	5.37209e-30	0.470871	3.77979	0.151087	1.40068e-26	37	16	85560739	16	84118240	F	rs80332660		NA	NA								NA	16:84118166-84118847			NA
cg10671830	0.0858359	0.0152456	4.58153e-08	22	474	0.063418	0.0475835	0.183054	0.108387	0.0074842	8.49005e-46	38	0.0109484	0	0.0994555	0.00874153	11.3774	5.42195e-30	0.0182503	2.03718	0.361104	1.406e-26	37	4	7652103	4	7703003	F			NA	NA	SORCS2	NM_020777	Body					NA	4:7702835-7703153	4:7651041-7653123	Unclassified	NA
cg16606773	0.0421814	0.0110977	0.000178924	22	474	-0.0389532	0.0354381	0.272075	0.0790815	0.00473314	1.18035e-59	38	0.00692398	0	0.0658622	0.00579532	11.3647	6.26697e-30	0.88198	16.9463	0.000209003	1.61476e-26	37	20	19955806	20	19903806	R			NA	NA	RIN2	NM_018993	Body	chr20:19955536-19956034	Island			NA	20:19903537-19904385			TRUE
cg16660547	0.0546251	0.0113145	2.33434e-06	22	474	0.0624277	0.0582864	0.284528	0.0985311	0.00631305	1.33857e-52	38	0.0092352	0	0.0807003	0.0071012	11.3643	6.29468e-30	0.781114	9.13718	0.0103726	1.61476e-26	37	10	114574152	10	114564142	R			NA	NA	VTI1A	NM_145206	Body					TRUE				NA
cg15551881	0.071704	0.014761	2.03422e-06	22	474	0.248061	0.0449085	4.73148e-08	0.0844557	0.00612059	7.08788e-42	38	0.00895365	0	0.0857427	0.00754654	11.3619	6.47525e-30	0.857034	13.9893	0.000916777	1.6522e-26	37	9	123688715	9	122728536	R			NA	TRUE	TRAF1	NM_005658	5'UTR	chr9:123690771-123691675	N_Shelf			TRUE		9:123688502-123689327	Unclassified	NA
cg27572072	0.0628583	0.0112924	6.36495e-08	22	474	0.0258731	0.0501681	0.606212	0.072488	0.00498739	4.20184e-46	38	0.00729593	0	0.0690084	0.00608292	11.3446	7.88784e-30	0	1.26335	0.5317	2.00192e-26	37	7	958244	7	924770	F	rs1534410		NA	NA	ADAP1	NM_006869	Body	chr7:959724-959959	N_Shore			NA				NA
cg09039672	0.0508382	0.00908921	5.54536e-08	22	474	0.0589416	0.0499931	0.238813	0.0696777	0.00480528	6.6514e-46	38	0.00702951	0	0.0625816	0.00552648	11.3239	9.98767e-30	0.25751	2.69364	0.260066	2.52145e-26	37	12	52367989	12	50654256	F			NA	NA	ACVR1B;ACVR1B;ACVR1B	NM_004302;NM_020327;NM_020328	Body;Body;Body					TRUE				NA
cg04987734	0.08421	0.0141946	9.29022e-09	22	474	0.0139659	0.0453832	0.758379	0.0997533	0.00693708	3.36284e-45	38	0.0101481	0	0.0919167	0.00812206	11.3169	1.08195e-29	0.479343	3.8413	0.146511	2.71707e-26	37	14	103415873	14	102485626	R			NA	NA	CDC42BPB	NM_006035	Body					TRUE	14:102485602-102485692	14:103415151-103416162	Unclassified	NA
cg22023664	0.0464829	0.0102837	9.32534e-06	22	474	0.00976373	0.0523007	0.851964	0.069321	0.00447669	7.7324e-52	38	0.00654883	0	0.0621472	0.0054933	11.3133	1.12793e-29	0.557853	4.52338	0.104174	2.8177e-26	37	19	2619608	19	2570608	F			NA	NA	GNG7	NM_052847	5'UTR	chr19:2622522-2622859	N_Shelf			NA				NA
cg13311440	0.0643514	0.0096877	1.74125e-10	22	474	0.0689457	0.0431954	0.110924	0.075851	0.00572982	8.83217e-39	38	0.008382	0	0.070886	0.00627155	11.3028	1.27124e-29	0	0.807867	0.667688	3.15918e-26	37	1	160681404	1	158948028	R			NA	TRUE	CD48	NM_001778	Body					NA		1:160681390-160682087	Promoter_Associated	NA
cg26270899	0.0702156	0.00996086	1.55933e-11	22	474	0.00496514	0.0444885	0.91117	0.0811791	0.00615784	1.75029e-38	38	0.00900814	0	0.0746744	0.00660713	11.3021	1.28115e-29	0.370474	3.17699	0.204232	3.1673e-26	37	9	139590760	9	138710581	F	rs75225202		NA	NA				chr9:139590437-139590761	Island			NA		9:139590565-139590900	Unclassified_Cell_type_specific	NA
cg22505006	0.0535341	0.0113809	4.11329e-06	22	474	0.0699492	0.0474873	0.141212	0.0738638	0.00491477	4.75032e-49	38	0.00718968	0	0.0680952	0.00602918	11.2943	1.40065e-29	0.123668	2.28224	0.319461	3.44489e-26	37	1	154981829	1	153248453	R			NA	NA	ZBTB7B	NM_015872	5'UTR					NA		1:154981741-154982221	Promoter_Associated_Cell_type_specific	NA
cg18535415	0.0396749	0.00959696	4.78533e-05	22	474	-0.059201	0.0326941	0.0706204	0.0584077	0.00361801	5.48336e-56	38	0.00529269	0	0.0518082	0.00458873	11.2903	1.4653e-29	0.863778	14.6819	0.000648446	3.58542e-26	37	1	200983238	1	199249861	F			NA	NA	KIF21B	NM_017596	Body					NA	1:199249822-199249985			NA
cg07812957	0.0410181	0.00965853	3.00347e-05	22	474	0.0814663	0.0534134	0.127674	0.0615867	0.00400328	3.24365e-51	38	0.00585629	0	0.0562789	0.00498582	11.2878	1.50755e-29	0.435077	3.54031	0.170307	3.66998e-26	37	19	16466298	19	16327298	F			NA	NA				chr19:16466399-16466637	N_Shore			NA		19:16465981-16466327	Unclassified_Cell_type_specific	NA
cg07902156	0.0565336	0.0151898	0.000241552	22	474	0.0598443	0.0599232	0.318304	0.0955246	0.00603785	6.15331e-54	38	0.00883261	0	0.0852595	0.00757432	11.2564	2.15412e-29	0.608375	5.10693	0.0778116	5.19423e-26	37	5	1495284	5	1548284	F	rs7711887	rs7726123	NA	NA	LPCAT1	NM_024830	Body	chr5:1494853-1495287	Island			NA	5:1547887-1548318	5:1494867-1495821	Unclassified	NA
cg07248377	0.0728041	0.0146923	1.28963e-06	22	474	-0.0805617	0.0771783	0.296931	0.0971527	0.00639479	4.83718e-50	38	0.00935476	0	0.0883632	0.00785009	11.2563	2.15545e-29	0.705663	6.79494	0.0334578	5.19423e-26	37	16	4732406	16	4672407	R			NA	NA	MGRN1;MGRN1;MGRN1;MGRN1	NM_015246;NM_001142291;NM_001142290;NM_001142289	Body;Body;Body;Body	chr16:4732219-4732487	Island			NA	16:4671578-4673185			TRUE
cg06576318	0.0428632	0.00889001	2.40425e-06	22	474	0.0465921	0.0354423	0.189092	0.0616036	0.00411321	9.7704e-49	38	0.0060171	0	0.0555389	0.00493448	11.2553	2.18189e-29	0.357453	3.11262	0.210913	5.23152e-26	37	8	134249800	8	134318982	R			NA	NA	NDRG1;NDRG1	NM_006096;NM_001135242	3'UTR;3'UTR					TRUE	8:134318963-134319007			NA
cg04088945	0.0392151	0.0100414	0.000119471	22	474	-0.0432514	0.0586478	0.461087	0.0926577	0.00551632	3.05333e-60	38	0.00806968	0	0.0703794	0.00625431	11.2529	2.24012e-29	0.904797	21.0078	2.74293e-05	5.34427e-26	37	7	157090146	7	156782907	R			NA	NA				chr7:157092597-157093535	N_Shelf			NA	7:156782737-156782974	7:157089930-157090213	Unclassified_Cell_type_specific	NA
cg16352321	0.0393029	0.00736351	2.02526e-07	22	474	0.0325335	0.0377304	0.388847	0.0503268	0.00345978	3.57104e-46	38	0.00506122	0	0.0466177	0.00414572	11.2448	2.45706e-29	0	1.66322	0.435348	5.83268e-26	37	20	33299610	20	32763271	R			NA	NA	TP53INP2	NM_021202	3'UTR	chr20:33296514-33298242	S_Shore	low-CpG:32763161-32763534		TRUE				NA
cg19327615	0.0399953	0.00917196	1.85835e-05	22	474	0.0427732	0.0362182	0.238023	0.0648125	0.00420391	2.02578e-51	38	0.00614978	0	0.056836	0.00505783	11.2372	2.67608e-29	0.615709	5.20439	0.0741108	6.29061e-26	37	20	19955436	20	19903436	R			NA	NA	RIN2	NM_018993	Body	chr20:19955536-19956034	N_Shore			NA				TRUE
cg10020520	0.0379219	0.0095835	9.75177e-05	22	474	-0.0206098	0.0493104	0.676108	0.0805736	0.00490433	7.89313e-58	38	0.00717442	0	0.0641058	0.00570477	11.2372	2.67634e-29	0.87249	15.685	0.000392686	6.29061e-26	37	16	30976186	16	30883687	R			NA	NA	SETD1A	NM_014712	Body					NA	16:30883530-30883820			NA
cg25652610	0.0378327	0.00825489	7.06432e-06	22	474	0.0227663	0.051247	0.657006	0.0556198	0.00364841	2.31476e-50	38	0.00533716	0	0.0501667	0.00446493	11.2357	2.7225e-29	0.438554	3.56223	0.16845	6.36773e-26	37	19	4648335	19	4599335	F	rs78809762		NA	NA	TNFAIP8L1;TNFAIP8L1	NM_001167942;NM_152362	5'UTR;5'UTR	chr19:4652103-4652500	N_Shelf			NA		19:4648295-4648401	Unclassified_Cell_type_specific	NA
cg13424923	0.0482516	0.00761578	1.00892e-09	22	474	-0.00505127	0.0311486	0.871223	0.0539746	0.00389878	3.93752e-42	38	0.00570342	0	0.0507202	0.0045169	11.229	2.93808e-29	0.450028	3.63655	0.162306	6.83845e-26	37	2	65258738	2	65112242	F			NA	NA								TRUE		2:65258661-65258752	Unclassified_Cell_type_specific	NA
cg06433350	0.0533605	0.00988792	1.50798e-07	22	474	0.0013144	0.0420685	0.975084	0.0606446	0.00417603	4.95301e-46	38	0.006109	0	0.0577707	0.0051579	11.2004	4.05814e-29	0.0995967	2.22123	0.329357	9.39956e-26	37	11	3115015	11	3071591	F		rs73413562	NA	NA	OSBPL5;OSBPL5;OSBPL5	NM_020896;NM_001144063;NM_145638	Body;Body;Body	chr11:3114760-3115028	Island			NA	11:3071396-3071604			NA
cg07173823	0.0434136	0.0134824	0.00144169	22	474	0.0393188	0.0574947	0.494292	0.0886232	0.00546172	1.616e-56	38	0.0079898	0	0.0763436	0.00682491	11.186	4.77346e-29	0.771227	8.74229	0.0126368	1.09709e-25	37	1	45190519	1	44963106	R			NA	NA	C1orf228	NM_001145636	Body	chr1:45189705-45190558	Island			NA	1:44962312-44963533			NA
cg10402995	0.0514787	0.0100171	5.36335e-07	22	474	0.0769217	0.0541253	0.155724	0.0680143	0.00468182	4.61417e-46	38	0.00684892	0	0.0628997	0.00562315	11.1859	4.78253e-29	0	1.92475	0.381985	1.09709e-25	37	1	248903325	1	246969948	F	rs35436147		NA	NA	LOC646627	NM_001085474	TSS200					NA				NA
cg18642369	0.120421	0.0168171	7.9159e-12	22	474	0.0352049	0.0518614	0.49748	0.102281	0.00805112	6.173e-36	38	0.0117778	0	0.105808	0.00948448	11.1559	6.70217e-29	0.25874	2.69811	0.259486	1.53009e-25	37	13	99651231	13	98449232	F			NA	NA	DOCK9;DOCK9	NM_015296;NM_001130049	Body;Body					TRUE		13:99651046-99651440	Unclassified_Cell_type_specific	NA
cg16471167	0.0482194	0.00951668	7.59373e-07	22	474	0.0443053	0.0592358	0.454751	0.0685867	0.00466501	4.27811e-47	38	0.00682432	0	0.0615192	0.00552166	11.1414	7.88458e-29	0.356924	3.11005	0.211184	1.79146e-25	37	16	88079739	16	86637240	F			NA	NA	BANP;BANP	NM_017869;NM_079837	Body;Body					NA	16:86637240-86637299	16:88079556-88079964	Unclassified_Cell_type_specific	NA
cg02787737	0.0641039	0.0142487	1.02293e-05	22	474	-0.0593354	0.03301	0.0727007	0.110375	0.0066522	6.80346e-59	38	0.00973133	0	0.0869856	0.00780797	11.1406	7.95688e-29	0.928581	28.0039	8.29929e-07	1.79932e-25	37	11	133928346	11	133433556	F			NA	NA								NA	11:133433475-133433567	11:133928086-133928366	Unclassified_Cell_type_specific	NA
cg07427438	0.0410636	0.0123128	0.000974776	22	474	-0.0194737	0.0547522	0.722198	0.076039	0.00471736	7.88388e-56	38	0.0069009	0	0.0666376	0.00598382	11.1363	8.35197e-29	0.768614	8.64355	0.0132763	1.87316e-25	37	16	4819304	16	4759305	F			NA	NA				chr16:4816764-4817353	S_Shore			NA		16:4818276-4819331	Promoter_Associated	NA
cg05389236	0.0373376	0.00871699	2.57768e-05	22	474	0.00897346	0.0311221	0.773182	0.0722212	0.00453962	1.70768e-54	38	0.00664088	0	0.057998	0.00520806	11.1362	8.36194e-29	0.842346	12.686	0.00175901	1.87316e-25	37	6	36635087	6	36743065	R			NA	NA								TRUE		6:36634863-36635164	Unclassified_Cell_type_specific	TRUE
cg21581845	0.0699941	0.0124132	4.38501e-08	22	474	0.0772565	0.0583528	0.185963	0.0842433	0.00602611	6.71774e-43	38	0.00881544	0	0.0794332	0.00713349	11.1352	8.4509e-29	0	0.877333	0.644896	1.88424e-25	37	1	15127680	1	15000267	F			NA	NA	KIAA1026;KIAA1026	NM_201628;NM_015209	Body;Body	chr1:15127583-15127869	Island			NA	1:15000176-15000444			NA
cg06496803	0.0454616	0.0119268	0.000171657	22	474	-0.0373195	0.0379391	0.325629	0.0742175	0.00462617	2.41023e-55	38	0.0067675	0	0.0647571	0.00581639	11.1335	8.61357e-29	0.83066	11.8105	0.00272505	1.91158e-25	37	4	6940915	4	6991816	F			NA	NA	TBC1D14;TBC1D14	NM_001113361;NM_020773	Body;Body					TRUE				NA
cg03794617	0.0382638	0.00908365	3.46663e-05	22	474	0.0614069	0.0702332	0.382249	0.0789871	0.00497974	3.40554e-54	38	0.00728473	0	0.0630369	0.00566447	11.1285	9.11747e-29	0.836499	12.2324	0.00220687	2.01404e-25	37	17	78796999	17	76411594	F			NA	NA	RPTOR;RPTOR	NM_001163034;NM_020761	Body;Body	chr17:78798780-78799160	N_Shore			NA	17:76411574-76411664			NA
cg02306995	0.0454717	0.00755406	5.80552e-09	22	474	0.027679	0.0310432	0.372908	0.0616475	0.00445128	3.67154e-42	38	0.00651166	0	0.0540852	0.00487105	11.1034	1.20752e-28	0.406962	3.37246	0.185216	2.64944e-25	37	3	122635049	3	124117739	R	rs80005107		NA	NA	SEMA5B	NM_001031702	Body	chr3:122631722-122632854	S_Shelf		CDMR	NA		3:122634911-122635227	Unclassified_Cell_type_specific	NA
cg22166739	0.0574285	0.00902753	8.72542e-10	22	474	0.179377	0.0401193	9.11934e-06	0.0497294	0.00397135	5.45156e-35	38	0.00580959	0	0.0538455	0.00484956	11.1032	1.21049e-28	0.80861	10.4499	0.00538071	2.64944e-25	37	11	73694868	11	73372516	R			NA	NA	UCP2	NM_003355	TSS1500	chr11:73693702-73694802	S_Shore			NA	11:73371351-73372567	11:73693578-73694976	Promoter_Associated	NA
cg02708956	0.0442588	0.0103587	2.69622e-05	22	474	0.118431	0.0620486	0.056724	0.0732134	0.00483302	8.95028e-50	38	0.0070701	0	0.0644895	0.00581389	11.0923	1.36721e-28	0.67173	6.09255	0.0475357	2.97877e-25	37	2	240300118	2	239965055	F			NA	NA	HDAC4	NM_006037	5'UTR					NA	2:239964721-239965098			NA
cg09020199	0.04068	0.00823232	1.37568e-06	22	474	0.124672	0.0486938	0.0106726	0.0615056	0.00424573	8.01105e-46	38	0.00621097	0	0.0546771	0.00493263	11.0848	1.48746e-28	0.675635	6.16589	0.045824	3.22603e-25	37	6	30297320	6	30405299	F			NA	NA	TRIM39;TRIM39	NM_172016;NM_021253	Body;Body	chr6:30294169-30295071	S_Shelf			NA				NA
cg13640297	0.0428086	0.00956203	1.12587e-05	22	474	0.0369368	0.0583491	0.526927	0.0755715	0.00492612	5.96899e-51	38	0.00720629	0	0.0634459	0.00572718	11.078	1.60364e-28	0.740116	7.69575	0.021325	3.46228e-25	37	6	170099238	6	169841163	R			NA	NA	WDR27	NM_182552	5'UTR	chr6:170101662-170103059	N_Shelf			NA		6:170099215-170099379	Gene_Associated_Cell_type_specific	NA
cg26955383	0.0657659	0.0101302	4.15124e-10	22	474	0.0440307	0.0381018	0.248249	0.080077	0.00608404	2.27889e-38	38	0.00890018	0	0.072952	0.00658556	11.0776	1.61188e-28	0	1.72026	0.423107	3.4644e-25	37	10	105218660	10	105208650	R			NA	NA	CALHM1	NM_001001412	TSS200	chr10:105217966-105218287	S_Shore			TRUE				TRUE
cg04157865	0.0625647	0.0109469	2.94177e-08	22	474	0.0455674	0.0586252	0.437272	0.0789765	0.00566591	1.14543e-42	38	0.00828852	0	0.0726521	0.00656646	11.0641	1.87277e-28	0	1.64481	0.439375	4.00708e-25	37	17	77914162	17	75528757	R			NA	NA	TBC1D16	NM_019020	3'UTR	chr17:77914639-77914882	N_Shore			NA	17:75528366-75529029			NA
cg27437304	0.0833057	0.0143194	1.71559e-08	22	474	-0.019822	0.0603542	0.742689	0.0856814	0.00614016	9.37151e-43	38	0.00898228	0	0.0833703	0.0075494	11.0433	2.36175e-28	0.331005	2.98956	0.224298	5.03075e-25	37	11	129992368	11	129497578	F	rs2298587		NA	NA	APLP2;APLP2;APLP2;APLP2;APLP2;APLP2	NR_024516;NR_024515;NM_001142276;NM_001642;NM_001142277;NM_001142278	Body;Body;Body;Body;Body;Body	chr11:129993524-129993797	N_Shore	low-CpG:129497349-129497587		NA				NA
cg08729908	0.0551231	0.010655	4.54036e-07	22	474	0.0495795	0.0241853	0.0407499	0.0691658	0.00492407	2.79964e-43	38	0.00720329	0	0.0638897	0.00579378	11.0273	2.82219e-28	0	1.56355	0.457594	5.98482e-25	37	12	125359183	12	123925136	R		rs12810086	NA	NA								NA	12:123925136-123925265			NA
cg21473786	0.0414095	0.00917997	9.70996e-06	22	474	0.0834289	0.0543784	0.125439	0.0714553	0.00475291	4.42788e-49	38	0.00695291	0	0.0607383	0.00551401	11.0153	3.22614e-28	0.713601	6.98326	0.0304511	6.81118e-25	37	2	44311918	2	44165422	R			NA	NA				chr2:44314288-44314564	N_Shelf			NA				NA
cg13300580	0.031491	0.00795868	9.7588e-05	22	474	-0.0395179	0.0459637	0.390223	0.0561765	0.00357982	3.94091e-53	38	0.00523683	0	0.0479258	0.00435504	11.0047	3.62852e-28	0.807059	10.3659	0.00561154	7.62696e-25	37	1	27440539	1	27313126	F			NA	NA	SLC9A1	NM_003047	Body					NA	1:27312994-27313333			NA
cg23147227	0.0298456	0.00425979	2.01904e-11	22	474	-0.0216508	0.0267308	0.418248	0.0282407	0.00222977	9.831e-36	38	0.00326187	0	0.0283644	0.00257773	11.0036	3.6708e-28	0.448009	3.62325	0.163388	7.68199e-25	37	12	7060187	12	6930448	R			NA	NA	PTPN6;PTPN6;PTPN6	NM_002831;NM_080548;NM_080549	TSS1500;Body;TSS1500					NA				NA
cg11070172	0.0597651	0.0131932	8.9281e-06	22	474	0.0302433	0.039051	0.438931	0.0852965	0.00571699	2.15697e-48	38	0.00836324	0	0.0764656	0.0069508	11.001	3.78001e-28	0.514368	4.11834	0.12756	7.87599e-25	37	14	23586812	14	22656652	R			NA	NA	CEBPE	NM_001805	Body					NA	14:22656634-22656816			NA
cg11887996	0.0633556	0.00857384	1.9281e-12	22	474	-0.0133963	0.0328258	0.683326	0.0599836	0.004861	4.69962e-34	38	0.00711103	0	0.0593356	0.00539891	10.9903	4.25555e-28	0.6107	5.13743	0.0766341	8.82828e-25	37	12	120559003	12	119043386	F			NA	NA				chr12:120554162-120555224	S_Shelf			NA		12:120558965-120559069	Unclassified_Cell_type_specific	NA
cg10706013	0.0335977	0.00796393	3.37627e-05	22	474	0.129726	0.035745	0.000305646	0.0645789	0.00434209	4.131e-48	38	0.00635194	0	0.0539948	0.00491863	10.9776	4.89684e-28	0.855333	13.8249	0.000995339	1.01147e-24	37	21	44104950	21	42978019	F		rs34599333	NA	NA	PDE9A;PDE9A;PDE9A;PDE9A;PDE9A;PDE9A;PDE9A;PDE9A;PDE9A;PDE9A;PDE9A;PDE9A;PDE9A;PDE9A;PDE9A;PDE9A;PDE9A;PDE9A;PDE9A;PDE9A	NM_001001582;NM_001001568;NM_001001573;NM_001001567;NM_001001578;NM_002606;NM_001001580;NM_001001579;NM_001001581;NM_001001571;NM_001001584;NM_001001576;NM_001001585;NM_001001574;NM_001001572;NM_001001569;NM_001001570;NM_001001577;NM_001001583;NM_001001575	Body;Body;5'UTR;Body;Body;Body;5'UTR;5'UTR;Body;Body;5'UTR;5'UTR;5'UTR;Body;5'UTR;Body;Body;Body;Body;Body	chr21:44105237-44105532	N_Shore			NA		21:44103594-44105175	Unclassified_Cell_type_specific	TRUE
cg03867607	0.0359695	0.00635346	3.89694e-08	22	474	0.00180802	0.0329695	0.956283	0.0379951	0.00275004	5.64643e-42	38	0.00402296	0	0.0370409	0.00338097	10.9557	6.23946e-28	0	1.22671	0.541532	1.28324e-24	37	12	56554439	12	54840706	R			NA	NA	MYL6;MYL6	NM_021019;NM_079423	3'UTR;Body					TRUE		12:56554230-56554710	Promoter_Associated	NA
cg25003924	0.0448609	0.0116672	0.000151002	22	474	-0.0344508	0.0625495	0.581968	0.0684699	0.00445806	4.64703e-51	38	0.00652158	0	0.0620502	0.00566919	10.9452	7.00981e-28	0.637669	5.51981	0.0632977	1.43548e-24	37	15	52861754	15	50649046	R			NA	TRUE	ARPP19	NM_006628	TSS1500	chr15:52860752-52861410	S_Shore			NA		15:52860258-52862015	Promoter_Associated_Cell_type_specific	NA
cg06876354	0.041034	0.00911343	1.00675e-05	22	474	0.0153733	0.0485832	0.751772	0.0566429	0.00383175	1.42887e-47	38	0.00560537	0	0.0520049	0.00475164	10.9446	7.05232e-28	0.259892	2.70231	0.258941	1.43802e-24	37	2	121020189	2	120736659	F	rs76573046		NA	NA	RALB	NM_002881	5'UTR					TRUE				TRUE
cg19637821	0.045232	0.0119001	0.000178863	22	474	-0.0242841	0.0560328	0.664869	0.0796149	0.00509999	1.27745e-52	38	0.00746064	0	0.0687299	0.00628125	10.9421	7.25219e-28	0.772294	8.78327	0.0123805	1.47248e-24	37	12	133133572	12	131643645	R			NA	NA	FBRSL1	NM_001142641	Body	chr12:133135293-133135722	N_Shore			NA	12:131643529-131643660			NA
cg00476771	0.0973698	0.0126141	2.39977e-13	22	474	0.0872145	0.0505083	0.0846698	0.0771599	0.00690032	2.14124e-28	38	0.0100943	2.10942e-14	0.085101	0.00778717	10.9284	8.43634e-28	0	1.56663	0.45689	1.70565e-24	37	5	64398066	5	64433822	R			NA	NA				chr5:64398699-64399216	N_Shore			TRUE		5:64398027-64399939	Promoter_Associated	NA
cg26385126	0.0744245	0.0122923	4.79671e-09	22	474	0.000181767	0.0263551	0.994499	0.08571	0.00610108	2.73212e-43	38	0.00892511	0	0.0761123	0.00696538	10.9272	8.54162e-28	0.788935	9.47574	0.00875729	1.71965e-24	37	12	124912021	12	123477974	F			NA	NA	NCOR2;NCOR2	NM_006312;NM_001077261	Body;Body	chr12:124911243-124911464	S_Shore			NA	12:123477863-123478056			TRUE
cg23756272	0.0522217	0.0111683	4.66723e-06	22	474	0.0776791	0.064698	0.230309	0.0964939	0.00643444	7.45903e-49	38	0.00941277	0	0.0781018	0.00715331	10.9183	9.42798e-28	0.782318	9.18771	0.0101138	1.89012e-24	37	18	60904418	18	59055398	F			NA	TRUE	BCL2	NM_000633	Body					NA	18:59055308-59055399			NA
cg23258188	0.0302054	0.00888426	0.000778017	22	474	-0.0236537	0.0476835	0.620015	0.0641886	0.00400389	2.84982e-55	38	0.00585718	0	0.0530858	0.00486457	10.9127	1.00189e-27	0.843943	12.8158	0.00164847	2.00018e-24	37	1	3075846	1	3065706	R			NA	NA	PRDM16;PRDM16	NM_022114;NM_199454	Body;Body	chr1:3071899-3072239	S_Shelf			NA				NA
cg26750893	0.0544395	0.0115295	3.79319e-06	22	474	0.0188594	0.0614344	0.75895	0.0883821	0.00596102	7.78971e-48	38	0.00872022	0	0.0753074	0.00691081	10.897	1.1906e-27	0.685943	6.36827	0.041414	2.36702e-24	37	2	38043481	2	37896985	F			NA	NA								NA				NA
cg26955845	0.0536268	0.0123226	1.92839e-05	22	474	0.0510125	0.0521541	0.328367	0.0678572	0.00464318	1.41802e-46	38	0.00679238	0	0.0643673	0.00591022	10.8908	1.27453e-27	0	1.08926	0.580056	2.52336e-24	37	16	57680131	16	56237632	R			NA	NA	GPR56;GPR56;GPR56;GPR56;GPR56;GPR56;GPR56;GPR56	NM_001145773;NM_001145774;NM_005682;NM_001145771;NM_201525;NM_201524;NM_001145772;NM_001145770	5'UTR;5'UTR;5'UTR;5'UTR;5'UTR;5'UTR;5'UTR;5'UTR					TRUE				TRUE
cg02909097	0.0488643	0.0121619	7.65805e-05	22	474	0.103855	0.0743085	0.162683	0.0801304	0.00533601	5.61583e-49	38	0.0078059	0	0.0712629	0.0065437	10.8903	1.28194e-27	0.589722	4.87474	0.0873903	2.52755e-24	37	17	2843206	17	2789956	R			NA	NA	RAP1GAP2;RAP1GAP2	NM_015085;NM_001100398	Body;Body					TRUE	17:2789856-2790027			NA
cg00313685	0.0528303	0.0105169	9.34248e-07	22	474	0.019923	0.0577433	0.73018	0.0658454	0.00462831	2.59151e-44	38	0.00677064	0	0.0616264	0.00566543	10.8776	1.47372e-27	0	1.60943	0.447215	2.89372e-24	37	7	101468882	7	101255602	F			NA	NA	CUX1;CUX1;CUX1	NM_181500;NM_181552;NM_001913	Body;Body;Body					NA	7:101255362-101255603			NA
cg19233405	0.0540382	0.00943313	2.74452e-08	22	474	0.122384	0.0556123	0.0280962	0.0667538	0.00501149	3.15487e-39	38	0.00733117	0	0.0626133	0.00575747	10.8751	1.51437e-27	0.13061	2.30046	0.316564	2.96135e-24	37	1	154988721	1	153255345	F			NA	NA	ZBTB7B	NM_015872	Body	chr1:154989749-154990234	N_Shore			NA		1:154988504-154988900	Promoter_Associated_Cell_type_specific	NA
cg16143049	0.0332447	0.0076199	1.84038e-05	22	474	-0.0116239	0.045638	0.799033	0.0526559	0.00350985	6.87736e-49	38	0.00513446	0	0.0460921	0.0042396	10.8718	1.57056e-27	0.670851	6.07628	0.047924	3.0587e-24	37	3	124768294	3	126250984	R			NA	NA	HEG1	NM_020733	Body					TRUE				NA
cg01543603	0.0504301	0.00880175	2.73013e-08	22	474	0.0798238	0.0548555	0.146086	0.0577388	0.00430995	1.20523e-39	38	0.00630491	0	0.0554729	0.00510334	10.8699	1.6033e-27	0	0.654463	0.720917	3.10975e-24	37	16	89469541	16	87997042	F	rs12929751		NA	NA	ANKRD11	NM_013275	5'UTR					TRUE	16:87997042-87997347	16:89469422-89469869	Unclassified_Cell_type_specific	NA
cg24906420	0.0530657	0.0107853	1.52022e-06	22	474	0.0414238	0.0530822	0.435444	0.0727557	0.00508263	8.03897e-45	38	0.00743525	0	0.0660846	0.00608125	10.8669	1.65675e-27	0.192878	2.47794	0.289682	3.20043e-24	37	12	133133512	12	131643585	R			NA	NA	FBRSL1	NM_001142641	Body	chr12:133135293-133135722	N_Shore			NA	12:131643529-131643660			NA
cg11812928	0.0291958	0.00828029	0.000497063	22	474	-0.0417514	0.047726	0.381985	0.0595843	0.0037605	4.35416e-54	38	0.00550114	0	0.0494382	0.00456111	10.8391	2.24762e-27	0.846493	13.0287	0.00148201	4.32433e-24	37	1	227164459	1	225231082	F			NA	NA	CABC1	NM_020247	Body	chr1:227163739-227164237	S_Shore			NA		1:227164332-227164490	Gene_Associated_Cell_type_specific	NA
cg19942083	0.0921885	0.0136801	9.91815e-11	22	474	0.0700502	0.040751	0.0860733	0.0844549	0.00693274	2.96441e-33	38	0.0101417	1.11022e-16	0.0865387	0.00798899	10.8322	2.42147e-27	0	0.376496	0.828409	4.64009e-24	37	12	7070562	12	6940823	R			NA	NA								TRUE	12:6940819-6941051	12:7069947-7071841	Promoter_Associated	NA
cg10991454	0.0646227	0.0107994	7.04039e-09	22	474	0.0169263	0.0514863	0.742443	0.0745117	0.00559717	3.47842e-39	38	0.00818796	0	0.0700489	0.00647286	10.8219	2.70986e-27	0	1.61411	0.446171	5.17196e-24	37	2	30834674	2	30688178	F			NA	NA	LCLAT1;LCLAT1	NM_001002257;NM_182551	Body;Body					TRUE				NA
cg23606775	0.040215	0.0106068	0.000185521	22	474	-0.0440985	0.059272	0.457133	0.0674371	0.00440628	9.95805e-51	38	0.00644583	0	0.059203	0.0054848	10.794	3.67413e-27	0.746001	7.87404	0.0195062	6.98438e-24	37	1	9790616	1	9713203	R			NA	NA	CLSTN1;CLSTN1	NM_001009566;NM_014944	Body;Body	chr1:9790292-9790704	Island			NA	1:9712804-9714476			NA
cg10504000	0.0685389	0.0108822	1.24562e-09	22	474	0.0564866	0.0477196	0.236939	0.0783158	0.00613977	3.31555e-36	38	0.00898171	0	0.0739855	0.00685519	10.7926	3.72959e-27	0	0.617415	0.734396	7.06168e-24	37	11	2402391	11	2358967	R			NA	NA	CD81	NM_004356	Body	chr11:2398223-2399598	S_Shelf			TRUE		11:2402256-2402475	Unclassified	NA
cg20173011	0.0615657	0.0117902	3.58643e-07	22	474	0.0328137	0.0521096	0.529099	0.0903803	0.00640123	1.07463e-43	38	0.00936419	0	0.0783332	0.00726124	10.7879	3.92826e-27	0.54962	4.44069	0.108572	7.40845e-24	37	8	101507705	8	101576881	R			NA	NA								TRUE		8:101507200-101507821	Promoter_Associated	NA
cg09516200	0.0393061	0.0172853	0.0237683	22	474	0.11005	0.0447422	0.0141555	0.0802514	0.00522183	4.04634e-51	38	0.00763888	0	0.07443	0.00690333	10.7817	4.19856e-27	0.625723	5.34364	0.0691264	7.88704e-24	37	17	78735324	17	76349919	F			NA	NA	RPTOR;RPTOR	NM_001163034;NM_020761	Body;Body					TRUE	17:76349863-76349920	17:78735179-78735593	Unclassified_Cell_type_specific	TRUE
cg07957995	0.0272374	0.00837697	0.00129678	22	474	-0.0122024	0.03566	0.732317	0.0540321	0.00343552	2.38045e-53	38	0.00502573	0	0.046089	0.0042785	10.7722	4.65612e-27	0.804579	10.2343	0.00599299	8.71228e-24	37	1	224644750	1	222711373	F			NA	NA								TRUE		1:224644711-224646183	Unclassified	NA
cg07628580	0.0443139	0.00804053	8.43861e-08	22	474	-0.00308731	0.0472946	0.947972	0.0496475	0.00363916	5.28643e-41	38	0.00532363	0	0.0475757	0.00441944	10.7651	5.03112e-27	0	1.46353	0.481059	9.37718e-24	37	22	38819702	22	37149648	R			NA	NA				chr22:38822879-38824193	N_Shelf			TRUE				NA
cg25653947	0.0472437	0.00969367	1.88861e-06	22	474	0.0540187	0.0355894	0.129522	0.0520725	0.00375354	2.70432e-42	38	0.00549095	0	0.0509547	0.00473522	10.7608	5.2715e-27	0	0.19541	0.906916	9.78697e-24	37	8	144443217	8	144514592	F			NA	NA				chr8:144441870-144442438	S_Shore			NA	8:144514488-144514593	8:144442529-144443910	Unclassified_Cell_type_specific	NA
cg08168141	0.0302027	0.0119423	0.012018	22	474	0.121499	0.0506323	0.0166801	0.0734721	0.00469155	6.24943e-53	38	0.00686314	0	0.0635302	0.00590982	10.7499	5.93082e-27	0.821385	11.1973	0.00370292	1.09684e-23	37	2	8685893	2	8603344	R			NA	NA								NA	2:8602972-8603449	2:8684713-8685921	Unclassified	NA
cg08458745	0.0474564	0.00853196	6.50557e-08	22	474	0.0308096	0.0448417	0.49227	0.0581885	0.00430648	2.80289e-40	38	0.00629984	0	0.0541042	0.00503593	10.7436	6.34906e-27	0	1.29727	0.522758	1.16965e-23	37	11	128422788	11	127927998	F			NA	NA	ETS1	NM_001143820	Body	chr11:128419198-128419513	S_Shelf			NA		11:128422640-128423231	Unclassified_Cell_type_specific	NA
cg04214459	0.0921035	0.0149104	2.44599e-09	22	474	-0.0365238	0.0455425	0.42285	0.0909366	0.00677638	9.01592e-40	38	0.00991299	0	0.0872283	0.00812271	10.7388	6.68982e-27	0.737893	7.63048	0.0220324	1.22769e-23	37	1	198637612	1	196904235	F	rs74677706		NA	NA	PTPRC;PTPRC;PTPRC;PTPRC	NM_080922;NM_002838;NM_080923;NM_080921	Body;Body;Body;Body					TRUE				NA
cg27217148	0.0548142	0.00939615	1.57568e-08	22	474	0.00957116	0.0378143	0.80026	0.0599194	0.00450538	4.08679e-39	38	0.0065908	0	0.0572648	0.00534164	10.7204	8.16066e-27	0	1.82103	0.402318	1.49187e-23	37	10	105111158	10	105101148	R			NA	TRUE	PCGF6;PCGF6	NM_001011663;NM_032154	TSS1500;TSS1500	chr10:105110265-105111008	S_Shore			NA		10:105110161-105111388	Promoter_Associated_Cell_type_specific	NA
cg23731826	0.0381168	0.0111819	0.000754106	22	474	0.00689225	0.0480343	0.885949	0.0696215	0.00453333	4.71247e-51	38	0.00663169	0	0.0606654	0.00566419	10.7103	9.10297e-27	0.720022	7.14343	0.0281076	1.65779e-23	37	15	90371692	15	88172696	R			NA	NA								TRUE				TRUE
cg17285931	0.081737	0.0145018	4.43841e-08	22	474	-0.01976	0.0302021	0.513167	0.101232	0.00703945	3.32119e-45	38	0.0102978	0	0.0864857	0.00808947	10.6911	1.1198e-26	0.862381	14.5329	0.000698587	2.03156e-23	37	2	240205408	2	239870345	R			NA	NA	HDAC4	NM_006037	Body					NA	2:239870339-239870719			NA
cg26689780	0.0496947	0.0102011	1.90752e-06	22	474	0.0139493	0.0438542	0.75052	0.0627905	0.00446296	2.07596e-43	38	0.00652875	0	0.0582879	0.00545624	10.6828	1.22515e-26	0.0939747	2.20744	0.331634	2.21428e-23	37	4	10079554	4	9688652	F			NA	NA	WDR1;WDR1	NM_005112;NM_017491	Body;Body	chr4:10079335-10079555	Island			NA				NA
cg22799499	0.0421588	0.00857176	1.5335e-06	22	474	0.0129818	0.04303	0.762979	0.0550138	0.00391987	3.27267e-43	38	0.00573428	0	0.0505782	0.00473716	10.6769	1.30541e-26	0.140342	2.32651	0.312468	2.35044e-23	37	1	40773045	1	40545632	F			NA	NA	COL9A2	NM_001852	Body	chr1:40769186-40769871	S_Shelf			NA				NA
cg13863007	0.0536767	0.00977183	9.26344e-08	22	474	-0.0132889	0.062986	0.832965	0.0590391	0.00437162	3.05402e-40	38	0.00639513	0	0.0569244	0.00533185	10.6763	1.31436e-26	0	1.46246	0.481316	2.35766e-23	37	9	95766607	9	94806428	F			NA	NA	FGD3;FGD3	NM_001083536;NM_033086	Body;Body					NA		9:95765709-95767031	Promoter_Associated	TRUE
cg10829629	0.0548885	0.00939659	1.51306e-08	22	474	-0.021092	0.0438298	0.630511	0.06447	0.0048205	1.6007e-39	38	0.00705178	0	0.0596804	0.00559405	10.6685	1.42846e-26	0.514273	4.11754	0.127611	2.55272e-23	37	10	88717494	10	88707474	F		rs73353632	NA	NA	MMRN2;SNCG	NM_024756;NM_003087	TSS200;TSS1500					TRUE		10:88717399-88717673	Unclassified_Cell_type_specific	NA
cg22941668	0.0538769	0.0118737	8.63785e-06	22	474	0.0175671	0.0244815	0.473272	0.0676645	0.00469767	2.43379e-45	38	0.00687209	0	0.0616056	0.00577963	10.6591	1.58153e-26	0.549233	4.43688	0.108779	2.81572e-23	37	5	148810180	5	148790373	F			NA	NA	MIR145;LOC728264	NR_029686;NR_027180	TSS200;Body					TRUE		5:148809741-148811204	Unclassified	TRUE
cg16046376	0.0443567	0.00920643	2.44324e-06	22	474	0.0604298	0.0745913	0.418141	0.061234	0.00436542	3.61245e-43	38	0.00638606	0	0.0557744	0.00523433	10.6555	1.64339e-26	0.120055	2.27287	0.320962	2.91499e-23	37	11	66721779	11	66478355	F			NA	TRUE	PC;PC	NM_000920;NM_001040716	5'UTR;5'UTR	chr11:66725503-66726373	N_Shelf			NA				NA
cg27544405	0.055948	0.0118879	4.06867e-06	22	474	0.000434523	0.0667368	0.994807	0.0777208	0.00545758	2.14513e-44	38	0.00798375	0	0.0702644	0.00659536	10.6536	1.67723e-26	0.414756	3.41738	0.181103	2.95399e-23	37	1	14108975	1	13981562	R		rs61747666	NA	NA	PRDM2;PRDM2;PRDM2;PRDM2	NM_001007257;NM_012231;NM_015866;NM_001135610	Body;Body;Body;Body					NA	1:13981417-13981563			NA
cg01309569	0.0373638	0.00889268	3.62457e-05	22	474	0.0188592	0.0643273	0.769477	0.0702151	0.00469131	1.12166e-48	38	0.00686279	0	0.0576759	0.00541376	10.6536	1.67776e-26	0.775781	8.91985	0.0115632	2.95399e-23	37	1	5950209	1	5872796	F			NA	NA	NPHP4	NM_015102	Body	chr1:5950824-5951029	N_Shore			NA				NA
cg25392060	0.0731655	0.013058	5.27003e-08	22	474	0.0431818	0.0463704	0.352062	0.0701756	0.00531196	1.2376e-38	38	0.00777072	0	0.0703932	0.00660957	10.6502	1.73981e-26	0	0.390223	0.822743	3.05197e-23	37	8	142297121	8	142366303	R			NA	NA				chr8:142295218-142295879	S_Shore			NA	8:142366303-142366439			TRUE
cg08929197	0.0417148	0.0084698	1.48551e-06	22	474	-0.00311794	0.0309589	0.919809	0.0548575	0.00387237	5.75971e-44	38	0.00566478	0	0.0495766	0.00465516	10.6498	1.74731e-26	0.567821	4.62771	0.0988795	3.0539e-23	37	6	158068523	6	157988511	F	rs2271071		NA	NA	ZDHHC14;ZDHHC14	NM_153746;NM_024630	Body;Body					NA	6:157988434-157988535			NA
cg15601361	0.0392565	0.0102913	0.000169811	22	474	0.0312745	0.068863	0.649863	0.0711168	0.00473454	5.31794e-49	38	0.00692603	0	0.060978	0.00572606	10.6492	1.75849e-26	0.705183	6.78387	0.0336435	3.06223e-23	37	6	11771493	6	11879479	F			NA	NA	C6orf105;C6orf105	NM_032744;NM_001143948	Body;Body					TRUE	6:11879479-11879832			TRUE
cg06912282	0.058068	0.0106434	1.11888e-07	22	474	-0.0599512	0.0522155	0.251311	0.0613325	0.00449105	4.41566e-41	38	0.00656983	0	0.0590675	0.00555878	10.626	2.2564e-26	0.624289	5.32323	0.0698352	3.91499e-23	37	1	1563001	1	1552864	R			NA	NA	MIB2;MIB2;MIB2;MIB2;MIB2;MIB2	NM_001170687;NM_001170688;NM_080875;NM_001170689;NM_001170686;NR_033183	Body;Body;Body;Body;Body;Body	chr1:1563674-1564032	N_Shore			NA	1:1552565-1553073			NA
cg01383911	0.0635384	0.011514	8.14119e-08	22	474	0.0251029	0.069296	0.717274	0.0780606	0.00582965	1.30599e-39	38	0.00852805	0	0.072453	0.00681975	10.624	2.3045e-26	0	1.49873	0.472668	3.98397e-23	37	6	30297627	6	30405606	F			NA	NA	TRIM39;TRIM39	NM_172016;NM_021253	Body;Body	chr6:30294169-30295071	S_Shelf			NA				NA
cg02084118	0.0703448	0.0140367	9.88537e-07	22	474	-0.00228103	0.0447148	0.95933	0.0913898	0.00648983	1.75474e-43	38	0.0094938	0	0.0821721	0.0077451	10.6096	2.69016e-26	0.616848	5.21986	0.0735396	4.6339e-23	37	7	971027	7	937553	F			NA	NA	ADAP1	NM_006869	Body	chr7:973189-973888	N_Shelf			NA	7:937524-937755			NA
cg17344040	0.0746716	0.011684	7.38698e-10	22	474	0.0931221	0.0413543	0.0246532	0.0612045	0.00511352	3.44497e-32	38	0.00748043	3.33067e-16	0.0657549	0.00622805	10.5579	4.67199e-26	0	1.39038	0.498979	8.01871e-23	37	11	64626220	11	64382796	R			NA	NA	EHD1	NM_006795	Body	chr11:64621207-64622246	S_Shelf			NA		11:64626202-64626787	Gene_Associated_Cell_type_specific	NA
cg12940993	0.0507354	0.00997151	6.85979e-07	22	474	0.0341572	0.0613596	0.577934	0.0700987	0.00511226	2.17073e-41	38	0.00747859	0	0.0628551	0.00595465	10.5556	4.78347e-26	0.240748	2.63417	0.267915	8.18062e-23	37	14	21271148	14	20340988	F	rs78426213		NA	NA	RNASE1;RNASE1;RNASE1;RNASE1	NM_198235;NM_198234;NM_198232;NM_002933	TSS200;TSS200;TSS1500;TSS200					NA				NA
cg05414903	0.0444236	0.010925	6.30449e-05	22	474	0.0734646	0.0577876	0.204062	0.0707183	0.00490321	1.88521e-45	38	0.00717278	0	0.0629116	0.00596395	10.5486	5.15333e-26	0.510008	4.0817	0.129918	8.78168e-23	37	17	76573574	17	74085169	R			NA	NA	DNAH17	NM_173628	TSS200					NA				NA
cg14184907	0.0464877	0.00704944	2.30147e-10	22	474	0.207661	0.0376472	4.93527e-08	0.0343167	0.00304552	8.4709e-29	38	0.00445521	1.33227e-14	0.0394736	0.00374742	10.5336	6.05019e-26	0.910265	22.2879	1.44626e-05	1.02733e-22	37	12	90257229	12	88781360	F			NA	NA								TRUE		12:90256489-90258134	Promoter_Associated	NA
cg10499974	0.0670199	0.0113429	1.05683e-08	22	474	0.0638168	0.0622878	0.305942	0.0862691	0.0067417	2.02212e-36	38	0.00986226	0	0.0777827	0.00738993	10.5255	6.59092e-26	0	1.69104	0.429333	1.11518e-22	37	3	46244099	3	46219103	R			NA	NA	CCR1	NM_001295	3'UTR					NA				NA
cg08841257	0.0420843	0.00929845	9.08804e-06	22	474	-0.00847004	0.0325809	0.794966	0.0645362	0.00445552	8.21808e-46	38	0.00651786	0	0.0554245	0.00526703	10.5229	6.77414e-26	0.745498	7.85848	0.0196586	1.14213e-22	37	8	10191002	8	10228412	F			NA	NA	MSRA;MSRA;MSRA	NM_001135671;NM_001135670;NM_012331	Body;Body;Body	chr8:10191940-10192620	N_Shore			TRUE		8:10190810-10191171	Unclassified	NA
cg02661034	0.0556097	0.0116036	2.74791e-06	22	474	0.0886269	0.0719511	0.218464	0.0713906	0.00521543	2.93808e-41	38	0.00762951	0	0.0667988	0.00635007	10.5194	7.0343e-26	0	1.38407	0.500556	1.18182e-22	37	5	1477269	5	1530269	F	rs31491		NA	NA	LPCAT1	NM_024830	Body					NA	5:1529940-1530720			NA
cg14801864	0.0437714	0.00912245	2.67614e-06	22	474	0.0729439	0.0445207	0.101796	0.0697684	0.00503351	3.1667e-42	38	0.00736339	0	0.0597314	0.00568287	10.5108	7.70522e-26	0.600554	5.00693	0.0818011	1.28999e-22	37	20	17540975	20	17488975	R			NA	NA	BFSP1	NM_001161705	TSS1500					NA				NA
cg13523568	0.0400533	0.00772856	4.34447e-07	22	474	0.00629749	0.0331747	0.849501	0.0455802	0.00338042	4.01289e-40	38	0.00494513	0	0.0433899	0.00413297	10.4985	8.77778e-26	0	1.63269	0.442045	1.46442e-22	37	4	3432342	4	3402140	F	rs3123320		NA	NA	RGS12;RGS12;RGS12	NM_198229;NM_198227;NM_002926	Body;Body;Body					NA	4:3402101-3402381			NA
cg27133780	0.0775857	0.0134866	2.41671e-08	22	474	-0.0264453	0.053748	0.622862	0.0918984	0.00694317	9.07e-39	38	0.010157	0	0.0841973	0.00802255	10.4951	9.10074e-26	0.60418	5.0528	0.0799463	1.51301e-22	37	3	32474793	3	32449797	R			NA	NA	CMTM7;CMTM7	NM_138410;NM_181472	Body;Body					TRUE		3:32474322-32474949	Promoter_Associated	NA
cg24277586	0.048461	0.0107289	9.45801e-06	22	474	-0.0278052	0.0480832	0.563272	0.0580681	0.00411934	1.451e-43	38	0.00602608	0	0.0547781	0.00522297	10.4879	9.81555e-26	0.443605	3.59457	0.165748	1.62618e-22	37	3	52099561	3	52074601	F			NA	NA	C3orf74	NR_027331	TSS1500					NA				NA
cg10505257	0.0581123	0.0129569	1.08681e-05	22	474	-0.0210282	0.0262611	0.423565	0.0932214	0.00612166	2.93261e-50	38	0.00895522	0	0.0743648	0.00709308	10.4841	1.02175e-25	0.895845	19.2021	6.76569e-05	1.68693e-22	37	16	4731639	16	4671640	F	rs62037153		NA	NA	MGRN1;MGRN1;MGRN1;MGRN1	NM_015246;NM_001142291;NM_001142290;NM_001142289	Body;Body;Body;Body	chr16:4731561-4731835	Island			NA	16:4671578-4673185			NA
cg08956138	0.0193505	0.0034333	4.44326e-08	22	474	0.0116108	0.0277125	0.675367	0.0201775	0.0015609	4.1265e-37	38	0.00228339	0	0.0198849	0.00189684	10.4832	1.03191e-25	0	0.129792	0.937165	1.69782e-22	37	11	118175384	11	117680594	R			NA	TRUE	CD3E;CD3E	NM_000733;NM_000733	5'UTR;1stExon					NA		11:118175120-118176001	Promoter_Associated_Cell_type_specific	NA
cg04837616	0.0372253	0.00771239	2.3474e-06	22	474	0.0221053	0.0516609	0.668865	0.0638174	0.00451644	9.31445e-44	38	0.00660698	0	0.0522774	0.00499406	10.4679	1.21281e-25	0.722257	7.20091	0.0273113	1.98769e-22	37	17	75880542	17	73392137	F			NA	NA	FLJ45079	NR_028337	TSS1500	chr17:75883803-75884328	N_Shelf			NA				NA
cg00934037	0.0488756	0.0116482	3.71054e-05	22	474	0.0566213	0.0462466	0.221251	0.0809335	0.00565889	9.50559e-45	38	0.00827824	0	0.069893	0.00667705	10.4676	1.21642e-25	0.609123	5.1167	0.0774322	1.98769e-22	37	1	100889672	1	100662260	F			NA	NA	CDC14A;CDC14A;CDC14A	NM_003672;NM_033312;NM_033313	Body;Body;Body					NA		1:100889670-100889944	Promoter_Associated_Cell_type_specific	NA
cg07467649	0.03243	0.00859628	0.000199354	22	474	-0.029361	0.0495949	0.554037	0.0588091	0.00394194	2.18739e-48	38	0.00576657	0	0.0498836	0.0047667	10.465	1.25049e-25	0.779522	9.07119	0.0107205	2.03639e-22	37	7	72856462	7	72494398	R			NA	NA	BAZ1B	NM_032408	3'UTR					NA				NA
cg07438412	0.0424268	0.00895828	3.55502e-06	22	474	0.0353395	0.0696545	0.612071	0.0642004	0.00460985	1.34079e-42	38	0.00674362	0	0.0562	0.00537165	10.4623	1.28661e-25	0.482001	3.86101	0.145075	2.08808e-22	37	14	105852272	14	104923317	F		rs76498547	NA	NA	PACS2;PACS2	NM_015197;NM_001100913	Body;Body	chr14:105851751-105851987	S_Shore			NA				NA
cg26333751	0.0407272	0.00730723	6.13701e-08	22	474	0.0515645	0.0314946	0.102042	0.0439698	0.00345109	3.95711e-36	38	0.0050485	0	0.0430698	0.00411793	10.4591	1.33133e-25	0	0.207305	0.901538	2.15334e-22	37	12	56323079	12	54609346	R			NA	NA	WIBG	NM_032345	TSS1500	chr12:56320739-56321628	S_Shore			NA		12:56322944-56325597	Promoter_Associated	NA
cg25613180	0.0442485	0.0103402	2.62186e-05	22	474	-0.00281067	0.0478542	0.953181	0.0621588	0.00436601	2.25943e-44	38	0.00638692	0	0.0564485	0.0053992	10.455	1.39037e-25	0.463069	3.72488	0.155294	2.24122e-22	37	5	149513303	5	149493496	F	rs67844973		NA	NA	PDGFRB	NM_002609	Body	chr5:149512300-149512530	S_Shore			NA				NA
cg04871472	0.0402099	0.00834454	2.4354e-06	22	474	0.0553427	0.0429907	0.198422	0.0743027	0.00525871	9.38799e-44	38	0.00769284	0	0.0585833	0.00560771	10.4469	1.51358e-25	0.778498	9.02926	0.0109476	2.43163e-22	37	2	70268913	2	70122417	R			NA	NA								TRUE				NA
cg22688564	0.0447624	0.0094532	3.56934e-06	22	474	0.0262632	0.0566676	0.643183	0.0667502	0.00480751	2.32433e-42	38	0.00703278	0	0.0585958	0.00561478	10.436	1.69833e-25	0.475252	3.81136	0.148722	2.71928e-22	37	19	6271968	19	6222968	R		rs60158934	NA	NA	MLLT1	NM_005934	Body	chr19:6271959-6272176	Island			TRUE	19:6222837-6223303			TRUE
cg01902845	0.0568797	0.0092928	3.33654e-09	22	474	0.0571066	0.0395896	0.149632	0.0661573	0.0054083	1.64744e-33	38	0.00791166	1.11022e-16	0.0621419	0.00595556	10.4343	1.7295e-25	0	0.594415	0.74289	2.75992e-22	37	1	214170993	1	212237616	R			NA	NA	PROX1	NM_002763	Body					NA	1:212236997-212238160			NA
cg13397818	0.0463587	0.00777274	7.82967e-09	22	474	0.021453	0.0316017	0.497461	0.0407495	0.00324957	4.40341e-35	38	0.00475371	0	0.041939	0.00402241	10.4263	1.87971e-25	0	0.806178	0.668253	2.98963e-22	37	9	34519806	9	34509806	F			NA	NA	DNAI1	NM_012144	Body	chr9:34522724-34523357	N_Shelf			NA				NA
cg14891022	0.0560477	0.0086436	4.34047e-10	22	474	-0.0229599	0.0372181	0.537507	0.053241	0.00433897	1.05895e-33	38	0.00634737	0	0.0527928	0.00506842	10.416	2.09514e-25	0.533748	4.28953	0.117096	3.32119e-22	37	22	37625461	22	35955407	R			NA	NA	RAC2	NM_002872	Body					TRUE		22:37625454-37626987	Promoter_Associated	TRUE
cg10944833	0.0529465	0.00826889	6.89446e-10	22	474	0.0560301	0.0394371	0.15585	0.0483752	0.00408356	1.39389e-31	38	0.00597373	5.55112e-16	0.0500332	0.0048062	10.4101	2.22877e-25	0	0.224283	0.893918	3.52133e-22	37	6	17702460	6	17810439	R			NA	NA	NUP153	NM_005124	Body	chr6:17706292-17707339	N_Shelf			NA		6:17702014-17702482	Promoter_Associated	NA
cg16409562	0.0655266	0.0120553	1.23942e-07	22	474	-0.021489	0.0312041	0.491274	0.0840384	0.00607623	4.68041e-42	38	0.00888876	0	0.0725742	0.00697334	10.4074	2.29439e-25	0.819691	11.0921	0.00390292	3.61303e-22	37	14	21485900	14	20555740	R			NA	NA	NDRG2;NDRG2;NDRG2;NDRG2;NDRG2;NDRG2;NDRG2;NDRG2	NM_016250;NM_201535;NM_201538;NM_201541;NM_201540;NM_201539;NM_201537;NM_201536	Body;Body;Body;Body;Body;Body;Body;Body					NA	14:20555725-20555935			NA
cg00463732	0.0442029	0.00997822	1.38023e-05	22	474	-0.0567682	0.042242	0.179436	0.0601391	0.00420271	8.59092e-45	38	0.00614803	0	0.0540524	0.00519452	10.4057	2.33641e-25	0.773681	8.8371	0.0120517	3.6671e-22	37	17	3704621	17	3651370	F			NA	NA	ITGAE	NM_002208	TSS200					NA				NA
cg19404444	0.0668455	0.0117874	3.70879e-08	22	474	0.052595	0.0482111	0.27569	0.0681304	0.00538072	1.02348e-35	38	0.00787132	0	0.0674601	0.00648647	10.4001	2.47603e-25	0	0.105041	0.948835	3.87351e-22	37	1	2164602	1	2154462	R			NA	NA	SKI	NM_003036	Body	chr1:2158212-2161173	S_Shelf			TRUE	1:2154359-2154508			NA
cg02520639	0.113231	0.0200462	4.16706e-08	22	474	-0.00694858	0.0583854	0.905301	0.101572	0.00776245	5.90475e-38	38	0.0113555	0	0.101304	0.00974186	10.3988	2.51028e-25	0.472608	3.79225	0.15015	3.91424e-22	37	8	82021210	8	82183765	R			NA	NA	PAG1	NM_018440	5'UTR	chr8:82023855-82024483	N_Shelf			TRUE				NA
cg27229664	0.0444889	0.0102717	2.10574e-05	22	474	0.0233322	0.0743954	0.753902	0.065197	0.0046483	3.66344e-43	38	0.00679987	0	0.0586817	0.00565362	10.3795	3.07388e-25	0.34491	3.05302	0.217293	4.77745e-22	37	16	85096666	16	83654167	R		rs28678628	NA	NA	KIAA0513	NM_014732	5'UTR					TRUE				NA
cg04062576	0.0345506	0.00637035	1.31577e-07	22	474	-0.018248	0.0375499	0.627147	0.0387577	0.00295573	4.19013e-38	38	0.00432386	0	0.0369299	0.00356147	10.3693	3.42068e-25	0.192731	2.47749	0.289748	5.29919e-22	37	12	53496842	12	51783109	F	rs75952675		NA	NA	SOAT2	NM_003578	TSS1500					NA		12:53496632-53498065	Unclassified	NA
cg08059112	0.0495876	0.0128293	0.000139688	22	474	-0.0332966	0.0557909	0.550833	0.0717011	0.00496415	1.42279e-45	38	0.00726192	0	0.065073	0.00627957	10.3626	3.66664e-25	0.629547	5.3988	0.0672458	5.66184e-22	37	19	2294887	19	2245887	R			NA	NA	LINGO3	NM_001101391	5'UTR	chr19:2294886-2295101	Island			NA	19:2245859-2246093			TRUE
cg17082719	0.0722339	0.0137358	2.99015e-07	22	474	0.00516108	0.0424866	0.90335	0.0768737	0.00578737	5.02696e-39	38	0.00846619	0	0.0736262	0.00710565	10.3616	3.70575e-25	0.273833	2.75419	0.252311	5.70377e-22	37	8	144896176	8	144968164	F			NA	NA	SCRIB;SCRIB;MIR937	NM_015356;NM_182706;NR_030633	Body;Body;TSS1500	chr8:144897283-144898354	N_Shore			NA				NA
cg26546155	0.0499593	0.0113874	1.65838e-05	22	474	0.0570916	0.0568199	0.31536	0.0783132	0.00560777	8.12869e-43	38	0.00820345	0	0.0684697	0.00661093	10.3571	3.88762e-25	0.514823	4.12221	0.127313	5.96445e-22	37	16	57269635	16	55827136	F			NA	NA	RSPRY1	NM_133368	Body					TRUE		16:57269571-57269835	Gene_Associated_Cell_type_specific	NA
cg05644602	0.0456432	0.0100331	8.20191e-06	22	474	0.0581119	0.0601257	0.334135	0.0696025	0.00503421	4.97807e-42	38	0.00736441	0	0.0611836	0.00590804	10.356	3.93087e-25	0.460716	3.70862	0.156561	6.01148e-22	37	2	74795186	2	74648694	F			NA	NA	C2orf65	NM_138804	Body					TRUE				NA
cg17583432	0.0327392	0.00586955	6.0039e-08	22	474	-0.00306635	0.0252376	0.903331	0.0234673	0.0018004	1.10086e-37	38	0.00263376	0	0.024769	0.00239212	10.3544	3.99622e-25	0.394783	3.3046	0.191609	6.0919e-22	37	8	129005567	8	129074749	F	rs77261369		NA	NA	PVT1	NR_003367	Body			low-CpG:129074526-129075407		TRUE		8:129004925-129005852	Promoter_Associated	NA
cg01919885	0.0825719	0.0177282	5.06537e-06	22	474	0.0329128	0.0632178	0.602797	0.105775	0.00773091	3.18331e-41	38	0.0113093	0	0.0975925	0.00942787	10.3515	4.12033e-25	0.12593	2.28815	0.318519	6.26109e-22	37	4	3365330	4	3335128	R			NA	NA	RGS12;RGS12	NM_198229;NM_002926	Body;Body	chr4:3365194-3365415	Island			NA	4:3334959-3335183			NA
cg27229484	0.0477032	0.00972308	1.62311e-06	22	474	0.0716767	0.041027	0.0810787	0.0638279	0.00482077	8.58667e-39	38	0.00705217	0	0.058524	0.00565422	10.3505	4.16268e-25	0	1.90695	0.385399	6.30537e-22	37	1	37947371	1	37719958	R			NA	NA	ZC3H12A	NM_025079	Body					NA	1:37719845-37719986			NA
cg01219924	0.0641081	0.0153057	3.82658e-05	22	474	-0.00425137	0.053615	0.936822	0.0830114	0.00588539	1.30212e-43	38	0.00860959	0	0.0768786	0.00743145	10.345	4.4075e-25	0.427481	3.49333	0.174354	6.65508e-22	37	17	79004947	17	76619542	F	rs78484825		NA	NA	FLJ90757	NR_026857	Body	chr17:79006584-79006835	N_Shore			NA	17:76619363-76619705			NA
cg10183965	0.049741	0.0111531	1.21283e-05	22	474	-0.0578402	0.0659598	0.38085	0.0721686	0.00513365	2.40781e-43	38	0.00750988	0	0.0640848	0.00620175	10.3333	4.97934e-25	0.678949	6.22954	0.0443886	7.48502e-22	37	17	3824497	17	3771246	R			NA	NA				chr17:3827795-3828137	N_Shelf			NA	17:3771124-3771259			NA
cg13549638	0.0567243	0.0134651	3.46229e-05	22	474	-0.0264473	0.0622804	0.671227	0.0933257	0.00648672	3.04254e-45	38	0.00948925	0	0.0795361	0.00769716	10.3332	4.98853e-25	0.746118	7.87766	0.0194709	7.48502e-22	37	17	78860076	17	76474671	F			NA	NA	RPTOR;RPTOR	NM_001163034;NM_020761	Body;Body	chr17:78863569-78863813	N_Shelf			NA	17:76474554-76474672			NA
cg21121609	0.0334938	0.00769451	1.91995e-05	22	474	0.0813564	0.0815175	0.318623	0.0549244	0.00391522	3.54824e-43	38	0.00572748	0	0.0473917	0.00458711	10.3315	5.07664e-25	0.612832	5.16572	0.0755575	7.59335e-22	37	19	7766960	19	7672960	F			NA	NA	FCER2;FCER2	NM_002002;NM_002002	1stExon;5'UTR					NA		19:7766576-7767346	Unclassified_Cell_type_specific	NA
cg14587213	0.0658776	0.012977	7.25095e-07	22	474	0.00628848	0.0645015	0.922363	0.0891804	0.00663865	7.56471e-40	38	0.00971151	0	0.0797474	0.00771944	10.3307	5.11668e-25	0.408778	3.38282	0.184259	7.62932e-22	37	7	213703	7	308786	F	rs28433907	rs80327117	NA	NA	FAM20C	NM_020223	Body					NA	7:308714-308988			NA
cg08610982	0.0416716	0.0060618	4.44845e-11	22	474	0.157336	0.0333394	2.87617e-06	0.0365252	0.00353027	1.27415e-24	38	0.00516434	1.52067e-12	0.0403166	0.00390408	10.3268	5.33237e-25	0.845064	12.9086	0.00157376	7.92616e-22	37	6	31560871	6	31668850	F	rs2736191		NA	NA	NCR3;NCR3;NCR3	NM_001145467;NM_147130;NM_001145466	TSS200;TSS200;TSS200					NA		6:31560532-31561108	Unclassified	NA
cg19137806	0.0565524	0.0137173	5.01339e-05	22	474	-0.128999	0.0389962	0.000989284	0.0915465	0.00592675	1.33953e-51	38	0.00867009	0	0.0743739	0.00720278	10.3257	5.39149e-25	0.939041	32.8092	7.50894e-08	7.98915e-22	37	10	134362170	10	134212160	F	rs78719720		NA	NA	INPP5A	NM_005539	Body	chr10:134360859-134361084	S_Shore			NA	10:134212116-134212178			NA
cg26633373	0.0327386	0.00874122	0.000221052	22	474	-0.0462972	0.0488033	0.343137	0.06404	0.00429074	2.00373e-48	38	0.00627681	0	0.0523148	0.00507091	10.3166	5.92563e-25	0.841116	12.5878	0.00184757	8.75347e-22	37	19	54377836	19	59069648	R			NA	NA	MYADM;MYADM;MYADM;MYADM;MYADM	NM_001020821;NM_001020820;NM_001020819;NM_001020818;NM_138373	3'UTR;3'UTR;3'UTR;3'UTR;3'UTR	chr19:54377172-54377441	S_Shore			NA		19:54377474-54378129	Unclassified_Cell_type_specific	NA
cg26303281	0.0387922	0.00889904	1.86993e-05	22	474	0.0519912	0.0587801	0.376738	0.0522339	0.00380074	1.45221e-41	38	0.00556001	0	0.0484826	0.00470023	10.3149	6.0314e-25	0	1.64454	0.439433	8.88221e-22	37	1	153515622	1	151782246	R		rs11486137	NA	NA	S100A5	NM_002962	TSS1500					TRUE				NA
cg26712428	0.0632759	0.0102413	2.42706e-09	22	474	0.065698	0.040479	0.10505	0.0707925	0.00596402	1.0667e-31	38	0.00872461	4.44089e-16	0.0675808	0.00655374	10.3118	6.2334e-25	0	0.314366	0.854548	9.15143e-22	37	10	105218771	10	105208761	F			NA	NA	CALHM1	NM_001001412	TSS200	chr10:105217966-105218287	S_Shore			TRUE		10:105218747-105219420	Unclassified_Cell_type_specific	TRUE
cg08415156	0.0550404	0.0114145	2.3992e-06	22	474	0.0571715	0.0298928	0.0562259	0.0682377	0.00521096	5.21442e-38	38	0.00762297	0	0.0638661	0.00620138	10.2987	7.14214e-25	0	0.976868	0.613586	1.04534e-21	37	16	88972776	16	87500277	F			NA	NA	CBFA2T3;CBFA2T3	NM_175931;NM_005187	5'UTR;Body	chr16:88975850-88976169	N_Shelf			NA	16:87500238-87500379			NA
cg21400802	0.0539951	0.0103233	3.43783e-07	22	474	0.040814	0.0351594	0.24612	0.0435083	0.00336385	3.77816e-37	38	0.00492089	0	0.0453771	0.00440701	10.2966	7.30055e-25	0	0.857977	0.651167	1.06526e-21	37	1	153312501	1	151579125	R			NA	NA	PGLYRP4	NM_020393	Body					NA		1:153312368-153312553	Unclassified_Cell_type_specific	NA
cg01498832	0.0385627	0.0121453	0.00167479	22	474	0.104516	0.0513117	0.0420491	0.0801852	0.00546931	7.52667e-47	38	0.00800091	0	0.0682045	0.00662549	10.2942	7.48042e-25	0.770103	8.69954	0.0129098	1.08728e-21	37	17	78682934	17	76297529	R			NA	NA	RPTOR;RPTOR	NM_001163034;NM_020761	Body;Body					NA	17:76297373-76297530			NA
cg10755077	0.0415749	0.00855251	2.00173e-06	22	474	-0.014411	0.0475985	0.762164	0.0511467	0.00379573	4.4862e-40	38	0.00555268	0	0.0477137	0.00463508	10.294	7.49707e-25	0.231051	2.60095	0.272402	1.08728e-21	37	17	75318882	17	72830477	F	rs74890167		NA	NA	SEPT9;SEPT9;SEPT9	NM_001113492;NM_001113491;NM_006640	5'UTR;Body;Body					TRUE	17:72830176-72830483			TRUE
cg13583535	0.0487962	0.00884402	8.18003e-08	22	474	0.0322884	0.033432	0.334493	0.0572299	0.00450131	5.46827e-36	38	0.00658486	0	0.0536879	0.00521696	10.291	7.73295e-25	0	1.00498	0.605022	1.1181e-21	37	18	74768041	18	72897029	F			NA	NA	MBP;MBP	NM_001025100;NM_001025101	Body;Body	chr18:74770351-74770590	N_Shelf			TRUE		18:74768021-74768051	Promoter_Associated	NA
cg24830898	0.0478393	0.0125015	0.000162074	22	474	0.0155455	0.0378772	0.68163	0.0794192	0.00550368	1.70851e-45	38	0.00805119	0	0.0684708	0.00666335	10.2757	9.06501e-25	0.693493	6.52513	0.0382901	1.30674e-21	37	5	177964873	5	177897479	R			NA	NA	COL23A1	NM_173465	Body					NA	5:177897339-177897484			NA
cg13747899	0.0341354	0.00799977	2.75984e-05	22	474	0.0120574	0.030587	0.693556	0.0446817	0.00323133	4.86787e-42	38	0.00472703	0	0.0414323	0.0040341	10.2705	9.56801e-25	0.101867	2.22684	0.328434	1.37509e-21	37	6	33171911	6	33279889	F			NA	NA	HSD17B8;SLC39A7;SLC39A7	NM_014234;NM_001077516;NM_006979	TSS1500;3'UTR;3'UTR	chr6:33172289-33172823	N_Shore			NA				NA
cg08999812	0.0234165	0.00983051	0.0179237	22	474	0.0392831	0.0485685	0.418903	0.0887638	0.0054025	7.76527e-58	38	0.00790317	0	0.0627322	0.00611053	10.2662	1.00024e-24	0.926137	27.0772	1.31907e-06	1.43321e-21	37	17	80740950	17	78334239	R			NA	NA	TBCD	NM_005993	Body	chr17:80740534-80740929	S_Shore			NA	17:78333824-78334432	17:80739219-80740967	Unclassified	NA
cg22548088	0.0330083	0.0106045	0.00205696	22	474	0.0377987	0.0551391	0.493253	0.0647815	0.00438698	1.7732e-47	38	0.0064176	0	0.056083	0.00546344	10.2651	1.01189e-24	0.700681	6.68183	0.0354046	1.44555e-21	37	19	6271786	19	6222786	R			NA	NA	MLLT1	NM_005934	Body	chr19:6271959-6272176	N_Shore			TRUE				TRUE
cg25282976	0.087	0.0161519	1.58687e-07	22	474	-0.0529865	0.0408449	0.194982	0.0946647	0.00696375	9.85047e-41	38	0.0101871	0	0.0862855	0.00843091	10.2344	1.39019e-24	0.837466	12.3051	0.00212806	1.98006e-21	37	17	79005047	17	76619642	F			NA	NA	FLJ90757	NR_026857	Body	chr17:79006584-79006835	N_Shore			NA	17:76619363-76619705			NA
cg12845808	0.0381251	0.0101583	0.000214631	22	474	0.0222743	0.0557141	0.689431	0.059092	0.00416781	4.92923e-44	38	0.00609699	0	0.0532664	0.0052048	10.2341	1.39515e-24	0.419298	3.4441	0.178699	1.9812e-21	37	5	141338604	5	141318788	R			NA	TRUE	PCDH12;PCDH12	NM_016580;NM_016580	1stExon;5'UTR					NA				NA
cg23281529	0.07839	0.0164825	3.24709e-06	22	474	0.0058272	0.0475708	0.902543	0.108635	0.00791735	1.92834e-41	38	0.0115821	0	0.0950947	0.00929382	10.232	1.42483e-24	0.661883	5.91511	0.0519458	2.01735e-21	37	13	114823829	13	113841931	F			NA	NA	RASA3	NM_007368	Body					NA	13:113841858-113841964			NA
cg16417416	0.0468582	0.0106818	1.66204e-05	22	474	0.0686118	0.0648171	0.290184	0.0715504	0.00522108	2.39799e-41	38	0.00763778	0	0.0632462	0.00618459	10.2264	1.50984e-24	0.435466	3.54275	0.170099	2.12899e-21	37	4	6284031	4	6334932	R			NA	NA	WFS1;WFS1	NM_006005;NM_001145853	Body;Body					TRUE				NA
cg07806328	0.0426022	0.0101587	3.74593e-05	22	474	0.0174598	0.0617779	0.777552	0.0631749	0.00454745	2.09954e-42	38	0.00665234	0	0.0566823	0.00554282	10.2263	1.5126e-24	0.389625	3.27668	0.194303	2.12899e-21	37	21	45774664	21	44599092	F	rs45568434	rs9979269	NA	NA	TRPM2	NM_003307	Body				CDMR	NA				NA
cg02137956	0.0377528	0.00915973	5.03603e-05	22	474	0.00537359	0.0506497	0.91554	0.061658	0.00437075	1.26307e-43	38	0.00639386	0	0.0533125	0.00521501	10.2229	1.56604e-24	0.635374	5.48507	0.064407	2.19771e-21	37	7	157092982	7	156785743	F			NA	NA				chr7:157092597-157093535	Island			NA	7:156785443-156786296	7:157092510-157093005	Unclassified_Cell_type_specific	TRUE
cg03894068	0.0463396	0.00975854	3.35745e-06	22	474	-0.00875296	0.0541392	0.87161	0.0583923	0.00434922	8.32642e-40	38	0.00636236	0	0.0541872	0.00530402	10.2163	1.67687e-24	0.178675	2.43509	0.295956	2.34634e-21	37	20	19955537	20	19903537	R			NA	NA	RIN2	NM_018993	Body	chr20:19955536-19956034	Island			NA	20:19903537-19904385			TRUE
cg04926244	0.0441469	0.00789079	5.50282e-08	22	474	0.0347113	0.0804958	0.666447	0.0600717	0.00473683	8.05809e-36	38	0.00692938	0	0.0530613	0.00519587	10.2122	1.74845e-24	0.149573	2.35176	0.308547	2.43935e-21	37	12	24737251	12	24628518	R			NA	TRUE	C12orf67	NR_029451	TSS200					NA	12:24628491-24628679			NA
cg14096415	0.0538976	0.00975151	7.78602e-08	22	474	0.0611213	0.0378088	0.106431	0.0701513	0.00563062	1.15312e-34	38	0.00823689	0	0.0633224	0.00620713	10.2016	1.951e-24	0	1.62486	0.443778	2.71401e-21	37	2	235891856	2	235556595	F			NA	NA	SH3BP4	NM_014521	5'UTR					TRUE				NA
cg12545949	0.0536427	0.00961891	6.03524e-08	22	474	-0.0112878	0.0695349	0.871092	0.07252	0.00568021	2.88002e-36	38	0.00830943	0	0.0638385	0.0062625	10.1938	2.11423e-24	0.4087	3.38238	0.184301	2.93253e-21	37	6	71571446	6	71628167	R			NA	NA	SMAP1;SMAP1;B3GAT2	NM_021940;NM_001044305;NM_080742	3'UTR;3'UTR;Body					NA				NA
cg06527213	0.0301445	0.00773784	0.000124036	22	474	0.0326545	0.0499947	0.513874	0.0642165	0.00440033	1.88094e-46	38	0.00643712	0	0.0501099	0.00492455	10.1755	2.55031e-24	0.827317	11.5819	0.00305506	3.52713e-21	37	15	86315211	15	84116215	R			NA	NA	KLHL25;MIR1276	NM_022480;NR_031682	5'UTR;TSS1500	chr15:86312153-86313047	S_Shelf			TRUE				NA
cg21253130	0.0390743	0.00837316	4.8657e-06	22	474	0.0656345	0.0513983	0.202046	0.0639477	0.0047302	2.55811e-40	38	0.00691968	0	0.0539794	0.00530547	10.1743	2.58254e-24	0.622317	5.29545	0.0708122	3.56139e-21	37	13	32609104	13	31507104	R			NA	NA	FRY	NM_023037	Body	chr13:32605320-32605903	S_Shelf			NA				NA
cg08425796	0.0628002	0.0168765	0.000242134	22	474	0.0256783	0.0392642	0.513341	0.10056	0.00703646	1.09622e-44	38	0.0102935	0	0.0872382	0.00857568	10.1728	2.62383e-24	0.678974	6.23003	0.0443779	3.6079e-21	37	22	50981121	22	49327987	R			NA	NA				chr22:50982570-50982994	N_Shore			NA		22:50980849-50981262	Unclassified_Cell_type_specific	NA
cg17576375	0.0473548	0.0105128	9.98404e-06	22	474	0.08301	0.0661202	0.209751	0.0673518	0.00502204	1.00242e-39	38	0.00734662	0	0.0609732	0.00599708	10.1671	2.77935e-24	0.213532	2.54301	0.280409	3.81075e-21	37	2	105924659	2	105291091	R			NA	NA	TGFBRAP1;TGFBRAP1	NM_001142621;NM_004257	Body;Body					NA	2:105290481-105291121			NA
cg18763629	0.0447946	0.0110845	6.97346e-05	22	474	0.0750069	0.0606553	0.21666	0.0675335	0.00490719	1.13576e-41	38	0.0071786	0	0.0609531	0.00599587	10.1658	2.81663e-24	0.337534	3.01902	0.221018	3.85081e-21	37	4	1199037	4	1189037	R			NA	NA	LOC100130872;LOC100130872-SPON2	NR_024569;NR_033182	Body;Body	chr4:1202956-1203200	N_Shelf			NA				TRUE
cg18245976	0.0539425	0.010732	9.2136e-07	22	474	0.000658159	0.0255928	0.979491	0.0577214	0.00433975	4.0311e-39	38	0.00634851	0	0.0542968	0.00534364	10.161	2.95948e-24	0.573076	4.68467	0.0961029	4.03454e-21	37	7	158708271	7	158401032	F	rs72439016	rs62476479	NA	NA	WDR60	NM_018051	Body					NA	7:158400880-158401143			NA
cg04606170	0.0201702	0.0036038	5.44138e-08	22	474	0.0375725	0.0206329	0.0690474	0.0257298	0.0020956	9.6943e-34	38	0.0030656	0	0.023575	0.00232023	10.1606	2.97232e-24	0	1.84691	0.397144	4.04051e-21	37	16	3628412	16	3568413	R			NA	NA	NLRC3	NM_178844	TSS1500					NA		16:3628217-3629698	Unclassified_Cell_type_specific	TRUE
cg14178895	0.06042	0.0124818	2.201e-06	22	474	0.139198	0.0482594	0.00404629	0.0824202	0.00649945	8.13056e-36	38	0.00950788	0	0.0758969	0.00747226	10.1571	3.07956e-24	0.46362	3.7287	0.154997	4.17439e-21	37	6	11778902	6	11886888	R			NA	TRUE	C6orf105;C6orf105	NM_032744;NM_001143948	1stExon;1stExon					TRUE				NA
cg08500112	0.030242	0.00725334	4.14056e-05	22	474	0.0633593	0.0354751	0.0745417	0.0440174	0.00325754	2.78055e-40	38	0.00476537	0	0.0401566	0.00395786	10.146	3.45085e-24	0.32263	2.9526	0.228482	4.66444e-21	37	5	59086432	5	59122189	R			NA	NA	PDE4D;PDE4D	NM_001165899;NM_001104631	Body;Body					TRUE				NA
cg14364797	0.0722767	0.0116251	1.95734e-09	22	474	0.164513	0.0585635	0.00511026	0.0816413	0.00727791	1.4588e-28	38	0.0106467	1.74305e-14	0.0789083	0.00778186	10.14	3.6698e-24	0.208864	2.52801	0.28252	4.94637e-21	37	9	132651576	9	131691397	R			NA	NA	FNBP1	NM_015033	3'UTR	chr9:132652350-132652715	N_Shore			TRUE		9:132649653-132651607	Promoter_Associated	NA
cg18651578	0.0343764	0.00861865	8.60383e-05	22	474	-0.0395407	0.0716943	0.58146	0.0651919	0.00454933	6.54261e-45	38	0.0066551	0	0.0531808	0.00525333	10.1233	4.35688e-24	0.793607	9.69025	0.00786662	5.84424e-21	37	20	5844315	20	5792315	R			NA	NA	C20orf196	NM_152504	3'UTR					TRUE				NA
cg20525527	0.0520238	0.0103629	9.48526e-07	22	474	0.00710139	0.0644625	0.912313	0.0626864	0.00483229	2.36221e-37	38	0.00706903	0	0.0588755	0.00581592	10.1232	4.36044e-24	0	1.37286	0.50337	5.84424e-21	37	17	17056629	17	16997354	F			NA	NA	MPRIP;MPRIP	NM_015134;NM_201274	Body;Body					TRUE				NA
cg12116137	0.0896657	0.0159382	4.68677e-08	22	474	-0.00239971	0.0480126	0.960152	0.112037	0.00874757	1.75898e-36	38	0.0127966	0	0.0988935	0.00976964	10.1225	4.389e-24	0.657601	5.84114	0.0539028	5.86604e-21	37	17	1576449	17	1523199	R			NA	NA	PRPF8	NM_006445	Body					NA	17:1523165-1523482	17:1575497-1576830	Gene_Associated_Cell_type_specific	NA
cg01418351	0.0373595	0.0100236	0.000236721	22	474	-0.0343959	0.0608526	0.572101	0.0661426	0.00461183	5.57581e-45	38	0.00674652	0	0.0564006	0.00557333	10.1197	4.51663e-24	0.747476	7.92004	0.0190627	6.01976e-21	37	4	1294432	4	1284432	F	rs56887292	rs73796072	NA	NA	MAEA;MAEA	NM_005882;NM_001017405	Body;Body					TRUE	4:1284346-1284784			NA
cg01141721	0.0615099	0.0126985	2.16852e-06	22	474	0.0095452	0.0551779	0.862711	0.0701807	0.00535496	4.56911e-38	38	0.00783363	0	0.0669524	0.00661895	10.1153	4.72748e-24	0	1.43596	0.487738	6.28323e-21	37	20	36010619	20	35444033	F	rs3078007	rs5841263	NA	NA	SRC;SRC	NM_198291;NM_005417	5'UTR;5'UTR	chr20:36012595-36013439	N_Shore			NA				NA
cg15644413	0.0418208	0.00938882	1.2421e-05	22	474	0.0601045	0.0557868	0.281686	0.0672725	0.00496636	1.82369e-40	38	0.00726516	0	0.0577651	0.00571557	10.1066	5.16357e-24	0.565049	4.59822	0.100348	6.84376e-21	37	1	36185939	1	35958526	R			NA	NA	C1orf216	NM_152374	TSS1500	chr1:36184248-36184774	S_Shore			NA				NA
cg19570897	0.0462824	0.0121859	0.000180908	22	474	-0.0358093	0.05341	0.502792	0.0708837	0.0050072	6.57915e-44	38	0.0073249	0	0.0629891	0.00623509	10.1023	5.3935e-24	0.690545	6.46298	0.0394985	7.12871e-21	37	15	90191316	15	87992320	R			NA	NA	KIF7	NM_198525	Body	chr15:90191478-90192617	N_Shore			TRUE	15:87992284-87993532			NA
cg08844313	0.0419971	0.0077297	1.25392e-07	22	474	0.235955	0.0348119	2.64809e-11	0.0405849	0.00366927	7.8492e-28	38	0.00536768	3.9968e-14	0.0441214	0.00437396	10.0873	6.28791e-24	0.935225	30.876	1.97409e-07	8.28791e-21	37	5	149240529	5	149220722	F	rs10045293		NA	NA	PDE6A	NM_000440	Body					NA		5:149240515-149240664	Unclassified_Cell_type_specific	NA
cg14398113	0.0830439	0.0149807	7.1639e-08	22	474	0.109997	0.0561007	0.0503208	0.0858163	0.00714599	2.18278e-32	38	0.0104537	2.22045e-16	0.0854809	0.00847444	10.0869	6.3123e-24	0	0.21847	0.89652	8.29715e-21	37	15	48105127	15	45892419	F			NA	NA								TRUE				NA
cg11046602	0.0477927	0.00989814	2.32837e-06	22	474	0.0462546	0.0678538	0.495673	0.0725886	0.00549118	1.11674e-38	38	0.0080329	0	0.0626042	0.00621114	10.0793	6.81772e-24	0.479457	3.84214	0.14645	8.93686e-21	37	17	47695458	17	45050457	F	rs76309849		NA	NA	SPOP;SPOP;SPOP;SPOP;SPOP;SPOP	NM_001007227;NM_001007230;NM_001007228;NM_001007229;NM_003563;NM_001007226	Body;Body;Body;Body;Body;Body					TRUE				NA
cg07875215	0.0391452	0.0103361	0.000188533	22	474	0.0434449	0.0668174	0.515781	0.0708958	0.00502503	1.23699e-43	38	0.00735098	0	0.060097	0.00596656	10.0723	7.32487e-24	0.683997	6.32906	0.0422339	9.57535e-21	37	6	157912969	6	157832957	F			NA	NA	ZDHHC14;ZDHHC14	NM_153746;NM_024630	Body;Body					NA	6:157832957-157833052			NA
cg19280540	0.0296108	0.0078375	0.000195201	22	474	-0.0304711	0.0283535	0.282896	0.0477483	0.00332591	4.59413e-45	38	0.00486539	0	0.04118	0.00409042	10.0674	7.69623e-24	0.807462	10.3876	0.005551	1.00333e-20	37	19	16553711	19	16414711	R			NA	NA	EPS15L1	NM_021235	Body				DMR	NA				NA
cg13079571	0.0383442	0.00920638	4.21667e-05	22	474	0.0125755	0.0479725	0.793293	0.0603405	0.00438544	1.17855e-41	38	0.00641535	0	0.0526681	0.00523207	10.0664	7.77733e-24	0.560386	4.54945	0.102825	1.01114e-20	37	6	30297257	6	30405236	R			NA	NA	TRIM39;TRIM39	NM_172016;NM_021253	Body;Body	chr6:30294169-30295071	S_Shelf			NA				NA
cg11399589	0.0307343	0.00877871	0.000543688	22	474	0.0334776	0.0593701	0.573021	0.0584598	0.00409242	1.194e-44	38	0.00598669	0	0.0495472	0.00492897	10.0522	8.98071e-24	0.709392	6.88211	0.0320308	1.16442e-20	37	20	36147549	20	35580963	F	rs11557677		NA	NA	BLCAP;BLCAP;BLCAP;BLCAP;BLCAP	NM_001167823;NM_001167821;NM_001167820;NM_001167822;NM_006698	Body;Body;Body;Body;Body	chr20:36148603-36150136	N_Shore			TRUE	20:35580933-35581084			NA
cg09018739	0.0385452	0.0113748	0.000809245	22	474	-0.0518609	0.0637741	0.416391	0.0744131	0.0051106	2.94332e-46	38	0.00747616	0	0.0624954	0.00621779	10.0511	9.08687e-24	0.803726	10.1898	0.00612783	1.17499e-20	37	16	57180107	16	55737608	R			NA	NA	CPNE2	NM_152727	Body					NA	16:55737602-55737696			NA
cg01870113	0.0367431	0.00867721	3.16283e-05	22	474	0.070331	0.0536893	0.190652	0.0533177	0.00397798	1.10972e-39	38	0.00581929	0	0.0483538	0.0048136	10.0453	9.63922e-24	0.255285	2.68559	0.261115	1.24305e-20	37	9	140106010	9	139225831	F			NA	NA	NDOR1;NDOR1;NDOR1;NDOR1	NM_001144028;NM_001144027;NM_014434;NM_001144026	Body;Body;Body;Body	chr9:140107500-140107773	N_Shore			NA				NA
cg15459165	0.0528299	0.00990178	2.04685e-07	22	474	0.0124327	0.0456773	0.785562	0.0697924	0.00549885	7.11601e-36	38	0.00804413	0	0.0621201	0.00618597	10.0421	9.95396e-24	0.327341	2.97327	0.226132	1.28018e-20	37	1	31223850	1	30996437	F			NA	NA	LAPTM5	NM_006762	Body					TRUE		1:31223746-31223876	Unclassified	NA
cg25938025	0.0269325	0.00671531	7.88191e-05	22	474	0.114651	0.0283326	5.79368e-05	0.0409848	0.00315647	2.03912e-37	38	0.00461752	0	0.0378585	0.00377098	10.0394	1.02245e-23	0.808648	10.4519	0.00537512	1.31143e-20	37	6	167508001	6	167427991	R			NA	NA				chr6:167507434-167507730	S_Shore			NA	6:167427991-167428055	6:167507626-167508149	Unclassified	NA
cg00442646	0.0395822	0.00719269	8.79853e-08	22	474	0.0347977	0.0615222	0.571844	0.0506842	0.0040943	2.95578e-34	38	0.00598945	0	0.0460751	0.0045898	10.0386	1.03143e-23	0	1.44065	0.486593	1.31941e-20	37	6	159278649	6	159198637	R			NA	NA	OSTCL	NR_028496	Body					NA				NA
cg16822407	0.0287303	0.00521478	8.52178e-08	22	474	0.00162329	0.0302388	0.957204	0.0375368	0.00300082	6.37381e-35	38	0.00438982	0	0.0334914	0.0033378	10.034	1.08081e-23	0.284049	2.79349	0.247401	1.37888e-20	37	1	15392852	1	15265439	F	rs58622808		NA	NA	KIAA1026;KIAA1026;KIAA1026;KIAA1026;KIAA1026	NM_201628;NM_015209;NM_001018001;NM_001018000;NM_001017999	Body;3'UTR;3'UTR;3'UTR;3'UTR					NA	1:15265364-15265543			NA
cg06373240	0.0718738	0.0107287	1.25162e-10	22	474	0.00152219	0.057012	0.978707	0.0705244	0.0063718	7.25172e-28	38	0.00932114	3.85247e-14	0.0700608	0.00698346	10.0324	1.0983e-23	0	1.47626	0.478007	1.39746e-20	37	19	30162566	19	34854406	R		rs79866438	NA	NA	PLEKHF1	NM_024310	5'UTR	chr19:30164768-30165556	N_Shelf			NA		19:30162169-30162994	Unclassified	TRUE
cg01470340	0.0248798	0.0089719	0.0059471	22	474	-0.0348304	0.0400788	0.385127	0.0640169	0.00418234	9.72176e-51	38	0.00611824	0	0.0502408	0.00501506	10.018	1.27065e-23	0.886141	17.5657	0.000153344	1.61245e-20	37	10	73498766	10	73168772	F	rs12218621		NA	NA	C10orf105;CDH23	NM_001168390;NM_022124	TSS1500;Body					NA				NA
cg25642069	0.0320697	0.00902046	0.000447118	22	474	-0.0695406	0.0517675	0.179616	0.0635938	0.00435969	2.06322e-46	38	0.00637768	0	0.0518589	0.00518141	10.0087	1.39638e-23	0.853991	13.6978	0.00106062	1.7673e-20	37	8	144408230	8	144479605	F	rs2956268		NA	NA	TOP1MT	NM_052963	Body					NA	8:144479569-144480120			NA
cg26161004	0.0499489	0.0116705	2.61473e-05	22	474	0.0654803	0.0594427	0.271039	0.0640656	0.00484498	1.06269e-38	38	0.00708759	0	0.0603156	0.00602672	10.008	1.40533e-23	0	1.07654	0.583756	1.77393e-20	37	8	11413186	8	11450595	F	rs12550718	rs73195298	NA	NA	BLK	NM_001715	Body					NA	8:11450449-11450706			NA
cg14016418	0.0487607	0.0109908	1.34164e-05	22	474	-0.0342183	0.0495832	0.490355	0.0647747	0.0048008	3.58485e-40	38	0.00702297	0	0.0588066	0.00587626	10.0075	1.41288e-23	0.606105	5.0775	0.078965	1.77874e-20	37	2	65065975	2	64919479	R		rs78273872	NA	NA								TRUE				TRUE
cg09660810	0.0466808	0.0102825	8.55065e-06	22	474	0.0465114	0.0567386	0.412647	0.0520593	0.00400228	1.53682e-37	38	0.00585484	0	0.0507087	0.00506753	10.0066	1.42591e-23	0	0.212132	0.899365	1.79022e-20	37	12	132270673	12	130836626	F			NA	NA	SFRS8	NM_004592	Body					NA	12:130836589-130836789			NA
cg14855124	0.0586599	0.00961006	3.65969e-09	22	474	-0.0337322	0.0408843	0.409624	0.0568687	0.00474593	2.95303e-32	38	0.00694269	2.22045e-16	0.0557868	0.00557515	10.0063	1.4295e-23	0.592492	4.90788	0.0859541	1.79022e-20	37	1	9180023	1	9102610	R		rs74318679	NA	NA	GPR157	NM_024980	Body					NA		1:9179887-9180067	Unclassified_Cell_type_specific	NA
cg16624482	0.0401979	0.0106185	0.000189661	22	474	0.124764	0.0380926	0.00110917	0.0844515	0.0061742	3.35028e-41	38	0.00903207	0	0.0677345	0.00677032	10.0046	1.45457e-23	0.838607	12.3921	0.00203747	1.81685e-20	37	21	43548126	21	42421195	R			NA	NA	UMODL1;UMODL1	NM_173568;NM_001004416	Body;Body	chr21:43547871-43548089	S_Shore			NA	21:42421100-42421196			NA
cg03821418	0.0417957	0.00951522	1.62135e-05	22	474	0.0544873	0.0568872	0.338498	0.0543857	0.00412908	2.02354e-38	38	0.00604032	0	0.0507991	0.00507921	10.0014	1.50301e-23	0	1.25208	0.534706	1.87245e-20	37	12	124859683	12	123425636	F			NA	NA	NCOR2;NCOR2	NM_006312;NM_001077261	Body;Body	chr12:124856556-124856801	S_Shelf			NA		12:124859553-124860371	Unclassified	NA
cg23648810	0.0397485	0.0152876	0.00984386	22	474	0.128811	0.053649	0.0166185	0.0940381	0.00651815	1.78071e-45	38	0.00953523	0	0.0799442	0.00800003	9.99299	1.63577e-23	0.798543	9.92767	0.00698607	2.03254e-20	37	10	30337992	10	30377998	F	rs73598342		NA	NA	KIAA1462	NM_020848	5'UTR					NA		10:30337871-30338036	Unclassified_Cell_type_specific	NA
cg00471371	0.0269759	0.0121669	0.0274615	22	474	0.111162	0.0594392	0.0618885	0.0748065	0.00502954	4.09167e-48	38	0.00735758	0	0.0625445	0.0062609	9.9897	1.69084e-23	0.833232	11.9927	0.00248779	2.09551e-20	37	18	74114728	18	72243716	F	rs73975413		NA	NA	ZNF516	NM_014643	Body	chr18:74114551-74114791	Island			NA	18:72243493-72243779			NA
cg14786790	0.0617156	0.0122247	8.2917e-07	22	474	0.0649524	0.0655238	0.321902	0.0922208	0.00719603	1.60271e-36	38	0.0105269	0	0.0790234	0.00791846	9.97964	1.87144e-23	0.447872	3.62235	0.163462	2.31332e-20	37	4	89766654	4	89985677	F			NA	NA	FAM13A	NM_014883	Body					TRUE				NA
cg08472633	0.0347695	0.00878341	9.69267e-05	22	474	0.0304195	0.0400053	0.447287	0.0535086	0.00393281	8.474e-41	38	0.00575321	0	0.0476335	0.00477824	9.96883	2.08671e-23	0.407054	3.37299	0.185168	2.57276e-20	37	16	88907370	16	87434871	F	rs7196835		NA	NA	GALNS	NM_000512	Body	chr16:88908433-88908698	N_Shore			NA	16:87434579-87434994			NA
cg26261298	0.0385823	0.00896324	2.35763e-05	22	474	0.10766	0.0504244	0.0331118	0.0432524	0.00334433	3.82519e-37	38	0.00489234	0	0.042652	0.00427881	9.96819	2.1003e-23	0	1.8833	0.389983	2.58284e-20	37	6	144263435	6	144305128	R			NA	NA	PLAGL1;PLAGL1;PLAGL1;PLAGL1;PLAGL1;PLAGL1;PLAGL1;PLAGL1	NM_001080952;NM_001080956;NM_001080951;NM_002656;NM_006718;NM_001080954;NM_001080953;NM_001080955	Body;Body;Body;Body;Body;Body;Body;Body					NA		6:144262872-144263921	Unclassified	NA
cg14827056	0.0406759	0.00932173	1.83511e-05	22	474	0.0370195	0.0264202	0.161616	0.0570452	0.00434233	3.10082e-38	38	0.00635228	0	0.0512909	0.00514869	9.96194	2.23666e-23	0.169819	2.40911	0.299825	2.74346e-20	37	8	141550539	8	141619721	R			NA	NA	EIF2C2;EIF2C2	NM_012154;NM_001164623	Body;Body					NA	8:141619721-141620609			NA
cg13871900	0.0549482	0.0118077	5.15841e-06	22	474	-0.0425177	0.0682142	0.533299	0.0706293	0.00537167	2.69004e-38	38	0.00785808	0	0.0648287	0.00651195	9.95535	2.38983e-23	0.462586	3.72153	0.155554	2.92382e-20	37	17	79235968	17	76850563	R			NA	NA	SLC38A10;SLC38A10	NM_001037984;NM_138570	Body;Body	chr17:79235486-79235751	S_Shore			NA	17:76849983-76850890	17:79235849-79235981	Gene_Associated_Cell_type_specific	NA
cg21171858	0.0257559	0.00381102	8.84862e-11	22	474	0.0463615	0.0237296	0.051142	0.0239274	0.00230273	8.13661e-25	38	0.0033686	1.22002e-12	0.0249714	0.0025098	9.94958	2.53239e-23	0	0.950956	0.621588	3.09031e-20	37	5	131792825	5	131820724	F			NA	NA	C5orf56	NM_001013717	Body					TRUE		5:131792821-131793028	Unclassified	NA
cg19154600	0.0338031	0.01268	0.00815112	22	474	0.044768	0.0630611	0.478001	0.0796197	0.00542172	5.39891e-47	38	0.00793129	0	0.0664883	0.00668632	9.94392	2.68064e-23	0.789569	9.50431	0.00863307	3.26287e-20	37	10	75415868	10	75085874	R			NA	NA	SYNPO2L	NM_001114133	TSS200			low-CpG:75085756-75085882		NA				NA
cg11609556	0.0567948	0.0126611	1.08339e-05	22	474	-0.0431724	0.0506076	0.393915	0.0874151	0.00640051	4.364e-41	38	0.00936314	0	0.0739968	0.00744627	9.93743	2.86123e-23	0.784019	9.26008	0.00975436	3.47382e-20	37	17	79006044	17	76620639	R	rs4969349		NA	NA	FLJ90757	NR_026857	Body	chr17:79006584-79006835	N_Shore			NA	17:76620617-76620762			NA
cg09885622	0.0737147	0.0137242	1.71246e-07	22	474	0.0844652	0.0454198	0.0633664	0.0885667	0.00738924	2.84425e-32	38	0.0108095	2.22045e-16	0.0829341	0.0083472	9.93556	2.91519e-23	0	0.723929	0.696307	3.53036e-20	37	5	1504991	5	1557991	F			NA	NA	LPCAT1	NM_024830	Body				CDMR	TRUE		5:1504894-1505105	Unclassified_Cell_type_specific	NA
cg06303635	0.0374887	0.0108058	0.000608901	22	474	0.0140049	0.0400606	0.726752	0.0586564	0.00421725	1.69795e-42	38	0.00616931	0	0.0527597	0.00531034	9.93527	2.92389e-23	0.480067	3.84665	0.14612	3.53192e-20	37	10	45958759	10	45278765	R			NA	NA	MARCH8;MARCH8;MARCH8	NM_001002265;NM_145021;NM_001002266	Body;Body;Body					NA	10:45278694-45278927			NA
cg19533955	0.0746913	0.0116377	6.3336e-10	22	474	0.0163558	0.0708122	0.817404	0.0838924	0.00750356	2.18128e-28	38	0.0109768	2.13163e-14	0.0787669	0.0079349	9.92665	3.18789e-23	0	1.11748	0.571931	3.8411e-20	37	3	99790878	3	101273568	R			NA	NA	C3orf26;FILIP1L;FILIP1L	NM_032359;NM_182909;NM_001042459	Body;5'UTR;5'UTR					TRUE				NA
cg08468599	0.0525634	0.0112201	4.48436e-06	22	474	0.0341176	0.0416515	0.413005	0.0661738	0.00514534	9.2261e-37	38	0.00752698	0	0.0613366	0.00618152	9.92258	3.32054e-23	0	1.45144	0.483976	3.99085e-20	37	1	2182126	1	2171986	F			NA	NA	SKI	NM_003036	Body					NA	1:2171986-2172489			NA
cg12332902	0.0434472	0.00769146	4.16148e-08	22	474	0.0159251	0.0332851	0.632487	0.0456558	0.0038108	3.02075e-32	38	0.00557471	2.22045e-16	0.044372	0.00447285	9.9203	3.39737e-23	0	0.797903	0.671023	4.07294e-20	37	2	98330020	2	97696452	R			NA	NA	ZAP70	NM_001079	TSS200					NA		2:98329743-98330828	Promoter_Associated_Cell_type_specific	NA
cg25752272	0.0321153	0.00745472	2.32252e-05	22	474	-0.0292496	0.0440466	0.506878	0.0466779	0.00347168	6.51524e-40	38	0.00507863	0	0.0414199	0.00417826	9.9132	3.64772e-23	0.615675	5.20393	0.0741277	4.36211e-20	37	11	61110107	11	60866683	R			NA	NA	DAK	NM_015533	Body	chr11:61106710-61106927	S_Shelf			NA	11:60866657-60866884			NA
cg26963146	0.0379448	0.0100342	0.000192649	22	474	-0.0446205	0.0355016	0.209237	0.0637101	0.00447167	1.96513e-44	38	0.00654149	0	0.0536835	0.00541572	9.91253	3.67222e-23	0.839705	12.477	0.0019528	4.38042e-20	37	8	141572044	8	141641226	R			NA	NA	EIF2C2;EIF2C2	NM_012154;NM_001164623	Body;Body					NA	8:141641155-141641532			NA
cg22615330	0.0515435	0.0114386	9.91449e-06	22	474	-0.0614229	0.0516262	0.234556	0.0673769	0.00504049	1.74801e-39	38	0.0073736	0	0.0609652	0.00615335	9.90763	3.85668e-23	0.716496	7.05456	0.0293847	4.58899e-20	37	7	151502322	7	151133255	F			NA	NA	PRKAG2;PRKAG2	NM_001040633;NM_016203	5'UTR;Body					NA				NA
cg23260578	0.0439943	0.00948096	5.4756e-06	22	474	0.0624895	0.0446447	0.162057	0.0633188	0.00492252	8.98567e-37	38	0.00720102	0	0.0563505	0.00568777	9.90731	3.86907e-23	0.246371	2.65383	0.265295	4.59228e-20	37	14	20978830	14	20048670	F		rs77163096	NA	NA	RNASE10	NM_001012975	1stExon					NA				NA
cg02464551	0.048761	0.0100299	1.99786e-06	22	474	0.0613744	0.0413771	0.138461	0.065718	0.00523862	4.15099e-35	38	0.00766344	0	0.0595081	0.00602453	9.87764	5.20464e-23	0	1.80679	0.405192	6.16216e-20	37	2	232482571	2	232190815	F	rs4973454		NA	NA				chr2:232478359-232479925	S_Shelf			NA		2:232482522-232482665	Unclassified_Cell_type_specific	NA
cg07769015	0.0442282	0.00928354	3.12774e-06	22	474	-0.0246191	0.0528615	0.641558	0.0669478	0.00509964	3.46912e-38	38	0.00746013	0	0.0570449	0.00578032	9.86882	5.68307e-23	0.669681	6.05475	0.0484425	6.71196e-20	37	8	142238770	8	142307952	F			NA	NA	SLC45A4	NM_001080431	TSS200	chr8:142237037-142237360	S_Shore			TRUE				NA
cg22563987	0.0449827	0.00837947	1.73792e-07	22	474	-0.00782587	0.0296291	0.791761	0.0660528	0.00516068	1.95208e-36	38	0.00754943	0	0.0543835	0.00551094	9.86828	5.71386e-23	0.751745	8.05623	0.0178079	6.73167e-20	37	17	76130496	17	73642091	F			NA	NA	TMC8	NM_152468	Body	chr17:76127521-76128406	S_Shelf			NA	17:73641728-73642172	17:76129950-76131216	Promoter_Associated	TRUE
cg12019801	0.0327368	0.0125181	0.00942968	22	474	0.0912177	0.0521569	0.0807587	0.0716541	0.00502988	2.01247e-44	38	0.00735808	0	0.0620916	0.006297	9.86051	6.17369e-23	0.733325	7.49976	0.0235206	7.25548e-20	37	18	74114708	18	72243696	F	rs73975413		NA	NA	ZNF516	NM_014643	Body	chr18:74114551-74114791	Island			NA	18:72243493-72243779			NA
cg23462242	0.0680634	0.0122695	7.01915e-08	22	474	-0.0244897	0.0422905	0.562725	0.0650269	0.00529289	8.85426e-34	38	0.00774282	0	0.0637757	0.00647089	9.85579	6.47079e-23	0.555981	4.50431	0.105172	7.58596e-20	37	5	156696185	5	156628763	R			NA	NA	CYFIP2;CYFIP2;CYFIP2	NM_014376;NM_001037333;NM_001037332	TSS200;5'UTR;5'UTR	chr5:156692812-156693749	S_Shelf			NA				NA
cg10967866	0.055576	0.0151637	0.000298663	22	474	-0.0624237	0.0394042	0.113616	0.0922091	0.0063574	6.30307e-46	38	0.00930007	0	0.0765698	0.00777207	9.85191	6.72507e-23	0.883633	17.1871	0.0001853	7.86474e-20	37	10	134362164	10	134212154	F	rs78719720		NA	NA	INPP5A	NM_005539	Body	chr10:134360859-134361084	S_Shore			NA	10:134212116-134212178			NA
cg25574175	0.0421025	0.00953278	1.46196e-05	22	474	0.0422014	0.0620475	0.496643	0.0672076	0.00509249	1.46413e-38	38	0.00744967	0	0.0575515	0.00584378	9.84833	6.96903e-23	0.542091	4.36768	0.112608	8.12561e-20	37	3	119500929	3	120983619	F	rs2276705		NA	NA	NR1I2;NR1I2;NR1I2;NR1I2;NR1I2	NM_003889;NM_003889;NM_022002;NM_033013;NM_033013	1stExon;5'UTR;TSS1500;5'UTR;1stExon			low-CpG:120983586-120983651		NA				NA
cg23839180	0.0737549	0.0151532	1.94542e-06	22	474	0.0126154	0.0377395	0.738275	0.0674929	0.00531109	5.88771e-36	38	0.00776946	0	0.0669722	0.00680049	9.84814	6.9822e-23	0.122562	2.27936	0.319921	8.12561e-20	37	2	16805111	2	16668592	F		rs35617735	NA	NA	FAM49A	NM_030797	5'UTR					TRUE				NA
cg13821176	0.0446632	0.0111701	8.27357e-05	22	474	0.0891213	0.0641261	0.165051	0.0740886	0.00553375	1.33548e-39	38	0.00809517	0	0.064216	0.00652084	9.84781	7.00525e-23	0.574672	4.70225	0.0952618	8.1326e-20	37	8	126448338	8	126517520	F	rs67268576		NA	NA	TRIB1	NM_025195	Body	chr8:126444232-126444440	S_Shelf		CDMR	NA				NA
cg03507593	0.0524557	0.0105308	1.14122e-06	22	474	0.0414054	0.0282001	0.142493	0.0609274	0.004951	6.97586e-34	38	0.00724268	0	0.0574868	0.00583826	9.84657	7.09197e-23	0	0.77911	0.677358	8.2133e-20	37	12	124939480	12	123505433	R			NA	NA	NCOR2;NCOR2	NM_006312;NM_001077261	Body;Body	chr12:124941314-124941584	N_Shore			NA	12:123505409-123505504			TRUE
cg03963853	0.0550158	0.0108217	6.99863e-07	22	474	-0.0173625	0.0146108	0.235117	0.0648105	0.0045204	5.9311e-45	38	0.00661277	0	0.0518278	0.00526376	9.84615	7.1219e-23	0.924147	26.3668	1.8816e-06	8.22799e-20	37	16	4732369	16	4672370	R			NA	NA	MGRN1;MGRN1;MGRN1;MGRN1	NM_015246;NM_001142291;NM_001142290;NM_001142289	Body;Body;Body;Body	chr16:4732219-4732487	Island			NA	16:4671578-4673185			NA
cg05526498	0.0385803	0.0112965	0.000737211	22	474	-0.0372153	0.0517256	0.472096	0.065566	0.00466843	2.87123e-43	38	0.00682932	0	0.0571385	0.00580738	9.83896	7.64983e-23	0.735067	7.54909	0.0229475	8.81656e-20	37	17	49012893	17	46367892	F			NA	NA				chr17:49008487-49009155	S_Shelf			NA				TRUE
cg25808809	0.0664069	0.0120136	7.76453e-08	22	474	0.0968994	0.0607727	0.111299	0.0648019	0.00553828	7.18835e-31	38	0.0081018	1.22125e-15	0.065685	0.00667643	9.83835	7.69649e-23	0	0.279303	0.869661	8.84897e-20	37	13	114917199	13	113935301	R			NA	NA				chr13:114912875-114913457	S_Shelf			NA	13:113935243-113935425	13:114917192-114917442	Unclassified_Cell_type_specific	TRUE
cg04890607	0.0760238	0.0160205	3.40703e-06	22	474	0.0455483	0.0353506	0.198021	0.0954689	0.00753476	9.24044e-36	38	0.0110224	0	0.0865181	0.00879519	9.83698	7.80182e-23	0.177532	2.43171	0.296457	8.9485e-20	37	12	66262214	12	64548481	F			NA	NA	HMGA2;HMGA2	NM_003484;NM_003483	Body;Body					TRUE				NA
cg06673536	0.0620611	0.0147044	3.35065e-05	22	474	0.0263663	0.0432243	0.542074	0.0905891	0.00681537	4.49824e-39	38	0.00997003	0	0.079662	0.00810564	9.82797	8.53199e-23	0.518565	4.15425	0.12529	9.76252e-20	37	19	45213941	19	49905781	F			NA	NA	CEACAM16	NM_001039213	3'UTR	chr19:45211114-45211328	S_Shelf			NA				NA
cg20754708	0.0440049	0.0113006	0.000124867	22	474	0.00124977	0.07297	0.98634	0.0683925	0.00506246	2.87953e-40	38	0.00740575	0	0.0606376	0.00617195	9.8247	8.81381e-23	0.490473	3.92521	0.140492	1.00609e-19	37	3	193419842	3	194902536	F	rs80171537	rs79343975	NA	NA								TRUE				NA
cg14266248	0.0376194	0.00961315	0.000115791	22	474	0.0458176	0.0604328	0.44862	0.0627394	0.00464891	3.44851e-40	38	0.00680076	0	0.0542892	0.00552864	9.81965	9.26679e-23	0.562414	4.57053	0.101747	1.05527e-19	37	8	62606211	8	62768765	R			NA	NA	ASPH;ASPH;ASPH;ASPH;ASPH	NM_001164755;NM_004318;NM_032466;NM_001164756;NM_001164754	Body;Body;Body;Body;Body					TRUE				NA
cg06086316	0.0276955	0.00485684	3.1478e-08	22	474	0.0360795	0.020942	0.0853751	0.0317695	0.002771	9.84947e-30	38	0.00405362	4.55191e-15	0.0302261	0.0030783	9.81907	9.32006e-23	0	0.494582	0.780913	1.05881e-19	37	12	48207862	12	46494129	R			NA	NA	HDAC7;HDAC7	NM_015401;NM_001098416	Body;Body	chr12:48206721-48207126	S_Shore			TRUE		12:48206425-48208058	Promoter_Associated	NA
cg12573002	0.0540679	0.00882387	3.21716e-09	22	474	0.0258125	0.0411565	0.530753	0.0617524	0.00547752	7.95095e-29	38	0.00801292	1.28786e-14	0.0576187	0.00587134	9.81354	9.84499e-23	0	1.02531	0.598904	1.11579e-19	37	6	31560624	6	31668603	F	rs56336924		NA	NA	NCR3;NCR3;NCR3;NCR3;NCR3;NCR3	NM_001145466;NM_001145467;NM_001145467;NM_147130;NM_001145466;NM_147130	5'UTR;1stExon;5'UTR;1stExon;1stExon;5'UTR					NA		6:31560532-31561108	Unclassified	NA
cg13408344	0.0567439	0.00860154	2.26935e-10	22	474	0.0766863	0.0440832	0.0823854	0.0572857	0.00554617	1.51768e-24	38	0.00811335	1.65701e-12	0.0573767	0.00584985	9.80824	1.03768e-22	0	0.197405	0.906012	1.17327e-19	37	15	31631240	15	29418532	R			NA	NA	KLF13	NM_015995	Body					TRUE		15:31630825-31631396	Promoter_Associated_Cell_type_specific	TRUE
cg04195774	0.0810108	0.0118465	5.51328e-11	22	474	0.071743	0.0422781	0.0901679	0.0570646	0.00556004	2.92053e-24	38	0.00813363	2.28506e-12	0.0649082	0.00662255	9.8011	1.11371e-22	0.286657	2.8037	0.246141	1.25626e-19	37	5	118677172	5	118705071	F			NA	NA	TNFAIP8	NM_001077654	Body					TRUE				NA
cg21271945	0.0530144	0.0114786	6.0334e-06	22	474	0.0588051	0.0380744	0.122939	0.0621871	0.00498263	8.89697e-35	38	0.00728895	0	0.0595322	0.00607438	9.80055	1.11979e-22	0	0.455453	0.796342	1.26013e-19	37	1	2080081	1	2069941	R			NA	NA	PRKCZ;PRKCZ;PRKCZ	NM_001033581;NM_001033582;NM_002744	Body;Body;Body	chr1:2082314-2082529	N_Shelf			NA		1:2080000-2080865	Promoter_Associated_Cell_type_specific	NA
cg09797463	0.0374908	0.011396	0.00113835	22	474	0.0278698	0.0519849	0.592056	0.066513	0.00480074	3.42592e-42	38	0.00702288	0	0.0581246	0.00593961	9.78593	1.29404e-22	0.603467	5.04371	0.0803105	1.4528e-19	37	10	90995297	10	90985277	R			NA	NA	LIPA;LIPA	NM_001127605;NM_000235	Body;Body					TRUE				NA
cg09924669	0.0548194	0.00912115	6.10832e-09	22	474	0.0296347	0.0309592	0.338797	0.0478163	0.00423652	6.91344e-29	38	0.00619749	1.21014e-14	0.049484	0.00505729	9.78469	1.30997e-22	0	0.825638	0.661782	1.46723e-19	37	16	1593214	16	1533215	F			NA	NA	IFT140;TMEM204	NM_014714;NM_024600	Body;Body	chr16:1591813-1592107	S_Shore			NA	16:1533144-1533224	16:1593179-1594034	Promoter_Associated_Cell_type_specific	NA
cg00504285	0.0469653	0.0110917	3.16499e-05	22	474	-0.0398336	0.0604749	0.510325	0.06277	0.00475497	1.40136e-38	38	0.00695593	0	0.0573856	0.00586519	9.7841	1.31764e-22	0.508135	4.06616	0.130932	1.47237e-19	37	22	20019887	22	18399887	R			NA	NA	C22orf25;MIR185	NM_152906;NR_029706	5'UTR;TSS1500					NA		22:20019524-20019945	Unclassified_Cell_type_specific	NA
cg04011995	0.0363396	0.00981352	0.000259223	22	474	-0.00437449	0.0538192	0.935242	0.0623264	0.00454365	2.02614e-41	38	0.00664679	0	0.0535484	0.00547474	9.781	1.35865e-22	0.66541	5.97746	0.0503514	1.51465e-19	37	1	41326317	1	41098904	R			NA	NA				chr1:41326949-41328285	N_Shore			NA				NA
cg05251389	0.0786894	0.0135409	1.77503e-08	22	474	0.0558662	0.0597023	0.349737	0.0676781	0.00590015	9.26507e-30	38	0.00863118	4.44089e-15	0.0706399	0.00722484	9.77736	1.4083e-22	0	0.532369	0.766298	1.5661e-19	37	22	43525330	22	41855274	F			NA	NA	BIK	NM_001197	3'UTR					TRUE		22:43525265-43525437	Unclassified_Cell_type_specific	TRUE
cg09163720	0.042396	0.0093461	8.68699e-06	22	474	-0.0239558	0.0603717	0.691636	0.0809664	0.00596814	1.39879e-40	38	0.00873063	0	0.0620326	0.00634465	9.77714	1.41137e-22	0.820566	11.1462	0.00379874	1.5661e-19	37	10	134400506	10	134250496	R			NA	NA	INPP5A	NM_005539	Body					NA	10:134250320-134250497			NA
cg26080567	0.0389389	0.011524	0.00083707	22	474	0.0239837	0.0440611	0.586395	0.0883004	0.006158	5.78936e-45	38	0.00900837	0	0.0684249	0.00700693	9.76532	1.58604e-22	0.839125	12.432	0.00199723	1.75584e-19	37	21	37536137	21	36458007	R			NA	NA	DOPEY2	NM_005128	TSS1500					NA				NA
cg13296238	0.0393834	0.00876215	1.04195e-05	22	474	0.120193	0.0649027	0.0644753	0.0555578	0.00438349	8.81866e-36	38	0.00641249	0	0.0503604	0.00515838	9.76283	1.62555e-22	0.408996	3.38407	0.184144	1.79541e-19	37	3	127323965	3	128806655	F			NA	NA	MCM2	NM_004526	Body	chr3:127323457-127324038	Island			NA	3:128806180-128806705			NA
cg24431966	0.0365175	0.00948244	0.00014753	22	474	0.0287268	0.0693621	0.67889	0.0648246	0.00477215	1.11896e-40	38	0.00698106	0	0.0547042	0.00560347	9.76257	1.62975e-22	0.662184	5.92038	0.0518091	1.7959e-19	37	17	79801787	17	77395076	R			NA	NA	P4HB	NM_000918	3'UTR	chr17:79804259-79804488	N_Shelf			NA	17:77394851-77395279			NA
cg05650911	0.0458412	0.0083538	9.52778e-08	22	474	0.0675941	0.0426305	0.1133	0.0540137	0.00464149	1.46317e-30	38	0.00678991	1.77636e-15	0.0510158	0.0052292	9.75594	1.7398e-22	0	0.729864	0.694244	1.91275e-19	37	11	63585213	11	63341789	F	rs73492257		NA	NA	C11orf84	NM_138471	Body	chr11:63580537-63581740	S_Shelf			NA				NA
cg19339902	0.0339481	0.0104089	0.0012537	22	474	0.0874142	0.046184	0.0588179	0.0737696	0.0052952	1.26243e-42	38	0.0077462	0	0.0600714	0.00615875	9.75382	1.77659e-22	0.795423	9.77626	0.00753549	1.9487e-19	37	4	8292261	4	8343161	F			NA	NA	HTRA3	NM_053044	Body					NA	4:8343088-8343286			NA
cg10702418	0.0263781	0.00873865	0.00278734	22	474	0.0478843	0.0485037	0.323882	0.0735364	0.00497317	1.3505e-47	38	0.00727512	0	0.0541482	0.00555435	9.74879	1.86682e-22	0.88384	17.2176	0.000182493	2.04297e-19	37	7	157090031	7	156782792	F			NA	NA				chr7:157092597-157093535	N_Shelf			NA	7:156782737-156782974	7:157089930-157090213	Unclassified_Cell_type_specific	NA
cg13567986	0.0378774	0.00895055	3.19703e-05	22	474	0.0721166	0.0267667	0.00722868	0.0532261	0.00427264	1.17351e-34	38	0.00625033	0	0.0490406	0.00503311	9.74361	1.96449e-22	0.271984	2.74719	0.253195	2.14495e-19	37	1	38310056	1	38082643	R			TRUE	NA	MTF1	NM_005955	Body					NA				NA
cg11692409	0.0396	0.0104813	0.000195148	22	474	0.0209898	0.067701	0.756628	0.0691642	0.00509468	1.24179e-40	38	0.00745287	0	0.0589306	0.00604959	9.74126	2.01056e-22	0.642915	5.6009	0.0607826	2.19023e-19	37	17	1665181	17	1611931	F			NA	NA	SERPINF1	NM_002615	TSS200					NA				NA
cg14643399	0.0431912	0.00864148	1.05328e-06	22	474	-0.00230144	0.0644551	0.971527	0.0503516	0.00408977	6.5404e-34	38	0.00598282	0	0.0477401	0.0049047	9.73353	2.16929e-22	0	1.0704	0.585552	2.35776e-19	37	13	44706965	13	43604965	F			NA	NA								TRUE				NA
cg24011073	0.0496871	0.0129336	0.000152953	22	474	0.046921	0.0363689	0.197441	0.0906446	0.00671227	3.08465e-40	38	0.00981921	0	0.0743983	0.0076459	9.73048	2.23527e-22	0.712595	6.95881	0.0308257	2.42396e-19	37	2	11917787	2	11835238	R			NA	NA	LPIN1	NM_145693	Body					NA	2:11834814-11835257			NA
cg09138892	0.0705317	0.0138811	7.09094e-07	22	474	-0.00290142	0.0389859	0.940696	0.0924944	0.00729594	8.48747e-36	38	0.010673	0	0.0804103	0.00826861	9.72477	2.3645e-22	0.685287	6.355	0.0416897	2.55828e-19	37	17	79005662	17	76620257	F			NA	NA	FLJ90757	NR_026857	Body	chr17:79006584-79006835	N_Shore			NA	17:76619872-76620406			NA
cg08796391	0.062529	0.0133752	4.68585e-06	22	474	-0.0312419	0.0712272	0.661075	0.0846985	0.00661647	1.90723e-36	38	0.00967906	0	0.0757819	0.00779419	9.72288	2.40876e-22	0.510783	4.08817	0.129499	2.60028e-19	37	7	2113395	7	2079921	R			NA	NA	MAD1L1;MAD1L1;MAD1L1	NM_003550;NM_001013837;NM_001013836	Body;Body;Body	chr7:2116367-2116781	N_Shelf			NA	7:2079698-2080086			NA
cg25221975	0.0825236	0.0137868	6.97364e-09	22	474	0.00295699	0.0397138	0.940668	0.0901303	0.0077535	1.68514e-30	38	0.0113424	1.88738e-15	0.0831586	0.00855353	9.72214	2.42635e-22	0.551396	4.45828	0.107621	2.61335e-19	37	3	13663444	3	13638445	F			NA	NA	FBLN2;FBLN2;FBLN2	NM_001165035;NM_001998;NM_001004019	Body;Body;Body					NA	3:13638379-13638540	3:13663122-13663621	Unclassified_Cell_type_specific	NA
cg06333800	0.0365578	0.013368	0.0066645	22	474	-0.0335291	0.0303493	0.26965	0.0618658	0.00428537	1.5694e-45	38	0.00626895	0	0.0542339	0.00557911	9.72089	2.45636e-22	0.827478	11.5928	0.00303854	2.63972e-19	37	7	151442481	7	151073414	R			NA	NA	PRKAG2;PRKAG2	NM_016203;NM_001040633	Body;Body					NA	7:151073198-151073473	7:151442027-151442976	Unclassified_Cell_type_specific	TRUE
cg07248223	0.0885852	0.0139259	8.73993e-10	22	474	0.076567	0.0385819	0.0475986	0.0818427	0.00789648	1.06201e-24	38	0.0115516	1.39055e-12	0.0841864	0.00866382	9.71701	2.55169e-22	0	0.179944	0.913957	2.736e-19	37	17	38717275	17	35970801	F			NA	NA	CCR7	NM_001838	Body					NA	17:35970726-35970833	17:38715911-38717621	Promoter_Associated	NA
cg17540192	0.0423063	0.0109542	0.000141364	22	474	2.77812e-05	0.0341134	0.99935	0.0610034	0.00454422	8.48886e-40	38	0.00664762	0	0.0544604	0.00560577	9.71505	2.60114e-22	0.578585	4.74591	0.0932049	2.77891e-19	37	7	97875259	7	97713195	R			NA	NA	TECPR1	NM_015395	Body					NA	7:97713192-97713286			NA
cg07539709	0.0546968	0.0127677	2.57021e-05	22	474	0.0158945	0.0680616	0.815419	0.104566	0.00773179	2.39839e-40	38	0.0113106	0	0.0816209	0.00840156	9.71497	2.60336e-22	0.789355	9.49464	0.00867493	2.77891e-19	37	17	80545454	17	78138743	R		rs75883681	NA	NA	FOXK2	NM_004514	Body	chr17:80545433-80545658	Island			NA	17:78138688-78139218			NA
cg06634140	0.035593	0.00910081	0.000116862	22	474	0.0680149	0.0495464	0.170283	0.0557113	0.00424122	3.152e-38	38	0.00620437	0	0.0495258	0.00509919	9.71248	2.66757e-22	0.424785	3.47696	0.175787	2.8411e-19	37	14	95956325	14	95026078	R			NA	NA								TRUE				NA
cg04682905	0.0398238	0.00932702	2.72911e-05	22	474	-0.00819293	0.0416788	0.84422	0.0597034	0.00452925	1.77923e-38	38	0.00662572	0	0.0520246	0.00535674	9.71199	2.68049e-22	0.611027	5.14174	0.0764689	2.84849e-19	37	7	5523636	7	5490162	R			NA	NA	FBXL18	NM_024963	Body	chr7:5526389-5526693	N_Shelf			NA	7:5490102-5490218			NA
cg05006384	0.0383489	0.00964134	8.98999e-05	22	474	-0.0360314	0.0586633	0.539285	0.0575118	0.00431373	2.70947e-39	38	0.00631044	0	0.0510591	0.00525876	9.70934	2.75111e-22	0.598999	4.98751	0.0825991	2.91704e-19	37	14	95942319	14	95012072	F			NA	NA	C14orf49	NM_152592	TSS200					NA				NA
cg23484380	0.068839	0.00980724	1.86861e-11	22	474	0.0298352	0.0552125	0.589119	0.0589422	0.0059654	1.23885e-22	38	0.00872662	1.43527e-11	0.0628552	0.00647439	9.70828	2.77989e-22	0	0.930994	0.627823	2.94102e-19	37	6	31560776	6	31668755	R			NA	NA	NCR3;NCR3;NCR3	NM_001145467;NM_147130;NM_001145466	TSS200;TSS200;TSS200					NA		6:31560532-31561108	Unclassified	NA
cg12691572	0.0547892	0.0146343	0.000222247	22	474	-0.017991	0.0401839	0.6545	0.0892986	0.00644985	3.88309e-42	38	0.00943531	0	0.0755237	0.00777994	9.70749	2.80138e-22	0.790676	9.55456	0.00841886	2.95721e-19	37	10	114574959	10	114564949	F			NA	NA	VTI1A	NM_145206	Body					NA	10:114564797-114565105			NA
cg27293155	0.0425036	0.010548	7.30654e-05	22	474	0.0180462	0.0813355	0.824479	0.0792186	0.0058546	2.19674e-40	38	0.00856454	0	0.0643214	0.00662671	9.7064	2.83171e-22	0.737796	7.62766	0.0220635	2.98262e-19	37	2	38044012	2	37897516	F			NA	NA								NA				NA
cg01994902	0.036245	0.00868841	4.10224e-05	22	474	-0.00725334	0.0396241	0.85481	0.0446986	0.00343811	1.66419e-37	38	0.00502952	0	0.0419826	0.00432678	9.70297	2.92843e-22	0.119601	2.2717	0.321149	3.0777e-19	37	16	1576069	16	1516070	R			NA	NA	IFT140	NM_014714	Body	chr16:1574515-1574986	S_Shore			NA	16:1515871-1516255	16:1576064-1576331	Promoter_Associated_Cell_type_specific	NA
cg19362478	0.0429296	0.00860703	1.10637e-06	22	474	0.0414218	0.0644306	0.520513	0.0571128	0.00465092	9.47942e-34	38	0.00680371	0	0.0515887	0.00531927	9.69844	3.06142e-22	0	1.69626	0.428215	3.20484e-19	37	1	42420460	1	42193047	R			NA	NA								TRUE				NA
cg12710152	0.0237246	0.00477409	1.20616e-06	22	474	0.0595367	0.0377895	0.115611	0.0290644	0.00240199	7.65017e-33	38	0.0035138	1.11022e-16	0.0273685	0.00282202	9.69819	3.06881e-22	0	1.54013	0.462982	3.20484e-19	37	1	32716773	1	32489360	R			NA	NA	LCK	NM_005356	TSS200	chr1:32713918-32714186	S_Shelf			NA		1:32716484-32717207	Promoter_Associated	NA
cg04943741	0.0302193	0.00943895	0.00153362	22	474	-0.0499129	0.0562221	0.374973	0.06058	0.00428478	8.34023e-44	38	0.0062681	0	0.0504232	0.00519925	9.69817	3.06956e-22	0.80755	10.3923	0.00553787	3.20484e-19	37	8	145651369	8	145622177	R			NA	NA	VPS28;VPS28	NM_016208;NM_183057	Body;Body	chr8:145653335-145654145	N_Shore			NA				NA
cg23092820	0.0321999	0.00900692	0.000416059	22	474	-0.0383562	0.0597042	0.520806	0.0541352	0.00396941	5.5982e-41	38	0.00580675	0	0.0471237	0.00486419	9.68788	3.39505e-22	0.680166	6.25325	0.0438655	3.53695e-19	37	1	153329512	1	151596136	F			NA	NA	S100A9	NM_002965	TSS1500					NA				NA
cg25761791	0.0800102	0.018023	1.32526e-05	22	474	0.0344048	0.0508352	0.498769	0.105897	0.00827437	1.97727e-36	38	0.0121044	0	0.0954644	0.00985773	9.68422	3.51886e-22	0.315259	2.92081	0.232142	3.65794e-19	37	19	3165800	19	3116800	R			NA	NA				chr19:3162841-3163161	S_Shelf			NA	19:3116650-3116978	19:3165796-3165951	Gene_Associated_Cell_type_specific	NA
cg15609237	0.0676965	0.0126867	2.04055e-07	22	474	0.0572188	0.0363487	0.115916	0.069285	0.00597155	2.15163e-30	38	0.00873562	2.22045e-15	0.0683384	0.007058	9.68241	3.58181e-22	0	0.107885	0.947486	3.71528e-19	37	2	179395885	2	179104131	F			NA	NA	TTN;TTN;TTN;MIR548N;TTN	NM_133378;NM_133432;NM_003319;NR_031666;NM_133437	Body;Body;Body;Body;Body					NA	2:179104131-179104182			NA
cg06107293	0.050682	0.0146893	0.000651464	22	474	-0.00786351	0.0318444	0.805033	0.0730368	0.00529195	6.83003e-42	38	0.00774145	0	0.0648159	0.00669549	9.68053	3.64823e-22	0.724614	7.26253	0.0264826	3.77597e-19	37	15	22915986	15	20467427	F	rs72696053		NA	NA	CYFIP1	NM_014608	5'UTR					NA	15:20467398-20467451			NA
cg06830981	0.0419015	0.00875272	2.81409e-06	22	474	0.000741987	0.0342008	0.982698	0.0549733	0.0043612	2.02383e-35	38	0.00637989	0	0.0493337	0.00509804	9.67698	3.77702e-22	0.431983	3.52102	0.171957	3.90082e-19	37	1	22142491	1	22015078	R			NA	NA	LDLRAD2	NM_001013693	Body	chr1:22140891-22141407	S_Shore			TRUE				NA
cg03378645	0.0407967	0.00935845	1.86834e-05	22	474	0.0333827	0.0426951	0.434553	0.0453603	0.00359823	1.99475e-35	38	0.00526376	0	0.0441393	0.00456158	9.67633	3.80114e-22	0	0.244858	0.884769	3.91725e-19	37	16	81659528	16	80217029	F			NA	NA	CMIP;CMIP	NM_030629;NM_198390	Body;Body					TRUE				TRUE
cg27585074	0.0509774	0.0127691	8.47967e-05	22	474	-0.0266207	0.0525992	0.612948	0.0652248	0.00494977	1.87922e-38	38	0.00724089	0	0.0605087	0.00625398	9.67524	3.84199e-22	0.463128	3.72528	0.155262	3.95081e-19	37	19	1947960	19	1898960	R			NA	NA	CSNK1G2	NM_001319	5'UTR	chr19:1947721-1948042	Island			NA	19:1898417-1899042			NA
cg22185977	0.0820322	0.0162738	8.60103e-07	22	474	0.0161411	0.0584463	0.782502	0.10689	0.0086454	3.54321e-34	38	0.0126471	0	0.0952214	0.00984345	9.67358	3.90471e-22	0.400982	3.3388	0.18836	4.00666e-19	37	5	1518133	5	1571133	F			NA	NA	LPCAT1	NM_024830	Body					NA	5:1570988-1571228			NA
cg00781658	0.0553046	0.0124521	1.31374e-05	22	474	0.0446429	0.049012	0.362694	0.067163	0.00534435	3.18602e-35	38	0.00781812	0	0.0634666	0.00656164	9.67237	3.95119e-22	0	0.800691	0.670089	4.04567e-19	37	19	41805850	19	46497690	F			NA	NA	HNRNPUL1;HNRNPUL1	NM_007040;NM_144732	Body;Body					NA		19:41805727-41805963	Gene_Associated_Cell_type_specific	TRUE
cg10239163	0.0474627	0.0119596	9.31559e-05	22	474	0.0737945	0.0656595	0.261454	0.0856343	0.0064391	4.10848e-39	38	0.00941959	0	0.0710553	0.0073534	9.66291	4.3338e-22	0.681969	6.2887	0.0430949	4.42792e-19	37	2	25527366	2	25380870	F			NA	NA	DNMT3A;DNMT3A;DNMT3A	NM_022552;NM_175630;NM_175629	Body;Body;Body					TRUE	2:25380750-25380919			NA
cg09452568	0.0474535	0.0113577	3.99456e-05	22	474	0.0762913	0.0334562	0.022897	0.0743338	0.00589683	2.00812e-35	38	0.00862632	0	0.0649772	0.00672916	9.65606	4.63332e-22	0.455244	3.67137	0.159504	4.72383e-19	37	5	54275198	5	54310955	R			NA	NA	ESM1;ESM1	NM_001135604;NM_007036	Body;Body					NA				NA
cg03901454	0.0317374	0.0104111	0.00253307	22	474	0.0240208	0.0652305	0.712806	0.074238	0.00520967	1.8995e-44	38	0.00762109	0	0.059098	0.00612239	9.65276	4.78505e-22	0.820503	11.1423	0.00380615	4.86812e-19	37	16	87588683	16	86146184	F	rs11859964		NA	NA				chr16:87584359-87584710	S_Shelf			NA	16:86146015-86146508			NA
cg06423617	0.0852667	0.0157546	1.39397e-07	22	474	-0.0246166	0.0283747	0.385945	0.0892183	0.0069219	6.53082e-37	38	0.0101259	0	0.0787477	0.00815848	9.65226	4.80832e-22	0.86217	14.5107	0.000706396	4.87609e-19	37	7	6490427	7	6456952	R			NA	NA				chr7:6487306-6487750	S_Shelf			NA				NA
cg10759972	0.0588464	0.0140982	4.06223e-05	22	474	0.0374585	0.0487009	0.442069	0.0873097	0.00673361	2.54721e-37	38	0.00985042	0	0.0768887	0.00796596	9.65216	4.81332e-22	0.413918	3.41249	0.181546	4.87609e-19	37	8	1971471	8	1958878	F			NA	NA				chr8:1971909-1972406	N_Shore			NA	8:1958593-1959123			NA
cg03746834	0.0242874	0.00909375	0.00803565	22	474	-0.0142083	0.0290062	0.624407	0.0533671	0.00369439	1.39173e-45	38	0.00540443	0	0.0442767	0.00458743	9.65175	4.83249e-22	0.829446	11.7265	0.00284201	4.88514e-19	37	8	28196926	8	28252845	R			NA	NA	PNOC	NM_006228	Body					NA		8:28196808-28197296	Unclassified_Cell_type_specific	NA
cg08850169	0.0349856	0.00951217	0.000284645	22	474	0.0293019	0.0482305	0.543697	0.05445	0.00410076	5.35162e-39	38	0.0059989	0	0.0486967	0.00504627	9.65003	4.91391e-22	0.36693	3.15921	0.206056	4.95694e-19	37	1	161171469	1	159438093	F			NA	NA	NDUFS2;NDUFS2	NM_004550;NM_001166159	5'UTR;TSS1500	chr1:161171809-161172256	N_Shore		RDMR	NA		1:161171343-161172645	Promoter_Associated	NA
cg01081737	0.0372805	0.00879911	3.13127e-05	22	474	0.0846498	0.0534403	0.113658	0.065077	0.00500976	1.90199e-37	38	0.00732864	0	0.0540322	0.00560026	9.64817	5.00428e-22	0.678662	6.22397	0.0445126	5.03745e-19	37	8	142238752	8	142307934	F			NA	NA	SLC45A4	NM_001080431	TSS200	chr8:142237037-142237360	S_Shore			TRUE				NA
cg18578954	0.0599532	0.0125057	2.72732e-06	22	474	0.0914019	0.0454521	0.0447254	0.0690384	0.00578258	4.85941e-32	38	0.00845919	3.33067e-16	0.0667717	0.00692494	9.6422	5.30367e-22	0	0.662731	0.717943	5.32758e-19	37	6	28887247	6	28995226	F			NA	NA	TRIM27	NM_006510	Body	chr6:28890951-28892013	N_Shelf			NA				NA
cg05612654	0.0604808	0.0114411	2.61155e-07	22	474	-0.0191271	0.0322946	0.553867	0.0616134	0.00501132	7.95804e-34	38	0.00733093	0	0.0584497	0.00606278	9.64076	5.37901e-22	0.666006	5.98814	0.0500833	5.39192e-19	37	6	2375895	6	2320894	F			NA	NA								NA	6:2320850-2320930			NA
cg25626999	0.0332669	0.00905219	0.00028781	22	474	-0.0554418	0.0465941	0.234506	0.0546321	0.00400899	6.42138e-41	38	0.00586465	0	0.0471706	0.00489473	9.63702	5.57859e-22	0.773443	8.82778	0.012108	5.58025e-19	37	19	3189496	19	3140496	R			TRUE	NA	NCLN	NM_020170	Body	chr19:3189821-3190043	N_Shore			NA	19:3140180-3140919			NA
cg06988336	0.0590397	0.0119829	1.47249e-06	22	474	0.0213436	0.0298233	0.474443	0.0624885	0.00511129	1.78655e-33	38	0.00747717	1.11022e-16	0.0597829	0.00620471	9.63509	5.68434e-22	0	1.79604	0.407375	5.67414e-19	37	16	89922397	16	88449898	F	rs73270331		NA	NA	SPIRE2	NM_032451	Body	chr16:89920497-89920740	S_Shore			NA	16:88449898-88450127			NA
cg26450228	0.045791	0.0112578	6.27305e-05	22	474	0.0753615	0.0581805	0.195655	0.0699699	0.00542488	5.8737e-37	38	0.00793592	0	0.0621082	0.00644638	9.63459	5.71211e-22	0.36185	3.13406	0.208664	5.68995e-19	37	17	64575581	17	62006043	F			TRUE	NA	PRKCA	NM_002737	Body					TRUE				NA
cg18551531	0.0339024	0.00939958	0.000370388	22	474	0.111719	0.0799845	0.162941	0.0574578	0.00432174	4.32197e-39	38	0.00632216	0	0.0503846	0.00523469	9.62513	6.26298e-22	0.593041	4.9145	0.0856702	6.22569e-19	37	19	2323913	19	2274913	R			NA	NA	LSM7	NM_016199	Body	chr19:2323912-2324127	Island			NA	19:2274913-2275516			NA
cg14188508	0.0499812	0.00770911	4.36283e-10	22	474	0.0760268	0.0373779	0.0423393	0.0524832	0.00523621	3.11733e-23	38	0.00765992	7.29972e-12	0.0517532	0.00537717	9.62462	6.29408e-22	0	0.483651	0.785193	6.24359e-19	37	19	11685647	19	11546647	F			NA	NA	ACP5;ACP5;ACP5;ACP5	NM_001611;NM_001111034;NM_001111036;NM_001111035	3'UTR;3'UTR;3'UTR;3'UTR	chr19:11689417-11689768	N_Shelf			NA				NA
cg13525276	0.0886807	0.0151008	1.28078e-08	22	474	0.0682002	0.0493286	0.167252	0.0934094	0.00850139	1.70882e-27	38	0.0124365	5.87308e-14	0.0906482	0.00942313	9.61975	6.59893e-22	0	0.273359	0.87225	6.53242e-19	37	14	81426012	14	80495765	F			NA	NA	TSHR;TSHR;TSHR	NM_001018036;NM_001142626;NM_000369	Body;Body;Body					NA		14:81425690-81426151	Unclassified	NA
cg03652336	0.042113	0.00968578	1.96149e-05	22	474	0.13114	0.0368912	0.000404519	0.0494171	0.00414404	5.7108e-32	38	0.0060622	3.33067e-16	0.0489558	0.00508955	9.61888	6.65502e-22	0.634223	5.46782	0.0649648	6.57431e-19	37	4	141017399	4	141236849	F			NA	NA	MAML3	NM_018717	Body					TRUE		4:141017179-141017620	Unclassified_Cell_type_specific	NA
cg19621710	0.0461647	0.0124874	0.000265208	22	474	0.0133685	0.0520616	0.797425	0.0598284	0.00456279	4.21519e-38	38	0.00667479	0	0.0562439	0.00584934	9.61543	6.88227e-22	0	1.61812	0.445277	6.78475e-19	37	1	1404170	1	1394033	R			NA	NA	ATAD3C	NM_001039211	3'UTR	chr1:1406844-1407821	N_Shelf			NA	1:1393631-1394193			TRUE
cg25700432	0.0517309	0.00998604	4.39084e-07	22	474	-0.0482233	0.0597296	0.419742	0.0591083	0.00488845	8.46046e-33	38	0.00715119	1.11022e-16	0.0556235	0.00578677	9.6122	7.10181e-22	0.413869	3.4122	0.181572	6.98674e-19	37	13	20797446	13	19695446	F	rs78235745		NA	NA	GJB6;GJB6;GJB6;GJB6	NM_006783;NM_001110219;NM_001110220;NM_001110221	Body;Body;Body;Body					NA	13:19695297-19695512			NA
cg26918117	0.0364991	0.00856614	2.83245e-05	22	474	-0.00673689	0.0740391	0.927527	0.0654078	0.00495755	1.53575e-38	38	0.00725228	0	0.0530042	0.00551961	9.60289	7.77323e-22	0.725603	7.28872	0.0261382	7.63155e-19	37	7	101603298	7	101390018	F			NA	NA	CUX1;CUX1;CUX1	NM_181500;NM_181552;NM_001913	Body;Body;Body					NA	7:101390014-101390102			NA
cg09306188	0.0709226	0.0147831	2.68416e-06	22	474	0.03056	0.0427221	0.474656	0.0970996	0.00780503	1.43131e-34	38	0.0114178	0	0.0848882	0.00884074	9.60193	7.84636e-22	0.452571	3.65344	0.16094	7.68754e-19	37	16	4733253	16	4673254	F	rs78699679	rs61734739	NA	NA	MGRN1;MGRN1;MGRN1;MGRN1	NM_015246;NM_001142291;NM_001142290;NM_001142289	Body;Body;Body;Body	chr16:4731561-4731835	S_Shore			NA		16:4732655-4733320	Gene_Associated	TRUE
cg12103569	0.0530778	0.0119403	1.29179e-05	22	474	0.0116163	0.0507784	0.819121	0.0854751	0.00660804	3.73503e-37	38	0.00966673	0	0.0713406	0.00743227	9.59876	8.09107e-22	0.658747	5.86075	0.053377	7.91105e-19	37	12	132258560	12	130824513	R			NA	NA	SFRS8	NM_004592	Body					TRUE		12:132258359-132258817	Gene_Associated	NA
cg26021714	0.0295394	0.0103019	0.0044717	22	474	0.0450836	0.0490209	0.358066	0.0613963	0.0044331	3.66565e-42	38	0.00648507	0	0.0522651	0.00545413	9.58267	9.45665e-22	0.708892	6.87029	0.0322207	9.22733e-19	37	14	21424117	14	20493957	R			NA	NA	RNASE2	NM_002934	Body					NA				NA
cg16044480	0.0397028	0.0084469	4.18066e-06	22	474	-0.0329775	0.0663809	0.619497	0.0499019	0.00402385	2.2714e-34	38	0.00588639	0	0.0461492	0.00481668	9.58113	9.59907e-22	0.170042	2.40976	0.299728	9.34718e-19	37	11	72451421	11	72129069	R			NA	NA	ARAP1	NM_001040118	5'UTR					TRUE		11:72451122-72451466	Promoter_Associated	NA
cg27230067	0.0340691	0.00927173	0.000288349	22	474	0.0124104	0.0628264	0.843468	0.0634556	0.00470235	3.49643e-40	38	0.00687895	0	0.0527109	0.00550326	9.57814	9.88124e-22	0.709882	6.89374	0.0318451	9.60235e-19	37	1	77933593	1	77706181	F			NA	NA	AK5;AK5	NM_174858;NM_012093	Body;Body					TRUE				NA
cg27185978	0.0481181	0.0117286	5.44081e-05	22	474	0.0438171	0.0519073	0.398887	0.0765994	0.00592204	3.75227e-37	38	0.0086632	0	0.0661433	0.00690643	9.57706	9.9843e-22	0.500457	4.00366	0.135088	9.68278e-19	37	8	25095288	8	25151205	R			NA	NA	DOCK5	NM_024940	Body					TRUE				NA
cg08280936	0.0443879	0.00636754	2.4983e-11	22	474	0.0293712	0.0333816	0.379245	0.0415241	0.00435234	3.10546e-21	38	0.00636693	6.94506e-11	0.0427131	0.00446191	9.57283	1.04023e-21	0	0.263795	0.876431	1.00677e-18	37	7	148981586	7	148612519	F	rs74885063		NA	NA	ZNF783	NR_015357	Body	chr7:148982079-148982675	N_Shore			TRUE		7:148981253-148982889	Promoter_Associated	TRUE
cg07073964	0.0571572	0.0123843	6.1213e-06	22	474	0.134464	0.0644162	0.0372223	0.0742703	0.0061455	9.07853e-33	38	0.00899009	1.11022e-16	0.0691969	0.0072293	9.57173	1.05127e-21	0.126707	2.29018	0.318195	1.01539e-18	37	19	698371	19	649371	R			NA	TRUE								NA				NA
cg03542778	0.0365865	0.00832522	1.60655e-05	22	474	-0.0303174	0.0501249	0.54549	0.0488024	0.00384097	6.04284e-36	38	0.00561885	0	0.0443348	0.00463738	9.56032	1.17391e-21	0.461858	3.71649	0.155946	1.13156e-18	37	15	45400492	15	43187784	F			NA	NA	DUOX2	NM_014080	Body	chr15:45403248-45404218	N_Shelf			NA				NA
cg14315912	0.0323975	0.00927133	0.000556767	22	474	-0.0322772	0.0453512	0.476886	0.0623338	0.00451673	6.90487e-42	38	0.00660741	0	0.0510771	0.0053433	9.55909	1.18793e-21	0.806574	10.3399	0.00568494	1.14276e-18	37	14	102677294	14	101747047	F			NA	NA	WDR20	NM_181291	Body	chr14:102680287-102680519	N_Shelf			TRUE	14:101746704-101747070			NA
cg14502319	0.0574659	0.0123871	5.50263e-06	22	474	0.026428	0.0655876	0.687118	0.067921	0.0055322	9.75791e-34	38	0.00809291	0	0.0643883	0.00673925	9.55423	1.24507e-21	0	0.837831	0.65776	1.19532e-18	37	12	125167409	12	123733362	R		rs75510902	NA	NA								TRUE				NA
cg18625627	0.0755672	0.0133027	3.52673e-08	22	474	0.0910396	0.0444503	0.0409324	0.0829877	0.00765322	7.78888e-27	38	0.0111957	1.24012e-13	0.0803095	0.00841106	9.54808	1.32116e-21	0	0.242582	0.885776	1.26582e-18	37	14	81426015	14	80495768	F			NA	NA	TSHR;TSHR;TSHR	NM_001018036;NM_001142626;NM_000369	Body;Body;Body					NA		14:81425690-81426151	Unclassified	NA
cg09397579	0.0419837	0.0105416	8.80989e-05	22	474	0.00464457	0.0651903	0.943223	0.0611081	0.00472398	3.70301e-37	38	0.00691059	0	0.0549642	0.00575686	9.54761	1.3272e-21	0.31093	2.90246	0.234281	1.26907e-18	37	7	151511901	7	151142834	F			NA	NA	PRKAG2;PRKAG2;PRKAG2	NM_001040633;NM_001040633;NM_016203	1stExon;5'UTR;Body					TRUE				NA
cg03887528	0.0714659	0.013002	9.09901e-08	22	474	0.0559887	0.0484701	0.248449	0.0796204	0.007032	4.68068e-29	38	0.0102869	9.99201e-15	0.0759287	0.00795787	9.54134	1.40999e-21	0	0.415844	0.81227	1.34553e-18	37	2	231090531	2	230798775	F			NA	NA	SP140;SP140;SP140;SP140	NM_007237;NM_007237;NM_001005176;NM_001005176	5'UTR;1stExon;1stExon;5'UTR					NA		2:231090068-231091293	Promoter_Associated	NA
cg07223106	0.0412937	0.0115052	0.000395149	22	474	-0.0301017	0.0481743	0.53228	0.0670148	0.00498072	5.77622e-40	38	0.00728617	0	0.0582101	0.00610596	9.53333	1.52315e-21	0.713576	6.98264	0.0304606	1.45062e-18	37	1	233155919	1	231222542	R			NA	NA	PCNXL2	NM_014801	Body					TRUE				NA
cg01145119	0.0397262	0.0113453	0.000542626	22	474	-0.146301	0.0753272	0.0525258	0.0785222	0.00564899	1.89591e-42	38	0.00826375	0	0.0634249	0.00665355	9.53248	1.53564e-21	0.870573	15.4527	0.000441052	1.45898e-18	37	8	144441955	8	144513330	F	rs9694798		NA	NA				chr8:144441870-144442438	Island			NA	8:144512982-144514223			NA
cg27588384	0.0419411	0.00985501	2.89281e-05	22	474	-0.0781715	0.0748984	0.296995	0.0581787	0.00454449	1.88746e-36	38	0.00664802	0	0.0523935	0.00549641	9.53232	1.53804e-21	0.59358	4.92102	0.0853914	1.45898e-18	37	3	45674281	3	45649285	F	rs3796363		NA	NA	LIMD1	NM_014240	Body					TRUE				NA
cg20363347	0.050828	0.00942673	1.54344e-07	22	474	0.0259953	0.0487333	0.593918	0.0620848	0.0053603	2.69318e-30	38	0.00784145	2.44249e-15	0.0570066	0.00598282	9.52839	1.5974e-21	0	1.25392	0.534213	1.51227e-18	37	11	69061473	11	68818049	F	rs75510559		NA	NA	MYEOV	NM_138768	TSS200					TRUE				TRUE
cg00206490	0.0464717	0.0117691	0.000100792	22	474	0.0288123	0.0321593	0.370611	0.0640843	0.00500296	1.72832e-36	38	0.00731869	0	0.0580796	0.00610209	9.51798	1.76574e-21	0.191651	2.47418	0.290228	1.66833e-18	37	16	89469729	16	87997230	F			NA	NA	ANKRD11	NM_013275	5'UTR					TRUE	16:87997042-87997347	16:89469422-89469869	Unclassified_Cell_type_specific	NA
cg17208953	0.044956	0.0108253	4.4319e-05	22	474	0.0343397	0.0605186	0.570613	0.0659756	0.00518647	5.04617e-36	38	0.00758715	0	0.0587938	0.00618061	9.51262	1.85919e-21	0.25741	2.69328	0.260113	1.75316e-18	37	12	108054842	12	106578972	R			NA	NA								TRUE				NA
cg16554534	0.0544306	0.00972252	5.39981e-08	22	474	0.0115577	0.0433494	0.789845	0.0471992	0.00415816	3.43448e-29	38	0.00608286	8.54872e-15	0.0487078	0.00512065	9.51204	1.86965e-21	0	1.14241	0.564844	1.75955e-18	37	17	73238513	17	70750108	R		rs52809447	NA	NA	GGA3;GGA3	NM_014001;NM_138619	Body;Body					NA	17:70750032-70750119	17:73238499-73238946	Promoter_Associated_Cell_type_specific	NA
cg10615580	0.0555237	0.0130267	2.81522e-05	22	474	0.0333683	0.06801	0.623841	0.0717827	0.00572881	4.95052e-35	38	0.00838053	0	0.0666657	0.00701044	9.50948	1.91616e-21	0	1.3441	0.510662	1.79976e-18	37	17	79005548	17	76620143	F			NA	NA	FLJ90757	NR_026857	Body	chr17:79006584-79006835	N_Shore			NA	17:76619872-76620406			NA
cg25558617	0.0436181	0.0103117	3.22218e-05	22	474	-0.0156185	0.0749627	0.835018	0.0640732	0.00502307	3.30329e-36	38	0.00734811	0	0.0567233	0.00596519	9.50905	1.9242e-21	0.436145	3.54701	0.169737	1.80376e-18	37	8	128857923	8	128927105	F	rs28456278		NA	NA	PVT1	NR_003367	Body					TRUE				NA
cg26915799	0.0512625	0.0109741	4.76544e-06	22	474	0.0647042	0.0406532	0.111937	0.0532755	0.00447812	7.85557e-32	38	0.00655092	4.44089e-16	0.0529713	0.00557185	9.50694	1.96347e-21	0	0.109699	0.946628	1.83697e-18	37	1	201852272	1	200118895	R			NA	NA	IPO9	NM_018085	3'UTR					TRUE				TRUE
cg04674832	0.0498661	0.0102022	1.76856e-06	22	474	-0.0457612	0.050778	0.3678	0.0525951	0.00432004	3.22937e-33	38	0.00631968	1.11022e-16	0.0507579	0.00534263	9.50054	2.0881e-21	0.460221	3.70522	0.156827	1.94974e-18	37	2	72078638	2	71932146	F			NA	NA				chr2:72079362-72079610	N_Shore			NA				NA
cg25574849	0.0779543	0.0143058	1.15693e-07	22	474	0.0313921	0.0489689	0.521698	0.0714465	0.00626862	2.06662e-29	38	0.0091702	6.66134e-15	0.0723244	0.00762605	9.48387	2.45031e-21	0	0.862738	0.649619	2.28349e-18	37	11	118269825	11	117775035	F			NA	NA	UBE4A	NM_004788	3'UTR	chr11:118272261-118272546	N_Shelf			NA		11:118269499-118269963	Gene_Associated_Cell_type_specific	NA
cg00736958	0.0249628	0.00767531	0.00129289	22	474	-0.00517505	0.0369417	0.888633	0.051734	0.00374904	7.02982e-42	38	0.00548437	0	0.041997	0.00443006	9.48	2.54282e-21	0.793987	9.70812	0.00779667	2.36079e-18	37	3	52099548	3	52074588	F			NA	NA	C3orf74	NR_027331	TSS1500					NA				NA
cg19710326	0.0377349	0.00890616	3.12993e-05	22	474	-0.0123478	0.0413153	0.765132	0.0476698	0.0037722	1.37872e-35	38	0.00551826	0	0.0441851	0.00466088	9.47999	2.54315e-21	0.284595	2.79562	0.247138	2.36079e-18	37	2	25609973	2	25463477	F			NA	NA	DTNB;DTNB;DTNB;DTNB;DTNB	NM_183361;NM_033148;NM_183360;NM_033147;NM_021907	Body;Body;Body;Body;Body					NA				NA
cg06419268	0.040466	0.0112202	0.000370742	22	474	-0.00778672	0.0370256	0.833492	0.0766612	0.005614	4.48621e-41	38	0.00821257	0	0.0618051	0.00652337	9.47441	2.68267e-21	0.808099	10.4221	0.00545606	2.48547e-18	37	1	206879950	1	204946573	R			NA	NA	MAPKAPK2;MAPKAPK2	NM_032960;NM_004759	Body;Body					TRUE		1:206879731-206879985	Unclassified_Cell_type_specific	TRUE
cg09940677	0.0397272	0.00749294	2.41651e-07	22	474	0.00620647	0.0383042	0.87133	0.0445813	0.00384925	2.70767e-30	38	0.00563096	2.44249e-15	0.0423305	0.00447075	9.46831	2.8442e-21	0	1.16989	0.557135	2.63001e-18	37	14	103415458	14	102485211	R		rs34455001	NA	NA	CDC42BPB	NM_006035	Body					TRUE		14:103415151-103416162	Unclassified	TRUE
cg23580000	0.0454404	0.0122103	0.000241853	22	474	0.055519	0.0699599	0.427716	0.0797554	0.00608258	4.22265e-38	38	0.00889805	0	0.0677241	0.00715349	9.46729	2.87197e-21	0.614591	5.18929	0.0746724	2.65056e-18	37	16	50322156	16	48879657	F	rs61731918		NA	TRUE	ADCY7	NM_001114	1stExon					NA				NA
cg07694319	0.0616431	0.0120857	6.46095e-07	22	474	0.0143313	0.0422244	0.734407	0.0673721	0.00571026	2.39596e-31	38	0.00835339	7.77156e-16	0.0641992	0.00678248	9.46544	2.92332e-21	0	1.58381	0.45298	2.69274e-18	37	16	70713203	16	69270704	F	rs56134708		NA	NA	MTSS1L	NM_138383	Body	chr16:70713461-70714379	N_Shore			TRUE		16:70712828-70713205	Unclassified_Cell_type_specific	NA
cg08764914	0.057482	0.0122483	4.31911e-06	22	474	0.0472108	0.04014	0.239946	0.0624239	0.00524224	6.9307e-32	38	0.00766873	4.44089e-16	0.060679	0.00641626	9.45707	3.16694e-21	0	0.232483	0.89026	2.91152e-18	37	5	79553422	5	79589178	F			NA	NA				chr5:79551369-79552294	S_Shore		RDMR	NA	5:79589023-79589399			TRUE
cg02135245	0.0258279	0.00923847	0.00555784	22	474	-0.0177864	0.0399235	0.656091	0.0559973	0.00399907	4.97887e-43	38	0.00585013	0	0.0463789	0.00490507	9.45528	3.22146e-21	0.804587	10.2347	0.00599181	2.95595e-18	37	17	998711	17	945461	R			NA	NA	ABR;ABR;ABR	NM_021962;NM_001092;NM_001159746	Body;Body;Body					NA	17:945090-945547			NA
cg08537847	0.035178	0.00889879	9.90203e-05	22	474	0.00764835	0.0282909	0.786976	0.0444447	0.00348592	3.55247e-36	38	0.00509946	0	0.0413301	0.00437134	9.45479	3.23671e-21	0.118322	2.2684	0.321679	2.96425e-18	37	5	148810203	5	148790396	R			NA	NA	MIR145;LOC728264	NR_029686;NR_027180	TSS200;Body					TRUE		5:148809741-148811204	Unclassified	TRUE
cg23059461	0.0448129	0.00907612	1.4021e-06	22	474	0.0522463	0.0358047	0.144971	0.0634836	0.00537251	1.95604e-31	38	0.0078593	6.66134e-16	0.0553961	0.0058612	9.45133	3.34559e-21	0.175714	2.42634	0.297253	3.05809e-18	37	10	72362694	10	72032700	R			NA	NA	PRF1;PRF1	NM_005041;NM_001083116	TSS200;TSS200	chr10:72360255-72360605	S_Shelf			NA		10:72361599-72363398	Unclassified_Cell_type_specific	NA
cg02176078	0.054963	0.0104107	2.70038e-07	22	474	-0.112367	0.0636819	0.0780977	0.0643534	0.00540791	7.5921e-32	38	0.00791109	4.44089e-16	0.059237	0.00626822	9.45037	3.37621e-21	0.745165	7.84821	0.0197598	3.08017e-18	37	11	1075679	11	1065679	F	rs72652891	rs72652890	NA	NA	MUC2	NM_002457	Body					NA	11:1065679-1065820			NA
cg13108141	0.0392715	0.0077104	6.68789e-07	22	474	-0.0424616	0.0311206	0.172886	0.046975	0.00384479	1.95566e-33	38	0.00562445	1.11022e-16	0.0424884	0.00449628	9.44968	3.39854e-21	0.757919	8.26169	0.0160693	3.09463e-18	37	7	129590607	7	129377843	R			NA	NA	UBE2H;UBE2H	NM_003344;NM_182697	Body;Body	chr7:129592032-129592891	N_Shore			NA				NA
cg02720566	0.0310837	0.00508879	3.57516e-09	22	474	0.0127431	0.0221502	0.565278	0.0386458	0.00360774	3.06533e-26	38	0.00527767	2.43361e-13	0.0341417	0.00361418	9.4466	3.50003e-21	0.0112515	2.02276	0.363717	3.18097e-18	37	19	18230196	19	18091196	F			NA	NA	MAST3	NM_015016	Body	chr19:18228622-18229284	S_Shore			NA		19:18230169-18230334	Promoter_Associated	NA
cg00005619	0.0281386	0.00801599	0.000525821	22	474	-0.0256529	0.0572612	0.654297	0.0617185	0.00447523	7.8097e-42	38	0.0065467	0	0.0477072	0.00505077	9.44553	3.53613e-21	0.835813	12.1812	0.002264	3.20767e-18	37	11	47608722	11	47565298	R			NA	NA	FAM180B	NM_001164379	Body	chr11:47611138-47612438	N_Shelf			NA				NA
cg23754918	0.0487658	0.0125027	0.000121792	22	474	0.0346805	0.0276494	0.210168	0.0653314	0.00517769	1.73636e-35	38	0.0075743	0	0.0595204	0.00630743	9.43654	3.85275e-21	0.0635028	2.13562	0.343761	3.48825e-18	37	7	2653733	7	2620259	R			NA	NA	IQCE;IQCE	NM_152558;NM_001100390	3'UTR;3'UTR				RDMR	TRUE	7:2620167-2620260			TRUE
cg04523589	0.0330423	0.0104763	0.00179588	22	474	-0.0281192	0.0619905	0.650258	0.0614648	0.00453501	1.65195e-40	38	0.00663415	0	0.052669	0.00558209	9.43536	3.89641e-21	0.712892	6.96602	0.0307148	3.5211e-18	37	3	48265146	3	48240150	F			NA	TRUE	CAMP	NM_004345	1stExon					NA				NA
cg26628751	0.0690766	0.0140509	1.54914e-06	22	474	0.00881719	0.0613493	0.885763	0.0762666	0.00641643	8.87436e-32	38	0.00938643	4.44089e-16	0.073009	0.00774266	9.42945	4.12258e-21	0	1.29358	0.523723	3.71844e-18	37	17	80981644	17	78574933	F			NA	NA	B3GNTL1	NM_001009905	Body	chr17:80983038-80983563	N_Shore			NA	17:78574823-78575038			NA
cg03541887	0.0669426	0.0123741	1.41014e-07	22	474	0.0863193	0.0479897	0.0725097	0.0669388	0.00608506	1.48924e-27	38	0.00890168	5.4845e-14	0.0673698	0.00714559	9.42816	4.17329e-21	0	0.159455	0.923368	3.75708e-18	37	1	248903323	1	246969946	F	rs35436147		NA	NA	LOC646627	NM_001085474	TSS200					NA				NA
cg26601496	0.0274591	0.00759485	0.000358756	22	474	0.0358957	0.0714557	0.615585	0.0578142	0.004287	3.89429e-40	38	0.00627133	0	0.045464	0.00482476	9.42307	4.38101e-21	0.789832	9.51621	0.00858184	3.93665e-18	37	1	204955125	1	203221748	R			NA	NA	NFASC;NFASC;NFASC;NFASC	NM_001005388;NM_001160331;NM_015090;NM_001160332	Body;Body;Body;Body	chr1:204950982-204951210	S_Shelf			NA				NA
cg10606730	0.0298423	0.00804736	0.000254099	22	474	0.0340064	0.0391759	0.385676	0.04412	0.00344876	2.10542e-36	38	0.0050451	0	0.04002	0.00424931	9.41801	4.59738e-21	0.124159	2.28352	0.319257	4.12331e-18	37	1	22456024	1	22328611	R			NA	NA	WNT4	NM_030761	Body	chr1:22456023-22456225	Island			NA				NA
cg07933720	0.0828739	0.0166084	1.09513e-06	22	474	0.0145627	0.0511693	0.776039	0.0882186	0.00744214	1.27877e-31	38	0.0108869	5.55112e-16	0.084401	0.00896427	9.41527	4.71858e-21	0	1.99423	0.368942	4.21687e-18	37	4	77468187	4	77687211	R			NA	NA	SHROOM3	NM_020859	Body					TRUE				NA
cg17582615	0.0340915	0.00980337	0.000591305	22	474	0.0725484	0.05742	0.206854	0.0638264	0.00484467	1.94482e-38	38	0.00708714	0	0.0538077	0.00571495	9.41525	4.71936e-21	0.674783	6.14974	0.0461957	4.21687e-18	37	13	44986657	13	43884657	R			NA	NA								TRUE				NA
cg22675767	0.0453481	0.00906189	1.02304e-06	22	474	-0.0207896	0.0638733	0.744916	0.0494877	0.00420324	3.16653e-31	38	0.00614881	8.88178e-16	0.0477477	0.00507201	9.41397	4.77757e-21	0	1.30156	0.521638	4.26089e-18	37	1	1234367	1	1224230	F			NA	NA	ACAP3	NM_030649	Body					NA				TRUE
cg20765716	0.0558789	0.0155725	0.000396369	22	474	-0.0869266	0.0372774	0.0199981	0.0905796	0.00640609	8.20935e-44	38	0.00937131	0	0.0738925	0.00784947	9.41369	4.79011e-21	0.913497	23.1205	9.53783e-06	4.26411e-18	37	17	3704602	17	3651351	F			NA	NA	ITGAE	NM_002208	TSS200					NA				NA
cg09636302	0.0865931	0.0187958	6.35114e-06	22	474	-0.0109006	0.0541852	0.840624	0.109483	0.00879282	1.25985e-34	38	0.0128628	0	0.0980028	0.0104171	9.40789	5.06211e-21	0.615719	5.20453	0.0741055	4.49785e-18	37	12	96389483	12	94913614	F			NA	NA	HAL	NM_002108	Body	chr12:96389405-96389675	Island			NA	12:94913582-94913735			NA
cg24894783	0.0500206	0.0107082	4.76512e-06	22	474	0.00986803	0.0596893	0.868739	0.0736542	0.00600156	1.03315e-33	38	0.00877952	0	0.0634603	0.00674579	9.4074	5.08558e-21	0.463743	3.72955	0.154931	4.51031e-18	37	5	10577031	5	10630031	R			NA	NA	ANKRD33B	NM_001164440	Body					TRUE				NA
cg01040749	0.0545585	0.0117434	5.33944e-06	22	474	0.0114695	0.0727625	0.874796	0.0801768	0.00653525	1.08462e-33	38	0.00956025	0	0.0693645	0.00737585	9.40428	5.23871e-21	0.428864	3.5018	0.173618	4.63749e-18	37	10	134400440	10	134250430	R			NA	NA	INPP5A	NM_005539	Body					NA	10:134250320-134250497			NA
cg24693635	0.0300848	0.00758812	9.45871e-05	22	474	0.0792979	0.0732161	0.279164	0.0510282	0.0039869	1.95879e-36	38	0.00583234	0	0.0433936	0.00461503	9.40267	5.31972e-21	0.6024	5.03019	0.0808554	4.70048e-18	37	1	5968728	1	5891315	F			NA	NA	NPHP4	NM_015102	Body					NA	1:5891236-5891320			NA
cg23770271	0.0338916	0.00961378	0.000498183	22	474	0.0375577	0.0385427	0.330184	0.0587989	0.00450226	8.05249e-38	38	0.00658624	0	0.0505841	0.00538026	9.4018	5.36394e-21	0.573075	4.68467	0.0961032	4.7308e-18	37	17	3704471	17	3651220	R		rs75053057	NA	NA	ITGAE;ITGAE	NM_002208;NM_002208	1stExon;5'UTR			low-CpG:3651209-3651247		NA				NA
cg19583076	0.035714	0.0067773	2.83475e-07	22	474	0.0110779	0.0257521	0.667204	0.0457021	0.0039351	1.89472e-30	38	0.00575656	1.9984e-15	0.0406575	0.00432515	9.40025	5.44325e-21	0.236447	2.61933	0.26991	4.79189e-18	37	19	42381099	19	47072939	R			NA	NA	CD79A;CD79A	NM_001783;NM_021601	TSS200;TSS200					NA		19:42380991-42381409	Unclassified_Cell_type_specific	NA
cg23128584	0.0755062	0.0143308	2.8467e-07	22	474	-0.0408271	0.0416558	0.327383	0.105267	0.00849009	2.34528e-34	38	0.0124199	0	0.0860602	0.00915611	9.39921	5.49753e-21	0.836234	12.2126	0.00222882	4.83076e-18	37	10	323649	10	313649	F			NA	NA	DIP2C	NM_014974	Body					NA	10:313625-313810			NA
cg04094640	0.048727	0.0102132	3.03162e-06	22	474	0.0956337	0.0361262	0.00830416	0.060283	0.00529894	2.60173e-29	38	0.00775168	7.43849e-15	0.0571825	0.00608634	9.39521	5.71053e-21	0	1.97826	0.371899	5.0087e-18	37	16	27237122	16	27144623	F			NA	NA	NSMCE1	NM_145080	Body					NA	16:27144589-27144768			NA
cg12723251	0.0603358	0.00998559	5.12866e-09	22	474	-0.0414517	0.0426502	0.331446	0.0485999	0.00441935	1.54482e-27	38	0.00646495	5.58442e-14	0.0505762	0.00538346	9.39474	5.73575e-21	0.649402	5.70453	0.0577134	5.02159e-18	37	1	230414987	1	228481610	R			NA	NA	GALNT2	NM_004481	Body	chr1:230415342-230415689	N_Shore			NA				NA
cg08621778	0.0531034	0.0122014	1.92575e-05	22	474	-0.0635505	0.0443455	0.152297	0.0720127	0.00560027	9.46857e-37	38	0.00819248	0	0.0631561	0.00672293	9.39415	5.76839e-21	0.800228	10.0114	0.00669962	5.04092e-18	37	1	202102420	1	200369043	R	rs59850671		NA	NA	ARL8A	NM_138795	3'UTR					TRUE				NA
cg08703857	0.072846	0.0117644	2.25142e-09	22	474	-0.0090054	0.0371774	0.808677	0.067037	0.00622182	1.60078e-26	38	0.00910174	1.76748e-13	0.0663854	0.00706751	9.39304	5.82913e-21	0.547404	4.41895	0.109758	5.08469e-18	37	7	2653651	7	2620177	F			NA	NA	IQCE;IQCE	NM_152558;NM_001100390	3'UTR;3'UTR				RDMR	TRUE	7:2620167-2620260			TRUE
cg15878616	0.0550304	0.0118802	5.67951e-06	22	474	0.0112131	0.0411962	0.78556	0.0853196	0.00684462	1.0702e-34	38	0.0100128	0	0.0706858	0.00752735	9.39052	5.97055e-21	0.66424	5.95663	0.0508784	5.19854e-18	37	20	52492209	20	51925616	F	rs6126997	rs76557525	NA	NA	SUMO1P1	NR_002189	Body					NA				NA
cg13221899	0.0533295	0.0162364	0.00115894	22	474	-0.0298442	0.049538	0.547076	0.118573	0.00838875	8.75778e-44	38	0.0122717	0	0.0901654	0.00960421	9.38811	6.10855e-21	0.877859	16.3745	0.000278177	5.30901e-18	37	13	103426862	13	102224863	F	rs55907129		NA	NA	C13orf27	NM_138779	TSS1500	chr13:103425298-103426887	Island			NA	13:102223316-102224912			NA
cg26136772	0.0578822	0.0149944	0.000142371	22	474	0.149436	0.0575157	0.00957513	0.0883205	0.00718494	8.18471e-34	38	0.0105107	0	0.0798501	0.00851196	9.38093	6.53917e-21	0.53048	4.25967	0.118857	5.67293e-18	37	7	4754681	7	4721207	R			NA	NA	FOXK1	NM_001037165	Body	chr7:4757802-4758037	N_Shelf			TRUE	7:4721028-4721208			NA
cg23004527	0.0357096	0.00874738	5.90789e-05	22	474	-0.00602646	0.07038	0.931788	0.0493018	0.00393077	4.27082e-35	38	0.00575022	0	0.0449628	0.00479384	9.37929	6.64209e-21	0.0963573	2.21326	0.330671	5.75176e-18	37	19	3390353	19	3341353	R			NA	NA	NFIC;NFIC	NM_005597;NM_205843	Body;Body	chr19:3387963-3388203	S_Shelf			NA				TRUE
cg20692268	0.077573	0.0136279	3.31912e-08	22	474	0.0843708	0.0521318	0.106038	0.0770528	0.00723967	6.23594e-26	38	0.0105907	3.45168e-13	0.0774273	0.00825687	9.37733	6.7665e-21	0	0.0191047	0.990493	5.84888e-18	37	1	25358981	1	25231568	F			NA	NA								TRUE		1:25357957-25359295	Unclassified	NA
cg18563860	0.043963	0.0103062	2.77551e-05	22	474	0.0235828	0.0666033	0.72339	0.0635326	0.00511167	1.64388e-34	38	0.00747773	0	0.0565115	0.0060276	9.37545	6.88781e-21	0.233279	2.60851	0.271375	5.94297e-18	37	20	57583391	20	57016786	R			NA	NA	CTSZ	NM_001336	TSS1500	chr20:57581902-57582595	S_Shore			NA		20:57583352-57583596	Unclassified_Cell_type_specific	NA
cg14486857	-0.0391774	0.00908923	2.30048e-05	22	474	0.0292174	0.0899455	0.745407	-0.0591048	0.00472869	7.15128e-35	38	0.00691748	0	-0.0514937	0.00549434	-9.37213	7.10805e-21	0.48078	3.85193	0.145735	6.12193e-18	37	11	977048	11	967048	F			NA	NA	AP2A2	NM_012305	Body	chr11:976949-977193	Island			TRUE	11:967036-967596	11:976845-977170	Unclassified_Cell_type_specific	TRUE
cg14938677	0.0271944	0.00934593	0.00392411	22	474	0.0476893	0.0430057	0.267864	0.0520206	0.00389961	2.46028e-39	38	0.00570463	0	0.0453122	0.00483831	9.3653	7.58374e-21	0.611197	5.14399	0.0763831	6.51986e-18	37	7	127231698	7	127018934	F			NA	NA	ARF5	NM_001662	3'UTR	chr7:127227758-127229039	S_Shelf			NA				NA
cg27123392	0.0624019	0.0116276	1.75111e-07	22	474	0.0625528	0.0473843	0.187241	0.0740266	0.00666066	4.44551e-28	38	0.00974371	3.01981e-14	0.0690692	0.00737717	9.36257	7.78237e-21	0	0.606561	0.738392	6.67859e-18	37	15	50570473	15	48357765	R			NA	NA	GABPB1;GABPB1	NM_016654;NM_005254	3'UTR;3'UTR					NA				NA
cg10149296	0.0588678	0.0115449	6.50637e-07	22	474	0.0380496	0.0597143	0.524213	0.066077	0.00575143	7.58099e-30	38	0.00841362	3.9968e-15	0.0632495	0.00675588	9.36214	7.81369e-21	0	0.435076	0.804497	6.69343e-18	37	2	20795912	2	20659393	R			TRUE	NA								NA		2:20795111-20796013	Unclassified_Cell_type_specific	NA
cg11153071	0.0491527	0.0107976	8.09717e-06	22	474	0.0593028	0.0366461	0.106072	0.0758596	0.00629632	1.39101e-32	38	0.00921072	2.22045e-16	0.0644238	0.0068828	9.36012	7.96453e-21	0.438409	3.56131	0.168528	6.81042e-18	37	17	78748077	17	76362672	R			NA	NA	RPTOR;RPTOR	NM_001163034;NM_020761	Body;Body					NA	17:76362529-76362686			NA
cg15059548	0.053696	0.00929014	2.09497e-08	22	474	0.0414592	0.0380605	0.276409	0.0582107	0.00545121	4.33062e-26	38	0.00797443	2.88436e-13	0.0559297	0.0059759	9.35921	8.0338e-21	0	0.284175	0.867545	6.85735e-18	37	7	47344634	7	47311159	F			NA	NA	TNS3	NM_022748	Body			low-CpG:47311095-47311281		NA				NA
cg08691235	0.0557238	0.0122334	7.99527e-06	22	474	0.026659	0.0540763	0.62218	0.0632163	0.00526959	2.521e-32	38	0.00770874	2.22045e-16	0.0605932	0.00647497	9.35807	8.12062e-21	0	0.66801	0.71605	6.91908e-18	37	2	179395935	2	179104181	F	rs3813250		NA	NA	TTN;TTN;TTN;MIR548N;TTN	NM_133378;NM_133432;NM_003319;NR_031666;NM_133437	Body;Body;Body;Body;Body					NA	2:179104131-179104182			NA
cg27061485	0.0424767	0.0111803	0.000180062	22	474	0.0502245	0.0650341	0.440218	0.0582925	0.00463489	2.83492e-35	38	0.00678026	0	0.0540098	0.00577457	9.35303	8.5173e-21	0	1.46647	0.480354	7.24414e-18	37	16	88989387	16	87516888	F			NA	NA	CBFA2T3;CBFA2T3	NM_175931;NM_005187	5'UTR;Body					NA	16:87516521-87517035			TRUE
cg18537205	0.0493148	0.0123851	8.83999e-05	22	474	0.14662	0.0384547	0.000149902	0.0795463	0.00675961	3.38061e-31	38	0.00988845	8.88178e-16	0.0708374	0.0075761	9.35012	8.75495e-21	0.739556	7.67919	0.0215023	7.43301e-18	37	10	114575091	10	114565081	R			NA	NA	VTI1A	NM_145206	Body					NA	10:114564797-114565105			NA
cg02489202	0.035792	0.0101249	0.000480991	22	474	0.0322484	0.0323044	0.318506	0.0554039	0.00431839	1.3476e-36	38	0.00631726	0	0.0494354	0.00528732	9.34981	8.78042e-21	0.331438	2.9915	0.224081	7.4414e-18	37	3	45505334	3	45480338	F			NA	NA	LARS2	NM_015340	Body					TRUE				NA
cg25075684	0.0552399	0.010744	5.30171e-07	22	474	0.0330411	0.050474	0.512936	0.0702721	0.00609687	5.03026e-30	38	0.00891895	3.33067e-15	0.0635749	0.00679994	9.34932	8.82117e-21	0	1.53164	0.464953	7.46268e-18	37	7	2933297	7	2899823	R			NA	NA								NA		7:2933177-2933417	Unclassified_Cell_type_specific	NA
cg02359160	0.0377987	0.0100291	0.000202134	22	474	0.0277748	0.0397136	0.484555	0.054718	0.00431767	8.96032e-36	38	0.00631621	0	0.0495192	0.00529685	9.3488	8.86448e-21	0.146393	2.343	0.309902	7.48604e-18	37	1	45189875	1	44962462	F	rs71817469		NA	NA	C1orf228	NM_001145636	Body	chr1:45189705-45190558	Island			NA	1:44962312-44963533	1:45189646-45190024	Promoter_Associated	NA
cg02086839	0.0606274	0.0133063	7.95209e-06	22	474	0.0374535	0.0683328	0.583801	0.0786498	0.00653202	1.518e-32	38	0.00955552	2.22045e-16	0.0720713	0.00771196	9.34539	9.15484e-21	0	1.47027	0.479442	7.7176e-18	37	8	144403439	8	144474814	R			NA	NA	TOP1MT	NM_052963	Body	chr8:144403266-144403524	Island			NA	8:144474483-144477654			NA
cg09100014	0.0237158	0.00878434	0.00738502	22	474	0.0591063	0.0696815	0.396607	0.0558476	0.0040578	1.12274e-41	38	0.00593605	0	0.0458407	0.00490616	9.3435	9.32018e-21	0.783124	9.22187	0.0099425	7.83823e-18	37	16	85937496	16	84494997	F	rs13330025		NA	NA	IRF8	NM_002163	Body				CDMR	NA				NA
cg21227325	0.0525271	0.010638	1.40049e-06	22	474	0.0370707	0.0696832	0.594908	0.0737329	0.006248	2.32624e-31	38	0.00914003	6.66134e-16	0.0644559	0.00689856	9.34338	9.33079e-21	0.181012	2.44204	0.29493	7.83823e-18	37	9	78776599	9	77966419	R			NA	NA	PCSK5	NM_006200	Body					TRUE				NA
cg06591011	0.0540977	0.0134533	7.55665e-05	22	474	-0.0507017	0.0481733	0.292951	0.0620916	0.00488613	5.90038e-36	38	0.00714779	0	0.0584577	0.00625868	9.34025	9.61086e-21	0.63624	5.49813	0.0639876	8.05205e-18	37	4	111086137	4	111305586	F	rs80063223	rs10008890	NA	NA	ELOVL6;ELOVL6	NM_024090;NM_001130721	Body;Body					TRUE				NA
cg20627754	0.0663644	0.0123688	1.76202e-07	22	474	0.000411751	0.053585	0.993871	0.0740728	0.00651499	2.80374e-29	38	0.00953061	7.77156e-15	0.0698233	0.0074756	9.34016	9.61908e-21	0	1.95496	0.376259	8.05205e-18	37	2	232582394	2	232290638	R			NA	NA								TRUE		2:232581964-232582421	Unclassified_Cell_type_specific	NA
cg02083676	0.0411507	0.0138812	0.00330789	22	474	-0.0579216	0.0646993	0.370974	0.0914361	0.00656356	1.2715e-42	38	0.00960166	0	0.0732096	0.00783848	9.33976	9.65507e-21	0.846686	13.0451	0.00146991	8.06802e-18	37	3	127311156	3	128793846	R			NA	NA				chr3:127308568-127310132	S_Shore			NA	3:128793841-128793882			NA
cg27027375	0.0395595	0.0101623	0.000125474	22	474	-0.0571872	0.059871	0.33983	0.0583746	0.00455224	1.45866e-36	38	0.00665936	0	0.0517791	0.00554602	9.33627	9.97862e-21	0.651522	5.73925	0.0567202	8.32381e-18	37	4	6695319	4	6746220	F			NA	NA	S100P	NM_005980	TSS1500					NA				NA
cg00883689	0.110348	0.0186752	1.05536e-08	22	474	0.130559	0.0670714	0.0519985	0.0878222	0.00851236	1.70896e-24	38	0.0124525	1.75648e-12	0.0955893	0.0102391	9.33574	1.00286e-20	0	1.28541	0.525868	8.35093e-18	37	2	54802904	2	54656408	F			NA	NA	SPTBN1;SPTBN1	NM_178313;NM_003128	Body;Body					TRUE				NA
cg09502149	0.0464209	0.0113821	6.00211e-05	22	474	0.0437045	0.0565887	0.440194	0.0612377	0.00496628	5.22744e-34	38	0.00726505	0	0.0567953	0.00608836	9.32852	1.07361e-20	0	1.25818	0.533076	8.92449e-18	37	1	43406792	1	43179379	R			NA	NA	SLC2A1	NM_006516	Body					TRUE				TRUE
cg23499749	0.0293644	0.0103127	0.00475292	22	474	-0.0540878	0.0317227	0.0886487	0.064042	0.00448376	1.22328e-44	38	0.00655918	0	0.0508597	0.00545221	9.32828	1.07605e-20	0.896525	19.3283	6.3521e-05	8.92918e-18	37	2	113345365	2	113061836	R			NA	NA	CHCHD5	NM_032309	Body	chr2:113341684-113342453	S_Shelf			NA				NA
cg19529621	-0.0457569	0.0148409	0.00226447	22	474	0.0405792	0.0962786	0.67354	-0.0990764	0.00724252	3.27772e-41	38	0.0105949	0	-0.080108	0.00858863	-9.32722	1.08689e-20	0.802646	10.1341	0.00630102	9.00346e-18	37	12	2045722	12	1915983	R			NA	NA								TRUE				TRUE
cg09043456	0.0618342	0.0125119	1.37218e-06	22	474	0.0483815	0.0824254	0.557417	0.0669781	0.00579837	3.80322e-30	38	0.00848229	2.88658e-15	0.0652361	0.00699562	9.32529	1.10682e-20	0	0.157916	0.924079	9.15272e-18	37	17	79024087	17	76638682	R	rs4969365		NA	NA	BAIAP2;BAIAP2;BAIAP2;BAIAP2	NM_017450;NM_006340;NM_001144888;NM_017451	Body;Body;Body;Body	chr17:79026043-79026355	N_Shore			NA	17:76638639-76639369			TRUE
cg26959655	0.0419489	0.00977057	2.47074e-05	22	474	0.0755505	0.0419485	0.0721417	0.0712385	0.0057977	8.68401e-34	38	0.0084813	0	0.0590373	0.00633148	9.32442	1.11597e-20	0.621459	5.28344	0.0712387	9.21242e-18	37	8	103379529	8	103448705	R			NA	NA	UBR5	NM_015902	Body					TRUE				NA
cg14101659	0.0656619	0.0120664	1.20112e-07	22	474	0.102832	0.0612608	0.0936906	0.0801605	0.00736849	5.37893e-27	38	0.0107792	1.03251e-13	0.0742182	0.0079704	9.31174	1.2576e-20	0	1.0249	0.599027	1.03624e-17	37	6	503773	6	448773	R			NA	NA	EXOC2	NM_018303	Body					NA	6:448735-448888			NA
cg07039378	0.0686319	0.0146618	4.56047e-06	22	474	0.0218633	0.0374402	0.559445	0.0920669	0.00759623	6.07747e-33	38	0.0111123	1.11022e-16	0.0802498	0.0086183	9.31156	1.25963e-20	0.52275	4.19067	0.123029	1.03624e-17	37	7	73645723	7	73283659	F		rs73705356	NA	NA								NA	7:73283636-73283867	7:73645708-73645878	Gene_Associated_Cell_type_specific	NA
cg22100563	0.0575357	0.0118024	1.87752e-06	22	474	0.0550576	0.0270232	0.0419955	0.0629492	0.00560616	1.29699e-28	38	0.0082011	1.64313e-14	0.060828	0.00653491	9.30817	1.30055e-20	0	0.190309	0.909233	1.06807e-17	37	20	62505188	20	61975632	R			NA	NA	TPD52L2;TPD52L2;TPD52L2;TPD52L2;TPD52L2;TPD52L2	NM_199361;NM_199362;NM_199359;NM_199363;NM_199360;NM_003288	Body;Body;Body;Body;Body;Body	chr20:62509163-62509369	N_Shelf			NA				TRUE
cg08418670	0.0401227	0.00976771	5.32991e-05	22	474	-0.012095	0.0319289	0.704948	0.0566961	0.0044615	5.89206e-36	38	0.00652662	0	0.0497928	0.00534995	9.30715	1.31308e-20	0.658464	5.8559	0.0535066	1.07651e-17	37	19	4374567	19	4325567	F			NA	NA	SH3GL1	NM_003025	Body	chr19:4371729-4371952	S_Shelf		RDMR	NA				TRUE
cg04913803	0.0409843	0.0106734	0.000154064	22	474	0.0726122	0.0729898	0.320174	0.0659578	0.00522558	1.65063e-35	38	0.00764436	0	0.0575997	0.00619242	9.30164	1.38302e-20	0.453714	3.66109	0.160326	1.1319e-17	37	14	77510549	14	76580302	F	rs77474515	rs75895977	NA	NA								TRUE				NA
cg07551060	0.0736075	0.011082	1.74637e-10	22	474	0.0292932	0.0483974	0.545206	0.0621271	0.00645938	1.504e-21	38	0.00944926	4.87159e-11	0.0661466	0.00711223	9.30041	1.39904e-20	0	1.21405	0.544969	1.14305e-17	37	10	121075316	10	121065306	F			NA	NA	GRK5	NM_005308	Body					TRUE		10:121075133-121075401	Unclassified	TRUE
cg08698943	0.0774104	0.0137755	4.84489e-08	22	474	0.0803063	0.0511583	0.116936	0.0755954	0.00713524	1.02606e-25	38	0.010438	4.40981e-13	0.0763617	0.00821158	9.29928	1.41406e-20	0	0.0171295	0.991472	1.15334e-17	37	10	3509758	10	3499758	F			NA	NA							CDMR	NA				TRUE
cg04464719	0.0378027	0.00864938	1.78098e-05	22	474	-0.0111715	0.0292717	0.702842	0.0597332	0.00469847	5.51556e-36	38	0.00687327	0	0.0492044	0.00529244	9.29712	1.44302e-20	0.76015	8.33855	0.0154635	1.17496e-17	37	17	3824422	17	3771171	F			NA	NA				chr17:3827795-3828137	N_Shelf			NA	17:3771124-3771259			NA
cg24561419	0.0557657	0.0154588	0.000369607	22	474	0.0166391	0.0427511	0.697244	0.0776181	0.00607072	2.30165e-36	38	0.00888069	0	0.0704499	0.00757851	9.29601	1.4582e-20	0.362678	3.13813	0.20824	1.1853e-17	37	5	79553606	5	79589362	F			NA	NA				chr5:79551369-79552294	S_Shore		CDMR	NA	5:79589023-79589399			TRUE
cg14392772	0.0724037	0.0119495	4.67852e-09	22	474	-0.00315278	0.0585732	0.957089	0.0700879	0.0066905	3.45124e-25	38	0.00978736	8.00471e-13	0.0697987	0.00750926	9.29501	1.47191e-20	0	1.59961	0.449417	1.1944e-17	37	9	123666481	9	122706302	R			NA	NA	TRAF1	NM_005658	3'UTR					NA		9:123666229-123666879	Unclassified_Cell_type_specific	NA
cg19198358	0.0475455	0.00833623	3.12944e-08	22	474	-0.0068351	0.0735255	0.925961	0.055042	0.0050776	8.06759e-27	38	0.00742789	1.26121e-13	0.051393	0.00553005	9.29341	1.4942e-20	0	1.08152	0.582306	1.21044e-17	37	8	1725179	8	1712586	F	rs7006711	rs35679284	NA	NA	CLN8	NM_018941	Body					NA	8:1712509-1712590			NA
cg12939085	0.0364782	0.00920628	9.54872e-05	22	474	-0.0372287	0.0586321	0.525673	0.0564138	0.00443846	5.72667e-36	38	0.00649291	0	0.0490848	0.00528443	9.28855	1.56398e-20	0.623803	5.31636	0.0700758	1.26482e-17	37	11	67166104	11	66922680	F			NA	NA	PPP1CA;PPP1CA;PPP1CA	NM_001008709;NM_206873;NM_002708	Body;Body;Body	chr11:67166292-67166522	N_Shore			NA	11:66922625-66923083			NA
cg05549575	0.035516	0.00738937	2.57765e-06	22	474	0.0700877	0.0644847	0.277472	0.0438404	0.00377612	1.98153e-30	38	0.00552398	2.10942e-15	0.0409931	0.00441399	9.28709	1.58566e-20	0	1.01865	0.600901	1.28016e-17	37	17	5137892	17	5078616	R			NA	NA	C17orf87	NM_207103	Body					NA		17:5137831-5138227	Unclassified_Cell_type_specific	NA
cg05962781	0.0245298	0.00959762	0.0111525	22	474	0.0564974	0.0585525	0.334937	0.0632544	0.00456385	3.20445e-42	38	0.00667634	0	0.0506774	0.00545686	9.28691	1.58832e-20	0.817866	10.9809	0.00412596	1.28016e-17	37	1	115599145	1	115400668	R			NA	NA	TSPAN2	NM_005725	Body					TRUE				NA
cg04848343	0.0654838	0.0148368	1.48098e-05	22	474	0.0516283	0.0596623	0.387157	0.0858707	0.00714612	2.00552e-32	38	0.0104539	2.22045e-16	0.0785549	0.00845935	9.28616	1.59953e-20	0	1.46957	0.479609	1.28702e-17	37	19	4544095	19	4495095	R			NA	NA	SEMA6B	NM_032108	Body	chr19:4543407-4544578	Island			NA	19:4494389-4495533			NA
cg25750408	0.0439648	0.00874047	9.05181e-07	22	474	-0.00808882	0.0627864	0.89753	0.057388	0.00493383	1.55775e-30	38	0.00721758	1.88738e-15	0.0514778	0.00554362	9.28597	1.60247e-20	0.133995	2.30946	0.315143	1.28722e-17	37	19	44159698	19	48851538	R			TRUE	NA	PLAUR;PLAUR;PLAUR	NM_002659;NM_001005376;NM_001005377	Body;Body;Body					NA				NA
cg02058628	0.042686	0.0095052	1.0599e-05	22	474	0.0159642	0.0330882	0.629624	0.0569622	0.00470787	7.71935e-33	38	0.00688702	1.11022e-16	0.0510508	0.00549942	9.28295	1.64849e-20	0.241171	2.63564	0.267719	1.32195e-17	37	1	2164542	1	2154402	F			NA	NA	SKI	NM_003036	Body	chr1:2158212-2161173	S_Shelf			NA	1:2154359-2154508			NA
cg16904859	0.045264	0.00869808	3.91402e-07	22	474	-0.00510623	0.0342466	0.881518	0.0561242	0.00484926	2.96106e-30	38	0.00709385	2.55351e-15	0.0503569	0.00542789	9.27743	1.73618e-20	0.448529	3.62667	0.16311	1.38994e-17	37	1	206849995	1	204916618	F	rs74147149		NA	NA								TRUE				NA
cg17983957	0.0285712	0.00838616	0.000758994	22	474	0.0599315	0.0695199	0.388949	0.0530057	0.00406703	1.12114e-37	38	0.00594955	0	0.0448982	0.00484065	9.27524	1.77225e-20	0.648763	5.69415	0.0580136	1.41644e-17	37	11	118083938	11	117589148	R			NA	NA	AMICA1;AMICA1;AMICA1	NM_153206;NM_153206;NM_001098526	1stExon;5'UTR;Body					NA				NA
cg13671299	0.0395447	0.0114878	0.000670053	22	474	0.202248	0.0586262	0.000595715	0.062965	0.00509613	3.9083e-34	38	0.007455	0	0.0576698	0.00621832	9.27417	1.79001e-20	0.779628	9.07555	0.0106972	1.42825e-17	37	11	64621685	11	64378261	F			NA	NA	EHD1	NM_006795	3'UTR	chr11:64621207-64622246	Island			NA	11:64378213-64378816	11:64621052-64621729	Unclassified	NA
cg17477806	0.038963	0.0112065	0.00059281	22	474	0.00153009	0.0324464	0.962401	0.0543644	0.00422017	7.13153e-37	38	0.00617357	0	0.0494478	0.00533378	9.27067	1.84979e-20	0.458087	3.69063	0.157976	1.47348e-17	37	19	4543865	19	4494865	R			NA	NA	SEMA6B	NM_032108	Body	chr19:4543407-4544578	Island			NA	19:4494389-4495533			NA
cg18168740	0.0365134	0.010601	0.000665327	22	474	0.00255551	0.0590472	0.965492	0.0575483	0.00446572	6.74142e-37	38	0.00653279	0	0.0513261	0.00553707	9.26955	1.86938e-20	0.435316	3.5418	0.17018	1.4866e-17	37	15	41797753	15	39585045	F	rs67824971		NA	NA	LTK;LTK;LTK	NM_206961;NM_001135685;NM_002344	Body;Body;Body	chr15:41793562-41795305	S_Shelf			NA		15:41797720-41797923	Unclassified_Cell_type_specific	NA
cg00249503	0.0363142	0.00920426	0.000102094	22	474	-0.076539	0.0627231	0.222787	0.0578116	0.00451801	2.03464e-36	38	0.00660927	0	0.0495742	0.00534901	9.26792	1.89803e-20	0.739293	7.67144	0.0215858	1.50687e-17	37	17	76565078	17	74076673	F			NA	NA	DNAH17	NM_173628	Body					NA	17:74076558-74076687			NA
cg02050917	0.0463387	0.0111316	4.25398e-05	22	474	0.0122615	0.037632	0.744656	0.0661559	0.00532833	1.91792e-34	38	0.00779468	0	0.0583103	0.00629499	9.26298	1.98811e-20	0.454606	3.66708	0.159847	1.57576e-17	37	1	2173571	1	2163431	F			NA	NA	SKI	NM_003036	Body					NA		1:2173560-2173749	Unclassified_Cell_type_specific	NA
cg15315773	0.0409294	0.00865945	3.71153e-06	22	474	0.0781212	0.0368925	0.0345774	0.0535529	0.00469323	1.78874e-29	38	0.00686561	6.21725e-15	0.0492936	0.00532356	9.25952	2.05358e-20	0	1.92843	0.381283	1.62496e-17	37	18	59997484	18	58148464	F			NA	NA	TNFRSF11A	NM_003839	Body	chr18:59992069-59993556	S_Shelf			TRUE				NA
cg20554353	0.0364479	0.00889061	5.50816e-05	22	474	0.106245	0.0485737	0.0290619	0.0504102	0.00419968	2.32969e-32	38	0.00614361	2.22045e-16	0.0465441	0.00502712	9.2586	2.07123e-20	0.37426	3.19621	0.202279	1.63621e-17	37	7	72839549	7	72477485	R			NA	NA				chr7:72838383-72838815	S_Shore			NA				NA
cg16448702	0.0395531	0.00863745	7.18436e-06	22	474	0.0356687	0.0260993	0.172187	0.0494742	0.00423216	8.10121e-31	38	0.00619111	1.33227e-15	0.0457329	0.00494099	9.25582	2.12584e-20	0	1.02576	0.598769	1.67657e-17	37	2	234072980	2	233737052	F			NA	NA	INPP5D;INPP5D	NM_005541;NM_001017915	Body;Body					NA	2:233736758-233737058			NA
cg01815801	0.0312137	0.00858821	0.000334503	22	474	0.0104704	0.0437635	0.810984	0.0508638	0.00397362	1.92609e-36	38	0.00581291	0	0.0442809	0.00478503	9.25404	2.16165e-20	0.523172	4.19438	0.122801	1.70201e-17	37	13	114270609	13	113318610	F			NA	NA	TFDP1;TFDP1	NR_026580;NM_007111	Body;Body					NA	13:113318610-113318670			NA
cg01001791	0.0372139	0.00767455	2.11754e-06	22	474	0.0262395	0.0646423	0.68493	0.0436561	0.0037765	3.4518e-30	38	0.00552454	2.77556e-15	0.0413844	0.00447292	9.2522	2.19909e-20	0	0.519293	0.771324	1.72863e-17	37	22	41924687	22	40254633	F			NA	NA	POLR3H;ACO2;POLR3H;POLR3H	NM_001018052;NM_001098;NM_001018050;NM_138338	3'UTR;3'UTR;3'UTR;3'UTR					NA				NA
cg02117271	0.0338825	0.00926692	0.000308565	22	474	0.0117149	0.0627516	0.851962	0.0503857	0.00398432	1.23967e-35	38	0.00582856	0	0.0454989	0.00491862	9.25033	2.23803e-20	0.220012	2.56414	0.277462	1.75634e-17	37	5	10618513	5	10671513	F			NA	NA	ANKRD33B	NM_001164440	Body					NA	5:10671423-10671646			NA
cg16158874	0.0361554	0.00880999	5.41246e-05	22	474	0.00217341	0.0492129	0.964787	0.0436854	0.00357248	1.73096e-33	38	0.00522609	1.11022e-16	0.0413982	0.00447613	9.24865	2.27353e-20	0	1.18095	0.554064	1.78127e-17	37	19	46095562	19	50787402	F		rs75210312	NA	TRUE	GPR4	NM_005282	5'UTR	chr19:46094334-46095111	S_Shore		CDMR	NA				NA
cg01275932	0.0465333	0.010746	2.11392e-05	22	474	-0.0486025	0.0833677	0.560094	0.0585899	0.00482753	5.01783e-33	38	0.00706206	1.11022e-16	0.054437	0.00588697	9.24704	2.30792e-20	0.171634	2.41439	0.299034	1.80526e-17	37	9	139367244	9	138487065	F			NA	NA	SEC16A	NM_014866	Body	chr9:139367185-139367409	Island			NA	9:138487007-138487230			NA
cg06625767	0.0298793	0.0079567	0.000212902	22	474	0.110206	0.0629285	0.0803482	0.0479449	0.00383792	7.74907e-35	38	0.00561439	0	0.0423008	0.00457521	9.24566	2.33794e-20	0.566364	4.61216	0.099651	1.82574e-17	37	5	176836695	5	176769301	R			NA	TRUE	F12	NM_000505	TSS200					NA				NA
cg20525486	0.0453307	0.0112023	6.82437e-05	22	474	0.0082403	0.0376858	0.826982	0.0599056	0.00483224	2.39442e-34	38	0.00706896	0	0.0545885	0.00590438	9.24542	2.34326e-20	0.275704	2.7613	0.251415	1.82691e-17	37	3	71111923	3	71194613	R			NA	NA	FOXP1	NM_032682	Body	chr3:71113896-71114102	N_Shore			NA				NA
cg03440799	0.0351329	0.0131746	0.00813074	22	474	0.0802563	0.054505	0.141361	0.0759805	0.00569631	2.5045e-39	38	0.00833298	0	0.0645703	0.00698444	9.24488	2.35497e-20	0.712245	6.95035	0.0309564	1.83304e-17	37	1	179334176	1	177600799	R			NA	NA	C1orf125;C1orf125	NM_182766;NM_144696	TSS1500;TSS1500	chr1:179334794-179335338	N_Shore			NA				NA
cg07466463	0.0586984	0.0139009	3.32226e-05	22	474	0.0286748	0.0403418	0.477456	0.0952717	0.00762993	8.30691e-35	38	0.0111616	0	0.0786111	0.00850754	9.24017	2.46113e-20	0.655899	5.81224	0.0546875	1.91255e-17	37	8	141574207	8	141643389	F			NA	NA	EIF2C2;EIF2C2	NM_012154;NM_001164623	Body;Body					NA	8:141643342-141643404			NA
cg13298859	0.0580191	0.0122575	3.59907e-06	22	474	0.0252782	0.0523917	0.629616	0.0716745	0.00611901	6.237e-31	38	0.00895135	1.22125e-15	0.0661469	0.0071611	9.23697	2.53571e-20	0	1.4295	0.489314	1.9673e-17	37	7	2551996	7	2518522	F			NA	NA	LFNG	NM_001166355	TSS200					NA				NA
cg03917803	0.0303766	0.0080033	0.000182652	22	474	-0.0040041	0.0558009	0.942816	0.050663	0.00397704	4.05244e-36	38	0.00581791	0	0.0433127	0.00468925	9.23659	2.54477e-20	0.594137	4.92777	0.0851037	1.97113e-17	37	13	44947247	13	43845247	R			NA	NA	SERP2	NM_001010897	TSS1500	chr13:44947371-44948443	N_Shore			NA				NA
cg25291653	0.0317046	0.00735673	2.30739e-05	22	474	0.0270663	0.091095	0.766464	0.0526309	0.00425804	3.68885e-34	38	0.00622897	0	0.0438473	0.00474736	9.23613	2.55564e-20	0.578656	4.74672	0.0931672	1.97565e-17	37	20	19867145	20	19815145	F			NA	NA						low-CpG:19814697-19815211		NA				NA
cg17137888	0.0507098	0.0102078	1.2159e-06	22	474	-0.0247115	0.062306	0.691777	0.0577851	0.00499962	3.53064e-30	38	0.00731381	2.77556e-15	0.0546624	0.0059184	9.236	2.55889e-20	0	1.95514	0.376224	1.97565e-17	37	10	5592777	10	5582777	F			NA	NA								TRUE		10:5592676-5592779	Unclassified_Cell_type_specific	NA
cg27431877	0.0317137	0.00659638	2.56142e-06	22	474	-0.00556028	0.0895414	0.950504	0.0488229	0.00410939	9.42794e-32	38	0.00601152	4.44089e-16	0.0409457	0.00443774	9.22672	2.79055e-20	0.493096	3.94552	0.139073	2.15103e-17	37	12	124911924	12	123477877	F			NA	NA	NCOR2;NCOR2	NM_006312;NM_001077261	Body;Body	chr12:124911243-124911464	S_Shore			NA	12:123477863-123478056			TRUE
cg19089328	0.0545711	0.0114303	2.98679e-06	22	474	0.00780679	0.0882183	0.92951	0.0830954	0.00697846	6.96634e-32	38	0.0102086	4.44089e-16	0.0699755	0.0075858	9.22454	2.84788e-20	0.495531	3.96457	0.137754	2.19168e-17	37	11	71210210	11	70887858	R			NA	NA	NADSYN1	NM_018161	Body					NA	11:70887858-70887964			NA
cg26508444	0.0414213	0.0132022	0.00189661	22	474	-0.0167726	0.0656513	0.79843	0.064792	0.00498623	1.80818e-37	38	0.00729423	0	0.0586134	0.00635459	9.22379	2.86793e-20	0.464064	3.73179	0.154758	2.20356e-17	37	10	126330845	10	126320835	R			NA	NA	FAM53B	NM_014661	Body					NA	10:126320835-126320925	10:126330522-126330924	Promoter_Associated	NA
cg14484844	0.0608144	0.0109021	5.99135e-08	22	474	0.0334426	0.0415921	0.421642	0.0618645	0.00576778	2.65255e-26	38	0.00843753	2.26597e-13	0.0607678	0.00658834	9.22353	2.87465e-20	0	0.448535	0.799102	2.20517e-17	37	9	139590683	9	138710504	F	rs4880126		NA	NA				chr9:139590437-139590761	Island			NA		9:139590565-139590900	Unclassified_Cell_type_specific	TRUE
cg17122311	0.0323716	0.00958471	0.000841547	22	474	-0.00490463	0.0595111	0.934341	0.0634105	0.0048046	1.45575e-38	38	0.00702853	0	0.0520398	0.00564238	9.22302	2.88847e-20	0.741726	7.74373	0.0208195	2.21222e-17	37	16	28517278	16	28424779	F			NA	TRUE	IL27	NM_145659	Body					NA				NA
cg10143220	0.0736164	0.0169143	1.92502e-05	22	474	0.00595611	0.0438861	0.892085	0.104425	0.00840865	1.85437e-34	38	0.0123008	0	0.0894756	0.00970208	9.22231	2.90767e-20	0.665432	5.97786	0.0503413	2.22335e-17	37	16	129454	16	69454	F	rs56159544	rs56327970	NA	NA	MPG;MPG;MPG	NM_001015054;NM_002434;NM_001015052	Body;Body;Body	chr16:127448-128631	S_Shore			NA	16:69430-69563			NA
cg06779856	0.0382922	0.0161998	0.0188133	22	474	0.0758439	0.0597125	0.204466	0.0871142	0.00647452	5.76989e-40	38	0.00947141	0	0.0746984	0.00810088	9.22102	2.94297e-20	0.704544	6.7692	0.0338912	2.24674e-17	37	11	33209645	11	33166221	R			NA	NA								TRUE				NA
cg11043002	0.0312477	0.0131314	0.0180392	22	474	0.0796067	0.0568735	0.162055	0.0728516	0.00540799	4.70019e-40	38	0.00791121	0	0.062022	0.00672883	9.21734	3.04552e-20	0.731967	7.46176	0.0239717	2.32132e-17	37	5	177876863	5	177809469	R			NA	NA	COL23A1	NM_173465	Body					NA	5:177809436-177809537			NA
cg04911669	0.0666427	0.0134099	1.20482e-06	22	474	0.0251601	0.0650661	0.69911	0.0861004	0.00748117	6.06818e-30	38	0.010944	3.66374e-15	0.077434	0.00840768	9.20991	3.2639e-20	0	1.92012	0.382871	2.4838e-17	37	6	73697178	6	73753899	F			NA	NA	KCNQ5;KCNQ5;KCNQ5;KCNQ5;KCNQ5	NM_001160130;NM_001160133;NM_001160134;NM_019842;NM_001160132	Body;Body;Body;Body;Body					NA	6:73753809-73753993			NA
cg24408769	0.0583056	0.0140706	4.59959e-05	22	474	0.0278147	0.0438367	0.525963	0.0936415	0.00751624	1.15793e-34	38	0.0109953	0	0.0782735	0.00849937	9.20933	3.28165e-20	0.622098	5.29238	0.0709209	2.49333e-17	37	6	15506085	6	15614064	R			NA	NA	JARID2	NM_004973	Body					NA	6:15613912-15614065			NA
cg08400424	0.052907	0.0116005	7.79719e-06	22	474	0.0733483	0.0296508	0.0136143	0.0622768	0.00556573	1.98042e-28	38	0.00814197	2.03171e-14	0.0598656	0.00650211	9.2071	3.35055e-20	0	0.654288	0.72098	2.54164e-17	37	5	142357042	5	142337226	F			NA	NA	ARHGAP26;ARHGAP26	NM_015071;NM_001135608	Body;Body					TRUE				NA
cg26841425	0.0328192	0.0110884	0.00335716	22	474	0.0172834	0.0394317	0.661299	0.0553276	0.00424245	1.01104e-37	38	0.00620617	0	0.0493535	0.00536525	9.19874	3.62174e-20	0.47528	3.81156	0.148707	2.74299e-17	37	10	45958771	10	45278777	R			NA	NA	MARCH8;MARCH8;MARCH8	NM_001002265;NM_145021;NM_001002266	Body;Body;Body					NA	10:45278694-45278927			NA
cg04024799	0.0455719	0.0101085	9.81996e-06	22	474	0.0115	0.0340961	0.736009	0.0473215	0.00400485	1.96345e-31	38	0.00585859	6.66134e-16	0.0461165	0.0050137	9.19809	3.64363e-20	0	1.07597	0.583925	2.75519e-17	37	1	248903300	1	246969923	F	rs34754014		NA	NA	LOC646627	NM_001085474	TSS200					NA				NA
cg08331345	0.040888	0.00604242	8.41445e-11	22	474	0.0660646	0.0413315	0.110418	0.0305857	0.00336642	1.96959e-19	38	0.00492465	5.27332e-10	0.0349629	0.00380121	9.19784	3.65202e-20	0.137109	2.31779	0.313833	2.75717e-17	37	16	28995882	16	28903383	R			NA	NA	LAT;LAT;LAT;LAT	NM_001014989;NM_001014987;NM_014387;NM_001014988	TSS1500;TSS1500;TSS1500;TSS1500					NA		16:28995820-28997267	Unclassified_Cell_type_specific	NA
cg08851837	0.0304604	0.0106063	0.0044097	22	474	-0.00212278	0.057977	0.970803	0.0732063	0.0053368	2.025e-41	38	0.00780706	0	0.0574838	0.00625076	9.1963	3.70495e-20	0.827652	11.6044	0.00302088	2.79271e-17	37	16	57558820	16	56116321	R			NA	NA	CCDC102A	NM_033212	Body	chr16:57562451-57563325	N_Shelf			NA				NA
cg26618703	0.0497765	0.0105686	4.00332e-06	22	474	-0.0476144	0.0396926	0.230721	0.0501318	0.0041931	4.01362e-32	38	0.00613397	3.33067e-16	0.0483283	0.0052584	9.19069	3.90333e-20	0.663742	5.94781	0.0511034	2.93761e-17	37	7	922962	7	889488	R			NA	NA	C7orf20	NM_015949	Body					NA	7:889227-889585			NA
cg06784824	0.0357282	0.00965358	0.000261154	22	474	0.128418	0.0660419	0.0522491	0.0591755	0.00475998	1.58745e-34	38	0.00696324	0	0.051712	0.00562686	9.1902	3.92115e-20	0.618271	5.23932	0.0728276	2.94637e-17	37	11	47376985	11	47333561	F	rs3197824		NA	NA	SPI1;SPI1	NM_003120;NM_001080547	Body;Body	chr11:47376651-47377236	Island			TRUE	11:47333095-47333914			NA
cg13394182	0.056055	0.0139091	7.29116e-05	22	474	0.00282309	0.0658524	0.965818	0.0852891	0.00685987	1.56578e-34	38	0.0100351	0	0.0741913	0.0080767	9.18584	4.08329e-20	0.511923	4.09772	0.128882	3.06338e-17	37	8	144403454	8	144474829	R		rs61631623	NA	NA	TOP1MT	NM_052963	Body	chr8:144403266-144403524	Island			NA	8:144474483-144477654			NA
cg04162032	0.0486048	0.0113834	2.72825e-05	22	474	-0.0120336	0.0586197	0.837413	0.0601674	0.00498261	1.01661e-32	38	0.00728893	1.11022e-16	0.0560586	0.006105	9.1824	4.21578e-20	0.0457224	2.09583	0.350669	3.15781e-17	37	1	248902767	1	246969390	F			NA	NA	LOC646627;LOC646627	NM_001085474;NM_001085474	1stExon;3'UTR					NA				NA
cg22904406	0.037667	0.00971958	0.000134266	22	474	0.0611672	0.0680805	0.369262	0.059535	0.00480253	2.40804e-34	38	0.00702549	0	0.052094	0.005674	9.18117	4.26431e-20	0.401692	3.34276	0.187988	3.18915e-17	37	6	33288296	6	33396274	R	rs61737694		NA	NA	DAXX;DAXX;DAXX;DAXX	NM_001141969;NR_024517;NM_001350;NM_001141970	Body;Body;Body;Body	chr6:33288733-33289008	N_Shore			TRUE				TRUE
cg20732787	0.0522845	0.0130977	8.49239e-05	22	474	0.0385342	0.0675829	0.568746	0.0765011	0.00622831	9.1618e-34	38	0.00911123	0	0.0682401	0.00743412	9.17931	4.33878e-20	0.199772	2.49929	0.286607	3.23907e-17	37	19	3191211	19	3142211	R			NA	NA	NCLN	NM_020170	Body	chr19:3190998-3191418	Island			NA	19:3141872-3142391			NA
cg15058210	0.0575606	0.0119971	2.68039e-06	22	474	-0.128656	0.05133	0.0124277	0.0588848	0.00487862	1.08334e-32	38	0.0071368	1.11022e-16	0.0559034	0.00609025	9.17916	4.34463e-20	0.847579	13.1216	0.00141478	3.23907e-17	37	2	240196877	2	239861814	F			NA	NA	HDAC4	NM_006037	Body	chr2:240196768-240196997	Island			NA	2:239861723-239862108	2:240196029-240197458	Promoter_Associated	TRUE
cg00478884	0.0496106	0.0130594	0.000180332	22	474	0.0234747	0.0430365	0.585617	0.0693204	0.0055839	1.95289e-34	38	0.00816853	0	0.0627604	0.00683741	9.17897	4.35234e-20	0.19747	2.49212	0.287636	3.23976e-17	37	14	20978888	14	20048728	R		rs75463308	NA	NA	RNASE10	NM_001012975	1stExon					NA				NA
cg00782708	0.0631579	0.0132197	2.94177e-06	22	474	-0.00245429	0.0578574	0.966177	0.0797395	0.00680956	6.48422e-31	38	0.00996152	1.22125e-15	0.0723203	0.00788153	9.17592	4.47739e-20	0.260725	2.70535	0.258547	3.32765e-17	37	2	44933278	2	44786782	F			NA	NA	C2orf34	NM_024766	Body					TRUE				NA
cg08180187	0.0399062	0.0110447	0.00036185	22	474	-0.109944	0.0655909	0.0941566	0.0642525	0.00497001	4.06689e-37	38	0.0072705	0	0.055474	0.00604696	9.17387	4.56356e-20	0.796022	9.80496	0.00742814	3.38642e-17	37	4	24796689	4	24405787	F			NA	NA	SOD3	NM_003102	TSS1500					TRUE				TRUE
cg05331340	0.0284541	0.00792541	0.000393574	22	474	0.0504299	0.0434189	0.245857	0.0527682	0.00414291	4.14646e-36	38	0.00606055	0	0.043877	0.00478494	9.16982	4.73829e-20	0.664541	5.96199	0.0507424	3.51062e-17	37	17	7083064	17	7023788	F			NA	NA	ASGR1	NM_001671	TSS200					NA				NA
cg25043129	0.0231236	0.0104224	0.027358	22	474	-0.0677746	0.0473453	0.152748	0.0697693	0.00483205	1.52067e-45	38	0.00706869	0	0.0532257	0.00580596	9.16741	4.84499e-20	0.901724	20.3509	3.8094e-05	3.5841e-17	37	17	79047823	17	76662418	F			NA	NA	BAIAP2;BAIAP2;BAIAP2;BAIAP2	NM_017450;NM_006340;NM_001144888;NM_017451	Body;Body;Body;Body	chr17:79045454-79045696	S_Shelf			NA	17:76662400-76662517			NA
cg10460657	0.0519146	0.0109885	3.74709e-06	22	474	0.112767	0.0512517	0.0281243	0.0685092	0.00608667	9.68315e-29	38	0.00890403	1.42109e-14	0.0628415	0.00685579	9.16619	4.90033e-20	0.146364	2.34292	0.309914	3.61943e-17	37	17	80560479	17	78153768	F	rs4822		NA	NA	FOXK2	NM_004514	3'UTR	chr17:80559025-80559450	S_Shore			NA	17:78153688-78154007			NA
cg11222173	0.0449202	0.00972647	6.03915e-06	22	474	-0.0188068	0.03325	0.571839	0.0708762	0.00571684	2.37409e-34	38	0.00836301	0	0.0570832	0.00622901	9.16409	4.99655e-20	0.789325	9.4933	0.00868075	3.6848e-17	37	17	78748019	17	76362614	R			NA	NA	RPTOR;RPTOR	NM_001163034;NM_020761	Body;Body					NA	17:76362529-76362686	17:78746785-78748034	Unclassified	NA
cg18542546	0.0297286	0.00988715	0.00289373	22	474	0.0723034	0.0539003	0.18023	0.0642186	0.00486933	1.63769e-38	38	0.00712321	0	0.0526594	0.00574655	9.16366	5.01673e-20	0.754452	8.14506	0.0170342	3.69397e-17	37	7	1982333	7	1948859	F			NA	NA	MAD1L1;MAD1L1;MAD1L1	NM_003550;NM_001013837;NM_001013836	Body;Body;Body	chr7:1978698-1978934	S_Shelf			TRUE				NA
cg08684477	0.0372757	0.0083141	1.0945e-05	22	474	-0.0503554	0.0355445	0.157033	0.0543598	0.00438091	2.096e-34	38	0.00640872	0	0.0460269	0.00502481	9.15992	5.1936e-20	0.802981	10.1513	0.00624693	3.81622e-17	37	16	87521410	16	86078911	F			NA	NA	ZCCHC14	NM_015144	Body					NA	16:86078852-86078950			TRUE
cg18062064	0.0448613	0.00851262	2.83015e-07	22	474	0.00969076	0.0378243	0.79787	0.0473325	0.00428386	8.89504e-28	38	0.00626675	4.25215e-14	0.0458208	0.00500237	9.15981	5.19875e-20	0	0.983316	0.611611	3.81622e-17	37	20	35504553	20	34937967	R			NA	NA	C20orf118	NM_080628	TSS200			low-CpG:34937928-34937999		NA				NA
cg16158027	0.0365697	0.0124475	0.00359506	22	474	0.112847	0.0660164	0.0878367	0.0811369	0.0061534	1.69338e-38	38	0.00900164	0	0.0664	0.00725004	9.15856	5.25928e-20	0.775745	8.9184	0.0115716	3.85472e-17	37	2	196520930	2	196229175	F	rs34553587		NA	NA	SLC39A10;SLC39A10	NM_001127257;NM_020342	TSS1500;TSS1500	chr2:196521555-196522950	N_Shore			NA				NA
cg14175330	0.0570558	0.0120615	3.64763e-06	22	474	0.0935438	0.0298263	0.0017849	0.0623134	0.00585424	6.1714e-26	38	0.00856402	3.43392e-13	0.0622656	0.00679902	9.15802	5.28561e-20	0	1.28633	0.525627	3.86808e-17	37	9	138949384	9	138089205	R			NA	NA	NACC2	NM_144653	5'UTR					TRUE				NA
cg14189391	0.0727871	0.0140259	4.19934e-07	22	474	0.0307904	0.0566972	0.587261	0.107	0.00938614	2.01596e-29	38	0.0137307	6.55032e-15	0.088528	0.00966808	9.15673	5.34949e-20	0.512945	4.10631	0.128329	3.90883e-17	37	2	25527347	2	25380851	F			NA	NA	DNMT3A;DNMT3A;DNMT3A	NM_022552;NM_175630;NM_175629	Body;Body;Body					TRUE	2:25380750-25380919			NA
cg04079215	0.0318811	0.00771879	4.86013e-05	22	474	0.00764167	0.0404706	0.85029	0.0564212	0.004504	5.14232e-35	38	0.00658878	0	0.0454969	0.00497335	9.14814	5.7921e-20	0.70307	6.7356	0.0344654	4.22577e-17	37	1	95095221	1	94867809	R			NA	NA								TRUE				NA
cg23774975	0.0359279	0.00943202	0.000173365	22	474	0.0276658	0.0681753	0.685015	0.0579626	0.00465021	1.07885e-34	38	0.00680266	0	0.0502747	0.00549939	9.14186	6.13893e-20	0.459582	3.70084	0.157171	4.47197e-17	37	11	3848848	11	3805424	F			NA	NA	RHOG	NM_001665	Body					NA	11:3805424-3805840			NA
cg24937877	0.0339585	0.00774208	1.66564e-05	22	474	0.0390884	0.0258927	0.131604	0.035015	0.00303791	5.0249e-30	38	0.00444408	3.33067e-15	0.0348472	0.00381223	9.14088	6.19476e-20	0	0.0414326	0.979497	4.50576e-17	37	1	11444066	1	11366653	R			NA	NA								NA		1:11443886-11444591	Unclassified_Cell_type_specific	NA
cg16302816	0.0408439	0.0114006	0.00040467	22	474	0.0472462	0.0413765	0.253914	0.0576335	0.00467764	5.85163e-34	38	0.00684279	0	0.0530698	0.00580898	9.13582	6.49133e-20	0	1.61464	0.446052	4.71429e-17	37	11	16834800	11	16791376	F			NA	NA	PLEKHA7	NM_175058	Body					TRUE				NA
cg11330465	0.0403947	0.00826309	1.76206e-06	22	474	0.0447995	0.0722541	0.535448	0.0461187	0.00409585	9.24644e-29	38	0.00599171	1.38778e-14	0.0441491	0.00483979	9.12212	7.36672e-20	0	0.314574	0.854459	5.3419e-17	37	4	3431864	4	3401662	F			NA	NA	RGS12;RGS12;RGS12	NM_198229;NM_198227;NM_002926	Body;Body;Body					NA	4:3401635-3401691			NA
cg20992330	0.0261015	0.00710753	0.000290665	22	474	-0.000589436	0.0407466	0.988463	0.0508611	0.003936	4.37754e-37	38	0.00575787	0	0.0405544	0.00444727	9.11895	7.5857e-20	0.76073	8.35875	0.0153081	5.49235e-17	37	1	249097923	1	247064546	R		rs35355765	NA	NA								NA	1:247063716-247064547			NA
cg25318579	0.0233537	0.00696145	0.000910626	22	474	0.0526333	0.0800181	0.510911	0.0551076	0.00412611	2.01539e-39	38	0.00603598	0	0.0415164	0.00455305	9.11836	7.62707e-20	0.831884	11.8966	0.00261032	5.51393e-17	37	3	187672350	3	189155044	F			NA	NA								TRUE				NA
cg06836849	0.0239265	0.00600482	8.74389e-05	22	474	0.0271828	0.0318037	0.393016	0.0315968	0.00263114	2.18792e-32	38	0.00384902	2.22045e-16	0.0293407	0.00322377	9.10134	8.92203e-20	0	1.16114	0.559579	6.44036e-17	37	12	100751051	12	99275182	F			NA	TRUE	SLC17A8;SLC17A8;SLC17A8;SLC17A8	NM_139319;NM_001145288;NM_001145288;NM_139319	1stExon;5'UTR;1stExon;5'UTR					TRUE				NA
cg12098228	0.0340418	0.00837034	6.28638e-05	22	474	0.0302668	0.0428424	0.480139	0.0429575	0.00359711	4.68621e-32	38	0.00526212	3.33067e-16	0.0403232	0.00443103	9.10019	9.01704e-20	0	0.868858	0.647634	6.4991e-17	37	7	2106321	7	2072847	F			NA	NA	MAD1L1;MAD1L1;MAD1L1	NM_003550;NM_001013837;NM_001013836	Body;Body;Body	chr7:2107080-2107381	N_Shore			NA	7:2072371-2072848	7:2105716-2107168	Promoter_Associated_Cell_type_specific	NA
cg23072086	0.0417932	0.00686444	3.98738e-09	22	474	-0.0186689	0.0356308	0.600482	0.0372365	0.00366265	7.62984e-24	38	0.00535799	3.66052e-12	0.038163	0.00419431	9.09876	9.13706e-20	0.299148	2.85367	0.240068	6.57568e-17	37	1	21606767	1	21479354	F	rs6657439	rs71863448	NA	NA	ECE1;ECE1;ECE1;ECE1	NM_001113347;NM_001397;NM_001113349;NM_001113348	TSS1500;Body;Body;Body					NA		1:21606471-21606883	Unclassified_Cell_type_specific	NA
cg26775538	0.0583068	0.0136364	2.66031e-05	22	474	-0.00994526	0.0428288	0.816445	0.0790646	0.00648181	2.46494e-33	38	0.00948206	1.11022e-16	0.0696687	0.00765948	9.09575	9.394e-20	0.610257	5.13158	0.0768583	6.75041e-17	37	19	815090	19	766090	R		rs351988	NA	NA	LPPR3	NM_024888	Body	chr19:814444-815238	Island	high-CpG:766088-766093		NA	19:765478-766738	19:814156-815760	Gene_Associated	NA
cg08973191	0.0622957	0.0133709	5.03382e-06	22	474	0.0157787	0.0694162	0.820255	0.074129	0.0064349	5.38043e-30	38	0.00941344	3.44169e-15	0.0695464	0.00765032	9.09065	9.8449e-20	0	1.13101	0.568073	7.06378e-17	37	8	144894328	8	144966316	F			NA	NA	SCRIB;SCRIB	NM_015356;NM_182706	Body;Body	chr8:144894918-144895169	N_Shore			NA				NA
cg02014217	0.0346079	0.00723563	2.86964e-06	22	474	0.0330256	0.0622102	0.595681	0.0456048	0.00400079	2.03432e-29	38	0.00585266	6.55032e-15	0.0412117	0.00453829	9.08089	1.07689e-19	0	1.41372	0.493191	7.71513e-17	37	4	1015600	4	1005600	F			NA	NA	FGFRL1;FGFRL1;FGFRL1	NM_001004358;NM_001004356;NM_021923	Body;Body;Body	chr4:1017524-1018938	N_Shore			NA		4:1014916-1015961	Unclassified	NA
cg03511957	0.0351738	0.0104369	0.000863127	22	474	-0.0592812	0.0632038	0.348611	0.0643435	0.00496065	2.40957e-37	38	0.00725681	0	0.0538321	0.00593183	9.07513	1.13543e-19	0.764623	8.49699	0.0142857	8.12234e-17	37	1	167765211	1	166031835	F			NA	NA								TRUE				NA
cg22840076	0.033937	0.00883883	0.000154247	22	474	-0.00545497	0.0440936	0.901579	0.0504634	0.00408579	4.12107e-34	38	0.005977	0	0.0446459	0.0049203	9.07382	1.14921e-19	0.460378	3.7063	0.156743	8.20864e-17	37	19	41782156	19	46473996	R			NA	NA	HNRNPUL1;HNRNPUL1	NM_007040;NM_144732	Body;Body			low-CpG:46473910-46474044		NA				NA
cg01297806	0.0399474	0.00941198	3.03515e-05	22	474	0.0540386	0.0457309	0.237753	0.0586305	0.00495994	1.86042e-31	38	0.00725576	6.66134e-16	0.051703	0.0057016	9.06816	1.21038e-19	0.191652	2.47418	0.290227	8.63267e-17	37	2	235949554	2	235614293	R			NA	NA	SH3BP4	NM_014521	Body	chr2:235951452-235951814	N_Shore			NA	2:235614217-235615191			NA
cg08759026	0.0482505	0.00861896	5.40613e-08	22	474	0.0265493	0.0435867	0.542652	0.0548894	0.00524925	4.18996e-25	38	0.00767899	8.80518e-13	0.0515195	0.00568453	9.0631	1.26796e-19	0	0.664634	0.71726	9.02978e-17	37	11	69061454	11	68818030	R			NA	NA	MYEOV	NM_138768	TSS200					TRUE				TRUE
cg24989577	0.0482896	0.00997933	2.21808e-06	22	474	0.0226001	0.0555964	0.684501	0.051679	0.00460579	1.41603e-28	38	0.0067377	1.72085e-14	0.0503379	0.00555615	9.05986	1.30613e-19	0	0.330665	0.847612	9.28778e-17	37	17	59470156	17	56824938	F	rs28694665		NA	NA	BCAS3;BCAS3	NM_017679;NM_001099432	3'UTR;3'UTR	chr17:59473060-59483266	N_Shelf			TRUE				NA
cg01484915	0.0441144	0.015694	0.00530889	22	474	0.0774497	0.0691248	0.262926	0.0805004	0.00627436	1.34306e-36	38	0.0091786	0	0.0713074	0.00787151	9.05892	1.31751e-19	0.501655	4.01328	0.134439	9.35475e-17	37	10	45458834	10	44778840	R			NA	NA	RASSF4	NM_032023	5'UTR	chr10:45454795-45455044	S_Shelf			NA		10:45458604-45459553	Unclassified_Cell_type_specific	NA
cg01676795	0.0664305	0.0142753	5.15979e-06	22	474	0.0500478	0.0637282	0.432533	0.075293	0.00663512	3.56207e-29	38	0.00970634	8.65974e-15	0.0721406	0.00796373	9.05864	1.32082e-19	0	0.385666	0.82462	9.36433e-17	37	7	75586348	7	75424284	F			NA	NA	POR	NM_000941	Body					TRUE				NA
cg09455342	0.04579	0.0131197	0.000565205	22	474	-0.0765473	0.0689112	0.267043	0.0843116	0.00649151	1.95136e-37	38	0.00949627	0	0.0692513	0.00764512	9.05824	1.32575e-19	0.803716	10.1893	0.00612943	9.38531e-17	37	17	80346849	17	77940138	F			NA	NA				chr17:80346597-80347050	Island			NA	17:77939765-77940364			NA
cg25719851	0.044829	0.00797423	4.78692e-08	22	474	0.00731641	0.0365616	0.841453	0.0478143	0.00455034	2.49044e-25	38	0.00665657	6.81899e-13	0.0458359	0.00506094	9.05679	1.34349e-19	0	1.21424	0.544917	9.49682e-17	37	12	7055452	12	6925713	R			NA	NA	PTPN6	NM_080548	TSS1500	chr12:7053149-7053927	S_Shore			NA		12:7055221-7055846	Promoter_Associated	TRUE
cg05348871	0.0725147	0.0126773	2.86997e-08	22	474	0.168237	0.0556999	0.00261908	0.0729126	0.00760171	1.92852e-21	38	0.0111203	5.50159e-11	0.0748434	0.00826727	9.05298	1.39118e-19	0.304416	2.87528	0.237487	9.81938e-17	37	11	36397127	11	36353703	F			NA	NA	PRR5L;PRR5L;PRR5L	NM_001160167;NM_001160168;NM_024841	5'UTR;TSS1500;TSS1500	chr11:36397926-36399398	N_Shore			NA		11:36396981-36397206	Unclassified_Cell_type_specific	NA
cg03152353	0.0296865	0.00865723	0.00070209	22	474	0.00210255	0.0729428	0.977013	0.0647834	0.00494331	4.5949e-38	38	0.00723144	0	0.0500815	0.00553396	9.04985	1.43166e-19	0.802291	10.1159	0.00635864	1.00902e-16	37	9	139417194	9	138537015	F			NA	NA	NOTCH1	NM_017617	Body	chr9:139417115-139417518	Island			NA	9:138536636-138537611			NA
cg12222277	0.0343872	0.00845823	6.32249e-05	22	474	0.0604913	0.0890433	0.497149	0.0423664	0.00357739	1.45008e-31	38	0.00523327	5.55112e-16	0.0402082	0.00444477	9.04617	1.48069e-19	0	0.69559	0.706244	1.04203e-16	37	1	2191658	1	2181518	F			NA	NA	SKI	NM_003036	Body					NA	1:2181418-2181544			NA
cg03466198	0.0282103	0.0101784	0.00597393	22	474	0.0738365	0.0454275	0.104548	0.0505937	0.0039805	5.71474e-36	38	0.00582297	0	0.045426	0.00502332	9.04303	1.52388e-19	0.504893	4.03953	0.132687	1.07085e-16	37	7	50727932	7	50695426	R			NA	NA	GRB10;GRB10;GRB10;GRB10	NM_001001550;NM_001001549;NM_001001555;NM_005311	Body;Body;Body;Body					NA	7:50695023-50695441	7:50727408-50728432	Unclassified_Cell_type_specific	NA
cg23680451	0.064851	0.0134559	2.42606e-06	22	474	-0.0538866	0.0448313	0.229788	0.0622003	0.00532807	9.68722e-31	38	0.0077943	1.44329e-15	0.0602823	0.00666945	9.03857	1.58736e-19	0.699754	6.66119	0.0357717	1.11382e-16	37	10	3823790	10	3813790	R			NA	NA	KLF6;KLF6;KLF6;KLF6	NR_027653;NM_001160124;NM_001160125;NM_001300	Body;Body;Body;Body	chr10:3823789-3824017	Island		DMR	NA	10:3813790-3814388	10:3823604-3824453	Promoter_Associated	NA
cg14449910	0.0416293	0.00909512	7.25335e-06	22	474	-0.0158016	0.0555826	0.776275	0.051526	0.00444683	2.55286e-30	38	0.00650515	2.33147e-15	0.0476021	0.00526727	9.03734	1.60531e-19	0.0459537	2.09633	0.35058	1.12476e-16	37	11	2919689	11	2876265	R			NA	NA	SLC22A18AS;SLC22A18	NM_007105;NM_183233	Body;TSS1500	chr11:2923301-2923817	N_Shelf			TRUE				NA
cg24738036	0.0464576	0.0115735	7.77178e-05	22	474	0.0361232	0.0508789	0.477958	0.065833	0.00549246	2.83901e-32	38	0.00803478	2.22045e-16	0.0591443	0.00654532	9.03612	1.62328e-19	0.0473276	2.09936	0.35005	1.13568e-16	37	17	3704476	17	3651225	R		rs75053057	NA	NA	ITGAE;ITGAE	NM_002208;NM_002208	1stExon;5'UTR			low-CpG:3651209-3651247		NA				NA
cg07752613	0.0290305	0.0100664	0.00425024	22	474	0.0515132	0.0671112	0.443004	0.0605865	0.00464561	1.00807e-37	38	0.00679594	0	0.0507125	0.00561278	9.03518	1.63727e-19	0.703721	6.7504	0.0342113	1.14379e-16	37	8	141554311	8	141623493	R			NA	NA	EIF2C2;EIF2C2	NM_012154;NM_001164623	Body;Body					NA	8:141623481-141623614			NA
cg02212836	0.0380767	0.00991949	0.000154819	22	474	0.0195731	0.0549784	0.72194	0.0476317	0.00395893	1.68736e-32	38	0.00579142	2.22045e-16	0.0449923	0.00498083	9.03309	1.66891e-19	0	0.907515	0.635237	1.16419e-16	37	6	6589075	6	6534074	F			NA	TRUE	LY86;LOC285780	NM_004271;NR_026970	1stExon;Body					NA		6:6588983-6589180	Unclassified	NA
cg12284769	0.0433954	0.00859007	8.15881e-07	22	474	0.0162526	0.03748	0.664693	0.0433922	0.00395016	1.75718e-27	38	0.00577859	5.9508e-14	0.0429562	0.00475591	9.03217	1.68308e-19	0	0.515931	0.772622	1.17236e-16	37	12	125259369	12	123825322	R			NA	NA							DMR	NA		12:125258541-125259458	Unclassified	TRUE
cg20949502	0.0623469	0.0111942	6.2629e-08	22	474	-0.0610813	0.0312749	0.0512243	0.0586179	0.00512303	1.26777e-29	38	0.00749434	5.21805e-15	0.0551629	0.00610764	9.03179	1.68891e-19	0.86149	14.4394	0.000732009	1.17471e-16	37	6	503807	6	448807	R		rs78275601	NA	NA	EXOC2	NM_018303	Body					NA	6:448735-448888			NA
cg01028796	-0.0485502	0.0139838	0.000603272	22	474	0.0369963	0.0911827	0.685063	-0.0914046	0.00712472	1.35677e-36	38	0.0104226	0	-0.075158	0.00832186	-9.0314	1.69492e-19	0.735563	7.56323	0.0227859	1.17717e-16	37	9	95525261	9	94565082	F		rs79087898	NA	NA	BICD2;BICD2	NM_015250;NM_001003800	Body;Body	chr9:95526459-95527825	N_Shore			NA		9:95525053-95525403	Promoter_Associated	NA
cg27493411	0.0352323	0.0111053	0.00168892	22	474	-0.0179633	0.0394877	0.649321	0.0739175	0.00554719	2.96111e-39	38	0.00811484	0	0.0583506	0.00646364	9.02753	1.75598e-19	0.829766	11.7485	0.00281086	1.21781e-16	37	7	101555711	7	101342431	R			NA	NA	CUX1;CUX1;CUX1	NM_181500;NM_181552;NM_001913	Body;Body;Body	chr7:101559402-101559625	N_Shelf			TRUE				NA
cg21375204	0.0737549	0.0142612	4.57843e-07	22	474	0.0484998	0.0538768	0.368334	0.0873761	0.008067	8.84988e-27	38	0.011801	1.32006e-13	0.0809168	0.00896509	9.02576	1.78456e-19	0	0.913825	0.633236	1.23412e-16	37	7	73752935	7	73390871	R			NA	NA	CLIP2;CLIP2	NM_032421;NM_003388	Body;Body	chr7:73752819-73753343	Island			NA	7:73390838-73391265			NA
cg15321908	0.0387616	0.00853505	8.48938e-06	22	474	-0.0714393	0.0635341	0.261231	0.0480003	0.00411148	9.61937e-31	38	0.00601458	1.44329e-15	0.0442421	0.00490182	9.02564	1.78646e-19	0.514326	4.11799	0.127582	1.23412e-16	37	3	53187213	3	53162253	R			NA	NA				chr3:53190509-53190764	N_Shelf			NA				NA
cg13448704	0.0358894	0.00916776	0.000115152	22	474	-0.01564	0.0572376	0.784747	0.0496022	0.00408899	5.37557e-33	38	0.00598167	1.11022e-16	0.0450427	0.00499056	9.02559	1.78727e-19	0.259772	2.70187	0.258998	1.23412e-16	37	8	143596845	8	143593847	R			NA	NA	BAI1	NM_001702	Body					NA	8:143593715-143593950			NA
cg06996599	0.0331196	0.00760141	1.88685e-05	22	474	0.0727987	0.0873245	0.404767	0.0479173	0.00409023	6.12334e-31	38	0.0059835	1.11022e-15	0.0423444	0.00469484	9.01935	1.89205e-19	0.187594	2.46182	0.292026	1.30459e-16	37	6	30619232	6	30727211	F			NA	NA	C6orf136;C6orf136;C6orf136	NM_001161376;NM_145029;NM_001109938	Body;Body;Body	chr6:30614721-30615643	S_Shelf			NA				NA
cg12336290	0.0473806	0.00804497	1.17034e-08	22	474	-0.00830385	0.0355261	0.815258	0.0552613	0.00535525	1.67365e-24	38	0.00783405	1.73861e-12	0.0499711	0.00554384	9.01382	1.99009e-19	0.384693	3.25041	0.196871	1.37021e-16	37	10	72362674	10	72032680	R			NA	NA	PRF1;PRF1	NM_005041;NM_001083116	TSS200;TSS200	chr10:72360255-72360605	S_Shelf			NA		10:72361599-72363398	Unclassified_Cell_type_specific	NA
cg15419073	0.0409274	0.00890326	6.64372e-06	22	474	-0.0264545	0.0536027	0.621798	0.0483536	0.00419322	4.73558e-30	38	0.00613415	3.21965e-15	0.0453258	0.00502903	9.01283	2.00811e-19	0.123168	2.28094	0.319669	1.38062e-16	37	3	14920880	3	14895884	R			NA	NA	FGD5	NM_152536	Body					TRUE		3:14920668-14921112	Unclassified_Cell_type_specific	NA
cg09006159	0.0563446	0.00953566	1.05505e-08	22	474	0.027092	0.0375021	0.47029	0.0581164	0.0058351	5.77046e-23	38	0.00853602	9.87133e-12	0.0564829	0.0062705	9.00772	2.10383e-19	0	0.651036	0.722153	1.44395e-16	37	2	98329811	2	97696243	F			NA	NA	ZAP70	NM_001079	TSS1500					NA		2:98329743-98330828	Promoter_Associated_Cell_type_specific	NA
cg15042302	0.0531624	0.013215	7.50479e-05	22	474	-0.0177236	0.0499764	0.722969	0.0814309	0.00660974	5.93798e-34	38	0.00966922	0	0.0694487	0.00771002	9.00759	2.10627e-19	0.671967	6.09695	0.0474311	1.44395e-16	37	7	47981215	7	47947740	F	rs2686828	rs11978570	NA	NA	PKD1L1	NM_138295	Body					TRUE				TRUE
cg23545458	0.0340963	0.0118942	0.0044816	22	474	0.0804979	0.0606299	0.184726	0.0724759	0.00559842	3.27392e-37	38	0.00818979	0	0.0603811	0.00670404	9.00668	2.12397e-19	0.721242	7.17468	0.0276719	1.454e-16	37	12	133239966	12	131750039	F			NA	NA	POLE	NM_006231	Body					NA	12:131749653-131750153	12:133239772-133240040	Gene_Associated_Cell_type_specific	NA
cg14190451	0.0351284	0.00967221	0.000337714	22	474	0.0549529	0.0696825	0.43061	0.0522254	0.00428612	2.87234e-33	38	0.00627006	1.11022e-16	0.0472107	0.00524635	8.99877	2.28261e-19	0.0960171	2.21243	0.330809	1.56036e-16	37	11	118083942	11	117589152	R			NA	NA	AMICA1;AMICA1;AMICA1	NM_153206;NM_153206;NM_001098526	1stExon;5'UTR;Body					NA				NA
cg13466002	0.0450077	0.0144403	0.00202934	22	474	-0.0453003	0.0390168	0.246032	0.0792642	0.00596645	4.90403e-39	38	0.00872817	0	0.0660177	0.00733645	8.99859	2.28635e-19	0.840768	12.5603	0.00187313	1.56068e-16	37	17	4621252	17	4568001	F			NA	NA	ARRB2;ARRB2	NM_004313;NM_199004	Body;Body					NA	17:4567954-4568012			NA
cg04583842	0.0592743	0.0146351	6.72673e-05	22	474	0.0550064	0.0405166	0.175033	0.0982552	0.00818459	2.28797e-32	38	0.011973	2.22045e-16	0.081253	0.00903368	8.99445	2.3742e-19	0.573699	4.69152	0.0957745	1.61833e-16	37	16	88103117	16	86660618	R			NA	NA	BANP;BANP	NM_017869;NM_079837	Body;Body	chr16:88101473-88101911	S_Shore			NA	16:86660532-86660638	16:88102934-88103350	Unclassified	NA
cg06889108	0.0580984	0.0116396	1.08706e-06	22	474	0.0308635	0.0581847	0.595981	0.0656724	0.00599193	2.28366e-27	38	0.00876544	6.77236e-14	0.0624737	0.00695186	8.98662	2.54944e-19	0	0.56962	0.752157	1.7353e-16	37	5	173317342	5	173249948	R			NA	NA	CPEB4	NM_030627	1stExon	chr5:173314931-173315979	S_Shore	low-CpG:173249920-173250104		TRUE				NA
cg26241460	0.0464406	0.0126954	0.000306536	22	474	0.104193	0.074801	0.164097	0.0774505	0.00634828	2.39983e-33	38	0.00928673	1.11022e-16	0.0670145	0.00745805	8.98552	2.5752e-19	0.516456	4.13613	0.12643	1.75034e-16	37	11	1767775	11	1724351	R			NA	NA	HCCA2;LOC402778	NM_053005;NM_001170820	Body;Body	chr11:1768979-1770712	N_Shore			NA	11:1724335-1724431			TRUE
cg07814567	0.0346173	0.0109674	0.00178192	22	474	0.0114058	0.02922	0.696405	0.0652351	0.00504376	3.78906e-37	38	0.00737838	0	0.0538329	0.00599183	8.98438	2.60196e-19	0.735663	7.56609	0.0227533	1.76601e-16	37	4	100736658	4	100955681	F			NA	NA	DAPP1	NM_014395	TSS1500					NA				NA
cg01135648	0.0329567	0.0102017	0.00139176	22	474	0.0543935	0.0505161	0.281972	0.0667911	0.00523232	2.95191e-36	38	0.00765423	0	0.0546017	0.00607806	8.98341	2.625e-19	0.715816	7.0377	0.0296336	1.77695e-16	37	4	41983611	4	41678368	R			NA	NA	DCAF4L1	NM_001029955	TSS200	chr4:41983922-41984183	N_Shore			NA				NA
cg19906284	0.0571269	0.0122162	4.65771e-06	22	474	0.0966426	0.0564278	0.0872284	0.0675728	0.0061341	1.26463e-27	38	0.00897341	5.06262e-14	0.0644408	0.00717333	8.98339	2.62552e-19	0	0.805933	0.668335	1.77695e-16	37	2	179395912	2	179104158	R			NA	NA	TTN;TTN;TTN;MIR548N;TTN	NM_133378;NM_133432;NM_003319;NR_031666;NM_133437	Body;Body;Body;Body;Body					NA	2:179104131-179104182			NA
cg13648550	0.0168923	0.004204	7.64835e-05	22	474	0.016291	0.0305812	0.594408	0.0257001	0.00214541	3.07467e-32	38	0.00313847	2.22045e-16	0.022506	0.00250648	8.97912	2.7295e-19	0.300744	2.86018	0.239287	1.8447e-16	37	9	27379518	9	27369518	F			NA	NA	MOBKL2B	NM_024761	Body					NA				NA
cg16886828	0.0528439	0.0103904	6.9322e-07	22	474	0.0218761	0.0373466	0.558232	0.0549377	0.00505735	6.35321e-27	38	0.00739826	1.12133e-13	0.0534121	0.00594967	8.97732	2.77435e-19	0	0.758546	0.684359	1.87236e-16	37	19	5032663	19	4983663	F			NA	NA	KDM4B	NM_015015	5'UTR	chr19:5032461-5033099	Island			NA	19:4983145-4984099	19:5031218-5032809	Unclassified	NA
cg16045731	0.0322161	0.00864882	0.000238748	22	474	0.0681237	0.0544198	0.211067	0.057005	0.00464583	1.06229e-33	38	0.00679626	0	0.0477382	0.00531822	8.97636	2.79872e-19	0.616891	5.22045	0.0735179	1.88614e-16	37	14	24777708	14	23847548	F			NA	NA	LTB4R2;CIDEB	NM_019839;NM_014430	TSS1500;5'UTR	chr14:24779874-24780932	N_Shelf			NA		14:24777116-24777720	Gene_Associated	NA
cg24754633	0.0361675	0.0101122	0.000413611	22	474	0.0324229	0.048695	0.505742	0.0590301	0.00479277	6.17623e-34	38	0.00701122	0	0.0513427	0.00572186	8.97308	2.88325e-19	0.445245	3.60519	0.16487	1.94036e-16	37	14	91831327	14	90901080	R		rs75205118	NA	NA	CCDC88C	NM_001080414	Body					TRUE		14:91831205-91831481	Unclassified	NA
cg13109911	0.041971	0.00779753	1.61717e-07	22	474	0.0129967	0.03804	0.732713	0.044515	0.0042154	1.46184e-25	38	0.0061666	5.24802e-13	0.0430502	0.00479821	8.97214	2.90816e-19	0	0.699758	0.704774	1.95437e-16	37	1	160178210	1	158444834	F			NA	NA	PEA15	NM_003768	5'UTR	chr1:160175132-160175702	S_Shelf			TRUE				NA
cg04245131	0.0343325	0.00941192	0.00031847	22	474	0.0319136	0.0733393	0.663592	0.0588182	0.00475726	3.5387e-34	38	0.00695927	0	0.0500576	0.00557951	8.97167	2.92045e-19	0.549282	4.43736	0.108752	1.95987e-16	37	1	235133338	1	233199961	R			NA	NA								TRUE				TRUE
cg20918393	0.0448847	0.0103119	1.92196e-05	22	474	-0.0144517	0.0268412	0.590466	0.0536175	0.00446216	2.01345e-32	38	0.00652757	2.22045e-16	0.0484628	0.00540254	8.97038	2.95503e-19	0.679391	6.23813	0.0441986	1.98029e-16	37	20	19867136	20	19815136	F			NA	NA						low-CpG:19814697-19815211		NA				NA
cg06715330	0.0389091	0.00816561	3.11584e-06	22	474	0.0625047	0.0240303	0.00949554	0.0434041	0.00412233	2.00728e-25	38	0.00603045	6.13287e-13	0.0426277	0.00475505	8.96473	3.1104e-19	0	0.908165	0.63503	2.08149e-16	37	17	80158206	17	77751495	R			NA	NA	CCDC57	NM_198082	Body					NA	17:77751013-77751559			NA
cg04406114	0.0273322	0.00781026	0.000546581	22	474	0.0558773	0.0729758	0.444123	0.0549601	0.00433608	8.74122e-36	38	0.00634313	0	0.0440335	0.00491266	8.96327	3.15176e-19	0.735671	7.56632	0.0227506	2.10621e-16	37	19	42599489	19	47291329	R			NA	NA	POU2F2	NM_002698	Body	chr19:42599507-42600522	N_Shore			NA				NA
cg06601071	0.089215	0.0155189	2.46788e-08	22	474	-0.0263163	0.0513256	0.608305	0.0791008	0.00752486	2.38903e-25	38	0.0110079	6.68132e-13	0.0792556	0.00884424	8.96127	3.20956e-19	0.569236	4.64292	0.0981305	2.14184e-16	37	16	85525842	16	84083343	R			NA	NA				chr16:85529839-85530128	N_Shelf			TRUE		16:85524317-85526558	Unclassified	TRUE
cg19913465	0.0317899	0.00825413	0.00014734	22	474	0.0520379	0.0765136	0.496665	0.0520417	0.00428913	5.20923e-33	38	0.00627445	1.11022e-16	0.0446565	0.00498449	8.95909	3.27355e-19	0.477065	3.82457	0.147742	2.18149e-16	37	19	7767075	19	7673075	R			NA	NA	FCER2	NM_002002	TSS200					NA		19:7766576-7767346	Unclassified_Cell_type_specific	NA
cg17781958	0.0539483	0.015951	0.000827869	22	474	0.0251991	0.0732271	0.730861	0.0856854	0.00690288	1.9845e-34	38	0.010098	0	0.0759166	0.00847472	8.958	3.30611e-19	0.396196	3.31234	0.190869	2.20011e-16	37	17	79428404	17	77042999	F			NA	NA	BAHCC1	NM_001080519	Body	chr17:79427930-79429135	Island			NA	17:77042526-77043730			NA
cg00309945	0.0470548	0.0111928	3.5888e-05	22	474	0.053128	0.0670473	0.428406	0.0648715	0.0055622	1.09751e-30	38	0.0081368	1.55431e-15	0.058658	0.00655	8.95542	3.38451e-19	0	1.6646	0.435047	2.24915e-16	37	1	22148926	1	22021513	R	rs3207899		NA	NA	LDLRAD2;HSPG2	NM_001013693;NM_005529	3'UTR;3'UTR	chr1:22149683-22149897	N_Shore			NA		1:22148878-22149203	Unclassified_Cell_type_specific	TRUE
cg26721382	0.0319308	0.00866102	0.000275507	22	474	-0.0104545	0.0552621	0.850008	0.0472845	0.00387268	2.14763e-33	38	0.00566524	1.11022e-16	0.0422955	0.00472371	8.95387	3.43225e-19	0.35872	3.11876	0.210266	2.27579e-16	37	1	31196596	1	30969183	F			NA	NA	MATN1	NM_002379	TSS200	chr1:31194276-31194587	S_Shelf			NA				NA
cg18672030	0.0645782	0.010276	1.34635e-09	22	474	0.0111987	0.0405188	0.782339	0.0411248	0.00418022	1.86758e-22	38	0.00611513	1.75486e-11	0.0466618	0.00521139	8.95381	3.43413e-19	0.567636	4.62574	0.098977	2.27579e-16	37	4	37668528	4	37344923	R			NA	NA	RELL1;RELL1	NM_001085400;NM_001085399	Body;Body				DMR	NA				TRUE
cg01976921	0.0356734	0.009289	0.000153735	22	474	-0.0380247	0.053505	0.477529	0.0504756	0.00415094	3.82538e-33	38	0.0060723	1.11022e-16	0.0452921	0.00505987	8.95124	3.51503e-19	0.526711	4.22574	0.12089	2.32617e-16	37	8	38342087	8	38461244	R			NA	NA								TRUE				NA
cg02722672	0.0414401	0.00979115	3.18971e-05	22	474	0.0837851	0.0300403	0.00543372	0.0655555	0.00584784	1.58137e-28	38	0.00855466	1.80966e-14	0.0563763	0.00629893	8.95014	3.55018e-19	0.53606	4.3109	0.115851	2.34618e-16	37	4	2967106	4	2936904	F	rs79252276		NA	NA	GRK4;GRK4;GRK4	NM_001004057;NM_182982;NM_001004056	Body;Body;Body	chr4:2964459-2966014	S_Shore			NA	4:2936904-2937009			NA
cg20313873	0.0589411	0.0155678	0.000189341	22	474	0.111526	0.0420888	0.00824225	0.0712761	0.0062784	3.3755e-29	38	0.00918451	8.43769e-15	0.0695732	0.00777433	8.94909	3.58414e-19	0	1.49433	0.473709	2.36534e-16	37	10	101436820	10	101426810	F			NA	NA	ENTPD7	NM_020354	Body					TRUE				NA
cg26783127	0.0247921	0.0110656	0.0258902	22	474	-0.00276852	0.0514768	0.957125	0.0819181	0.00579587	8.85609e-44	38	0.00847863	0	0.0597183	0.00667337	8.94874	3.59558e-19	0.890658	18.2912	0.000106687	2.36962e-16	37	17	79128918	17	76743513	F			NA	NA	AATK	NM_001080395	Body	chr17:79131879-79132084	N_Shelf			NA	17:76743480-76743514			NA
cg04816311	0.0867017	0.0175637	1.40893e-06	22	474	-0.00569496	0.0352454	0.871684	0.101556	0.00868769	8.14007e-31	38	0.012709	1.33227e-15	0.0884195	0.00988313	8.94651	3.66909e-19	0.756344	8.20828	0.0165042	2.41473e-16	37	7	1066650	7	1033176	F			NA	NA	C7orf50;C7orf50;C7orf50	NM_001134395;NM_032350;NM_001134396	Body;Body;Body	chr7:1066931-1068245	N_Shore			NA	7:1032869-1033180			NA
cg09929238	0.0497211	0.018827	0.0087584	22	474	0.0316698	0.0494919	0.522454	0.118057	0.00884679	2.32067e-39	38	0.0129417	0	0.0932681	0.0104257	8.94598	3.68675e-19	0.810747	10.5679	0.00507238	2.42194e-16	37	17	78560916	17	76175511	R			NA	NA	RPTOR;RPTOR	NM_001163034;NM_020761	Body;Body					NA	17:76175073-76175558			NA
cg12252865	-0.0640158	0.0113197	4.02355e-08	22	474	-0.00404538	0.0248335	0.870645	-0.0544435	0.00511927	6.77895e-26	38	0.00748885	3.59601e-13	-0.0541861	0.0060571	-8.94587	3.6902e-19	0.586085	4.83191	0.0892819	2.42194e-16	37	3	13520771	3	13495771	F			NA	NA	HDAC11;HDAC11	NM_001136041;NM_024827	TSS1500;TSS1500	chr3:13520912-13521319	N_Shore			NA				NA
cg26562462	0.039219	0.00836734	4.43602e-06	22	474	-0.00230271	0.0303952	0.939633	0.0556981	0.00479762	1.99048e-30	38	0.00701832	2.10942e-15	0.0473388	0.00529498	8.94031	3.88085e-19	0.602206	5.02772	0.0809551	2.54357e-16	37	4	6929045	4	6979946	F	rs78799784		NA	NA	TBC1D14;TBC1D14	NM_001113361;NM_020773	Body;Body	chr4:6925211-6925591	S_Shelf			NA		4:6928822-6929382	Promoter_Associated_Cell_type_specific	NA
cg16205844	0.043404	0.00995317	1.85665e-05	22	474	0.108977	0.0711352	0.125997	0.0552333	0.00486874	3.68752e-29	38	0.00712235	8.88178e-15	0.0516076	0.00577302	8.93944	3.91139e-19	0	1.58889	0.451832	2.56007e-16	37	12	124872143	12	123438096	F			NA	NA	NCOR2;NCOR2	NM_006312;NM_001077261	Body;Body	chr12:124872135-124872419	Island			TRUE	12:123438034-123438268	12:124872028-124872273	Unclassified_Cell_type_specific	NA
cg02016178	0.0166438	0.00340919	1.81657e-06	22	474	-0.00691425	0.0246764	0.779412	0.0227326	0.00202316	1.19483e-28	38	0.00295963	1.57652e-14	0.0198959	0.00222583	8.93866	3.93907e-19	0.335332	3.00902	0.222126	2.57465e-16	37	16	3628416	16	3568417	R			NA	NA	NLRC3	NM_178844	TSS1500					NA		16:3628217-3629698	Unclassified_Cell_type_specific	TRUE
cg00502254	0.0354248	0.0105706	0.000921654	22	474	0.0900571	0.075106	0.23092	0.066955	0.00535044	6.00216e-35	38	0.00782702	0	0.0560284	0.00626839	8.93824	3.95417e-19	0.66405	5.95326	0.0509642	2.58099e-16	37	1	12201600	1	12124187	F	rs11569948		NA	NA	TNFRSF8;TNFRSF8	NM_152942;NM_001243	Body;Body					NA				NA
cg13440894	0.0253851	0.00949227	0.00795428	22	474	-0.119927	0.0664875	0.0717127	0.0481373	0.00368572	7.99144e-38	38	0.00539174	0	0.0417832	0.00467661	8.93449	4.0905e-19	0.805613	10.2887	0.00583215	2.66632e-16	37	8	11351135	8	11388544	R			NA	NA	BLK	NM_001715	TSS1500					NA		8:11351030-11351278	Unclassified_Cell_type_specific	NA
cg09007354	0.0375176	0.0104174	0.000377778	22	474	0.0537362	0.0545111	0.32459	0.0608892	0.00500643	3.73114e-33	38	0.00732377	1.11022e-16	0.0531655	0.00595546	8.92719	4.36981e-19	0.406278	3.36858	0.185576	2.8445e-16	37	1	54100163	1	53872751	F			NA	NA	GLIS1	NM_147193	5'UTR					TRUE				NA
cg23819411	0.0319587	0.012285	0.0098051	22	474	0.0334649	0.0306964	0.276015	0.0790515	0.0059543	5.46193e-39	38	0.00871039	0	0.0617799	0.00692252	8.92448	4.47794e-19	0.812649	10.6752	0.00480747	2.91092e-16	37	3	182929273	3	184411967	F		rs73886281	TRUE	NA	MCF2L2	NM_015078	Body					NA				NA
cg10972897	0.0249799	0.00755396	0.0010739	22	474	0.00226118	0.0356147	0.949395	0.0489451	0.00383183	2.673e-36	38	0.00560548	0	0.0398346	0.00446595	8.91961	4.67926e-19	0.737587	7.62157	0.0221308	3.03765e-16	37	1	165859714	1	164126338	F			NA	NA	UCK2	NM_012474	Body					TRUE				NA
cg18402166	0.0319374	0.0086428	0.000266857	22	474	-0.0559836	0.0715368	0.434144	0.052222	0.00423925	6.01842e-34	38	0.00620149	0	0.0448277	0.00502616	8.91889	4.70986e-19	0.644886	5.632	0.059845	3.05336e-16	37	17	62778279	17	60208741	R			NA	NA	LOC146880;LOC146880	NR_027487;NR_026899	TSS1500;TSS200	chr17:62774366-62777797	S_Shore			NA				NA
cg19879906	0.0353395	0.00942644	0.00021801	22	474	-0.0231287	0.0392997	0.556378	0.051822	0.00422218	1.01841e-33	38	0.00617652	0	0.045682	0.0051222	8.91843	4.72955e-19	0.619609	5.25775	0.0721596	3.06196e-16	37	19	16392219	19	16253219	F			NA	NA				chr19:16394450-16394662	N_Shelf			NA				NA
cg01596292	0.056155	0.0118646	3.60496e-06	22	474	0.0443153	0.0536439	0.409037	0.0803948	0.00715397	1.17399e-28	38	0.0104654	1.56541e-14	0.0692541	0.00776577	8.91787	4.75358e-19	0.221273	2.56829	0.276887	3.0719e-16	37	8	101315505	8	101384681	R			NA	NA	RNF19A;RNF19A	NM_183419;NM_015435	5'UTR;TSS200					TRUE				NA
cg20364025	0.0451212	0.0116028	0.000127413	22	474	0.0727051	0.0825335	0.378675	0.0707491	0.00591824	4.07699e-32	38	0.00865764	3.33067e-16	0.0616615	0.00691445	8.91777	4.75777e-19	0.365459	3.15189	0.206812	3.0719e-16	37	16	88905749	16	87433250	F			NA	NA	GALNS	NM_000512	Body	chr16:88905509-88905750	Island			NA				NA
cg08704934	0.0390762	0.0113805	0.000691007	22	474	-0.0342599	0.0459635	0.456304	0.0715204	0.00558366	1.73662e-36	38	0.00816818	0	0.0585549	0.00656778	8.91547	4.85756e-19	0.790065	9.52676	0.0085367	3.13209e-16	37	3	194826585	3	196307874	R		rs6799614	NA	NA	C3orf21	NM_152531	Body					TRUE	3:196307679-196307875	3:194826295-194827844	Unclassified	NA
cg05603784	0.0382516	0.00978022	0.000116797	22	474	0.0118691	0.0214606	0.580401	0.0445572	0.00374345	7.35047e-32	38	0.0054762	4.44089e-16	0.0415793	0.00466396	8.91502	4.8773e-19	0.140914	2.32806	0.312226	3.14057e-16	37	16	88499083	16	87026584	F			NA	NA	ZNF469	NM_001127464	Body	chr16:88496201-88497763	S_Shore			NA				NA
cg17981790	0.0364901	0.00834797	1.7767e-05	22	474	0.0315397	0.075736	0.677218	0.0497398	0.00432501	6.66065e-30	38	0.00632694	3.77476e-15	0.0448467	0.00503122	8.91368	4.93644e-19	0	1.63106	0.442404	3.17437e-16	37	2	16807234	2	16670715	R			NA	NA	FAM49A	NM_030797	5'UTR					TRUE				NA
cg14852276	0.0362329	0.0104697	0.000627719	22	474	0.0849722	0.0748603	0.256744	0.0637823	0.00518023	6.45947e-34	38	0.00757802	0	0.0545161	0.0061182	8.91048	5.08128e-19	0.575392	4.71023	0.0948827	3.26311e-16	37	3	197684729	3	199169126	F			NA	NA	IQCG	NM_032263	5'UTR	chr3:197686919-197687334	N_Shelf			NA				NA
cg06639585	0.0306444	0.00751412	6.00599e-05	22	474	-0.00955006	0.0481362	0.842794	0.0504426	0.00418139	1.166e-32	38	0.00611685	1.11022e-16	0.0420507	0.00472091	8.90734	5.22738e-19	0.625158	5.33558	0.0694054	3.35242e-16	37	6	36236936	6	36344914	R			NA	NA	PNPLA1;PNPLA1;PNPLA1	NM_001145717;NM_173676;NM_001145716	TSS1500;5'UTR;5'UTR					NA				NA
cg01208873	0.0405678	0.0103825	0.000118539	22	474	0.0579663	0.0675995	0.391473	0.0619213	0.00521014	9.01407e-32	38	0.00762179	4.44089e-16	0.0544725	0.00611878	8.90251	5.45997e-19	0.273088	2.75137	0.252667	3.49689e-16	37	1	15127769	1	15000356	F			NA	NA	KIAA1026;KIAA1026	NM_201628;NM_015209	Body;Body	chr1:15127583-15127869	Island			NA	1:15000176-15000444			NA
cg26391219	0.0386367	0.0103092	0.000218993	22	474	0.0169453	0.0375664	0.652078	0.0461057	0.00388382	1.05122e-31	38	0.00568154	4.44089e-16	0.0438929	0.00493283	8.89811	5.6806e-19	0	0.926208	0.629327	3.63331e-16	37	11	3189207	11	3145783	F			NA	NA				chr11:3186131-3186768	S_Shelf			NA				NA
cg10611580	0.0335229	0.00662174	7.75085e-07	22	474	0.00346354	0.0339491	0.91877	0.0370952	0.00343495	1.23553e-26	38	0.0050249	1.55542e-13	0.0353466	0.00397532	8.89151	6.02824e-19	0	1.07894	0.583056	3.8505e-16	37	17	75319942	17	72831537	F	rs4788986		NA	NA	SEPT9;SEPT9;SEPT9	NM_001113492;NM_001113491;NM_006640	5'UTR;Body;Body					NA	17:72831297-72831793	17:75319637-75320175	Gene_Associated_Cell_type_specific	NA
cg10000139	0.0417901	0.00907835	6.45825e-06	22	474	0.0689934	0.0632001	0.275367	0.0490347	0.00443137	7.47442e-28	38	0.00648253	3.90799e-14	0.0467432	0.00525732	8.89108	6.05192e-19	0	0.546564	0.760878	3.86046e-16	37	19	3805860	19	3756860	R			NA	NA	ZFR2	NM_015174	3'UTR	chr19:3805859-3806172	Island			NA				NA
cg21333406	0.0422757	0.0105294	7.74451e-05	22	474	-0.0259834	0.068844	0.705976	0.0648513	0.00541189	2.9371e-32	38	0.00791692	2.22045e-16	0.0560052	0.00630124	8.88797	6.2235e-19	0.542023	4.36704	0.112645	3.96461e-16	37	4	2967210	4	2937008	R		rs73189480	NA	NA	GRK4;GRK4;GRK4	NM_001004057;NM_182982;NM_001004056	Body;Body;Body	chr4:2964459-2966014	S_Shore			NA	4:2936904-2937009			NA
cg11639815	0.0474351	0.0123121	0.00014658	22	474	0.0866226	0.0305443	0.00470471	0.0814155	0.00713073	1.65859e-29	38	0.0104314	5.9952e-15	0.06845	0.0077017	8.88765	6.24152e-19	0.584393	4.81224	0.0901643	3.97079e-16	37	8	37379119	8	37498277	R		rs74662221	NA	NA								TRUE				TRUE
cg09076927	0.0382983	0.00912464	3.69109e-05	22	474	-0.0396079	0.0750671	0.597926	0.0605421	0.00508948	7.97306e-32	38	0.00744526	4.44089e-16	0.051116	0.00575166	8.88717	6.26852e-19	0.602925	5.03683	0.0805872	3.98265e-16	37	6	158094919	6	158014907	F			NA	NA	ZDHHC14;ZDHHC14	NM_153746;NM_024630	3'UTR;3'UTR	chr6:158093810-158094080	S_Shore			NA	6:158014766-158014908			NA
cg03066323	0.033692	0.00976071	0.000647953	22	474	-0.0234137	0.0546197	0.668302	0.0521082	0.00422568	5.18933e-34	38	0.00618164	0	0.0461998	0.00519869	8.88681	6.289e-19	0.521536	4.18004	0.123684	3.99035e-16	37	7	99970779	7	99808715	R			NA	NA	PILRA;PILRA;PILRA	NM_178273;NM_178272;NM_013439	TSS1500;TSS1500;TSS1500					TRUE				NA
cg08320703	0.0433418	0.0091954	3.93932e-06	22	474	0.101455	0.0644679	0.116015	0.0500308	0.00460371	6.05743e-27	38	0.00673465	1.09579e-13	0.0480747	0.0054141	8.87954	6.71383e-19	0	1.03489	0.596041	4.25425e-16	37	4	2792582	4	2762380	R			NA	NA				chr4:2794494-2794875	N_Shore			NA				NA
cg19283354	0.050052	0.0120016	4.12237e-05	22	474	0.0175078	0.0736186	0.812095	0.0571307	0.00496649	6.46374e-30	38	0.00726534	3.77476e-15	0.0549653	0.00619318	8.87512	6.98553e-19	0	0.515308	0.772863	4.42055e-16	37	17	41851905	17	39207431	F		rs73987085	NA	NA	DUSP3	NM_004090	Body	chr17:41855634-41856346	N_Shelf			NA		17:41851852-41852139	Gene_Associated_Cell_type_specific	NA
cg00469800	0.0316173	0.00880375	0.000391985	22	474	0.00788638	0.0523461	0.88029	0.0483425	0.00398393	5.15101e-33	38	0.00582799	1.11022e-16	0.0429441	0.00483884	8.87489	7.00017e-19	0.32475	2.96186	0.227426	4.42394e-16	37	9	132584943	9	131624764	R			NA	NA	TOR1A	NM_000113	Body	chr9:132586191-132586570	N_Shore			NA				NA
cg04276058	0.0212502	0.00426694	1.14648e-06	22	474	0.0472614	0.027878	0.0904778	0.026148	0.00246758	1.00565e-25	38	0.00360976	4.36651e-13	0.024329	0.00274251	8.87109	7.24305e-19	0	1.45122	0.484029	4.57138e-16	37	1	19254031	1	19126618	R			NA	NA	IFFO2	NM_001136265	Body					TRUE		1:19253807-19254579	Promoter_Associated	TRUE
cg07018090	0.0480639	0.0119951	7.99709e-05	22	474	0.0476961	0.0409837	0.244922	0.065771	0.00567238	2.34074e-30	38	0.00829798	2.22045e-15	0.0597068	0.00673153	8.86971	7.33348e-19	0	1.5621	0.457925	4.61781e-16	37	16	88079797	16	86637298	R			NA	NA	BANP;BANP	NM_017869;NM_079837	Body;Body					NA	16:86637240-86637299	16:88079556-88079964	Unclassified_Cell_type_specific	NA
cg15072976	0.0621481	0.0118387	3.12901e-07	22	474	-0.0381313	0.0340348	0.262955	0.0673452	0.00600004	1.36091e-28	38	0.0087773	1.68754e-14	0.0612371	0.00690421	8.86953	7.34543e-19	0.778131	9.01433	0.0110297	4.61781e-16	37	2	242715549	2	242364222	F		rs77927547	NA	NA	GAL3ST2	NM_022134	TSS1500					NA				NA
cg06524165	0.050977	0.0101181	8.70701e-07	22	474	0.014988	0.0400215	0.708151	0.052811	0.00491211	2.03999e-26	38	0.0071858	1.99174e-13	0.0514155	0.00579687	8.86953	7.34566e-19	0	0.868052	0.647895	4.61781e-16	37	13	30948114	13	29846114	F			NA	NA	LOC100188949	NR_024464	TSS200					NA		13:30947841-30948216	Unclassified_Cell_type_specific	NA
cg02528768	0.0376108	0.00847842	1.34425e-05	22	474	-0.0259981	0.0496752	0.600893	0.0461076	0.00402508	1.09883e-29	38	0.00588819	4.88498e-15	0.0426918	0.00481352	8.86915	7.37061e-19	0.233058	2.60776	0.271477	4.6274e-16	37	19	18547358	19	18408358	F			NA	NA	ISYNA1;ISYNA1;ISYNA1	NM_016368;NM_001170939;NM_001170938	Body;Body;Body	chr19:18543828-18549161	Island			NA	19:18407089-18410137			NA
cg15871766	0.0690643	0.0114286	5.10545e-09	22	474	0.0664828	0.0391118	0.089624	0.0633704	0.00690252	8.39395e-20	38	0.0100975	3.47761e-10	0.0658888	0.00742931	8.86877	7.39564e-19	0	0.139643	0.93256	4.63702e-16	37	12	52365222	12	50651489	F	rs74094863		NA	NA	ACVR1B;ACVR1B;ACVR1B	NM_004302;NM_020327;NM_020328	Body;Body;Body					TRUE		12:52363787-52365400	Unclassified	NA
cg26913344	0.0311272	0.00901269	0.000643569	22	474	-0.0177696	0.0348232	0.610021	0.0538598	0.00427844	2.46344e-35	38	0.00625882	0	0.0450937	0.00508569	8.86678	7.52901e-19	0.737598	7.62188	0.0221273	4.71002e-16	37	4	185872829	4	186109823	F		rs34086684	NA	NA				chr4:185872976-185873467	N_Shore			NA	4:186109462-186109824			NA
cg23039807	0.0483794	0.0140883	0.000690023	22	474	0.114992	0.0763356	0.13243	0.0894901	0.007299	1.18777e-33	38	0.0106775	0	0.0749882	0.00845725	8.86674	7.53182e-19	0.64829	5.68651	0.0582358	4.71002e-16	37	2	240425897	2	240090834	R			NA	NA								NA	2:240090834-240090963			NA
cg16565901	0.0341099	0.0123115	0.00599193	22	474	-0.0492231	0.0419682	0.241261	0.0978201	0.00691045	6.66384e-44	38	0.0101091	0	0.0680977	0.00768084	8.86592	7.5878e-19	0.916945	24.0803	5.90226e-06	4.73882e-16	37	17	78735596	17	76350191	F			NA	NA	RPTOR;RPTOR	NM_001163034;NM_020761	Body;Body					NA	17:76350145-76350219			TRUE
cg08140459	0.0310575	0.00870852	0.000429414	22	474	0.0391208	0.067416	0.561912	0.0522785	0.00428858	2.69788e-33	38	0.00627365	1.11022e-16	0.0449945	0.00507586	8.86441	7.69071e-19	0.489383	3.91683	0.141082	4.79681e-16	37	14	75086513	14	74156266	R			NA	NA								TRUE				TRUE
cg08788930	0.0505883	0.0113778	1.2864e-05	22	474	0.166887	0.0798414	0.0369684	0.06221	0.00563475	9.74832e-28	38	0.00824293	4.45199e-14	0.0589641	0.00665202	8.8641	7.71256e-19	0.207644	2.52412	0.28307	4.80416e-16	37	8	142201685	8	142270867	R			NA	NA	DENND3	NM_014957	Body					NA	8:142270756-142271037			NA
cg23975840	0.0505993	0.0165238	0.00242318	22	474	0.0702779	0.0678535	0.300697	0.0981957	0.00781571	3.31049e-35	38	0.0114334	0	0.0825501	0.00931311	8.86386	7.72916e-19	0.645652	5.64417	0.0594819	4.80822e-16	37	12	117042895	12	115527278	R			NA	NA								NA	12:115527237-115527314			NA
cg00851028	0.0379216	0.00942493	7.48488e-05	22	474	0.0530214	0.066183	0.423335	0.0551617	0.00471728	7.79289e-31	38	0.00690079	1.33227e-15	0.0491722	0.00554828	8.86259	7.81756e-19	0.0832623	2.18165	0.335939	4.85688e-16	37	1	234905772	1	232972395	F			NA	NA								NA	1:232972395-232972718			NA
cg10160630	0.0394429	0.00966012	5.89006e-05	22	474	0.0713549	0.0600372	0.235048	0.0499345	0.00435814	1.0667e-29	38	0.00637541	4.77396e-15	0.046943	0.00530027	8.85673	8.2398e-19	0	0.988305	0.610088	5.11255e-16	37	11	64789409	11	64545985	R			NA	NA	ARL2	NM_001667	3'UTR					NA				NA
cg20482280	0.0394795	0.012744	0.00215864	22	474	0.0969796	0.0697761	0.165024	0.0695255	0.00563675	5.00886e-34	38	0.00824585	0	0.0610128	0.00688921	8.85628	8.27308e-19	0.522274	4.1865	0.123286	5.12654e-16	37	14	105936300	14	105007345	F			NA	NA	MTA1	NM_004689	Body	chr14:105936264-105936558	Island			NA	14:105007310-105007886			NA
cg25422678	0.0541309	0.0112098	2.32352e-06	22	474	0.014225	0.0453161	0.753689	0.0746224	0.00668976	2.87337e-28	38	0.00978628	2.43139e-14	0.0644308	0.00727652	8.85462	8.39662e-19	0.366336	3.15625	0.206362	5.19634e-16	37	2	28304502	2	28158006	R			NA	NA	BRE;BRE;BRE;BRE;BRE	NM_199192;NM_199193;NM_199191;NM_004899;NM_199194	Body;Body;Body;Body;Body					TRUE				NA
cg25027367	0.078254	0.0123803	1.09718e-09	22	474	0.0981677	0.0578124	0.0899585	0.0606806	0.00682562	1.10538e-18	38	0.00998502	1.22331e-09	0.0681491	0.0077029	8.8472	8.97449e-19	0	1.49527	0.473485	5.54677e-16	37	17	63100218	17	60530680	R			NA	NA				chr17:63096756-63097000	S_Shelf			NA				NA
cg01212284	0.0354676	0.00950451	0.000232756	22	474	0.0677651	0.0554369	0.221987	0.0725749	0.00587886	4.41511e-34	38	0.00860002	0	0.0560258	0.00633521	8.84356	9.27177e-19	0.76265	8.42638	0.0147991	5.7231e-16	37	3	182814959	3	184297653	R		rs71629974	NA	NA	MCCC1	NM_020166	Body	chr3:182816771-182817455	N_Shore			NA				NA
cg11681597	0.0482233	0.00960703	9.51286e-07	22	474	-0.0442276	0.0409016	0.27994	0.0471409	0.00427711	1.18967e-27	38	0.00625687	4.90719e-14	0.0459811	0.00520041	8.84181	9.41805e-19	0.596211	4.95309	0.0840332	5.80587e-16	37	1	249116587	1	247083210	R			NA	NA	SH3BP5L	NM_030645	Body	chr1:249120450-249120731	N_Shelf			NA				NA
cg23281123	0.0524713	0.0105853	1.27895e-06	22	474	0.0464827	0.0551768	0.399842	0.0754385	0.00692594	4.67471e-27	38	0.0101318	9.63674e-14	0.0641466	0.00725576	8.84078	9.50487e-19	0.21911	2.56118	0.277873	5.85184e-16	37	2	65540411	2	65393915	R			NA	NA	SPRED2;SPRED2	NM_001128210;NM_181784	3'UTR;3'UTR	chr2:65540761-65541311	N_Shore			NA	2:65393884-65394938			NA
cg26756782	0.0491712	0.0127091	0.000137643	22	474	0.0152366	0.0291991	0.601968	0.0628792	0.00529514	1.00834e-31	38	0.00774612	4.44089e-16	0.057022	0.00645094	8.83933	9.62902e-19	0.333611	3.00125	0.222991	5.91702e-16	37	16	89922218	16	88449719	R			NA	NA	SPIRE2	NM_032451	Body	chr16:89920497-89920740	S_Shore			NA	16:88449410-88449734	16:89922000-89922221	Unclassified_Cell_type_specific	NA
cg07243202	0.0595042	0.0124928	3.14318e-06	22	474	0.0475787	0.0543098	0.381307	0.0674886	0.00621845	7.05522e-27	38	0.00909681	1.18128e-13	0.0644133	0.0072873	8.83912	9.64751e-19	0	0.364782	0.833276	5.91702e-16	37	8	134315520	8	134384702	R			NA	NA								TRUE		8:134315263-134315829	Unclassified_Cell_type_specific	NA
cg24955196	0.0452105	0.0112096	7.20063e-05	22	474	0.0485664	0.0240353	0.0437099	0.0585152	0.0052166	1.46769e-28	38	0.00763122	1.75415e-14	0.0539322	0.00610154	8.83912	9.64795e-19	0	1.01588	0.601734	5.91702e-16	37	1	154982621	1	153249245	R			NA	NA	ZBTB7B	NM_015872	5'UTR					NA		1:154982564-154983088	Promoter_Associated_Cell_type_specific	NA
cg12498580	0.0536914	0.00839274	7.12221e-10	22	474	0.0696801	0.0469932	0.138599	0.0369264	0.00409629	3.69885e-19	38	0.00599235	7.17186e-10	0.0428758	0.0048508	8.83891	9.66543e-19	0.327002	2.97177	0.226301	5.92013e-16	37	12	7070732	12	6940993	F			NA	NA								TRUE	12:6940819-6941051	12:7069947-7071841	Promoter_Associated	NA
cg10881749	0.0434712	0.0112142	0.000133716	22	474	-0.0404599	0.0612142	0.508865	0.0667238	0.00552806	1.08275e-32	38	0.00808685	1.11022e-16	0.0576424	0.00652193	8.83824	9.72367e-19	0.631426	5.42632	0.0663268	5.94817e-16	37	1	234792390	1	232859013	R			NA	NA								TRUE		1:234792361-234792498	Unclassified_Cell_type_specific	NA
cg15775914	0.0549546	0.0111014	1.32047e-06	22	474	0.0581644	0.0687338	0.397724	0.078781	0.00724299	5.49037e-27	38	0.0105956	1.04361e-13	0.0673093	0.00761759	8.83604	9.91721e-19	0.176429	2.42845	0.29694	6.05879e-16	37	1	241799084	1	239865707	F			NA	TRUE	CHML;OPN3;CHML	NM_001821;NM_014322;NM_001821	1stExon;Body;5'UTR	chr1:241802960-241803649	N_Shelf			NA				NA
cg15727507	0.0666983	0.013044	6.07371e-07	22	474	0.10973	0.0533299	0.0400126	0.0574391	0.00561513	4.0965e-24	38	0.00821423	2.69784e-12	0.0608978	0.00689253	8.83533	9.97996e-19	0	1.21348	0.545124	6.08933e-16	37	17	80981575	17	78574864	R			NA	NA	B3GNTL1	NM_001009905	Body	chr17:80983038-80983563	N_Shore			NA	17:78574823-78575038			NA
cg09723161	0.0416238	0.00897828	5.58008e-06	22	474	0.00364714	0.0511724	0.943203	0.0448864	0.00405724	7.64195e-28	38	0.00593523	3.95239e-14	0.0435209	0.00492816	8.83107	1.03681e-18	0	0.70474	0.70302	6.31807e-16	37	7	2563909	7	2530435	F			NA	NA	LFNG;LFNG;LFNG;LFNG	NM_001166355;NM_001040167;NM_001040168;NM_002304	Body;Body;Body;Body	chr7:2563610-2564056	Island			TRUE	7:2530196-2531810	7:2563770-2564203	Unclassified_Cell_type_specific	NA
cg19733736	0.0563169	0.01496	0.000205547	22	474	0.0325419	0.061334	0.595891	0.0753641	0.00638932	2.48135e-31	38	0.00934676	7.77156e-16	0.0694007	0.00786142	8.82801	1.06553e-18	0	1.53311	0.464611	6.4848e-16	37	12	56115029	12	54401296	R			NA	NA	RDH5	NM_002905	Body					NA		12:56114210-56115540	Unclassified_Cell_type_specific	TRUE
cg16206504	0.0674102	0.01299	4.20134e-07	22	474	0.0784661	0.043058	0.0688442	0.0705104	0.00697522	1.34886e-23	38	0.0102039	4.84091e-12	0.0696342	0.00788845	8.82736	1.07179e-18	0	0.0787582	0.961386	6.51463e-16	37	13	114917223	13	113935325	R			NA	NA				chr13:114912875-114913457	S_Shelf			NA	13:113935243-113935425	13:114917192-114917442	Unclassified_Cell_type_specific	TRUE
cg02222982	0.0447692	0.0110021	6.23093e-05	22	474	0.00577978	0.0538212	0.914512	0.0571096	0.00492161	2.12058e-30	38	0.0071997	2.10942e-15	0.0528201	0.00598703	8.82242	1.12007e-18	0	1.65433	0.437287	6.79942e-16	37	11	67207599	11	66964175	F			NA	NA	CORO1B;CORO1B	NM_001018070;NM_020441	Body;Body	chr11:67203319-67203662	S_Shelf			NA	11:66964001-66964228	11:67207594-67208409	Unclassified	NA
cg03376308	0.0616093	0.0121578	7.57126e-07	22	474	-0.00863943	0.0442608	0.8453	0.0551909	0.00511318	1.30847e-26	38	0.00747993	1.60094e-13	0.0556219	0.00630578	8.82077	1.13676e-18	0.15031	2.3538	0.308233	6.89194e-16	37	10	3497811	10	3487811	R			NA	NA				chr10:3500332-3500576	N_Shelf			NA				NA
cg20888995	0.0524726	0.00916802	2.81906e-08	22	474	0.0927656	0.0443869	0.0369952	0.0485884	0.00514652	7.82451e-21	38	0.00752871	1.09115e-10	0.0508726	0.00576896	8.81835	1.16163e-18	0	1.01329	0.602512	7.03377e-16	37	3	56822059	3	56797099	F			NA	NA	ARHGEF3;ARHGEF3	NM_001128615;NM_019555	Body;Body					TRUE				NA
cg10799327	0.0522808	0.00937624	6.06398e-08	22	474	0.00939067	0.0459647	0.838179	0.0430937	0.0042577	1.19094e-23	38	0.00622848	4.55413e-12	0.0454471	0.00515537	8.81549	1.19158e-18	0	1.28929	0.524848	7.20597e-16	37	3	170484840	3	171967534	R			NA	NA								TRUE				NA
cg18518074	0.0488355	0.012845	0.000178235	22	474	0.0280576	0.046165	0.543544	0.0636026	0.00542343	5.33165e-31	38	0.00793379	1.11022e-15	0.058866	0.00667901	8.81359	1.21205e-18	0	1.41157	0.493721	7.32051e-16	37	11	64642316	11	64398892	R			NA	NA	EHD1	NM_006795	Body	chr11:64645429-64646566	N_Shelf		CDMR	NA				NA
cg19295314	0.0291131	0.0079902	0.000323421	22	474	0.104673	0.0452919	0.0211272	0.0506071	0.0042804	1.81575e-31	38	0.00626169	6.66134e-16	0.0431576	0.00489964	8.8083	1.27055e-18	0.685022	6.34966	0.0418013	7.66414e-16	37	6	1635640	6	1580639	F			NA	NA	GMDS	NM_001500	Body					NA	6:1580553-1580661			NA
cg11589287	0.0542044	0.012325	1.5842e-05	22	474	-0.0368413	0.03833	0.336813	0.0726882	0.00612703	1.14697e-31	38	0.00896308	5.55112e-16	0.062733	0.00712267	8.80751	1.27952e-18	0.763625	8.46113	0.0145442	7.70851e-16	37	8	1905343	8	1892750	R			NA	NA	ARHGEF10	NM_014629	Body					TRUE	8:1892437-1892848			NA
cg25752703	0.0455166	0.0120484	0.000195407	22	474	0.0254627	0.0364615	0.4852	0.0663661	0.00559747	1.24291e-31	38	0.00818839	5.55112e-16	0.0586342	0.0066585	8.80593	1.29777e-18	0.311446	2.90464	0.234027	7.80856e-16	37	3	128710390	3	130193080	F			NA	NA	KIAA1257	NM_020741	Body	chr3:128712404-128713058	N_Shelf			NA				NA
cg02178957	0.0444395	0.0086198	4.9531e-07	22	474	-0.0332067	0.0520081	0.523369	0.0477935	0.00448924	6.04073e-26	38	0.0065672	3.39839e-13	0.045765	0.00519768	8.80488	1.30996e-18	0.175171	2.42475	0.297491	7.87198e-16	37	16	85964200	16	84521701	F			NA	NA								NA	16:84521563-84521759			NA
cg12793123	0.0137078	0.00391643	0.000545501	22	474	0.0516451	0.0205216	0.0120778	0.0266601	0.0022172	1.83303e-32	38	0.00324348	2.22045e-16	0.0218324	0.00247973	8.80433	1.31634e-18	0.768235	8.62944	0.0133703	7.90037e-16	37	22	24823554	22	23153554	R			NA	NA	ADORA2A;ADORA2A	NM_000675;NM_000675	1stExon;5'UTR	chr22:24819537-24820810	S_Shelf			NA		22:24823542-24824114	Promoter_Associated	NA
cg16734795	0.0556532	0.0136705	6.18323e-05	22	474	-0.00709946	0.0495353	0.886079	0.0720528	0.00615523	6.78085e-31	38	0.00900433	1.22125e-15	0.0654195	0.00743452	8.79943	1.37515e-18	0.374281	3.19632	0.202268	8.24296e-16	37	19	47839187	19	52531027	R			NA	NA	GPR77	NM_018485	TSS1500					NA		19:47839064-47839306	Unclassified_Cell_type_specific	NA
cg11952493	0.039922	0.0104531	0.00016683	22	474	0.0238586	0.0695246	0.731578	0.0628027	0.00528708	9.67581e-32	38	0.00773433	4.44089e-16	0.0544631	0.00619273	8.79468	1.43457e-18	0.392378	3.29152	0.192866	8.58835e-16	37	10	28570835	10	28610841	F			NA	NA	MPP7	NM_173496	5'UTR					TRUE				NA
cg18801311	0.0419414	0.00920855	8.01125e-06	22	474	0.0734655	0.0505333	0.146463	0.0575997	0.00524442	1.79227e-27	38	0.00767192	6.00631e-14	0.0514833	0.00585463	8.7936	1.44842e-18	0	1.89854	0.387024	8.66042e-16	37	12	6417620	12	6287881	F			NA	NA				chr12:6419603-6420024	N_Shore		RDMR	NA				NA
cg27319917	0.0767937	0.0163419	4.20111e-06	22	474	0.0775659	0.0550689	0.159434	0.0916952	0.00854741	2.59946e-26	38	0.0125038	2.24376e-13	0.085921	0.00977279	8.79186	1.47101e-18	0	0.548216	0.76025	8.78446e-16	37	16	48592694	16	47150195	F			NA	NA	N4BP1	NM_153029	Body					TRUE		16:48592671-48592870	Unclassified_Cell_type_specific	NA
cg15370309	0.0378745	0.00862706	1.63748e-05	22	474	-0.00299034	0.0563166	0.957669	0.046778	0.00415417	9.18511e-29	38	0.00607703	1.38778e-14	0.0434637	0.00494895	8.78241	1.6001e-18	0	1.39758	0.497187	9.54343e-16	37	17	9141550	17	9082275	F			NA	NA	NTN1	NM_004822	Body	chr17:9142980-9143839	N_Shore			NA		17:9141472-9141652	Unclassified_Cell_type_specific	NA
cg23083424	0.0221031	0.0114564	0.0547596	22	474	-0.0113062	0.0619449	0.855229	0.0718199	0.00525665	4.08466e-41	38	0.00768981	0	0.0556663	0.00635121	8.76468	1.87308e-18	0.858801	14.1644	0.00083991	1.11576e-15	37	10	75415875	10	75085881	R			NA	NA	SYNPO2L	NM_001114133	TSS200			low-CpG:75085756-75085882		NA				NA
cg19880751	0.0462135	0.00828198	5.93667e-08	22	474	0.0572761	0.0398332	0.150923	0.050209	0.00518676	8.37776e-22	38	0.00758757	3.65882e-11	0.0485577	0.00554026	8.76453	1.87566e-18	0	0.17539	0.91604	1.1159e-15	37	10	72362618	10	72032624	F			NA	NA	PRF1;PRF1	NM_005041;NM_001083116	TSS200;TSS200	chr10:72360255-72360605	S_Shelf			NA		10:72361599-72363398	Unclassified_Cell_type_specific	NA
cg08271907	0.0563749	0.0130448	2.1929e-05	22	474	0.0279416	0.0574139	0.626649	0.0661195	0.00590247	1.72736e-28	38	0.00863456	1.89848e-14	0.0626056	0.00714418	8.76317	1.89843e-18	0	0.758274	0.684452	1.12761e-15	37	8	142250257	8	142319439	R			NA	NA								TRUE		8:142250196-142250304	Unclassified_Cell_type_specific	NA
cg02508743	0.0741517	0.0123191	5.81419e-09	22	474	0.0640128	0.0572501	0.263909	0.0657	0.00713764	6.76288e-20	38	0.0104415	3.12944e-10	0.0691342	0.00788927	8.76307	1.90006e-18	0	0.28206	0.868463	1.12761e-15	37	8	56903623	8	57066177	R			NA	NA	LYN;LYN	NM_001111097;NM_002350	Body;Body					TRUE		8:56903543-56903994	Unclassified_Cell_type_specific	NA
cg00920892	0.0366339	0.00809367	9.0767e-06	22	474	0.0254781	0.0669916	0.703829	0.0455254	0.0041235	9.74491e-28	38	0.00603217	4.45199e-14	0.0422627	0.00482408	8.76077	1.93918e-18	0	0.838987	0.65738	1.14939e-15	37	8	37732224	8	37851382	R			NA	NA	RAB11FIP1;RAB11FIP1;RAB11FIP1	NM_025151;NM_001002233;NM_001002814	Body;TSS1500;Body					NA		8:37732151-37732415	Gene_Associated_Cell_type_specific	NA
cg01719223	0.0373313	0.00792772	4.01974e-06	22	474	0.0394208	0.0768217	0.608016	0.0438106	0.00404816	9.71837e-27	38	0.00592195	1.38223e-13	0.0414822	0.00473538	8.76006	1.95148e-18	0	0.429459	0.80676	1.15525e-15	37	7	2205727	7	2172253	R			NA	NA	MAD1L1;MAD1L1;MAD1L1	NM_003550;NM_001013837;NM_001013836	Body;Body;Body					NA	7:2172217-2172289	7:2205548-2205748	Unclassified_Cell_type_specific	NA
cg17550566	0.0605447	0.0126527	2.84179e-06	22	474	-0.0704889	0.0477626	0.140457	0.0615862	0.00547616	1.0716e-28	38	0.00801093	1.4988e-14	0.058694	0.00670143	8.75843	1.9799e-18	0.732157	7.46706	0.0239083	1.17063e-15	37	7	2681436	7	2647962	R			NA	NA	TTYH3	NM_025250	Body					NA	7:2647713-2647997	7:2681044-2681441	Unclassified_Cell_type_specific	TRUE
cg23221723	0.0437682	0.0107312	5.99805e-05	22	474	0.00613514	0.0553655	0.911798	0.0696193	0.00592683	4.3024e-31	38	0.00867021	9.99201e-16	0.0586304	0.00669461	8.75785	1.99011e-18	0.547867	4.42348	0.10951	1.1752e-15	37	8	22963367	8	23019312	R			NA	NA	TNFRSF10C	NM_003841	Body	chr8:22960384-22960927	S_Shelf			NA				NA
cg09195321	-0.00349765	0.00288356	0.226224	22	474	0.503412	0.0100621	6.13495e-230	-0.00119845	0.00195028	0.538938	38	0.00285302	0.674439	0.0174086	0.00198812	8.7563	2.01763e-18	0.999176	2428.04	0	1.18998e-15	37	6	33385690	6	33493668	R			NA	NA	CUTA;CUTA;CUTA;CUTA;CUTA;CUTA;CUTA	NM_001014433;NM_001014840;NM_015921;NM_001014838;NM_015921;NM_001014837;NM_001014838	Body;Body;5'UTR;1stExon;1stExon;5'UTR;5'UTR	chr6:33385678-33386262	Island	high-CpG:33493640-33494075		NA	6:33493292-33494175	6:33385034-33386783	Promoter_Associated	NA
cg17547928	0.0265047	0.00868683	0.0025112	22	474	0.00930876	0.0376138	0.80461	0.0451722	0.00365827	4.26743e-34	38	0.00535158	0	0.0395921	0.00452328	8.75296	2.07833e-18	0.500651	4.00522	0.134983	1.22427e-15	37	4	737930	4	727930	F			NA	NA	PCGF3	NM_006315	Body	chr4:738424-741517	N_Shore			NA	4:727895-727944			NA
cg09632976	0.0443664	0.00934309	3.35797e-06	22	474	0.00390972	0.0715477	0.956437	0.0642259	0.00581374	9.06434e-28	38	0.00850477	4.29656e-14	0.0548334	0.00626516	8.75212	2.09382e-18	0.32915	2.98129	0.225227	1.23187e-15	37	16	53594200	16	52151701	F			NA	NA								NA	16:52151649-52151833			NA
cg27134322	0.0586304	0.0172162	0.000762762	22	474	0.0294731	0.060898	0.62856	0.114423	0.00919802	1.443e-34	38	0.0134555	0	0.0913896	0.0104446	8.74994	2.13471e-18	0.736311	7.5847	0.0225426	1.25439e-15	37	8	1900778	8	1888185	F			NA	NA	ARHGEF10	NM_014629	Body					NA	8:1888168-1888449			NA
cg12115800	0.0188767	0.0106582	0.0776931	22	474	-0.0328328	0.051356	0.522833	0.0649977	0.0047158	8.67694e-42	38	0.00689862	0	0.0503229	0.00575486	8.74442	2.24162e-18	0.873832	15.8519	0.00036124	1.31559e-15	37	3	73144435	3	73227125	F	rs73838473		NA	NA								TRUE				NA
cg05617650	0.034567	0.00755231	7.25653e-06	22	474	-0.030745	0.0426891	0.471645	0.0402708	0.00361658	3.54742e-28	38	0.0052906	2.70894e-14	0.0376881	0.004311	8.74231	2.28396e-18	0.328613	2.97891	0.225496	1.33879e-15	37	22	50892951	22	49239817	R		rs6010066	NA	NA	SBF1	NM_002972	Body	chr22:50892836-50893042	Island			NA	22:49239802-49240665			NA
cg02544453	0.0378132	0.00880565	2.46229e-05	22	474	0.0143357	0.0510732	0.779035	0.0511386	0.00452438	5.79795e-29	38	0.0066186	1.11022e-14	0.0459885	0.00526258	8.73878	2.35648e-18	0	1.85153	0.396228	1.3796e-15	37	16	46782760	16	45340261	R			NA	NA	MYLK3	NM_182493	TSS1500					TRUE				NA
cg18802138	0.0421199	0.00913621	6.26167e-06	22	474	-0.00426686	0.0556336	0.938888	0.0451559	0.00412896	2.93468e-27	38	0.00604014	7.66054e-14	0.0438379	0.00501802	8.7361	2.41302e-18	0	0.830629	0.660133	1.41097e-15	37	16	85981780	16	84539281	R			NA	NA				chr16:85981652-85981965	Island			NA	16:84539123-84539490	16:85980941-85982051	Promoter_Associated	NA
cg09685472	0.0536689	0.0114019	4.0551e-06	22	474	-0.0555624	0.0521436	0.286999	0.0558379	0.0050348	5.7225e-28	38	0.00736528	3.41949e-14	0.0536617	0.00614365	8.73451	2.44721e-18	0.553072	4.47499	0.106725	1.42921e-15	37	16	81527427	16	80084928	R			NA	NA	CMIP	NM_198390	Body					TRUE	16:80084844-80085006	16:81527395-81527534	Unclassified_Cell_type_specific	TRUE
cg12232388	0.0244281	0.00814821	0.00297591	22	474	0.022985	0.0400276	0.566003	0.0493524	0.00393804	4.82774e-35	38	0.00576085	0	0.0407998	0.00467179	8.73324	2.47484e-18	0.689401	6.43918	0.0399715	1.44358e-15	37	12	125027851	12	123593804	F			NA	NA				chr12:125028132-125028378	N_Shore			TRUE		12:125027646-125028102	Unclassified	TRUE
cg22095582	0.0203855	0.00789635	0.0103711	22	474	-0.0204482	0.0392651	0.602694	0.044778	0.00346127	3.65049e-37	38	0.0050634	0	0.0369938	0.00423748	8.73015	2.54341e-18	0.775972	8.92745	0.0115193	1.48176e-15	37	15	90131512	15	87932516	F			NA	NA	C15orf42	NM_152259	Body					TRUE				NA
cg23334433	0.0414611	0.0121658	0.000756143	22	474	0.15791	0.0634141	0.0130072	0.0811512	0.00678354	3.69779e-32	38	0.00992347	3.33067e-16	0.0666362	0.00763381	8.72909	2.5673e-18	0.764521	8.49334	0.0143118	1.49386e-15	37	17	79129051	17	76743646	F			NA	NA	AATK	NM_001080395	Body	chr17:79131879-79132084	N_Shelf			NA	17:76743609-76743695			NA
cg02722633	0.0338755	0.0111073	0.00252167	22	474	0.0755812	0.0428145	0.0779596	0.0611101	0.00505805	9.45885e-33	38	0.00739929	1.11022e-16	0.0532019	0.00609528	8.72837	2.58363e-18	0.549857	4.44303	0.108444	1.50153e-15	37	5	142180618	5	142160802	R			NA	NA	ARHGAP26;ARHGAP26	NM_015071;NM_001135608	Body;Body					TRUE		5:142180310-142180762	Unclassified_Cell_type_specific	NA
cg13984928	0.0591569	0.0148662	8.92777e-05	22	474	-0.0732206	0.03642	0.0447787	0.0857212	0.00677653	1.1854e-35	38	0.00991321	0	0.0701901	0.00804398	8.72579	2.64318e-18	0.891955	18.5108	9.55952e-05	1.53427e-15	37	17	3704574	17	3651323	F			NA	NA	ITGAE	NM_002208	TSS200					NA				NA
cg27316369	0.0351686	0.00905944	0.000130857	22	474	-0.0651206	0.0541283	0.229366	0.0546299	0.004566	3.63317e-32	38	0.00667948	3.33067e-16	0.0466735	0.00534987	8.72422	2.68013e-18	0.725926	7.29731	0.0260261	1.55383e-15	37	17	79799376	17	77392665	R			NA	NA				chr17:79799286-79799624	Island			NA	17:77392543-77392877			TRUE
cg10383568	-0.0515592	0.0126836	6.33509e-05	22	474	-0.0166694	0.0751251	0.824467	-0.0609476	0.00537117	3.58082e-29	38	0.00785735	8.65974e-15	-0.058017	0.00665326	-8.72009	2.77982e-18	0	0.701265	0.704243	1.60967e-15	37	11	6589761	11	6546337	F			NA	NA	DNHD1	NM_144666	Body	chr11:6591960-6592795	N_Shelf			NA				TRUE
cg16858211	0.0559495	0.0117154	2.9668e-06	22	474	0.0287016	0.0645945	0.656942	0.0732781	0.00677709	1.07579e-26	38	0.00991404	1.45328e-13	0.0655414	0.00751652	8.71965	2.79053e-18	0	1.6046	0.448297	1.61391e-15	37	7	36765349	7	36731874	F			NA	NA	AOAH	NM_001637	TSS1500					NA				NA
cg13586051	0.0432996	0.00947738	7.52722e-06	22	474	-0.00305589	0.0411753	0.94086	0.0609647	0.00542378	1.14302e-28	38	0.0079343	1.54321e-14	0.0524732	0.00601843	8.71876	2.81257e-18	0.487316	3.90104	0.1422	1.62469e-15	37	3	58200471	3	58175511	R			NA	NA	DNASE1L3	NM_004944	TSS200					NA		3:58200233-58200942	Unclassified_Cell_type_specific	NA
cg26841040	0.0289221	0.00849918	0.000769775	22	474	0.0771976	0.0671111	0.250427	0.046843	0.003931	6.29615e-32	38	0.00575056	3.33067e-16	0.0413956	0.00475086	8.7133	2.95159e-18	0.400451	3.33584	0.188639	1.70293e-15	37	1	228332263	1	226398886	R			NA	NA	GUK1;GUK1;GUK1	NM_001159391;NM_001159390;NM_000858	TSS200;Body;5'UTR	chr1:228327508-228328560	S_Shelf			NA				NA
cg22809017	0.0129219	0.00916869	0.159903	22	474	0.0387382	0.0563005	0.491649	0.0594808	0.00426038	8.53697e-43	38	0.0062324	0	0.0447166	0.00513287	8.71181	2.9907e-18	0.886676	17.6484	0.000147126	1.72341e-15	37	5	169373347	5	169305925	F			NA	NA	FAM196B;DOCK2	NM_001129891;NM_004946	5'UTR;Body					TRUE				TRUE
cg24457649	0.0435283	0.00987708	1.52358e-05	22	474	-0.0433581	0.0321613	0.178061	0.062984	0.00529253	7.5325e-32	38	0.0077423	4.44089e-16	0.0521509	0.00598688	8.71087	3.01558e-18	0.826674	11.5389	0.00312141	1.73566e-15	37	10	73472344	10	73142350	R			NA	NA	C10orf105;C10orf105;CDH23	NM_001164375;NM_001168390;NM_022124	3'UTR;3'UTR;Body					NA				NA
cg09802688	0.050494	0.00857279	1.16686e-08	22	474	0.0295224	0.0424164	0.486658	0.0588896	0.00625396	9.82103e-21	38	0.00914875	1.21933e-10	0.0538892	0.00618865	8.70776	3.09949e-18	0	0.785607	0.675161	1.77985e-15	37	1	209942066	1	208008689	F			NA	NA	TRAF3IP3	NM_025228	Body					NA		1:209941619-209942194	Promoter_Associated	NA
cg00524561	0.0679106	0.0124769	1.19393e-07	22	474	0.0261391	0.0346359	0.450702	0.0751551	0.00745567	1.78314e-23	38	0.0109067	5.55089e-12	0.0695756	0.00799009	8.70774	3.09982e-18	0	1.85224	0.396087	1.77985e-15	37	12	125197665	12	123763618	R			NA	NA								NA	12:123763454-123763714			NA
cg26960939	0.0547196	0.0113566	2.43967e-06	22	474	0.108798	0.0488934	0.0263947	0.0566848	0.00554736	4.569e-24	38	0.00811509	2.84628e-12	0.0569657	0.00654323	8.70606	3.14626e-18	0	1.16415	0.558738	1.80434e-15	37	17	38717206	17	35970732	R			NA	NA	CCR7	NM_001838	Body					NA	17:35970726-35970833	17:38715911-38717621	Promoter_Associated	TRUE
cg09245003	0.0402136	0.0105951	0.000182667	22	474	0.116947	0.0800513	0.144506	0.0713665	0.00605809	2.93757e-31	38	0.00886222	7.77156e-16	0.0589609	0.00677336	8.70482	3.1808e-18	0.643816	5.61507	0.0603537	1.81989e-15	37	17	695428	17	642178	F			NA	NA	RNMTL1	NM_018146	3'UTR					NA	17:641730-642179	17:695136-695985	Gene_Associated_Cell_type_specific	NA
cg06449934	0.0438125	0.0120997	0.000351592	22	474	0.0667418	0.0730547	0.361259	0.0689628	0.00586027	3.38228e-31	38	0.00857284	8.88178e-16	0.0606133	0.00696319	8.70481	3.18099e-18	0.306428	2.88362	0.236499	1.81989e-15	37	7	1130697	7	1097223	R			NA	NA	GPER;C7orf50;GPER;C7orf50;C7orf50;GPER	NM_001039966;NM_001134395;NM_001098201;NM_032350;NM_001134396;NM_001505	5'UTR;Body;5'UTR;Body;Body;5'UTR	chr7:1131625-1133187	N_Shore			NA				NA
cg01051524	0.0196993	0.00517443	0.000174763	22	474	-0.000328736	0.0221166	0.988145	0.0267016	0.00228556	8.79412e-31	38	0.00334349	1.44329e-15	0.024243	0.00278588	8.70208	3.25844e-18	0.214492	2.54612	0.279973	1.86196e-15	37	2	106415145	2	105781577	F			NA	NA	NCK2;NCK2	NM_003581;NM_001004722	5'UTR;5'UTR					TRUE		2:106414980-106415493	Unclassified	NA
cg26272651	0.0541486	0.0150672	0.000388472	22	474	0.018312	0.0474199	0.699495	0.0807655	0.00679052	8.12877e-32	38	0.00993368	4.44089e-16	0.071087	0.00816945	8.70157	3.27322e-18	0.420574	3.45169	0.178022	1.86817e-15	37	8	1971644	8	1959051	F	rs73184767		NA	NA				chr8:1971909-1972406	N_Shore			NA	8:1958593-1959123	8:1971523-1973378	Unclassified	NA
cg07147614	0.038065	0.00951465	8.20047e-05	22	474	0.100964	0.0558673	0.0711727	0.0519158	0.00463086	1.57064e-28	38	0.00677437	1.80966e-14	0.0477754	0.00549178	8.69943	3.33542e-18	0.138495	2.32152	0.313248	1.9014e-15	37	10	134095646	10	133945636	R			NA	NA	STK32C	NM_173575	Body	chr10:134095487-134095820	Island			NA	10:133945311-133945902			TRUE
cg03369999	0.04294	0.0111532	0.000148137	22	474	0.00406548	0.0757498	0.957214	0.0664196	0.0056668	5.738e-31	38	0.00828982	1.11022e-15	0.0576509	0.00662778	8.69837	3.36683e-18	0.404587	3.35901	0.186466	1.91701e-15	37	3	194342992	3	195824281	R			NA	NA	TMEM44;TMEM44;TMEM44;TMEM44	NM_001011655;NM_001166306;NM_001166305;NM_138399	Body;Body;Body;Body					NA	3:195824192-195824350			NA
cg26992566	0.053413	0.0122395	1.83187e-05	22	474	-0.00755645	0.0431301	0.860974	0.0671537	0.00592688	4.3004e-29	38	0.00867027	9.54792e-15	0.0607251	0.00698168	8.69777	3.38465e-18	0.41401	3.41303	0.181497	1.92486e-15	37	16	85814166	16	84371667	F			NA	NA	COX4NB;COX4NB	NM_001142288;NM_006067	Body;Body					NA	16:84371330-84371700			NA
cg22595920	0.0473337	0.0108628	1.88388e-05	22	474	0.00175978	0.0324294	0.95674	0.0501094	0.00446821	1.50723e-28	38	0.00653642	1.77636e-14	0.0479926	0.00551897	8.69593	3.43997e-18	0.0658677	2.14102	0.342833	1.954e-15	37	1	9716050	1	9638637	F			NA	NA	C1orf200;PIK3CD	NR_027045;NM_005026	TSS1500;5'UTR	chr1:9711780-9713001	S_Shelf			NA				NA
cg02549595	0.0334441	0.00964917	0.000616057	22	474	0.0267825	0.0552465	0.627987	0.0611392	0.00504075	5.48231e-33	38	0.00737399	1.11022e-16	0.0506597	0.00582632	8.69498	3.46895e-18	0.628919	5.38965	0.0675541	1.96811e-15	37	16	85947219	16	84504720	F			NA	NA	IRF8	NM_002163	Body					TRUE				NA
cg09868768	0.0322772	0.00957831	0.000864096	22	474	0.159338	0.0629758	0.0116265	0.0563867	0.00477916	2.39525e-31	38	0.00699131	7.77156e-16	0.0488946	0.00562446	8.6932	3.52356e-18	0.723523	7.23388	0.0268647	1.99672e-15	37	2	70188605	2	70042109	F			NA	NA	ASPRV1	NM_152792	1stExon	chr2:70188511-70188726	Island			NA				NA
cg15872437	0.0402498	0.00828559	2.03283e-06	22	474	0.00440877	0.0738005	0.952381	0.0483627	0.00455711	8.53695e-26	38	0.00666648	4.02789e-13	0.0449737	0.00518119	8.68019	3.9512e-18	0	0.885613	0.642232	2.2364e-15	37	3	37804282	3	37779286	F			NA	NA	ITGA9	NM_002207	Body					TRUE				NA
cg06303168	0.0736872	0.0125349	1.24053e-08	22	474	0.0749735	0.0570476	0.189214	0.0602907	0.0065337	5.49832e-20	38	0.00955797	2.82858e-10	0.0653862	0.00753392	8.6789	3.99603e-18	0	0.751013	0.686941	2.25909e-15	37	12	56322959	12	54609226	F			NA	NA	WIBG	NM_032345	TSS1500	chr12:56320739-56321628	S_Shore			NA		12:56322944-56325597	Promoter_Associated	NA
cg11973132	0.0283078	0.0105922	0.00799503	22	474	-0.017113	0.0570595	0.764333	0.0549712	0.00436792	2.56683e-35	38	0.00638972	0	0.0472651	0.0054463	8.67839	4.01411e-18	0.662768	5.93064	0.051544	2.26663e-15	37	11	67052656	11	66809232	R			NA	NA	ADRBK1	NM_001619	Body	chr11:67052394-67053110	Island			NA	11:66808974-66809501			NA
cg00657780	0.0405705	0.00980397	4.70653e-05	22	474	0.0250033	0.0651999	0.701479	0.0596168	0.00523754	2.43254e-29	38	0.00766186	7.21645e-15	0.0521621	0.00601127	8.67739	4.04964e-18	0.205741	2.51807	0.283928	2.28399e-15	37	16	50285254	16	48842755	R			NA	NA						low-CpG:48842755-48842756		TRUE				TRUE
cg00750518	0.0289279	0.00993905	0.00391481	22	474	0.0542121	0.0636569	0.39472	0.051665	0.00422718	1.86026e-33	38	0.00618383	1.11022e-16	0.0453798	0.00523276	8.67225	4.23666e-18	0.472613	3.79228	0.150147	2.38664e-15	37	12	57940139	12	56226406	F			NA	NA	DCTN2	NM_006400	Body	chr12:57940563-57940981	N_Shore		CDMR	NA		12:57939858-57941608	Promoter_Associated	NA
cg00506299	0.0634772	0.0120403	2.80102e-07	22	474	0.00110723	0.0792666	0.988859	0.0655974	0.00646768	9.68811e-24	38	0.0094614	4.1156e-12	0.064232	0.00740677	8.67206	4.24362e-18	0	0.658945	0.719303	2.38775e-15	37	3	16469127	3	16444131	R			NA	NA	RFTN1	NM_015150	Body					TRUE				TRUE
cg06001419	0.0423921	0.0112865	0.000212291	22	474	0.0740905	0.0671836	0.270502	0.0566974	0.00495847	1.37817e-29	38	0.00725362	5.44009e-15	0.0526924	0.00607706	8.6707	4.29462e-18	0	1.23919	0.538163	2.4136e-15	37	7	4717725	7	4684251	R			NA	NA				chr7:4721637-4722779	N_Shelf			NA				NA
cg18644653	0.0382216	0.00918934	4.3153e-05	22	474	-0.0154711	0.0512822	0.762985	0.0463189	0.00409973	6.11256e-29	38	0.00599739	1.13243e-14	0.0433361	0.00499848	8.66986	4.32664e-18	0	1.87213	0.392169	2.42873e-15	37	3	49696053	3	49671057	R			NA	NA	BSN	NM_003458	Body				RDMR	NA				NA
cg24791666	0.0159166	0.00866033	0.0672006	22	474	0.0341753	0.0419719	0.415792	0.044674	0.00342769	1.11794e-37	38	0.00501428	0	0.0374193	0.0043164	8.6691	4.3555e-18	0.757987	8.26401	0.0160507	2.44206e-15	37	3	39192215	3	39167219	F			NA	NA	CSRNP1	NM_033027	5'UTR	chr3:39194241-39195359	N_Shelf		RDMR	TRUE				NA
cg23896972	0.0406775	0.0106467	0.00016586	22	474	0.11166	0.062399	0.0739888	0.0570447	0.00504156	5.08879e-29	38	0.00737516	1.03251e-14	0.0522978	0.00603422	8.66688	4.44129e-18	0.20336	2.51055	0.284998	2.48724e-15	37	12	122079102	12	120563485	F			NA	NA	ORAI1	NM_032790	Body					NA	12:120563470-120563802			NA
cg27658601	0.0323751	0.00698181	5.55504e-06	22	474	0.0408254	0.0279383	0.144403	0.0385139	0.00365339	1.75876e-25	38	0.00534445	5.74762e-13	0.0363491	0.00419569	8.66345	4.57714e-18	0	0.513736	0.77347	2.56031e-15	37	17	80794081	17	78387370	F			NA	NA	TBCD;ZNF750	NM_005993;NM_024702	Body;5'UTR	chr17:80790368-80790581	S_Shelf			NA	17:78387302-78387628			NA
cg09298313	0.05517	0.0112468	1.62918e-06	22	474	0.000233146	0.0339136	0.994517	0.0583218	0.00543975	2.77814e-26	38	0.00795766	2.31815e-13	0.0552517	0.00638006	8.66005	4.71573e-18	0.280785	2.78081	0.248974	2.63475e-15	37	14	55569959	14	54639712	R			NA	NA								TRUE		14:55569674-55570161	Promoter_Associated	TRUE
cg05376738	0.0594583	0.011572	5.38913e-07	22	474	0.0054725	0.0483507	0.909918	0.0709973	0.00681772	6.47073e-25	38	0.00997347	1.09013e-12	0.0646348	0.00746422	8.65929	4.74723e-18	0.0495601	2.10429	0.349188	2.64925e-15	37	1	212923780	1	210990403	F			NA	NA	NSL1;NSL1	NM_001042549;NM_015471	Body;Body					TRUE				NA
cg14469436	0.0206313	0.00829786	0.0135227	22	474	0.0198297	0.0517984	0.70197	0.0464976	0.00365497	4.98348e-36	38	0.00534676	0	0.0387663	0.00447769	8.65766	4.81564e-18	0.714323	7.0009	0.0301837	2.68428e-15	37	3	127441359	3	128924049	R			TRUE	NA	MGLL;MGLL	NM_007283;NM_001003794	Body;Body					TRUE				NA
cg23282441	0.0887866	0.0169937	3.53599e-07	22	474	0.0867822	0.0526942	0.10004	0.0801912	0.00816521	2.19501e-22	38	0.0119447	1.89933e-11	0.0831582	0.00960835	8.65478	4.93865e-18	0	0.176125	0.915704	2.74964e-15	37	10	73533927	10	73203933	F			NA	NA	C10orf54;CDH23	NM_022153;NM_022124	TSS1500;Body	chr10:73533091-73533492	S_Shore			NA		10:73532778-73534198	Promoter_Associated	NA
cg14221252	0.0302197	0.00963801	0.00190896	22	474	-0.0120064	0.0603344	0.842324	0.0626485	0.00500311	5.4587e-35	38	0.00731892	0	0.0502071	0.00580178	8.65375	4.9834e-18	0.757681	8.25358	0.0161346	2.77132e-15	37	9	139589413	9	138709234	F			NA	NA				chr9:139590437-139590761	N_Shore			NA				NA
cg02390637	0.0345784	0.00896592	0.000144374	22	474	-0.0543861	0.0639935	0.395698	0.0522201	0.00445762	6.13916e-31	38	0.00652093	1.11022e-15	0.0454388	0.00525582	8.64542	5.36071e-18	0.598558	4.98204	0.0828254	2.97767e-15	37	10	106074440	10	106064430	R			NA	NA	ITPRIP	NM_033397	Body	chr10:106074965-106075368	N_Shore			NA	10:106064259-106064635			NA
cg04425005	0.031764	0.00816074	0.000125704	22	474	0.0636602	0.0472765	0.178574	0.0441289	0.00390924	6.78955e-29	38	0.00571872	1.19904e-14	0.040286	0.00466047	8.64419	5.41885e-18	0	1.78649	0.409325	3.00647e-15	37	4	146783253	4	147002703	F			NA	NA	ZNF827	NM_178835	Body					TRUE				NA
cg21088259	0.0421745	0.0112979	0.000231622	22	474	0.0870966	0.0509845	0.0880388	0.0519665	0.00462833	1.30615e-28	38	0.00677066	1.65423e-14	0.0498622	0.00577031	8.64116	5.5644e-18	0	1.09296	0.578983	3.08363e-15	37	17	81039990	17	78633279	F			NA	NA	METRNL	NM_001004431	Body	chr17:81036330-81039407	S_Shore			NA	17:78632945-78633361			NA
cg15626112	0.0426421	0.010565	7.11599e-05	22	474	-0.0381912	0.0494925	0.440587	0.0502005	0.00438884	1.32224e-29	38	0.00642031	5.32907e-15	0.0471136	0.00545325	8.63955	5.64361e-18	0.40847	3.38106	0.184422	3.1239e-15	37	8	131025902	8	131095084	R			NA	NA				chr8:131028491-131029095	N_Shelf			NA		8:131025841-131026042	Promoter_Associated_Cell_type_specific	NA
cg07352054	0.0878723	0.0188933	5.21905e-06	22	474	0.0284042	0.0618634	0.646278	0.094247	0.00878087	2.45834e-26	38	0.0128453	2.1827e-13	0.0904038	0.0104695	8.635	5.87259e-18	0	1.11188	0.573534	3.24688e-15	37	7	157092682	7	156785443	F			NA	NA				chr7:157092597-157093535	Island		DMR	NA	7:156785443-156786296	7:157092510-157093005	Unclassified_Cell_type_specific	TRUE
cg17933224	-0.0580507	0.0109276	2.29579e-07	22	474	0.0494324	0.0848246	0.560248	-0.0504753	0.0049923	1.32372e-23	38	0.00730311	4.79639e-12	-0.0522929	0.00605643	-8.63428	5.90978e-18	0	1.77776	0.411117	3.26366e-15	37	19	42774330	19	47466170	R			NA	NA				chr19:42772332-42773525	S_Shore		RDMR	NA				NA
cg06315217	0.0297716	0.00815679	0.000315943	22	474	-0.073926	0.0795295	0.352939	0.0566676	0.00466393	4.28899e-33	38	0.00682274	1.11022e-16	0.0450808	0.00522205	8.63277	5.98859e-18	0.768677	8.64593	0.0132605	3.30336e-15	37	6	1629850	6	1574849	F	rs75270993		NA	NA	GMDS	NM_001500	Body					NA	6:1574849-1575104			NA
cg05914150	0.0385597	0.0106723	0.000361963	22	474	0.0759853	0.0707371	0.283118	0.0661192	0.00562595	4.01842e-31	38	0.00823006	9.99201e-16	0.0560113	0.00648977	8.63071	6.09741e-18	0.530747	4.26209	0.118713	3.35951e-15	37	5	67522332	5	67558088	R			NA	NA	PIK3R1	NM_181523	TSS200					NA				NA
cg16354117	0.0283492	0.0077608	0.000312499	22	474	0.0452958	0.0364707	0.214673	0.047957	0.00411099	1.06552e-30	38	0.00601386	1.55431e-15	0.0406789	0.0047138	8.62975	6.14873e-18	0.500585	4.00468	0.135019	3.38388e-15	37	17	73829262	17	71340857	R			NA	NA	UNC13D	NM_199242	Body					TRUE		17:73828187-73829748	Promoter_Associated_Cell_type_specific	TRUE
cg21764708	0.032548	0.0101282	0.00147311	22	474	-0.0244041	0.08702	0.779224	0.0651749	0.005272	3.5988e-34	38	0.00771227	0	0.0528163	0.0061207	8.62914	6.18173e-18	0.728261	7.36001	0.0252229	3.39812e-15	37	7	151493629	7	151124562	R			NA	NA	PRKAG2;PRKAG2	NM_001040633;NM_016203	5'UTR;Body					TRUE	7:151124467-151124800	7:151493430-151493664	Unclassified_Cell_type_specific	TRUE
cg00785482	0.031158	0.00927747	0.000898868	22	474	0.0481399	0.0615111	0.434122	0.0508057	0.00428955	1.43026e-31	38	0.00627507	5.55112e-16	0.0446634	0.0051793	8.62343	6.49783e-18	0.350739	3.08043	0.214335	3.56776e-15	37	1	208058986	1	206125609	R			NA	NA								TRUE		1:208057935-208059230	Promoter_Associated	NA
cg24686189	0.0500814	0.00921086	1.22885e-07	22	474	0.00789076	0.0432908	0.855423	0.0481214	0.00486851	1.19739e-22	38	0.00712201	1.41155e-11	0.0481725	0.00558708	8.62212	6.57269e-18	0	0.908818	0.634823	3.60472e-15	37	17	47913532	17	45268531	F			NA	NA								TRUE				NA
cg23539261	0.0344266	0.0105609	0.00126069	22	474	0.0504528	0.0640464	0.431116	0.0549672	0.00463376	1.16268e-31	38	0.00677861	5.55112e-16	0.0489856	0.00568212	8.62101	6.63653e-18	0.253638	2.67966	0.26189	3.63555e-15	37	12	48228889	12	46515156	R			NA	NA								TRUE				NA
cg07764473	0.0448556	0.0135257	0.00103957	22	474	0.00806838	0.0764633	0.915995	0.0926984	0.00748915	3.00828e-34	38	0.0109557	0	0.0729405	0.00846102	8.62078	6.65018e-18	0.758562	8.28369	0.0158935	3.63885e-15	37	X	40037510	X	39922454	F			NA	NA	BCOR;BCOR	NM_001123383;NM_001123384	TSS1500;TSS1500	chrX:40034239-40036007	S_Shore			NA				NA
cg10671066	0.0394652	0.00869209	8.53045e-06	22	474	0.0336696	0.0305092	0.270162	0.0424271	0.00399976	9.00285e-26	38	0.00585115	4.13447e-13	0.0413101	0.00479357	8.61781	6.82477e-18	0	0.14421	0.930433	3.72717e-15	37	1	160492861	1	158759485	F			NA	TRUE	SLAMF6	NM_052931	Body					NA				NA
cg07393369	0.0628107	0.0126459	1.22088e-06	22	474	-0.00631896	0.0734782	0.931494	0.0626868	0.00603237	8.0693e-25	38	0.0088246	1.21503e-12	0.0620641	0.00720194	8.61768	6.8323e-18	0	0.87459	0.645781	3.72717e-15	37	7	550640	7	517166	R			NA	NA	PDGFA;PDGFA	NM_002607;NM_033023	Body;Body	chr7:550450-550681	Island			NA	7:517020-517170			NA
cg25132241	0.0319006	0.00817775	0.000121555	22	474	-0.00911568	0.0723288	0.899745	0.0486345	0.00421515	4.40019e-30	38	0.00616623	3.10862e-15	0.0423306	0.00491209	8.61764	6.83502e-18	0.370626	3.17776	0.204154	3.72717e-15	37	14	92396859	14	91466612	R			NA	NA	FBLN5	NM_006329	Body					TRUE				NA
cg12182124	0.0421112	0.0084865	1.24846e-06	22	474	0.0645196	0.0383489	0.0929435	0.0491123	0.00487539	1.90489e-23	38	0.00713208	5.73364e-12	0.046578	0.00540547	8.61683	6.88335e-18	0	0.622195	0.732642	3.74924e-15	37	18	21451563	18	19705561	F			NA	NA	LAMA3;LAMA3;LAMA3;LAMA3	NM_000227;NM_001127718;NM_198129;NM_001127717	TSS1500;TSS1500;Body;Body					NA		18:21451255-21451736	Unclassified_Cell_type_specific	NA
cg13491737	0.0551966	0.0104053	2.3844e-07	22	474	-0.0395759	0.0731584	0.588711	0.0461692	0.00456799	1.37011e-23	38	0.00668239	4.8781e-12	0.0482862	0.00560621	8.61299	7.11803e-18	0	1.98379	0.370873	3.87265e-15	37	13	111295728	13	110093729	R			NA	NA	CARS2	NM_024537	Body	chr13:111294675-111294900	S_Shore			NA		13:111295529-111295763	Gene_Associated_Cell_type_specific	NA
cg25513379	0.0322709	0.00704696	7.1798e-06	22	474	0.0100624	0.0870083	0.907965	0.0497929	0.0045239	1.39596e-27	38	0.0066179	5.31797e-14	0.0414849	0.00481672	8.61269	7.13633e-18	0.414519	3.416	0.181228	3.87818e-15	37	5	169308566	5	169241144	F			NA	NA	DOCK2;FAM196B	NM_004946;NM_001129891	Body;Body					TRUE				NA
cg00469771	0.0419058	0.0110874	0.000194092	22	474	-6.90368e-05	0.0526066	0.998953	0.0528243	0.00460495	9.20094e-30	38	0.00673645	4.44089e-15	0.0492893	0.00572296	8.61255	7.14512e-18	0	1.59915	0.449521	3.87854e-15	37	17	79799525	17	77392814	F			NA	NA				chr17:79799286-79799624	Island			NA	17:77392543-77392877			NA
cg00820311	0.0520752	0.0116038	1.07389e-05	22	474	0.0235345	0.033007	0.47608	0.0677194	0.0061903	2.83733e-27	38	0.00905563	7.53841e-14	0.060088	0.00697764	8.6115	7.21111e-18	0.171311	2.41345	0.299176	3.90991e-15	37	16	921351	16	861352	R			NA	NA	LMF1	NM_022773	Body	chr16:923303-923659	N_Shore			NA		16:921257-921480	Unclassified_Cell_type_specific	NA
cg07069844	0.0409154	0.00975025	3.70478e-05	22	474	-0.0458302	0.0412555	0.267011	0.0464653	0.00409166	3.24908e-29	38	0.00598558	8.32667e-15	0.0435793	0.00506252	8.60822	7.42045e-18	0.600313	5.00392	0.0819243	4.01885e-15	37	19	1617027	19	1568027	F	rs75418372		NA	NA	TCF3;TCF3	NM_003200;NM_001136139	Body;Body	chr19:1615202-1615812	S_Shore			NA		19:1616951-1617245	Gene_Associated_Cell_type_specific	NA
cg21350349	0.0209738	0.00377616	6.77574e-08	22	474	0.0439175	0.0322483	0.173696	0.0220728	0.00233267	6.41709e-21	38	0.0034124	9.90349e-11	0.0217156	0.00252403	8.60356	7.72791e-18	0	0.523539	0.769688	4.18063e-15	37	2	113933807	2	113650278	R		rs17043051	NA	NA	LOC440839;PSD4	NR_029399;NM_012455	Body;5'UTR					NA		2:113933631-113934161	Promoter_Associated	NA
cg19351838	0.0466433	0.0128573	0.000342877	22	474	0.0693399	0.0544146	0.202997	0.0588552	0.00519568	4.42567e-29	38	0.00760062	9.65894e-15	0.0558873	0.00649608	8.60323	7.75057e-18	0	0.730512	0.694019	4.18813e-15	37	12	132333341	12	130899294	R			NA	NA	MMP17	NM_016155	Body	chr12:132334377-132334786	N_Shore			NA	12:130898958-130899629			NA
cg11036290	0.0288712	0.0105223	0.00648801	22	474	0.000844748	0.0889307	0.992424	0.0765589	0.00588151	1.36763e-37	38	0.0086039	0	0.0571349	0.00664209	8.60194	7.83767e-18	0.842672	12.7123	0.00173606	4.23041e-15	37	X	68060375	X	67977100	F			NA	NA	EFNB1	NM_004429	Body	chrX:68060178-68060558	Island			NA	X:67976913-67977201			NA
cg14018735	0.0386746	0.00978012	9.85194e-05	22	474	0.0165795	0.0434484	0.702885	0.0493403	0.00437269	7.13929e-29	38	0.0063967	1.22125e-14	0.0457026	0.00531316	8.60177	7.84986e-18	0	1.28907	0.524905	4.2322e-15	37	9	136270734	9	135260555	R			NA	NA	C9orf96	NM_153710	3'UTR					NA				NA
cg04002220	0.040239	0.0115445	0.000574566	22	474	-0.000161327	0.0760633	0.998308	0.0594883	0.00507122	5.14301e-31	38	0.00741855	1.11022e-15	0.0535013	0.00622013	8.60131	7.88105e-18	0.189885	2.46878	0.291012	4.24422e-15	37	16	89598305	16	88125806	R			NA	NA	SPG7;SPG7	NM_003119;NM_199367	Body;Body					NA	16:88125806-88126517			NA
cg10665891	0.056378	0.0207266	0.00695835	22	474	0.0424522	0.0482196	0.378958	0.116977	0.00935767	7.02711e-35	38	0.0136891	0	0.09559	0.011115	8.60007	7.96681e-18	0.723545	7.23445	0.0268571	4.28557e-15	37	12	117042917	12	115527300	F			NA	NA								NA	12:115527237-115527314			NA
cg04904815	0.0410093	0.00939225	1.81381e-05	22	474	0.0161471	0.0342237	0.637213	0.04522	0.00415081	4.57394e-27	38	0.00607212	9.53682e-14	0.0433744	0.00504358	8.59991	7.97766e-18	0	0.788721	0.674111	4.28657e-15	37	6	41010654	6	41118632	F			NA	NA	TSPO2;TSPO2	NM_001010873;NM_001159726	5'UTR;5'UTR					NA				NA
cg17137500	0.0242559	0.00603583	7.63277e-05	22	474	-0.0499543	0.0397675	0.20949	0.0372315	0.0031993	1.45947e-30	38	0.00468018	1.77636e-15	0.0316534	0.00368268	8.59523	8.3098e-18	0.719646	7.13383	0.0282429	4.45588e-15	37	2	25557120	2	25410624	R			NA	NA	DNMT3A;DNMT3A;DNMT3A	NM_022552;NM_175630;NM_175629	5'UTR;5'UTR;5'UTR					TRUE		2:25556889-25557223	Unclassified_Cell_type_specific	NA
cg03094134	0.0379991	0.00989634	0.000154137	22	474	0.0986064	0.0415191	0.0178273	0.0593613	0.00534479	4.82333e-28	38	0.00781876	3.14193e-14	0.0521655	0.00606914	8.59521	8.31142e-18	0.517754	4.14726	0.125728	4.45588e-15	37	6	30297174	6	30405153	F			NA	NA	TRIM39;TRIM39	NM_172016;NM_021253	Body;Body	chr6:30294169-30295071	S_Shelf			NA				NA
cg07404200	0.0501633	0.0116962	2.51853e-05	22	474	-0.000684845	0.0414676	0.986828	0.0662539	0.00590698	1.48225e-28	38	0.00864116	1.75415e-14	0.0588986	0.00685451	8.59268	8.49673e-18	0.402433	3.3469	0.187598	4.55011e-15	37	6	166876585	6	166796575	F	rs3817793		NA	NA	RPS6KA2;RPS6KA2	NM_021135;NM_001006932	Body;Body					NA	6:166796480-166796576			NA
cg09400037	0.0542139	0.0141805	0.000164312	22	474	-0.0300975	0.0509137	0.554619	0.0894415	0.00747068	3.32163e-32	38	0.0109287	2.22045e-16	0.0733252	0.00853379	8.59234	8.52186e-18	0.753614	8.11735	0.0172719	4.55845e-15	37	16	84822801	16	83380302	R			NA	NA								NA	16:83380202-83380329			NA
cg02916418	0.0232997	0.00843993	0.00617143	22	474	-0.0253807	0.0673294	0.706319	0.0537553	0.00422745	5.35535e-36	38	0.00618422	0	0.042742	0.00497478	8.59174	8.56601e-18	0.789513	9.50178	0.00864398	4.57694e-15	37	1	10480153	1	10402740	R			NA	NA	PGD	NM_002631	3'UTR					NA				NA
cg20025658	0.0628538	0.009975	1.22557e-09	22	474	0.166685	0.0450384	0.000232208	0.0342	0.00399952	2.03163e-17	38	0.0058508	5.0548e-09	0.0430865	0.00501534	8.59095	8.62527e-18	0.854704	13.765	0.00102555	4.60344e-15	37	2	219031640	2	218739885	F			NA	NA	CXCR1;CXCR1	NM_000634;NM_000634	1stExon;5'UTR					NA		2:219031471-219031960	Unclassified_Cell_type_specific	NA
cg14374401	0.047706	0.0119738	8.75602e-05	22	474	-0.0450056	0.0558459	0.42059	0.0607068	0.00529898	1.08368e-29	38	0.00775173	4.77396e-15	0.0555026	0.00646341	8.5872	8.91115e-18	0.513827	4.11376	0.127852	4.75071e-15	37	21	45845495	21	44669923	R			NA	NA	TRPM2	NM_003307	Body	chr21:45844992-45845693	Island			NA	21:44669424-44670112			NA
cg25345722	0.0583941	0.0119044	1.63025e-06	22	474	0.113412	0.0612737	0.0646164	0.07314	0.00724294	1.49681e-23	38	0.0105955	5.09437e-12	0.0673899	0.00784942	8.58533	9.05729e-18	0	1.42968	0.48927	4.82323e-15	37	3	169656700	3	171139394	F			NA	NA	SAMD7	NM_182610	3'UTR					NA				NA
cg14482712	0.0369331	0.0110077	0.000909093	22	474	-0.00840594	0.0642739	0.895986	0.0540501	0.00458625	2.77999e-31	38	0.00670911	7.77156e-16	0.048958	0.00570626	8.57971	9.51145e-18	0.220565	2.56596	0.27721	5.05943e-15	37	15	40348303	15	38135595	F			TRUE	NA								NA		15:40347694-40348414	Unclassified	NA
cg02658272	0.0445905	0.00903944	1.43251e-06	22	474	0.0749102	0.0706499	0.289384	0.0440629	0.00433243	7.33917e-24	38	0.0063378	3.59146e-12	0.0444014	0.00517544	8.57925	9.54968e-18	0	0.189768	0.909478	5.07411e-15	37	19	18546719	19	18407719	F			NA	NA	ISYNA1;ISYNA1;ISYNA1	NM_016368;NM_001170939;NM_001170938	Body;Body;Body	chr19:18543828-18549161	Island			NA	19:18407089-18410137	19:18546625-18546893	Unclassified_Cell_type_specific	NA
cg13314965	0.0484445	0.0136085	0.000439639	22	474	0.0896353	0.0713864	0.20968	0.057425	0.00507171	4.67974e-29	38	0.00741928	9.99201e-15	0.0556503	0.00648711	8.57859	9.60455e-18	0	0.564233	0.754186	5.09759e-15	37	3	196065506	3	197549903	R			NA	NA	TM4SF19	NM_138461	TSS1500					NA				TRUE
cg27583104	0.036979	0.00867395	2.8045e-05	22	474	-0.0421152	0.0723634	0.560763	0.0538021	0.0047974	1.504e-28	38	0.00701799	1.76525e-14	0.0466418	0.00544042	8.5732	1.00646e-17	0.471793	3.7864	0.150589	5.33585e-15	37	2	240299910	2	239964847	R		rs73104791	NA	NA	HDAC4	NM_006037	5'UTR					NA	2:239964721-239965098			NA
cg07298431	0.039314	0.00864901	8.34005e-06	22	474	0.0227171	0.0648737	0.726317	0.0408409	0.00384294	7.32309e-26	38	0.00562173	3.7359e-13	0.0402946	0.00470114	8.57123	1.02389e-17	0	0.0957109	0.953272	5.42202e-15	37	11	129817649	11	129322859	R		rs74940644	NA	NA	PRDM10;PRDM10;PRDM10;PRDM10	NM_199438;NM_199439;NM_199437;NM_020228	TSS200;TSS200;Body;Body					NA				NA
cg11111225	0.0509101	0.00949757	1.80759e-07	22	474	-0.0466322	0.0591534	0.430781	0.0676403	0.00661998	4.60313e-24	38	0.0096842	2.85671e-12	0.0577409	0.0067367	8.5711	1.02499e-17	0.572235	4.67547	0.0965462	5.42202e-15	37	2	27135972	2	26989476	F		rs76203980	NA	NA	DPYSL5	NM_020134	Body					TRUE				NA
cg06178887	0.0342204	0.010023	0.000739928	22	474	0.0925086	0.0775267	0.233189	0.0562315	0.0048087	7.77737e-31	38	0.00703452	1.33227e-15	0.0492063	0.00574211	8.56937	1.04049e-17	0.435796	3.54482	0.169923	5.49791e-15	37	19	42599631	19	47291471	R			NA	NA	POU2F2	NM_002698	Body	chr19:42599507-42600522	Island			NA	19:47291382-47292333			NA
cg14040358	0.0114016	0.00322187	0.000474502	22	474	0.00556231	0.0189568	0.769291	0.0185141	0.00157797	5.01264e-31	38	0.00230837	9.99201e-16	0.0159992	0.00186733	8.56797	1.05327e-17	0.432849	3.5264	0.171495	5.55839e-15	37	19	4369393	19	4320393	F			TRUE	NA	SH3GL1	NM_003025	Body	chr19:4371729-4371952	N_Shelf			TRUE		19:4368980-4370344	Promoter_Associated_Cell_type_specific	TRUE
cg22666103	0.0411691	0.0110661	0.000242943	22	474	-0.0336918	0.0399905	0.399808	0.056747	0.00481943	3.13356e-31	38	0.00705022	8.88178e-16	0.0503907	0.00588137	8.56786	1.05426e-17	0.662619	5.92802	0.0516116	5.55839e-15	37	10	111818288	10	111808278	R			NA	NA	ADD3;ADD3;ADD3	NM_016824;NM_001121;NM_019903	5'UTR;5'UTR;5'UTR					TRUE				NA
cg16530881	0.0399678	0.00952603	3.71562e-05	22	474	0.113854	0.0746461	0.127661	0.0543109	0.00497673	3.75644e-27	38	0.00728034	8.65974e-14	0.0494093	0.00576716	8.56736	1.05887e-17	0.0829859	2.18099	0.33605	5.57648e-15	37	17	38708399	17	35961925	R			NA	NA							RDMR	NA				TRUE
cg01281601	0.0398183	0.00932191	2.70911e-05	22	474	0.0129435	0.0681335	0.849387	0.0614138	0.00548841	1.97196e-28	38	0.00802885	2.02061e-14	0.0519059	0.00605937	8.56622	1.06938e-17	0.413623	3.41077	0.181702	5.62565e-15	37	16	15931190	16	15838691	F	rs74009457		NA	NA	MYH11;MYH11;MYH11;MYH11	NM_022844;NM_002474;NM_001040114;NM_001040113	Body;Body;Body;Body					NA				NA
cg02827175	0.0617546	0.0142608	2.11309e-05	22	474	-0.0105991	0.0731487	0.884834	0.0811522	0.00734754	9.30339e-28	38	0.0107485	4.35207e-14	0.0729741	0.00852501	8.56001	1.12861e-17	0.20102	2.50319	0.286048	5.93068e-15	37	7	1986245	7	1952771	R			NA	NA	MAD1L1;MAD1L1;MAD1L1	NM_003550;NM_001013837;NM_001013836	Body;Body;Body					NA	7:1952771-1952861			NA
cg18780100	0.037666	0.0134867	0.00560584	22	474	0.0664041	0.0720895	0.357307	0.0815067	0.00658422	2.95885e-34	38	0.00963188	0	0.0666953	0.00779227	8.55916	1.13692e-17	0.714191	6.99767	0.0302326	5.96778e-15	37	17	78682785	17	76297380	R			NA	NA	RPTOR;RPTOR	NM_001163034;NM_020761	Body;Body					NA	17:76297373-76297530			NA
cg12049875	0.0299263	0.0114461	0.00944607	22	474	0.00460823	0.0455444	0.919437	0.0553922	0.00449231	5.2428e-34	38	0.00657169	0	0.0483932	0.00565504	8.55753	1.15315e-17	0.570956	4.66152	0.0972218	6.04635e-15	37	20	19955868	20	19903868	R			NA	NA	RIN2	NM_018993	Body	chr20:19955536-19956034	Island			NA	20:19903537-19904385			TRUE
cg25721818	-0.060873	0.0123711	1.51742e-06	22	474	0.0694361	0.0437671	0.113094	-0.0740995	0.00672038	1.13527e-27	38	0.00983106	4.79616e-14	-0.0648277	0.00758038	-8.55204	1.20935e-17	0.807736	10.4024	0.00551007	6.33405e-15	37	12	54689916	12	52976183	R			NA	NA	NFE2;NFE2	NM_006163;NM_001136023	TSS1500;5'UTR					NA				NA
cg09696044	0.0573849	0.0117127	1.67554e-06	22	474	0.00941975	0.047605	0.843203	0.071504	0.00682672	3.50814e-25	38	0.00998663	8.07021e-13	0.0641654	0.00750431	8.55047	1.22591e-17	0.0899224	2.19761	0.333268	6.41373e-15	37	20	55968294	20	55401700	R			NA	NA	RBM38;RBM38	NM_017495;NM_183425	Body;Body	chr20:55966212-55966964	S_Shore		CDMR	TRUE		20:55968089-55968392	Promoter_Associated	NA
cg17753124	0.0385371	0.00993681	0.000132788	22	474	-0.0384776	0.0530432	0.468456	0.0483713	0.00424508	2.13128e-29	38	0.00621002	6.77236e-15	0.0447885	0.00524044	8.5467	1.26653e-17	0.373601	3.19286	0.202619	6.61898e-15	37	19	13259872	19	13120872	R			NA	TRUE	IER2;STX10	NM_004907;NM_003765	TSS1500;Body	chr19:13260562-13264924	N_Shore			NA				NA
cg09989037	0.0517203	0.0110864	4.89624e-06	22	474	0.0901632	0.0543603	0.0976538	0.0644488	0.00625822	2.06157e-24	38	0.00915499	1.9259e-12	0.0598001	0.0070004	8.54238	1.31482e-17	0	1.10097	0.576671	6.86384e-15	37	1	44300942	1	44073529	R			NA	NA	ST3GAL3;ST3GAL3;ST3GAL3;ST3GAL3;ST3GAL3;ST3GAL3;ST3GAL3;ST3GAL3;ST3GAL3;ST3GAL3	NM_174968;NM_006279;NM_174971;NM_174963;NM_174967;NM_174969;NM_174970;NM_174964;NM_174965;NM_174966	Body;Body;Body;Body;Body;Body;Body;Body;Body;Body					TRUE				TRUE
cg07318627	0.0527036	0.00940149	5.19573e-08	22	474	0.02698	0.0573425	0.638144	0.0452089	0.00477642	6.26782e-21	38	0.00698729	9.7902e-11	0.0476777	0.00558143	8.5422	1.31688e-17	0	0.540905	0.763034	6.8671e-15	37	16	88820993	16	87348494	R			NA	NA	FAM38A	NM_001142864	Body	chr16:88821117-88821605	N_Shore			TRUE				NA
cg03214715	0.0292495	0.00789325	0.000256684	22	474	-0.0792344	0.0452037	0.0800826	0.0393258	0.00336478	8.33892e-31	38	0.00492225	1.33227e-15	0.0355248	0.00415897	8.54173	1.32228e-17	0.73936	7.67343	0.0215644	6.88772e-15	37	12	57873176	12	56159443	F			NA	NA	ARHGAP9;ARHGAP9;ARHGAP9	NM_001080157;NM_032496;NM_001080156	1stExon;Body;TSS1500	chr12:57869075-57870182	S_Shelf			NA				NA
cg11231069	0.047932	0.0113965	3.56168e-05	22	474	0.0406022	0.0315402	0.198423	0.0567403	0.00526879	1.69254e-26	38	0.00770757	1.81632e-13	0.0534494	0.00625761	8.54151	1.32477e-17	0	0.582601	0.747291	6.88972e-15	37	2	240225142	2	239890079	F			NA	NA	HDAC4	NM_006037	Body					NA	2:239889996-239890149			NA
cg01509853	0.0307138	0.00798509	0.000150217	22	474	0.0730094	0.0778448	0.348637	0.0509654	0.00444995	1.12384e-29	38	0.00650972	4.88498e-15	0.0430058	0.00503496	8.54144	1.32555e-17	0.501652	4.01326	0.134441	6.88972e-15	37	7	4754502	7	4721028	F			NA	NA	FOXK1	NM_001037165	Body	chr7:4757802-4758037	N_Shelf			NA	7:4721028-4721208			NA
cg00093433	0.0304968	0.011159	0.00669982	22	474	0.0861176	0.0535822	0.108474	0.0700286	0.00567007	4.13903e-34	38	0.0082946	0	0.0564184	0.0066062	8.54021	1.33977e-17	0.761781	8.39564	0.0150283	6.95604e-15	37	16	85981310	16	84538811	R			NA	NA				chr16:85981652-85981965	N_Shore		DMR	NA		16:85980941-85982051	Promoter_Associated	NA
cg07367607	0.0667324	0.0125452	2.21685e-07	22	474	0.00652802	0.0586685	0.911435	0.0732616	0.00738881	8.88176e-23	38	0.0108089	1.21938e-11	0.0692577	0.00811008	8.53971	1.34554e-17	0	1.32097	0.516601	6.97841e-15	37	12	131314725	12	129880678	F			NA	NA	STX2;STX2	NM_001980;NM_194356	Body;Body					TRUE				NA
cg13055001	0.013627	0.00290677	4.41864e-06	22	474	-0.00278438	0.0105784	0.792465	0.0155605	0.00144952	2.41462e-26	38	0.00212047	2.16382e-13	0.0144373	0.00169106	8.53745	1.37217e-17	0.335264	3.00871	0.22216	7.10525e-15	37	11	67169813	11	66926389	F			NA	TRUE	PPP1CA;PPP1CA;PPP1CA	NM_002708;NM_206873;NM_001008709	TSS1500;TSS1500;TSS1500	chr11:67168616-67169098	S_Shore			NA		11:67168258-67169974	Promoter_Associated	NA
cg12073251	0.0537501	0.0132269	6.3694e-05	22	474	-0.0471209	0.0517893	0.363221	0.066854	0.00586727	2.13786e-29	38	0.00858308	6.77236e-15	0.0608836	0.00713142	8.53738	1.37298e-17	0.609669	5.12386	0.0771556	7.10525e-15	37	8	141568652	8	141637834	F	rs2292777		NA	NA	EIF2C2;EIF2C2	NM_012154;NM_001164623	Body;Body					NA	8:141637758-141637919			NA
cg23633330	0.0523528	0.00874691	6.98873e-09	22	474	0.0284848	0.0311224	0.360385	0.051198	0.00577348	1.34325e-18	38	0.00844588	1.34528e-09	0.0509009	0.0059632	8.53583	1.39149e-17	0	0.547562	0.760499	7.19328e-15	37	1	207510679	1	205577302	R	rs55909078	rs56395601	NA	NA	CD55;CD55	NM_001114752;NM_000574	Body;Body					NA		1:207510620-207510742	Gene_Associated	NA
cg25323444	0.0541982	0.0108318	1.02627e-06	22	474	0.0264904	0.0857056	0.757351	0.055925	0.00552636	1.21087e-23	38	0.00808437	4.59133e-12	0.0551435	0.00646039	8.53563	1.39393e-17	0	0.128731	0.937662	7.19776e-15	37	7	2111060	7	2077586	F			NA	NA	MAD1L1;MAD1L1;MAD1L1	NM_003550;NM_001013837;NM_001013836	Body;Body;Body	chr7:2107080-2107381	S_Shelf			NA	7:2077555-2078114			NA
cg03393889	0.040599	0.00944456	2.41635e-05	22	474	-0.0297509	0.0568942	0.601202	0.0500577	0.00454947	1.45095e-27	38	0.0066553	5.41789e-14	0.0462246	0.00541557	8.53551	1.39538e-17	0.190203	2.46975	0.290871	7.19776e-15	37	16	2094700	16	2034701	R			NA	NA	NTHL1	NM_002528	Body	chr16:2097465-2098365	N_Shelf			NA	16:2034603-2034741			NA
cg21581415	0.0456421	0.00962108	3.42923e-06	22	474	-0.038273	0.0595995	0.520979	0.0450796	0.00427855	1.86576e-25	38	0.00625898	5.91638e-13	0.0446047	0.00522628	8.53469	1.40531e-17	0	1.95109	0.376987	7.24118e-15	37	3	47460784	3	47435788	F			NA	NA	SCAP	NM_012235	Body	chr3:47459614-47460027	S_Shore			NA		3:47460332-47460881	Unclassified	NA
cg01938023	0.0251469	0.00785572	0.00153597	22	474	0.0141923	0.0427391	0.73994	0.0535986	0.00435638	7.19312e-34	38	0.00637283	0	0.0419341	0.00491626	8.52968	1.46752e-17	0.760134	8.33798	0.0154678	7.55357e-15	37	5	138855699	5	138835883	F			NA	NA	TMEM173	NM_198282	3'UTR					NA				NA
cg11465404	0.034928	0.00912771	0.000162132	22	474	-0.0352033	0.0364503	0.334493	0.0521371	0.0044413	4.67079e-31	38	0.00649707	9.99201e-16	0.0446659	0.00523817	8.52701	1.50181e-17	0.724587	7.26182	0.0264921	7.72171e-15	37	15	22550643	15	20052007	R			NA	NA				chr15:22545218-22547291	S_Shelf			NA				NA
cg15477500	0.0309289	0.00973822	0.00166965	22	474	0.0622826	0.0553641	0.261002	0.0522909	0.00444208	3.23834e-31	38	0.0064982	8.88178e-16	0.0458659	0.0053797	8.52574	1.51831e-17	0.414899	3.41822	0.181027	7.79816e-15	37	3	44957542	3	44932546	R			NA	NA	ZDHHC3;ZDHHC3;ZDHHC3	NM_001135179;NM_016598;NM_001135180	3'UTR;3'UTR;3'UTR					NA		3:44956980-44957829	Unclassified_Cell_type_specific	NA
cg23845009	0.0543321	0.0122287	1.30453e-05	22	474	0.0354619	0.0619024	0.566924	0.0785658	0.00723334	6.44223e-27	38	0.0105815	1.1291e-13	0.067652	0.00793569	8.52503	1.52766e-17	0.206553	2.52065	0.283562	7.83776e-15	37	11	34323678	11	34280254	R		rs78499881	NA	NA	ABTB2	NM_145804	Body					TRUE				NA
cg14352586	0.0447686	0.0102309	1.74128e-05	22	474	0.0544417	0.0285287	0.056772	0.0585195	0.00560672	5.09009e-25	38	0.00820193	9.68892e-13	0.0532019	0.0062442	8.52022	1.59257e-17	0	1.1017	0.576461	8.16201e-15	37	9	101594150	9	100633971	R			NA	NA	GALNT12	NM_024642	Body					NA	9:100633938-100634050			NA
cg04387347	0.0824533	0.0149038	7.57848e-08	22	474	-0.0605168	0.073374	0.409791	0.0777669	0.00793187	2.57601e-22	38	0.0116033	2.05417e-11	0.0773883	0.00908523	8.51803	1.62284e-17	0.451907	3.64901	0.161297	8.30819e-15	37	16	88537187	16	87064688	R			NA	NA	ZFPM1	NM_153813	Body	chr16:88536936-88537375	Island			NA	16:87064538-87065466	16:88536615-88537767	Promoter_Associated_Cell_type_specific	NA
cg11307715	0.0403226	0.0151316	0.00817615	22	474	0.186807	0.050153	0.000211761	0.0576532	0.00510996	7.23259e-29	38	0.00747522	1.23235e-14	0.056579	0.00664296	8.51713	1.63561e-17	0.747386	7.91723	0.0190896	8.36463e-15	37	8	142161887	8	142231069	F		rs2304283	NA	NA	DENND3	NM_014957	Body					NA	8:142230919-142231244			NA
cg27292264	0.049542	0.00987285	9.58462e-07	22	474	0.0239889	0.0661173	0.71685	0.0463234	0.00459899	1.92357e-23	38	0.00672774	5.76117e-12	0.04718	0.00554007	8.51615	1.64951e-17	0	0.196479	0.906432	8.42669e-15	37	3	128079636	3	129562326	R			NA	NA	MIR1280;EEFSEC	NR_031703;NM_021937	TSS1500;Body					TRUE				NA
cg22239727	0.0274074	0.00975186	0.00531585	22	474	-0.037969	0.0421441	0.367944	0.0498721	0.00403518	3.73417e-34	38	0.00590295	0	0.04269	0.00501399	8.51417	1.67782e-17	0.736816	7.59924	0.0223792	8.56212e-15	37	11	19264434	11	19221010	F			NA	NA				chr11:19262473-19264397	S_Shore			NA				NA
cg26647135	0.0198885	0.00901126	0.0281663	22	474	0.0198274	0.052266	0.704542	0.0580234	0.0044519	1.11604e-37	38	0.00651257	0	0.0446855	0.00525166	8.50884	1.75675e-17	0.833234	11.9929	0.00248761	8.95533e-15	37	7	99954400	7	99792336	F			NA	NA	PILRB;PILRB;PILRB	NM_175047;NM_178238;NM_013440	5'UTR;TSS1500;5'UTR					NA				NA
cg03074946	0.0375569	0.0118992	0.00178262	22	474	0.0260832	0.0720642	0.717507	0.0627199	0.00529452	1.39596e-31	38	0.00774521	5.55112e-16	0.054997	0.00646507	8.50679	1.78813e-17	0.394559	3.30338	0.191726	9.10559e-15	37	12	120687694	12	119172077	F		rs73415041	NA	NA	PXN;PXN;PXN;PXN	NM_025157;NM_001080855;NM_025157;NM_002859	5'UTR;Body;1stExon;Body					TRUE				NA
cg20856545	0.04907	0.0122064	7.59131e-05	22	474	0.0278395	0.076366	0.715558	0.0625908	0.0056645	8.83387e-28	38	0.00828644	4.24105e-14	0.0580817	0.00682845	8.50584	1.80291e-17	0	0.997982	0.607143	9.17103e-15	37	13	114917297	13	113935399	R			NA	NA				chr13:114912875-114913457	S_Shelf			NA	13:113935243-113935425	13:114917192-114917442	Unclassified_Cell_type_specific	TRUE
cg15751131	0.0383027	0.00990582	0.000138867	22	474	0.00953873	0.0302707	0.752772	0.0576738	0.00502632	8.88623e-30	38	0.00735287	4.32987e-15	0.0492805	0.00579491	8.50409	1.8302e-17	0.529943	4.25481	0.119146	9.29994e-15	37	7	140090416	7	139736885	R			NA	NA	SLC37A3;SLC37A3	NM_207113;NM_032295	5'UTR;5'UTR					TRUE				NA
cg10270055	0.0303117	0.00946625	0.00153093	22	474	0.0185448	0.0474401	0.695986	0.051434	0.00434009	1.3234e-31	38	0.00634901	5.55112e-16	0.0445591	0.00524059	8.50269	1.85252e-17	0.465026	3.7385	0.154239	9.40337e-15	37	21	43221559	21	42094628	F			NA	NA	PRDM15;PRDM15	NM_022115;NM_001040424	Body;Body	chr21:43221474-43221842	Island			NA	21:42094449-42095025			NA
cg02163885	0.0467548	0.0119038	0.000109431	22	474	0.0316744	0.0595282	0.594838	0.0794089	0.00693579	1.1727e-29	38	0.0101462	4.996e-15	0.0651057	0.00765765	8.50204	1.86286e-17	0.572579	4.67922	0.096365	9.4458e-15	37	6	27729346	6	27837325	R			NA	NA								NA		6:27729286-27729427	Unclassified_Cell_type_specific	NA
cg14191466	0.040699	0.0122559	0.00102383	22	474	-0.106516	0.0439433	0.0156131	0.0861226	0.00661438	1.30793e-37	38	0.00967601	0	0.0636001	0.0074835	8.49871	1.91714e-17	0.916305	23.8964	6.47101e-06	9.71072e-15	37	14	103440432	14	102510185	F	rs8009219		NA	NA	CDC42BPB	NM_006035	Body					NA	14:102510071-102510186			NA
cg09005651	0.0361274	0.00820503	1.54946e-05	22	474	0.00240595	0.0291179	0.934172	0.0371886	0.00345287	1.67125e-26	38	0.00505111	1.80522e-13	0.0361604	0.00425521	8.49791	1.93028e-17	0	1.38528	0.500254	9.76687e-15	37	16	4740694	16	4680695	R			NA	NA	MGRN1;MGRN1;MGRN1;MGRN1	NM_001142291;NM_015246;NM_001142289;NM_001142290	3'UTR;3'UTR;3'UTR;3'UTR	chr16:4743043-4744231	N_Shelf			NA	16:4680549-4680901			NA
cg23903708	0.0296227	0.00656579	9.67529e-06	22	474	-0.0233035	0.0858259	0.786073	0.0516805	0.00464889	4.31709e-28	38	0.00680075	2.9754e-14	0.040072	0.00471646	8.49621	1.95875e-17	0.666208	5.99176	0.0499926	9.89327e-15	37	2	25527266	2	25380770	R			NA	NA	DNMT3A;DNMT3A;DNMT3A	NM_022552;NM_175630;NM_175629	Body;Body;Body					TRUE	2:25380750-25380919			NA
cg00574379	0.0862146	0.0184945	4.97543e-06	22	474	0.0457077	0.0667421	0.493678	0.0878804	0.00846436	8.86486e-25	38	0.0123823	1.27254e-12	0.0863978	0.010169	8.49618	1.9594e-17	0	0.386124	0.824431	9.89327e-15	37	7	38344455	7	38310980	R			NA	NA								TRUE				NA
cg03836615	0.0487942	0.0115627	3.3589e-05	22	474	-0.0486752	0.0391924	0.214682	0.051783	0.00460401	1.0587e-28	38	0.00673509	1.4877e-14	0.0488748	0.00575665	8.49015	2.06375e-17	0.6866	6.38162	0.0411386	1.04091e-14	37	3	4856096	3	4831096	F			NA	NA	ITPR1;ITPR1;ITPR1	NM_002222;NM_001099952;NM_001168272	Body;Body;Body					NA	3:4831096-4831260			NA
cg18468041	0.0429301	0.0104982	5.74309e-05	22	474	0.130021	0.0668608	0.0522304	0.054052	0.00504252	2.84121e-26	38	0.00737657	2.34479e-13	0.0510196	0.00601115	8.48751	2.11116e-17	0.0735892	2.15887	0.339788	1.0637e-14	37	10	851101	10	841101	R			NA	NA				chr10:851100-851525	Island			NA	10:840807-842023			NA
cg12212103	0.0487155	0.00964681	8.23357e-07	22	474	0.0352143	0.065606	0.591613	0.0497283	0.00499589	6.11204e-23	38	0.00730835	1.01534e-11	0.0492483	0.00580255	8.48735	2.11395e-17	0	0.053123	0.973788	1.06398e-14	37	17	48231729	17	45586728	F			NA	NA				chr17:48226223-48228625	S_Shelf			TRUE				NA
cg26180383	0.0404751	0.00995412	6.30655e-05	22	474	0.0634615	0.0600515	0.290985	0.0527364	0.00484264	4.78291e-27	38	0.00708417	9.74776e-14	0.0487499	0.00574525	8.48526	2.15244e-17	0	1.06773	0.586333	1.08221e-14	37	8	129061048	8	129130230	F			NA	NA	MIR1207;PVT1	NR_031612;NR_003367	TSS1500;Body					TRUE		8:129060529-129061196	Unclassified	NA
cg10648960	0.0440244	0.00876686	9.4183e-07	22	474	0.0458441	0.0779447	0.556619	0.0460132	0.00461448	5.15084e-23	38	0.0067504	9.33686e-12	0.0452757	0.00533602	8.48492	2.15869e-17	0	0.0323615	0.983949	1.08421e-14	37	7	2677986	7	2644512	R			NA	NA	TTYH3	NM_025250	Body					NA	7:2644477-2644608			NA
cg01663440	0.0582764	0.0110263	2.62484e-07	22	474	0.0417038	0.0541642	0.441597	0.0567314	0.0058771	1.08364e-21	38	0.00859746	4.14976e-11	0.0570747	0.00672751	8.48378	2.18001e-17	0	0.0940047	0.954085	1.09377e-14	37	12	1056096	12	926357	R			NA	NA	RAD52	NM_134424	5'UTR	chr12:1058481-1059430	N_Shelf			NA				NA
cg11671363	0.0499913	0.0150337	0.00100806	22	474	0.00575556	0.0316134	0.855589	0.0720797	0.00606754	9.56217e-32	38	0.00887605	4.44089e-16	0.0630227	0.00742924	8.48306	2.19338e-17	0.605835	5.07402	0.0791025	1.09932e-14	37	5	148810177	5	148790370	F			NA	NA	MIR145;LOC728264	NR_029686;NR_027180	TSS200;Body					TRUE		5:148809741-148811204	Unclassified	TRUE
cg19400926	0.0611043	0.00963908	9.8929e-10	22	474	-0.0457205	0.0417745	0.274142	0.0497905	0.00559585	1.03405e-18	38	0.00818602	1.18416e-09	0.0523435	0.0061711	8.48204	2.21279e-17	0.689146	6.4339	0.0400771	1.10789e-14	37	6	28889996	6	28997975	R			NA	NA	TRIM27	NM_006510	Body	chr6:28890951-28892013	N_Shore			NA		6:28889756-28890379	Promoter_Associated	NA
cg27036638	0.0342593	0.00826076	4.53507e-05	22	474	0.0470379	0.047334	0.320702	0.0450849	0.0041614	8.59795e-27	38	0.00608761	1.30118e-13	0.041336	0.0048746	8.47989	2.25413e-17	0	1.12763	0.569035	1.1274e-14	37	12	53608721	12	51894988	R			NA	NA	RARG;RARG	NM_001042728;NM_000966	Body;Body			low-CpG:51894867-51895229		TRUE				NA
cg09471887	0.0244149	0.00582427	3.77301e-05	22	474	-0.0317248	0.0855923	0.711014	0.043922	0.0038581	2.38593e-29	38	0.00564392	7.10543e-15	0.0343271	0.00404858	8.4788	2.27535e-17	0.686622	6.38206	0.0411294	1.13682e-14	37	6	90660913	6	90717634	F	rs61754114		NA	NA	BACH2;BACH2	NM_021813;NM_001170794	Body;Body					NA	6:90717583-90717774			NA
cg14531665	0.0253534	0.00745409	0.000774243	22	474	0.0121486	0.0346396	0.725911	0.0492062	0.00410893	3.20648e-32	38	0.00601085	2.22045e-16	0.0393118	0.00463697	8.47791	2.29275e-17	0.707222	6.83113	0.0328579	1.14432e-14	37	9	91058614	9	90248434	F		rs77172582	NA	NA	SPIN1	NM_006717	Body					NA		9:91058495-91058680	Unclassified_Cell_type_specific	NA
cg11633461	0.0453189	0.0104994	2.2429e-05	22	474	0.0477385	0.05793	0.410188	0.0473997	0.00446985	9.29253e-26	38	0.00653883	4.19997e-13	0.0468266	0.00552515	8.47517	2.34731e-17	0	0.0285518	0.985826	1.17033e-14	37	10	73534338	10	73204344	R			NA	NA	C10orf54;CDH23	NM_022153;NM_022124	TSS1500;Body	chr10:73533091-73533492	S_Shore	low-CpG:73204281-73204345		NA		10:73534258-73534352	Unclassified_Cell_type_specific	NA
cg08621673	0.0429141	0.00946414	8.75707e-06	22	474	0.0439165	0.0743886	0.555142	0.0576238	0.00544756	1.21803e-25	38	0.0079691	4.79727e-13	0.0514705	0.00607551	8.47181	2.41616e-17	0	1.4239	0.490688	1.20339e-14	37	2	240181948	2	239846885	F	rs72990703		NA	NA	HDAC4	NM_006037	Body					NA	2:239846803-239846922			NA
cg09322555	0.0519512	0.0110065	3.82275e-06	22	474	0.029238	0.0485865	0.547527	0.0570681	0.00554644	2.25845e-24	38	0.00811375	2.01417e-12	0.0548045	0.00647276	8.46695	2.51901e-17	0	0.421925	0.809805	1.25331e-14	37	6	32826281	6	32934259	R			NA	NA	PSMB9;PSMB9	NM_002800;NM_148954	Body;Body	chr6:32820849-32822370	S_Shelf			NA				NA
cg08943045	0.05893	0.0109057	1.45536e-07	22	474	0.0267465	0.0511318	0.601083	0.055546	0.0058181	2.92359e-21	38	0.00851114	6.74311e-11	0.0563177	0.00665261	8.4655	2.55056e-17	0	0.400069	0.818703	1.26769e-14	37	1	9043919	1	8966506	R			NA	NA								NA		1:9043880-9044002	Unclassified_Cell_type_specific	NA
cg26599989	0.0377028	0.0118193	0.00159422	22	474	0.0258443	0.0609048	0.671452	0.0592028	0.00506377	7.9763e-31	38	0.00740765	1.33227e-15	0.0528524	0.00624369	8.46493	2.56301e-17	0.223141	2.57447	0.276033	1.27255e-14	37	11	1297087	11	1253663	R			NA	NA	TOLLIP	NM_019009	3'UTR	chr11:1298009-1298476	N_Shore			NA	11:1253642-1253674	11:1296674-1297657	Gene_Associated_Cell_type_specific	NA
cg25921609	0.0610934	0.0127685	2.8475e-06	22	474	-0.00291874	0.0378601	0.938573	0.0784225	0.00733145	3.58725e-26	38	0.010725	2.62901e-13	0.0679209	0.00802572	8.4629	2.60815e-17	0.578562	4.74566	0.0932165	1.29361e-14	37	17	8379225	17	8319950	R			NA	NA	MYH10	NM_005964	Body	chr17:8380172-8380539	N_Shore			NA	17:8319758-8320126			NA
cg06499368	0.0275385	0.00991749	0.00588217	22	474	0.00243087	0.0459455	0.957821	0.0552928	0.00451226	1.28421e-33	38	0.00660087	0	0.046147	0.00545613	8.45783	2.72408e-17	0.684824	6.34567	0.0418847	1.34971e-14	37	6	6725372	6	6670371	F	rs75105577		NA	NA								TRUE	6:6670047-6670495	6:6724085-6725638	Promoter_Associated	NA
cg15401418	0.0540266	0.0146696	0.000279479	22	474	-0.0646044	0.0401406	0.107982	0.0629682	0.00533171	2.09917e-31	38	0.00779962	6.66134e-16	0.0574063	0.00678755	8.45758	2.72986e-17	0.795932	9.80065	0.00744416	1.35117e-14	37	17	75316383	17	72827978	F			NA	NA	SEPT9;SEPT9;SEPT9;SEPT9	NM_006640;NM_001113492;NM_001113491;NM_006640	5'UTR;5'UTR;Body;1stExon					TRUE	17:72827927-72828076	17:75316325-75316449	Promoter_Associated	NA
cg11510938	0.0264391	0.0113805	0.0209263	22	474	-0.0138734	0.0581134	0.811387	0.0669259	0.00524409	3.05878e-36	38	0.00767144	0	0.0534698	0.00632339	8.45588	2.76989e-17	0.801212	10.061	0.00653557	1.36874e-14	37	7	1220897	7	1187423	F			NA	NA								NA	7:1187294-1187869			NA
cg03919657	0.0294895	0.00990125	0.00316644	22	474	-0.0418117	0.0344153	0.224821	0.0441982	0.00364964	6.8043e-33	38	0.00533897	1.11022e-16	0.0393713	0.00465611	8.45583	2.7711e-17	0.728923	7.37797	0.0249974	1.36874e-14	37	17	48502312	17	45857311	R			NA	NA	ACSF2	NM_025149	TSS1500	chr17:48503056-48503887	N_Shore			TRUE				NA
cg05251269	0.0318747	0.00970132	0.00115482	22	474	0.0416578	0.0341647	0.223146	0.0444247	0.00390683	2.76029e-29	38	0.0057152	7.66054e-15	0.0412008	0.00487387	8.45341	2.82924e-17	0	1.24251	0.537271	1.39602e-14	37	16	2083128	16	2023129	R			NA	NA	SLC9A3R2;SLC9A3R2	NM_001130012;NM_004785	Body;Body	chr16:2086420-2086892	N_Shelf			NA				TRUE
cg25940513	0.0245058	0.006995	0.000539164	22	474	0.0249978	0.0545292	0.64679	0.0425281	0.00365853	1.68682e-30	38	0.00535196	1.88738e-15	0.0358078	0.00423768	8.44986	2.91657e-17	0.526804	4.22658	0.12084	1.43762e-14	37	1	9326282	1	9248869	R			NA	NA	H6PD	NM_004285	3'UTR	chr1:9324202-9324439	S_Shore			NA		1:9326273-9326393	Unclassified_Cell_type_specific	NA
cg12599598	0.0534342	0.0106266	9.12543e-07	22	474	-0.0233542	0.0552636	0.672723	0.0660756	0.00645456	3.79459e-24	38	0.00944221	2.59837e-12	0.0591524	0.00700153	8.4485	2.95077e-17	0.345573	3.05611	0.216958	1.45298e-14	37	4	185923887	4	186160881	F			NA	NA				chr4:185926380-185926651	N_Shelf			NA				NA
cg05889266	0.0368476	0.0106825	0.00065362	22	474	0.0546847	0.0767688	0.476505	0.0507679	0.00447343	3.51944e-29	38	0.00654406	8.65974e-15	0.04701	0.00556556	8.44659	2.99941e-17	0	1.24475	0.536669	1.4754e-14	37	1	59361647	1	59134235	F		rs2999129	NA	NA								TRUE				NA
cg12689529	0.0358643	0.00683768	3.1989e-07	22	474	0.0534767	0.0346941	0.123691	0.0414212	0.00437011	5.54311e-21	38	0.00639292	9.21945e-11	0.03909	0.00462807	8.44628	3.00722e-17	0	0.527477	0.768174	1.47772e-14	37	11	126335883	11	125841093	F			NA	NA	KIRREL3;KIRREL3	NM_001161707;NM_032531	Body;Body					TRUE		11:126335533-126335962	Unclassified	NA
cg15090877	0.0364439	0.00970072	0.000211627	22	474	-0.0775858	0.075159	0.302304	0.0576305	0.0050013	5.19004e-30	38	0.00731627	3.33067e-15	0.049183	0.00582366	8.44538	3.03053e-17	0.661162	5.90253	0.0522736	1.48765e-14	37	17	79801920	17	77395209	R			NA	NA	P4HB	NM_000918	Body	chr17:79804259-79804488	N_Shelf			NA	17:77394851-77395279			NA
cg05068866	0.0538598	0.00977071	8.3933e-08	22	474	0.0105069	0.0556683	0.850352	0.0494085	0.00523945	8.65565e-21	38	0.00766466	1.14634e-10	0.0506333	0.00599548	8.44525	3.034e-17	0	0.654153	0.721028	1.48782e-14	37	3	66633374	3	66716064	F			NA	NA								NA	3:66715936-66716140	3:66633116-66633645	Unclassified_Cell_type_specific	NA
cg12551813	0.0357949	0.011273	0.00167388	22	474	0.04099	0.0758264	0.588976	0.0582593	0.00498773	9.01332e-31	38	0.00729642	1.44329e-15	0.0515579	0.00610544	8.44458	3.05147e-17	0.290327	2.8182	0.244363	1.49485e-14	37	1	200781121	1	199047744	R			NA	NA	CAMSAP1L1	NM_203459	Body					TRUE				NA
cg06945697	0.040921	0.0096006	2.81486e-05	22	474	0.0355874	0.0306812	0.246492	0.0503774	0.00475151	9.47752e-26	38	0.00695086	4.24105e-13	0.0467494	0.00553769	8.44204	3.11848e-17	0	0.773336	0.679317	1.52611e-14	37	14	100055765	14	99125518	F	rs60948280	rs56814459	NA	NA	CCDC85C	NM_001144995	Body					NA	14:99125415-99125527			TRUE
cg11251006	0.0543817	0.0119707	8.43499e-06	22	474	-0.0118623	0.0832967	0.886798	0.0657772	0.00624002	1.77322e-25	38	0.00912837	5.77094e-13	0.0610336	0.00723129	8.44021	3.16758e-17	0	1.34468	0.510512	1.54855e-14	37	19	2227699	19	2178699	R			NA	NA	DOT1L	NM_032482	Body	chr19:2226193-2228342	Island			NA	19:2177047-2179550	19:2227271-2227849	Gene_Associated	NA
cg22534374	0.0446987	0.0164563	0.00703793	22	474	0.0628515	0.0738286	0.394894	0.0921415	0.00759849	5.65552e-33	38	0.0111156	1.11022e-16	0.0770563	0.00914033	8.43037	3.44583e-17	0.651872	5.74502	0.0565568	1.68253e-14	37	1	201511610	1	199778233	R			NA	NA				chr1:201507779-201509317	S_Shelf			NA				NA
cg12303610	0.0400393	0.0093082	2.38761e-05	22	474	-0.0104412	0.0494787	0.832931	0.0484702	0.00449478	1.45482e-26	38	0.00657529	1.68643e-13	0.0450104	0.00533914	8.43027	3.44868e-17	0	1.8181	0.402907	1.68253e-14	37	22	50636559	22	48978686	F			NA	NA	TRABD	NM_025204	Body	chr22:50636305-50636997	Island			NA	22:48978433-48979201	22:50636462-50636722	Unclassified_Cell_type_specific	NA
cg08387014	-0.0223903	0.00790777	0.00498951	22	474	-0.0276487	0.0219933	0.209135	-0.049369	0.00405715	3.47379e-33	38	0.0059351	1.11022e-16	-0.0391136	0.00464001	-8.42964	3.46723e-17	0.741261	7.72981	0.0209649	1.68985e-14	37	11	1848742	11	1805318	R			NA	NA				chr11:1847156-1847381	S_Shore			TRUE				NA
cg22451412	0.0421098	0.00714749	1.1574e-08	22	474	0.0578766	0.0321297	0.0720923	0.045534	0.00539467	5.12852e-17	38	0.00789173	7.93484e-09	0.0440293	0.00522709	8.4233	3.66025e-17	0	0.29422	0.863199	1.7821e-14	37	15	42227210	15	40014502	R			NA	NA	EHD4	NM_139265	Body					TRUE		15:42226878-42227560	Promoter_Associated_Cell_type_specific	NA
cg25389145	0.0292476	0.0105162	0.00580442	22	474	0.0092483	0.0571567	0.871507	0.0700271	0.00559635	6.06999e-35	38	0.00818676	0	0.0540662	0.00641913	8.42268	3.67978e-17	0.799711	9.98557	0.00678674	1.78978e-14	37	8	141220490	8	141289672	R			NA	NA	TRAPPC9;TRAPPC9	NM_001160372;NM_031466	Body;Body					NA	8:141289343-141289673			NA
cg14459032	0.047294	0.0114488	4.84851e-05	22	474	0.00677035	0.0504317	0.893246	0.0544763	0.00502476	7.94829e-27	38	0.00735059	1.25233e-13	0.0517039	0.00613945	8.42158	3.71441e-17	0	1.08446	0.58145	1.80479e-14	37	9	78905335	9	78095155	R		rs73652914	NA	NA								NA				NA
cg16679543	0.0720001	0.0156449	6.49111e-06	22	474	0.0338843	0.0397981	0.394845	0.0781875	0.00754503	1.07987e-24	38	0.0110374	1.40199e-12	0.0740677	0.00879584	8.42076	3.74044e-17	0	1.17625	0.555368	1.81559e-14	37	6	157913024	6	157833012	F	rs34668715		NA	NA	ZDHHC14;ZDHHC14	NM_153746;NM_024630	Body;Body					NA	6:157832957-157833052			NA
cg10194884	0.0434202	0.0114118	0.000176244	22	474	0.0720507	0.0538785	0.181579	0.056617	0.00518664	3.64129e-27	38	0.00758741	8.52651e-14	0.0528358	0.00627533	8.41961	3.77735e-17	0	1.0563	0.589696	1.83164e-14	37	16	2863919	16	2803920	R			NA	NA				chr16:2867245-2868002	N_Shelf			NA				NA
cg17016369	0.0573894	0.0105254	1.13764e-07	22	474	0.0309574	0.0410863	0.451427	0.0564684	0.00603083	1.59968e-20	38	0.00882235	1.5476e-10	0.0561658	0.00667158	8.41867	3.80797e-17	0	0.391132	0.822369	1.84461e-14	37	2	198246278	2	197954523	R			NA	NA								NA				NA
cg24926276	0.02305	0.00878489	0.00919915	22	474	-0.0030535	0.0510241	0.952297	0.0453114	0.00372081	3.11308e-33	38	0.00544308	1.11022e-16	0.0387919	0.00460802	8.41835	3.81829e-17	0.623935	5.31824	0.0700099	1.84774e-14	37	19	4539943	19	4490943	R			NA	TRUE	LRG1	NM_052972	Body	chr19:4543407-4544578	N_Shelf			NA				TRUE
cg02617388	0.0309507	0.00977019	0.00171542	22	474	0.0610026	0.0549776	0.267569	0.0599862	0.00507825	2.04649e-31	38	0.00742883	6.66134e-16	0.0494825	0.00587962	8.41593	3.89776e-17	0.645438	5.64077	0.059583	1.88428e-14	37	12	48216620	12	46502887	R			NA	NA				chr12:48213109-48214188	S_Shelf			NA				NA
cg08531489	0.0334051	0.00720954	5.64526e-06	22	474	0.0315534	0.0604527	0.601874	0.0358728	0.0034977	3.13867e-24	38	0.0051167	2.36733e-12	0.0350297	0.00416273	8.41506	3.92681e-17	0	0.0812387	0.960195	1.8964e-14	37	17	42189331	17	39544857	R			NA	NA	HDAC5;HDAC5	NM_001015053;NM_005474	Body;Body					TRUE		17:42189058-42189454	Unclassified_Cell_type_specific	NA
cg26793227	0.0386979	0.00932101	4.45314e-05	22	474	-0.0362943	0.0353163	0.30446	0.0506773	0.00451396	1.32219e-28	38	0.00660335	1.66533e-14	0.0447867	0.00532659	8.40814	4.16576e-17	0.691997	6.49344	0.0389017	2.00977e-14	37	1	16483658	1	16356245	F	rs57602506		NA	NA	EPHA2	NM_004431	TSS1500	chr1:16481484-16482782	S_Shore			NA		1:16483409-16483787	Unclassified_Cell_type_specific	NA
cg26656658	0.0857917	0.0171902	1.09075e-06	22	474	0.0676084	0.0510884	0.18616	0.0948108	0.00973633	4.85495e-22	38	0.014243	2.80143e-11	0.0901028	0.0107232	8.4026	4.36704e-17	0	0.366025	0.832758	2.10475e-14	37	12	121615078	12	120099461	F	rs1718119		NA	NA	P2RX7	NM_002562	Body					NA	12:120099456-120099632			NA
cg21337881	0.0324427	0.00831048	0.000120173	22	474	0.00520017	0.0350971	0.882256	0.0514172	0.00455237	6.34415e-29	38	0.00665954	1.15463e-14	0.043165	0.00514077	8.3966	4.59603e-17	0.542361	4.37026	0.112463	2.21288e-14	37	17	5138645	17	5079369	F			NA	NA	C17orf87	NM_207103	TSS1500					NA		17:5138494-5138757	Unclassified_Cell_type_specific	NA
cg08959230	0.0440191	0.010729	5.43687e-05	22	474	-0.0164714	0.0732854	0.822236	0.0571911	0.00524855	4.46453e-27	38	0.00767797	9.42579e-14	0.0522313	0.00622132	8.39554	4.63769e-17	0	1.88201	0.390236	2.23068e-14	37	16	30409261	16	30316762	R			NA	NA	ZNF48	NM_152652	Body	chr16:30406290-30407290	S_Shore			NA	16:30316762-30317205			NA
cg03872934	0.0579296	0.0124107	4.84124e-06	22	474	0.032651	0.0468092	0.485707	0.0680765	0.00664548	3.53971e-24	38	0.0097215	2.51121e-12	0.0633962	0.00755281	8.39372	4.71002e-17	0	0.857216	0.651415	2.26319e-14	37	6	33151135	6	33259113	F			NA	NA	COL11A2;COL11A2;COL11A2	NM_080679;NM_080681;NM_080680	Body;Body;Body					NA		6:33150793-33151460	Unclassified	NA
cg13028635	0.0415688	0.0110449	0.000206231	22	474	0.00374032	0.0713601	0.958214	0.0671027	0.00591571	3.74187e-29	38	0.00865393	8.88178e-15	0.0569055	0.00678116	8.3917	4.79152e-17	0.483427	3.87167	0.144304	2.29928e-14	37	11	1871244	11	1827820	F		rs598960	NA	NA								NA	11:1827677-1827821			NA
cg18929814	0.0469409	0.0114654	5.63164e-05	22	474	-0.0792739	0.0416514	0.0574276	0.0676124	0.00582034	1.84014e-30	38	0.00851442	1.9984e-15	0.0566048	0.00674544	8.39157	4.79713e-17	0.846441	13.0243	0.00148526	2.29928e-14	37	7	97875293	7	97713229	F			NA	NA	TECPR1	NM_015395	Body					NA	7:97713192-97713286			NA
cg10803034	0.053155	0.0129598	5.46508e-05	22	474	-0.0184898	0.0745728	0.804253	0.0677301	0.00621138	4.11919e-27	38	0.00908646	9.05942e-14	0.0621242	0.00740323	8.3915	4.79958e-17	0.0138967	2.02819	0.362731	2.29928e-14	37	11	3178188	11	3134764	R			NA	NA	OSBPL5;OSBPL5;OSBPL5	NM_020896;NM_001144063;NM_145638	5'UTR;5'UTR;5'UTR	chr11:3181574-3182120	N_Shelf			NA	11:3134549-3135025			NA
cg02212389	0.0333735	0.00807766	4.83524e-05	22	474	-0.0213892	0.0674404	0.751222	0.0447462	0.00411193	5.19995e-27	38	0.00601523	1.01585e-13	0.0403732	0.00481219	8.38977	4.87088e-17	0.0557699	2.11813	0.34678	2.33109e-14	37	7	151070905	7	150701838	R			NA	NA	NUB1	NM_016118	Body					TRUE				NA
cg16047279	0.0744452	0.0136974	1.24266e-07	22	474	-0.0412259	0.0429665	0.337654	0.0794557	0.00789639	2.12654e-23	38	0.0115514	6.0516e-12	0.0725668	0.00864969	8.38952	4.88112e-17	0.729309	7.3885	0.024866	2.33365e-14	37	17	38717242	17	35970768	F		rs73293429	NA	NA	CCR7	NM_001838	Body					NA	17:35970726-35970833	17:38715911-38717621	Promoter_Associated	TRUE
cg26601310	0.0690176	0.0117528	1.28172e-08	22	474	0.118966	0.0528793	0.0247832	0.0565507	0.00678145	1.18934e-16	38	0.00992041	1.19503e-08	0.0628901	0.00750409	8.38078	5.25789e-17	0	1.80474	0.405607	2.51127e-14	37	11	36397123	11	36353699	F			NA	NA	PRR5L;PRR5L;PRR5L	NM_001160167;NM_001160168;NM_024841	5'UTR;TSS1500;TSS1500	chr11:36397926-36399398	N_Shore			NA		11:36396981-36397206	Unclassified_Cell_type_specific	NA
cg08432509	0.0562392	0.0129534	2.01455e-05	22	474	0.0382127	0.0873476	0.661903	0.0654457	0.00622887	2.5163e-25	38	0.00911205	6.85341e-13	0.0622232	0.00742582	8.37931	5.3237e-17	0	0.414039	0.813004	2.54016e-14	37	20	62317768	20	61788212	R			NA	NA	RTEL1;RTEL1	NM_016434;NM_032957	Body;Body	chr20:62317505-62317775	Island			NA	20:61787998-61789089			NA
cg26094805	0.0199391	0.0100928	0.0492413	22	474	0.130281	0.051724	0.0120048	0.0591326	0.00473858	9.08825e-35	38	0.00693194	0	0.0475795	0.00567948	8.37745	5.40877e-17	0.844167	12.8343	0.00163333	2.57817e-14	37	17	80740731	17	78334020	F	rs2460465	rs2460464	NA	NA	TBCD	NM_005993	Body	chr17:80740534-80740929	Island			NA	17:78333824-78334432	17:80739219-80740967	Unclassified	NA
cg15721448	0.0259392	0.00906397	0.00454862	22	474	-0.0514256	0.0366125	0.1606	0.0493184	0.00399646	4.65798e-34	38	0.00584632	0	0.0407891	0.00486935	8.37671	5.44276e-17	0.820729	11.1563	0.00377956	2.59179e-14	37	8	144239503	8	144310878	R			NA	NA	LY6H;LY6H;LY6H	NM_001135655;NM_002347;NM_001130478	3'UTR;3'UTR;3'UTR	chr8:144240761-144242113	N_Shore			NA				NA
cg14396214	0.0471882	0.00811135	1.71662e-08	22	474	0.0246239	0.0299443	0.411182	0.043675	0.00496303	2.41937e-18	38	0.00726029	1.79226e-09	0.0445861	0.00532357	8.37523	5.51184e-17	0	0.563072	0.754624	2.62137e-14	37	20	62367998	20	61838442	F			NA	NA	LIME1;LIME1	NM_017806;NM_017806	5'UTR;1stExon	chr20:62368955-62371962	N_Shore		CDMR	NA		20:62367587-62368260	Promoter_Associated	NA
cg09274988	0.0385797	0.00743401	4.1964e-07	22	474	0.0117216	0.0409349	0.7747	0.0376714	0.00390241	1.07952e-21	38	0.00570874	4.14204e-11	0.0376906	0.0045003	8.37514	5.51588e-17	0	0.416774	0.811893	2.62137e-14	37	20	1309800	20	1257800	F	rs6033451		NA	NA	SDCBP2;SDCBP2	NM_080489;NM_080489	1stExon;5'UTR	chr20:1305899-1306554	S_Shelf	low-CpG:1257783-1257818		NA				NA
cg09148268	0.0441994	0.012279	0.000380311	22	474	0.0438779	0.0726607	0.546129	0.0526518	0.00476103	8.00546e-28	38	0.00696478	4.04121e-14	0.050548	0.00603715	8.37282	5.62547e-17	0	0.36699	0.832356	2.67079e-14	37	21	43348008	21	42221077	R			NA	NA	C2CD2;C2CD2	NM_015500;NM_199050	Body;TSS1500					NA		21:43347909-43348115	Unclassified_Cell_type_specific	NA
cg10900641	0.0524395	0.0136818	0.000158302	22	474	0.0697213	0.0423157	0.0998879	0.0692994	0.00646282	2.73894e-26	38	0.00945429	2.3026e-13	0.0640425	0.0076498	8.37179	5.67515e-17	0	1.04639	0.592625	2.6917e-14	37	11	1767793	11	1724369	R			NA	NA	HCCA2;LOC402778	NM_053005;NM_001170820	Body;Body	chr11:1768979-1770712	N_Shore			NA	11:1724335-1724431			TRUE
cg15969901	0.0412408	0.0085185	2.19398e-06	22	474	0.02642	0.05394	0.62443	0.0417499	0.00418726	5.19159e-23	38	0.00612544	9.37295e-12	0.0414486	0.00495218	8.36977	5.77298e-17	0	0.0806411	0.960481	2.73538e-14	37	6	36810478	6	36918456	F			NA	NA				chr6:36807678-36808808	S_Shore			NA				NA
cg22898924	0.0790949	0.0179446	1.51879e-05	22	474	0.105406	0.0607439	0.0831498	0.0810981	0.00802019	1.3092e-23	38	0.0117325	4.77052e-12	0.0811326	0.00969403	8.36933	5.79458e-17	0	0.172586	0.917325	2.74289e-14	37	19	4903952	19	4854952	R			NA	NA	ARRDC5	NM_001080523	TSS1500					NA				NA
cg07011168	0.0434453	0.0111124	0.000117484	22	474	0.0323598	0.0676695	0.632659	0.0613122	0.00558704	1.97229e-27	38	0.00817314	6.30607e-14	0.0548273	0.00655312	8.3666	5.93048e-17	0	1.7889	0.408833	2.80198e-14	37	10	49797259	10	49467265	R			NA	NA	ARHGAP22	NM_021226	Body					TRUE				TRUE
cg26578983	0.0523709	0.0154955	0.000834743	22	474	-0.142468	0.0347289	4.58755e-05	0.0807278	0.0061266	1.89624e-38	38	0.00896244	0	0.0633483	0.00757158	8.36659	5.93115e-17	0.949218	39.3839	2.80472e-09	2.80198e-14	37	16	85075249	16	83632750	R			NA	NA	KIAA0513	NM_014732	5'UTR					NA	16:83632726-83632751			NA
cg04822495	0.0465241	0.0117834	0.000100937	22	474	0.181874	0.0378398	1.89309e-06	0.042881	0.00439827	4.34555e-22	38	0.00643412	2.65348e-11	0.0467276	0.00558526	8.36624	5.94847e-17	0.847486	13.1135	0.00142046	2.80739e-14	37	12	94676688	12	93200819	R			NA	NA	PLXNC1	NM_005761	Body				DMR	NA		12:94676130-94676955	Unclassified_Cell_type_specific	NA
cg02411995	0.0281168	0.00987704	0.00476339	22	474	-0.0040528	0.0524742	0.93846	0.0549968	0.00456513	1.40877e-32	38	0.00667821	2.22045e-16	0.0460072	0.00550182	8.36218	6.15682e-17	0.666832	6.00297	0.0497131	2.90284e-14	37	16	4851344	16	4791345	R			NA	NA	ROGDI	NM_024589	Body	chr16:4852117-4853176	N_Shore			NA				NA
cg00186499	0.032851	0.00772636	2.94167e-05	22	474	0.00167912	0.0283608	0.952806	0.0425053	0.00393489	1.19994e-26	38	0.00575625	1.53322e-13	0.0380947	0.00455607	8.3613	6.20292e-17	0.25827	2.6964	0.259707	2.91889e-14	37	20	55975578	20	55408984	F	rs6025529		NA	NA	RBM38;RBM38	NM_017495;NM_183425	Body;Body				CDMR	NA		20:55974859-55975945	Promoter_Associated	NA
cg09100343	0.030354	0.0081729	0.000248765	22	474	0.00587982	0.0629498	0.92561	0.0452391	0.00404044	1.83131e-28	38	0.00591065	1.95399e-14	0.0399303	0.00477561	8.3613	6.20308e-17	0.191012	2.47222	0.290511	2.91889e-14	37	16	57147202	16	55704703	R			NA	NA	CPNE2	NM_152727	Body					TRUE				TRUE
cg17532753	0.0631097	0.0122066	4.61405e-07	22	474	-0.0504931	0.0342132	0.140452	0.0752881	0.0070437	3.897e-26	38	0.010304	2.73892e-13	0.064149	0.00767321	8.36012	6.26542e-17	0.83876	12.4038	0.00202553	2.94532e-14	37	2	240172742	2	239837679	F			NA	NA	HDAC4	NM_006037	Body					NA	2:239837506-239837705			NA
cg03739177	0.0380013	0.0110561	0.000682448	22	474	-0.0141599	0.0344934	0.681561	0.0646309	0.00545326	1.31016e-31	38	0.00797743	5.55112e-16	0.0531461	0.00635836	8.35846	6.35422e-17	0.742151	7.75648	0.0206872	2.98412e-14	37	17	27889826	17	24913952	R			NA	NA	ABHD15	NM_198147	Body	chr17:27893086-27896078	N_Shelf			NA	17:24913925-24914095			NA
cg02529547	0.02547	0.00764103	0.000980565	22	474	0.0459578	0.0638059	0.471604	0.0441352	0.00382829	4.87924e-30	38	0.00560031	3.21965e-15	0.0376541	0.00450572	8.35696	6.43575e-17	0.48703	3.89887	0.142355	3.01886e-14	37	17	48259089	17	45614088	R			NA	NA								NA				NA
cg23141183	0.041702	0.00948617	1.59671e-05	22	474	0.0267478	0.0808156	0.740767	0.0522594	0.00499007	3.55989e-25	38	0.00729985	8.12794e-13	0.0482228	0.00577044	8.35686	6.44086e-17	0	0.848917	0.654124	3.01886e-14	37	17	80185318	17	77778607	R			NA	NA	SLC16A3	NM_001042422	TSS1500	chr17:80186135-80189990	N_Shore			NA		17:80185111-80185355	Unclassified	NA
cg19118972	0.024321	0.0101	0.0167229	22	474	-0.00108259	0.0619986	0.986074	0.0524643	0.0042835	1.37574e-33	38	0.00626622	1.11022e-16	0.0443075	0.00530515	8.35178	6.72402e-17	0.674603	6.14633	0.0462744	3.14849e-14	37	3	184323327	3	185806021	F			NA	NA				chr3:184321783-184322277	S_Shore		RDMR	NA				NA
cg06125903	0.0610152	0.0157401	0.000133723	22	474	0.0434607	0.0367638	0.237556	0.0823897	0.00757611	5.60235e-27	38	0.0110829	1.0536e-13	0.0734811	0.00879855	8.35151	6.73984e-17	0	1.94016	0.379053	3.1528e-14	37	20	57583328	20	57016723	R			NA	NA	CTSZ	NM_001336	TSS1500	chr20:57581902-57582595	S_Shore			NA				NA
cg02228160	0.0551396	0.0132573	4.31777e-05	22	474	-0.0195977	0.0397297	0.621978	0.0739692	0.00663223	2.92723e-28	38	0.00970212	2.45359e-14	0.0641494	0.00768169	8.35095	6.77157e-17	0.662709	5.9296	0.0515707	3.16454e-14	37	5	143192067	5	143172260	F	rs78304087		NA	NA	HMHB1	NM_021182	Body					NA				NA
cg15453708	0.0334208	0.0116938	0.0046019	22	474	0.0665419	0.0820062	0.417406	0.0619636	0.00525053	2.31672e-31	38	0.00768086	6.66134e-16	0.0534412	0.00640028	8.34983	6.83615e-17	0.522418	4.18777	0.123208	3.1916e-14	37	7	151493647	7	151124580	R			NA	NA	PRKAG2;PRKAG2	NM_001040633;NM_016203	5'UTR;Body					TRUE	7:151124467-151124800	7:151493430-151493664	Unclassified_Cell_type_specific	TRUE
cg07512993	0.0490806	0.0115348	2.90261e-05	22	474	0.0273034	0.0437764	0.533033	0.0496512	0.0047319	2.90018e-25	38	0.00692217	7.34968e-13	0.0490994	0.0058816	8.34797	6.9449e-17	0	0.254255	0.880622	3.2392e-14	37	16	66582592	16	65140093	R			NA	NA	TK2	NM_004614	Body	chr16:66583236-66584135	N_Shore			NA		16:66582521-66584366	Promoter_Associated	NA
cg14543285	0.0230128	0.00782506	0.00356158	22	474	0.0001675	0.0433875	0.996921	0.0562128	0.00451383	1.22992e-34	38	0.00660317	0	0.0418406	0.00501271	8.34692	7.00672e-17	0.825316	11.4492	0.00326463	3.26484e-14	37	14	103129037	14	102198790	F			NA	NA	RCOR1	NM_015156	Body					TRUE				NA
cg17496887	0.028826	0.00719096	7.94415e-05	22	474	0.0410212	0.0517023	0.427816	0.048245	0.00436773	9.20844e-28	38	0.00638944	4.32987e-14	0.039689	0.00475611	8.34484	7.13092e-17	0.509307	4.07587	0.130297	3.31948e-14	37	1	153387707	1	151654331	F			NA	NA	S100A7A	NM_176823	TSS1500					NA				NA
cg07436701	0.0543099	0.0134097	6.72938e-05	22	474	-0.0402474	0.0590141	0.495474	0.0615551	0.0056346	3.32665e-27	38	0.0082427	8.14904e-14	0.0581748	0.00697297	8.34289	7.24941e-17	0.340528	3.03273	0.219509	3.37134e-14	37	10	88717623	10	88707603	R			NA	NA	MMRN2;SNCG	NM_024756;NM_003087	TSS200;TSS1500					TRUE		10:88717399-88717673	Unclassified_Cell_type_specific	NA
cg17359629	0.0492829	0.0119431	4.93685e-05	22	474	0.0689376	0.0638813	0.280903	0.0694916	0.00651457	4.87165e-26	38	0.00953	3.05644e-13	0.0617279	0.00739898	8.34276	7.25774e-17	0	1.76222	0.414322	3.37193e-14	37	13	114259310	13	113307311	R			NA	NA	TFDP1;TFDP1	NR_026580;NM_007111	Body;Body	chr13:114260191-114260565	N_Shore			NA	13:113307270-113307418			NA
cg19047804	0.0438008	0.0115929	0.000195095	22	474	0.0209519	0.0604432	0.72897	0.0660481	0.00593624	3.8988e-28	38	0.00868397	2.83107e-14	0.0575676	0.00690476	8.33737	7.59579e-17	0.267632	2.73087	0.25527	3.52556e-14	37	6	30297500	6	30405479	R			NA	NA	TRIM39;TRIM39	NM_172016;NM_021253	Body;Body	chr6:30294169-30295071	S_Shelf			NA				NA
cg20256153	0.0254696	0.00820652	0.002119	22	474	0.0665619	0.0297542	0.0256063	0.0405274	0.00363055	2.63184e-28	38	0.00531104	2.33147e-14	0.0367518	0.00440952	8.33465	7.77263e-17	0.411624	3.39919	0.182758	3.60413e-14	37	13	107145658	13	105943659	F			NA	NA	EFNB2	NM_004093	Body	chr13:107145408-107145787	Island			NA	13:105942946-105943788			NA
cg16941122	0.0428883	0.0109253	0.000110348	22	474	0.013745	0.0353704	0.697693	0.0604781	0.00548303	1.08851e-27	38	0.00802098	4.69624e-14	0.0530058	0.0063602	8.33398	7.8169e-17	0.323761	2.95754	0.227918	3.62114e-14	37	13	99965936	13	98763937	F	rs34867310		NA	NA	UBAC2;UBAC2;UBAC2	NM_001144072;NM_177967;NR_026644	Body;Body;Body					TRUE				NA
cg07157107	0.0746149	0.0124694	7.04421e-09	22	474	0.0774752	0.0512322	0.130939	0.0512184	0.00602071	2.94115e-17	38	0.00880754	6.05278e-09	0.059363	0.00712406	8.33274	7.89917e-17	0.192305	2.47618	0.289937	3.6557e-14	37	8	42623730	8	42742887	F			NA	NA	CHRNA6	NM_004198	TSS200				DMR	NA		8:42623619-42624109	Unclassified	NA
cg18731055	0.0554038	0.0134178	4.88395e-05	22	474	0.0803575	0.0397482	0.0436029	0.0803058	0.00773518	8.91037e-25	38	0.0113156	1.27576e-12	0.0704266	0.00845238	8.33215	7.93842e-17	0.0376274	2.0782	0.353773	3.67031e-14	37	13	49108131	13	48006132	R			NA	NA	RCBTB2	NM_001268	TSS1500	chr13:49106411-49107463	S_Shore			NA				NA
cg00262030	0.0233484	0.00761985	0.00240804	22	474	0.0307176	0.0740177	0.678271	0.0482914	0.00404735	5.28868e-32	38	0.00592076	3.33067e-16	0.0388687	0.00466599	8.33022	8.06914e-17	0.701205	6.69355	0.0351977	3.72713e-14	37	8	61837048	8	61999602	R			NA	NA				chr8:61834699-61835871	S_Shore		RDMR	NA				NA
cg21745092	0.0702395	0.0178112	0.000102831	22	474	0.0922855	0.0612365	0.132267	0.0916883	0.00864666	9.33324e-26	38	0.012649	4.20886e-13	0.0847123	0.0101697	8.32984	8.09509e-17	0	0.979714	0.612714	3.73476e-14	37	8	68868519	8	69031073	R			NA	NA	PREX2;PREX2	NM_025170;NM_024870	Body;Body	chr8:68864584-68864946	S_Shelf			NA				NA
cg14414903	0.0321417	0.013469	0.0177186	22	474	0.0404763	0.0353438	0.252524	0.0776379	0.00631969	8.92106e-34	38	0.00924491	0	0.0620638	0.00745086	8.32975	8.10132e-17	0.75449	8.1463	0.0170237	3.73476e-14	37	2	240171712	2	239836649	F	rs77220289		NA	NA	HDAC4	NM_006037	Body					TRUE	2:239836554-239836725			TRUE
cg06806711	0.0575877	0.0116611	1.39548e-06	22	474	0.0816354	0.0589722	0.16672	0.0675684	0.006998	1.05918e-21	38	0.0102372	4.10367e-11	0.0635324	0.00762859	8.3282	8.2082e-17	0	0.50955	0.775091	3.78038e-14	37	11	60223291	11	59979867	R			NA	TRUE	MS4A1;MS4A1;MS4A1;MS4A1	NM_152866;NM_021950;NM_021950;NM_152866	1stExon;1stExon;5'UTR;5'UTR					NA		11:60223036-60223570	Unclassified_Cell_type_specific	NA
cg26724018	0.0677107	0.0136189	1.19272e-06	22	474	0.049666	0.0515029	0.335221	0.0659786	0.00681685	8.49592e-22	38	0.00997218	3.68398e-11	0.0661801	0.00794942	8.32514	8.42273e-17	0	0.115851	0.94372	3.87545e-14	37	11	5716255	11	5672831	F			NA	NA	TRIM22	NM_006074	5'UTR					NA				NA
cg17420028	0.0388493	0.0108132	0.000389934	22	474	0.0288965	0.0614809	0.6385	0.0653121	0.0057636	4.23258e-29	38	0.00843142	9.4369e-15	0.0550011	0.0066105	8.32026	8.77719e-17	0.4881	3.90702	0.141776	4.03465e-14	37	2	240142589	2	239807526	R			NA	NA	HDAC4	NM_006037	Body					NA	2:239807526-239807754			NA
cg02878831	0.0359086	0.010073	0.000431784	22	474	-0.0128788	0.071615	0.857336	0.0588965	0.00517302	2.36049e-29	38	0.00756747	7.10543e-15	0.0501532	0.00602884	8.31888	8.8796e-17	0.513304	4.10934	0.128135	4.0778e-14	37	17	78847752	17	76462347	R		rs2672872	NA	NA	RPTOR;RPTOR	NM_001163034;NM_020761	Body;Body	chr17:78849401-78850933	N_Shore			NA				TRUE
cg22590032	0.0466909	0.0085768	1.18834e-07	22	474	0.0205435	0.0293033	0.483503	0.044126	0.00478792	6.10287e-20	38	0.00700412	2.97639e-10	0.0443367	0.00533435	8.31153	9.44747e-17	0	0.735527	0.692281	4.33441e-14	37	5	180050565	5	179983171	F			NA	NA	FLT4;FLT4	NM_002020;NM_182925	Body;Body	chr5:180045789-180048897	S_Shore			NA		5:180050333-180051057	Unclassified_Cell_type_specific	NA
cg11997536	0.0393096	0.010869	0.0003572	22	474	0.0900329	0.0646813	0.164394	0.0554967	0.00507199	2.77168e-27	38	0.00741968	7.4496e-14	0.0507043	0.00610066	8.31127	9.46822e-17	0	1.88596	0.389465	4.33975e-14	37	19	16176297	19	16037297	F	rs10424815		NA	NA				chr19:16178396-16178609	N_Shelf			TRUE				NA
cg13675051	0.0360075	0.0127827	0.00521383	22	474	0.0291903	0.0421062	0.488387	0.0693689	0.00584373	1.05801e-31	38	0.00854864	4.44089e-16	0.0582319	0.00700692	8.31063	9.51951e-17	0.615072	5.19578	0.0744303	4.35908e-14	37	8	101315498	8	101384674	R			NA	NA	RNF19A;RNF19A	NM_183419;NM_015435	5'UTR;TSS200					TRUE				NA
cg12570716	0.055559	0.0104475	2.23277e-07	22	474	0.0239624	0.0428022	0.575772	0.0510511	0.00544893	1.51775e-20	38	0.0079711	1.50835e-10	0.0520931	0.00626889	8.30978	9.58811e-17	0	0.559084	0.75613	4.38628e-14	37	10	3822379	10	3812379	R			NA	NA	KLF6;KLF6;KLF6;KLF6	NR_027653;NM_001160124;NM_001160125;NM_001300	Body;Body;Body;Body	chr10:3823789-3824017	N_Shore		RDMR	NA				NA
cg06080300	0.040762	0.00916854	1.28849e-05	22	474	0.0565367	0.0793539	0.476423	0.0520807	0.00505228	1.86339e-24	38	0.00739084	1.83276e-12	0.0476692	0.00573902	8.30616	9.88517e-17	0	0.93632	0.626153	4.51553e-14	37	1	1563096	1	1552959	R			NA	NA	MIB2;MIB2;MIB2;MIB2;MIB2;MIB2	NM_001170687;NM_001170688;NM_080875;NM_001170689;NM_001170686;NR_033183	Body;Body;Body;Body;Body;Body	chr1:1563674-1564032	N_Shore			NA	1:1552565-1553073			NA
cg06966839	0.0202733	0.00864708	0.0197899	22	474	-0.047708	0.0410932	0.246061	0.0494303	0.00391204	1.40721e-35	38	0.00572283	0	0.0393748	0.00474046	8.3061	9.88956e-17	0.839459	12.4579	0.00197153	4.51553e-14	37	17	55685941	17	53040940	R			NA	NA	MSI2;MSI2	NM_138962;NM_170721	Body;Body					TRUE				NA
cg19566648	0.0530851	0.0129423	5.46167e-05	22	474	-0.0572779	0.0530895	0.281018	0.0636188	0.0057987	2.03148e-27	38	0.00848277	6.39488e-14	0.0583878	0.00703215	8.30298	1.01536e-16	0.622274	5.29485	0.0708335	4.63166e-14	37	6	167047877	6	166967867	R			NA	NA	RPS6KA2	NM_001006932	Body					NA	6:166967763-166967868			NA
cg11642324	0.0533976	0.0115907	6.35359e-06	22	474	-0.0142282	0.046324	0.758826	0.0540188	0.0052366	1.73298e-24	38	0.00766049	1.76859e-12	0.0525588	0.00633085	8.30201	1.02366e-16	0.05668	2.12017	0.346426	4.66493e-14	37	12	133348293	12	131858366	F			NA	NA	GOLGA3	NM_005895	3'UTR	chr12:133349663-133349998	N_Shore		CDMR	NA		12:133347731-133348704	Gene_Associated_Cell_type_specific	NA
cg21932542	0.0344215	0.0141276	0.0154905	22	474	0.0901602	0.0585362	0.123966	0.0759136	0.00634729	3.82498e-32	38	0.00928529	3.33067e-16	0.0638592	0.00769212	8.3019	1.02461e-16	0.678925	6.22907	0.0443991	4.66493e-14	37	7	4850345	7	4816871	F			NA	NA	RADIL	NM_018059	Body	chr7:4848251-4849204	S_Shore			NA	7:4816741-4816872			NA
cg07434082	0.033179	0.00781675	3.0315e-05	22	474	0.103223	0.0766941	0.178783	0.0401315	0.00386804	9.53569e-25	38	0.00565846	1.31894e-12	0.0379741	0.0045754	8.29961	1.04454e-16	0	1.24548	0.536474	4.75114e-14	37	13	111839104	13	110637105	F			NA	NA	ARHGEF7;ARHGEF7;ARHGEF7;ARHGEF7;ARHGEF7	NM_001113513;NM_001113511;NM_003899;NM_001113512;NM_145735	TSS200;Body;5'UTR;Body;Body					NA				NA
cg15086439	0.0366242	0.0114814	0.00159454	22	474	-0.00173973	0.0545409	0.974563	0.0653259	0.00558461	7.45583e-31	38	0.00816959	1.33227e-15	0.0548359	0.00660744	8.29911	1.04893e-16	0.618373	5.24072	0.0727765	4.76655e-14	37	1	236563070	1	234629693	R			NA	NA	EDARADD;EDARADD	NM_080738;NM_145861	Body;Body	chr1:236558459-236559336	S_Shelf			NA				NA
cg16395997	0.0434051	0.0118274	0.000293354	22	474	-0.0509528	0.0700549	0.467276	0.0736208	0.00642042	9.67316e-30	38	0.00939227	4.55191e-15	0.0607045	0.00731499	8.29864	1.05313e-16	0.695629	6.57093	0.0374232	4.7811e-14	37	1	3562798	1	3552658	R			NA	NA	WDR8	NM_017818	Body	chr1:3559952-3561009	S_Shore			NA	1:3552514-3552672			NA
cg24260359	0.0361123	0.00844693	2.66712e-05	22	474	0.00282327	0.0418029	0.946174	0.0393158	0.00375	3.16622e-25	38	0.00548577	7.67275e-13	0.0379401	0.00457308	8.29641	1.073e-16	0	0.815409	0.665176	4.86668e-14	37	3	58200569	3	58175609	F			NA	NA	DNASE1L3	NM_004944	TSS200					NA		3:58200233-58200942	Unclassified_Cell_type_specific	NA
cg05035061	0.0219658	0.00916447	0.0172301	22	474	0.0221816	0.0743675	0.765588	0.0514265	0.00419623	1.26199e-33	38	0.00613856	0	0.0422081	0.0050882	8.29529	1.08319e-16	0.722468	7.20639	0.0272366	4.9082e-14	37	16	85028831	16	83586332	R			NA	NA	ZDHHC7;ZDHHC7	NM_001145548;NM_017740	5'UTR;5'UTR					TRUE				TRUE
cg15825027	0.0446074	0.012682	0.000512618	22	474	-0.0771403	0.0585324	0.187979	0.0747278	0.00638215	6.56137e-31	38	0.00933628	1.22125e-15	0.0618479	0.00745732	8.29358	1.09886e-16	0.787002	9.38975	0.00914199	4.97452e-14	37	8	586336	8	576336	F			NA	NA								NA	8:574900-576337			NA
cg16462073	0.0365768	0.00976581	0.000220987	22	474	0.0483381	0.0565736	0.393169	0.0504089	0.00463168	5.12018e-27	38	0.00677556	1.00808e-13	0.0459375	0.00554015	8.29173	1.11609e-16	0	1.35606	0.507616	5.04772e-14	37	16	28995843	16	28903344	R			NA	NA	SPNS1;LAT;LAT;LAT;SPNS1;SPNS1;LAT;SPNS1;SPNS1	NM_001142448;NM_001014987;NM_014387;NM_001014988;NM_001142450;NM_032038;NM_001014989;NM_001142449;NM_001142451	3'UTR;TSS1500;TSS1500;TSS1500;3'UTR;3'UTR;TSS1500;3'UTR;3'UTR					NA		16:28995820-28997267	Unclassified_Cell_type_specific	NA
cg15450349	0.0407421	0.00845344	2.42549e-06	22	474	0.0248321	0.0231289	0.283365	0.050045	0.00505371	1.00295e-22	38	0.00739295	1.29419e-11	0.0448542	0.00541059	8.29008	1.13172e-16	0	1.47899	0.477356	5.11357e-14	37	8	42269042	8	42388199	R			NA	NA				chr8:42268436-42268759	S_Shore			NA	8:42388190-42388797			NA
cg22417613	0.0602393	0.00997693	5.25389e-09	22	474	-0.0474574	0.0353555	0.179949	0.0551937	0.00603493	1.15009e-19	38	0.00882834	4.05553e-10	0.0538662	0.00649889	8.28853	1.14661e-16	0.768619	8.64377	0.0132749	5.17592e-14	37	7	138560796	7	138211336	R			NA	NA	KIAA1549;KIAA1549	NM_001164665;NM_020910	Body;Body					TRUE		7:138560677-138560991	Unclassified_Cell_type_specific	NA
cg19407392	0.0341293	0.00873909	0.000119456	22	474	0.0221336	0.0759693	0.770873	0.0511622	0.00468208	3.23249e-27	38	0.0068493	8.03801e-14	0.0445678	0.00537734	8.28808	1.15096e-16	0.180628	2.44089	0.295098	5.19064e-14	37	20	4665569	20	4613569	R			NA	NA	PRNP;PRNP;PRNP;PRNP	NM_001080121;NM_183079;NM_001080122;NM_000311	TSS1500;TSS1500;TSS1500;TSS1500	chr20:4666827-4667874	N_Shore			NA				NA
cg00780426	0.0355111	0.0116427	0.00251979	22	474	0.102684	0.0555693	0.065059	0.0795694	0.00675998	3.27674e-31	38	0.009889	8.88178e-16	0.0618562	0.00746876	8.28198	1.21139e-16	0.774482	8.86849	0.011864	5.45803e-14	37	6	27838209	6	27946188	F	rs76407898	rs9348779	NA	NA				chr6:27839698-27840069	N_Shore			NA				NA
cg21470947	0.0452497	0.0085119	2.2534e-07	22	474	0.099713	0.043198	0.0212832	0.0418581	0.00472058	1.35073e-18	38	0.00690562	1.34892e-09	0.044062	0.00532187	8.27942	1.23774e-16	0	1.78098	0.410454	5.57149e-14	37	6	32909493	6	33017471	R			NA	NA	HLA-DMB	NM_002118	TSS1500					NA		6:32908496-32909716	Unclassified	NA
cg00101457	0.0484921	0.0106926	8.72953e-06	22	474	0.00863758	0.0686441	0.899903	0.0514682	0.00505861	7.06201e-24	38	0.00740011	3.52429e-12	0.0501779	0.0060612	8.27855	1.24685e-16	0	0.421469	0.809989	5.60718e-14	37	10	11246612	10	11286618	F			NA	NA	CUGBP2;CUGBP2;CUGBP2;CUGBP2	NM_001025076;NM_006561;NM_001025077;NM_001083591	Body;Body;Body;Body					NA	10:11286561-11286775			NA
cg27658698	0.0339689	0.00793815	2.6227e-05	22	474	-0.0314132	0.0692891	0.650431	0.0419976	0.00399262	2.22743e-25	38	0.0058407	6.45484e-13	0.0388538	0.00469368	8.2779	1.25365e-16	0	1.69682	0.428095	5.63247e-14	37	5	175955578	5	175888184	F	rs73806255		NA	NA	RNF44	NM_014901	3'UTR			low-CpG:175887184-175888333		NA		5:175955323-175955845	Gene_Associated_Cell_type_specific	NA
cg14611767	0.0349353	0.0107211	0.00126604	22	474	0.00907708	0.0516486	0.860545	0.0533261	0.00468611	2.51248e-29	38	0.00685518	7.32747e-15	0.0475086	0.0057397	8.27719	1.26112e-16	0.245063	2.64923	0.265906	5.66069e-14	37	9	134127575	9	133117396	F			NA	NA								NA	9:133117267-133117768			NA
cg08949143	0.079817	0.0135709	1.22151e-08	22	474	-0.0390793	0.0643931	0.544129	0.072837	0.00820579	1.24722e-18	38	0.012004	1.29749e-09	0.0737021	0.00890493	8.27655	1.26798e-16	0.389463	3.27581	0.194387	5.68614e-14	37	13	30947713	13	29845713	F			NA	NA	LOC100188949	NR_024464	Body					NA				NA
cg08684511	0.0729795	0.0147734	1.38585e-06	22	474	0.0631309	0.055833	0.258577	0.075511	0.0078863	2.25371e-21	38	0.0115367	5.93728e-11	0.074257	0.00897445	8.27427	1.29248e-16	0	0.0590034	0.970929	5.79059e-14	37	5	177890047	5	177822653	R			NA	NA	COL23A1	NM_173465	Body					NA	5:177822520-177822697			NA
cg00782811	0.0481975	0.00879292	9.82583e-08	22	474	0.0850124	0.0405781	0.0365383	0.0527235	0.00610976	1.04633e-17	38	0.00893781	3.6587e-09	0.0512296	0.00619466	8.26996	1.33999e-16	0	0.839962	0.657059	5.99782e-14	37	6	46293734	6	46401693	F			NA	NA	RCAN2	NM_005822	TSS1500					TRUE				NA
cg04554131	0.044547	0.0092524	2.48141e-06	22	474	0.0648887	0.0413765	0.117288	0.0551567	0.00571198	1.04983e-21	38	0.00835591	4.08591e-11	0.0507092	0.00613281	8.2685	1.35652e-16	0	0.844314	0.655631	6.0661e-14	37	1	25291540	1	25164127	R			NA	NA	RUNX3	NM_001031680	TSS200					NA	1:25163972-25164333	1:25291322-25292142	Unclassified	NA
cg17285177	0.0261042	0.010692	0.0152825	22	474	0.0646676	0.0621658	0.298596	0.0696105	0.00561755	2.55348e-34	38	0.00821776	0	0.053576	0.00648013	8.26774	1.36523e-16	0.808441	10.4406	0.0054056	6.09931e-14	37	18	77402002	18	75502990	F			NA	NA				chr18:77397556-77398898	S_Shelf			NA	18:75502624-75503328			NA
cg23083936	0.0213891	0.00729037	0.00364056	22	474	0.0519858	0.0512886	0.311137	0.0418689	0.00357751	6.97771e-31	38	0.00523344	1.22125e-15	0.0350209	0.0042369	8.26568	1.38899e-16	0.623913	5.31791	0.0700212	6.19966e-14	37	19	41915452	19	46607292	F			NA	NA	BCKDHA;BCKDHA	NM_000709;NM_001164783	Body;Body					NA				TRUE
cg27550498	0.0442296	0.0127164	0.00058999	22	474	-0.0136138	0.054993	0.804554	0.0609014	0.00542147	1.23142e-28	38	0.00793092	1.59872e-14	0.0552021	0.00667959	8.2643	1.40516e-16	0.292494	2.82683	0.243311	6.26598e-14	37	X	70340920	X	70257645	F			NA	NA	MED12	NM_005120	Body	chrX:70338280-70338866	S_Shelf			NA				NA
cg05008854	0.0279396	0.00636605	1.64702e-05	22	474	0.0286585	0.0444027	0.518871	0.0535658	0.00490168	3.20433e-27	38	0.00717054	8.00471e-14	0.0391149	0.00473348	8.26346	1.41504e-16	0.722166	7.19855	0.0273435	6.30414e-14	37	10	7825899	10	7865905	R			NA	NA	KIN	NM_012311	Body	chr10:7829588-7830517	N_Shelf			NA				NA
cg05462339	0.0505801	0.01036	1.81462e-06	22	474	0.0414343	0.0603625	0.49268	0.0468166	0.0048214	6.31236e-22	38	0.0070531	3.18551e-11	0.0479477	0.00580321	8.26227	1.42924e-16	0	0.101926	0.950314	6.36147e-14	37	5	138311077	5	138338976	R			NA	NA	SIL1;SIL1	NM_001037633;NM_022464	Body;Body					TRUE				NA
cg08435683	0.0879308	0.0194277	9.0836e-06	22	474	0.106865	0.0408251	0.00905144	0.0762907	0.00809262	8.88996e-21	38	0.0118385	1.1614e-10	0.0810269	0.00981303	8.25707	1.49289e-16	0	0.686906	0.709317	6.63857e-14	37	20	4836338	20	4784338	F	rs79045958		NA	NA	SLC23A2;SLC23A2	NM_005116;NM_203327	3'UTR;3'UTR					NA	20:4784257-4784368			NA
cg14914532	0.0364084	0.00852283	2.70457e-05	22	474	0.00925989	0.0782532	0.905839	0.0598479	0.00556155	1.84157e-26	38	0.00813584	1.89404e-13	0.0484508	0.00586839	8.25623	1.50351e-16	0.524902	4.20966	0.121867	6.67958e-14	37	12	1947412	12	1817673	R			NA	NA	CACNA2D4	NM_172364	Body					TRUE	12:1817673-1817741			NA
cg18559579	0.0916804	0.0213087	2.37772e-05	22	474	-0.180812	0.0507361	0.000391165	0.101915	0.00855973	7.05485e-32	38	0.0125218	4.44089e-16	0.0871552	0.0105594	8.25381	1.53425e-16	0.93181	29.3296	4.27709e-07	6.80615e-14	37	2	209224676	2	208932921	R			NA	NA				chr2:209224972-209225308	N_Shore			NA	2:208932897-208932946			NA
cg21597811	0.0376221	0.00955359	0.000105099	22	474	0.0454613	0.0610411	0.456672	0.0644602	0.00586514	1.65789e-27	38	0.00857995	5.78426e-14	0.0524021	0.00634887	8.25376	1.53485e-16	0.543528	4.38143	0.111837	6.80615e-14	37	8	123687197	8	123756378	R			NA	NA								TRUE				NA
cg16704703	0.0719938	0.0155744	5.92625e-06	22	474	0.112754	0.0605919	0.0631942	0.0745314	0.00771146	9.67231e-22	38	0.0112809	3.92532e-11	0.0745272	0.00903395	8.24968	1.58814e-16	0	0.424478	0.808771	7.03594e-14	37	10	3509710	10	3499710	R			NA	NA							RDMR	NA				NA
cg21599336	0.0314278	0.0096559	0.00128233	22	474	0.0594488	0.0675526	0.37915	0.0460955	0.00412367	2.23059e-28	38	0.00603241	2.15383e-14	0.0420775	0.00510147	8.24812	1.6091e-16	0	1.72621	0.421849	7.12214e-14	37	11	133910341	11	133415551	F			NA	NA	LOC100128239	NR_027276	Body	chr11:133906735-133907359	S_Shelf			TRUE				NA
cg11028872	0.0638891	0.0153422	4.22889e-05	22	474	-0.0136768	0.0699539	0.845051	0.0919344	0.00852189	1.39027e-26	38	0.0124664	1.64868e-13	0.0790084	0.00958388	8.24388	1.66716e-16	0.473923	3.80172	0.14944	7.37233e-14	37	2	204486921	2	204195166	F			NA	NA								TRUE				NA
cg24961970	0.0405509	0.00971408	4.05526e-05	22	474	0.0425485	0.0778555	0.584898	0.0551835	0.00525328	2.57478e-25	38	0.00768489	6.93112e-13	0.0495091	0.00600896	8.23921	1.73351e-16	0	1.40363	0.495684	7.6586e-14	37	12	109885015	12	108369398	R			NA	NA	MYO1H	NM_001101421	3'UTR					NA				NA
cg06710735	0.0503312	0.0105283	2.90174e-06	22	474	-0.0253284	0.0658122	0.700463	0.0560533	0.00562013	5.04349e-23	38	0.00822155	9.24094e-12	0.0531252	0.0064487	8.23812	1.74934e-16	0	1.61833	0.44523	7.72139e-14	37	3	48264567	3	48239571	F			NA	NA	CAMP	NM_004345	TSS1500					NA				NA
cg17855595	0.0375246	0.00759186	1.36767e-06	22	474	0.0446164	0.0482997	0.35595	0.041819	0.00437101	2.41999e-21	38	0.00639424	6.14764e-11	0.0400833	0.0048658	8.23777	1.75447e-16	0	0.196079	0.906613	7.73687e-14	37	1	249148077	1	247114700	F			NA	NA	ZNF692;ZNF692	NM_017865;NM_001136036	Body;Body					NA		1:249148043-249148258	Gene_Associated_Cell_type_specific	NA
cg06823060	0.0338494	0.00812167	4.1679e-05	22	474	-0.0194874	0.0541448	0.719024	0.053737	0.00494882	6.65355e-27	38	0.0072395	1.14686e-13	0.0442962	0.00537746	8.23738	1.76025e-16	0.578312	4.74284	0.0933481	7.7552e-14	37	16	81616874	16	80174375	R			NA	NA	CMIP;CMIP	NM_030629;NM_198390	Body;Body					TRUE		16:81616849-81616975	Unclassified_Cell_type_specific	NA
cg05382012	0.0283191	0.0088194	0.00148591	22	474	-0.035254	0.0468436	0.451958	0.0524426	0.00446109	3.88427e-31	38	0.00652602	8.88178e-16	0.0429269	0.00521339	8.23396	1.81122e-16	0.738733	7.65501	0.0217639	7.97241e-14	37	16	67517841	16	66075342	R			NA	NA	AGRP;AGRP	NM_001138;NM_007316	TSS200;TSS1500	chr16:67514398-67515345	S_Shelf			NA				NA
cg21473545	0.0360687	0.0117002	0.0022675	22	474	0.0245261	0.0668462	0.713805	0.0632049	0.00548858	5.63123e-30	38	0.0080291	3.44169e-15	0.0542259	0.00658799	8.23102	1.85622e-16	0.481374	3.85634	0.145414	8.16296e-14	37	5	178203432	5	178136038	R			NA	NA	AACSL	NR_024035	TSS200					NA				NA
cg05830425	0.0350109	0.0116874	0.00299826	22	474	0.0248405	0.0489292	0.61184	0.0659221	0.00565385	1.13779e-30	38	0.00827087	1.55431e-15	0.0550325	0.00668796	8.22859	1.89426e-16	0.603878	5.04895	0.0801003	8.32258e-14	37	13	21654356	13	20552356	R			NA	NA								TRUE				TRUE
cg03860038	0.0519654	0.0110588	4.20471e-06	22	474	-0.0222415	0.0328485	0.498577	0.0596866	0.00571165	4.48081e-25	38	0.00835542	9.1005e-13	0.0537508	0.00653336	8.22712	1.91766e-16	0.660018	5.88267	0.0527951	8.41761e-14	37	10	134231517	10	134081507	R			NA	NA								NA	10:134081455-134081546			NA
cg12304937	0.0665097	0.0127609	3.76237e-07	22	474	0.0830888	0.0569796	0.145242	0.0633515	0.00697819	2.09709e-19	38	0.0102082	5.43724e-10	0.0649391	0.00789455	8.22582	1.93865e-16	0	0.140798	0.932022	8.50194e-14	37	7	680013	7	646539	R			NA	NA	PRKAR1B;PRKAR1B;PRKAR1B;PRKAR1B;PRKAR1B;PRKAR1B	NM_001164759;NM_001164762;NM_001164758;NM_001164760;NM_001164761;NM_002735	Body;Body;Body;Body;Body;Body	chr7:675569-676095	S_Shelf			NA				NA
cg27368523	0.0523707	0.0111255	4.05097e-06	22	474	-0.0113521	0.0448047	0.800059	0.0644638	0.00632403	5.84538e-24	38	0.00925125	3.2121e-12	0.0577778	0.00702532	8.22423	1.96448e-16	0.362879	3.13912	0.208137	8.60729e-14	37	2	113544348	2	113260819	F	rs13393397		NA	NA	IL1A	NM_000575	TSS1500					NA				NA
cg20700740	0.044334	0.0142143	0.00201504	22	474	0.0383361	0.03335	0.250751	0.0598751	0.00538524	4.24288e-28	38	0.00787793	2.95319e-14	0.0554908	0.00674791	8.22341	1.97801e-16	0	1.19037	0.551459	8.65865e-14	37	1	9339683	1	9262270	F			NA	NA								TRUE	1:9262270-9262321			NA
cg13924998	0.0335099	0.0103321	0.00133311	22	474	0.0336401	0.0701135	0.631527	0.0526843	0.00467979	9.45075e-29	38	0.00684594	1.40998e-14	0.0467477	0.00568807	8.21854	2.05989e-16	0.176447	2.4285	0.296932	9.00882e-14	37	7	41531155	7	41497680	R			NA	NA								TRUE				NA
cg10179004	0.0294062	0.0121832	0.0164718	22	474	0.0598909	0.0489479	0.221541	0.0660755	0.00554171	5.81301e-32	38	0.00810682	3.33067e-16	0.0549167	0.00668594	8.21376	2.1437e-16	0.682007	6.28945	0.0430788	9.36673e-14	37	3	48601902	3	48576906	R			NA	NA	COL7A1;UCN2	NM_000094;NM_033199	Body;TSS1500					NA				TRUE
cg27366532	0.0405662	0.0102629	9.91871e-05	22	474	0.0667701	0.0677382	0.324628	0.0489028	0.00466351	3.10116e-25	38	0.00682212	7.59504e-13	0.0464906	0.00566153	8.21168	2.18121e-16	0	0.547881	0.760377	9.52195e-14	37	16	3843012	16	3783013	R			NA	NA	CREBBP;CREBBP	NM_001079846;NM_004380	Body;Body					TRUE				NA
cg22051370	0.0248932	0.00715595	0.000588879	22	474	0.0757845	0.0818169	0.354635	0.0509998	0.00443019	5.87514e-30	38	0.0064808	3.55271e-15	0.0393614	0.00479536	8.20823	2.24473e-16	0.733723	7.51098	0.023389	9.79028e-14	37	7	4804431	7	4770957	R			NA	NA	FOXK1	NM_001037165	3'UTR	chr7:4802762-4803020	S_Shore			NA	7:4770292-4771122			NA
cg18334660	0.0400568	0.00931158	2.38439e-05	22	474	0.0267468	0.0735126	0.716091	0.0586145	0.00560731	4.33598e-25	38	0.00820279	8.95506e-13	0.0503404	0.00613366	8.20723	2.26342e-16	0.145348	2.34013	0.310346	9.86274e-14	37	18	21590132	18	19844130	F		rs73967651	NA	NA	TTC39C	NM_153211	5'UTR	chr18:21594013-21595464	N_Shelf			NA		18:21589484-21590328	Unclassified	NA
cg00345025	0.0433718	0.0114415	0.000186013	22	474	0.0426134	0.0432994	0.325389	0.0794803	0.0071578	4.94713e-28	38	0.010471	3.18634e-14	0.0623928	0.0076044	8.20482	2.30935e-16	0.645108	5.63551	0.0597398	1.00537e-13	37	8	743875	8	733875	R			NA	NA				chr8:745683-745889	N_Shore			NA				NA
cg14012059	0.0459104	0.011734	0.000116122	22	474	0.0569279	0.0633319	0.369034	0.0634253	0.0059779	8.77043e-26	38	0.00874492	4.08229e-13	0.057168	0.00696926	8.20288	2.34692e-16	0	1.43245	0.488594	1.0208e-13	37	9	130222969	9	129262790	R			TRUE	NA	LRSAM1;LRSAM1;LRSAM1	NM_001005373;NM_001005374;NM_138361	Body;Body;Body					NA				NA
cg00344372	0.0367776	0.00810083	8.54472e-06	22	474	0.00152059	0.0715695	0.983055	0.0454643	0.00450149	1.47169e-23	38	0.00658511	5.05229e-12	0.0418027	0.00509684	8.20169	2.37033e-16	0	1.01076	0.603275	1.03004e-13	37	4	3443625	4	3413423	F			NA	TRUE	HGFAC	NM_001528	TSS200					NA		4:3443585-3443702	Unclassified_Cell_type_specific	NA
cg13644239	0.0476661	0.0108062	1.49773e-05	22	474	0.0147905	0.058982	0.802074	0.0473951	0.00467413	9.92526e-24	38	0.00683766	4.16467e-12	0.0471619	0.00575058	8.20125	2.37906e-16	0	0.304562	0.858747	1.03289e-13	37	5	891886	5	944886	R			NA	NA	TRIP13;BRD9;BRD9;TRIP13;BRD9	NM_004237;NM_001009877;NR_027633;NM_001166260;NM_023924	TSS1500;5'UTR;Body;TSS1500;Body	chr5:892522-893479	N_Shore			NA	5:944843-946479			NA
cg18865207	0.0395686	0.0084367	4.37817e-06	22	474	0.0394051	0.0419901	0.348353	0.0588319	0.00586894	3.08241e-23	38	0.00858553	7.25953e-12	0.0488381	0.00595672	8.19883	2.42739e-16	0.234477	2.61259	0.270821	1.05292e-13	37	1	160765919	1	159032543	R			NA	NA	LY9;LY9	NM_001033667;NM_002348	TSS200;TSS200					NA		1:160765509-160766156	Unclassified	NA
cg27534772	0.0290232	0.00714214	6.37062e-05	22	474	0.0391434	0.0671888	0.560364	0.0420094	0.00396901	1.14017e-25	38	0.00580616	4.64406e-13	0.0368524	0.00449517	8.19822	2.43963e-16	0	1.99172	0.369406	1.05726e-13	37	1	16042836	1	15915423	F			NA	NA	PLEKHM2	NM_015164	Body					NA		1:16042811-16042992	Gene_Associated_Cell_type_specific	NA
cg25409554	0.049573	0.0102093	2.05318e-06	22	474	0.0274109	0.0284436	0.335543	0.0530475	0.00550109	1.18935e-21	38	0.0080474	4.34313e-11	0.0505725	0.00616959	8.19705	2.46353e-16	0	0.767251	0.681386	1.06666e-13	37	1	234871422	1	232938045	F			NA	NA								NA	1:232938012-232938103			NA
cg09187338	0.0516167	0.0113223	7.86273e-06	22	474	0.0861205	0.0574099	0.134054	0.0482628	0.00493951	3.54933e-22	38	0.00722588	2.40318e-11	0.0496441	0.00605713	8.19598	2.48567e-16	0	0.470587	0.790339	1.07527e-13	37	7	130588508	7	130239048	R			NA	NA								TRUE				NA
cg06017212	0.0379996	0.0104894	0.000349413	22	474	-0.0816708	0.0463703	0.078642	0.0498438	0.00442196	8.1182e-29	38	0.00646877	1.31006e-14	0.0447973	0.00546755	8.19331	2.54143e-16	0.76379	8.46702	0.0145014	1.09839e-13	37	17	1478463	17	1425213	F	rs1057123		NA	NA	SLC43A2	NM_152346	3'UTR	chr17:1478584-1479214	N_Shore		DMR	TRUE	17:1424798-1425881	17:1478458-1478605	Unclassified_Cell_type_specific	NA
cg07265015	0.0387693	0.00952683	6.22242e-05	22	474	0.044032	0.0699043	0.528979	0.0460418	0.00442685	7.38093e-25	38	0.00647592	1.16296e-12	0.0437451	0.00534007	8.19187	2.57207e-16	0	0.398582	0.819311	1.11063e-13	37	5	176938522	5	176871128	R			NA	NA	DOK3;DOK3	NM_001144876;NM_001144875	TSS1500;TSS1500					NA				NA
cg05861879	0.0400013	0.0102291	0.000117062	22	474	0.0185952	0.0789303	0.813822	0.0562425	0.00525613	3.45487e-26	38	0.00768905	2.58127e-13	0.0501873	0.00612772	8.1902	2.60788e-16	0	1.77196	0.412309	1.12507e-13	37	7	2284723	7	2251249	F			NA	NA	NUDT1;NUDT1;NUDT1;NUDT1;NUDT1;NUDT1;NUDT1	NM_198948;NM_002452;NM_198952;NM_198950;NM_198954;NM_198953;NM_198949	Body;Body;Body;Body;Body;Body;Body	chr7:2281362-2282105	S_Shelf			NA	7:2251048-2251487			NA
cg11906162	0.034184	0.00870038	0.000108877	22	474	0.0287986	0.0470292	0.540508	0.045864	0.00432631	9.5958e-26	38	0.00632884	4.26659e-13	0.0416698	0.00508796	8.18989	2.61468e-16	0	1.25438	0.53409	1.12699e-13	37	19	8568808	19	8474808	R			NA	NA	PRAM1	NM_032152	TSS1500	chr19:8570635-8571214	N_Shore			NA				NA
cg07727594	0.0370256	0.00890737	4.36168e-05	22	474	0.014238	0.0509535	0.779999	0.0497605	0.00474854	3.33536e-25	38	0.00694652	7.87148e-13	0.0445936	0.00544633	8.18782	2.66011e-16	0	1.63005	0.442629	1.14553e-13	37	20	45187423	20	44620830	F			NA	NA	SLC13A3;SLC13A3	NM_022829;NM_001011554	3'UTR;3'UTR					NA				TRUE
cg04946561	0.0166572	0.00820964	0.0434605	22	474	-0.0334039	0.043502	0.442831	0.0533003	0.00412314	4.11368e-37	38	0.00603163	0	0.0395439	0.0048307	8.18596	2.70139e-16	0.8733	15.7853	0.000373478	1.16226e-13	37	19	4902899	19	4853899	F			NA	NA	ARRDC5	NM_001080523	TSS200					NA				NA
cg01986630	0.0430803	0.00973929	1.42005e-05	22	474	0.0643075	0.0407121	0.114672	0.0534947	0.00540626	1.07981e-22	38	0.00790868	1.34186e-11	0.0496887	0.00607078	8.18489	2.72545e-16	0	0.82094	0.663338	1.17155e-13	37	16	53946263	16	52503764	F			NA	NA	FTO	NM_001080432	Body					TRUE		16:53946238-53946423	Unclassified_Cell_type_specific	NA
cg16000989	0.0560015	0.0122644	7.61227e-06	22	474	-0.162312	0.0426166	0.000152379	0.0880903	0.00746384	2.29413e-31	38	0.0109187	6.66134e-16	0.0655581	0.00800976	8.18477	2.72831e-16	0.94022	33.4561	5.43388e-08	1.17173e-13	37	4	41983716	4	41678473	F			NA	NA	DCAF4L1;DCAF4L1	NM_001029955;NM_001029955	5'UTR;1stExon	chr4:41983922-41984183	N_Shore			NA	4:41678463-41679776			NA
cg01561864	0.0611048	0.0105265	1.83591e-08	22	474	-0.00375593	0.02518	0.881469	0.0464776	0.00508275	1.16595e-19	38	0.00743542	4.08272e-10	0.0483172	0.00590386	8.184	2.74567e-16	0.655986	5.81372	0.0546471	1.17812e-13	37	7	2679067	7	2645593	R			NA	NA	TTYH3	NM_025250	Body					TRUE	7:2645553-2645805			NA
cg03125765	0.0404658	0.00881102	6.77088e-06	22	474	0.028548	0.0575619	0.620087	0.037559	0.00379834	1.15167e-22	38	0.0055565	1.38488e-11	0.0383209	0.00468438	8.18058	2.82476e-16	0	0.106885	0.947961	1.21097e-13	37	22	30686808	22	29016808	F			NA	NA	GATSL3	NM_001037666	TSS1500	chr22:30685195-30685904	S_Shore			NA				NA
cg11748354	0.0273271	0.00647198	3.32568e-05	22	474	-0.0438478	0.0331533	0.186421	0.0290312	0.00274923	1.46643e-25	38	0.00402178	5.2558e-13	0.0277959	0.00339797	8.18017	2.83454e-16	0.580664	4.76944	0.0921145	1.21407e-13	37	6	53200697	6	53308656	F			NA	NA	ELOVL5	NM_021814	5'UTR					TRUE		6:53199920-53200770	Unclassified	NA
cg13525397	0.0303187	0.00835659	0.000342454	22	474	-0.0207649	0.0668033	0.75602	0.0519414	0.0046384	1.80119e-28	38	0.00678539	1.93179e-14	0.0429536	0.00525128	8.17966	2.84657e-16	0.595989	4.95036	0.0841478	1.21813e-13	37	6	31025933	6	31133912	F	rs62401701		NA	NA	HCG22	NR_003948	Body					TRUE				TRUE
cg07021906	0.0810218	0.0143865	4.54388e-08	22	474	-0.0464907	0.0427843	0.277587	0.0629367	0.00663495	5.17791e-21	38	0.00970609	8.91733e-11	0.0646625	0.0079075	8.17736	2.90122e-16	0.752298	8.07422	0.0176484	1.24041e-13	37	16	87866833	16	86424334	R			NA	NA	SLC7A5	NM_003486	Body					NA	16:86424121-86424399			NA
cg17830204	0.0532347	0.0110857	2.62856e-06	22	474	0.00739663	0.0622675	0.905478	0.0657714	0.00668595	1.8801e-22	38	0.0097807	1.76061e-11	0.0595603	0.00728384	8.17705	2.90876e-16	0	1.43067	0.489028	1.24252e-13	37	7	99819110	7	99657046	R			NA	NA	GATS;GATS;GATS;GATS;PVRIG	NR_028040;NM_178831;NR_028038;NR_028039;NM_024070	Body;3'UTR;Body;Body;3'UTR					NA		7:99818377-99819619	Promoter_Associated	NA
cg06612130	0.0421061	0.00989534	2.90087e-05	22	474	0.0127186	0.0658664	0.846941	0.0538762	0.00521481	1.47964e-24	38	0.0076286	1.63647e-12	0.0491818	0.0060164	8.17463	2.96771e-16	0	1.19645	0.549786	1.26657e-13	37	4	185269299	4	185506293	F			NA	NA								TRUE				NA
cg10943263	0.0698762	0.0137592	7.17993e-07	22	474	0.0304715	0.053912	0.572119	0.0722942	0.00769978	1.262e-20	38	0.0112638	1.3783e-10	0.0702835	0.00860404	8.16866	3.11829e-16	0	0.578071	0.748986	1.32924e-13	37	6	2857924	6	2802923	R		rs34622898	NA	NA								TRUE		6:2857799-2858563	Promoter_Associated	NA
cg11342234	0.0361771	0.00799485	9.12382e-06	22	474	0.0114015	0.0681456	0.867175	0.0435217	0.00434318	3.1917e-23	38	0.00635352	7.38454e-12	0.0405236	0.0049609	8.16859	3.12014e-16	0	0.700863	0.704384	1.32924e-13	37	11	2710838	11	2667414	F			NA	NA	KCNQ1;KCNQ1OT1;KCNQ1	NM_000218;NR_002728;NM_181798	Body;Body;Body				RDMR	NA				NA
cg10264003	0.0404667	0.00964402	3.7094e-05	22	474	0.0167087	0.0470481	0.722594	0.0484752	0.00469633	1.6269e-24	38	0.00687014	1.71452e-12	0.0453737	0.00555636	8.16609	3.18541e-16	0	0.833902	0.659053	1.35553e-13	37	11	110198965	11	109704175	F			NA	NA								NA				NA
cg23672828	0.0547657	0.012649	2.11988e-05	22	474	0.0350211	0.0608931	0.565398	0.0721611	0.00704796	3.73679e-24	38	0.0103103	2.57883e-12	0.0647059	0.0079238	8.16601	3.18754e-16	0	1.37805	0.502065	1.35553e-13	37	19	54878038	19	59569850	F			NA	NA	LAIR1;LAIR1	NM_021706;NM_002287	TSS1500;TSS1500					NA				NA
cg09981841	0.0379091	0.00863833	1.6497e-05	22	474	0.0439373	0.0579419	0.448535	0.0406869	0.00406169	3.30182e-23	38	0.00594174	7.50833e-12	0.0398241	0.0048781	8.16385	3.24513e-16	0	0.0752704	0.963064	1.3788e-13	37	17	19177387	17	19117980	F			NA	NA	EPN2;EPN2;EPN2	NM_001102664;NM_148921;NM_014964	5'UTR;5'UTR;5'UTR					TRUE				NA
cg03493211	0.0304154	0.0117596	0.0102314	22	474	0.0733538	0.0291604	0.0121152	0.0561669	0.00505302	4.37373e-28	38	0.00739193	2.9976e-14	0.0499515	0.0061189	8.16348	3.25505e-16	0.513497	4.11097	0.12803	1.38169e-13	37	7	97923799	7	97761735	F			NA	NA	BAIAP2L1	NM_018842	Body					TRUE	7:97761681-97761776			NA
cg24550880	0.0536958	0.0117233	7.15207e-06	22	474	0.0264444	0.0492927	0.591805	0.0459199	0.00463377	9.35561e-23	38	0.00677863	1.25083e-11	0.0475689	0.0058271	8.16338	3.25773e-16	0	0.515975	0.772605	1.38169e-13	37	17	79420279	17	77034874	R			NA	NA	BAHCC1	NM_001080519	Body	chr17:79420144-79420437	Island			NA	17:77034769-77035026			NA
cg13241751	0.0307576	0.00810763	0.000183945	22	474	0.0271608	0.0635034	0.669001	0.0441645	0.00411431	2.42895e-26	38	0.00601871	2.17049e-13	0.0393307	0.00481872	8.16206	3.29363e-16	0	1.79986	0.406598	1.39567e-13	37	17	49009658	17	46364657	F			NA	NA				chr17:49008487-49009155	S_Shore			TRUE				NA
cg05279866	0.0378459	0.0104409	0.000346694	22	474	9.52455e-05	0.0569991	0.998667	0.0594286	0.00538259	9.69917e-28	38	0.00787405	4.44089e-14	0.0509848	0.00624879	8.15914	3.37413e-16	0.433533	3.53066	0.171131	1.42852e-13	37	8	37378355	8	37497513	R			NA	NA								NA	8:37497419-37497583			NA
cg18136895	0.0391314	0.0090952	2.37843e-05	22	474	0.03702	0.0525042	0.480998	0.0608067	0.00584087	6.67533e-25	38	0.00854445	1.107e-12	0.0504561	0.0061841	8.159	3.37801e-16	0.35134	3.08328	0.21403	1.42889e-13	37	15	74290733	15	72077786	F			NA	NA	PML;PML;PML;PML;PML;PML;PML;PML;PML	NM_033247;NM_033244;NM_002675;NM_033238;NM_033246;NM_033250;NM_033239;NM_033249;NM_033240	Body;Body;Body;Body;Body;Body;Body;Body;Body	chr15:74290344-74290760	Island			NA	15:72077516-72077813			NA
cg01556552	0.0243304	0.0114976	0.0352658	22	474	0.00277002	0.0528241	0.958195	0.0651793	0.00526498	2.9355e-34	38	0.007702	0	0.051807	0.0063525	8.15536	3.48134e-16	0.791388	9.58717	0.00828271	1.47129e-13	37	1	10695686	1	10618273	R			NA	NA				chr1:10698299-10698910	N_Shelf			NA	1:10618191-10618831			NA
cg24380489	0.0343139	0.00962481	0.000431272	22	474	0.114116	0.0839723	0.174608	0.0565339	0.00517283	3.17217e-27	38	0.00756719	7.9603e-14	0.0483756	0.0059339	8.15242	3.567e-16	0.488451	3.90969	0.141586	1.50616e-13	37	17	79793082	17	77386371	F			NA	NA	DYSFIP1	NM_001007533	TSS200	chr17:79790530-79791553	S_Shore			NA		17:79792873-79793346	Unclassified_Cell_type_specific	NA
cg00053916	0.0248166	0.00960128	0.010281	22	474	0.0569892	0.0784249	0.467677	0.0582486	0.004862	3.02947e-32	38	0.00711249	2.22045e-16	0.0464588	0.00570005	8.15059	3.62144e-16	0.745115	7.84668	0.019775	1.5278e-13	37	8	37457329	8	37576487	R			NA	NA								TRUE				NA
cg24197477	0.038699	0.0124079	0.0020155	22	474	0.00591324	0.0669483	0.929644	0.0709098	0.00617131	7.46028e-30	38	0.00902785	3.9968e-15	0.0591275	0.00725703	8.14762	3.71144e-16	0.603631	5.0458	0.0802267	1.56439e-13	37	1	202975221	1	201241844	F			NA	NA	TMEM183B;TMEM183A	NM_001079809;NM_138391	TSS1500;TSS1500	chr1:202976328-202977028	N_Shore			NA				NA
cg09854615	0.0656333	0.0134979	1.98938e-06	22	474	0.00138759	0.034574	0.967998	0.0609949	0.00616176	1.03908e-22	38	0.00901388	1.31682e-11	0.059685	0.00732588	8.14715	3.72607e-16	0.346077	3.05846	0.216702	1.56916e-13	37	11	69259788	11	68968969	F	rs4980631		NA	NA				chr11:69258149-69258544	S_Shore			TRUE	11:68968922-68969178			TRUE
cg23587176	0.0292531	0.0101555	0.00429494	22	474	-0.0473395	0.0661636	0.474551	0.0659335	0.00547277	1.40207e-32	38	0.00800597	2.22045e-16	0.0509869	0.00625903	8.14613	3.75752e-16	0.805334	10.274	0.00587531	1.58058e-13	37	7	4746837	7	4713363	R			NA	NA	FOXK1	NM_001037165	Body				RDMR	TRUE	7:4713271-4713491			NA
cg10233454	0.0409151	0.00980273	4.06526e-05	22	474	0.0362951	0.0462325	0.432695	0.0570769	0.00551592	1.257e-24	38	0.00806909	1.51057e-12	0.0502949	0.00617414	8.14606	3.75981e-16	0	1.71368	0.424501	1.58058e-13	37	12	57529389	12	55815656	F			NA	NA	LRP1	NM_002332	Body					TRUE				NA
cg10672416	-0.0463186	0.0121878	0.000179268	22	474	0.0131093	0.087715	0.88124	-0.0586592	0.00549893	4.85745e-26	38	0.00804425	3.052e-13	-0.0545183	0.00669415	-8.14417	3.81882e-16	0	1.31204	0.518912	1.60398e-13	37	12	123718706	12	122284659	F			NA	NA	C12orf65;C12orf65	NM_001143905;NM_152269	5'UTR;5'UTR	chr12:123717367-123718388	S_Shore			NA		12:123716897-123718892	Promoter_Associated	NA
cg09743596	0.0551971	0.00944636	1.49786e-08	22	474	0.000906093	0.0719659	0.989958	0.0475556	0.00565833	6.91912e-17	38	0.00827743	9.18034e-09	0.0505034	0.00620236	8.14261	3.86833e-16	0	0.848681	0.654201	1.62334e-13	37	16	89180843	16	87708344	R			NA	NA	ACSF3;ACSF3;ACSF3	NM_174917;NR_023316;NM_001127214	Body;Body;Body					TRUE	16:87708031-87708401			NA
cg20972380	0.0223694	0.00911063	0.014719	22	474	-0.0234613	0.0826734	0.776663	0.041442	0.00354049	6.84058e-31	38	0.00517929	1.22125e-15	0.0366055	0.00449591	8.14194	3.88979e-16	0.479376	3.84154	0.146494	1.63091e-13	37	11	36421725	11	36378301	F	rs10836549		NA	NA	PRR5L;PRR5L;PRR5L;PRR5L	NM_024841;NM_001160167;NM_001160169;NM_001160168	5'UTR;5'UTR;TSS1500;Body					NA				NA
cg11417612	0.045399	0.00981199	5.8132e-06	22	474	-0.0293946	0.0772922	0.703838	0.0492101	0.00497032	1.02057e-22	38	0.00727094	1.30528e-11	0.0474204	0.00582521	8.14055	3.93488e-16	0	1.09072	0.579633	1.64837e-13	37	12	107779567	12	106303697	R			NA	NA	BTBD11	NM_001018072	Body					TRUE		12:107779561-107779883	Unclassified_Cell_type_specific	NA
cg08398132	0.0473421	0.0130727	0.000350975	22	474	0.038432	0.0577934	0.506283	0.0579069	0.00542543	4.57161e-26	38	0.00793672	2.96319e-13	0.0548355	0.006738	8.13825	4.01048e-16	0	0.558894	0.756202	1.67857e-13	37	2	8557381	2	8474832	R			NA	NA								TRUE				NA
cg11715789	0.0380937	0.0104772	0.000332788	22	474	0.0454285	0.0611758	0.457987	0.058893	0.00543139	7.82477e-27	38	0.00794544	1.24234e-13	0.0512365	0.00629724	8.13634	4.07394e-16	0.203556	2.51116	0.28491	1.70363e-13	37	5	179036461	5	178969067	F			NA	NA	RUFY1;RUFY1;RUFY1	NM_001040451;NM_001040452;NM_025158	Body;Body;Body					NA	5:178969062-178969280			NA
cg18648031	0.032614	0.00785491	4.44649e-05	22	474	0.00363882	0.0564113	0.948587	0.0389329	0.00377442	1.74476e-24	38	0.0055215	1.77447e-12	0.0366316	0.00450274	8.13541	4.10535e-16	0	0.777392	0.67794	1.71527e-13	37	3	128330563	3	129813253	R			NA	NA				chr3:128326937-128327507	S_Shelf			NA				NA
cg01108112	-0.0572703	0.0104161	9.01977e-08	22	474	-0.0341515	0.0471643	0.469256	-0.0435426	0.00491451	1.4376e-18	38	0.00718931	1.39055e-09	-0.047758	0.00587078	-8.13486	4.12399e-16	0	1.26101	0.532322	1.72043e-13	37	9	139254189	9	138374010	R			NA	NA				chr9:139255523-139256012	N_Shore			NA				NA
cg10557578	0.0231302	0.00717695	0.00142808	22	474	-0.0393226	0.0362816	0.278831	0.0402384	0.0034798	3.32148e-30	38	0.00509051	2.66454e-15	0.0335577	0.00412519	8.13484	4.12492e-16	0.745817	7.86835	0.0195618	1.72043e-13	37	8	37758453	8	37877611	R			NA	NA	RAB11FIP1;RAB11FIP1	NM_025151;NM_001002814	TSS1500;TSS1500	chr8:37756454-37757339	S_Shore			NA				NA
cg07353685	0.0239379	0.00713102	0.000903834	22	474	-0.027811	0.0579423	0.631398	0.0420746	0.00371504	4.53666e-29	38	0.00543464	9.76996e-15	0.035061	0.00431047	8.13391	4.15671e-16	0.620916	5.27588	0.0715084	1.73218e-13	37	1	153536278	1	151802902	R			NA	NA	S100A2	NM_005978	Body					NA				NA
cg18183961	0.0469579	0.0104785	1.10451e-05	22	474	0.00161365	0.069838	0.981573	0.0475557	0.00477075	5.31927e-23	38	0.00697901	9.48519e-12	0.0470576	0.00578861	8.12935	4.31588e-16	0	0.428601	0.807106	1.79694e-13	37	4	40519094	4	40213851	R			NA	NA	RBM47;RBM47	NM_019027;NM_001098634	TSS1500;5'UTR					NA				NA
cg06836480	0.0476681	0.0120991	0.000104356	22	474	0.0708048	0.058197	0.224164	0.0719503	0.00685422	2.77445e-25	38	0.0100269	7.19091e-13	0.0622147	0.00765325	8.12919	4.3216e-16	0.170134	2.41003	0.299688	1.79775e-13	37	2	169928251	2	169636497	R			NA	NA	DHRS9;DHRS9;DHRS9	NM_001142270;NM_005771;NM_199204	TSS1500;5'UTR;5'UTR					NA				NA
cg16114380	0.0524381	0.0132045	9.218e-05	22	474	0.0955142	0.0406325	0.0190241	0.057605	0.0058221	1.08773e-22	38	0.008517	1.34667e-11	0.0572735	0.00704879	8.12529	4.46281e-16	0	1.02135	0.600091	1.85487e-13	37	12	50606100	12	48892367	F			NA	NA	LIMA1;LIMA1;LIMA1	NM_001113546;NM_016357;NM_001113547	Body;Body;Body					TRUE		12:50605594-50606171	Unclassified_Cell_type_specific	NA
cg22881435	0.0365141	0.00865038	3.34336e-05	22	474	0.0369725	0.0693449	0.594092	0.0438179	0.00430637	7.00833e-24	38	0.00629968	3.51108e-12	0.0412636	0.00507872	8.1248	4.48108e-16	0	0.469694	0.790692	1.86085e-13	37	8	37732086	8	37851244	F			NA	NA	RAB11FIP1;RAB11FIP1;RAB11FIP1	NM_025151;NM_001002233;NM_001002814	Body;TSS1500;Body					NA				NA
cg14410964	0.0225769	0.0101694	0.0272592	22	474	-0.0288038	0.0335165	0.390428	0.0659622	0.00511904	6.82557e-37	38	0.00748852	0	0.0482151	0.00593472	8.12423	4.50211e-16	0.884078	17.253	0.000179287	1.86795e-13	37	9	139427106	9	138546927	R			NA	NA	NOTCH1	NM_017617	Body	chr9:139428318-139428527	N_Shore			NA	9:138546837-138546944	9:139426857-139428138	Unclassified_Cell_type_specific	NA
cg09069499	0.052137	0.0122933	3.07623e-05	22	474	0.0391867	0.065979	0.552759	0.0793508	0.00763864	8.37187e-25	38	0.0111744	1.23723e-12	0.0666078	0.00820463	8.11832	4.72678e-16	0.300415	2.85884	0.239448	1.95947e-13	37	8	26216910	8	26272827	F			NA	NA	PPP2R2A	NM_002717	Body					TRUE				NA
cg10170847	0.0608985	0.0117124	3.99884e-07	22	474	0.0532311	0.0584602	0.362855	0.0562621	0.00622801	3.12205e-19	38	0.00911079	6.60252e-10	0.0579387	0.00713747	8.11754	4.75717e-16	0	0.10421	0.949229	1.97035e-13	37	19	41834029	19	46525869	R			NA	NA				chr19:41837014-41837230	N_Shelf		CDMR	NA	19:46525444-46526400	19:41833298-41834177	Promoter_Associated	TRUE
cg07409471	0.0465542	0.0113297	5.3009e-05	22	474	0.05022	0.0566094	0.375322	0.0640342	0.00621007	1.80879e-24	38	0.00908455	1.80611e-12	0.0570861	0.0070326	8.11735	4.76486e-16	0	1.46378	0.481	1.97183e-13	37	17	80833638	17	78426927	F	rs74000147		NA	NA	TBCD	NM_005993	Body	chr17:80829533-80829871	S_Shelf		CDMR	TRUE	17:78426592-78427006			TRUE
cg19631648	0.0217281	0.00882189	0.014415	22	474	0.0187754	0.0521818	0.719103	0.0460197	0.00389749	2.16238e-31	38	0.00570154	6.66134e-16	0.0386949	0.00476848	8.11473	4.86848e-16	0.63604	5.4951	0.0640845	2.01296e-13	37	19	33764284	19	38456124	F			NA	NA				chr19:33764349-33764551	N_Shore			NA				TRUE
cg07012687	0.0683646	0.0147117	5.31435e-06	22	474	0.0304861	0.0270216	0.259629	0.0692459	0.00707603	3.06991e-22	38	0.0103513	2.23839e-11	0.0655158	0.00807856	8.10983	5.06897e-16	0	1.8479	0.396947	2.09404e-13	37	17	80195180	17	77788469	F			NA	NA	SLC16A3;SLC16A3;SLC16A3	NM_004207;NM_001042423;NM_001042422	Body;Body;Body	chr17:80195043-80195866	Island			TRUE	17:77788333-77789155	17:80193914-80195458	Promoter_Associated	NA
cg20513777	0.0496644	0.0121669	5.91718e-05	22	474	0.0255096	0.0534242	0.633166	0.0557472	0.00542602	2.62489e-24	38	0.00793758	2.16838e-12	0.0534978	0.00659706	8.10934	5.08944e-16	0	0.454037	0.796906	2.10068e-13	37	2	238533299	2	238198038	R			NA	NA				chr2:238535561-238536840	N_Shelf			NA		2:238533299-238533403	Unclassified_Cell_type_specific	NA
cg00329157	0.0307802	0.00770763	8.4388e-05	22	474	0.00704689	0.0761619	0.926308	0.0491563	0.00460604	4.62524e-26	38	0.00673806	2.97984e-13	0.0410452	0.00506168	8.10901	5.10355e-16	0.415547	3.422	0.180685	2.10468e-13	37	3	111844870	3	113327560	R			NA	NA	GCET2;GCET2	NM_001008756;NM_152785	5'UTR;Body					TRUE				NA
cg05139061	0.0499784	0.0115132	2.02031e-05	22	474	0.0384538	0.0652484	0.555827	0.0528272	0.00528914	4.39424e-23	38	0.00773735	8.63742e-12	0.0518115	0.00639101	8.10693	5.19142e-16	0	0.0844933	0.958633	2.13907e-13	37	16	89891535	16	88419036	R			NA	NA				chr16:89894307-89895145	N_Shelf			NA				NA
cg04036049	0.0458622	0.0131026	0.000545204	22	474	-0.0407811	0.0413201	0.324016	0.06761	0.00595275	3.19003e-29	38	0.00870812	8.21565e-15	0.0579067	0.00714328	8.10645	5.21186e-16	0.743291	7.79093	0.0203339	2.14564e-13	37	12	57923710	12	56209977	F			NA	NA	MBD6	NM_052897	3'UTR					NA		12:57923623-57923832	Gene_Associated_Cell_type_specific	NA
cg13924996	0.0315724	0.012376	0.0113011	22	474	0.0288449	0.0391093	0.461045	0.0811096	0.00666369	3.33577e-33	38	0.00974814	1.11022e-16	0.0609136	0.00751517	8.10541	5.25665e-16	0.81106	10.5854	0.00502822	2.16092e-13	37	11	67053829	11	66810405	F			NA	NA	ADRBK1	NM_001619	3'UTR	chr11:67052394-67053110	S_Shore			NA	11:66810405-66810506	11:67053490-67054392	Promoter_Associated_Cell_type_specific	NA
cg27457201	0.0544481	0.0120948	1.01029e-05	22	474	0.0719678	0.032367	0.0265111	0.068219	0.00725607	1.1247e-20	38	0.0106147	1.30286e-10	0.0627852	0.00774615	8.10534	5.26001e-16	0	0.817695	0.664415	2.16092e-13	37	17	78854232	17	76468827	F	rs76608178		NA	NA	RPTOR;RPTOR	NM_001163034;NM_020761	Body;Body	chr17:78857630-78857866	N_Shelf			NA	17:76468732-76469073			NA
cg00912580	0.0345659	0.00901414	0.000157192	22	474	0.0400882	0.0571082	0.482939	0.0444697	0.00424349	3.32224e-25	38	0.0062077	7.85705e-13	0.0412742	0.00509226	8.10528	5.26256e-16	0	0.819241	0.663902	2.16092e-13	37	2	135169533	2	134886003	F			NA	NA	MGAT5	NM_002410	Body					TRUE		2:135169283-135170232	Promoter_Associated	NA
cg02430584	0.0436602	0.00830688	3.03325e-07	22	474	0.00632522	0.0372096	0.86507	0.0307502	0.00330768	2.94159e-20	38	0.00483872	2.08401e-10	0.0336755	0.00415496	8.10489	5.27948e-16	0.149125	2.35052	0.308738	2.166e-13	37	7	102065866	7	101852871	F			NA	NA	PRKRIP1	NM_024653	3'UTR				CDMR	TRUE				NA
cg08080174	0.0363337	0.0103064	0.000498123	22	474	0.0191988	0.0303864	0.527715	0.0605581	0.00546513	6.33792e-28	38	0.0079948	3.59712e-14	0.0501212	0.0061848	8.10394	5.32071e-16	0.558444	4.52944	0.103859	2.18104e-13	37	16	72992580	16	71550081	R			NA	NA	ZFHX3;ZFHX3	NM_006885;NM_001164766	Body;5'UTR	chr16:72993103-72993867	N_Shore			NA	16:71548837-71550432			NA
cg26250129	0.0192539	0.0103227	0.0632587	22	474	-0.083809	0.0543164	0.123302	0.0638026	0.00493119	3.57572e-37	38	0.00721371	0	0.0476279	0.00587825	8.10238	5.38921e-16	0.891531	18.4385	9.9115e-05	2.20723e-13	37	17	79239903	17	76854498	R			NA	NA	SLC38A10;SLC38A10	NM_001037984;NM_138570	Body;Body					NA	17:76854113-76854573			NA
cg10075360	0.0283305	0.00732412	0.000138107	22	474	0.0361799	0.0509819	0.478158	0.0353224	0.00338799	5.7235e-25	38	0.0049562	1.0264e-12	0.033146	0.00409147	8.10124	5.43998e-16	0	0.628669	0.730275	2.22611e-13	37	8	26513239	8	26569156	R			NA	NA	DPYSL2	NM_001386	3'UTR					NA		8:26513023-26513572	Unclassified	TRUE
cg08106108	0.0392372	0.0100637	0.000122513	22	474	-0.00271956	0.0673927	0.967823	0.0589467	0.00551471	3.88566e-26	38	0.00806733	2.73448e-13	0.0507695	0.00626725	8.10077	5.46134e-16	0.326719	2.97053	0.226442	2.23294e-13	37	17	695095	17	641845	R			NA	NA	RNMTL1	NM_018146	Body					NA	17:641730-642179			NA
cg07411165	0.0516909	0.0109616	3.90004e-06	22	474	0.00670212	0.0398704	0.866557	0.0508544	0.0052077	3.74115e-22	38	0.00761821	2.46592e-11	0.0500595	0.00618016	8.10004	5.49426e-16	0	1.2156	0.544547	2.24447e-13	37	4	146761480	4	146980930	R			NA	NA	ZNF827	NM_178835	Body					TRUE		4:146761360-146761653	Unclassified	NA
cg26291655	0.0285147	0.00863492	0.00109099	22	474	-0.00305384	0.0315684	0.922964	0.0387517	0.00350156	7.34707e-28	38	0.00512234	3.87468e-14	0.0353392	0.00436322	8.09934	5.52582e-16	0.214934	2.54756	0.279772	2.25543e-13	37	15	86315115	15	84116119	R			NA	NA	KLHL25;MIR1276	NM_022480;NR_031682	5'UTR;TSS1500	chr15:86312153-86313047	S_Shelf			TRUE				NA
cg22479161	0.0268986	0.00813659	0.00107754	22	474	-0.0606097	0.0635642	0.340666	0.0394385	0.00354824	4.40119e-28	38	0.00519063	3.0087e-14	0.0353565	0.00436568	8.09873	5.55338e-16	0.49728	3.97836	0.136808	2.26474e-13	37	5	17120060	5	17173060	F			NA	NA								TRUE				NA
cg20472746	0.04724	0.0107522	1.6144e-05	22	474	0.0622058	0.0454532	0.171586	0.0499811	0.00512083	3.91908e-22	38	0.00749112	2.52264e-11	0.049321	0.00609103	8.09732	5.61844e-16	0	0.125581	0.93914	2.28932e-13	37	13	42039334	13	40937334	F			NA	NA	C13orf15	NM_014059	Body					TRUE		13:42038974-42040073	Promoter_Associated	TRUE
cg08202287	0.0502103	0.0110737	8.76483e-06	22	474	-0.0236089	0.0598469	0.693344	0.057117	0.00571065	3.83527e-23	38	0.00835396	8.08031e-12	0.0536526	0.00662804	8.09478	5.73679e-16	0	1.93525	0.379984	2.33555e-13	37	2	232259281	2	231967525	R			NA	NA	B3GNT7	NM_145236	TSS1500	chr2:232260100-232261134	N_Shore		CDMR	TRUE		2:232259084-232259637	Unclassified_Cell_type_specific	NA
cg06628679	0.0400788	0.00883732	8.72713e-06	22	474	0.0551241	0.0460931	0.232141	0.0467405	0.0048213	7.31504e-22	38	0.00705295	3.42383e-11	0.0443032	0.00547356	8.09403	5.77238e-16	0	0.403033	0.81749	2.34804e-13	37	4	10609880	4	10218978	R			NA	NA	CLNK	NM_052964	Body					TRUE				NA
cg06068369	0.0200669	0.00791221	0.0117814	22	474	0.0216276	0.0455598	0.635147	0.0622974	0.0049299	1.38673e-35	38	0.00721182	0	0.0428433	0.00529387	8.09299	5.82164e-16	0.873258	15.7801	0.000374451	2.36605e-13	37	6	105837504	6	105944197	R		rs77593223	NA	NA	PREP	NM_002726	Body					TRUE				NA
cg26104196	0.0329438	0.00784614	3.66834e-05	22	474	-0.00731483	0.0287434	0.799196	0.0362827	0.00350504	1.20873e-24	38	0.00512744	1.48181e-12	0.0343543	0.00424512	8.09266	5.83777e-16	0.121021	2.27537	0.320561	2.37059e-13	37	1	159914191	1	158180815	R			NA	NA	IGSF9;IGSF9	NM_001135050;NM_020789	5'UTR;5'UTR	chr1:159915368-159915797	N_Shore			NA				NA
cg13747876	0.0434545	0.0116423	0.000232038	22	474	0.0732478	0.0752554	0.33074	0.0666528	0.0062532	5.29543e-26	38	0.00914764	3.18523e-13	0.0579377	0.00716028	8.09153	5.89187e-16	0.198922	2.49664	0.286987	2.39053e-13	37	17	80195402	17	77788691	F			NA	NA	SLC16A3;SLC16A3;SLC16A3	NM_004207;NM_001042423;NM_001042422	Body;Body;Body	chr17:80195043-80195866	Island			TRUE	17:77788333-77789155	17:80193914-80195458	Promoter_Associated	NA
cg22833809	0.0377132	0.00950328	9.32031e-05	22	474	0.0185296	0.0448712	0.679773	0.0533105	0.00507187	2.41149e-25	38	0.00741951	6.71241e-13	0.0469215	0.00579918	8.09105	5.91527e-16	0.0388078	2.08075	0.353322	2.39798e-13	37	17	76129984	17	73641579	R			NA	NA	TMC8;TMC6	NM_152468;NM_007267	Body;TSS1500	chr17:76127521-76128406	S_Shore			NA		17:76129950-76131216	Promoter_Associated	NA
cg10327250	0.0391541	0.0124424	0.00183897	22	474	0.0689606	0.0519861	0.185113	0.0614901	0.00561134	2.33132e-27	38	0.00820868	6.83897e-14	0.0549598	0.00679313	8.0905	5.94225e-16	0.13759	2.31908	0.31363	2.40687e-13	37	17	18379129	17	18319854	F			NA	NA	LGALS9C	NM_001040078	TSS1500					NA				NA
cg07943111	0.0310788	0.00934471	0.0010062	22	474	0.00679463	0.0545548	0.900919	0.0535456	0.00478374	1.89815e-28	38	0.006998	1.9873e-14	0.0450696	0.00557214	8.0884	6.04556e-16	0.523901	4.20081	0.122407	2.44664e-13	37	17	1492285	17	1439035	F		rs12603919	NA	NA	SLC43A2	NM_152346	Body	chr17:1492086-1492322	Island			NA	17:1438870-1439072			NA
cg00360761	0.0398739	0.0127176	0.00190983	22	474	-0.084196	0.0371469	0.0237304	0.0670764	0.00555631	1.05719e-32	38	0.00812819	1.11022e-16	0.0544733	0.00673532	8.08771	6.07965e-16	0.886732	17.6573	0.000146477	2.45835e-13	37	2	43398079	2	43251583	R			NA	NA				chr2:43398040-43398276	Island			NA	2:43251583-43251695			NA
cg14547461	0.049522	0.0102052	2.08241e-06	22	474	0.0161189	0.0564783	0.775425	0.0592716	0.00620163	2.65486e-21	38	0.0090722	6.43252e-11	0.0544159	0.00673202	8.08315	6.31139e-16	0	0.976242	0.613779	2.5499e-13	37	8	48176671	8	48339224	F			NA	NA	KIAA0146	NM_001080394	Body	chr8:48172791-48172993	S_Shelf			NA				NA
cg11186858	0.0558266	0.0142775	0.000117259	22	474	0.0340545	0.0410917	0.407541	0.0822069	0.00777477	1.27374e-25	38	0.0113735	4.90386e-13	0.0702683	0.00869453	8.0819	6.37679e-16	0.310736	2.90164	0.234378	2.57414e-13	37	17	75096382	17	72607977	R			NA	NA								NA	17:72607734-72607984			NA
cg23511909	0.0311347	0.00767993	6.62243e-05	22	474	0.0352965	0.0608282	0.561928	0.0378669	0.00369631	3.52236e-24	38	0.00540723	2.50511e-12	0.0356339	0.00440967	8.08086	6.43108e-16	0	0.513777	0.773454	2.59386e-13	37	3	128340787	3	129823477	R			NA	NA	RPN1	NM_002950	Body	chr3:128336406-128337113	S_Shelf			NA				NA
cg09232727	0.0429443	0.00917879	4.6093e-06	22	474	-0.0326578	0.074444	0.661027	0.0442318	0.00454863	5.52537e-22	38	0.00665407	2.98452e-11	0.04339	0.00537331	8.0751	6.74204e-16	0	1.06191	0.588042	2.71698e-13	37	22	29140725	22	27470725	R			NA	NA	HSCB	NM_172002	Body	chr22:29137866-29138560	S_Shelf			NA				NA
cg23562479	0.053023	0.0112215	3.7359e-06	22	474	0.087235	0.0468969	0.063297	0.0589647	0.006373	4.40014e-20	38	0.0093229	2.53697e-10	0.0572397	0.00708857	8.07493	6.75176e-16	0	0.584526	0.746572	2.71861e-13	37	11	4469894	11	4426470	F			NA	NA	OR52K2	NM_001005172	TSS1500					NA				NA
cg06113298	0.0258391	0.00691505	0.000228408	22	474	-0.00231334	0.0695408	0.973472	0.0437063	0.00401319	4.75042e-27	38	0.00587079	9.71445e-14	0.0360633	0.00446618	8.07476	6.76114e-16	0.522156	4.18546	0.12335	2.72009e-13	37	16	21532834	16	21440335	F		rs2550507	NA	NA	SLC7A5P2	NR_002594	TSS1500	chr16:21531112-21532123	S_Shore			NA	16:21438305-21440757	16:21532785-21533434	Unclassified_Cell_type_specific	TRUE
cg23459424	0.0506189	0.010059	8.95861e-07	22	474	0.0091331	0.0578898	0.874687	0.0444627	0.00477513	2.57263e-20	38	0.00698541	1.95195e-10	0.0461024	0.00570963	8.0745	6.77512e-16	0	0.664532	0.717296	2.72341e-13	37	2	28549125	2	28402629	F			NA	NA	BRE;BRE;BRE;BRE;BRE	NM_199193;NM_199191;NM_004899;NM_199194;NM_199192	3'UTR;Body;Body;Body;3'UTR					TRUE				NA
cg17102112	0.0430126	0.0111629	0.00014633	22	474	0.00197854	0.0674413	0.976604	0.0504567	0.00482675	4.32146e-25	38	0.00706092	8.94063e-13	0.0479693	0.00594413	8.07004	7.02776e-16	0	0.786307	0.674925	2.82259e-13	37	17	72666692	17	70178287	R			NA	NA	RAB37	NM_175738	TSS1500	chr17:72667195-72667710	N_Shore		CDMR	NA				NA
cg16815625	0.0472051	0.0166272	0.00487546	22	474	0.0811691	0.0482053	0.0926758	0.090323	0.00805892	1.62246e-28	38	0.0117892	1.84297e-14	0.0761	0.00943124	8.06893	7.09172e-16	0.554224	4.48656	0.10611	2.84589e-13	37	8	141229477	8	141298659	R		rs76920047	NA	NA	TRAPPC9;TRAPPC9	NM_001160372;NM_031466	Body;Body					NA	8:141298512-141298685			NA
cg04476874	0.0223928	0.00841557	0.00826941	22	474	0.0291767	0.0514487	0.570832	0.0524208	0.00442434	1.36377e-31	38	0.00647226	5.55112e-16	0.0411417	0.00510512	8.05891	7.69761e-16	0.751691	8.05449	0.0178233	3.08643e-13	37	19	345778	19	296778	F	rs12978963		NA	NA	MIER2	NM_017550	TSS1500	chr19:344164-344458	S_Shore			NA		19:345728-345885	Unclassified_Cell_type_specific	NA
cg03351487	0.0529187	0.0141569	0.000227232	22	474	0.0627459	0.0636195	0.324352	0.0838358	0.00788104	6.59722e-26	38	0.011529	3.54827e-13	0.0713379	0.00885262	8.0584	7.73025e-16	0.307047	2.8862	0.236194	3.09692e-13	37	2	169003820	2	168712066	R			NA	NA	STK39	NM_013233	Body					TRUE				NA
cg12449916	0.0340944	0.0106711	0.0015674	22	474	0.0734166	0.0507116	0.148155	0.0610686	0.00553665	1.09042e-27	38	0.00809942	4.70735e-14	0.0515627	0.00639995	8.05673	7.83621e-16	0.52862	4.24286	0.11986	3.13673e-13	37	2	207847811	2	207556056	R			NA	NA								TRUE				NA
cg21811284	0.0239622	0.00791365	0.00270495	22	474	0.0270759	0.0227884	0.235192	0.0391236	0.00354328	9.62257e-28	38	0.00518337	4.41869e-14	0.03431	0.00425962	8.0547	7.96764e-16	0.251772	2.67298	0.262766	3.18667e-13	37	17	75208450	17	72720045	F			NA	NA	SEC14L1;SEC14L1;SEC14L1;SEC14L1;SEC14L1	NM_001143999;NM_003003;NM_001143998;NM_001039573;NM_001144001	Body;Body;Body;Body;Body	chr17:75209459-75209672	N_Shore			NA	17:72719559-72720176			NA
cg18520125	0.0488944	0.0127351	0.000154369	22	474	-0.0181575	0.0322281	0.573345	0.0683925	0.00618093	7.49668e-28	38	0.00904192	3.90799e-14	0.0578785	0.00718697	8.05325	8.06247e-16	0.730318	7.41613	0.0245249	3.22189e-13	37	13	28903926	13	27801926	R		rs61764364	NA	NA	FLT1	NM_002019	Body					TRUE				TRUE
cg20177522	0.0387603	0.0106755	0.000339133	22	474	0.021609	0.0563363	0.701416	0.05499	0.00514861	4.23942e-26	38	0.00753177	2.85438e-13	0.0492663	0.00611788	8.05284	8.08931e-16	0	1.78702	0.409218	3.22992e-13	37	20	62410437	20	61880881	R			NA	NA	ZBTB46	NM_025224	Body	chr20:62406463-62407179	S_Shelf			NA				NA
cg26501007	0.0395914	0.00936228	3.2376e-05	22	474	0.0368262	0.0459634	0.423292	0.0479391	0.00479062	3.65161e-23	38	0.00700807	7.88825e-12	0.0448223	0.00556904	8.04848	8.3831e-16	0	0.540233	0.763291	3.34442e-13	37	8	126614261	8	126683443	F			NA	NA								TRUE		8:126614165-126614599	Unclassified_Cell_type_specific	NA
cg07952643	0.0367164	0.00852231	2.32045e-05	22	474	0.00810519	0.0430974	0.850881	0.0409435	0.00408943	3.47263e-23	38	0.00598232	7.69629e-12	0.0391475	0.0048651	8.0466	8.51245e-16	0	0.690315	0.708109	3.39319e-13	37	22	38812201	22	37142147	R			NA	NA				chr22:38808784-38809017	S_Shelf			NA		22:38812157-38812333	Unclassified_Cell_type_specific	NA
cg06663317	0.0299337	0.0101739	0.00354712	22	474	-0.00262662	0.0678463	0.96913	0.0531385	0.00468342	3.62327e-29	38	0.00685126	8.77076e-15	0.0455606	0.00566299	8.04531	8.60257e-16	0.510649	4.08705	0.129571	3.42625e-13	37	16	56641101	16	55198602	F			NA	NA	MT2A	NM_005953	TSS1500	chr16:56642129-56642595	N_Shore		RDMR	TRUE		16:56640918-56641506	Unclassified_Cell_type_specific	TRUE
[truncated: 3,537 more rows]
