# Supplementary material for: Epigenome-wide DNA methylation association study of CHIP provides insight into perturbed gene regulation
Source: Nat Commun. 2025 May 20;16:4678. doi: 10.1038/s41467-025-59333-w (PMC12092741; doi:10.1038/s41467-025-59333-w)
Supplement: Supplementary file 9 — Dataset 7 [file 41467_2025_59333_MOESM9_ESM.xlsx]

## Sheet: Supplementary Data 7
CpG	EA.TE.fixed	EA.seTE.fixed	EA.zval.fixed	EA.pval.fixed	AA.TE.fixed	AA.seTE.fixed	AA.zval.fixed	AA.pval.fixed	all.TE.fixed	all.seTE.fixed	all.zval.fixed	all.pval.fixed	all.I2	all.Q	all.heterogeneity.p	FDR.fixed	Genome_Build	CHR	MAPINFO	Chromosome_36	Coordinate_36	Strand	Probe_SNPs	Probe_SNPs_10	Random_Loci	Methyl27_Loci	UCSC_RefGene_Name	UCSC_RefGene_Accession	UCSC_RefGene_Group	UCSC_CpG_Islands_Name	Relation_to_UCSC_CpG_Island	Phantom	DMR	Enhancer	HMM_Island	Regulatory_Feature_Name	Regulatory_Feature_Group	DHS
cg23014425	-0.0118964	0.00161907	-7.34768	2.01672e-13	-0.0180664	0.00102598	-17.6088	2.10715e-69	-0.0162986	0.000866632	-18.8069	6.63391e-79	0.00562427	-0.0162986	0.000866632	2.95486e-73	37	17	46648525	17	44003524	F			NA	NA	HOXB3	NM_002146	5'UTR					NA	17:44003491-44003615			NA
cg04800503	-0.0186807	0.00252757	-7.39078	1.45974e-13	-0.0328656	0.00188135	-17.4691	2.4633e-68	-0.0278085	0.00150918	-18.4262	8.09078e-76	3.97325e-05	-0.0278085	0.00150918	1.80189e-70	37	17	46648533	17	44003532	F			NA	NA	HOXB3	NM_002146	5'UTR					NA	17:44003491-44003615			NA
cg07727170	-0.0112098	0.00163276	-6.86554	6.62394e-12	-0.0181118	0.00109532	-16.5356	2.03239e-61	-0.0159697	0.000909605	-17.5568	5.28108e-69	0.00210891	-0.0159697	0.000909605	7.84096e-64	37	15	70458214	15	68245268	F			NA	NA								TRUE				NA
cg01966117	-0.024164	0.00268355	-9.00447	2.16716e-19	-0.044086	0.00277646	-15.8785	8.92687e-57	-0.0337861	0.00192957	-17.5097	1.20865e-68	1.65898e-06	-0.0337861	0.00192957	1.34589e-63	37	3	52528714	3	52503754	F			NA	NA	STAB1	NM_015136	TSS1500					TRUE				TRUE
cg19825437	-0.040416	0.00295893	-13.659	1.78482e-42	-0.0348559	0.00318901	-10.93	8.28342e-28	-0.0378437	0.00216906	-17.447	3.62532e-68	0.441855	-0.0378437	0.00216906	3.22956e-63	37	3	169383292	3	170865986	R			NA	NA				chr3:169386268-169387187	N_Shelf		RDMR	NA		3:169383094-169383375	Unclassified_Cell_type_specific	NA
cg25113462	-0.0132196	0.00223534	-5.91392	3.34056e-09	-0.0280251	0.00167164	-16.765	4.40016e-63	-0.0227149	0.00133871	-16.9678	1.4226e-64	7.77304e-07	-0.0227149	0.00133871	1.05609e-59	37	2	239299293	2	238964032	F			NA	NA	TRAF3IP1;TRAF3IP1	NM_015650;NM_001139490	Body;Body					TRUE				NA
cg08343644	-0.0242041	0.0020931	-11.5638	6.2869e-31	-0.0194695	0.00173768	-11.2043	3.88481e-29	-0.0214013	0.00133698	-16.0071	1.13947e-57	0.219907	-0.0214013	0.00133698	7.25056e-53	37	16	57662060	16	56219561	F			NA	NA	GPR56;GPR56;GPR56;GPR56;GPR56;GPR56;GPR56	NM_201525;NM_001145771;NM_201524;NM_001145772;NM_001145770;NM_005682;NM_001145773	TSS1500;TSS1500;TSS1500;TSS1500;5'UTR;5'UTR;TSS1500					TRUE		16:57660834-57662332	Unclassified_Cell_type_specific	NA
cg01521274	-0.0201247	0.00234441	-8.58411	9.15446e-18	-0.0279556	0.00205395	-13.6107	3.46099e-42	-0.024555	0.00154491	-15.8942	6.95396e-57	0.0425906	-0.024555	0.00154491	3.87178e-52	37	14	71822452	14	70892205	F			NA	NA								TRUE				NA
cg21517792	-0.0209515	0.00223544	-9.37243	7.08814e-21	-0.0255656	0.00201219	-12.7054	5.5219e-37	-0.0235004	0.00149555	-15.7135	1.22184e-55	0.308285	-0.0235004	0.00149555	6.04697e-51	37	14	105885531	14	104956576	R			NA	NA	MTA1	NM_004689	TSS1500	chr14:105881312-105881747	S_Shelf			NA				NA
cg15059065	-0.0335391	0.00404673	-8.28796	1.15206e-16	-0.0454958	0.00345352	-13.1737	1.24296e-39	-0.0404572	0.00262695	-15.4009	1.61511e-53	0.0800138	-0.0404572	0.00262695	7.19401e-49	37	19	17354961	19	17215961	F			NA	NA	NR2F6	NM_005234	Body	chr19:17355181-17356471	N_Shore		DMR	NA	19:17215806-17218642			NA
cg10163955	-0.0288022	0.00326959	-8.80911	1.26139e-18	-0.0397421	0.00317744	-12.5076	6.7883e-36	-0.0344284	0.00227867	-15.109	1.41281e-51	0.0561998	-0.0344284	0.00227867	5.72082e-47	37	10	8101402	10	8141408	F	rs3781095		NA	NA	GATA3;GATA3	NM_001002295;NM_002051	Body;Body	chr10:8100384-8100768	S_Shore		RDMR	NA	10:8141313-8141520	10:8101119-8101716	Unclassified_Cell_type_specific	NA
cg10717869	-0.0188557	0.00249169	-7.56745	3.80615e-14	-0.0357287	0.00257858	-13.8559	1.17122e-43	-0.0270031	0.00179182	-15.0702	2.54338e-51	1.55547e-05	-0.0270031	0.00179182	9.44055e-47	37	1	205780912	1	204047535	R			NA	NA	SLC41A1	NM_173854	5'UTR	chr1:205781870-205783010	N_Shore		RDMR	NA				NA
cg03785076	-0.0185109	0.00268798	-6.88657	5.71528e-12	-0.0444216	0.00301363	-14.7402	3.55472e-49	-0.0299912	0.00200598	-14.9509	1.53617e-50	1.14836e-09	-0.0299912	0.00200598	5.26337e-46	37	2	241936915	2	241585588	R			NA	NA	SNED1	NM_001080437	TSS1500	chr2:241937716-241938468	N_Shore			TRUE				NA
cg22506548	-0.0239313	0.00346895	-6.89872	5.24724e-12	-0.0353353	0.00265348	-13.3166	1.85357e-40	-0.0311258	0.00210759	-14.7684	2.34135e-49	0.0330748	-0.0311258	0.00210759	7.44913e-45	37	1	2996949	1	2986809	R			NA	NA	PRDM16;PRDM16	NM_022114;NM_199454	Body;Body	chr1:2997272-2997473	N_Shore			NA	1:2986743-2986821			NA
cg20731257	-0.0382452	0.00371151	-10.3045	6.72671e-25	-0.0401527	0.00382514	-10.497	8.91313e-26	-0.0391702	0.0026637	-14.7052	5.97305e-49	0.937965	-0.0391702	0.0026637	1.77367e-44	37	2	87883497	2	87664612	F			NA	NA								NA	2:87664612-87664679			NA
cg01433297	-0.032128	0.00348447	-9.22033	2.962e-20	-0.0401846	0.00352428	-11.4022	4.07643e-30	-0.0361105	0.00247785	-14.5733	4.15112e-48	0.266784	-0.0361105	0.00247785	1.15561e-43	37	20	4151816	20	4099816	R			NA	NA	SMOX;SMOX;SMOX;SMOX	NM_175839;NM_175841;NM_175840;NM_175842	5'UTR;5'UTR;5'UTR;5'UTR	chr20:4152866-4153398	N_Shore			TRUE				NA
cg24771152	-0.020207	0.00248995	-8.11543	4.84055e-16	-0.0199227	0.00166325	-11.9782	4.6243e-33	-0.0200104	0.00138307	-14.4682	1.92546e-47	0.995503	-0.0200104	0.00138307	5.0449e-43	37	6	31760608	6	31868587	F	rs35196751		NA	NA	VARS	NM_006295	Body	chr6:31763240-31763905	N_Shelf			NA				NA
cg25911968	-0.014553	0.0021075	-6.90533	5.00858e-12	-0.0163833	0.00129842	-12.6178	1.68369e-36	-0.0158797	0.00110546	-14.3648	8.60815e-47	0.760814	-0.0158797	0.00110546	2.13012e-42	37	2	69085916	2	68939420	F			NA	NA								TRUE				NA
cg23534245	-0.0369864	0.00377894	-9.7875	1.27413e-22	-0.0358552	0.00343508	-10.4379	1.66411e-25	-0.036367	0.00254186	-14.3072	1.97272e-46	0.975765	-0.036367	0.00254186	4.62467e-42	37	20	6751435	20	6699435	F			NA	NA	BMP2	NM_001200	Body	chr20:6748052-6749546	S_Shore		CDMR	NA				NA
cg23551720	-0.0122697	0.00226028	-5.42838	5.68681e-08	-0.0290926	0.00202978	-14.3329	1.36368e-46	-0.0215824	0.00151021	-14.291	2.49017e-46	2.19279e-07	-0.0215824	0.00151021	5.54583e-42	37	17	46633726	17	43988725	F			NA	NA	HOXB3	NM_002146	5'UTR	chr17:46631800-46632212	S_Shore			TRUE		17:46633593-46634072	Unclassified_Cell_type_specific	NA
cg00646731	-0.00764218	0.00140025	-5.45772	4.82278e-08	-0.0187331	0.00130173	-14.3909	5.9047e-47	-0.0135915	0.000953392	-14.2559	4.11852e-46	4.92493e-08	-0.0135915	0.000953392	8.73553e-42	37	17	46668733	17	44023732	R			NA	NA	LOC404266;HOXB5;LOC404266;LOC404266;LOC404266	NR_033203;NM_002147;NR_033201;NR_033204;NR_033202	TSS1500;3'UTR;Body;TSS1500;Body	chr17:46669434-46669811	N_Shore		RDMR	NA				NA
cg19529621	-0.0470172	0.00412123	-11.4085	3.79117e-30	-0.0345036	0.00409047	-8.43512	3.3086e-17	-0.0407135	0.00290321	-14.0236	1.11796e-44	0.0980638	-0.0407135	0.00290321	2.26346e-40	37	12	2045722	12	1915983	R			NA	NA								TRUE				TRUE
cg11064966	-0.023459	0.00313961	-7.47197	7.90055e-14	-0.0331334	0.00275393	-12.0313	2.43309e-33	-0.0289266	0.00207033	-13.972	2.31114e-44	0.0683518	-0.0289266	0.00207033	4.47576e-40	37	5	32506514	5	32542271	R			NA	NA								TRUE				NA
cg16937168	-0.0195273	0.00327277	-5.96659	2.42258e-09	-0.0515198	0.00364129	-14.1488	1.90065e-45	-0.0338231	0.00243409	-13.8956	6.73557e-44	5.34316e-10	-0.0338231	0.00243409	1.25006e-39	37	2	241936844	2	241585517	F			NA	NA	SNED1	NM_001080437	TSS1500	chr2:241937716-241938468	N_Shore			TRUE				NA
cg26904049	-0.0285247	0.00317035	-8.99734	2.31262e-19	-0.0278851	0.00263485	-10.5832	3.56559e-26	-0.0281464	0.00202638	-13.89	7.28337e-44	0.988036	-0.0281464	0.00202638	1.29766e-39	37	1	167091094	1	165357718	F			NA	NA	DUSP27	NM_001080426	Body	chr1:167090575-167091010	S_Shore			NA		1:167090716-167091129	Unclassified_Cell_type_specific	TRUE
cg07262247	-0.0247205	0.00256935	-9.62132	6.49898e-22	-0.023187	0.00234306	-9.89603	4.33111e-23	-0.0238833	0.00173128	-13.7952	2.72489e-43	0.907337	-0.0238833	0.00173128	4.66814e-39	37	5	131593730	5	131621629	F			NA	NA	PDLIM4;PDLIM4	NM_003687;NM_001131027	Body;Body	chr5:131593039-131593813	Island			NA	5:131620939-131621630			TRUE
cg13545717	-0.0161512	0.00273878	-5.89722	3.69669e-09	-0.0330778	0.0025167	-13.1433	1.85867e-39	-0.0253285	0.00185312	-13.668	1.57624e-42	3.18406e-05	-0.0253285	0.00185312	2.60032e-38	37	9	126585875	9	125625696	F			TRUE	NA	DENND1A;DENND1A	NM_024820;NM_020946	Body;Body					NA				NA
cg21674927	-0.0215865	0.00263198	-8.20161	2.37187e-16	-0.0299841	0.00270888	-11.0688	1.77738e-28	-0.0256644	0.00188769	-13.5956	4.24993e-42	0.0844379	-0.0256644	0.00188769	6.76069e-38	37	2	102644247	2	102010679	R			NA	NA	IL1R2;IL1R2	NM_173343;NM_004633	Body;Body					TRUE				TRUE
cg06458086	-0.0240891	0.00302805	-7.9553	1.78704e-15	-0.0327993	0.00292553	-11.2114	3.58529e-29	-0.0285941	0.00210397	-13.5905	4.55801e-42	0.11768	-0.0285941	0.00210397	7.00076e-38	37	6	131162400	6	131204093	F			NA	NA	EPB41L2;EPB41L2;EPB41L2	NM_001431;NM_001135555;NM_001135554	3'UTR;3'UTR;3'UTR					TRUE				NA
cg23537932	-0.016204	0.00229959	-7.04646	1.83528e-12	-0.0253644	0.00212572	-11.9321	8.04916e-33	-0.0211435	0.00156096	-13.5452	8.46215e-42	0.0138657	-0.0211435	0.00156096	1.2564e-37	37	10	121172463	10	121162453	F			NA	NA	GRK5	NM_005308	Body					TRUE	10:121162377-121162454			TRUE
cg00776080	-0.0124347	0.00148584	-8.36883	5.81936e-17	-0.0124028	0.00117143	-10.5877	3.3984e-26	-0.012415	0.000919919	-13.4958	1.65566e-41	0.999857	-0.012415	0.000919919	2.37891e-37	37	12	53442322	12	51728589	R			NA	NA	TENC1;TENC1	NM_198316;NM_015319	5'UTR;TSS1500	chr12:53440579-53440840	S_Shore			TRUE		12:53441876-53443325	Promoter_Associated	NA
cg25149218	-0.0256439	0.00377438	-6.79422	1.08898e-11	-0.0423634	0.00350103	-12.1003	1.05279e-33	-0.0346309	0.0025668	-13.4919	1.74639e-41	0.00512455	-0.0346309	0.0025668	2.43085e-37	37	2	205411524	2	205119769	F			NA	NA	PARD3B;PARD3B;PARD3B	NM_152526;NM_057177;NM_205863	Body;Body;Body	chr2:205409939-205410910	S_Shore		RDMR	NA		2:205411521-205411673	Unclassified_Cell_type_specific	NA
cg08849294	-0.0251334	0.00291825	-8.6125	7.1483e-18	-0.0328944	0.00312393	-10.5298	6.29565e-26	-0.02875	0.00213252	-13.4817	2.00421e-41	0.192446	-0.02875	0.00213252	2.70519e-37	37	7	2758014	7	2724540	F			NA	NA				chr7:2758004-2758257	Island			NA	7:2724041-2725105			NA
cg03289906	-0.0328171	0.00380711	-8.61996	6.69787e-18	-0.0409465	0.00392269	-10.4384	1.65605e-25	-0.0367603	0.00273198	-13.4556	2.85596e-41	0.330938	-0.0367603	0.00273198	3.74146e-37	37	7	94538408	7	94376344	F			NA	NA	PPP1R9A;PPP1R9A;PPP1R9A;PPP1R9A;PPP1R9A	NM_001166161;NM_001166160;NM_001166163;NM_001166162;NM_017650	TSS1500;5'UTR;TSS1500;TSS1500;5'UTR	chr7:94536849-94537477	S_Shore			NA				NA
cg02341556	-0.0364533	0.00372839	-9.77724	1.41001e-22	-0.0321442	0.00347099	-9.26083	2.02854e-20	-0.0341449	0.00254049	-13.4403	3.50988e-41	0.699217	-0.0341449	0.00254049	4.46675e-37	37	11	118781978	11	118287188	F			NA	NA	BCL9L	NM_182557	TSS1500	chr11:118781060-118781732	S_Shore			NA				TRUE
cg15728320	-0.0251544	0.00260311	-9.66321	4.32094e-22	-0.026127	0.00280169	-9.32546	1.10508e-20	-0.025605	0.00190702	-13.4267	4.21612e-41	0.968176	-0.025605	0.00190702	5.21649e-37	37	1	47658945	1	47431532	R			NA	NA								TRUE		1:47658105-47659561	Unclassified	TRUE
cg01028796	-0.0441667	0.00396438	-11.1409	7.93187e-29	-0.0270838	0.00331447	-8.17136	3.04923e-16	-0.034112	0.00254283	-13.415	4.94079e-41	0.0042343	-0.034112	0.00254283	5.94788e-37	37	9	95525261	9	94565082	F		rs79087898	NA	NA	BICD2;BICD2	NM_015250;NM_001003800	Body;Body	chr9:95526459-95527825	N_Shore			NA		9:95525053-95525403	Promoter_Associated	NA
cg17607231	0.0426301	0.00410509	10.3847	2.91092e-25	0.0328151	0.0038409	8.54358	1.30122e-17	0.0373966	0.00280468	13.3337	1.47474e-40	0.21782	0.0373966	0.00280468	1.72862e-36	37	2	231090329	2	230798573	R			NA	TRUE	SP140;SP140	NM_001005176;NM_007237	TSS200;TSS200					NA		2:231090068-231091293	Promoter_Associated	NA
cg10020890	-0.0152791	0.0024077	-6.34594	2.21071e-10	-0.0341116	0.00265541	-12.8461	9.04688e-38	-0.0237762	0.00178366	-13.33	1.54895e-40	1.01358e-06	-0.0237762	0.00178366	1.76906e-36	37	16	75025753	16	73583254	R			NA	NA								TRUE				NA
cg18568061	-0.021347	0.00276593	-7.71785	1.18304e-14	-0.0276772	0.00252112	-10.9781	4.86981e-28	-0.0248046	0.00186325	-13.3125	1.95744e-40	0.239204	-0.0248046	0.00186325	2.1797e-36	37	17	40575822	17	37829348	F			NA	NA	PTRF	NM_012232	TSS1500	chr17:40573740-40575526	S_Shore			NA		17:40575747-40575933	Unclassified_Cell_type_specific	NA
cg20125920	-0.0322311	0.0038776	-8.31215	9.39861e-17	-0.0374669	0.00359752	-10.4147	2.12558e-25	-0.0350449	0.00263729	-13.2882	2.70906e-40	0.612682	-0.0350449	0.00263729	2.94309e-36	37	10	21804624	10	21844630	R		rs35145063	NA	NA	C10orf140	NM_207371	Body	chr10:21805197-21805459	N_Shore		RDMR	NA		10:21804619-21804663	Unclassified_Cell_type_specific	NA
cg19351603	-0.0257054	0.00281907	-9.11843	7.6222e-20	-0.025054	0.00259623	-9.65015	4.9082e-22	-0.0253529	0.00190974	-13.2756	3.20572e-40	0.985656	-0.0253529	0.00190974	3.39973e-36	37	19	45943663	19	50635503	R			NA	NA				chr19:45942865-45943396	S_Shore			NA		19:45942731-45943768	Promoter_Associated	NA
cg22770911	-0.0209076	0.00295214	-7.08218	1.41908e-12	-0.0314386	0.00272937	-11.5187	1.06255e-30	-0.0265854	0.00200409	-13.2656	3.66548e-40	0.0323722	-0.0265854	0.00200409	3.7969e-36	37	10	8101307	10	8141313	F			NA	NA	GATA3;GATA3	NM_001002295;NM_002051	Body;Body	chr10:8100384-8100768	S_Shore		RDMR	NA	10:8141313-8141520	10:8101119-8101716	Unclassified_Cell_type_specific	NA
cg12252865	-0.0233369	0.00250669	-9.30984	1.28023e-20	-0.0223681	0.00237077	-9.43494	3.91234e-21	-0.0228255	0.00172244	-13.2519	4.40042e-40	0.961339	-0.0228255	0.00172244	4.4546e-36	37	3	13520771	3	13495771	F			NA	NA	HDAC11;HDAC11	NM_001136041;NM_024827	TSS1500;TSS1500	chr3:13520912-13521319	N_Shore			NA				NA
cg14286292	-0.0238434	0.0026938	-8.8512	8.65814e-19	-0.0291512	0.00293519	-9.93164	3.03233e-23	-0.0262701	0.00198467	-13.2365	5.39736e-40	0.411678	-0.0262701	0.00198467	5.3424e-36	37	9	130546644	9	129586465	F			NA	NA				chr9:130547264-130549117	N_Shore			NA				NA
cg17839959	-0.0102176	0.00166664	-6.13067	8.75097e-10	-0.0130996	0.00111244	-11.7755	5.21835e-32	-0.0122113	0.000925261	-13.1977	9.04326e-40	0.355471	-0.0122113	0.000925261	8.75659e-36	37	2	178421033	2	178129279	F	rs77584536		NA	NA				chr2:178417295-178417961	S_Shelf			NA				NA
cg22234419	-0.015959	0.00232436	-6.86597	6.60421e-12	-0.0166063	0.00147466	-11.2611	2.04138e-29	-0.0164205	0.0012452	-13.1871	1.04138e-39	0.972731	-0.0164205	0.0012452	9.86918e-36	37	3	145875907	3	147358597	R			NA	NA	PLOD2;PLOD2	NM_000935;NM_182943	Body;Body	chr3:145878430-145879287	N_Shelf			NA				NA
cg23913963	-0.0259061	0.00365	-7.09756	1.26975e-12	-0.0418222	0.00365783	-11.4336	2.84062e-30	-0.0338471	0.0025837	-13.1002	3.28297e-39	0.00870838	-0.0338471	0.0025837	3.04644e-35	37	1	17766917	1	17639504	F			NA	NA	RCC2	NM_018715	TSS1500	chr1:17764072-17765811	S_Shore			NA	1:17639424-17639505	1:17766694-17767257	Promoter_Associated	NA
cg01618988	-0.0365368	0.00436218	-8.37582	5.48393e-17	-0.0435749	0.00431035	-10.1094	5.02073e-24	-0.0400979	0.00306604	-13.0781	4.39305e-39	0.517596	-0.0400979	0.00306604	3.99336e-35	37	20	61635995	20	61106440	F	rs11384226		NA	NA				chr20:61636171-61639055	N_Shore			NA		20:61635724-61636621	Unclassified_Cell_type_specific	NA
cg24400630	-0.0157537	0.00285893	-5.51033	3.58163e-08	-0.0381821	0.00292327	-13.0615	5.4666e-39	-0.0267184	0.00204394	-13.072	4.75817e-39	2.92772e-07	-0.0267184	0.00204394	4.23875e-35	37	1	89728035	1	89500623	R			NA	NA	GBP5;GBP5	NM_001134486;NM_052942	Body;Body					TRUE				NA
cg27347104	-0.0159815	0.00258421	-6.18428	6.23867e-10	-0.0285179	0.00237808	-11.992	3.9153e-33	-0.0227695	0.0017499	-13.0119	1.04698e-38	0.00170982	-0.0227695	0.0017499	9.14402e-35	37	12	6233657	12	6103918	R			NA	TRUE	VWF;VWF	NM_000552;NM_000552	1stExon;5'UTR					TRUE				NA
cg16861241	-0.0151967	0.00206141	-7.37198	1.68112e-13	-0.0256344	0.00228024	-11.242	2.53599e-29	-0.0198908	0.00152916	-13.0076	1.10721e-38	0.00313546	-0.0198908	0.00152916	9.48403e-35	37	17	74138396	17	71649991	R			NA	NA	FOXJ1	NM_001454	TSS1500	chr17:74135922-74137802	S_Shore		RDMR	TRUE				NA
cg06186155	-0.00743334	0.00232066	-3.20311	0.0013595	-0.0194527	0.0014594	-13.3293	1.56433e-40	-0.0160464	0.00123541	-12.9887	1.41807e-38	6.69613e-05	-0.0160464	0.00123541	1.19176e-34	37	17	46648582	17	44003581	F			NA	NA	HOXB3	NM_002146	5'UTR					NA	17:44003491-44003615			NA
cg08844900	-0.0174635	0.00260856	-6.6947	2.16115e-11	-0.0244535	0.00216279	-11.3064	1.21936e-29	-0.0216059	0.00166495	-12.9769	1.65483e-38	0.119124	-0.0216059	0.00166495	1.36499e-34	37	3	129326790	3	130809480	R			NA	NA	PLXND1	NM_015103	TSS1500	chr3:129323915-129325332	S_Shore			NA		3:129326446-129326914	Unclassified_Cell_type_specific	NA
cg07418114	-0.0166005	0.00207182	-8.0125	1.12401e-15	-0.0215731	0.00208539	-10.3449	4.4148e-25	-0.0190706	0.00146977	-12.9752	1.69209e-38	0.239135	-0.0190706	0.00146977	1.37034e-34	37	1	156836717	1	155103341	R		rs66574101	NA	NA	NTRK1;NTRK1;NTRK1	NM_001007792;NM_002529;NM_001012331	Body;Body;Body					TRUE				NA
cg03857453	-0.0182839	0.00246733	-7.41039	1.25928e-13	-0.0283995	0.00259739	-10.9339	7.94061e-28	-0.0230821	0.00178888	-12.9031	4.32327e-38	0.0185656	-0.0230821	0.00178888	3.43869e-34	37	5	142729913	5	142710106	F			NA	NA	NR3C1;NR3C1;NR3C1;NR3C1;NR3C1;NR3C1;NR3C1	NM_001018076;NM_000176;NM_001024094;NM_001020825;NM_001018075;NM_001018077;NM_001018074	Body;Body;Body;Body;Body;Body;Body					TRUE				NA
cg20341535	-0.0260619	0.00272749	-9.55527	1.23262e-21	-0.0248881	0.00289343	-8.60161	7.86038e-18	-0.0255097	0.0019847	-12.8532	8.25645e-38	0.957365	-0.0255097	0.0019847	6.45188e-34	37	11	118017101	11	117522311	R		rs2946742	NA	NA	SCN4B;SCN4B;SCN4B;SCN4B	NM_001142348;NM_001142349;NR_024527;NM_174934	Body;TSS1500;TSS1500;Body	chr11:118016237-118016984	S_Shore			TRUE		11:118015172-118017490	Unclassified	NA
cg26963277	-0.0214419	0.00255816	-8.38179	5.21305e-17	-0.0239025	0.00246289	-9.70506	2.86895e-22	-0.0227189	0.00177425	-12.8048	1.54155e-37	0.786575	-0.0227189	0.00177425	1.18385e-33	37	11	2722407	11	2678983	R			NA	NA	KCNQ1OT1;KCNQ1;KCNQ1	NR_002728;NM_000218;NM_181798	TSS1500;Body;Body	chr11:2720410-2722087	S_Shore			NA				NA
cg03602233	-0.027253	0.00308473	-8.83481	1.00271e-18	-0.0283822	0.00306633	-9.25608	2.12066e-20	-0.0278209	0.0021747	-12.793	1.79351e-37	0.966859	-0.0278209	0.0021747	1.35401e-33	37	16	75144040	16	73701541	F	rs62059205		NA	NA	ZNRF1	NM_032268	3'UTR					TRUE		16:75143961-75144171	Promoter_Associated	NA
cg09354263	-0.0210914	0.00270214	-7.80545	5.92916e-15	-0.0243449	0.00240469	-10.1239	4.32643e-24	-0.022907	0.00179637	-12.7519	3.04366e-37	0.667307	-0.022907	0.00179637	2.2595e-33	37	17	73631460	17	71143055	F			NA	NA	RECQL5;LOC643008;LOC643008	NM_004259;NR_028439;NM_001162995	Body;TSS1500;5'UTR	chr17:73627542-73627824	S_Shelf			NA				NA
cg25930644	-0.0180667	0.00218125	-8.28272	1.20391e-16	-0.0191029	0.00196934	-9.70018	3.00967e-22	-0.0186376	0.00146172	-12.7504	3.1016e-37	0.939722	-0.0186376	0.00146172	2.26477e-33	37	17	8531915	17	8472640	R			NA	NA	MYH10	NM_005964	5'UTR	chr17:8533004-8534933	N_Shore			NA		17:8531773-8532000	Unclassified_Cell_type_specific	NA
cg09635866	-0.0276577	0.0035046	-7.89183	2.97789e-15	-0.0293832	0.00293244	-10.0201	1.24437e-23	-0.0286726	0.00224899	-12.7491	3.15317e-37	0.931196	-0.0286726	0.00224899	2.26529e-33	37	16	85519243	16	84076744	R			NA	NA				chr16:85519109-85519357	Island			NA	16:84076562-84076810			NA
cg16335858	-0.0134373	0.00221712	-6.0607	1.35531e-09	-0.0234043	0.00200159	-11.6929	1.3862e-31	-0.0189287	0.00148571	-12.7405	3.5206e-37	0.00382085	-0.0189287	0.00148571	2.48911e-33	37	11	45942027	11	45898603	F			NA	NA	GYLTL1B	NM_152312	TSS1500	chr11:45943513-45944852	N_Shore			NA				NA
cg18222590	-0.0224773	0.00282921	-7.94472	1.94634e-15	-0.0320623	0.00314451	-10.1963	2.05978e-24	-0.0267653	0.00210322	-12.7259	4.24613e-37	0.0767369	-0.0267653	0.00210322	2.95516e-33	37	1	204290972	1	202557595	F	rs35170796		NA	NA	PLEKHA6	NM_014935	5'UTR					TRUE				NA
cg18389639	-0.0284959	0.00345558	-8.24633	1.63338e-16	-0.0321267	0.00332049	-9.67528	3.8402e-22	-0.0303836	0.00239427	-12.6901	6.70864e-37	0.750513	-0.0303836	0.00239427	4.59715e-33	37	10	97049610	10	97039600	F	rs7096604		NA	NA	PDLIM1	NM_020992	Body	chr10:97050185-97051124	N_Shore		RDMR	NA		10:97049162-97050211	Unclassified_Cell_type_specific	NA
cg07250214	-0.0295333	0.00351795	-8.39502	4.65814e-17	-0.0376514	0.00391504	-9.61713	6.76931e-22	-0.0331599	0.00261673	-12.6723	8.42316e-37	0.304385	-0.0331599	0.00261673	5.65359e-33	37	17	77763166	17	75377761	F	rs79934344		NA	NA				chr17:77763364-77767356	N_Shore		RDMR	NA				NA
cg09749364	-0.0122743	0.00254669	-4.81971	1.43766e-06	-0.0366572	0.00273267	-13.4144	4.97756e-41	-0.0236078	0.00186306	-12.6715	8.50417e-37	5.59239e-10	-0.0236078	0.00186306	5.65359e-33	37	15	40384779	15	38172071	R	rs80056127		NA	NA	BMF;BMF;BMF;BMF	NM_033503;NM_001003940;NM_001003943;NM_001003942	Body;Body;Body;Body					TRUE				TRUE
cg13987674	-0.0202745	0.00264252	-7.67241	1.68788e-14	-0.0307037	0.00295671	-10.3844	2.92044e-25	-0.0249057	0.00197029	-12.6406	1.26101e-36	0.0314796	-0.0249057	0.00197029	8.25993e-33	37	1	24649494	1	24522081	F			NA	NA	GRHL3;GRHL3;GRHL3	NM_198174;NM_198173;NM_021180	TSS200;Body;TSS200	chr1:24648202-24648985	S_Shore			NA		1:24647785-24649616	Unclassified	TRUE
cg06242243	-0.0185908	0.00257459	-7.22087	5.16578e-13	-0.0306737	0.00283157	-10.8327	2.40839e-27	-0.0240592	0.0019049	-12.6302	1.43978e-36	0.00684628	-0.0240592	0.0019049	9.29423e-33	37	12	124992461	12	123558414	F			NA	NA	NCOR2;NCOR2	NM_006312;NM_001077261	5'UTR;5'UTR					TRUE				TRUE
cg09814231	-0.0213814	0.00273517	-7.81721	5.40062e-15	-0.0225589	0.00227774	-9.90407	3.99663e-23	-0.0220767	0.0017503	-12.6131	1.78844e-36	0.946754	-0.0220767	0.0017503	1.138e-32	37	5	149157216	5	149137409	R			NA	NA	PPARGC1B	NM_133263	Body					TRUE				NA
cg14270346	-0.0147882	0.00225576	-6.55576	5.53602e-11	-0.0209189	0.00190746	-10.9669	5.51099e-28	-0.0183629	0.00145653	-12.6073	1.92417e-36	0.116079	-0.0183629	0.00145653	1.20713e-32	37	9	38026076	9	38016076	F			NA	NA	SHB	NM_003028	Body					TRUE				TRUE
cg10646145	-0.0263822	0.00319279	-8.26306	1.41987e-16	-0.0306544	0.00321237	-9.54261	1.39282e-21	-0.0285052	0.00226453	-12.5877	2.46811e-36	0.6409	-0.0285052	0.00226453	1.52686e-32	37	2	9235600	2	9153051	F			NA	NA								TRUE	2:9152983-9153075			NA
cg00040575	-0.0211266	0.00279569	-7.55683	4.13015e-14	-0.0275789	0.00270599	-10.1918	2.15708e-24	-0.0244579	0.00194436	-12.5789	2.75873e-36	0.25282	-0.0244579	0.00194436	1.68327e-32	37	22	18506180	22	16886180	R	rs13053861		NA	NA	MICAL3;MICAL3;MICAL3	NM_001122731;NM_015241;NM_001136004	5'UTR;5'UTR;5'UTR	chr22:18506419-18507412	N_Shore			NA				NA
cg02311364	-0.0185021	0.00266894	-6.9324	4.13764e-12	-0.0317755	0.00288238	-11.024	2.92636e-28	-0.0246292	0.00195834	-12.5766	2.84055e-36	0.00331747	-0.0246292	0.00195834	1.70977e-32	37	3	13001256	3	12976256	R			NA	NA	IQSEC1;IQSEC1	NM_001134382;NM_014869	Body;Body					TRUE				NA
cg09403559	-0.0153925	0.00211465	-7.279	3.36307e-13	-0.0225407	0.00214182	-10.5241	6.6922e-26	-0.0189209	0.0015048	-12.5738	2.94377e-36	0.0595971	-0.0189209	0.0015048	1.74828e-32	37	16	56334857	16	54892358	F			NA	NA	GNAO1;GNAO1	NM_020988;NM_138736	Body;Body					TRUE		16:56334823-56334915	Unclassified_Cell_type_specific	NA
cg06002638	-0.0235811	0.00282984	-8.33301	7.88105e-17	-0.0217574	0.00231062	-9.41626	4.67426e-21	-0.0224869	0.00178978	-12.5641	3.32751e-36	0.882856	-0.0224869	0.00178978	1.95017e-32	37	12	109592017	12	108076400	R			NA	NA	ACACB	NM_001093	Body	chr12:109592315-109592633	N_Shore			NA		12:109591912-109593277	Promoter_Associated	NA
cg25609878	-0.0203502	0.00268376	-7.58272	3.38372e-14	-0.0299051	0.00291411	-10.2622	1.04319e-24	-0.0247352	0.00197412	-12.5297	5.13629e-36	0.0545569	-0.0247352	0.00197412	2.97116e-32	37	4	74983237	4	75202101	F			NA	NA								TRUE				NA
cg07218081	-0.0212456	0.00247791	-8.57399	9.99608e-18	-0.02313	0.00254814	-9.07722	1.11386e-19	-0.0221615	0.00177646	-12.4751	1.02081e-35	0.868882	-0.0221615	0.00177646	5.82931e-32	37	3	45066714	3	45041718	R			NA	NA	CLEC3B	NM_003278	TSS1500					NA		3:45066678-45066735	Unclassified_Cell_type_specific	NA
cg24195878	-0.0292834	0.00341399	-8.57748	9.69743e-18	-0.0274714	0.0030508	-9.00464	2.16383e-19	-0.0282759	0.00227485	-12.4298	1.80079e-35	0.924668	-0.0282759	0.00227485	1.01532e-31	37	19	18221573	19	18082573	F			NA	NA	MAST3	NM_015016	Body	chr19:18220764-18221445	S_Shore			NA				TRUE
cg23146197	-0.00988303	0.00257625	-3.83621	0.000124948	-0.0313439	0.00235439	-13.313	1.94611e-40	-0.0215772	0.00173796	-12.4153	2.15996e-35	6.15225e-09	-0.0215772	0.00173796	1.20261e-31	37	12	66271002	12	64557269	F			NA	NA	HMGA2;HMGA2	NM_003484;NM_003483	Body;Body					TRUE				NA
cg00636737	-0.0236411	0.00338774	-6.97844	2.9848e-12	-0.0333213	0.00318827	-10.4512	1.44657e-25	-0.0287746	0.00232176	-12.3934	2.83701e-35	0.114761	-0.0287746	0.00232176	1.56007e-31	37	20	62695569	20	62166013	R			NA	NA	TCEA2;TCEA2	NM_003195;NM_198723	Body;5'UTR	chr20:62693942-62695282	S_Shore			NA		20:62694020-62695720	Promoter_Associated	NA
cg19137417	-0.0254733	0.00360522	-7.06565	1.59866e-12	-0.0337138	0.0032681	-10.316	5.96305e-25	-0.0299968	0.00242133	-12.3886	3.01438e-35	0.238361	-0.0299968	0.00242133	1.63739e-31	37	17	79362935	17	76977530	F			NA	NA				chr17:79360383-79361723	S_Shore			NA		17:79362667-79363171	Unclassified_Cell_type_specific	NA
cg09612099	-0.0235619	0.00279441	-8.43182	3.40337e-17	-0.0245158	0.00270519	-9.06252	1.27468e-19	-0.0240544	0.00194363	-12.376	3.52595e-35	0.970372	-0.0240544	0.00194363	1.8922e-31	37	11	102096840	11	101602050	F			NA	NA	YAP1;YAP1	NM_001130145;NM_006106	Body;Body					TRUE				TRUE
cg22012981	-0.0119474	0.00272804	-4.3795	1.18949e-05	-0.0304139	0.00240793	-12.6307	1.42942e-36	-0.0223272	0.00180528	-12.3677	3.90842e-35	2.55439e-06	-0.0223272	0.00180528	2.07248e-31	37	3	58522689	3	58497729	R			NA	TRUE	ACOX2	NM_003500	5'UTR					TRUE				NA
cg03772384	-0.0200355	0.00259069	-7.73364	1.0451e-14	-0.02205	0.00228413	-9.65357	4.7475e-22	-0.0211689	0.00171331	-12.3556	4.54449e-35	0.843587	-0.0211689	0.00171331	2.38141e-31	37	3	12851369	3	12826369	R			NA	NA	CAND2;CAND2	NM_001162499;NM_012298	Body;Body	chr3:12851516-12851823	N_Shore			TRUE		3:12851281-12852840	Promoter_Associated	NA
cg06084210	-0.0213555	0.0027048	-7.89541	2.8937e-15	-0.028035	0.00290861	-9.63863	5.4915e-22	-0.0244531	0.00198072	-12.3456	5.14809e-35	0.243163	-0.0244531	0.00198072	2.66634e-31	37	13	103754324	13	102552325	F			NA	NA								TRUE				NA
cg18129282	-0.0168849	0.002509	-6.72975	1.6995e-11	-0.0298632	0.00274185	-10.8916	1.26374e-27	-0.0227996	0.00185098	-12.3176	7.28457e-35	0.00224948	-0.0227996	0.00185098	3.72952e-31	37	10	89987284	10	89977264	F	rs11202686		NA	NA								TRUE				NA
cg10383568	-0.0291434	0.00305634	-9.53538	1.49341e-21	-0.0233411	0.002968	-7.86424	3.71331e-15	-0.0261572	0.00212924	-12.2847	1.09392e-34	0.395566	-0.0261572	0.00212924	5.53697e-31	37	11	6589761	11	6546337	F			NA	NA	DNHD1	NM_144666	Body	chr11:6591960-6592795	N_Shelf			NA				TRUE
cg00632560	-0.0218968	0.00281539	-7.77751	7.39632e-15	-0.0344792	0.00347759	-9.91469	3.59377e-23	-0.0268785	0.00218819	-12.2834	1.11172e-34	0.0191784	-0.0268785	0.00218819	5.56383e-31	37	20	62675267	20	62145711	F			NA	NA				chr20:62673792-62674131	S_Shore			NA		20:62675218-62675411	Unclassified_Cell_type_specific	NA
cg07471614	-0.0158125	0.00252988	-6.25028	4.0973e-10	-0.0239135	0.00221111	-10.8151	2.91873e-27	-0.0204052	0.00166486	-12.2564	1.55205e-34	0.054662	-0.0204052	0.00166486	7.68125e-31	37	8	125855152	8	125924333	F			NA	NA								TRUE				NA
cg25491122	-0.0370333	0.00472311	-7.84087	4.47431e-15	-0.0313033	0.00330575	-9.46935	2.81584e-21	-0.0331873	0.00270829	-12.254	1.5995e-34	0.610215	-0.0331873	0.00270829	7.7868e-31	37	13	67801551	13	66699552	F			NA	NA	PCDH9;PCDH9	NM_203487;NM_020403	Body;Body	chr13:67804593-67805459	N_Shelf		CDMR	NA				NA
cg25424279	-0.0273576	0.00320073	-8.54729	1.26017e-17	-0.0246281	0.00279748	-8.8037	1.32372e-18	-0.0258102	0.00210635	-12.2535	1.60835e-34	0.813727	-0.0258102	0.00210635	7.7868e-31	37	11	65683543	11	65440119	F			NA	NA				chr11:65685100-65685364	N_Shore		RDMR	TRUE				TRUE
cg07653800	-0.0189562	0.00257232	-7.36929	1.71536e-13	-0.0240984	0.00244474	-9.85721	6.37985e-23	-0.0216579	0.00177208	-12.2218	2.37883e-34	0.349999	-0.0216579	0.00177208	1.13932e-30	37	12	108678246	12	107202376	F			NA	NA								TRUE				NA
cg25998745	-0.0289469	0.00389888	-7.4244	1.13294e-13	-0.0381274	0.00387562	-9.83775	7.74264e-23	-0.0335646	0.00274867	-12.2112	2.70766e-34	0.247983	-0.0335646	0.00274867	1.28302e-30	37	8	142028625	8	142097807	F			NA	NA								TRUE				NA
cg07064364	-0.0132056	0.00178328	-7.40519	1.30967e-13	-0.010846	0.00111146	-9.75838	1.69853e-22	-0.0115062	0.00094325	-12.1984	3.16857e-34	0.532359	-0.0115062	0.00094325	1.48562e-30	37	22	38009253	22	36339199	F			NA	NA	GGA1;GGA1;GGA1	NM_001001560;NM_013365;NM_001001561	Body;Body;Body	chr22:38004443-38005271	S_Shelf			NA				NA
cg00549412	-0.0363684	0.00391173	-9.29727	1.44099e-20	-0.0273855	0.00339261	-8.0721	6.90994e-16	-0.0312418	0.00256297	-12.1897	3.52791e-34	0.222058	-0.0312418	0.00256297	1.63687e-30	37	21	43933482	21	42806551	F			NA	NA	SLC37A1	NM_018964	5'UTR	chr21:43933589-43934832	N_Shore			NA	21:42806487-42807901	21:43933463-43934833	Promoter_Associated_Cell_type_specific	TRUE
cg08160085	-0.0453664	0.00475157	-9.54768	1.32627e-21	-0.0406804	0.00537059	-7.57466	3.60069e-14	-0.0433089	0.00355869	-12.1699	4.49579e-34	0.807734	-0.0433089	0.00355869	2.06444e-30	37	12	2045730	12	1915991	R			NA	NA								TRUE				TRUE
cg26403171	-0.0299002	0.00395918	-7.55213	4.28193e-14	-0.0358796	0.00373831	-9.59782	8.16565e-22	-0.0330614	0.00271811	-12.1633	4.87232e-34	0.547212	-0.0330614	0.00271811	2.21451e-30	37	5	148507714	5	148487907	R			NA	NA								TRUE		5:148507442-148508522	Unclassified	TRUE
cg23781467	-0.0255092	0.00317807	-8.02664	1.00175e-15	-0.0270789	0.00296384	-9.1364	6.45651e-20	-0.0263487	0.00216753	-12.1561	5.32505e-34	0.936851	-0.0263487	0.00216753	2.39583e-30	37	6	31760233	6	31868212	R			NA	NA	VARS	NM_006295	Body	chr6:31763240-31763905	N_Shelf			NA		6:31758726-31760405	Gene_Associated	NA
cg22075924	-0.0216772	0.00289974	-7.47556	7.68786e-14	-0.0228913	0.0023881	-9.58556	9.19591e-22	-0.0224006	0.00184343	-12.1516	5.62253e-34	0.949111	-0.0224006	0.00184343	2.50438e-30	37	1	78005352	1	77777940	F			NA	NA	AK5;AK5	NM_174858;NM_012093	Body;Body					TRUE				TRUE
cg06829788	-0.0381258	0.00440994	-8.64542	5.36074e-18	-0.0333088	0.00388547	-8.57266	1.01118e-17	-0.035414	0.00291533	-12.1475	5.91338e-34	0.714733	-0.035414	0.00291533	2.60785e-30	37	1	228581405	1	226648028	F	rs74144619		NA	NA	TRIM11	NM_145214	3'UTR	chr1:228582428-228582894	N_Shore			TRUE		1:228581024-228581673	Unclassified_Cell_type_specific	TRUE
cg02029665	-0.0194537	0.00255399	-7.61696	2.59724e-14	-0.0188299	0.00199434	-9.44165	3.66949e-21	-0.0190662	0.00157188	-12.1295	7.36607e-34	0.981643	-0.0190662	0.00157188	3.21665e-30	37	22	46441799	22	44820463	F	rs12158719		NA	NA	LOC100271722	NR_027036	TSS1500	chr22:46440393-46441019	S_Shore			NA				NA
cg22345878	-0.0135859	0.00258607	-5.2535	1.49237e-07	-0.0305056	0.00256884	-11.8752	1.59198e-32	-0.0221023	0.00182251	-12.1274	7.55933e-34	2.09581e-05	-0.0221023	0.00182251	3.26899e-30	37	12	6234313	12	6104574	F			NA	NA	VWF	NM_000552	TSS1500					NA				NA
cg10577534	-0.0233342	0.00371269	-6.28498	3.27889e-10	-0.036747	0.00344489	-10.6671	1.45086e-26	-0.0305417	0.00252528	-12.0944	1.13058e-33	0.0299962	-0.0305417	0.00252528	4.84211e-30	37	15	67354460	15	65141514	F	rs76420914		NA	NA				chr15:67357339-67359061	N_Shelf			NA		15:67354430-67354592	Unclassified_Cell_type_specific	NA
cg02933228	-0.016216	0.00210767	-7.69382	1.4281e-14	-0.0176117	0.00189203	-9.30835	1.29838e-20	-0.0169889	0.00140795	-12.0664	1.58993e-33	0.885671	-0.0169889	0.00140795	6.74462e-30	37	11	64611087	11	64367663	F			NA	NA	CDC42BPG	NM_017525	Body	chr11:64611714-64612634	N_Shore			TRUE		11:64610375-64613007	Promoter_Associated	NA
cg26575622	-0.0178598	0.00243033	-7.34873	2.00092e-13	-0.0210623	0.0021896	-9.61924	6.63169e-22	-0.0196275	0.00162675	-12.0655	1.60758e-33	0.619282	-0.0196275	0.00162675	6.75516e-30	37	10	77872458	10	77542464	F		rs67299678	NA	NA	C10orf11	NM_032024	Body	chr10:77872083-77872305	S_Shore			TRUE				NA
cg03646605	-0.028882	0.00286507	-10.0807	6.72399e-24	-0.0175203	0.00240934	-7.27184	3.54622e-13	-0.0222267	0.00184399	-12.0536	1.85708e-33	0.00999382	-0.0222267	0.00184399	7.73064e-30	37	11	86383804	11	86061452	R			NA	NA	ME3;ME3;ME3	NM_001014811;NM_001161586;NM_006680	TSS1500;TSS200;TSS1500	chr11:86382695-86383586	S_Shore			NA				NA
cg15007228	-0.0135792	0.002055	-6.60792	3.89767e-11	-0.0216446	0.0020721	-10.4457	1.53295e-25	-0.0175785	0.00145911	-12.0474	2.00201e-33	0.0219492	-0.0175785	0.00145911	8.24962e-30	37	1	2210335	1	2200195	F			NA	NA	SKI	NM_003036	Body	chr1:2212020-2213881	N_Shore			TRUE				TRUE
cg12873476	-0.0349092	0.00374157	-9.33008	1.05794e-20	-0.0309503	0.00404349	-7.65434	1.94302e-14	-0.033083	0.00274623	-12.0467	2.0188e-33	0.772435	-0.033083	0.00274623	8.24962e-30	37	8	142402728	8	142471910	R			NA	NA				chr8:142401533-142402494	S_Shore			TRUE	8:142470754-142471911	8:142401151-142402897	Promoter_Associated	NA
cg00108715	-0.021266	0.00282972	-7.51525	5.68015e-14	-0.0253519	0.00268229	-9.45156	3.33806e-21	-0.0234182	0.0019467	-12.0297	2.48158e-33	0.577481	-0.0234182	0.0019467	1.00485e-29	37	3	52565015	3	52540055	F			NA	NA	NT5DC2;NT5DC2	NM_001134231;NM_022908	Body;Body	chr3:52567009-52568807	N_Shore			NA		3:52564840-52565242	Unclassified_Cell_type_specific	NA
cg04500377	-0.0159403	0.00267496	-5.95908	2.5366e-09	-0.0278493	0.00255126	-10.9159	9.67895e-28	-0.0221765	0.0018462	-12.012	3.07364e-33	0.00557431	-0.0221765	0.0018462	1.23338e-29	37	8	38090208	8	38209365	F			NA	NA	DDHD2;DDHD2;DDHD2	NM_001164232;NM_015214;NM_001164234	5'UTR;5'UTR;5'UTR	chr8:38088735-38089956	S_Shore		RDMR	NA				NA
cg03281572	-0.0167516	0.00257724	-6.49985	8.04026e-11	-0.0184884	0.00183036	-10.101	5.47001e-24	-0.0179061	0.0014923	-11.999	3.59674e-33	0.859912	-0.0179061	0.0014923	1.4304e-29	37	10	114502318	10	114492308	F			NA	NA	VTI1A	NM_145206	Body					TRUE				NA
cg03269716	-0.0322102	0.00388858	-8.28329	1.19819e-16	-0.0347112	0.00402916	-8.61499	6.99472e-18	-0.0334163	0.00279802	-11.9428	7.07636e-33	0.905072	-0.0334163	0.00279802	2.78932e-29	37	1	874896	1	864759	F	rs2340591		NA	NA	SAMD11	NM_152486	Body	chr1:875730-878363	N_Shore			NA				NA
cg25608626	-0.0260036	0.003028	-8.58771	8.87188e-18	-0.0241174	0.0029028	-8.30831	9.70771e-17	-0.0250207	0.00209546	-11.9405	7.28208e-33	0.90384	-0.0250207	0.00209546	2.84523e-29	37	11	117362843	11	116868053	F			NA	NA	DSCAML1	NM_020693	Body					TRUE				NA
cg00246969	-0.0257895	0.00332134	-7.76478	8.17884e-15	-0.0222337	0.00244262	-9.1024	8.8357e-20	-0.0234818	0.00196777	-11.9332	7.94445e-33	0.689409	-0.0234818	0.00196777	3.07704e-29	37	13	99159656	13	97957657	F			NA	NA	STK24;STK24	NM_003576;NM_001032296	Body;Body					TRUE				NA
cg02544002	-0.0298726	0.00370195	-8.06944	7.06234e-16	-0.0283792	0.00323223	-8.78005	1.63408e-18	-0.0290252	0.00243478	-11.9211	9.18857e-33	0.954874	-0.0290252	0.00243478	3.52824e-29	37	3	129323778	3	130806468	F			NA	NA	PLXND1	NM_015103	Body	chr3:129323915-129325332	N_Shore			NA				NA
cg25057584	-0.0264736	0.0033466	-7.91061	2.56122e-15	-0.0303525	0.00339506	-8.94021	3.88442e-19	-0.0283852	0.00238335	-11.9098	1.05243e-32	0.718191	-0.0283852	0.00238335	4.00659e-29	37	12	51745952	12	50032219	R			NA	NA	GALNT6	NM_007210	3'UTR					TRUE		12:51745550-51746390	Unclassified	TRUE
cg15763258	-0.0237304	0.0034812	-6.81673	9.31377e-12	-0.0265755	0.00272004	-9.77028	1.51036e-22	-0.025497	0.00214335	-11.8959	1.24372e-32	0.81272	-0.025497	0.00214335	4.6947e-29	37	11	128561675	11	128066885	F			NA	NA	FLI1	NM_001167681	TSS1500	chr11:128562671-128565011	N_Shore		RDMR	NA		11:128561561-128562410	Unclassified	NA
cg00443094	-0.0219638	0.00269709	-8.14351	3.83981e-16	-0.0186019	0.00213939	-8.69497	3.4692e-18	-0.0199003	0.00167611	-11.8729	1.63705e-32	0.620749	-0.0199003	0.00167611	6.1275e-29	37	4	1771149	4	1740947	R			NA	NA				chr4:1772006-1772265	N_Shore			TRUE				NA
cg11291003	-0.0235035	0.00332586	-7.06691	1.58426e-12	-0.027558	0.00288416	-9.55496	1.23636e-21	-0.0258177	0.00217896	-11.8486	2.1873e-32	0.654341	-0.0258177	0.00217896	8.08837e-29	37	5	134526241	5	134554140	F			NA	NA				chr5:134526927-134527419	N_Shore		CDMR	NA	5:134554072-134554208			NA
cg26130090	-0.0227167	0.00275421	-8.248	1.61069e-16	-0.0239969	0.00281913	-8.51217	1.70702e-17	-0.0233419	0.00197007	-11.8483	2.19725e-32	0.948615	-0.0233419	0.00197007	8.08837e-29	37	12	54615724	12	52901991	F			NA	NA				chr12:54611595-54612038	S_Shelf			TRUE				NA
cg11419186	-0.0163661	0.00219226	-7.46539	8.30538e-14	-0.0200149	0.00215913	-9.26988	1.86355e-20	-0.0182183	0.00153832	-11.843	2.33953e-32	0.495038	-0.0182183	0.00153832	8.54155e-29	37	16	81477373	16	80034874	F	rs77588737		NA	NA	CMIP	NM_198390	TSS1500	chr16:81477777-81477999	N_Shore			NA				NA
cg26258437	-0.0145722	0.00231064	-6.30655	2.85328e-10	-0.0222651	0.00216382	-10.2898	7.83738e-25	-0.0186708	0.00157941	-11.8214	3.02523e-32	0.0521922	-0.0186708	0.00157941	1.09552e-28	37	4	57653406	4	57348163	R			NA	NA								TRUE				TRUE
cg17775079	-0.0194043	0.00321049	-6.04404	1.50307e-09	-0.0276598	0.00267415	-10.3434	4.48318e-25	-0.0242783	0.00205473	-11.8158	3.23532e-32	0.142009	-0.0242783	0.00205473	1.16215e-28	37	10	65224441	10	64894447	R			NA	NA	JMJD1C;LOC84989	NM_032776;NR_027182	Body;TSS1500	chr10:65224870-65225887	N_Shore			NA				NA
cg17041511	-0.0144604	0.00274186	-5.27393	1.33532e-07	-0.0310395	0.00272171	-11.4044	3.97455e-30	-0.0228111	0.00193162	-11.8093	3.49561e-32	0.000100236	-0.0228111	0.00193162	1.24561e-28	37	17	61509620	17	58863352	R		rs72407568	NA	NA				chr17:61511653-61511886	N_Shelf			NA		17:61509472-61510321	Unclassified	NA
cg10381440	-0.0207654	0.00342935	-6.0552	1.40244e-09	-0.034011	0.00323712	-10.5066	8.0581e-26	-0.0277698	0.00235401	-11.7968	4.05498e-32	0.0193609	-0.0277698	0.00235401	1.43346e-28	37	17	46622715	17	43977714	F			NA	NA	HOXB2	NM_002145	TSS1500	chr17:46620367-46621373	S_Shore		RDMR	NA				TRUE
cg27059698	-0.0246251	0.00366473	-6.71948	1.82371e-11	-0.0276864	0.00285365	-9.70212	2.95297e-22	-0.0265309	0.00225155	-11.7834	4.75442e-32	0.804768	-0.0265309	0.00225155	1.66748e-28	37	17	17625521	17	17566246	R			NA	NA	RAI1	NM_030665	5'UTR	chr17:17625605-17628500	N_Shore		RDMR	TRUE				NA
cg03654166	-0.0269047	0.00380991	-7.06177	1.64399e-12	-0.027538	0.00292191	-9.42465	4.31559e-21	-0.0273035	0.00231856	-11.776	5.18738e-32	0.991338	-0.0273035	0.00231856	1.80512e-28	37	2	172944393	2	172652639	R			NA	NA	MAP1D	NM_199227	Body	chr2:172944988-172945384	N_Shore		RDMR	NA		2:172944226-172944461	Unclassified_Cell_type_specific	NA
cg19442470	-0.017561	0.00211949	-8.28546	1.17652e-16	-0.0169954	0.00204272	-8.31996	8.79908e-17	-0.0172677	0.00147081	-11.7403	7.92411e-32	0.98171	-0.0172677	0.00147081	2.73608e-28	37	8	27470225	8	27526142	R			NA	NA	CLU;CLU;CLU	NM_001171138;NM_001831;NM_203339	TSS1500;Body;TSS1500	chr8:27471954-27472523	N_Shore			NA				NA
cg05957504	-0.0204357	0.00326827	-6.25275	4.03294e-10	-0.0281168	0.00279086	-10.0746	7.15531e-24	-0.0248777	0.00212235	-11.7218	9.85818e-32	0.202473	-0.0248777	0.00212235	3.3777e-28	37	5	124014639	5	124042538	F			NA	NA	ZNF608	NM_020747	Body					TRUE				NA
cg02870946	-0.0329733	0.00421105	-7.83018	4.8717e-15	-0.0381759	0.00435778	-8.76039	1.94573e-18	-0.0354855	0.00302821	-11.7183	1.02683e-31	0.69175	-0.0354855	0.00302821	3.49136e-28	37	18	77289084	18	75390072	F			NA	NA	NFATC1;NFATC1;NFATC1;NFATC1	NM_172388;NM_172387;NM_172389;NM_006162	3'UTR;3'UTR;3'UTR;3'UTR	chr18:77289018-77289464	Island			NA	18:75389970-75390203	18:77288475-77289295	Gene_Associated	NA
cg27178677	-0.0274711	0.0034114	-8.05275	8.09553e-16	-0.030335	0.00355558	-8.53166	1.44268e-17	-0.0288438	0.00246162	-11.7174	1.03776e-31	0.844593	-0.0288438	0.00246162	3.50179e-28	37	20	8834803	20	8782803	R			NA	NA	PLCB1;PLCB1	NM_015192;NM_182734	Body;3'UTR					TRUE		20:8834449-8834819	Unclassified_Cell_type_specific	TRUE
cg08190844	-0.0291864	0.00397824	-7.3365	2.19245e-13	-0.0309513	0.00338748	-9.13695	6.42406e-20	-0.0302095	0.00257914	-11.713	1.09362e-31	0.94455	-0.0302095	0.00257914	3.66254e-28	37	16	2526203	16	2466204	R			NA	NA	TBC1D24	NM_020705	5'UTR	chr16:2521086-2525929	S_Shore			NA	16:2463707-2466301			NA
cg14818621	-0.0185408	0.0024164	-7.67289	1.68168e-14	-0.0230718	0.00258299	-8.93222	4.17533e-19	-0.0206555	0.00176461	-11.7054	1.19571e-31	0.440204	-0.0206555	0.00176461	3.97457e-28	37	17	75598365	17	73109960	R			NA	NA								TRUE		17:75598330-75598428	Unclassified_Cell_type_specific	TRUE
cg01233392	-0.0246179	0.00449041	-5.48234	4.19743e-08	-0.0377251	0.00356355	-10.5864	3.4475e-26	-0.0326602	0.00279137	-11.7004	1.2686e-31	0.0732519	-0.0326602	0.00279137	4.18562e-28	37	1	85665444	1	85438032	F	rs71691813		NA	NA	SYDE2	NM_032184	Body	chr1:85665818-85667650	N_Shore			NA				NA
cg20822990	-0.0157711	0.00229985	-6.85745	7.01021e-12	-0.0206459	0.00215011	-9.60225	7.82209e-22	-0.0183723	0.00157063	-11.6975	1.3134e-31	0.301593	-0.0183723	0.00157063	4.30156e-28	37	1	17338766	1	17211353	R			NA	NA	ATP13A2;ATP13A2;ATP13A2	NM_022089;NM_001141974;NM_001141973	TSS1500;TSS1500;TSS1500	chr1:17337829-17338590	S_Shore			TRUE		1:17336920-17338827	Promoter_Associated	NA
cg02037794	-0.0136912	0.0022539	-6.07444	1.2442e-09	-0.019836	0.00194485	-10.1992	1.99842e-24	-0.0172134	0.00147246	-11.6903	1.42911e-31	0.118806	-0.0172134	0.00147246	4.64638e-28	37	6	3750475	6	3695474	F		rs75160518	NA	NA	C6orf145	NM_183373	Body	chr6:3750788-3752767	N_Shore			NA				NA
cg14438325	-0.0236529	0.00278586	-8.49034	2.06034e-17	-0.0242945	0.00302682	-8.02643	1.00352e-15	-0.0239471	0.0020498	-11.6827	1.56284e-31	0.987909	-0.0239471	0.0020498	5.02095e-28	37	9	124023910	9	123063731	R			NA	NA								TRUE				NA
cg19254163	-0.0215955	0.00312107	-6.91926	4.54013e-12	-0.030651	0.00318298	-9.62966	5.99303e-22	-0.0260343	0.0022285	-11.6825	1.56687e-31	0.127044	-0.0260343	0.0022285	5.02095e-28	37	11	60623782	11	60380358	R			NA	NA	GPR44	NM_004778	TSS1500	chr11:60619924-60621111	S_Shelf			TRUE				NA
cg17852932	-0.0311659	0.00329408	-9.46117	3.04507e-21	-0.0188924	0.00253848	-7.44241	9.88627e-14	-0.0234654	0.00201071	-11.6702	1.81022e-31	0.0128424	-0.0234654	0.00201071	5.75932e-28	37	5	131596064	5	131623963	R	rs75144844		NA	NA	PDLIM4;PDLIM4	NM_003687;NM_001131027	Body;Body	chr5:131593039-131593813	S_Shelf			TRUE				NA
cg07479253	-0.0243788	0.0031937	-7.63338	2.28675e-14	-0.0198926	0.00223729	-8.89138	6.03563e-19	-0.0213694	0.0018324	-11.662	1.99382e-31	0.51592	-0.0213694	0.0018324	6.29845e-28	37	3	111904892	3	113387582	R			NA	NA	SLC9A10	NM_183061	Body	chr3:111904382-111904845	S_Shore			NA				NA
cg15547825	-0.0348436	0.00459909	-7.57619	3.5584e-14	-0.0352697	0.00397999	-8.86177	7.87571e-19	-0.0350872	0.00300954	-11.6587	2.07243e-31	0.997549	-0.0350872	0.00300954	6.50069e-28	37	16	85519178	16	84076679	F	rs80257148		NA	NA				chr16:85519109-85519357	Island			NA	16:84076562-84076810			NA
cg12363903	-0.024864	0.00347677	-7.15147	8.58522e-13	-0.0374984	0.00394187	-9.51284	1.8553e-21	-0.0303922	0.00260746	-11.6559	2.14152e-31	0.0556299	-0.0303922	0.00260746	6.67044e-28	37	5	134526269	5	134554168	F			NA	NA				chr5:134526927-134527419	N_Shore		CDMR	NA	5:134554072-134554208			NA
cg14699112	-0.0144514	0.00330214	-4.37638	1.20669e-05	-0.0392413	0.00325684	-12.0489	1.96634e-33	-0.0270175	0.00231878	-11.6516	2.2522e-31	6.25842e-07	-0.0270175	0.00231878	6.96646e-28	37	4	141170338	4	141389788	F	rs76468427		NA	NA				chr4:141173834-141174567	N_Shelf			NA				NA
cg20029201	-0.033719	0.00395605	-8.5234	1.54932e-17	-0.0372064	0.00467352	-7.96112	1.7049e-15	-0.0351748	0.00301951	-11.6492	2.31672e-31	0.850278	-0.0351748	0.00301951	7.1166e-28	37	11	118781813	11	118287023	F			NA	TRUE	BCL9L	NM_182557	TSS1500	chr11:118781060-118781732	S_Shore			NA				TRUE
cg12727256	-0.0174038	0.00266888	-6.52099	6.98428e-11	-0.0237246	0.00241882	-9.80835	1.03647e-22	-0.0208741	0.00179227	-11.6468	2.38283e-31	0.214429	-0.0208741	0.00179227	7.26954e-28	37	22	24838292	22	23168292	F			NA	NA	C22orf45;ADORA2A;C22orf45	NR_028484;NM_000675;NR_028483	Body;3'UTR;Body					NA				NA
cg20558112	-0.0240131	0.00311828	-7.70077	1.35254e-14	-0.025825	0.00295735	-8.73246	2.49184e-18	-0.024967	0.0021458	-11.6353	2.72663e-31	0.914965	-0.024967	0.0021458	8.26183e-28	37	13	45968589	13	44866589	R			NA	NA	SLC25A30	NM_001010875	3'UTR	chr13:45965248-45965559	S_Shelf			NA		13:45967843-45968792	Gene_Associated	NA
cg02141748	-0.026228	0.00329296	-7.96487	1.65396e-15	-0.0284371	0.00335434	-8.4777	2.29681e-17	-0.0273121	0.00234987	-11.6228	3.15571e-31	0.895447	-0.0273121	0.00234987	9.47729e-28	37	20	3149470	20	3097470	F			NA	NA	ProSAPiP1	NM_014731	TSS1500	chr20:3148649-3149060	S_Shore			NA		20:3149463-3149647	Unclassified_Cell_type_specific	TRUE
cg03735592	-0.0266762	0.00338453	-7.88181	3.22666e-15	-0.0275873	0.00322895	-8.54375	1.2994e-17	-0.0271532	0.00233628	-11.6224	3.17032e-31	0.981209	-0.0271532	0.00233628	9.47729e-28	37	6	138821354	6	138863047	R			NA	NA	NHSL1;NHSL1	NM_001144060;NM_020464	TSS1500;Body					TRUE				NA
cg06376402	-0.0223213	0.00258392	-8.63853	5.69406e-18	-0.0259601	0.00332107	-7.81678	5.41932e-15	-0.0236934	0.00203937	-11.618	3.33782e-31	0.688041	-0.0236934	0.00203937	9.91149e-28	37	10	134404945	10	134254935	F			NA	NA	INPP5A	NM_005539	Body					TRUE	10:134254853-134254936			TRUE
cg21185271	-0.0165791	0.00225096	-7.36535	1.76686e-13	-0.0171237	0.00190754	-8.97683	2.78676e-19	-0.0168961	0.00145527	-11.6102	3.65569e-31	0.98311	-0.0168961	0.00145527	1.07835e-27	37	12	52569410	12	50855677	R			NA	NA	KRT80;KRT80	NM_001081492;NM_182507	Body;Body					TRUE		12:52568641-52570229	Unclassified_Cell_type_specific	NA
cg26153045	-0.0242071	0.00307032	-7.88423	3.16481e-15	-0.0297643	0.00346162	-8.59835	8.08672e-18	-0.0266539	0.00229698	-11.6039	3.93748e-31	0.486159	-0.0266539	0.00229698	1.15383e-27	37	7	73441834	7	73079770	F	rs55670340		NA	NA	ELN;ELN;ELN;ELN;ELN	NM_001081752;NM_000501;NM_001081754;NM_001081753;NM_001081755	TSS1500;TSS1500;TSS1500;TSS1500;TSS1500					NA		7:73440546-73441875	Promoter_Associated	NA
cg03259212	-0.0116307	0.00160861	-7.2303	4.81916e-13	-0.0127995	0.00140836	-9.08822	1.00677e-19	-0.0122923	0.00105963	-11.6006	4.09156e-31	0.861212	-0.0122923	0.00105963	1.19115e-27	37	11	94609627	11	94249275	F			NA	NA	AMOTL1	NM_130847	3'UTR					TRUE		11:94609489-94610238	Unclassified_Cell_type_specific	NA
cg02003183	0.0418752	0.00379125	11.0452	2.31193e-28	0.0218003	0.00445217	4.89656	9.75303e-07	0.033437	0.00288649	11.584	4.97011e-31	0.00275967	0.033437	0.00288649	1.43752e-27	37	14	103415882	14	102485635	F			NA	NA	CDC42BPB	NM_006035	Body					TRUE	14:102485602-102485692	14:103415151-103416162	Unclassified	NA
cg07810884	-0.0192697	0.00278522	-6.91856	4.56271e-12	-0.0207861	0.00223631	-9.29485	1.47416e-20	-0.0201917	0.00174378	-11.5793	5.24674e-31	0.913824	-0.0201917	0.00174378	1.50774e-27	37	19	16178099	19	16039099	F			NA	NA	TPM4	NM_001145160	TSS1500	chr19:16178396-16178609	N_Shore			NA		19:16177987-16178319	Unclassified_Cell_type_specific	TRUE
cg06128881	-0.0172084	0.00302441	-5.68982	1.27172e-08	-0.025736	0.00249529	-10.3138	6.10215e-25	-0.0222822	0.00192475	-11.5767	5.41189e-31	0.0939373	-0.0222822	0.00192475	1.54523e-27	37	X	46616842	X	46501786	R			NA	NA	SLC9A7	NM_032591	Body	chrX:46618013-46618969	N_Shore			TRUE				NA
cg05131526	-0.0276472	0.00344327	-8.02935	9.79925e-16	-0.0347764	0.00412518	-8.43025	3.44919e-17	-0.0305746	0.00264342	-11.5663	6.10583e-31	0.414731	-0.0305746	0.00264342	1.73226e-27	37	15	91447195	15	89248199	R			NA	NA	MAN2A2	NM_006122	TSS1500	chr15:91445563-91446768	S_Shore		RDMR	NA		15:91446968-91447517	Promoter_Associated	NA
cg11998307	-0.0133751	0.00271801	-4.92093	8.6136e-07	-0.0266953	0.00240779	-11.0871	1.44982e-28	-0.0208384	0.00180231	-11.5621	6.41405e-31	0.00119648	-0.0208384	0.00180231	1.80818e-27	37	17	1549434	17	1496184	F			NA	TRUE	SCARF1;SCARF1;SCARF1;SCARF1;SCARF1	NM_145352;NM_003693;NM_145350;NR_028075;NR_028076	TSS1500;TSS1500;TSS1500;TSS1500;TSS1500	chr17:1551730-1553249	N_Shelf			NA				NA
cg24935556	-0.0206804	0.0027989	-7.38876	1.48204e-13	-0.027639	0.00305714	-9.0408	1.55526e-19	-0.0238534	0.00206439	-11.5547	6.9882e-31	0.244323	-0.0238534	0.00206439	1.95765e-27	37	2	21291088	2	21144593	R			NA	NA								TRUE		2:21290965-21291101	Unclassified_Cell_type_specific	NA
cg15730857	-0.0225264	0.00293822	-7.66667	1.76524e-14	-0.0287812	0.00328917	-8.75029	2.12811e-18	-0.0253024	0.00219125	-11.547	7.64108e-31	0.365812	-0.0253024	0.00219125	2.12717e-27	37	7	116592968	7	116380204	R			NA	NA	ST7OT4;ST7OT1;ST7;ST7	NR_002329;NR_002330;NM_021908;NM_018412	TSS1500;Body;TSS1500;TSS1500	chr7:116593880-116594325	N_Shore		CDMR	NA		7:116592906-116594586	Promoter_Associated	NA
cg19755435	0.039047	0.00412672	9.46198	3.02171e-21	0.0273451	0.00395438	6.91514	4.67395e-12	0.0329466	0.00285515	11.5393	8.35614e-31	0.12296	0.0329466	0.00285515	2.31179e-27	37	14	88473001	14	87542754	F			NA	NA	GPR65	NM_003608	5'UTR					NA		14:88472565-88473428	Promoter_Associated	NA
cg26753608	-0.0117976	0.00243119	-4.85261	1.21849e-06	-0.0323369	0.00272058	-11.8861	1.39843e-32	-0.0209172	0.00181282	-11.5385	8.44144e-31	1.31399e-07	-0.0209172	0.00181282	2.32097e-27	37	8	128938630	8	129007812	F			NA	NA	PVT1	NR_003367	Body					TRUE				TRUE
cg12686055	-0.0262329	0.00286736	-9.1488	5.75721e-20	-0.0235946	0.00335682	-7.02887	2.0821e-12	-0.02512	0.00218024	-11.5216	1.02629e-30	0.836473	-0.02512	0.00218024	2.80447e-27	37	12	45628262	12	43914529	F			NA	NA	ANO6;ANO6;ANO6	NM_001142679;NM_001142680;NM_001025356	Body;Body;Body					TRUE				NA
cg03773647	-0.0292609	0.00407188	-7.1861	6.6667e-13	-0.0375656	0.00412327	-9.11063	8.19068e-20	-0.0333612	0.00289725	-11.5148	1.1116e-30	0.358125	-0.0333612	0.00289725	3.01906e-27	37	11	57417949	11	57174525	R			NA	NA	YPEL4	NM_145008	TSS1500	chr11:57414400-57414664	S_Shelf			NA				NA
cg16630369	-0.0180559	0.00277587	-6.5046	7.79029e-11	-0.0267391	0.00274061	-9.75661	1.7283e-22	-0.022453	0.00195025	-11.5129	1.13628e-30	0.0839524	-0.022453	0.00195025	3.06739e-27	37	5	66307391	5	66343147	R			NA	NA	MAST4;MAST4	NM_015183;NM_001164664	Body;Body					TRUE				NA
cg10375267	-0.0209824	0.00326627	-6.42397	1.32767e-10	-0.0307567	0.0031417	-9.78983	1.24511e-22	-0.0260595	0.00226428	-11.509	1.18881e-30	0.0977091	-0.0260595	0.00226428	3.18987e-27	37	16	87523700	16	86081201	R			NA	NA	ZCCHC14	NM_015144	Body				RDMR	NA		16:87523618-87524798	Unclassified_Cell_type_specific	NA
cg00827893	-0.0219747	0.00315396	-6.96733	3.2301e-12	-0.0237033	0.00259268	-9.14239	6.10846e-20	-0.0230062	0.00200283	-11.4869	1.53604e-30	0.914275	-0.0230062	0.00200283	4.09687e-27	37	13	33162946	13	32060946	F			NA	NA	PDS5B	NM_015032	5'UTR	chr13:33161192-33161835	S_Shore		RDMR	NA				NA
cg01431482	-0.0226597	0.00351541	-6.44581	1.14987e-10	-0.0394032	0.0039318	-10.0217	1.2242e-23	-0.0300982	0.00262066	-11.485	1.57024e-30	0.00647976	-0.0300982	0.00262066	4.16318e-27	37	1	2989085	1	2978945	R			NA	NA	PRDM16;PRDM16	NM_022114;NM_199454	Body;Body	chr1:2990030-2990718	N_Shore			NA				NA
cg13732465	-0.0174602	0.00260728	-6.69671	2.13158e-11	-0.026761	0.00277546	-9.64201	5.31382e-22	-0.0218203	0.0019003	-11.4825	1.61455e-30	0.050655	-0.0218203	0.0019003	4.25531e-27	37	9	139549756	9	138669577	F			NA	NA				chr9:139551254-139551559	N_Shore			NA				NA
cg06852240	-0.0269016	0.00351138	-7.66126	1.84123e-14	-0.0268667	0.00314232	-8.54996	1.23135e-17	-0.0268822	0.0023416	-11.4803	1.65767e-30	0.999973	-0.0268822	0.0023416	4.34326e-27	37	16	85520182	16	84077683	R		rs76580397	NA	NA				chr16:85519109-85519357	S_Shore			NA	16:84077447-84077949			NA
cg08161931	-0.0236119	0.00325612	-7.25154	4.12059e-13	-0.0304295	0.00337845	-9.00693	2.11899e-19	-0.026895	0.00234448	-11.4716	1.83154e-30	0.347993	-0.026895	0.00234448	4.77076e-27	37	8	145028402	8	145100390	F			NA	NA	PLEC1;PLEC1;PLEC1	NM_201379;NM_000445;NM_201378	TSS1500;Body;Body	chr8:145027911-145028352	S_Shore			NA				NA
cg03851401	-0.01711	0.00227617	-7.51704	5.603e-14	-0.0202662	0.00232442	-8.7188	2.81159e-18	-0.018655	0.00162629	-11.4709	1.84664e-30	0.624633	-0.018655	0.00162629	4.78213e-27	37	22	28200653	22	26530653	F			NA	NA				chr22:28192793-28198592	S_Shelf		RDMR	NA	22:26530530-26530844	22:28200001-28201250	Unclassified	NA
cg06785429	-0.0112276	0.00264142	-4.25057	2.13224e-05	-0.0223256	0.0019993	-11.1667	5.93286e-29	-0.0182834	0.00159414	-11.4691	1.88649e-30	0.00365512	-0.0182834	0.00159414	4.85708e-27	37	3	182699414	3	184182108	R			NA	TRUE	DCUN1D1	NM_020640	TSS1500	chr3:182697749-182698731	S_Shore			NA				NA
cg06437922	-0.0201522	0.00264045	-7.63211	2.30941e-14	-0.0226516	0.00263861	-8.5847	9.10773e-18	-0.0214028	0.00186643	-11.4672	1.92691e-30	0.799181	-0.0214028	0.00186643	4.93264e-27	37	1	226308360	1	224374983	F		rs77753462	NA	NA				chr1:226308959-226310476	N_Shore			NA		1:226308309-226308444	Unclassified_Cell_type_specific	NA
cg23233742	-0.0225375	0.00344183	-6.54814	5.82597e-11	-0.029934	0.00313758	-9.54046	1.42194e-21	-0.026577	0.00231872	-11.462	2.0484e-30	0.283348	-0.026577	0.00231872	5.20195e-27	37	5	139077894	5	139058078	F	rs72000517		NA	NA				chr5:139076542-139077179	S_Shore		RDMR	TRUE		5:139076721-139077981	Unclassified	TRUE
cg08270630	-0.0180611	0.00242617	-7.44426	9.74874e-14	-0.0224508	0.00255011	-8.80386	1.32194e-18	-0.0201467	0.00175775	-11.4617	2.05547e-30	0.459468	-0.0201467	0.00175775	5.20195e-27	37	22	50330655	22	48716659	R			NA	NA				chr22:50328693-50329178	S_Shore			TRUE				NA
cg14545975	-0.0244977	0.00300893	-8.14167	3.89869e-16	-0.023899	0.00296444	-8.06189	7.51245e-16	-0.0241939	0.00211173	-11.4569	2.17132e-30	0.990003	-0.0241939	0.00211173	5.46408e-27	37	9	137297213	9	136437034	F	rs12339491		NA	NA	RXRA	NM_002957	Body	chr9:137299190-137299437	N_Shore			TRUE		9:137297113-137297457	Unclassified	TRUE
cg02946885	-0.0331415	0.00404867	-8.18578	2.70546e-16	-0.0301202	0.00375638	-8.0184	1.07135e-15	-0.0315178	0.0027537	-11.4456	2.47308e-30	0.861022	-0.0315178	0.0027537	6.18852e-27	37	14	90378680	14	89448433	R			NA	NA	C14orf143	NM_145231	Body					TRUE				NA
cg10338112	-0.0117549	0.00246308	-4.77244	1.82011e-06	-0.026912	0.00238351	-11.2909	1.4551e-29	-0.0195822	0.00171283	-11.4326	2.87238e-30	5.66943e-05	-0.0195822	0.00171283	7.14754e-27	37	16	30820353	16	30727854	R			NA	NA				chr16:30816794-30817243	S_Shelf			NA				NA
cg09570614	-0.0237298	0.00281591	-8.42705	3.54498e-17	-0.0232528	0.00301461	-7.71337	1.22535e-14	-0.0235075	0.00205781	-11.4236	3.18874e-30	0.993336	-0.0235075	0.00205781	7.89067e-27	37	2	112124380	2	111840851	R			NA	NA								NA	2:111840835-111840902			NA
cg23005885	-0.014473	0.00252465	-5.73269	9.88495e-09	-0.021811	0.00215491	-10.1215	4.43531e-24	-0.0187182	0.00163904	-11.4202	3.31391e-30	0.0868468	-0.0187182	0.00163904	8.1551e-27	37	15	90543450	15	88344454	F			NA	NA	ZNF710	NM_198526	TSS1500	chr15:90543410-90543835	Island			NA	15:88344415-88345165			NA
cg18448426	-0.0281513	0.00332459	-8.46761	2.50469e-17	-0.0217519	0.00278811	-7.80167	6.10929e-15	-0.0243943	0.00213631	-11.4189	3.36457e-30	0.337018	-0.0243943	0.00213631	8.23429e-27	37	22	36648832	22	34978778	R			NA	NA	APOL1;APOL1;APOL1;APOL1	NM_003661;NM_001136541;NM_145343;NM_001136540	TSS1500;TSS1500;TSS1500;TSS1500					NA		22:36648819-36649508	Unclassified	NA
cg27290215	-0.0313795	0.00384767	-8.15544	3.47897e-16	-0.0281566	0.00352505	-7.98756	1.37633e-15	-0.0296273	0.00259917	-11.3987	4.24277e-30	0.82636	-0.0296273	0.00259917	1.03268e-26	37	10	116392933	10	116382923	F			NA	NA	ABLIM1;ABLIM1;ABLIM1	NM_001003408;NM_001003407;NM_002313	Body;Body;Body	chr10:116391466-116391827	S_Shore		RDMR	TRUE				TRUE
cg06595162	-0.01688	0.00259807	-6.49711	8.18787e-11	-0.032128	0.0031905	-10.0699	7.50761e-24	-0.0229596	0.00201461	-11.3965	4.35081e-30	0.00104178	-0.0229596	0.00201461	1.05322e-26	37	21	40141040	21	39062910	R			NA	NA	NCRNA00114;NCRNA00114	NR_027065;NR_027066	Body;TSS200					TRUE		21:40140421-40141096	Unclassified	NA
cg09965085	-0.0272409	0.00351866	-7.74183	9.79948e-15	-0.0226027	0.00268439	-8.42005	3.7633e-17	-0.0243091	0.00213423	-11.3901	4.68343e-30	0.577434	-0.0243091	0.00213423	1.12761e-26	37	16	85519176	16	84076677	F	rs80257148		NA	NA				chr16:85519109-85519357	Island			NA	16:84076562-84076810			NA
cg10001186	-0.0215767	0.0036662	-5.8853	3.97322e-09	-0.0398577	0.0038583	-10.3304	5.13642e-25	-0.0302508	0.00265772	-11.3823	5.12555e-30	0.00274289	-0.0302508	0.00265772	1.22743e-26	37	11	94882829	11	94522477	F			NA	NA				chr11:94883335-94883565	N_Shore		RDMR	NA				NA
cg00911776	-0.0310092	0.00399222	-7.76741	8.01086e-15	-0.032256	0.00387665	-8.32058	8.75372e-17	-0.0316509	0.00278117	-11.3804	5.23353e-30	0.975214	-0.0316509	0.00278117	1.24658e-26	37	7	130682239	7	130332779	R			NA	NA	FLJ43663;FLJ43663	NR_015431;NR_024153	Body;Body					TRUE				NA
cg02950701	-0.0166092	0.00296459	-5.60252	2.1126e-08	-0.0236459	0.0023478	-10.0715	7.38405e-24	-0.0209337	0.00184053	-11.3737	5.65411e-30	0.17707	-0.0209337	0.00184053	1.3396e-26	37	10	35656925	10	35696931	F			NA	NA	CCNY;CCNY	NM_145012;NM_181698	Body;5'UTR					TRUE				NA
cg23009067	-0.0190755	0.00299066	-6.37836	1.78998e-10	-0.0248095	0.00260702	-9.5164	1.79286e-21	-0.0223336	0.00196517	-11.3647	6.26767e-30	0.351907	-0.0223336	0.00196517	1.47711e-26	37	7	2775923	7	2742449	F			NA	NA	GNA12	NM_007353	Body	chr7:2774444-2774655	S_Shore			TRUE	7:2742399-2742473			NA
cg20494635	-0.0280198	0.00296057	-9.4643	2.9552e-21	-0.029193	0.00464058	-6.2908	3.15833e-10	-0.0283591	0.0024959	-11.3623	6.44275e-30	0.977542	-0.0283591	0.0024959	1.51038e-26	37	11	2012071	11	1968647	R			NA	NA	LOC100133545	NR_024471	TSS1500	chr11:2013333-2013617	N_Shore			NA		11:2011499-2012185	Unclassified_Cell_type_specific	NA
cg00214171	-0.0170306	0.00250702	-6.79314	1.09716e-11	-0.0222171	0.00240857	-9.22416	2.8579e-20	-0.0197276	0.00173688	-11.3581	6.7603e-30	0.328634	-0.0197276	0.00173688	1.57652e-26	37	17	73642991	17	71154586	R			NA	NA	RECQL5;LOC100130933	NM_004259;NM_001162997	Body;5'UTR					NA				NA
cg12604858	-0.0105626	0.00214961	-4.91374	8.93571e-07	-0.0227116	0.00206146	-11.0172	3.15661e-28	-0.0168913	0.00148786	-11.3527	7.18761e-30	0.000243687	-0.0168913	0.00148786	1.66744e-26	37	6	38061902	6	38169880	F	rs73419986		NA	NA	ZFAND3	NM_021943	Body					TRUE				NA
cg25909064	-0.0225071	0.00334343	-6.73173	1.67652e-11	-0.0261465	0.00285043	-9.17284	4.60736e-20	-0.0246147	0.00216913	-11.3477	7.61115e-30	0.709585	-0.0246147	0.00216913	1.75655e-26	37	11	120082805	11	119588015	F			NA	NA	OAF	NM_178507	Body	chr11:120081487-120082345	S_Shore			NA				NA
cg23581183	-0.0232093	0.00287831	-8.06353	7.41247e-16	-0.022403	0.00280579	-7.98458	1.41006e-15	-0.0227959	0.00200914	-11.3461	7.7557e-30	0.980082	-0.0227959	0.00200914	1.78068e-26	37	16	56642130	16	55199631	R			NA	NA	MT2A	NM_005953	TSS1500	chr16:56642129-56642595	Island			NA	16:55199631-55200375	16:56641665-56642992	Promoter_Associated	NA
cg11255208	-0.0267463	0.00313959	-8.51906	1.6086e-17	-0.0235073	0.003126	-7.51992	5.48086e-14	-0.0251198	0.0022152	-11.3397	8.34191e-30	0.765485	-0.0251198	0.0022152	1.90546e-26	37	17	42275334	17	39630860	R			NA	NA	ATXN7L3;ATXN7L3	NM_001098833;NM_020218	Body;Body	chr17:42276291-42276738	N_Shore			NA		17:42275272-42276121	Promoter_Associated	NA
cg16209444	-0.0156154	0.00275969	-5.65838	1.52812e-08	-0.0267527	0.00261036	-10.2486	1.2001e-24	-0.0214935	0.0018964	-11.3338	8.92023e-30	0.0135957	-0.0214935	0.0018964	2.02716e-26	37	3	58522771	3	58497811	R			NA	NA	ACOX2	NM_003500	5'UTR					TRUE				TRUE
cg03849731	-0.0187484	0.0028665	-6.54054	6.12988e-11	-0.0254267	0.00270271	-9.40789	5.06215e-21	-0.0222838	0.00196646	-11.332	9.11351e-30	0.237704	-0.0222838	0.00196646	2.06057e-26	37	3	129326718	3	130809408	R		rs9867668	NA	NA	PLXND1	NM_015103	TSS1500	chr3:129323915-129325332	S_Shore			NA		3:129326446-129326914	Unclassified_Cell_type_specific	NA
cg16116203	-0.0370376	0.00398246	-9.30018	1.40212e-20	-0.0250607	0.00366406	-6.83962	7.94046e-12	-0.0305513	0.00269643	-11.3303	9.28968e-30	0.0863712	-0.0305513	0.00269643	2.08979e-26	37	12	6876922	12	6747183	F			NA	NA	PTMS	NM_002824	Body	chr12:6875481-6876923	Island			NA	12:6745551-6747342	12:6875298-6877260	Promoter_Associated	NA
cg18018313	-0.0245564	0.00335701	-7.31495	2.5747e-13	-0.0280739	0.00323393	-8.68105	3.92136e-18	-0.0263808	0.00232903	-11.3269	9.65121e-30	0.752215	-0.0263808	0.00232903	2.16021e-26	37	2	227657192	2	227365436	F			NA	NA	IRS1	NM_005544	3'UTR	chr2:227655903-227656647	S_Shore			NA				NA
cg22946615	-0.0136316	0.0026802	-5.08604	3.65615e-07	-0.0348553	0.00306264	-11.3808	5.21316e-30	-0.0228363	0.00201693	-11.3223	1.01766e-29	1.2433e-06	-0.0228363	0.00201693	2.26643e-26	37	10	30257569	10	30297575	R			NA	NA								TRUE				NA
cg06376426	-0.0213837	0.00287207	-7.44539	9.66595e-14	-0.0231598	0.00271344	-8.53522	1.39884e-17	-0.0223222	0.00197239	-11.3173	1.07712e-29	0.903899	-0.0223222	0.00197239	2.38117e-26	37	1	24648203	1	24520790	R			NA	NA	GRHL3;GRHL3;GRHL3	NM_198174;NM_198173;NM_021180	TSS1500;Body;TSS1500	chr1:24648202-24648985	Island			NA		1:24647785-24649616	Unclassified	TRUE
cg21734356	-0.0163483	0.00316173	-5.17068	2.33243e-07	-0.0275733	0.002644	-10.4286	1.83521e-25	-0.0229539	0.00202827	-11.317	1.08091e-29	0.0245096	-0.0229539	0.00202827	2.38117e-26	37	18	3498854	18	3488854	F			NA	NA	DLGAP1;DLGAP1	NM_001003809;NM_004746	3'UTR;3'UTR	chr18:3498941-3499358	N_Shore			TRUE				NA
cg19474833	-0.0236453	0.00305978	-7.72776	1.09459e-14	-0.0205937	0.00248011	-8.30355	1.01045e-16	-0.0218037	0.00192669	-11.3167	1.08522e-29	0.740724	-0.0218037	0.00192669	2.38117e-26	37	17	46622899	17	43977898	F			NA	NA	HOXB2	NM_002145	TSS1500	chr17:46620367-46621373	S_Shore		RDMR	NA				NA
cg02453726	-0.0139538	0.00215663	-6.47019	9.78786e-11	-0.0186905	0.00198454	-9.41806	4.59512e-21	-0.0165187	0.00146034	-11.3115	1.15042e-29	0.270891	-0.0165187	0.00146034	2.51186e-26	37	5	141339766	5	141319950	F		rs75001959	NA	NA	PCDH12	NM_016580	TSS1500					TRUE		5:141339595-141339883	Unclassified	NA
cg05000772	-0.0216059	0.0026946	-8.01823	1.07283e-15	-0.0202317	0.00253455	-7.98237	1.43555e-15	-0.0208768	0.00184619	-11.3081	1.19713e-29	0.933334	-0.0208768	0.00184619	2.60109e-26	37	17	48194500	17	45549499	F			NA	NA	SAMD14	NM_174920	Body	chr17:48194634-48195085	N_Shore			NA				TRUE
cg22860172	-0.0153774	0.00294454	-5.22233	1.76682e-07	-0.025513	0.00246218	-10.362	3.69315e-25	-0.0213423	0.00188885	-11.2991	1.3255e-29	0.0306074	-0.0213423	0.00188885	2.86602e-26	37	1	3099917	1	3089777	F			NA	NA	PRDM16;PRDM16	NM_022114;NM_199454	Body;Body	chr1:3102540-3103352	N_Shelf			NA				NA
cg25694915	-0.0328778	0.00348639	-9.43031	4.08893e-21	-0.0206967	0.0030706	-6.74027	1.58091e-11	-0.0260179	0.0023043	-11.291	1.45324e-29	0.0321515	-0.0260179	0.0023043	3.12705e-26	37	2	169658981	2	169367227	R			NA	NA	NOSTRIN;NOSTRIN;NOSTRIN;NOSTRIN	NM_001171631;NM_052946;NM_001171632;NM_001039724	5'UTR;TSS200;TSS200;TSS200					TRUE				NA
cg21279874	-0.0219453	0.00381144	-5.75775	8.52413e-09	-0.0313112	0.00316646	-9.88839	4.67484e-23	-0.0274866	0.0024356	-11.2854	1.54999e-29	0.167584	-0.0274866	0.0024356	3.3192e-26	37	13	113646899	13	112694900	F		rs61967108	NA	NA	MCF2L;MCF2L	NM_001112732;NM_024979	Body;Body	chr13:113648343-113649601	N_Shore			NA	13:112694690-112694901			NA
cg09888330	-0.017394	0.0025672	-6.77546	1.24007e-11	-0.0233561	0.00254833	-9.16527	4.94244e-20	-0.0203971	0.00180858	-11.278	1.68613e-29	0.257086	-0.0203971	0.00180858	3.59345e-26	37	1	156786010	1	155052634	F			NA	NA	SH2D2A;NTRK1;SH2D2A;SH2D2A;SH2D2A;SH2D2A	NM_001161442;NM_001007792;NM_001161443;NM_003975;NM_001161441;NM_001161444	Body;Body;TSS200;Body;Body;Body	chr1:156783523-156784037	S_Shore			NA		1:156785631-156787029	Promoter_Associated	NA
cg09776772	-0.0158576	0.00244698	-6.48047	9.14371e-11	-0.0122522	0.00131568	-9.31247	1.24893e-20	-0.0130608	0.0011588	-11.271	1.82564e-29	0.430844	-0.0130608	0.0011588	3.86122e-26	37	7	2150534	7	2117060	F			NA	NA	MAD1L1;MAD1L1;MAD1L1	NM_003550;NM_001013837;NM_001013836	Body;Body;Body					NA	7:2116939-2117617			NA
cg11726150	-0.0213476	0.00254066	-8.40238	4.37511e-17	-0.0170881	0.00224359	-7.61643	2.60787e-14	-0.0189544	0.00168173	-11.2708	1.82911e-29	0.454022	-0.0189544	0.00168173	3.86122e-26	37	6	31845172	6	31953151	R			NA	NA	SLC44A4	NM_025257	Body			low-CpG:31953020-31953434		NA				NA
cg21446172	-0.016872	0.00284439	-5.93169	2.99823e-09	-0.0304906	0.00301124	-10.1256	4.25406e-24	-0.0232936	0.00206776	-11.2651	1.95038e-29	0.00449595	-0.0232936	0.00206776	4.09781e-26	37	1	223745234	1	221811857	F			NA	NA	CAPN8	NM_001143962	Body	chr1:223741965-223744525	S_Shore			NA				NA
cg00288957	-0.0237424	0.00357	-6.65055	2.92003e-11	-0.0323657	0.0034992	-9.24947	2.25605e-20	-0.0281404	0.00249896	-11.2609	2.04768e-29	0.225855	-0.0281404	0.00249896	4.28203e-26	37	15	65203541	15	62990594	R			NA	NA	ANKDD1A	NM_182703	TSS1500	chr15:65203730-65204392	N_Shore			NA				TRUE
cg10512089	-0.018779	0.00309531	-6.06693	1.30382e-09	-0.0318104	0.00320558	-9.92344	3.29198e-23	-0.0250667	0.00222668	-11.2575	2.12822e-29	0.0138976	-0.0250667	0.00222668	4.42966e-26	37	11	57408751	11	57165327	R			NA	NA	MIR130A	NR_029673	Body					NA				TRUE
cg00328729	-0.0242915	0.00262751	-9.24505	2.3512e-20	-0.0179923	0.0027126	-6.63286	3.29235e-11	-0.0212422	0.00188729	-11.2554	2.17866e-29	0.248804	-0.0212422	0.00188729	4.51356e-26	37	11	45231175	11	45187751	R			NA	NA	PRDM11	NM_020229	Body	chr11:45234222-45234428	N_Shelf			TRUE	11:45187602-45187903			TRUE
cg26580095	-0.0215199	0.00272078	-7.90946	2.58512e-15	-0.0228573	0.00285799	-7.99767	1.268e-15	-0.0221557	0.00197061	-11.2431	2.50429e-29	0.944184	-0.0221557	0.00197061	5.16415e-26	37	1	92545650	1	92318238	F	rs79930065		NA	TRUE	BTBD8	NM_183242	TSS1500	chr1:92545819-92546480	N_Shore			NA		1:92545643-92546946	Promoter_Associated_Cell_type_specific	NA
cg23230929	-0.0233475	0.00275195	-8.484	2.17591e-17	-0.02148	0.00291205	-7.37625	1.62809e-13	-0.0224665	0.00200013	-11.2325	2.82241e-29	0.897063	-0.0224665	0.00200013	5.79333e-26	37	2	87883547	2	87664662	F			NA	NA								NA	2:87664612-87664679			NA
cg17164905	-0.0182289	0.00290697	-6.27076	3.59287e-10	-0.0209702	0.00224394	-9.34524	9.16853e-21	-0.0199466	0.00177629	-11.2294	2.92571e-29	0.756838	-0.0199466	0.00177629	5.97781e-26	37	1	27931310	1	27803897	R			NA	NA	AHDC1	NM_001029882	TSS1500	chr1:27929705-27930866	S_Shore			NA	1:27803737-27803945			NA
cg24586978	-0.0151587	0.0031594	-4.79796	1.60291e-06	-0.0336772	0.00306628	-10.9831	4.60985e-28	-0.0246949	0.00220037	-11.223	3.14302e-29	0.000143973	-0.0246949	0.00220037	6.3925e-26	37	13	99612723	13	98410724	R			NA	NA	DOCK9;DOCK9;DOCK9;DOCK9	NM_015296;NM_001130050;NM_001130049;NM_001130048	Body;Body;Body;Body					TRUE				NA
cg06998765	-0.0299623	0.00439455	-6.81805	9.22862e-12	-0.0305436	0.00342813	-8.9097	5.11708e-19	-0.0303237	0.00270298	-11.2186	3.30351e-29	0.994575	-0.0303237	0.00270298	6.68837e-26	37	14	75389618	14	74459371	F			NA	NA	RPS6KL1	NM_031464	TSS1500	chr14:75389712-75390133	N_Shore			NA		14:75389209-75390361	Promoter_Associated	NA
cg10064322	-0.0305896	0.00387405	-7.89603	2.87932e-15	-0.0316693	0.00398003	-7.95706	1.76175e-15	-0.0311149	0.00277608	-11.2082	3.71576e-29	0.981281	-0.0311149	0.00277608	7.48899e-26	37	19	14591203	19	14452203	F			NA	NA	GIPC1;GIPC1;GIPC1;GIPC1;GIPC1;GIPC1	NM_202470;NM_202468;NM_202494;NM_202467;NM_005716;NM_202469	Body;Body;Body;Body;Body;Body	chr19:14591032-14591308	Island			NA	19:14452047-14452463	19:14590683-14591386	Unclassified_Cell_type_specific	NA
cg12473797	-0.033891	0.00405697	-8.35378	6.61135e-17	-0.0290163	0.00385941	-7.51832	5.54845e-14	-0.0313321	0.00279625	-11.205	3.85195e-29	0.684579	-0.0313321	0.00279625	7.7285e-26	37	1	3036358	1	3026218	F			NA	NA	PRDM16;PRDM16	NM_022114;NM_199454	Body;Body	chr1:3038067-3038343	N_Shore			NA		1:3036332-3036547	Unclassified_Cell_type_specific	NA
cg15671996	-0.0243144	0.0035372	-6.87391	6.24673e-12	-0.0274554	0.00309761	-8.86341	7.76026e-19	-0.0260921	0.00233035	-11.1966	4.23578e-29	0.799994	-0.0260921	0.00233035	8.46051e-26	37	6	30140325	6	30248304	R			NA	NA	TRIM15	NM_033229	3'UTR	chr6:30139718-30140263	S_Shore			TRUE				NA
cg16664617	-0.0235629	0.00287975	-8.18228	2.78519e-16	-0.0211823	0.00276697	-7.65539	1.92725e-14	-0.0223251	0.00199522	-11.1893	4.60293e-29	0.837212	-0.0223251	0.00199522	9.15279e-26	37	19	17607007	19	17468007	R			NA	NA	SLC27A1	NM_198580	Body	chr19:17607983-17608406	N_Shore			NA		19:17606918-17607577	Unclassified	NA
cg20801110	-0.0206244	0.00294714	-6.99813	2.59409e-12	-0.0337875	0.00368917	-9.15857	5.25907e-20	-0.0257523	0.00230261	-11.184	4.88399e-29	0.020534	-0.0257523	0.00230261	9.66852e-26	37	15	75136007	15	72923060	R			NA	NA	ULK3	NM_001099436	TSS1500	chr15:75135186-75135905	S_Shore			NA	15:72922240-72923061	15:75134611-75136084	Promoter_Associated	NA
cg02836478	-0.00489194	0.0028066	-1.74301	0.0813312	-0.0369114	0.00267665	-13.7902	2.92e-43	-0.0216601	0.00193699	-11.1824	4.97365e-29	1.55431e-15	-0.0216601	0.00193699	9.80245e-26	37	17	46652501	17	44007500	R			NA	NA	HOXB3	NM_002146	TSS1500	chr17:46654053-46654369	N_Shore			NA				NA
cg04942251	-0.0336815	0.00460619	-7.31221	2.62789e-13	-0.038592	0.00454487	-8.49133	2.0429e-17	-0.0361696	0.00323517	-11.1801	5.10194e-29	0.749809	-0.0361696	0.00323517	1.0011e-25	37	11	63687247	11	63443823	F	rs78100947		NA	NA				chr11:63685489-63685968	S_Shore			NA	11:63443730-63443865			NA
cg14987431	-0.0120163	0.00236071	-5.09012	3.57844e-07	-0.0147526	0.00147507	-10.0013	1.50436e-23	-0.0139842	0.00125095	-11.1789	5.17049e-29	0.616847	-0.0139842	0.00125095	1.0101e-25	37	10	94455650	10	94445630	R			NA	NA				chr10:94455524-94455896	Island			NA	10:94445505-94445898			TRUE
cg08234504	-0.0153661	0.00236055	-6.50955	7.53754e-11	-0.0167794	0.00184447	-9.09714	9.27406e-20	-0.0162437	0.0014534	-11.1763	5.32646e-29	0.894688	-0.0162437	0.0014534	1.03603e-25	37	5	139013317	5	138993501	F			NA	NA				chr5:139017133-139017668	N_Shelf			TRUE		5:139013288-139013559	Unclassified	NA
cg05373251	-0.03346	0.00417965	-8.00546	1.19019e-15	-0.0344736	0.00442518	-7.79033	6.68348e-15	-0.0339379	0.00303855	-11.1691	5.77594e-29	0.986231	-0.0339379	0.00303855	1.11857e-25	37	17	79451985	17	77066580	R			NA	NA				chr17:79450924-79451657	S_Shore			NA		17:79450704-79452185	Promoter_Associated	NA
cg10301695	-0.0118538	0.00263887	-4.49198	7.05644e-06	-0.0295167	0.00261986	-11.2665	1.91975e-29	-0.0207491	0.00185921	-11.1602	6.38468e-29	1.26064e-05	-0.0207491	0.00185921	1.2311e-25	37	12	6233717	12	6103978	F			NA	NA	VWF;VWF	NM_000552;NM_000552	1stExon;5'UTR					TRUE				NA
cg13370427	-0.0207662	0.00323579	-6.41765	1.38397e-10	-0.0226414	0.00247843	-9.13537	6.51862e-20	-0.021948	0.00196759	-11.1548	6.78497e-29	0.899575	-0.021948	0.00196759	1.30265e-25	37	22	40743980	22	39073926	F		rs2735672	NA	NA	ADSL;ADSL	NM_001123378;NM_000026	Body;Body	chr22:40742403-40742944	S_Shore		RDMR	NA		22:40743583-40744441	Promoter_Associated	NA
cg05517976	-0.0120718	0.00205214	-5.88253	4.04042e-09	-0.0129297	0.00136392	-9.47982	2.54722e-21	-0.0126668	0.00113591	-11.1512	7.06235e-29	0.941192	-0.0126668	0.00113591	1.35009e-25	37	7	27220049	7	27186574	F			NA	NA	HOXA10	NM_153715	TSS200	chr7:27219309-27219750	S_Shore			NA		7:27218624-27220804	Unclassified	NA
cg03661409	-0.0209397	0.00319185	-6.56036	5.36797e-11	-0.0309011	0.00333313	-9.27088	1.84612e-20	-0.0257048	0.00230531	-11.1503	7.13951e-29	0.0973365	-0.0257048	0.00230531	1.35438e-25	37	2	191812319	2	191520564	F	rs16833092		NA	NA	GLS	NM_014905	Body					TRUE				NA
cg01408363	-0.00996561	0.00152372	-6.54034	6.13808e-11	-0.00713749	0.000777451	-9.18064	4.28556e-20	-0.00772167	0.000692515	-11.1502	7.14562e-29	0.254948	-0.00772167	0.000692515	1.35438e-25	37	12	125033903	12	123599856	F	rs12423712		NA	NA								TRUE	12:123599624-123600303			TRUE
cg02538891	-0.021652	0.00273722	-7.91021	2.56956e-15	-0.0205919	0.00262153	-7.85491	4.00056e-15	-0.021099	0.00189328	-11.1442	7.6443e-29	0.961636	-0.021099	0.00189328	1.44276e-25	37	9	139549426	9	138669247	F			NA	NA				chr9:139551254-139551559	N_Shore			NA				NA
cg03450842	-0.0178327	0.00287049	-6.21243	5.217e-10	-0.0298872	0.00308678	-9.68232	3.58504e-22	-0.0234229	0.00210205	-11.1429	7.75858e-29	0.0167543	-0.0234229	0.00210205	1.45815e-25	37	10	80834947	10	80504953	F	rs7082178		NA	NA	ZMIZ1	NM_020338	5'UTR					TRUE				NA
cg15121420	-0.023165	0.00296584	-7.81059	5.69189e-15	-0.0209148	0.00262601	-7.96448	1.65922e-15	-0.0219036	0.00196609	-11.1407	7.94744e-29	0.851006	-0.0219036	0.00196609	1.48737e-25	37	2	238490819	2	238155558	R		rs73999142	NA	NA	RAB17	NM_022449	Body					TRUE		2:238490196-238490845	Unclassified	TRUE
cg12524640	-0.0206313	0.0032148	-6.41758	1.38455e-10	-0.0238216	0.00260782	-9.1347	6.55905e-20	-0.0225555	0.00202526	-11.1371	8.28103e-29	0.743043	-0.0225555	0.00202526	1.54331e-25	37	1	2983056	1	2972916	R			NA	NA	FLJ42875;FLJ42875	NR_024371;NR_015440	Body;Body	chr1:2983925-2987962	N_Shore			NA		1:2983046-2983167	Unclassified_Cell_type_specific	TRUE
cg18105735	-0.0232848	0.00250873	-9.28154	1.67042e-20	-0.0157988	0.00243204	-6.49612	8.24181e-11	-0.0194257	0.00174619	-11.1246	9.5252e-29	0.100746	-0.0194257	0.00174619	1.76779e-25	37	17	7922470	17	7863195	F			NA	NA	GUCY2D	NM_000180	3'UTR	chr17:7919021-7919867	S_Shelf			NA				NA
cg06627334	-0.0212333	0.00321053	-6.61364	3.7498e-11	-0.0267695	0.00296355	-9.03291	1.67169e-19	-0.0242225	0.00217763	-11.1233	9.6613e-29	0.44809	-0.0242225	0.00217763	1.78561e-25	37	5	141339748	5	141319932	F	rs164079		NA	NA	PCDH12	NM_016580	TSS1500					TRUE		5:141339595-141339883	Unclassified	NA
cg10809958	-0.00825053	0.00247097	-3.33899	0.000840846	-0.0266469	0.00222784	-11.9609	5.69618e-33	-0.018398	0.00165462	-11.1192	1.01163e-28	2.29538e-07	-0.018398	0.00165462	1.85834e-25	37	7	2758005	7	2724531	R			NA	NA				chr7:2758004-2758257	Island			NA	7:2724041-2725105			NA
cg16572910	-0.0184918	0.00243643	-7.58973	3.20571e-14	-0.0187969	0.00231309	-8.1263	4.42587e-16	-0.0186523	0.00167751	-11.119	1.01382e-28	0.995886	-0.0186523	0.00167751	1.85834e-25	37	1	43880657	1	43653244	F			NA	NA								NA		1:43880265-43881214	Gene_Associated	TRUE
cg02438545	-0.017062	0.0027277	-6.25509	3.97279e-10	-0.0272284	0.00285989	-9.52079	1.71866e-21	-0.0219048	0.00197385	-11.0975	1.28999e-28	0.0365692	-0.0219048	0.00197385	2.35485e-25	37	9	99380444	9	98420265	R			NA	NA	CDC14B;CDC14B	NM_003671;NM_033331	Body;Body	chr9:99380814-99382236	N_Shore			NA				NA
cg13810673	0.0326373	0.00329332	9.91015	3.76092e-23	0.0154479	0.0023583	6.55045	5.73654e-11	0.0212745	0.0019174	11.0955	1.31863e-28	0.000122893	0.0212745	0.0019174	2.39732e-25	37	14	88473038	14	87542791	F			NA	NA	GPR65	NM_003608	5'UTR					NA		14:88472565-88473428	Promoter_Associated	NA
cg11980897	-0.0183897	0.00256463	-7.17052	7.4713e-13	-0.0259947	0.00299502	-8.67932	3.98142e-18	-0.021607	0.00194802	-11.0918	1.37562e-28	0.155677	-0.021607	0.00194802	2.49076e-25	37	1	32237457	1	32010044	F			NA	NA				chr1:32237827-32238661	N_Shore			TRUE		1:32236958-32238593	Promoter_Associated_Cell_type_specific	NA
cg16679302	-0.0101578	0.00149829	-6.77958	1.20524e-11	-0.0127944	0.00144262	-8.86885	7.39031e-19	-0.011526	0.00103921	-11.0911	1.38586e-28	0.447766	-0.011526	0.00103921	2.49913e-25	37	16	85622276	16	84179777	F			NA	NA								TRUE	16:84179617-84179823			NA
cg04833379	-0.0210521	0.00272709	-7.71963	1.16669e-14	-0.0158357	0.00195237	-8.11099	5.02086e-16	-0.0176033	0.00158748	-11.0888	1.42159e-28	0.29834	-0.0176033	0.00158748	2.55324e-25	37	16	79452063	16	78009564	R			NA	NA								TRUE	16:78009539-78009585			NA
cg14579118	-0.0119654	0.00271235	-4.41145	1.02681e-05	-0.0286713	0.00258165	-11.1058	1.17578e-28	-0.0207305	0.00187	-11.0858	1.46986e-28	4.76366e-05	-0.0207305	0.00187	2.62933e-25	37	7	43797547	7	43764072	R			NA	NA	BLVRA	NM_000712	TSS1500	chr7:43797823-43798802	N_Shore		RDMR	TRUE				NA
cg00232105	-0.0264604	0.00317117	-8.34406	7.17834e-17	-0.0268794	0.00369147	-7.2815	3.3014e-13	-0.0266383	0.00240546	-11.0741	1.67523e-28	0.9963	-0.0266383	0.00240546	2.98471e-25	37	14	100752338	14	99822091	F			NA	NA				chr14:100751672-100752339	Island			NA		14:100751296-100752955	Promoter_Associated	NA
cg13443911	-0.0218652	0.00284777	-7.67801	1.61576e-14	-0.0225223	0.00282533	-7.97155	1.56692e-15	-0.0221964	0.0020057	-11.0666	1.82083e-28	0.986677	-0.0221964	0.0020057	3.23121e-25	37	9	101866107	9	100905928	F			NA	NA	TGFBR1;TGFBR1	NM_001130916;NM_004612	TSS1500;TSS1500	chr9:101866994-101868297	N_Shore			TRUE				NA
cg26161024	-0.0136168	0.00222197	-6.12827	8.88408e-10	-0.0185927	0.00198624	-9.36075	7.91733e-21	-0.0163826	0.00148084	-11.0631	1.89471e-28	0.248144	-0.0163826	0.00148084	3.34895e-25	37	1	27693840	1	27566427	F			NA	NA	MAP3K6	NM_004672	TSS1500	chr1:27692412-27693243	S_Shore			NA		1:27692972-27694160	Promoter_Associated	NA
cg20495365	-0.0258527	0.0040196	-6.43167	1.26213e-10	-0.0303232	0.00335383	-9.04136	1.54737e-19	-0.0284883	0.00257517	-11.0627	1.90291e-28	0.694461	-0.0284883	0.00257517	3.35015e-25	37	4	3371291	4	3341089	F			NA	NA	RGS12;RGS12;RGS12	NM_198227;NM_198229;NM_002926	TSS1500;Body;Body	chr4:3374733-3374998	N_Shelf			TRUE		4:3371177-3372283	Promoter_Associated	TRUE
cg17459387	-0.0212759	0.00311447	-6.83129	8.41518e-12	-0.0285151	0.00322237	-8.84913	8.82057e-19	-0.0247723	0.00223944	-11.0618	1.92124e-28	0.271249	-0.0247723	0.00223944	3.36911e-25	37	17	79134666	17	76749261	F			NA	NA	AATK	NM_001080395	Body	chr17:79133094-79133348	S_Shore			NA	17:76748645-76749389	17:79134028-79134941	Unclassified_Cell_type_specific	NA
cg23242489	-0.0185403	0.00335045	-5.53367	3.13595e-08	-0.0235754	0.00244759	-9.63211	5.85127e-22	-0.0218234	0.00197639	-11.042	2.39543e-28	0.478881	-0.0218234	0.00197639	4.18419e-25	37	7	1084791	7	1051317	R			NA	NA	C7orf50;C7orf50;C7orf50	NM_001134395;NM_032350;NM_001134396	Body;Body;Body	chr7:1084387-1084595	S_Shore			NA		7:1083296-1085050	Promoter_Associated	NA
cg13989852	-0.0261785	0.00355653	-7.36068	1.82969e-13	-0.0312714	0.00377537	-8.28303	1.20084e-16	-0.0285731	0.00258875	-11.0374	2.52248e-28	0.617493	-0.0285731	0.00258875	4.3889e-25	37	15	68260324	15	66047378	F			NA	NA				chr15:68260501-68260710	N_Shore			TRUE	15:66047362-66047727			NA
cg05632420	-0.0287901	0.00404254	-7.12177	1.06546e-12	-0.036793	0.0043095	-8.53765	1.36979e-17	-0.032536	0.00294837	-11.0352	2.58334e-28	0.399634	-0.032536	0.00294837	4.47729e-25	37	7	130793732	7	130444272	R			NA	NA	MKLN1;FLJ43663	NM_001145354;NR_015431	TSS1500;TSS200	chr7:130794689-130795032	N_Shore			NA				NA
cg24694246	-0.018496	0.00246962	-7.48939	6.91967e-14	-0.0151055	0.00184727	-8.17717	2.90581e-16	-0.0163219	0.00147924	-11.034	2.6204e-28	0.54646	-0.0163219	0.00147924	4.52393e-25	37	14	34529059	14	33598810	R			NA	NA				chr14:34529120-34529959	N_Shore			TRUE		14:34529026-34530004	Promoter_Associated	NA
cg25268718	-0.0164362	0.0026938	-6.10148	1.05088e-09	-0.0275683	0.00286809	-9.61208	7.10983e-22	-0.0216538	0.00196353	-11.028	2.80133e-28	0.0182774	-0.0216538	0.00196353	4.81761e-25	37	14	24604711	14	23674551	F			NA	TRUE	PSME1;PSME1	NM_006263;NM_176783	TSS1500;TSS1500	chr14:24605082-24605760	N_Shore			NA				NA
cg02051228	-0.0158969	0.00182256	-8.72227	2.72675e-18	-0.00969533	0.00133329	-7.27172	3.54944e-13	-0.0118572	0.00107609	-11.0188	3.10162e-28	0.0230299	-0.0118572	0.00107609	5.31353e-25	37	7	149448867	7	149079800	F			NA	NA								NA				NA
cg02275418	-0.0211317	0.00249152	-8.48147	2.22371e-17	-0.0156163	0.00216045	-7.22827	4.89178e-13	-0.0179835	0.00163226	-11.0175	3.14555e-28	0.24695	-0.0179835	0.00163226	5.36815e-25	37	3	15372726	3	15347730	R			NA	NA	SH3BP5;SH3BP5	NM_004844;NM_001018009	Body;5'UTR	chr3:15373314-15374209	N_Shore			NA				NA
cg20295214	-0.0175891	0.00235061	-7.48279	7.27636e-14	-0.0172597	0.00213444	-8.08632	6.14957e-16	-0.0174086	0.00158019	-11.0168	3.17139e-28	0.994634	-0.0174086	0.00158019	5.39158e-25	37	1	206226794	1	204393417	R			NA	NA	AVPR1B	NM_000707	Body	chr1:206223537-206224028	S_Shelf			NA				NA
cg06170683	-0.0243356	0.00379232	-6.41707	1.38926e-10	-0.0325137	0.00358521	-9.06884	1.20294e-19	-0.028654	0.00260527	-10.9985	3.88565e-28	0.292928	-0.028654	0.00260527	6.58075e-25	37	16	3740774	16	3680775	F			NA	NA	TRAP1	NM_016292	Body					TRUE	16:3680612-3680937	16:3740303-3741769	Gene_Associated	NA
cg09022230	-0.015033	0.00342172	-4.39341	1.11586e-05	-0.0414085	0.00363983	-11.3765	5.47572e-30	-0.0274069	0.00249306	-10.9932	4.11825e-28	8.85101e-07	-0.0274069	0.00249306	6.94827e-25	37	7	5457225	7	5423751	R			NA	NA	TNRC18	NM_001080495	Body	chr7:5458503-5469256	N_Shore			NA				NA
cg07045089	-0.0254156	0.0038153	-6.6615	2.71043e-11	-0.0245329	0.00280879	-8.73431	2.45142e-18	-0.0248431	0.00226194	-10.9831	4.60687e-28	0.982791	-0.0248431	0.00226194	7.74334e-25	37	1	3620218	1	3610078	R			NA	NA	TP73;TP73;TP73;TP73	NM_001126240;NM_005427;NM_001126242;NM_001126241	Body;Body;Body;Body	chr1:3623318-3623521	N_Shelf			NA		1:3619980-3620274	Unclassified_Cell_type_specific	TRUE
cg21585707	-0.0318671	0.00361151	-8.82376	1.10683e-18	-0.0176473	0.00241338	-7.31226	2.62682e-13	-0.0220369	0.00200659	-10.9823	4.6497e-28	0.00470775	-0.0220369	0.00200659	7.78593e-25	37	7	5535302	7	5501828	F			NA	NA	FBXL18	NM_024963	Body	chr7:5534384-5534766	S_Shore			TRUE	7:5501812-5502241	7:5534203-5535349	Unclassified	NA
cg22496986	-0.0189532	0.00306848	-6.17675	6.54356e-10	-0.0269109	0.00290551	-9.26203	2.00587e-20	-0.023149	0.00210977	-10.9723	5.1937e-28	0.169815	-0.023149	0.00210977	8.66429e-25	37	17	3794573	17	3741322	R		rs34228146	NA	NA	CAMKK1;CAMKK1;CAMKK1	NM_172206;NM_172207;NM_032294	TSS1500;5'UTR;5'UTR	chr17:3795519-3796868	N_Shore			TRUE				NA
cg04463638	-0.027986	0.00321353	-8.70879	3.07136e-18	-0.0204508	0.00296898	-6.88814	5.65247e-12	-0.0239208	0.00218072	-10.9692	5.37472e-28	0.226926	-0.0239208	0.00218072	8.93283e-25	37	22	19512712	22	17892712	F			NA	TRUE	CLDN5;CLDN5;CLDN5;CLDN5	NM_001130861;NM_003277;NM_001130861;NM_003277	1stExon;1stExon;5'UTR;5'UTR	chr22:19510871-19512254	S_Shore			NA				NA
cg22925751	-0.00990002	0.0024103	-4.10739	4.00161e-05	-0.0299359	0.00257048	-11.646	2.40349e-31	-0.0192743	0.00175824	-10.9623	5.80295e-28	9.54256e-08	-0.0192743	0.00175824	9.58199e-25	37	12	93509137	12	92033268	F	rs73370164		NA	NA								TRUE				NA
cg17136255	-0.0267639	0.00295319	-9.06272	1.27233e-19	-0.0223552	0.00358253	-6.24004	4.37448e-10	-0.0249802	0.00227876	-10.9622	5.80833e-28	0.63708	-0.0249802	0.00227876	9.58199e-25	37	7	2516929	7	2483455	R			NA	NA								TRUE		7:2516630-2518294	Unclassified	NA
cg13544075	-0.0314123	0.00446127	-7.04112	1.90701e-12	-0.0407228	0.00477917	-8.52088	1.58345e-17	-0.0357476	0.00326119	-10.9615	5.85133e-28	0.362761	-0.0357476	0.00326119	9.6173e-25	37	9	139644102	9	138763923	R			NA	NA	LCN6	NM_198946	TSS1500	chr9:139640640-139640885	S_Shelf			NA				NA
cg01206410	-0.00964413	0.00213152	-4.52452	6.05316e-06	-0.0164264	0.00159431	-10.3031	6.82121e-25	-0.0139932	0.00127669	-10.9605	5.91479e-28	0.0389247	-0.0139932	0.00127669	9.68586e-25	37	1	236229809	1	234296432	R			NA	NA	NID1	NM_002508	TSS1500	chr1:236227682-236228817	S_Shore			NA		1:236229794-236230585	Unclassified	NA
cg00443981	-0.0258724	0.00383565	-6.74524	1.52778e-11	-0.0282395	0.00326706	-8.64371	5.44177e-18	-0.0272442	0.00248714	-10.954	6.35432e-28	0.895504	-0.0272442	0.00248714	1.03675e-24	37	17	58499679	17	55854461	F			NA	NA	C17orf64	NM_181707	TSS200	chr17:58498711-58499332	S_Shore			TRUE				NA
cg05797770	-0.0199319	0.00294617	-6.76535	1.32992e-11	-0.0270861	0.00308676	-8.77493	1.71017e-18	-0.0233424	0.00213123	-10.9525	6.46068e-28	0.245246	-0.0233424	0.00213123	1.05026e-24	37	1	16470667	1	16343254	F	rs74754043		NA	NA	EPHA2	NM_004431	Body					NA		1:16470559-16470891	Unclassified_Cell_type_specific	NA
cg01942816	-0.0238031	0.00307229	-7.74767	9.3591e-15	-0.0171296	0.00215768	-7.93891	2.03963e-15	-0.0193339	0.00176573	-10.9496	6.67666e-28	0.205999	-0.0193339	0.00176573	1.08142e-24	37	7	5535463	7	5501989	F			NA	NA	MIR589;FBXL18	NR_030318;NM_024963	Body;Body	chr7:5534384-5534766	S_Shore			NA	7:5501812-5502241			NA
cg16723994	-0.0210735	0.00312267	-6.74854	1.49341e-11	-0.0231778	0.00268391	-8.63584	5.82964e-18	-0.0222837	0.00203541	-10.948	6.7909e-28	0.877574	-0.0222837	0.00203541	1.09594e-24	37	17	56401623	17	53756622	F			NA	NA	BZRAP1;BZRAP1	NM_004758;NM_024418	Body;Body	chr17:56401728-56402343	N_Shore			TRUE				TRUE
cg08396193	-0.0158069	0.00260746	-6.06219	1.34278e-09	-0.0270402	0.00282514	-9.57129	1.05581e-21	-0.0209742	0.00191609	-10.9463	6.91898e-28	0.0139995	-0.0209742	0.00191609	1.10988e-24	37	7	27193709	7	27160234	F			NA	NA	HOXA7	NM_006896	3'UTR	chr7:27194583-27194827	N_Shore		CDMR	NA		7:27193699-27194198	Unclassified_Cell_type_specific	NA
cg00850538	-0.0179535	0.00262905	-6.82889	8.55716e-12	-0.0144595	0.00167594	-8.62772	6.25897e-18	-0.0154691	0.00141322	-10.946	6.94299e-28	0.533695	-0.0154691	0.00141322	1.10988e-24	37	2	36582038	2	36435542	F			NA	TRUE	CRIM1	NM_016441	TSS1500	chr2:36582397-36584260	N_Shore			NA				NA
cg02121447	-0.0169047	0.00300751	-5.62082	1.90048e-08	-0.0311734	0.00313282	-9.9506	2.50655e-23	-0.023748	0.00216958	-10.9459	6.95203e-28	0.00452703	-0.023748	0.00216958	1.10988e-24	37	20	44461113	20	43894520	R			NA	NA	SNX21;SNX21;SNX21;SNX21	NM_152897;NM_001042633;NM_001042632;NM_033421	TSS1500;TSS1500;TSS1500;TSS1500	chr20:44462383-44463169	N_Shore			NA				NA
cg07285481	-0.0170173	0.00244387	-6.96324	3.32543e-12	-0.0215583	0.00252362	-8.54263	1.31205e-17	-0.0192149	0.00175559	-10.945	7.02467e-28	0.433674	-0.0192149	0.00175559	1.11747e-24	37	16	81667167	16	80224668	F	rs34981866		NA	NA	CMIP;CMIP	NM_030629;NM_198390	Body;Body					TRUE		16:81666329-81667241	Promoter_Associated	NA
cg18917643	-0.0192136	0.00347821	-5.52399	3.31385e-08	-0.0314749	0.00321653	-9.78533	1.3017e-22	-0.0258228	0.00236153	-10.9348	7.86195e-28	0.0351136	-0.0258228	0.00236153	1.24621e-24	37	5	39476124	5	39511881	F			NA	NA								TRUE				NA
cg01264729	-0.0251251	0.00328215	-7.65508	1.93199e-14	-0.0243891	0.00312453	-7.80569	5.91757e-15	-0.024739	0.00226305	-10.9317	8.12871e-28	0.986898	-0.024739	0.00226305	1.28393e-24	37	16	14622974	16	14530475	R			NA	NA	PARN;PARN	NM_001134477;NM_002582	Body;Body					TRUE		16:14622697-14623846	Unclassified	TRUE
cg08263205	-0.019441	0.00260729	-7.45639	8.89243e-14	-0.0208113	0.00260136	-8.00016	1.24254e-15	-0.0201277	0.00184153	-10.9299	8.29713e-28	0.933127	-0.0201277	0.00184153	1.3059e-24	37	1	175854934	1	174121557	F			NA	NA								TRUE				NA
cg13847322	-0.0272963	0.00343916	-7.9369	2.07296e-15	-0.0268019	0.00356674	-7.5144	5.71732e-14	-0.0270581	0.00247573	-10.9293	8.34471e-28	0.995035	-0.0270581	0.00247573	1.30876e-24	37	9	137272766	9	136412587	F			NA	NA	RXRA	NM_002957	Body					TRUE				NA
cg06891775	-0.00998828	0.00229314	-4.35571	1.32633e-05	-0.0229322	0.00211461	-10.8446	2.11456e-27	-0.0169837	0.00155455	-10.9252	8.73809e-28	0.000182335	-0.0169837	0.00155455	1.36565e-24	37	10	80704982	10	80374988	F	rs78722328		NA	NA	LOC283050;LOC283050;LOC283050	NR_024431;NR_024429;NR_015429	Body;Body;Body					TRUE		10:80704796-80705101	Unclassified_Cell_type_specific	TRUE
cg20830848	-0.0175177	0.00262092	-6.68378	2.32859e-11	-0.0210541	0.00242075	-8.69735	3.39739e-18	-0.0194261	0.00177829	-10.924	8.84891e-28	0.611872	-0.0194261	0.00177829	1.37813e-24	37	7	134853645	7	134504185	R			NA	NA	C7orf49;C7orf49;C7orf49	NR_024185;NR_024186;NM_024033	Body;Body;Body	chr7:134854975-134855696	N_Shore			TRUE		7:134853565-134854514	Promoter_Associated	NA
cg06501835	-0.0202269	0.00242861	-8.32861	8.17957e-17	-0.0143265	0.00196289	-7.2987	2.90566e-13	-0.0166579	0.00152661	-10.9118	1.01283e-27	0.167765	-0.0166579	0.00152661	1.57188e-24	37	1	36589944	1	36362531	R			NA	NA				chr1:36590761-36591121	N_Shore			NA		1:36589884-36591181	Unclassified_Cell_type_specific	NA
cg27175509	-0.0114047	0.00240206	-4.74789	2.05547e-06	-0.0224847	0.00216155	-10.4021	2.42524e-25	-0.017527	0.00160677	-10.9082	1.05281e-27	0.00279951	-0.017527	0.00160677	1.62826e-24	37	2	149891051	2	149599297	F	rs7603165		NA	NA				chr2:149895022-149895808	N_Shelf			NA				NA
cg00016968	-0.0152943	0.00226043	-6.76609	1.32308e-11	-0.0159789	0.00186744	-8.55662	1.16225e-17	-0.0157012	0.00143968	-10.906	1.07879e-27	0.973105	-0.0157012	0.00143968	1.66268e-24	37	1	113250448	1	113051971	R			NA	TRUE	RHOC;RHOC;RHOC	NM_001042679;NM_175744;NM_001042678	TSS1500;TSS1500;TSS1500	chr1:113249342-113250198	S_Shore			NA				NA
cg06708720	-0.015292	0.00240761	-6.35154	2.13165e-10	-0.020522	0.0022866	-8.97488	2.83653e-19	-0.0180417	0.001658	-10.8816	1.4103e-27	0.28925	-0.0180417	0.001658	2.16391e-24	37	12	1099075	12	969336	F			NA	NA	ERC1;ERC1;ERC1;ERC1;ERC1	NM_178040;NR_027949;NR_027946;NR_027948;NM_178039	TSS1500;TSS1500;TSS1500;TSS1500;TSS1500	chr12:1099557-1100785	N_Shore		RDMR	NA				TRUE
cg11217654	-0.00702595	0.00193994	-3.62173	0.000292642	-0.0139905	0.00130952	-10.6837	1.21287e-26	-0.0118104	0.00108538	-10.8814	1.41372e-27	0.0119486	-0.0118104	0.00108538	2.16391e-24	37	11	9283463	11	9240039	R			NA	NA	DENND5A	NM_015213	Body	chr11:9286273-9287091	N_Shelf			NA				NA
cg06931612	-0.017297	0.00212419	-8.14286	3.86041e-16	-0.0149162	0.002055	-7.25848	3.91459e-13	-0.0160672	0.00147696	-10.8785	1.45865e-27	0.722917	-0.0160672	0.00147696	2.22503e-24	37	1	856914	1	846777	F			NA	NA				chr1:854765-854973	S_Shore			NA	1:846386-846879	1:856041-856983	Unclassified	NA
cg03403093	-0.00997467	0.0024628	-4.05013	5.11886e-05	-0.0303676	0.00262287	-11.578	5.32669e-31	-0.0195299	0.00179538	-10.8778	1.46996e-27	1.05643e-07	-0.0195299	0.00179538	2.23462e-24	37	2	99132041	2	98498473	R			NA	NA	INPP4A;INPP4A;INPP4A;INPP4A	NM_001566;NM_004027;NM_001134224;NM_001134225	5'UTR;5'UTR;5'UTR;5'UTR					TRUE				NA
cg00933182	-0.0189898	0.00280282	-6.77525	1.24194e-11	-0.0267547	0.00307612	-8.69757	3.39081e-18	-0.0225121	0.00207179	-10.866	1.67366e-27	0.175389	-0.0225121	0.00207179	2.53564e-24	37	17	43298345	17	40654128	R			NA	NA	FMNL1	NM_005892	TSS1500	chr17:43298725-43299640	N_Shore		RDMR	NA		17:43298159-43298346	Promoter_Associated_Cell_type_specific	NA
cg21422605	-0.0146463	0.00240717	-6.08444	1.16899e-09	-0.0233916	0.00250318	-9.34477	9.20876e-21	-0.018848	0.00173508	-10.8629	1.73067e-27	0.0419722	-0.018848	0.00173508	2.61313e-24	37	1	85313514	1	85086102	F			NA	NA	LPAR3	NM_012152	Body					TRUE				NA
cg21120249	-0.0195867	0.00320382	-6.11355	9.74392e-10	-0.0301792	0.00325557	-9.27002	1.86116e-20	-0.0247981	0.00228352	-10.8596	1.79543e-27	0.0679527	-0.0247981	0.00228352	2.70174e-24	37	9	139921971	9	139041792	R			NA	TRUE	C9orf139;C9orf139;ABCA2;ABCA2	NM_207511;NM_207511;NM_001606;NM_212533	5'UTR;1stExon;Body;Body	chr9:139922197-139923447	N_Shore			NA		9:139921780-139922052	Promoter_Associated_Cell_type_specific	NA
cg11316386	-0.0220639	0.00347792	-6.344	2.23876e-10	-0.0419146	0.00441858	-9.48599	2.40099e-21	-0.0296577	0.0027329	-10.8521	1.94883e-27	0.0019674	-0.0296577	0.0027329	2.9227e-24	37	1	247275808	1	245342431	R			NA	NA	C1orf229	NM_207401	TSS200	chr1:247274585-247275757	S_Shore			TRUE		1:247273921-247275897	Unclassified_Cell_type_specific	NA
cg11405200	-0.0209751	0.00335441	-6.253	4.02631e-10	-0.0323781	0.00352998	-9.17232	4.62968e-20	-0.026386	0.00243162	-10.8512	1.96879e-27	0.0644596	-0.026386	0.00243162	2.94273e-24	37	6	14212128	6	14320107	R			NA	NA				chr6:14211081-14211744	S_Shore			TRUE	6:14319834-14320108	6:14210614-14212383	Promoter_Associated	NA
cg13269964	-0.0133973	0.00251519	-5.32655	1.00095e-07	-0.0209196	0.00215181	-9.72184	2.43333e-22	-0.0177406	0.00163508	-10.85	1.99487e-27	0.0756023	-0.0177406	0.00163508	2.97175e-24	37	17	41924577	17	39280103	F			NA	TRUE	CD300LG;CD300LG;CD300LG;CD300LG;CD300LG;CD300LG;CD300LG;CD300LG	NM_001168323;NM_001168324;NM_001168324;NM_145273;NM_145273;NM_001168322;NM_001168323;NM_001168322	5'UTR;5'UTR;1stExon;1stExon;5'UTR;5'UTR;1stExon;1stExon					TRUE				NA
cg01803759	-0.0109477	0.00189398	-5.78026	7.4585e-09	-0.0175452	0.001844	-9.51474	1.82159e-21	-0.0143346	0.00132122	-10.8495	2.00441e-27	0.0443927	-0.0143346	0.00132122	2.97601e-24	37	1	27831295	1	27703882	F			NA	NA								TRUE				TRUE
cg06124793	-0.0302739	0.0031259	-9.68486	3.497e-22	-0.0154046	0.00251307	-6.12977	8.80077e-10	-0.0212421	0.0019586	-10.8456	2.09313e-27	0.00103642	-0.0212421	0.0019586	3.0974e-24	37	11	1939725	11	1896301	F		rs2974948	NA	NA	TNNT3;TNNT3;TNNT3;TNNT3	NM_006757;NM_001042782;NM_001042781;NM_001042780	TSS1500;TSS1500;TSS1500;TSS1500					NA				NA
cg16970926	-0.00932666	0.00206007	-4.52735	5.97282e-06	-0.0109061	0.00110417	-9.87722	5.22632e-23	-0.0105536	0.000973194	-10.8443	2.12163e-27	0.795865	-0.0105536	0.000973194	3.12918e-24	37	12	29381810	12	29273077	F			NA	NA	FAR2	NM_018099	5'UTR					TRUE				NA
cg01552919	-0.0170794	0.00270291	-6.3189	2.63426e-10	-0.0229934	0.00256813	-8.95335	3.44843e-19	-0.0201875	0.00186177	-10.8432	2.14812e-27	0.284223	-0.0201875	0.00186177	3.15779e-24	37	4	901847	4	891847	R			NA	NA	GAK	NM_005255	Body	chr4:899774-899985	S_Shore			TRUE	4:891685-892029			NA
cg14322224	-0.0179743	0.00302092	-5.94994	2.68236e-09	-0.0244802	0.00265909	-9.20621	3.3783e-20	-0.02164	0.00199599	-10.8417	2.18325e-27	0.270727	-0.02164	0.00199599	3.18865e-24	37	1	85931226	1	85703814	R			NA	TRUE	DDAH1;DDAH1	NM_012137;NM_001134445	TSS1500;5'UTR	chr1:85929940-85931168	S_Shore			NA				NA
cg03729092	-0.0175871	0.0028103	-6.25809	3.89719e-10	-0.0256108	0.00282068	-9.07963	1.0894e-19	-0.0215842	0.00199084	-10.8417	2.18343e-27	0.131288	-0.0215842	0.00199084	3.18865e-24	37	12	117029821	12	115514204	F	rs76062147		NA	NA								TRUE				NA
cg00241281	-0.0305945	0.00353674	-8.65049	5.12805e-18	-0.0220843	0.00326407	-6.76586	1.32519e-11	-0.0259987	0.00239866	-10.8389	2.25246e-27	0.209425	-0.0259987	0.00239866	3.27871e-24	37	14	105779794	14	104850839	R			NA	NA	PACS2;PACS2	NM_015197;NM_001100913	TSS1500;TSS1500	chr14:105780339-105782027	N_Shore			NA	14:104850839-104851060			NA
cg14699734	-0.02384	0.0034236	-6.96343	3.32094e-12	-0.0281579	0.0033727	-8.34877	6.89769e-17	-0.0260313	0.00240265	-10.8344	2.36531e-27	0.667899	-0.0260313	0.00240265	3.43176e-24	37	19	5806164	19	5757164	R			NA	NA				chr19:5803734-5806023	S_Shore			NA		19:5805920-5806167	Unclassified	NA
cg14601444	-0.0146681	0.00323021	-4.54092	5.60104e-06	-0.0383069	0.00347505	-11.0234	2.94723e-28	-0.0256255	0.00236593	-10.831	2.4536e-27	4.06981e-06	-0.0256255	0.00236593	3.54831e-24	37	2	74607536	2	74461044	F			NA	NA	DCTN1;DCTN1	NM_004082;NM_001135040	TSS200;TSS200					TRUE				TRUE
cg03693099	-0.0174059	0.00293076	-5.93903	2.86707e-09	-0.0222675	0.00243782	-9.1342	6.58913e-20	-0.0202794	0.00187419	-10.8203	2.75809e-27	0.443435	-0.0202794	0.00187419	3.97574e-24	37	9	135936901	9	134926722	R			NA	TRUE	CEL	NM_001807	TSS1500					NA				NA
cg18085636	-0.0210106	0.00293462	-7.15957	8.0929e-13	-0.0224972	0.00277219	-8.11531	4.84539e-16	-0.0217962	0.00201521	-10.8158	2.8966e-27	0.934449	-0.0217962	0.00201521	4.16193e-24	37	10	89993734	10	89983714	F			NA	NA								TRUE				NA
cg11961495	-0.0116897	0.00296291	-3.94534	7.96882e-05	-0.0363803	0.00314164	-11.58	5.20274e-31	-0.0233127	0.00215551	-10.8154	2.91038e-27	7.96985e-08	-0.0233127	0.00215551	4.16828e-24	37	10	80873797	10	80543803	F	rs35273092		NA	NA	ZMIZ1	NM_020338	5'UTR					TRUE				TRUE
cg04774505	-0.01715	0.00258038	-6.64633	3.00501e-11	-0.0222757	0.00258102	-8.63056	6.10514e-18	-0.0197122	0.00182483	-10.8022	3.36e-27	0.372993	-0.0197122	0.00182483	4.7968e-24	37	14	24549943	14	23619783	F			NA	NA	NRL	NM_006177	3'UTR	chr14:24550317-24551148	N_Shore			NA				TRUE
cg17094065	-0.0314487	0.00401808	-7.82681	5.00393e-15	-0.0308418	0.00415311	-7.4262	1.11758e-13	-0.0311553	0.00288777	-10.7887	3.89172e-27	0.9945	-0.0311553	0.00288777	5.53815e-24	37	12	53443584	12	51729851	F			NA	NA	TENC1;TENC1;TENC1	NM_170754;NM_198316;NM_015319	TSS1500;5'UTR;Body	chr12:53441384-53441706	S_Shore			NA				TRUE
cg24679348	-0.0157311	0.00218554	-7.19782	6.11832e-13	-0.0151571	0.00188561	-8.0383	9.10969e-16	-0.015402	0.00142769	-10.7881	3.91779e-27	0.980418	-0.015402	0.00142769	5.55749e-24	37	3	9995002	3	9970002	R			NA	NA	PRRT3	NM_207351	TSS1500	chr3:9993730-9994136	S_Shore			NA				NA
cg03089870	-0.0272422	0.00350121	-7.78082	7.20586e-15	-0.0264419	0.00354145	-7.46642	8.24043e-14	-0.0268467	0.00248983	-10.7825	4.16323e-27	0.98717	-0.0268467	0.00248983	5.88691e-24	37	6	17988960	6	18096939	F			NA	NA	KIF13A;KIF13A;KIF13A;KIF13A	NM_001105567;NM_001105566;NM_001105568;NM_022113	TSS1500;TSS1500;TSS1500;TSS1500	chr6:17987415-17988405	S_Shore			NA	6:18096840-18096960			NA
cg03845837	-0.0265591	0.00390689	-6.79803	1.06061e-11	-0.0305156	0.00363418	-8.39684	4.58651e-17	-0.0286803	0.00266094	-10.7782	4.36183e-27	0.759643	-0.0286803	0.00266094	6.14822e-24	37	16	67203406	16	65760907	F			NA	NA	HSF4;HSF4	NM_001040667;NM_001538	Body;Body	chr16:67204208-67204637	N_Shore		RDMR	NA		16:67203266-67204985	Unclassified	NA
cg06855485	-0.0125144	0.00349673	-3.5789	0.000345049	-0.0359477	0.00317814	-11.3109	1.1584e-29	-0.025347	0.00235187	-10.7774	4.40186e-27	4.56614e-06	-0.025347	0.00235187	6.18507e-24	37	4	144303008	4	144522458	F			NA	NA	GAB1;GAB1	NM_002039;NM_207123	Body;Body					TRUE				NA
cg12371924	-0.0252918	0.00443736	-5.69975	1.19983e-08	-0.03933	0.00417249	-9.42603	4.25911e-21	-0.0327424	0.00303972	-10.7715	4.69276e-27	0.0702324	-0.0327424	0.00303972	6.57309e-24	37	12	25102469	12	24993736	F			NA	NA	BCAT1	NM_005504	TSS200	chr12:25101607-25102073	S_Shore			NA		12:25101345-25102494	Promoter_Associated	NA
cg01871427	-0.0172824	0.00410248	-4.21266	2.52386e-05	-0.0412253	0.00381922	-10.7942	3.66759e-27	-0.0301089	0.00279538	-10.771	4.7208e-27	0.000109066	-0.0301089	0.00279538	6.59163e-24	37	12	90341955	12	88866086	F			NA	NA								TRUE				NA
cg19251242	-0.014465	0.00200194	-7.2255	4.99255e-13	-0.0142333	0.00178203	-7.98713	1.38117e-15	-0.0143357	0.00133107	-10.7701	4.76583e-27	0.996269	-0.0143357	0.00133107	6.63371e-24	37	1	28198712	1	28071299	F			NA	NA	C1orf38;C1orf38;C1orf38	NM_001105556;NM_004848;NM_001039477	TSS1500;TSS1500;TSS1500	chr1:28199031-28199257	N_Shore			NA		1:28198541-28200383	Promoter_Associated	TRUE
cg19126615	-0.0145741	0.00264778	-5.50427	3.70702e-08	-0.0250367	0.00258675	-9.6788	3.71033e-22	-0.0199273	0.00185031	-10.7697	4.78377e-27	0.0184164	-0.0199273	0.00185031	6.63794e-24	37	11	47290188	11	47246764	F	rs1050945	rs61896016	NA	NA	MADD;MADD;NR1H3;MADD;MADD;MADD;NR1H3;MADD;NR1H3;MADD;MADD;MADD;MADD	NM_130472;NM_130475;NM_005693;NM_001135943;NM_130471;NM_130474;NM_001130102;NM_130473;NM_001130101;NM_003682;NM_130476;NM_130470;NM_001135944	TSS1500;TSS1500;Body;TSS1500;TSS1500;TSS1500;Body;TSS1500;Body;TSS1500;TSS1500;TSS1500;TSS1500	chr11:47291200-47291858	N_Shore		CDMR	NA		11:47290158-47291841	Promoter_Associated	NA
cg03159676	-0.0343244	0.00435249	-7.88615	3.11653e-15	-0.0355236	0.0048447	-7.33247	2.25946e-13	-0.03486	0.00323775	-10.7667	4.94216e-27	0.983189	-0.03486	0.00323775	6.81773e-24	37	16	85600536	16	84158037	F			NA	NA								NA	16:84157503-84158319			NA
cg05454635	-0.0183184	0.00280731	-6.52524	6.78913e-11	-0.0201576	0.00234971	-8.57878	9.58841e-18	-0.0193999	0.00180184	-10.7667	4.94396e-27	0.881434	-0.0193999	0.00180184	6.81773e-24	37	15	74657911	15	72444964	R			NA	NA	CYP11A1;CYP11A1	NM_000781;NM_001099773	Body;5'UTR	chr15:74658038-74658574	N_Shore			TRUE				TRUE
cg03224418	-0.0254301	0.0031157	-8.1619	3.29802e-16	-0.0223424	0.00316932	-7.04958	1.79462e-12	-0.0239126	0.00222185	-10.7625	5.17722e-27	0.785579	-0.0239126	0.00222185	7.11736e-24	37	20	62611858	20	62082302	F	rs75097987		NA	TRUE	SAMD10;PRPF6	NM_080621;NM_012469	TSS1500;TSS1500	chr20:62612300-62612787	N_Shore			TRUE		20:62610540-62612991	Promoter_Associated	NA
cg05267118	-0.017942	0.00248885	-7.20897	5.63772e-13	-0.0204208	0.00254908	-8.01103	1.13755e-15	-0.0191518	0.0017808	-10.7546	5.63707e-27	0.78502	-0.0191518	0.0017808	7.7257e-24	37	11	2907884	11	2864460	R			NA	NA	CDKN1C;CDKN1C;CDKN1C	NM_000076;NM_001122631;NM_001122630	TSS1500;TSS1500;TSS1500	chr11:2905023-2907024	S_Shore			NA				NA
cg06856687	-0.0295962	0.00410128	-7.21632	5.34135e-13	-0.0355525	0.00443079	-8.02395	1.02399e-15	-0.0323446	0.0030098	-10.7464	6.15996e-27	0.614698	-0.0323446	0.0030098	8.41644e-24	37	20	44934509	20	44367916	F			NA	NA				chr20:44935932-44937310	N_Shore		RDMR	NA				NA
cg18204200	-0.0216726	0.00317253	-6.83132	8.41365e-12	-0.0247736	0.00297803	-8.31879	8.88623e-17	-0.0233211	0.00217129	-10.7406	6.55874e-27	0.775725	-0.0233211	0.00217129	8.93388e-24	37	14	67999431	14	67069184	R			NA	NA	PLEKHH1	NM_020715	TSS1500	chr14:67999568-68000440	N_Shore			NA		14:67999374-67999507	Unclassified_Cell_type_specific	NA
cg21545013	-0.0191272	0.00365203	-5.23742	1.62834e-07	-0.0262672	0.00276377	-9.5041	2.0178e-21	-0.0236671	0.00220383	-10.7391	6.66936e-27	0.296655	-0.0236671	0.00220383	9.05688e-24	37	1	8407891	1	8330478	R			NA	NA				chr1:8403697-8404102	S_Shelf			NA				NA
cg04368724	-0.0223909	0.00346098	-6.46952	9.83123e-11	-0.027939	0.0032318	-8.64501	5.38017e-18	-0.0253547	0.0023621	-10.734	7.04994e-27	0.503399	-0.0253547	0.0023621	9.54459e-24	37	6	31760593	6	31868572	F			NA	NA	VARS	NM_006295	Body	chr6:31763240-31763905	N_Shelf			NA				NA
cg13280788	-0.0108712	0.00249363	-4.3596	1.30299e-05	-0.0268806	0.00248718	-10.8076	3.16714e-27	-0.0188966	0.00176098	-10.7308	7.29955e-27	3.26055e-05	-0.0188966	0.00176098	9.85258e-24	37	17	46652179	17	44007178	R			NA	NA	HOXB3	NM_002146	TSS1500	chr17:46654053-46654369	N_Shore			NA				NA
cg15329642	-0.0217746	0.00338706	-6.42876	1.28649e-10	-0.0258802	0.00299562	-8.63934	5.65368e-18	-0.0240782	0.00224391	-10.7305	7.3229e-27	0.66219	-0.0240782	0.00224391	9.85423e-24	37	1	45308298	1	45080885	R			NA	TRUE	PTCH2;PTCH2	NM_001166292;NM_003738	Body;Body	chr1:45308543-45309159	N_Shore			NA				NA
cg16505891	-0.0106123	0.00321955	-3.2962	0.000980005	-0.0291032	0.00261212	-11.1416	7.86949e-29	-0.0217631	0.00202847	-10.7289	7.45122e-27	4.79239e-05	-0.0217631	0.00202847	9.99671e-24	37	14	91859797	14	90929550	F			TRUE	NA	CCDC88C	NM_001080414	Body					NA				NA
cg24351658	-0.0116121	0.00246259	-4.71539	2.41245e-06	-0.0187236	0.00189091	-9.90189	4.08474e-23	-0.0160859	0.00149978	-10.7255	7.7279e-27	0.072573	-0.0160859	0.00149978	1.03368e-23	37	1	42126724	1	41899311	R			NA	NA	HIVEP3;HIVEP3	NM_024503;NM_001127714	5'UTR;5'UTR	chr1:42127380-42128632	N_Shore		RDMR	NA				NA
cg02727079	-0.0233144	0.00390159	-5.9756	2.2924e-09	-0.0468663	0.00484666	-9.66981	4.05121e-22	-0.0325754	0.0030392	-10.7184	8.34111e-27	0.000773774	-0.0325754	0.0030392	1.11236e-23	37	6	17986167	6	18094146	R			NA	NA	KIF13A;KIF13A;KIF13A;KIF13A	NM_022113;NM_001105567;NM_001105568;NM_001105566	Body;Body;Body;Body	chr6:17987415-17988405	N_Shore			NA				NA
cg04834097	-0.0205613	0.00305421	-6.73213	1.67196e-11	-0.0208924	0.00250567	-8.33807	7.5512e-17	-0.0207592	0.00193717	-10.7162	8.53968e-27	0.996494	-0.0207592	0.00193717	1.13544e-23	37	7	63774078	7	63411513	R			NA	NA	LOC728927	NM_001170905	5'UTR					NA		7:63774065-63774850	Promoter_Associated	TRUE
cg01558110	-0.0241685	0.00266746	-9.06049	1.29871e-19	-0.0369755	0.00613146	-6.03045	1.635e-09	-0.0262067	0.00244602	-10.714	8.74756e-27	0.159735	-0.0262067	0.00244602	1.15962e-23	37	22	50607681	22	48949808	R			NA	NA	PANX2;PANX2;PANX2	NM_001160300;NM_052839;NR_027691	TSS1500;TSS1500;TSS1500	chr22:50607823-50608040	N_Shore		RDMR	NA		22:50607471-50607682	Unclassified_Cell_type_specific	TRUE
cg11205173	-0.0140999	0.00251897	-5.5975	2.1747e-08	-0.02615	0.00269761	-9.69375	3.20548e-22	-0.0197128	0.0018411	-10.7071	9.42982e-27	0.00484572	-0.0197128	0.0018411	1.24635e-23	37	4	1775077	4	1744875	R			NA	NA				chr4:1772006-1772265	S_Shelf			NA		4:1774570-1775219	Unclassified_Cell_type_specific	NA
cg21160357	-0.0189242	0.0033198	-5.70041	1.1952e-08	-0.0297439	0.00317718	-9.36172	7.8448e-21	-0.0245715	0.00229537	-10.7048	9.665e-27	0.0625375	-0.0245715	0.00229537	1.27366e-23	37	7	47522272	7	47488797	R			NA	NA	TNS3	NM_022748	5'UTR					TRUE				TRUE
cg27314669	-0.0235704	0.00266863	-8.83238	1.02475e-18	-0.0157978	0.00246294	-6.4142	1.41565e-10	-0.019373	0.00180992	-10.7038	9.76645e-27	0.101215	-0.019373	0.00180992	1.28323e-23	37	1	156822430	1	155089054	R			NA	NA	NTRK1;INSRR	NM_001007792;NM_014215	Body;Body	chr1:156818622-156819192	S_Shelf			TRUE				TRUE
cg16014606	-0.0169926	0.00334684	-5.0772	3.83037e-07	-0.0390261	0.00375676	-10.3882	2.80532e-25	-0.0267421	0.00249898	-10.7012	1.00479e-26	6.84895e-05	-0.0267421	0.00249898	1.31633e-23	37	11	10715221	11	10671797	F			NA	NA	MRVI1;MRVI1;MRVI1;MRVI1;MRVI1	NM_001100163;NM_001100163;NM_130385;NM_130385;NM_001100167	1stExon;5'UTR;1stExon;5'UTR;TSS200			low-CpG:10671608-10672092		TRUE				NA
cg23384027	-0.0214491	0.00263893	-8.12796	4.36591e-16	-0.0183037	0.00261397	-7.00228	2.5183e-12	-0.0198615	0.00185712	-10.6948	1.07665e-26	0.698692	-0.0198615	0.00185712	1.40633e-23	37	12	54688344	12	52974611	F			NA	NA	NFE2;NFE2	NM_001136023;NM_006163	Body;Body					NA		12:54687649-54689089	Promoter_Associated	TRUE
cg23781334	-0.0130959	0.00202531	-6.4661	1.00564e-10	-0.0150164	0.00175729	-8.54524	1.2827e-17	-0.0141916	0.00132731	-10.692	1.1097e-26	0.773745	-0.0141916	0.00132731	1.44526e-23	37	4	1772062	4	1741860	R			NA	NA				chr4:1772006-1772265	Island			NA	4:1741807-1742048			NA
cg13982037	-0.0173453	0.00328342	-5.28268	1.27307e-07	-0.0301326	0.00310405	-9.70754	2.80027e-22	-0.0240978	0.00225564	-10.6833	1.21811e-26	0.0182311	-0.0240978	0.00225564	1.58183e-23	37	6	119862526	6	119904225	F			NA	NA								TRUE				NA
cg26002437	-0.0118708	0.00216093	-5.49336	3.94357e-08	-0.0107659	0.00117365	-9.17299	4.60056e-20	-0.0110175	0.00103135	-10.6826	1.22721e-26	0.903986	-0.0110175	0.00103135	1.58901e-23	37	10	45473231	10	44793237	R			NA	NA	C10orf10;RASSF4	NM_007021;NM_032023	Body;Body	chr10:45470022-45470291	S_Shelf			NA				NA
cg19368031	-0.013028	0.00278276	-4.68167	2.84544e-06	-0.0208425	0.0021142	-9.85832	6.30959e-23	-0.0179826	0.00168345	-10.682	1.23607e-26	0.0820909	-0.0179826	0.00168345	1.59585e-23	37	10	76688843	10	76358849	F			NA	NA	MYST4	NM_012330	Body					TRUE				NA
cg09667606	0.0225318	0.00259759	8.67412	4.16777e-18	0.0153859	0.00234891	6.55025	5.7442e-11	0.0186005	0.00174223	10.6763	1.31458e-26	0.124716	0.0186005	0.00174223	1.69231e-23	37	6	158507930	6	158427918	R			NA	NA	SYNJ2	NM_003898	Body	chr6:158507719-158508126	Island			TRUE	6:158427813-158428177			NA
cg19699090	-0.0183785	0.00314536	-5.84303	5.12583e-09	-0.0251676	0.00277169	-9.08025	1.08331e-19	-0.0222001	0.00207951	-10.6756	1.32336e-26	0.26948	-0.0222001	0.00207951	1.6987e-23	37	6	36808894	6	36916872	R		rs55729134	NA	NA				chr6:36806881-36807217	S_Shore			NA				TRUE
cg00581154	-0.0236618	0.00301403	-7.85058	4.14132e-15	-0.0252022	0.00348387	-7.23397	4.69062e-13	-0.0243212	0.00227939	-10.6701	1.4054e-26	0.94563	-0.0243212	0.00227939	1.79883e-23	37	1	3123695	1	3113555	R			NA	NA	PRDM16;PRDM16	NM_022114;NM_199454	Body;Body					NA	1:3113154-3113614			NA
cg26781524	-0.0197682	0.00336113	-5.88142	4.06755e-09	-0.0289684	0.0031759	-9.12131	7.42227e-20	-0.0246288	0.00230841	-10.6692	1.41896e-26	0.138185	-0.0246288	0.00230841	1.81097e-23	37	16	81272080	16	79829581	R			NA	NA	BCMO1	NM_017429	TSS1500					TRUE				NA
cg23371208	-0.0128783	0.00219425	-5.86912	4.38103e-09	-0.0213565	0.00229632	-9.30033	1.40005e-20	-0.0169248	0.00158643	-10.6685	1.42873e-26	0.0283626	-0.0169248	0.00158643	1.81824e-23	37	11	57408514	11	57165090	F			NA	NA	MIR130A	NR_029673	TSS200					NA				TRUE
cg15488143	-0.00875624	0.00184047	-4.7576	1.95909e-06	-0.0132755	0.00136218	-9.74577	1.92314e-22	-0.0116761	0.00109491	-10.6639	1.50125e-26	0.142595	-0.0116761	0.00109491	1.90508e-23	37	7	128924101	7	128711337	F	rs35183043		NA	NA	AHCYL2;AHCYL2	NM_001130720;NM_015328	Body;Body					TRUE				NA
cg05302489	-0.039652	0.00442062	-8.96977	2.97129e-19	-0.0268941	0.00440505	-6.10528	1.02618e-09	-0.0332505	0.00312033	-10.6561	1.63333e-26	0.123736	-0.0332505	0.00312033	2.06681e-23	37	6	31760426	6	31868405	F			NA	NA	VARS	NM_006295	Body	chr6:31763240-31763905	N_Shelf			NA				NA
cg16646298	-0.0259367	0.00362528	-7.15441	8.40342e-13	-0.0306375	0.00385838	-7.94052	2.0134e-15	-0.0281408	0.00264202	-10.6512	1.72049e-26	0.674233	-0.0281408	0.00264202	2.17093e-23	37	6	30698987	6	30806966	R			NA	NA	FLOT1	NM_005803	Body					NA		6:30698505-30699531	Promoter_Associated	TRUE
cg18877271	-0.0257865	0.00390946	-6.59593	4.22595e-11	-0.0435124	0.00493125	-8.8238	1.10642e-18	-0.0326277	0.00306352	-10.6504	1.73583e-26	0.0189274	-0.0326277	0.00306352	2.18409e-23	37	11	1952638	11	1909214	R			NA	NA	TNNT3;TNNT3;TNNT3;TNNT3	NM_001042781;NM_006757;NM_001042780;NM_001042782	Body;Body;Body;Body	chr11:1950353-1950658	S_Shore			NA	11:1909189-1909342			NA
cg04982488	-0.0167797	0.00273297	-6.13972	8.26664e-10	-0.0258835	0.00288087	-8.98464	2.59591e-19	-0.0210919	0.00198273	-10.6378	1.98661e-26	0.0722218	-0.0210919	0.00198273	2.4926e-23	37	10	116103698	10	116093688	F			NA	NA	AFAP1L2;AFAP1L2	NM_032550;NM_001001936	Body;Body					TRUE				NA
cg13984060	-0.0222053	0.0033615	-6.60576	3.95493e-11	-0.0229422	0.00275153	-8.33797	7.5577e-17	-0.0226465	0.00212919	-10.6362	2.02186e-26	0.985714	-0.0226465	0.00212919	2.5297e-23	37	8	145018816	8	145090804	R			NA	NA	PLEC1;PLEC1;PLEC1;PLEC1;PLEC1;PLEC1	NM_000445;NM_201378;NM_201381;NM_201379;NM_201382;NM_201380	Body;Body;1stExon;Body;TSS1500;Body	chr8:145018815-145019214	Island			TRUE		8:145018797-145018936	Unclassified_Cell_type_specific	NA
cg07722360	-0.0389144	0.00579751	-6.71225	1.91641e-11	-0.0379725	0.004602	-8.2513	1.56681e-16	-0.0383366	0.00360446	-10.6359	2.02887e-26	0.991937	-0.0383366	0.00360446	2.53136e-23	37	20	17691454	20	17639454	F			NA	NA	BANF2;BANF2;BANF2	NM_001014977;NM_178477;NM_001159495	5'UTR;5'UTR;Body					TRUE				NA
cg10681525	-0.0114115	0.00236608	-4.82296	1.4144e-06	-0.0257034	0.00248241	-10.3542	4.00486e-25	-0.0182147	0.00171272	-10.635	2.04883e-26	0.00016928	-0.0182147	0.00171272	2.54912e-23	37	3	186570987	3	188053681	R			NA	NA	ADIPOQ	NM_004797	Body					NA				NA
cg04890480	-0.0155586	0.00291704	-5.3337	9.62301e-08	-0.0277528	0.00287124	-9.66579	4.21342e-22	-0.0217522	0.00204628	-10.6302	2.15762e-26	0.0118206	-0.0217522	0.00204628	2.677e-23	37	1	181073734	1	179340357	R			NA	NA				chr1:181073917-181075002	N_Shore			NA				NA
cg02903680	-0.0242766	0.00401013	-6.05381	1.41459e-09	-0.0357216	0.00398408	-8.9661	3.07204e-19	-0.0300364	0.00282633	-10.6273	2.22374e-26	0.128781	-0.0300364	0.00282633	2.75137e-23	37	15	85526198	15	83327202	F	rs74024775		NA	NA	PDE8A;PDE8A	NM_173454;NM_002605	Body;Body	chr15:85523512-85525865	S_Shore			NA				NA
cg20542619	-0.0147722	0.00312246	-4.73095	2.23471e-06	-0.0275616	0.00275776	-9.99421	1.61578e-23	-0.0219571	0.002067	-10.6227	2.33775e-26	0.0089828	-0.0219571	0.002067	2.88442e-23	37	18	77289104	18	75390092	F	rs1804953		NA	NA	NFATC1;NFATC1;NFATC1;NFATC1	NM_172388;NM_172387;NM_172389;NM_006162	3'UTR;3'UTR;3'UTR;3'UTR	chr18:77289018-77289464	Island			NA	18:75389970-75390203	18:77288475-77289295	Gene_Associated	NA
cg19258882	-0.0145926	0.0028156	-5.18275	2.18642e-07	-0.0286243	0.00289187	-9.8982	4.23836e-23	-0.021421	0.00201735	-10.6183	2.4488e-26	0.00237431	-0.021421	0.00201735	3.0131e-23	37	12	56472805	12	54759072	F			NA	TRUE	ERBB3;ERBB3	NM_001982;NM_001005915	TSS1500;TSS1500	chr12:56472792-56474393	Island			NA		12:56472390-56474357	Unclassified	NA
cg03126058	-0.0227841	0.00341757	-6.66677	2.61488e-11	-0.0358696	0.00416961	-8.60263	7.79125e-18	-0.0280425	0.00264316	-10.6094	2.69403e-26	0.0525718	-0.0280425	0.00264316	3.3057e-23	37	1	3282757	1	3272617	F	rs77953771		NA	NA	PRDM16;PRDM16	NM_022114;NM_199454	Body;Body					NA	1:3272273-3272934			NA
cg26803969	-0.0099494	0.00187177	-5.31552	1.06356e-07	-0.0168733	0.0017646	-9.56211	1.15375e-21	-0.0136152	0.00128398	-10.604	2.85621e-26	0.0267191	-0.0136152	0.00128398	3.49392e-23	37	2	28579423	2	28432927	F			NA	NA								TRUE		2:28579219-28579467	Unclassified_Cell_type_specific	TRUE
cg00245454	-0.0142425	0.0027984	-5.08952	3.58975e-07	-0.0279282	0.0028151	-9.92087	3.37812e-23	-0.0210447	0.00198465	-10.6037	2.86311e-26	0.00262209	-0.0210447	0.00198465	3.49392e-23	37	4	159746160	4	159965610	R			NA	NA	FNIP2	NM_020840	Body					TRUE				NA
cg25994988	-0.0170175	0.00286947	-5.93054	3.01944e-09	-0.0260223	0.00287103	-9.06375	1.26044e-19	-0.0215174	0.00202957	-10.602	2.91813e-26	0.0853784	-0.0215174	0.00202957	3.55133e-23	37	11	122652382	11	122157592	F			NA	NA	UBASH3B	NM_032873	Body					TRUE		11:122651405-122652781	Unclassified	TRUE
cg22161562	-0.0273878	0.00390579	-7.0121	2.34772e-12	-0.0436282	0.005239	-8.32758	8.25131e-17	-0.0331896	0.00313135	-10.5991	3.00762e-26	0.045582	-0.0331896	0.00313135	3.65027e-23	37	2	25198596	2	25052100	R			NA	NA				chr2:25194140-25195214	S_Shelf			NA		2:25198343-25198674	Unclassified_Cell_type_specific	NA
cg21534578	-0.0178322	0.00268019	-6.65333	2.86526e-11	-0.0206888	0.00249726	-8.2846	1.18509e-16	-0.0193613	0.00182708	-10.5969	3.08168e-26	0.737837	-0.0193613	0.00182708	3.72999e-23	37	1	197745159	1	196011782	R			NA	NA	DENND1B;DENND1B	NM_144977;NM_001142795	TSS1500;TSS1500	chr1:197743931-197744788	S_Shore			TRUE		1:197745048-197745377	Promoter_Associated	NA
cg24217948	-0.0245926	0.00423782	-5.80312	6.50934e-09	-0.0390512	0.00425511	-9.17747	4.41324e-20	-0.0317925	0.00300269	-10.588	3.38759e-26	0.05512	-0.0317925	0.00300269	4.08914e-23	37	18	42261980	18	40515978	R			NA	NA	SETBP1;SETBP1	NM_001130110;NM_015559	5'UTR;5'UTR	chr18:42258983-42260795	S_Shore		RDMR	TRUE				NA
cg13463639	-0.0216924	0.00324604	-6.68275	2.34506e-11	-0.0229474	0.00280095	-8.19272	2.55378e-16	-0.0224118	0.00212061	-10.5685	4.16911e-26	0.958067	-0.0224118	0.00212061	5.01891e-23	37	11	417907	11	407907	F			NA	NA	SIGIRR;SIGIRR	NM_001135053;NM_021805	TSS1500;TSS1500	chr11:416419-417650	S_Shore			NA				NA
cg08973950	-0.027357	0.00396024	-6.90791	4.91842e-12	-0.0343735	0.00425085	-8.08626	6.15238e-16	-0.0306172	0.00289761	-10.5664	4.26668e-26	0.482251	-0.0306172	0.00289761	5.12252e-23	37	7	1083309	7	1049835	F	rs77116012		NA	NA	C7orf50;C7orf50;C7orf50	NM_001134395;NM_032350;NM_001134396	Body;Body;Body	chr7:1084387-1084595	N_Shore			NA	7:1049652-1050000	7:1083296-1085050	Promoter_Associated	NA
cg20638525	-0.0185517	0.0027743	-6.68699	2.27804e-11	-0.0242349	0.00292263	-8.29216	1.1121e-16	-0.0212455	0.00201212	-10.5587	4.62876e-26	0.369911	-0.0212455	0.00201212	5.54229e-23	37	11	45043197	11	44999773	F			NA	NA								TRUE				NA
cg08075452	-0.0196772	0.0042908	-4.5859	4.52043e-06	-0.0329048	0.00335387	-9.81098	1.00983e-22	-0.0278881	0.00264243	-10.554	4.86902e-26	0.0523581	-0.0278881	0.00264243	5.81434e-23	37	3	184056843	3	185539537	R			NA	NA	FAM131A;FAM131A	NM_001171093;NM_144635	5'UTR;Body	chr3:184056419-184056671	S_Shore			NA				NA
cg10529555	-0.0261589	0.00403625	-6.48099	9.11223e-11	-0.0392345	0.00456459	-8.59539	8.29801e-18	-0.0318965	0.00302368	-10.5489	5.1404e-26	0.100005	-0.0318965	0.00302368	6.11272e-23	37	1	205254523	1	203521146	R			NA	NA								TRUE				NA
cg18725681	-0.0139608	0.00246478	-5.66412	1.47781e-08	-0.0197127	0.00217349	-9.06962	1.19431e-19	-0.0171966	0.0016302	-10.5488	5.14634e-26	0.216144	-0.0171966	0.0016302	6.11272e-23	37	20	42940213	20	42373627	R			NA	NA	FITM2	NM_001080472	TSS1500	chr20:42939450-42940043	S_Shore			NA		20:42938581-42940393	Promoter_Associated	NA
cg09198200	-0.0186883	0.00264105	-7.07609	1.48276e-12	-0.0195127	0.00249397	-7.82393	5.11975e-15	-0.0191241	0.00181327	-10.5467	5.25952e-26	0.974578	-0.0191241	0.00181327	6.23055e-23	37	2	208123481	2	207831726	R			NA	NA								TRUE				TRUE
cg00944421	-0.0233312	0.00519753	-4.48891	7.15901e-06	-0.0480256	0.00472197	-10.1707	2.68024e-24	-0.0368596	0.003495	-10.5464	5.27832e-26	0.00206362	-0.0368596	0.003495	6.23623e-23	37	16	68269483	16	66826984	F			NA	NA	ESRP2	NM_024939	Body	chr16:68269010-68272143	Island		RDMR	NA	16:66826526-66829595			NA
cg14571710	-0.0188101	0.0023834	-7.89211	2.97116e-15	-0.0181437	0.00259329	-6.99638	2.62661e-12	-0.0185049	0.00175484	-10.5451	5.35206e-26	0.98226	-0.0185049	0.00175484	6.30662e-23	37	6	30655896	6	30763875	F			NA	NA	KIAA1949;NRM;KIAA1949	NM_001134870;NM_007243;NM_133471	TSS1500;3'UTR;TSS1500	chr6:30654392-30654934	S_Shore			NA		6:30655477-30656126	Promoter_Associated	NA
cg02850815	0.0271806	0.00297417	9.13887	6.31106e-20	0.0164931	0.00281237	5.86447	4.50581e-09	0.0215382	0.00204345	10.5401	5.64399e-26	0.0330882	0.0215382	0.00204345	6.63307e-23	37	8	144896183	8	144968171	F			NA	NA	SCRIB;SCRIB;MIR937	NM_015356;NM_182706;NR_030633	Body;Body;TSS1500	chr8:144897283-144898354	N_Shore			NA				NA
cg13705284	-0.0191097	0.00304432	-6.27717	3.44794e-10	-0.029043	0.00332193	-8.74281	2.27384e-18	-0.023644	0.0022444	-10.5347	5.97806e-26	0.0880414	-0.023644	0.0022444	7.0072e-23	37	3	58523313	3	58498353	F	rs5021434		NA	TRUE	ACOX2	NM_003500	TSS1500					NA				NA
cg07797660	-0.0132559	0.00270613	-4.89846	9.65905e-07	-0.031172	0.00302081	-10.3191	5.77733e-25	-0.0212325	0.00201563	-10.5339	6.02688e-26	5.78647e-05	-0.0212325	0.00201563	7.04588e-23	37	1	3239139	1	3228999	R			NA	NA	PRDM16;PRDM16	NM_022114;NM_199454	Body;Body	chr1:3239915-3240261	N_Shore			NA				NA
cg17284119	-0.020085	0.00328705	-6.11035	9.94125e-10	-0.0236028	0.00273995	-8.61433	7.03534e-18	-0.0221606	0.00210465	-10.5294	6.32688e-26	0.713275	-0.0221606	0.00210465	7.37724e-23	37	6	110644424	6	110751117	R			NA	NA	C6orf186	NM_001123364	Body					TRUE				NA
cg04051152	-0.0198211	0.00321097	-6.17295	6.70289e-10	-0.0253569	0.00294052	-8.62326	6.50744e-18	-0.0228319	0.00216858	-10.5285	6.38425e-26	0.44563	-0.0228319	0.00216858	7.4247e-23	37	12	12418005	12	12309272	R			NA	NA	LRP6	NM_002336	Body	chr12:12419679-12420541	N_Shore		RDMR	NA				NA
cg10788371	-0.02352	0.00378809	-6.20893	5.33482e-10	-0.035912	0.00408651	-8.78795	1.52318e-18	-0.029247	0.0027781	-10.5277	6.43731e-26	0.0843391	-0.029247	0.0027781	7.46692e-23	37	11	76381040	11	76058688	F			NA	NA	LRRC32;LRRC32;LRRC32	NM_001128922;NM_005512;NM_005512	5'UTR;1stExon;5'UTR	chr11:76381449-76382295	N_Shore	low-CpG:76058599-76058717		NA				TRUE
cg21109038	-0.0200422	0.00351892	-5.69557	1.22961e-08	-0.0206548	0.00233276	-8.8542	8.42894e-19	-0.0204678	0.00194433	-10.5269	6.49507e-26	0.989531	-0.0204678	0.00194433	7.51434e-23	37	15	90543610	15	88344614	R			NA	NA	ZNF710	NM_198526	TSS1500	chr15:90543410-90543835	Island			NA	15:88344415-88345165			NA
cg13551754	-0.0216564	0.00362846	-5.96848	2.39475e-09	-0.0359262	0.00396417	-9.06272	1.27234e-19	-0.0281615	0.00267653	-10.5216	6.8666e-26	0.0294412	-0.0281615	0.00267653	7.92359e-23	37	1	21619913	1	21492500	F			NA	NA	ECE1	NM_001113348	Body	chr1:21616380-21617101	S_Shelf			TRUE		1:21619659-21619996	Promoter_Associated	NA
cg05586607	-0.0433095	0.00516057	-8.39238	4.76383e-17	-0.0338178	0.00522321	-6.47452	9.51128e-11	-0.0386209	0.00367102	-10.5205	6.95194e-26	0.433645	-0.0386209	0.00367102	8.00134e-23	37	11	1965447	11	1922023	F			NA	NA				chr11:1968558-1969003	N_Shelf		CDMR	NA				NA
cg00143376	-0.0186071	0.00285101	-6.5265	6.73257e-11	-0.0262459	0.0031081	-8.44436	3.05721e-17	-0.0220976	0.00210099	-10.5177	7.15977e-26	0.193954	-0.0220976	0.00210099	8.2193e-23	37	2	232394702	2	232102946	R			NA	TRUE	NMUR1	NM_006056	Body	chr2:232394763-232395337	N_Shore			NA				NA
cg25292882	-0.0247145	0.00263172	-9.39099	5.94371e-21	-0.0120241	0.00196965	-6.10471	1.02989e-09	-0.0165804	0.00157691	-10.5145	7.40923e-26	0.000580276	-0.0165804	0.00157691	8.48381e-23	37	15	39431467	15	37218759	F			NA	NA								TRUE				NA
cg16393207	-0.0277458	0.00349284	-7.94361	1.96383e-15	-0.0240388	0.00347057	-6.92649	4.31421e-12	-0.0258804	0.0024619	-10.5124	7.57489e-26	0.753225	-0.0258804	0.0024619	8.65126e-23	37	11	75237739	11	74915387	R			NA	TRUE	GDPD5	NM_030792	TSS1500	chr11:75236189-75237781	Island			NA	11:74915284-74915409			NA
cg18096388	-0.0150844	0.00218219	-6.91251	4.76136e-12	-0.0174495	0.00219362	-7.95466	1.79624e-15	-0.0162608	0.00154707	-10.5107	7.71027e-26	0.746676	-0.0162608	0.00154707	8.78336e-23	37	2	242800973	2	242449646	F	rs55970948		NA	TRUE	PDCD1	NM_005018	1stExon	chr2:242799488-242799696	S_Shore			NA				TRUE
cg16006701	-0.0148479	0.00191256	-7.76333	8.27294e-15	-0.0141999	0.00200325	-7.08846	1.35613e-12	-0.0145389	0.00138333	-10.51	7.76664e-26	0.973007	-0.0145389	0.00138333	8.825e-23	37	6	2751402	6	2696401	R			NA	NA	MYLK4	NM_001012418	TSS1500					NA				NA
cg26927807	-0.0189949	0.00270687	-7.01731	2.26183e-12	-0.0197125	0.00251883	-7.82606	5.03402e-15	-0.0193795	0.00184398	-10.5096	7.80057e-26	0.981344	-0.0193795	0.00184398	8.841e-23	37	19	2016532	19	1967532	F			NA	TRUE	BTBD2	NM_017797	TSS1500					NA				NA
cg25305703	-0.0314369	0.00506073	-6.21194	5.23345e-10	-0.045097	0.00519421	-8.68217	3.88288e-18	-0.0380892	0.00362475	-10.5081	7.92741e-26	0.169645	-0.0380892	0.00362475	8.96196e-23	37	8	128378218	8	128447400	F			NA	NA								TRUE				NA
cg10045354	-0.0181368	0.00337833	-5.36856	7.93678e-08	-0.0315276	0.00333405	-9.45626	3.19146e-21	-0.0249205	0.00237303	-10.5016	8.49533e-26	0.0186919	-0.0249205	0.00237303	9.55888e-23	37	11	111169427	11	110674637	R			NA	NA	C11orf93;C11orf92	NM_001136105;NM_207429	TSS1500;5'UTR	chr11:111169304-111170428	Island			NA	11:110674530-110675889			TRUE
cg00285343	-0.0263745	0.0033139	-7.95874	1.73803e-15	-0.0276274	0.00402994	-6.85554	7.1042e-12	-0.0268799	0.00255962	-10.5015	8.49834e-26	0.971577	-0.0268799	0.00255962	9.55888e-23	37	7	41733356	7	41699881	F			NA	NA	LOC285954;LOC285954;INHBA	NR_027119;NR_027118;NM_002192	TSS200;TSS200;Body					NA		7:41732612-41733461	Unclassified	NA
cg17693604	-0.0227977	0.00351656	-6.48295	8.99463e-11	-0.0275786	0.00331569	-8.31759	8.97666e-17	-0.0253286	0.00241244	-10.4992	8.71429e-26	0.613103	-0.0253286	0.00241244	9.77708e-23	37	19	3046805	19	2997805	F			NA	NA	TLE2	NM_001144761	5'UTR	chr19:3047224-3047444	N_Shore			NA		19:3046655-3048081	Unclassified_Cell_type_specific	NA
cg00061031	-0.0201238	0.00295298	-6.81475	9.44301e-12	-0.0214513	0.00268448	-7.99084	1.3402e-15	-0.0208506	0.00198637	-10.4968	8.9319e-26	0.946181	-0.0208506	0.00198637	9.99605e-23	37	9	100744026	9	99783847	R			NA	NA	ANP32B	NM_006401	TSS1500	chr9:100744982-100747768	N_Shore		CDMR	NA				NA
cg00395063	-0.0140514	0.00273895	-5.13022	2.89401e-07	-0.021827	0.00232115	-9.40356	5.27493e-21	-0.0185769	0.00177079	-10.4907	9.52908e-26	0.0958153	-0.0185769	0.00177079	1.06377e-22	37	11	120210293	11	119715503	F			NA	NA	ARHGEF12	NM_015313	Body	chr11:120206460-120207649	S_Shelf			NA				NA
cg20010135	-0.0267402	0.00425578	-6.28325	3.3156e-10	-0.0379512	0.00441738	-8.59134	8.59644e-18	-0.0321369	0.00306483	-10.4857	1.00505e-25	0.188196	-0.0321369	0.00306483	1.11917e-22	37	16	30996822	16	30904323	F	rs12443808		NA	NA	HSD3B7;HSD3B7;HSD3B7	NM_025193;NM_001142778;NM_001142777	5'UTR;5'UTR;5'UTR					TRUE		16:30995842-30996942	Gene_Associated	NA
cg02097604	-0.0121245	0.00229238	-5.28906	1.22948e-07	-0.0148578	0.00163182	-9.10505	8.62296e-20	-0.0139386	0.0013294	-10.4849	1.01387e-25	0.623895	-0.0139386	0.0013294	1.12618e-22	37	17	17750910	17	17691635	F			NA	NA	TOM1L2;TOM1L2	NM_001033551;NM_001082968	3'UTR;3'UTR					TRUE				NA
cg16639915	-0.0152522	0.0024465	-6.23429	4.53818e-10	-0.0201542	0.00235662	-8.55218	1.20783e-17	-0.0177949	0.00169727	-10.4845	1.01835e-25	0.35301	-0.0177949	0.00169727	1.12833e-22	37	15	64960011	15	62747064	F			NA	NA	ZNF609	NM_015042	Body					TRUE				NA
cg02540736	-0.0267359	0.00362726	-7.37082	1.69578e-13	-0.0305045	0.00407511	-7.48556	7.12407e-14	-0.0284018	0.00270942	-10.4826	1.03816e-25	0.787745	-0.0284018	0.00270942	1.14743e-22	37	14	100774063	14	99843816	R			NA	NA	SLC25A29;MIR345	NM_001039355;NR_029906	TSS1500;TSS200	chr14:100771820-100773673	S_Shore			NA				NA
cg13393782	-0.0134524	0.00245871	-5.47131	4.46733e-08	-0.0210812	0.00228531	-9.22465	2.84494e-20	-0.0175453	0.00167391	-10.4816	1.04934e-25	0.075584	-0.0175453	0.00167391	1.15692e-22	37	1	3099804	1	3089664	R			NA	NA	PRDM16;PRDM16	NM_022114;NM_199454	Body;Body	chr1:3102540-3103352	N_Shelf			NA		1:3099636-3099891	Unclassified_Cell_type_specific	NA
cg22499797	-0.0245612	0.00309264	-7.9418	1.99261e-15	-0.0232556	0.00339793	-6.84407	7.69763e-12	-0.0239697	0.00228716	-10.4801	1.06616e-25	0.960436	-0.0239697	0.00228716	1.17256e-22	37	17	30585906	17	27610019	F			NA	NA								TRUE				NA
cg13104274	-0.0275497	0.0037389	-7.36841	1.72679e-13	-0.0273181	0.00366593	-7.45189	9.20155e-14	-0.0274316	0.00261762	-10.4796	1.07194e-25	0.999022	-0.0274316	0.00261762	1.17601e-22	37	1	169078316	1	167344940	F			NA	NA	ATP1B1;ATP1B1	NM_001001787;NM_001677	Body;Body	chr1:169074766-169076411	S_Shore			TRUE		1:169078062-169078841	Unclassified	NA
cg21236182	-0.0214201	0.00283983	-7.54273	4.60217e-14	-0.0223388	0.00307135	-7.27328	3.5086e-13	-0.0218435	0.00208511	-10.4759	1.11431e-25	0.976169	-0.0218435	0.00208511	1.21949e-22	37	2	238346568	2	238011307	F			NA	NA								TRUE				NA
cg15677294	-0.0200623	0.00283819	-7.06868	1.56412e-12	-0.0201288	0.00260404	-7.72983	1.07691e-14	-0.0200984	0.00191878	-10.4746	1.13072e-25	0.999851	-0.0200984	0.00191878	1.23442e-22	37	19	6502938	19	6453938	R			NA	TRUE	TUBB4	NM_006087	TSS1500	chr19:6502090-6502411	S_Shore			NA				TRUE
cg19408882	-0.0160067	0.00283241	-5.65128	1.5926e-08	-0.0267391	0.00290492	-9.20477	3.42417e-20	-0.0212373	0.00202796	-10.4722	1.15898e-25	0.0302373	-0.0212373	0.00202796	1.26218e-22	37	17	34101272	17	31125385	F			NA	NA	MMP28	NM_024302	Body	chr17:34097100-34097399	S_Shelf			TRUE				TRUE
cg02194684	-0.0210762	0.00382923	-5.50403	3.71196e-08	-0.0328481	0.00357516	-9.18787	4.00685e-20	-0.0273656	0.00261323	-10.472	1.16203e-25	0.0800854	-0.0273656	0.00261323	1.26241e-22	37	5	31853945	5	31889702	R			NA	NA	PDZD2	NM_178140	Body	chr5:31855003-31855426	N_Shore			NA				NA
cg07253125	-0.0298892	0.00415247	-7.19793	6.11316e-13	-0.032167	0.00422486	-7.61374	2.66267e-14	-0.0310084	0.0029615	-10.4705	1.18009e-25	0.928745	-0.0310084	0.0029615	1.27892e-22	37	17	1163846	17	1110596	R		rs78258959	NA	NA				chr17:1163341-1163773	S_Shore			NA		17:1163258-1163932	Unclassified_Cell_type_specific	NA
cg26935102	-0.0248849	0.00283299	-8.78398	1.57786e-18	-0.0178759	0.00300691	-5.94493	2.76579e-09	-0.021589	0.00206197	-10.4701	1.1857e-25	0.237118	-0.021589	0.00206197	1.28187e-22	37	1	145470946	1	144182303	F			NA	NA	POLR3GL;ANKRD34A	NM_032305;NM_001039888	TSS1500;5'UTR	chr1:145470241-145470673	S_Shore			NA		1:145469934-145471032	Promoter_Associated	NA
cg08015382	-0.0216362	0.00285769	-7.57121	3.69759e-14	-0.0223394	0.00309133	-7.22645	4.95771e-13	-0.0219602	0.00209844	-10.465	1.25029e-25	0.986147	-0.0219602	0.00209844	1.34843e-22	37	6	12365899	6	12473885	F			NA	NA								TRUE				NA
cg09906145	-0.0104298	0.0019862	-5.25112	1.51176e-07	-0.0230425	0.00231648	-9.9472	2.59391e-23	-0.0157736	0.00150783	-10.4612	1.30245e-25	0.000195001	-0.0157736	0.00150783	1.40129e-22	37	16	67562424	16	66119925	R			NA	NA	FAM65A	NM_024519	TSS1500	chr16:67562575-67563390	N_Shore			NA		16:67562352-67563773	Unclassified	TRUE
cg00116430	-0.0327193	0.00413128	-7.91989	2.37715e-15	-0.0291639	0.00425226	-6.85845	6.96102e-12	-0.0309929	0.0029631	-10.4596	1.32398e-25	0.835428	-0.0309929	0.0029631	1.42102e-22	37	1	94188268	1	93960856	F			NA	NA								TRUE				NA
cg22032961	-0.0172534	0.00285382	-6.04572	1.48742e-09	-0.0261604	0.00297312	-8.79897	1.38075e-18	-0.0215246	0.00205884	-10.4547	1.39389e-25	0.0967518	-0.0215246	0.00205884	1.49247e-22	37	1	207152909	1	205219532	F			NA	NA								TRUE		1:207152837-207153791	Unclassified_Cell_type_specific	NA
cg11789321	-0.0221444	0.00322543	-6.86557	6.62281e-12	-0.024471	0.00309764	-7.8999	2.79131e-15	-0.0233547	0.00223417	-10.4534	1.41353e-25	0.873425	-0.0233547	0.00223417	1.50911e-22	37	5	56773063	5	56808820	R			NA	NA								TRUE				NA
cg00533891	-0.0217819	0.00427358	-5.09687	3.45309e-07	-0.0411621	0.00425412	-9.67581	3.82043e-22	-0.0315162	0.00301498	-10.4532	1.41622e-25	0.00571448	-0.0315162	0.00301498	1.50911e-22	37	10	80919242	10	80589248	R		rs58124651	NA	NA	ZMIZ1	NM_020338	5'UTR					TRUE				TRUE
cg20951444	-0.0159202	0.00280416	-5.67735	1.36796e-08	-0.026652	0.00290805	-9.1649	4.95919e-20	-0.021091	0.00201857	-10.4485	1.48892e-25	0.0293487	-0.021091	0.00201857	1.5828e-22	37	1	33337112	1	33109699	R			NA	TRUE	FNDC5	NM_153756	TSS1500					TRUE				TRUE
cg27554551	-0.0136583	0.00258926	-5.27497	1.32774e-07	-0.0257681	0.00268946	-9.58116	9.59597e-22	-0.0194835	0.0018653	-10.4452	1.54133e-25	0.00519051	-0.0194835	0.0018653	1.63461e-22	37	16	4421486	16	4361487	F			NA	NA	VASN;CORO7	NM_138440;NM_024535	TSS1500;Body	chr16:4421642-4422240	N_Shore			NA		16:4421216-4422699	Unclassified_Cell_type_specific	NA
cg18419175	-0.0201191	0.0026076	-7.71555	1.20464e-14	-0.0182845	0.00259163	-7.05523	1.72318e-12	-0.0191962	0.00183818	-10.443	1.57694e-25	0.882933	-0.0191962	0.00183818	1.6684e-22	37	7	6199980	7	6166505	F			NA	NA	USP42	NM_032172	3'UTR	chr7:6198495-6198731	S_Shore			TRUE		7:6199668-6200517	Gene_Associated	NA
cg04359840	-0.0218059	0.0038462	-5.66946	1.43248e-08	-0.0351121	0.00385722	-9.10297	8.78975e-20	-0.02844	0.00272356	-10.4422	1.59084e-25	0.0506084	-0.02844	0.00272356	1.67912e-22	37	16	17563300	16	17470801	F			NA	NA	XYLT1	NM_022166	Body				RDMR	TRUE				TRUE
cg04848343	0.0321294	0.00391414	8.20856	2.23851e-16	0.0257378	0.00392576	6.55614	5.52189e-11	0.0289431	0.00277181	10.4419	1.59514e-25	0.514452	0.0289431	0.00277181	1.67968e-22	37	19	4544095	19	4495095	R			NA	NA	SEMA6B	NM_032108	Body	chr19:4543407-4544578	Island			NA	19:4494389-4495533			NA
cg24403338	-0.028288	0.00401996	-7.03688	1.96594e-12	-0.0259073	0.0033539	-7.72453	1.12265e-14	-0.0268843	0.0025753	-10.4393	1.63992e-25	0.901773	-0.0268843	0.0025753	1.72275e-22	37	20	31366437	20	30830098	R			NA	NA	DNMT3B;DNMT3B;DNMT3B;DNMT3B	NM_175849;NM_006892;NM_175850;NM_175848	5'UTR;5'UTR;TSS1500;5'UTR					NA		20:31365642-31367246	Unclassified	TRUE
cg23900712	-0.0184221	0.00298093	-6.17996	6.41168e-10	-0.0283536	0.00325571	-8.70887	3.06912e-18	-0.0229511	0.00219857	-10.4391	1.64391e-25	0.0795815	-0.0229511	0.00219857	1.72289e-22	37	15	99344807	15	97162330	R			NA	NA	IGF1R	NM_000875	Body					TRUE		15:99344782-99344833	Unclassified_Cell_type_specific	NA
cg03010887	-0.0258695	0.00399493	-6.47558	9.44487e-11	-0.0386207	0.00456953	-8.45179	2.86878e-17	-0.0313934	0.0030076	-10.438	1.66235e-25	0.110059	-0.0313934	0.0030076	1.73812e-22	37	16	85600235	16	84157736	F			NA	NA								NA	16:84157503-84158319			NA
cg05308645	-0.0179323	0.00270344	-6.63315	3.28607e-11	-0.0248693	0.00301922	-8.23699	1.76597e-16	-0.0210192	0.00201404	-10.4363	1.69247e-25	0.231092	-0.0210192	0.00201404	1.76547e-22	37	3	184107534	3	185590228	R			NA	NA	CHRD	NM_003741	3'UTR	chr3:184104308-184104519	S_Shelf			NA				NA
cg00263619	-0.0193184	0.00334382	-5.77736	7.58812e-09	-0.023046	0.00263882	-8.73345	2.47028e-18	-0.0216155	0.00207148	-10.4348	1.71961e-25	0.68189	-0.0216155	0.00207148	1.78959e-22	37	12	94727462	12	93251593	F			NA	NA	CCDC41;CCDC41	NM_001042399;NM_016122	Body;Body					TRUE				NA
cg01079060	-0.0225995	0.00367212	-6.15434	7.53887e-10	-0.0352092	0.00403208	-8.73226	2.49629e-18	-0.0283165	0.00271494	-10.4299	1.81132e-25	0.0690406	-0.0283165	0.00271494	1.88064e-22	37	7	139437439	7	139083909	F	rs73158615		NA	NA	HIPK2;HIPK2	NM_001113239;NM_022740	Body;Body					TRUE				NA
cg26076905	0.023927	0.00257658	9.28636	1.59655e-20	0.0151342	0.00287906	5.25664	1.46714e-07	0.0200166	0.00191998	10.4254	1.89813e-25	0.0750473	0.0200166	0.00191998	1.96619e-22	37	5	67522298	5	67558054	F			NA	NA	PIK3R1	NM_181523	TSS200					NA				NA
cg10179300	-0.0151693	0.00267191	-5.67734	1.36805e-08	-0.033471	0.00345176	-9.69678	3.11159e-22	-0.0220266	0.00211286	-10.425	1.9067e-25	0.000152304	-0.0220266	0.00211286	1.97048e-22	37	5	14147618	5	14200618	F			NA	NA	TRIO	NM_007118	Body	chr5:14143017-14145350	S_Shelf			NA		5:14147527-14147710	Unclassified_Cell_type_specific	NA
cg14526039	-0.014613	0.0027921	-5.23372	1.66133e-07	-0.0178972	0.00197407	-9.06615	1.23295e-19	-0.0168027	0.00161189	-10.4242	1.92218e-25	0.630516	-0.0168027	0.00161189	1.98188e-22	37	3	49210221	3	49185225	R			NA	NA	KLHDC8B	NM_173546	Body	chr3:49208629-49209196	S_Shore			TRUE		3:49210221-49210424	Unclassified_Cell_type_specific	NA
cg05385331	-0.0217915	0.00325767	-6.68929	2.24254e-11	-0.0247759	0.00308873	-8.02139	1.04554e-15	-0.0233631	0.00224141	-10.4234	1.93883e-25	0.801736	-0.0233631	0.00224141	1.9901e-22	37	1	41958055	1	41730642	F	rs10218591		NA	NA				chr1:41961850-41962316	N_Shelf			NA		1:41957450-41958708	Unclassified	NA
cg06549479	-0.0246456	0.00338642	-7.27777	3.39378e-13	-0.0236155	0.00316338	-7.46529	8.31158e-14	-0.0240955	0.00231168	-10.4234	1.93909e-25	0.975598	-0.0240955	0.00231168	1.9901e-22	37	17	36885900	17	34139426	R			NA	NA	CISD3;MLLT6	NM_001136498;NM_005937	TSS1500;3'UTR	chr17:36886108-36886525	N_Shore			NA		17:36885746-36886932	Promoter_Associated	NA
cg11360546	-0.012928	0.00312166	-4.14138	3.45223e-05	-0.0301148	0.00290129	-10.3798	3.06467e-25	-0.0221494	0.00212516	-10.4224	1.95867e-25	0.000294019	-0.0221494	0.00212516	2.00557e-22	37	7	1094263	7	1060789	F			NA	NA	C7orf50;C7orf50;C7orf50	NM_001134395;NM_032350;NM_001134396	Body;Body;Body	chr7:1097405-1097953	N_Shelf			NA	7:1060605-1061596			NA
cg13672514	-0.0145326	0.00319609	-4.54699	5.44198e-06	-0.0293808	0.0029437	-9.98089	1.84805e-23	-0.022566	0.00216525	-10.4219	1.96973e-25	0.00291298	-0.022566	0.00216525	2.01228e-22	37	12	123869502	12	122435455	R			NA	NA	SETD8	NM_020382	Body	chr12:123868267-123869381	S_Shore			NA		12:123868104-123870474	Promoter_Associated	NA
cg27241845	-0.0269294	0.0039191	-6.87133	6.36052e-12	-0.0300122	0.00382402	-7.84834	4.21596e-15	-0.0285087	0.00273699	-10.4161	2.0942e-25	0.853435	-0.0285087	0.00273699	2.13088e-22	37	2	233250370	2	232958614	R			NA	NA				chr2:233251361-233253414	N_Shore		RDMR	NA	2:232958612-232959030			TRUE
cg02727423	-0.0193118	0.00297537	-6.49056	8.55178e-11	-0.0230899	0.00281634	-8.19857	2.43264e-16	-0.0213045	0.00204536	-10.416	2.0954e-25	0.653623	-0.0213045	0.00204536	2.13088e-22	37	14	100258973	14	99328726	F	rs59446534		NA	TRUE	EML1;EML1	NM_004434;NM_001008707	TSS1500;TSS1500	chr14:100259160-100259542	N_Shore			TRUE		14:100258851-100260555	Unclassified	NA
cg12403162	-0.018925	0.00331318	-5.71204	1.11632e-08	-0.0289001	0.00322184	-8.97005	2.96376e-19	-0.0240519	0.0023098	-10.413	2.16326e-25	0.0973496	-0.0240519	0.0023098	2.19489e-22	37	10	116394557	10	116384547	R			NA	NA	ABLIM1;ABLIM1;ABLIM1	NM_001003408;NM_001003407;NM_002313	Body;Body;Body	chr10:116391466-116391827	S_Shelf			NA				TRUE
cg04608933	-0.0188441	0.0023896	-7.88588	3.12316e-15	-0.0178989	0.00263068	-6.80388	1.01838e-11	-0.0184167	0.0017688	-10.412	2.18638e-25	0.96525	-0.0184167	0.0017688	2.2133e-22	37	11	2554801	11	2511377	F			NA	NA	KCNQ1;KCNQ1	NM_000218;NM_181798	Body;Body	chr11:2555405-2555618	N_Shore			TRUE	11:2510741-2511491			NA
cg20267005	-0.0194412	0.00274382	-7.08547	1.38577e-12	-0.020982	0.00274861	-7.63366	2.28183e-14	-0.0202103	0.00194187	-10.4077	2.28798e-25	0.924324	-0.0202103	0.00194187	2.3109e-22	37	19	36400049	19	41091889	F	rs17549166		NA	TRUE	TYROBP;TYROBP	NM_003332;NM_198125	TSS1500;TSS1500					NA				NA
cg04486382	-0.00846683	0.00158673	-5.33601	9.50125e-08	-0.00941892	0.00105307	-8.94426	3.74449e-19	-0.00912779	0.000877418	-10.403	2.40191e-25	0.88252	-0.00912779	0.000877418	2.42048e-22	37	17	55483894	17	52838893	R			NA	NA	MSI2;MSI2	NM_138962;NM_170721	Body;Body					TRUE	17:52838838-52838908			NA
cg19494100	-0.0132107	0.00214782	-6.15077	7.71086e-10	-0.019144	0.00222559	-8.60174	7.85164e-18	-0.0160719	0.0015455	-10.3991	2.50199e-25	0.158825	-0.0160719	0.0015455	2.51564e-22	37	6	18387313	6	18495292	F			NA	NA	RNF144B	NM_182757	TSS1500	chr6:18387450-18387846	N_Shore			NA		6:18387270-18388088	Promoter_Associated_Cell_type_specific	NA
cg22515654	-0.0222239	0.00406689	-5.46459	4.63968e-08	-0.0429437	0.00453042	-9.47895	2.56851e-21	-0.0314699	0.00302638	-10.3985	2.51781e-25	0.00305366	-0.0314699	0.00302638	2.52585e-22	37	1	10590672	1	10513259	R			NA	NA	PEX14	NM_004565	Body					NA	1:10513054-10513262			NA
cg06477069	-0.0179427	0.00296763	-6.04613	1.48369e-09	-0.0281484	0.00320756	-8.77563	1.69944e-18	-0.0226496	0.00217832	-10.3977	2.53902e-25	0.065397	-0.0226496	0.00217832	2.54141e-22	37	20	35493378	20	34926792	F			NA	NA	C20orf117	NM_080627	TSS1500	chr20:35491001-35492805	S_Shore			NA				NA
cg19216211	-0.0217973	0.00339781	-6.4151	1.40732e-10	-0.0281741	0.00339906	-8.2888	1.14398e-16	-0.0249845	0.00240306	-10.397	2.55908e-25	0.414696	-0.0249845	0.00240306	2.55574e-22	37	8	22455986	8	22511931	F			NA	NA	C8orf58	NM_001013842	TSS1500	chr8:22456091-22456508	N_Shore			NA				NA
cg01201215	-0.0202148	0.00307686	-6.56994	5.03343e-11	-0.0311431	0.0037212	-8.36909	5.8067e-17	-0.0246523	0.00237126	-10.3963	2.57712e-25	0.0772109	-0.0246523	0.00237126	2.568e-22	37	5	151137430	5	151117623	F			NA	NA	ATOX1	NM_004045	Body	chr5:151137992-151138418	N_Shore			NA				NA
cg25406657	-0.00671928	0.0018454	-3.64109	0.000271481	-0.0110212	0.00110963	-9.93229	3.01249e-23	-0.00987885	0.000950959	-10.3883	2.80308e-25	0.135929	-0.00987885	0.000950959	2.78692e-22	37	15	63342033	15	61129086	F			NA	NA	TPM1;TPM1;TPM1;TPM1;TPM1;TPM1;TPM1	NM_001018007;NM_001018020;NM_001018004;NM_001018005;NM_000366;NM_001018008;NM_001018006	Body;Body;Body;Body;Body;Body;Body	chr15:63340256-63341464	S_Shore		RDMR	TRUE				NA
cg12250581	-0.0337304	0.0042917	-7.85946	3.85808e-15	-0.0350649	0.00516165	-6.79336	1.09552e-11	-0.0342759	0.00330001	-10.3866	2.85376e-25	0.980432	-0.0342759	0.00330001	2.83099e-22	37	12	2045810	12	1916071	F			NA	NA								TRUE				TRUE
cg11409350	-0.0150387	0.00239258	-6.28557	3.26657e-10	-0.0172989	0.0020853	-8.29565	1.07997e-16	-0.0163232	0.00157202	-10.3836	2.94484e-25	0.776026	-0.0163232	0.00157202	2.91486e-22	37	17	73126499	17	70638094	F			NA	NA	NT5C	NM_014595	3'UTR	chr17:73127196-73127995	N_Shore			NA	17:70638074-70638601	17:73126076-73128779	Promoter_Associated	NA
cg21858516	-0.0205852	0.00333094	-6.17999	6.41074e-10	-0.0266415	0.00315566	-8.44246	3.1074e-17	-0.0237769	0.00229085	-10.3791	3.08772e-25	0.41849	-0.0237769	0.00229085	3.0495e-22	37	14	59103353	14	58173106	F			NA	NA	DACT1;DACT1	NM_016651;NM_001079520	TSS1500;TSS1500	chr14:59104299-59105577	N_Shore		RDMR	NA				NA
cg02294302	-0.0146353	0.00240006	-6.0979	1.07471e-09	-0.0193661	0.00227374	-8.51729	1.6333e-17	-0.0171285	0.00165063	-10.3769	3.15707e-25	0.359235	-0.0171285	0.00165063	3.1111e-22	37	1	47906276	1	47678863	F			NA	NA	FOXD2;FOXD2	NM_004474;NM_004474	3'UTR;1stExon	chr1:47902793-47905518	S_Shore		RDMR	NA				NA
cg02743070	-0.00835107	0.00228608	-3.65301	0.000259185	-0.0206105	0.00195767	-10.5281	6.41304e-26	-0.0154239	0.00148696	-10.3727	3.29945e-25	0.000249602	-0.0154239	0.00148696	3.24422e-22	37	10	80834309	10	80504315	R			NA	NA	ZMIZ1	NM_020338	5'UTR	chr10:80827070-80830537	S_Shelf			TRUE				NA
cg01481251	-0.028018	0.00396852	-7.06007	1.66415e-12	-0.0199661	0.00256435	-7.78604	6.9144e-15	-0.0223378	0.00215382	-10.3713	3.3509e-25	0.234097	-0.0223378	0.00215382	3.28756e-22	37	11	32912719	11	32869295	R			NA	NA				chr11:32913989-32915514	N_Shore		RDMR	NA		11:32912572-32912770	Unclassified_Cell_type_specific	NA
cg17415650	-0.0167983	0.00264338	-6.35484	2.08643e-10	-0.0209442	0.00253177	-8.27257	1.31102e-16	-0.0189606	0.00182841	-10.37	3.3961e-25	0.526498	-0.0189606	0.00182841	3.32458e-22	37	12	113370524	12	111854907	R			NA	NA								TRUE				NA
cg06804344	-0.0224922	0.00421947	-5.33058	9.79001e-08	-0.0450908	0.00470448	-9.58466	9.2765e-22	-0.0325669	0.00314114	-10.3679	3.47142e-25	0.00167172	-0.0325669	0.00314114	3.39086e-22	37	3	128778699	3	130261389	F			NA	NA	GP9	NM_000174	TSS1500					NA				NA
cg23998749	-0.0196947	0.00271381	-7.25723	3.9511e-13	-0.0197545	0.00266806	-7.40406	1.32083e-13	-0.0197251	0.00190257	-10.3676	3.48151e-25	0.999877	-0.0197251	0.00190257	3.39328e-22	37	1	154968781	1	153235405	F			NA	NA				chr1:154971870-154972404	N_Shelf			NA				NA
cg04671742	-0.0281781	0.00363957	-7.74216	9.77404e-15	-0.0243135	0.0035054	-6.93601	4.0333e-12	-0.0261733	0.00252479	-10.3665	3.52178e-25	0.746425	-0.0261733	0.00252479	3.42341e-22	37	12	6881997	12	6752258	F			NA	NA	LAG3;LAG3	NM_002286;NM_002286	1stExon;5'UTR	chr12:6882855-6883184	N_Shore			TRUE		12:6881253-6882742	Unclassified	TRUE
cg10623219	-0.0209464	0.00360754	-5.80627	6.38784e-09	-0.0337301	0.00377733	-8.92963	4.27437e-19	-0.0270445	0.00260887	-10.3663	3.52779e-25	0.050034	-0.0270445	0.00260887	3.42341e-22	37	12	52242807	12	50529074	F			NA	NA				chr12:52240772-52242547	S_Shore			NA	12:50526886-50529569			NA
cg15961693	-0.0113744	0.00225598	-5.04188	4.6098e-07	-0.0215251	0.00224314	-9.59595	8.31459e-22	-0.0164787	0.00159066	-10.3597	3.78311e-25	0.00615701	-0.0164787	0.00159066	3.66318e-22	37	6	139689053	6	139730746	R			NA	NA								TRUE				NA
cg16746355	-0.0248668	0.00332955	-7.46851	8.11101e-14	-0.0247116	0.00344366	-7.17596	7.18033e-13	-0.0247918	0.00239367	-10.3572	3.881e-25	0.999475	-0.0247918	0.00239367	3.74982e-22	37	14	65228827	14	64298580	F			NA	NA	SPTB	NM_001024858	Body					TRUE		14:65228656-65229198	Unclassified	TRUE
cg20556803	0.0263534	0.00303468	8.68409	3.81776e-18	0.0195622	0.0033521	5.83578	5.35391e-09	0.0232945	0.00224971	10.3544	3.99599e-25	0.323714	0.0232945	0.00224971	3.85257e-22	37	7	2114593	7	2081119	R			NA	NA	MAD1L1;MAD1L1;MAD1L1	NM_003550;NM_001013837;NM_001013836	Body;Body;Body	chr7:2116367-2116781	N_Shore			NA	7:2081089-2081599			NA
cg11703745	-0.022871	0.00317178	-7.21077	5.56346e-13	-0.023111	0.00311095	-7.4289	1.09502e-13	-0.0229933	0.00222097	-10.3528	4.06325e-25	0.998542	-0.0229933	0.00222097	3.90896e-22	37	1	205199293	1	203465916	F			NA	NA	TMCC2	NM_014858	Body	chr1:205197632-205197959	S_Shore			NA		1:205198513-205199437	Unclassified_Cell_type_specific	NA
cg10965178	-0.0101884	0.00262316	-3.88403	0.000102741	-0.0329305	0.00294136	-11.1957	4.28135e-29	-0.0202633	0.00195772	-10.3504	4.16692e-25	5.88143e-08	-0.0202633	0.00195772	4.00005e-22	37	1	43766752	1	43539339	R			NA	NA	TIE1	NM_005424	1stExon	chr1:43770522-43770880	N_Shelf			NA				NA
cg02409364	-0.0174549	0.00344746	-5.06312	4.12449e-07	-0.0309052	0.00326825	-9.4562	3.1933e-21	-0.0245388	0.00237183	-10.3459	4.36681e-25	0.0181624	-0.0245388	0.00237183	4.18292e-22	37	20	35199934	20	34633348	R			NA	NA				chr20:35201323-35203490	N_Shore		RDMR	NA				NA
cg11367633	-0.017802	0.00332097	-5.36047	8.30063e-08	-0.0290263	0.00316395	-9.17406	4.55528e-20	-0.0236857	0.00229075	-10.3397	4.65863e-25	0.0500852	-0.0236857	0.00229075	4.45287e-22	37	20	40247916	20	39681330	R			NA	NA	CHD6	NM_032221	TSS1500	chr20:40246345-40247841	S_Shore		RDMR	NA		20:40246132-40248101	Promoter_Associated	NA
cg11878045	-0.0219891	0.00358803	-6.12846	8.87353e-10	-0.0245648	0.00294486	-8.34158	7.33029e-17	-0.0235281	0.00227633	-10.336	4.84536e-25	0.857309	-0.0235281	0.00227633	4.62143e-22	37	11	2482536	11	2439112	F	rs2075873		NA	NA	KCNQ1;KCNQ1	NM_000218;NM_181798	Body;TSS200					NA				NA
cg27042983	-0.0205377	0.00311228	-6.59892	4.14159e-11	-0.0209782	0.00263702	-7.95527	1.78737e-15	-0.0207941	0.00201193	-10.3354	4.87379e-25	0.994186	-0.0207941	0.00201193	4.63862e-22	37	6	44063147	6	44171125	F			NA	NA								NA				NA
cg13708910	-0.0158925	0.00215368	-7.3792	1.59242e-13	-0.0202306	0.00275754	-7.33648	2.1928e-13	-0.0175361	0.00169735	-10.3315	5.07745e-25	0.463651	-0.0175361	0.00169735	4.82215e-22	37	11	67183498	11	66940074	R		rs34596169	NA	NA	ATPGD1;ATPGD1	NM_020811;NM_001166222	5'UTR;5'UTR	chr11:67182965-67183393	S_Shore			TRUE				NA
cg16725944	-0.0189681	0.00281714	-6.7331	1.66091e-11	-0.0192049	0.00245127	-7.8347	4.69969e-15	-0.0191029	0.00184923	-10.3302	5.14525e-25	0.997991	-0.0191029	0.00184923	4.87614e-22	37	12	133215533	12	131725606	F			NA	NA	POLE	NM_006231	Body					TRUE		12:133215368-133215671	Gene_Associated	TRUE
cg21304158	-0.00882218	0.00224933	-3.92214	8.77673e-05	-0.025022	0.0023188	-10.7909	3.79935e-27	-0.0166758	0.00161452	-10.3287	5.22886e-25	3.46402e-06	-0.0166758	0.00161452	4.94486e-22	37	2	241937034	2	241585707	R			NA	NA	SNED1	NM_001080437	TSS1500	chr2:241937716-241938468	N_Shore			TRUE				NA
cg07294323	-0.01571	0.00201879	-7.7819	7.14407e-15	-0.0109363	0.00155267	-7.04359	1.87348e-12	-0.0127106	0.00123075	-10.3275	5.29299e-25	0.172627	-0.0127106	0.00123075	4.9949e-22	37	16	73083327	16	71640828	F			NA	NA	ZFHX3;ZFHX3	NM_001164766;NM_006885	5'UTR;TSS1500	chr16:73081590-73082565	S_Shore		RDMR	NA				NA
cg09648727	-0.0296743	0.00453887	-6.53783	6.24198e-11	-0.0367431	0.0045541	-8.06813	7.13851e-16	-0.0331969	0.00321484	-10.3261	5.36775e-25	0.54644	-0.0331969	0.00321484	5.05474e-22	37	17	79361742	17	76976337	R			NA	NA				chr17:79360383-79361723	S_Shore			TRUE	17:76976181-76976338			NA
cg13691108	-0.0084051	0.00324621	-2.5892	0.00961981	-0.0383996	0.00321126	-11.9578	5.9101e-33	-0.0235647	0.00228296	-10.322	5.60442e-25	4.26779e-10	-0.0235647	0.00228296	5.26647e-22	37	20	37433247	20	36866661	F	rs77499484	rs59090641	NA	NA	PPP1R16B	NM_015568	TSS1500	chr20:37434206-37435592	N_Shore		RDMR	NA				NA
cg15297650	-0.016655	0.00273109	-6.09831	1.07194e-09	-0.0228892	0.00269851	-8.48216	2.21048e-17	-0.0198095	0.00191955	-10.3199	5.72936e-25	0.267598	-0.0198095	0.00191955	5.36436e-22	37	2	135477056	2	135193526	R		rs77468218	NA	TRUE	TMEM163	NM_030923	TSS1500	chr2:135475698-135476993	S_Shore			NA	2:135191717-135193606			NA
cg01490733	-0.0187505	0.00235983	-7.94569	1.9311e-15	-0.0164277	0.00248152	-6.62004	3.5911e-11	-0.0176475	0.00171005	-10.3198	5.73267e-25	0.7945	-0.0176475	0.00171005	5.36436e-22	37	1	2247066	1	2236926	R			NA	NA				chr1:2245714-2247086	Island			NA		1:2246625-2247403	Unclassified	NA
cg14966782	-0.00883548	0.00232819	-3.795	0.000147646	-0.0218376	0.00208807	-10.4583	1.34281e-25	-0.0160414	0.00155447	-10.3195	5.75051e-25	0.000176462	-0.0160414	0.00155447	5.36977e-22	37	2	109812089	2	109178521	R		rs62151262	NA	NA	SH3RF3	NM_001099289	Body					TRUE				NA
cg09639152	-0.0308219	0.00454083	-6.78773	1.13911e-11	-0.0339197	0.00435657	-7.78587	6.92341e-15	-0.0324349	0.00314368	-10.3175	5.87339e-25	0.885885	-0.0324349	0.00314368	5.47304e-22	37	3	45078075	3	45053079	R			NA	NA				chr3:45077069-45077690	S_Shore			TRUE	3:45052911-45053106	3:45077441-45079749	Unclassified	NA
cg12432038	-0.0204598	0.00334928	-6.1087	1.00443e-09	-0.0307372	0.00358579	-8.57195	1.01744e-17	-0.0252484	0.00244764	-10.3154	6.00337e-25	0.11151	-0.0252484	0.00244764	5.58248e-22	37	1	247275735	1	245342358	R			NA	NA	C1orf229	NM_207401	TSS200	chr1:247274585-247275757	Island			TRUE	1:245341222-245342380	1:247273921-247275897	Unclassified_Cell_type_specific	TRUE
cg08468082	-0.0160675	0.00231035	-6.95455	3.53679e-12	-0.0191077	0.00249129	-7.66978	1.72288e-14	-0.0174732	0.00169402	-10.3146	6.05398e-25	0.670103	-0.0174732	0.00169402	5.61781e-22	37	1	15334845	1	15207432	R			NA	NA	KIAA1026;KIAA1026;KIAA1026;KIAA1026;KIAA1026	NM_001017999;NM_201628;NM_001018001;NM_015209;NM_001018000	Body;Body;Body;Body;Body					TRUE				NA
cg26134665	-0.0206509	0.00298708	-6.91342	4.73109e-12	-0.022635	0.00295339	-7.66406	1.80142e-14	-0.0216542	0.00210017	-10.3107	6.30535e-25	0.89445	-0.0216542	0.00210017	5.83891e-22	37	16	31021544	16	30929045	R			NA	TRUE	STX1B	NM_052874	Body					NA		16:31021108-31022608	Unclassified_Cell_type_specific	NA
cg23887948	-0.0123511	0.00291331	-4.23953	2.2399e-05	-0.0229056	0.00233441	-9.81217	9.97986e-23	-0.0187787	0.00182172	-10.3082	6.46958e-25	0.0183788	-0.0187787	0.00182172	5.97856e-22	37	15	74494854	15	72281907	F			NA	NA	STRA6;STRA6;STRA6;STRA6;STRA6	NM_001142617;NM_001142618;NM_001142619;NM_022369;NM_001142620	5'UTR;5'UTR;5'UTR;5'UTR;5'UTR			low-CpG:72281833-72282584		TRUE				TRUE
cg22158648	-0.0136893	0.00367539	-3.72457	0.000195649	-0.0352514	0.00334352	-10.5432	5.46161e-26	-0.0254876	0.00247325	-10.3053	6.66926e-25	8.13999e-05	-0.0254876	0.00247325	6.15032e-22	37	18	20713759	18	18967757	F			NA	NA	CABLES1	NR_023359	TSS1500	chr18:20714968-20717071	N_Shore		RDMR	NA				NA
cg01659184	-0.0201234	0.00306527	-6.56499	5.20357e-11	-0.0239884	0.00300073	-7.9942	1.30419e-15	-0.022097	0.00214429	-10.3051	6.68421e-25	0.666363	-0.022097	0.00214429	6.15138e-22	37	6	109127593	6	109234286	F			NA	NA								TRUE				NA
cg04018738	-0.0266616	0.00377297	-7.06646	1.58933e-12	-0.0341602	0.00449069	-7.6069	2.80742e-14	-0.0297645	0.00288873	-10.3037	6.78326e-25	0.441639	-0.0297645	0.00288873	6.22966e-22	37	6	31760616	6	31868595	F	rs35196751		NA	NA	VARS	NM_006295	Body	chr6:31763240-31763905	N_Shelf			NA				NA
cg20012601	-0.0355644	0.00428152	-8.30648	9.8582e-17	-0.0270084	0.0043185	-6.2541	3.99808e-10	-0.0313232	0.00304048	-10.302	6.89881e-25	0.371659	-0.0313232	0.00304048	6.32275e-22	37	4	141013584	4	141233034	R			NA	NA	MAML3	NM_018717	Body					NA	4:141233034-141233175			NA
cg17508639	-0.0255982	0.00424362	-6.03215	1.61788e-09	-0.0330963	0.00391667	-8.45013	2.90974e-17	-0.0296472	0.00287816	-10.3008	6.99048e-25	0.430439	-0.0296472	0.00287816	6.3936e-22	37	1	20959617	1	20832204	R			NA	NA	PINK1	NM_032409	TSS1500	chr1:20960045-20960551	N_Shore			NA		1:20959206-20960060	Promoter_Associated	NA
cg14436426	-0.0172668	0.00283656	-6.08721	1.14895e-09	-0.0249826	0.00293254	-8.51912	1.60776e-17	-0.0209964	0.00203884	-10.2982	7.17914e-25	0.16725	-0.0209964	0.00203884	6.54833e-22	37	20	62712394	20	62182838	R			NA	TRUE	OPRL1;RGS19;OPRL1	NM_000913;NM_001039467;NM_182647	5'UTR;TSS1500;5'UTR	chr20:62710769-62711745	S_Shore			NA				NA
cg01108112	-0.023371	0.00268113	-8.71684	2.86077e-18	-0.0150171	0.00253112	-5.93298	2.97485e-09	-0.0189538	0.00184052	-10.2981	7.18906e-25	0.0767914	-0.0189538	0.00184052	6.54833e-22	37	9	139254189	9	138374010	R			NA	NA				chr9:139255523-139256012	N_Shore			NA				NA
cg17333042	-0.0168918	0.00275089	-6.14048	8.22746e-10	-0.0237646	0.0028131	-8.44786	2.96702e-17	-0.0202514	0.0019668	-10.2966	7.29781e-25	0.217484	-0.0202514	0.0019668	6.63383e-22	37	10	102822201	10	102812191	F			NA	NA	KAZALD1	NM_030929	5'UTR	chr10:102820488-102822874	Island		CDMR	TRUE				NA
cg20438663	-0.0185175	0.00349615	-5.29653	1.18023e-07	-0.0229591	0.00258352	-8.88677	6.29099e-19	-0.0213903	0.00207777	-10.2949	7.4333e-25	0.593345	-0.0213903	0.00207777	6.74323e-22	37	12	49213081	12	47499348	F			NA	NA	CACNB3	NM_000725	Body	chr12:49212162-49212642	S_Shore		RDMR	NA		12:49211518-49213860	Unclassified	NA
cg16541026	-0.0185674	0.00315335	-5.88817	3.90491e-09	-0.0270622	0.00312822	-8.65099	5.10547e-18	-0.0228488	0.00222082	-10.2885	7.94275e-25	0.16061	-0.0228488	0.00222082	7.19074e-22	37	3	49026934	3	49001938	R			NA	NA	P4HTM;P4HTM	NM_177939;NM_177938	TSS1500;TSS1500	chr3:49027116-49028356	N_Shore			NA		3:49026839-49028774	Promoter_Associated	NA
cg03698343	-0.0114709	0.00179988	-6.37315	1.85185e-10	-0.0182533	0.00216656	-8.42502	3.6069e-17	-0.0142404	0.00138446	-10.2859	8.15797e-25	0.0550691	-0.0142404	0.00138446	7.3706e-22	37	9	139921892	9	139041713	F			NA	NA	ABCA2;C9orf139;ABCA2	NM_001606;NM_207511;NM_212533	Body;TSS200;Body	chr9:139922197-139923447	N_Shore			NA		9:139921780-139922052	Promoter_Associated_Cell_type_specific	NA
cg05669853	-0.0161815	0.00341935	-4.73234	2.21942e-06	-0.0249982	0.00267209	-9.3553	8.33598e-21	-0.0216554	0.00210545	-10.2854	8.20176e-25	0.126962	-0.0216554	0.00210545	7.39517e-22	37	6	107435226	6	107541919	R			NA	NA	BEND3;BEND3	NM_001080450;NM_001080450	1stExon;5'UTR	chr6:107435454-107437310	N_Shore			NA				NA
cg05611648	-0.0158684	0.00261705	-6.06346	1.33222e-09	-0.024049	0.00280466	-8.57464	9.93965e-18	-0.0196759	0.00191342	-10.2831	8.39798e-25	0.102908	-0.0196759	0.00191342	7.55679e-22	37	2	239050834	2	238715573	R		rs78107972	NA	NA	KLHL30	NM_198582	Body	chr2:239049388-239050089	S_Shore			NA				TRUE
cg11065015	-0.0157896	0.00211959	-7.4494	9.37666e-14	-0.0141382	0.00198893	-7.10844	1.17363e-12	-0.0149115	0.00145038	-10.2811	8.57596e-25	0.850951	-0.0149115	0.00145038	7.70139e-22	37	20	327170	20	275170	R			NA	NA	NRSN2	NM_024958	TSS200	chr20:327376-328977	N_Shore			NA				NA
cg21450829	-0.0144889	0.00250821	-5.77661	7.62228e-09	-0.0151458	0.00178109	-8.50369	1.83665e-17	-0.0149256	0.0014522	-10.2779	8.85929e-25	0.977459	-0.0149256	0.0014522	7.93981e-22	37	3	182970719	3	184453413	R			NA	NA	MCF2L2;B3GNT5	NM_015078;NM_032047	Body;TSS1500	chr3:182971429-182972635	N_Shore			NA		3:182970645-182972632	Unclassified_Cell_type_specific	NA
cg16778405	-0.00721214	0.00146564	-4.92082	8.61815e-07	-0.0082872	0.000917162	-9.0357	1.62961e-19	-0.00798468	0.00077748	-10.2699	9.62642e-25	0.824221	-0.00798468	0.00077748	8.61e-22	37	16	653443	16	593444	F			NA	NA	RAB40C	NM_021168	Body	chr16:649465-650057	S_Shelf			NA				NA
cg16047471	-0.0216764	0.00378822	-5.72204	1.05254e-08	-0.0307905	0.00354309	-8.6903	3.61489e-18	-0.0265378	0.00258767	-10.2555	1.11788e-24	0.213571	-0.0265378	0.00258767	9.97842e-22	37	12	26274563	12	26165830	R			NA	NA	BHLHE41	NM_030762	3'UTR	chr12:26275049-26275878	N_Shore		RDMR	NA				NA
cg18809126	-0.014222	0.00209961	-6.77363	1.25593e-11	-0.0163123	0.00211419	-7.71562	1.20392e-14	-0.0152599	0.00148978	-10.2431	1.27121e-24	0.781869	-0.0152599	0.00148978	1.13244e-21	37	3	11623526	3	11598526	F			TRUE	NA	VGLL4;VGLL4;VGLL4	NM_014667;NM_001128220;NM_001128219	Body;Body;Body					TRUE				NA
cg19623054	-0.0372891	0.00597192	-6.24407	4.26333e-10	-0.0500689	0.00606521	-8.2551	1.51778e-16	-0.0435799	0.00425538	-10.2411	1.29711e-24	0.32396	-0.0435799	0.00425538	1.15321e-21	37	2	16085728	2	16003179	F			NA	NA	MYCN	NM_005378	Body	chr2:16079801-16083032	S_Shelf			NA	2:16003179-16003527			NA
cg08865625	-0.00702928	0.00160456	-4.3808	1.18242e-05	-0.0159091	0.00158146	-10.0597	8.32308e-24	-0.0115336	0.00112634	-10.2398	1.31452e-24	0.000423237	-0.0115336	0.00112634	1.16592e-21	37	17	53345639	17	50700638	R			NA	NA	HLF	NM_002126	Body	chr17:53342198-53343061	S_Shelf			NA				NA
cg19852660	-0.0212407	0.00315148	-6.73991	1.58484e-11	-0.0240162	0.00310518	-7.73423	1.04031e-14	-0.022649	0.00221188	-10.2397	1.31664e-24	0.821372	-0.022649	0.00221188	1.16592e-21	37	11	2846681	11	2803257	F			NA	NA	KCNQ1;KCNQ1	NM_000218;NM_181798	Body;Body					NA	11:2803217-2803348			TRUE
cg14037218	-0.0252305	0.00375857	-6.71279	1.90942e-11	-0.0234984	0.00303861	-7.73329	1.04804e-14	-0.024183	0.00236299	-10.2341	1.39486e-24	0.937804	-0.024183	0.00236299	1.23273e-21	37	1	150522367	1	148788991	F			NA	NA	ADAMTSL4;ADAMTSL4	NM_019032;NM_025008	5'UTR;5'UTR	chr1:150521349-150522368	Island			NA				NA
cg14076390	-0.0239457	0.00332817	-7.19485	6.25274e-13	-0.0228184	0.00313852	-7.27043	3.58333e-13	-0.023349	0.00228337	-10.2257	1.52165e-24	0.970093	-0.023349	0.00228337	1.34212e-21	37	17	34947837	17	32021950	R			NA	NA	DHRS11	NM_024308	TSS1500	chr17:34948053-34948902	N_Shore			NA	17:32021950-32022974	17:34947790-34949581	Promoter_Associated	NA
cg21829328	-0.0182996	0.0030429	-6.01387	1.81143e-09	-0.0279394	0.00326887	-8.5471	1.2622e-17	-0.0227748	0.00222726	-10.2255	1.52471e-24	0.0973379	-0.0227748	0.00222726	1.34216e-21	37	22	24188134	22	22518134	R			NA	NA				chr22:24191547-24191985	N_Shelf			TRUE		22:24188026-24188189	Unclassified_Cell_type_specific	NA
cg03184011	-0.017712	0.00248396	-7.13056	9.99614e-13	-0.0149746	0.00203046	-7.37499	1.64356e-13	-0.0160711	0.00157207	-10.2229	1.56609e-24	0.694889	-0.0160711	0.00157207	1.37587e-21	37	20	39945503	20	39378917	R			NA	NA				chr20:39945594-39946053	N_Shore		RDMR	NA		20:39945360-39947173	Promoter_Associated	NA
cg05496768	-0.0128461	0.00221899	-5.78915	7.07446e-09	-0.0168451	0.00197508	-8.52883	1.47836e-17	-0.0150774	0.00147532	-10.2197	1.61787e-24	0.404092	-0.0150774	0.00147532	1.41856e-21	37	10	77872288	10	77542294	F	rs75495083		NA	NA	C10orf11	NM_032024	Body	chr10:77872083-77872305	Island			TRUE				NA
cg21500300	-0.017131	0.00364938	-4.69424	2.676e-06	-0.035556	0.00364501	-9.75471	1.76096e-22	-0.0263546	0.00257895	-10.2191	1.62853e-24	0.00169477	-0.0263546	0.00257895	1.4251e-21	37	12	25102521	12	24993788	R			NA	NA	BCAT1	NM_005504	TSS1500	chr12:25101607-25102073	S_Shore			NA				NA
cg21231302	-0.0209491	0.00323237	-6.48104	9.10903e-11	-0.0237616	0.00299892	-7.92339	2.31124e-15	-0.0224606	0.00219846	-10.2165	1.67248e-24	0.815929	-0.0224606	0.00219846	1.46069e-21	37	9	140116093	9	139235914	R			NA	NA	RNF208	NM_031297	TSS1500	chr9:140115986-140118466	Island			NA	9:139235914-139238287			NA
cg03090969	-0.027376	0.00360622	-7.59132	3.16655e-14	-0.0249307	0.003638	-6.85287	7.23804e-12	-0.0261641	0.00256114	-10.2158	1.68514e-24	0.892318	-0.0261641	0.00256114	1.46887e-21	37	8	104117866	8	104187042	R			NA	NA								TRUE				TRUE
cg09411874	-0.0177082	0.00293809	-6.02713	1.669e-09	-0.0220094	0.00264552	-8.31953	8.83158e-17	-0.0200836	0.00196598	-10.2155	1.68941e-24	0.553338	-0.0200836	0.00196598	1.46972e-21	37	12	121905955	12	120390338	F			NA	NA	KDM2B;KDM2B	NM_032590;NM_001005366	Body;Body	chr12:121905463-121905956	Island			NA				NA
cg16624069	-0.0238328	0.00420541	-5.66718	1.45165e-08	-0.0324634	0.00376064	-8.63242	6.00691e-18	-0.0286285	0.00280328	-10.2125	1.74307e-24	0.310318	-0.0286285	0.00280328	1.51344e-21	37	13	99630210	13	98428211	R			NA	NA	DOCK9;DOCK9;DOCK9;DOCK9;DOCK9;DOCK9	NM_015296;NM_001130050;NM_001130050;NM_001130049;NM_001130048;NM_001130048	Body;5'UTR;1stExon;Body;5'UTR;1stExon					TRUE		13:99630180-99630217	Unclassified_Cell_type_specific	TRUE
cg07197059	-0.0173601	0.00343372	-5.05578	4.28634e-07	-0.0288725	0.00313499	-9.20976	3.26845e-20	-0.0236388	0.00231519	-10.2103	1.78331e-24	0.0466391	-0.0236388	0.00231519	1.54536e-21	37	14	23836012	14	22905852	R			NA	TRUE	EFS;EFS	NM_032459;NM_005864	TSS1500;TSS1500	chr14:23834435-23835947	S_Shore			NA				NA
cg24427724	-0.0138325	0.00301938	-4.58122	4.62276e-06	-0.0264252	0.00274351	-9.63191	5.86276e-22	-0.0207303	0.00203049	-10.2095	1.79831e-24	0.00853193	-0.0207303	0.00203049	1.55534e-21	37	12	6234257	12	6104518	F		rs61750447	NA	NA	VWF	NM_000552	TSS1500					NA				NA
cg13100137	-0.017091	0.00264992	-6.44962	1.12131e-10	-0.0239722	0.00295913	-8.1011	5.44633e-16	-0.0201534	0.00197407	-10.209	1.80646e-24	0.223019	-0.0201534	0.00197407	1.55649e-21	37	1	37937945	1	37710532	F			NA	NA				chr1:37939723-37940650	N_Shore			TRUE				NA
cg09598552	-0.0153168	0.00296891	-5.15906	2.48198e-07	-0.0304034	0.00321377	-9.46036	3.06881e-21	-0.0222635	0.00218077	-10.209	1.80663e-24	0.00261889	-0.0222635	0.00218077	1.55649e-21	37	10	73417893	10	73087899	F			NA	NA	CDH23	NM_022124	Body					TRUE				NA
cg07631435	-0.0141573	0.00352341	-4.01808	5.86742e-05	-0.0343047	0.00334533	-10.2545	1.12969e-24	-0.024753	0.00242602	-10.2031	1.91986e-24	0.000184499	-0.024753	0.00242602	1.65085e-21	37	11	114043903	11	113549113	R			NA	NA	ZBTB16;ZBTB16	NM_006006;NM_001018011	Body;Body					TRUE		11:114043274-114044099	Unclassified_Cell_type_specific	NA
cg18699466	-0.0113437	0.00179418	-6.32247	2.57408e-10	-0.0115102	0.00143742	-8.00759	1.16978e-15	-0.0114451	0.0011218	-10.2024	1.93339e-24	0.997378	-0.0114451	0.0011218	1.65928e-21	37	6	45415640	6	45523618	F			NA	NA	RUNX2;RUNX2;RUNX2	NM_001015051;NM_001024630;NM_004348	Body;Body;Body					TRUE				NA
cg18525126	-0.0256494	0.00328761	-7.80185	6.10083e-15	-0.0203491	0.00304663	-6.67924	2.40189e-11	-0.0227979	0.00223463	-10.2021	1.94049e-24	0.496997	-0.0227979	0.00223463	1.66217e-21	37	10	88617460	10	88607440	R			NA	NA	BMPR1A	NM_004329	5'UTR					TRUE				NA
cg02301528	-0.019025	0.00337943	-5.62965	1.80573e-08	-0.0279476	0.0032059	-8.71758	2.84221e-18	-0.0237213	0.00232584	-10.199	2.00285e-24	0.159684	-0.0237213	0.00232584	1.71229e-21	37	12	12939519	12	12830786	R			NA	NA	APOLD1;APOLD1	NM_001130415;NM_030817	Body;Body	chr12:12939713-12940391	N_Shore			TRUE		12:12939380-12942411	Promoter_Associated	NA
cg02355304	-0.0188284	0.00363747	-5.17624	2.26403e-07	-0.0397547	0.00415562	-9.56651	1.10576e-21	-0.0279064	0.00273705	-10.1958	2.07068e-24	0.000762599	-0.0279064	0.00273705	1.76689e-21	37	7	5536984	7	5503510	R			NA	NA	MIR589;FBXL18	NR_030318;NM_024963	TSS1500;Body	chr7:5539957-5541567	N_Shelf			NA	7:5503439-5503563	7:5536936-5537515	Unclassified_Cell_type_specific	NA
cg24075175	-0.0211095	0.0030562	-6.90713	4.94571e-12	-0.0247926	0.00328656	-7.54362	4.57093e-14	-0.0228175	0.00223807	-10.1952	2.08414e-24	0.714099	-0.0228175	0.00223807	1.77498e-21	37	11	128560240	11	128065450	F	rs56369005		NA	NA				chr11:128560103-128560537	Island			TRUE	11:128065314-128065736			NA
cg19731401	-0.0191373	0.00334443	-5.72213	1.05196e-08	-0.0228701	0.00269646	-8.48154	2.22242e-17	-0.0213995	0.00209916	-10.1943	2.10201e-24	0.68558	-0.0213995	0.00209916	1.78678e-21	37	7	2775893	7	2742419	R			NA	NA	GNA12	NM_007353	Body	chr7:2774444-2774655	S_Shore			TRUE	7:2742399-2742473			NA
cg19908207	-0.0165933	0.00365753	-4.53674	5.71312e-06	-0.0298423	0.00313093	-9.53145	1.55099e-21	-0.0242394	0.00237849	-10.1911	2.1736e-24	0.0226786	-0.0242394	0.00237849	1.84411e-21	37	5	137610645	5	137638544	R			NA	NA	GFRA3	NM_001496	TSS1500	chr5:137610105-137610311	S_Shore			TRUE		5:137609701-137610855	Unclassified_Cell_type_specific	NA
cg03985415	-0.0120235	0.00279253	-4.30561	1.66528e-05	-0.0239324	0.00244789	-9.77675	1.4169e-22	-0.0187578	0.00184078	-10.1901	2.19437e-24	0.00584596	-0.0187578	0.00184078	1.8582e-21	37	1	229340974	1	227407597	R			NA	NA								TRUE		1:229340687-229341089	Unclassified_Cell_type_specific	NA
cg05242915	-0.0260819	0.00377977	-6.90038	5.18632e-12	-0.0210188	0.0027751	-7.57409	3.61656e-14	-0.0227921	0.00223693	-10.189	2.21978e-24	0.558263	-0.0227921	0.00223693	1.87615e-21	37	19	1263080	19	1214080	F			NA	NA				chr19:1260264-1261334	S_Shore		DMR	NA				NA
cg02923856	-0.0102624	0.00239512	-4.2847	1.82982e-05	-0.0193044	0.00199285	-9.68684	3.42983e-22	-0.0156054	0.00153192	-10.1868	2.27003e-24	0.0148343	-0.0156054	0.00153192	1.91498e-21	37	3	23989124	3	23964128	R			NA	NA	NR1D2;NR1D2	NM_001145425;NM_005126	5'UTR;Body	chr3:23986693-23988021	S_Shore			NA				TRUE
cg02976843	0.030436	0.00316012	9.63127	5.89949e-22	0.015228	0.00322096	4.72779	2.26982e-06	0.022977	0.00225575	10.186	2.29042e-24	0.00341497	0.022977	0.00225575	1.92853e-21	37	17	2843257	17	2790007	R			NA	NA	RAP1GAP2;RAP1GAP2	NM_015085;NM_001100398	Body;Body					TRUE	17:2789856-2790027			NA
cg19991723	-0.0164114	0.00277024	-5.92418	3.13863e-09	-0.0229877	0.00271861	-8.45567	2.77489e-17	-0.0197614	0.00194035	-10.1845	2.32613e-24	0.23803	-0.0197614	0.00194035	1.95491e-21	37	8	50020154	8	50182707	R			NA	NA								TRUE				NA
cg10798225	-0.0181666	0.00320307	-5.67161	1.4146e-08	-0.0253677	0.00294678	-8.60862	7.39457e-18	-0.0220667	0.00216864	-10.1754	2.55439e-24	0.254431	-0.0220667	0.00216864	2.14269e-21	37	11	448822	11	438822	R			NA	NA	PTDSS2	NM_030783	TSS1500	chr11:449961-451178	N_Shore			NA		11:447922-448895	Promoter_Associated	NA
cg02149965	-0.0217436	0.00356021	-6.1074	1.0127e-09	-0.0204445	0.00251065	-8.14313	3.85187e-16	-0.020876	0.00205178	-10.1746	2.57528e-24	0.956513	-0.020876	0.00205178	2.15616e-21	37	6	30883203	6	30991182	F			NA	NA	VARS2;VARS2;VARS2	NM_020442;NM_001167733;NM_001167734	Body;5'UTR;Body	chr6:30881533-30882296	S_Shore			TRUE		6:30883023-30883686	Promoter_Associated	NA
cg01753375	-0.0171979	0.00284853	-6.03746	1.56562e-09	-0.0261537	0.00309107	-8.46107	2.64942e-17	-0.0213107	0.00209472	-10.1735	2.60258e-24	0.103337	-0.0213107	0.00209472	2.17493e-21	37	2	74607600	2	74461108	R			NA	TRUE	DCTN1;DCTN1	NM_004082;NM_001135040	TSS200;TSS200					TRUE		2:74607555-74607743	Unclassified_Cell_type_specific	TRUE
cg24361265	-0.0261062	0.00461933	-5.65151	1.59046e-08	-0.0587543	0.00621873	-9.44796	3.45514e-21	-0.0377149	0.00370822	-10.1706	2.68184e-24	0.000139018	-0.0377149	0.00370822	2.23696e-21	37	15	44068668	15	41855960	F			NA	NA	ELL3	NM_025165	Body	chr15:44068586-44069792	Island		RDMR	TRUE	15:41855895-41857084	15:44068213-44070508	Promoter_Associated	NA
cg02688118	0.0317448	0.00345219	9.19556	3.73059e-20	0.0177904	0.00341633	5.20747	1.91433e-07	0.0246947	0.00242829	10.1696	2.70975e-24	0.0161239	0.0246947	0.00242829	2.25602e-21	37	13	114918456	13	113936558	R			NA	NA				chr13:114914536-114914753	S_Shelf			NA	13:113936432-113936818			NA
cg09537533	-0.0125923	0.00246202	-5.11461	3.14382e-07	-0.0235952	0.00253461	-9.30922	1.28775e-20	-0.0179339	0.00176601	-10.155	3.14706e-24	0.00784335	-0.0179339	0.00176601	2.61522e-21	37	20	592957	20	540957	F			NA	NA				chr20:590222-591222	S_Shore		RDMR	NA				NA
cg07529654	-0.0302386	0.00412979	-7.32208	2.4416e-13	-0.0337624	0.00478686	-7.05313	1.74932e-12	-0.0317422	0.00312691	-10.1513	3.26982e-24	0.856135	-0.0317422	0.00312691	2.71217e-21	37	18	3447016	18	3437016	R			NA	NA	TGIF1;TGIF1	NM_174886;NM_173207	5'UTR;TSS1500	chr18:3448006-3452360	N_Shore			NA				NA
cg09291026	-0.0133241	0.00246786	-5.39906	6.69904e-08	-0.0158197	0.00183226	-8.63398	5.92552e-18	-0.0149329	0.00147112	-10.1507	3.29076e-24	0.719214	-0.0149329	0.00147112	2.72447e-21	37	14	81184965	14	80254718	R			NA	NA	C14orf145	NM_152446	Body					TRUE				NA
cg16659510	-0.0147181	0.00228714	-6.43515	1.2335e-10	-0.0197841	0.00247539	-7.9923	1.32445e-15	-0.0170512	0.00167987	-10.1503	3.3035e-24	0.323121	-0.0170512	0.00167987	2.72829e-21	37	16	87996870	16	86554371	F			NA	NA	BANP;BANP	NM_017869;NM_079837	5'UTR;5'UTR					NA	16:86554232-86554374	16:87996629-87997495	Promoter_Associated_Cell_type_specific	TRUE
cg03159409	-0.017451	0.0036138	-4.829	1.37219e-06	-0.0373018	0.00385073	-9.68694	3.42647e-22	-0.026747	0.00263512	-10.1502	3.30763e-24	0.000854519	-0.026747	0.00263512	2.72829e-21	37	12	124779144	12	123345097	R			NA	NA	FAM101A	NM_181709	5'UTR	chr12:124780105-124780306	N_Shore			NA	12:123345091-123345182			NA
cg04856022	-0.0207523	0.00281628	-7.36869	1.72309e-13	-0.019734	0.00282804	-6.97799	2.99437e-12	-0.0202453	0.00199556	-10.1452	3.48105e-24	0.967975	-0.0202453	0.00199556	2.86603e-21	37	6	32122955	6	32230933	R			NA	NA	PPT2;PPT2	NM_005155;NM_138717	Body;Body	chr6:32121829-32122529	S_Shore		RDMR	NA		6:32120376-32123743	Promoter_Associated	NA
cg12800962	-0.0267144	0.0044721	-5.97357	2.32115e-09	-0.0390453	0.00463858	-8.41751	3.84554e-17	-0.0326546	0.0032195	-10.1428	3.56857e-24	0.160217	-0.0326546	0.0032195	2.93267e-21	37	20	48626437	20	48059844	R			NA	NA				chr20:48626436-48626976	Island			NA	20:48059844-48060360			NA
cg19695507	0.0279583	0.00300992	9.28872	1.56154e-20	0.0145367	0.00278676	5.21634	1.82491e-07	0.0207316	0.00204489	10.1383	3.73703e-24	0.00473329	0.0207316	0.00204489	3.06545e-21	37	10	13526193	10	13566199	F	rs80213451		NA	NA	BEND7;BEND7	NM_152751;NM_001100912	Body;Body				DMR	NA				NA
cg03857553	-0.0183534	0.00292163	-6.28189	3.34488e-10	-0.0218479	0.00273063	-8.00107	1.23345e-15	-0.0202186	0.00199495	-10.1349	3.86892e-24	0.682626	-0.0202186	0.00199495	3.16781e-21	37	22	29976613	22	28306613	F			NA	NA	NIPSNAP1	NM_003634	Body	chr22:29976920-29977216	N_Shore			NA		22:29976337-29977462	Promoter_Associated	NA
cg18346576	-0.0174932	0.00332668	-5.25846	1.45268e-07	-0.0284142	0.00316418	-8.97997	2.70843e-19	-0.023227	0.00229271	-10.1308	4.03352e-24	0.0590661	-0.023227	0.00229271	3.29651e-21	37	2	27938071	2	27791575	R			NA	NA								NA	2:27791575-27791948			NA
cg10603592	-0.0177938	0.00291173	-6.11107	9.89642e-10	-0.0157949	0.00195007	-8.09965	5.51178e-16	-0.0164138	0.00162026	-10.1304	4.05159e-24	0.849869	-0.0164138	0.00162026	3.30522e-21	37	17	40896097	17	38149623	R			NA	NA	EZH1	NM_001991	5'UTR	chr17:40896658-40897234	N_Shore		RDMR	NA		17:40896052-40897643	Promoter_Associated	NA
cg15283950	-0.0200185	0.00357004	-5.60736	2.05436e-08	-0.03359	0.00380489	-8.8281	1.0647e-18	-0.0263725	0.00260347	-10.1298	4.07679e-24	0.0339469	-0.0263725	0.00260347	3.3197e-21	37	11	10715217	11	10671793	R			NA	NA	MRVI1;MRVI1;MRVI1;MRVI1;MRVI1	NM_001100163;NM_001100163;NM_130385;NM_130385;NM_001100167	1stExon;5'UTR;1stExon;5'UTR;TSS200			low-CpG:10671608-10672092		TRUE				NA
cg08614441	-0.0184079	0.00267138	-6.89079	5.54853e-12	-0.0197934	0.0026639	-7.43021	1.08423e-13	-0.0191026	0.0018863	-10.127	4.19317e-24	0.934793	-0.0191026	0.0018863	3.40824e-21	37	13	113633676	13	112681677	R			NA	NA	MCF2L;MCF2L;MCF2L	NM_001112732;NM_024979;NM_024979	Body;5'UTR;1stExon	chr13:113633843-113634065	N_Shore	low-CpG:112681455-112681691		NA				NA
cg00374747	-0.0174906	0.00291122	-6.00801	1.87814e-09	-0.0249364	0.00299139	-8.33606	7.68072e-17	-0.0211124	0.00208631	-10.1195	4.52746e-24	0.203733	-0.0211124	0.00208631	3.67324e-21	37	11	2907930	11	2864506	F			NA	NA	CDKN1C;CDKN1C;CDKN1C	NM_000076;NM_001122631;NM_001122630	TSS1500;TSS1500;TSS1500	chr11:2905023-2907024	S_Shore			NA				NA
cg11985480	-0.0330627	0.00525747	-6.28871	3.20123e-10	-0.0528487	0.00638353	-8.27891	1.24305e-16	-0.0410595	0.00405826	-10.1175	4.62037e-24	0.0571461	-0.0410595	0.00405826	3.74181e-21	37	2	74729100	2	74582608	F	rs17722476		NA	NA	LOC151534;LBX2	NR_024606;NM_001009812	TSS1500;Body	chr2:74729399-74731166	N_Shore		RDMR	NA	2:74582608-74584778	2:74728052-74729181	Unclassified_Cell_type_specific	NA
cg09458197	-0.016217	0.00257614	-6.29506	3.07284e-10	-0.0213694	0.00265796	-8.03978	8.99982e-16	-0.0187127	0.00184986	-10.1157	4.7044e-24	0.379532	-0.0187127	0.00184986	3.80295e-21	37	4	2536968	4	2506766	R			NA	NA				chr4:2537098-2539421	N_Shore			NA				NA
cg04791601	-0.0212163	0.00316338	-6.70684	1.98887e-11	-0.0197018	0.0025991	-7.58024	3.44925e-14	-0.0203121	0.0020082	-10.1146	4.76032e-24	0.933869	-0.0203121	0.0020082	3.84118e-21	37	1	204159016	1	202425639	R			NA	NA				chr1:204159598-204159833	N_Shore			TRUE				NA
cg16509978	-0.0146022	0.0031043	-4.70385	2.55297e-06	-0.0208188	0.00228868	-9.09643	9.33493e-20	-0.0186297	0.00184215	-10.113	4.83702e-24	0.272788	-0.0186297	0.00184215	3.89601e-21	37	11	67121607	11	66878183	R			NA	NA	LOC100130987;POLD4	NR_024469;NM_021173	Body;TSS1500	chr11:67120856-67121228	S_Shore			NA		11:67120301-67122651	Promoter_Associated	NA
cg02258201	-0.0304161	0.00411522	-7.39113	1.45589e-13	-0.0296716	0.0042986	-6.90261	5.10568e-12	-0.0300601	0.00297262	-10.1123	4.8715e-24	0.992204	-0.0300601	0.00297262	3.91671e-21	37	9	35906148	9	35896148	R			NA	NA	HRCT1	NM_001039792	TSS200					NA				NA
cg00202479	-0.019667	0.00269491	-7.29783	2.92438e-13	-0.017056	0.00242461	-7.03453	1.99931e-12	-0.018224	0.00180247	-10.1106	4.9579e-24	0.771531	-0.018224	0.00180247	3.97899e-21	37	6	31760383	6	31868362	R			NA	NA	VARS	NM_006295	Body	chr6:31763240-31763905	N_Shelf			NA		6:31758726-31760405	Gene_Associated	NA
cg02085953	-0.0174061	0.00258038	-6.74554	1.52459e-11	-0.016831	0.00223479	-7.53138	5.02053e-14	-0.0170775	0.0016893	-10.1092	5.02994e-24	0.985912	-0.0170775	0.0016893	4.02954e-21	37	2	97202260	2	96565987	F		rs13020129	NA	NA	ARID5A	NM_212481	TSS1500	chr2:97202313-97203787	N_Shore			NA		2:97202196-97202767	Promoter_Associated	NA
cg22455720	-0.0285845	0.00386591	-7.39399	1.4249e-13	-0.0271889	0.00394517	-6.8917	5.51297e-12	-0.0279009	0.00276121	-10.1046	5.27158e-24	0.968585	-0.0279009	0.00276121	4.21554e-21	37	17	80725109	17	78318398	R			NA	NA	TBCD	NM_005993	Body					NA	17:78318350-78318408	17:80724064-80725340	Gene_Associated	TRUE
cg05844798	-0.0107407	0.00287722	-3.73303	0.000189187	-0.0266779	0.00260465	-10.2424	1.2801e-24	-0.0194998	0.00193096	-10.0985	5.60877e-24	0.000217942	-0.0194998	0.00193096	4.47081e-21	37	20	3062344	20	3010344	F			NA	NA				chr20:3063005-3064146	N_Shore			TRUE				NA
cg04911680	-0.0157167	0.00282451	-5.56439	2.63077e-08	-0.0198088	0.00233019	-8.50093	1.88085e-17	-0.0181516	0.00179746	-10.0985	5.61087e-24	0.535542	-0.0181516	0.00179746	4.47081e-21	37	1	27895490	1	27768077	R			NA	NA	AHDC1	NM_001029882	5'UTR	chr1:27894927-27895524	Island			NA		1:27894710-27895814	Promoter_Associated	NA
cg03431738	-0.0207621	0.00301036	-6.89689	5.31517e-12	-0.0186469	0.0025223	-7.39284	1.43725e-13	-0.0195194	0.00193336	-10.0961	5.74846e-24	0.864995	-0.0195194	0.00193336	4.57226e-21	37	21	40031295	21	38953165	F	rs34638227		NA	NA	ERG;ERG	NM_001136154;NM_004449	5'UTR;5'UTR	chr21:40032243-40033665	N_Shore			NA				NA
cg23133355	-0.0130065	0.00252631	-5.14841	2.62699e-07	-0.0201621	0.00225601	-8.93706	3.99644e-19	-0.0169875	0.00168272	-10.0952	5.79883e-24	0.107346	-0.0169875	0.00168272	4.6041e-21	37	7	2519789	7	2486315	R			NA	NA								NA	7:2486301-2486401	7:2519759-2519965	Unclassified_Cell_type_specific	NA
cg09063663	-0.0124058	0.00224937	-5.51521	3.48357e-08	-0.018954	0.002177	-8.70648	3.13452e-18	-0.0157869	0.00156433	-10.0918	6.00564e-24	0.112145	-0.0157869	0.00156433	4.75982e-21	37	1	16484811	1	16357398	F			NA	NA				chr1:16481484-16482782	S_Shelf			NA		1:16484484-16484891	Unclassified_Cell_type_specific	NA
cg13311440	0.0220358	0.00290485	7.58587	3.30264e-14	0.0167986	0.00247655	6.78308	1.17641e-11	0.019003	0.0018846	10.0833	6.54784e-24	0.390173	0.019003	0.0018846	5.18033e-21	37	1	160681404	1	158948028	R			NA	TRUE	CD48	NM_001778	Body					NA		1:160681390-160682087	Promoter_Associated	NA
cg03143849	-0.0205391	0.00363429	-5.65147	1.59084e-08	-0.0295671	0.00346263	-8.53892	1.3548e-17	-0.0252714	0.00250694	-10.0806	6.73424e-24	0.198432	-0.0252714	0.00250694	5.31835e-21	37	11	2904951	11	2861527	R			NA	TRUE	CDKN1C;CDKN1C;CDKN1C	NM_001122630;NM_000076;NM_001122631	3'UTR;3'UTR;3'UTR	chr11:2905023-2907024	N_Shore			NA				NA
cg03584351	-0.0334836	0.00487105	-6.87399	6.24326e-12	-0.0323615	0.00438958	-7.37234	1.67656e-13	-0.0328643	0.00326087	-10.0784	6.88491e-24	0.985465	-0.0328643	0.00326087	5.42772e-21	37	7	1184214	7	1150740	F			NA	NA								NA	7:1150676-1150818			NA
cg25266888	-0.0208782	0.00342309	-6.09924	1.06572e-09	-0.0197638	0.00246322	-8.02358	1.0271e-15	-0.020144	0.00199937	-10.0752	7.11501e-24	0.965686	-0.020144	0.00199937	5.59921e-21	37	11	2482594	11	2439170	R			NA	NA	KCNQ1;KCNQ1	NM_000218;NM_181798	Body;TSS200					NA				NA
cg02565062	-0.0165311	0.0026059	-6.34372	2.24282e-10	-0.0166383	0.00212613	-7.82559	5.05267e-15	-0.0165954	0.00164739	-10.0738	7.21273e-24	0.999493	-0.0165954	0.00164739	5.6661e-21	37	1	855544	1	845407	R			NA	NA	FLJ39609	NR_026874	TSS1500	chr1:854765-854973	S_Shore			NA	1:845267-845605	1:855232-855686	Unclassified	NA
cg04486013	-0.0158632	0.00266883	-5.94388	2.78361e-09	-0.0197754	0.00241029	-8.20458	2.31395e-16	-0.0180179	0.00178877	-10.0728	7.28733e-24	0.553352	-0.0180179	0.00178877	5.71463e-21	37	1	46035287	1	45807874	F			NA	NA	AKR1A1;AKR1A1	NM_006066;NM_153326	Body;Body					NA		1:46035222-46036808	Gene_Associated	NA
cg19325791	-0.0241222	0.00357097	-6.75508	1.42756e-11	-0.0263598	0.00352298	-7.48227	7.30521e-14	-0.0252561	0.00250792	-10.0706	7.4543e-24	0.905297	-0.0252561	0.00250792	5.83529e-21	37	17	46560683	17	43915682	F			NA	NA								TRUE				TRUE
cg01185080	-0.027906	0.00476357	-5.85821	4.67883e-09	-0.0416833	0.0049431	-8.43261	3.38031e-17	-0.0345399	0.00343007	-10.0697	7.51712e-24	0.133468	-0.0345399	0.00343007	5.87414e-21	37	15	90543813	15	88344817	F	rs62020558		NA	TRUE	ZNF710	NM_198526	TSS1500	chr15:90543410-90543835	Island			NA	15:88344415-88345165			NA
cg06925984	-0.0126988	0.00257636	-4.92897	8.26659e-07	-0.0285907	0.00295654	-9.67031	4.03164e-22	-0.0195579	0.00194236	-10.0691	7.56409e-24	0.000271636	-0.0195579	0.00194236	5.90049e-21	37	17	77767242	17	75381837	F			NA	NA				chr17:77763364-77767356	Island			NA	17:75381777-75382150			NA
cg15656257	-0.00859102	0.00229771	-3.73894	0.000184796	-0.0186783	0.00187876	-9.94181	2.73801e-23	-0.0146364	0.00145445	-10.0632	8.03178e-24	0.00310314	-0.0146364	0.00145445	6.25437e-21	37	12	123450216	12	122016169	F			NA	NA	ABCB9;ABCB9;ABCB9	NM_203444;NM_019624;NM_019625	5'UTR;5'UTR;5'UTR	chr12:123450868-123451207	N_Shore			NA				NA
cg17592231	0.0193676	0.002652	7.303	2.81414e-13	0.0155438	0.00221762	7.00922	2.39646e-12	0.0171173	0.00170122	10.0618	8.1503e-24	0.542414	0.0171173	0.00170122	6.33559e-21	37	11	43604758	11	43561334	R			NA	NA				chr11:43602545-43603215	S_Shore			TRUE	11:43561329-43561486			NA
cg04427490	-0.0251143	0.00341509	-7.35394	1.92445e-13	-0.0230891	0.00335635	-6.87922	6.01803e-12	-0.0240841	0.00239379	-10.0611	8.20957e-24	0.914436	-0.0240841	0.00239379	6.37054e-21	37	19	708469	19	659469	F			NA	NA	PALM;PALM	NM_001040134;NM_002579	TSS1500;TSS1500	chr19:708530-708742	N_Shore			NA				TRUE
cg18739367	0.019693	0.00230225	8.55381	1.19087e-17	0.0117876	0.00199915	5.89629	3.71773e-09	0.015186	0.00150948	10.0604	8.26589e-24	0.034697	0.015186	0.00150948	6.39832e-21	37	8	38330740	8	38449897	F			NA	NA								TRUE				NA
cg18454133	-0.00816189	0.00202692	-4.02674	5.65556e-05	-0.0165722	0.00169933	-9.75221	1.805e-22	-0.0131008	0.00130222	-10.0603	8.2741e-24	0.00637601	-0.0131008	0.00130222	6.39832e-21	37	14	23835870	14	22905710	F			NA	NA	EFS;EFS	NM_032459;NM_005864	TSS1500;TSS1500	chr14:23834435-23835947	Island			NA	14:22904057-22905751			NA
cg00531137	-0.023069	0.00448757	-5.14064	2.73799e-07	-0.0448648	0.00484997	-9.25054	2.23354e-20	-0.0331223	0.00329387	-10.0557	8.66622e-24	0.0043379	-0.0331223	0.00329387	6.6805e-21	37	16	57643932	16	56201433	F	rs11865370		NA	NA								TRUE		16:57643436-57644235	Unclassified	NA
cg05813673	-0.0122111	0.00268887	-4.54134	5.58986e-06	-0.0263687	0.0027167	-9.70614	2.83882e-22	-0.019217	0.00191108	-10.0555	8.68355e-24	0.00104953	-0.019217	0.00191108	6.6805e-21	37	4	53862521	4	53557278	R			NA	NA	SCFD2	NM_152540	Body					TRUE				NA
cg14486857	-0.0219308	0.00264853	-8.28039	1.22769e-16	-0.0131505	0.00209764	-6.2692	3.62901e-10	-0.0165351	0.00164438	-10.0555	8.684e-24	0.0341524	-0.0165351	0.00164438	6.6805e-21	37	11	977048	11	967048	F			NA	NA	AP2A2	NM_012305	Body	chr11:976949-977193	Island			TRUE	11:967036-967596	11:976845-977170	Unclassified_Cell_type_specific	TRUE
cg20663495	-0.0166624	0.00266908	-6.24274	4.29974e-10	-0.021715	0.00271725	-7.99152	1.3329e-15	-0.0191435	0.00190413	-10.0537	8.85021e-24	0.414848	-0.0191435	0.00190413	6.79663e-21	37	17	80943851	17	78537140	F	rs731447		NA	NA	B3GNTL1	NM_001009905	Body					TRUE		17:80943401-80944592	Promoter_Associated_Cell_type_specific	TRUE
cg16201146	-0.0260098	0.00314744	-8.26378	1.41134e-16	-0.0195122	0.00331616	-5.88396	4.00574e-09	-0.0229305	0.0022829	-10.0445	9.71758e-24	0.364269	-0.0229305	0.0022829	7.44989e-21	37	20	19191526	20	19139526	R			NA	NA				chr20:19192459-19193902	N_Shore		RDMR	NA				NA
cg08924321	-0.0139373	0.00260797	-5.34412	9.0856e-08	-0.0233358	0.00262934	-8.87516	6.98342e-19	-0.0185982	0.00185162	-10.0443	9.73593e-24	0.0399434	-0.0185982	0.00185162	7.45113e-21	37	11	35663067	11	35619643	R			NA	NA								TRUE				NA
cg20494738	-0.0108991	0.00312035	-3.49292	0.000477769	-0.0135278	0.00143624	-9.41888	4.55905e-21	-0.0130682	0.00130467	-10.0165	1.28989e-23	0.746174	-0.0130682	0.00130467	9.85491e-21	37	12	124985889	12	123551842	F	rs73423681		NA	NA	NCOR2;NCOR2	NM_006312;NM_001077261	5'UTR;5'UTR					TRUE	12:123551376-123551979			NA
cg02046668	-0.0100116	0.00359908	-2.7817	0.0054075	-0.0238766	0.00235432	-10.1416	3.61169e-24	-0.0197216	0.00197022	-10.0098	1.38015e-23	0.00553482	-0.0197216	0.00197022	1.05251e-20	37	16	67258146	16	65815647	R			NA	NA	LRRC29;LRRC29	NM_012163;NM_001004055	5'UTR;5'UTR	chr16:67260744-67261155	N_Shelf			NA				NA
cg04550950	-0.0165853	0.00317378	-5.22573	1.73465e-07	-0.0372387	0.00393455	-9.46455	2.94818e-21	-0.0247267	0.00247028	-10.0097	1.38234e-23	0.000237238	-0.0247267	0.00247028	1.05251e-20	37	1	90299895	1	90072483	F			NA	NA	LRRC8D;LRRC8D	NM_018103;NM_001134479	5'UTR;5'UTR					TRUE				NA
cg10316899	-0.0267754	0.0037576	-7.12566	1.03585e-12	-0.0266795	0.00379569	-7.02888	2.08193e-12	-0.0267279	0.00267039	-10.009	1.39167e-23	0.999839	-0.0267279	0.00267039	1.05781e-20	37	1	39658128	1	39430715	R			NA	NA	MACF1	NM_012090	Body					TRUE		1:39657089-39658953	Unclassified	TRUE
cg01635555	-0.0200944	0.00523776	-3.83644	0.00012483	-0.0416419	0.00426064	-9.77364	1.46102e-22	-0.0330616	0.00330521	-10.0029	1.48034e-23	0.0061431	-0.0330616	0.00330521	1.12202e-20	37	16	73101264	16	71658765	R			NA	NA				chr16:73099812-73100791	S_Shore		RDMR	NA				NA
cg05381795	-0.0117008	0.00294306	-3.97573	7.01623e-05	-0.0255589	0.00259904	-9.83397	8.03858e-23	-0.0194868	0.00194813	-10.0028	1.48119e-23	0.00197237	-0.0194868	0.00194813	1.12202e-20	37	20	62713085	20	62183529	R			NA	NA	OPRL1;OPRL1	NM_000913;NM_182647	5'UTR;5'UTR	chr20:62714763-62715761	N_Shore			NA		20:62713058-62713226	Unclassified_Cell_type_specific	NA
cg15037004	-0.0215522	0.00374763	-5.75088	8.87786e-09	-0.0322789	0.0038346	-8.41781	3.83574e-17	-0.0267925	0.00268019	-9.9965	1.57886e-23	0.135178	-0.0267925	0.00268019	1.19398e-20	37	5	71803938	5	71839694	R			NA	TRUE	ZNF366	NM_152625	TSS1500					NA				NA
cg17207266	-0.0116388	0.00221575	-5.25274	1.49856e-07	-0.01499	0.00174558	-8.58737	8.89828e-18	-0.0137066	0.00137119	-9.99613	1.58462e-23	0.493749	-0.0137066	0.00137119	1.19631e-20	37	2	25562957	2	25416461	R			NA	NA	DNMT3A;DNMT3A;DNMT3A	NM_022552;NM_175630;NM_175629	5'UTR;5'UTR;5'UTR	chr2:25563309-25563661	N_Shore			TRUE	2:25416436-25419085			NA
cg01894846	-0.0156488	0.00303004	-5.16457	2.40988e-07	-0.0269713	0.00301049	-8.95913	3.27253e-19	-0.0213467	0.00213561	-9.9956	1.59324e-23	0.0297948	-0.0213467	0.00213561	1.20077e-20	37	14	100752463	14	99822216	F			NA	NA				chr14:100751672-100752339	S_Shore			NA		14:100751296-100752955	Promoter_Associated	NA
cg10198479	-0.0223477	0.0043511	-5.13612	2.80469e-07	-0.0505794	0.00531963	-9.50806	1.94244e-21	-0.0336642	0.00336798	-9.99539	1.59663e-23	0.000216564	-0.0336642	0.00336798	1.20129e-20	37	16	85268435	16	83825936	F			NA	NA				chr16:85269192-85269464	N_Shore			NA	16:83825859-83826016			NA
cg12688542	-0.0172531	0.00233357	-7.39346	1.43058e-13	-0.0131129	0.00191029	-6.86438	6.67818e-12	-0.0147742	0.00147817	-9.99491	1.60436e-23	0.389706	-0.0147742	0.00147817	1.20508e-20	37	12	124897975	12	123463928	R			NA	NA	NCOR2;NCOR2	NM_006312;NM_001077261	Body;Body	chr12:124901064-124901441	N_Shelf			NA	12:123463699-123463929	12:124897899-124898032	Unclassified_Cell_type_specific	NA
cg24956391	-0.0145938	0.00271795	-5.3694	7.89971e-08	-0.0234817	0.00268536	-8.74435	2.24303e-18	-0.0190913	0.00191025	-9.99414	1.61678e-23	0.0668288	-0.0190913	0.00191025	1.21236e-20	37	20	36011999	20	35445413	F			NA	NA	SRC;SRC	NM_198291;NM_005417	5'UTR;5'UTR	chr20:36012595-36013439	N_Shore	low-CpG:35445350-35445433		NA		20:36011903-36012034	Unclassified_Cell_type_specific	NA
cg13203811	-0.0163696	0.00241406	-6.78095	1.19389e-11	-0.0176726	0.00240411	-7.35099	1.96739e-13	-0.0170238	0.00170347	-9.9936	1.62563e-23	0.929476	-0.0170238	0.00170347	1.21695e-20	37	12	58136245	12	56422512	R			NA	NA	AGAP2	NM_014770	TSS1500	chr12:58132478-58132734	S_Shelf			NA		12:58135666-58136315	Promoter_Associated	NA
cg03391568	-0.0166396	0.00256141	-6.49628	8.23319e-11	-0.0193431	0.00253628	-7.62656	2.41108e-14	-0.0180047	0.00180224	-9.99017	1.68295e-23	0.754836	-0.0180047	0.00180224	1.25775e-20	37	3	46918266	3	46893270	R			NA	TRUE	PTH1R	NM_000316	TSS1500					NA				NA
cg06885782	-0.0267389	0.00359307	-7.44181	9.93121e-14	-0.0279216	0.00418919	-6.66515	2.64395e-11	-0.0272402	0.00272731	-9.98794	1.72125e-23	0.977303	-0.0272402	0.00272731	1.28422e-20	37	1	41248209	1	41020796	F			NA	TRUE	KCNQ4;KCNQ4	NM_172163;NM_004700	TSS1500;TSS1500	chr1:41249090-41250161	N_Shore			NA				NA
cg10198943	-0.0250371	0.0026601	-9.4121	4.86338e-21	-0.0197617	0.00574135	-3.442	0.000577425	-0.0241048	0.00241362	-9.98699	1.73786e-23	0.706432	-0.0241048	0.00241362	1.29444e-20	37	5	75668478	5	75704234	F		rs80354322	NA	NA								TRUE				TRUE
cg24848615	-0.0188739	0.00356607	-5.29264	1.20566e-07	-0.0318569	0.00360094	-8.84684	9.00326e-19	-0.0253023	0.00253383	-9.98577	1.75923e-23	0.0375741	-0.0253023	0.00253383	1.30816e-20	37	19	3368396	19	3319396	R			NA	NA	NFIC;NFIC	NM_005597;NM_205843	Body;Body	chr19:3369477-3369913	N_Shore			TRUE				NA
cg13740709	-0.0130296	0.0029872	-4.3618	1.29e-05	-0.0284788	0.00293396	-9.70661	2.82576e-22	-0.0208931	0.00209319	-9.98145	1.83769e-23	0.00110584	-0.0208931	0.00209319	1.36423e-20	37	3	128712555	3	130195245	R			NA	NA	KIAA1257	NM_020741	5'UTR	chr3:128712404-128713058	Island			TRUE	3:130194750-130196024	3:128712039-128713654	Unclassified	NA
cg13856810	-0.0208778	0.0031313	-6.66747	2.60253e-11	-0.0241948	0.0032427	-7.46132	8.5659e-14	-0.0224784	0.00225251	-9.97923	1.87922e-23	0.762825	-0.0224784	0.00225251	1.39274e-20	37	1	861886	1	851749	R			NA	NA	SAMD11	NM_152486	Body	chr1:858970-861632	S_Shore			NA				NA
cg05555337	-0.0180711	0.00272948	-6.62069	3.57524e-11	-0.0140875	0.00186354	-7.55951	4.04583e-14	-0.015354	0.00153905	-9.97632	1.93513e-23	0.483639	-0.015354	0.00153905	1.4318e-20	37	17	46669113	17	44024112	F			NA	NA	LOC404266;HOXB5;LOC404266;LOC404266;LOC404266	NR_033203;NM_002147;NR_033201;NR_033204;NR_033202	TSS1500;3'UTR;Body;TSS1500;Body	chr17:46669434-46669811	N_Shore			NA				NA
cg23688719	-0.0279452	0.00325673	-8.58074	9.42681e-18	-0.016135	0.00278865	-5.78596	7.20999e-09	-0.0211311	0.00211821	-9.97592	1.94302e-23	0.0225114	-0.0211311	0.00211821	1.43525e-20	37	1	65935654	1	65708242	F			NA	NA	LEPR;LEPR;LEPR	NM_001003680;NM_001003679;NM_002303	5'UTR;5'UTR;5'UTR					TRUE				NA
cg01368217	-0.0135594	0.0027658	-4.90252	9.46147e-07	-0.0297827	0.00313021	-9.51459	1.82439e-21	-0.0206721	0.00207264	-9.97384	1.98414e-23	0.000530168	-0.0206721	0.00207264	1.4632e-20	37	10	127836603	10	127826593	R			NA	NA	ADAM12;ADAM12	NM_003474;NM_021641	Body;Body					TRUE				NA
cg12133962	-0.0252193	0.00363748	-6.93319	4.11462e-12	-0.0272997	0.00380262	-7.17917	7.01334e-13	-0.0262134	0.00262853	-9.97263	2.00838e-23	0.924833	-0.0262134	0.00262853	1.47863e-20	37	1	3090134	1	3079994	R			NA	NA	PRDM16;PRDM16	NM_022114;NM_199454	Body;Body					NA	1:3079749-3080214			NA
cg01332054	-0.0180721	0.00373915	-4.83321	1.34352e-06	-0.0318217	0.00348671	-9.12657	7.07013e-20	-0.0254266	0.00255005	-9.97103	2.04097e-23	0.0268799	-0.0254266	0.00255005	1.50014e-20	37	15	74494861	15	72281914	F	rs35794319		NA	NA	STRA6;STRA6;STRA6;STRA6;STRA6	NM_001142617;NM_001142618;NM_001142619;NM_022369;NM_001142620	5'UTR;5'UTR;5'UTR;5'UTR;5'UTR			low-CpG:72281833-72282584		TRUE				TRUE
cg26468891	-0.0254243	0.00389721	-6.52372	6.85831e-11	-0.0264599	0.00350946	-7.53959	4.71451e-14	-0.0259962	0.00260791	-9.96822	2.09959e-23	0.980694	-0.0259962	0.00260791	1.54069e-20	37	11	48077221	11	48033797	R		rs77698099	NA	NA	PTPRJ;PTPRJ	NM_002843;NM_001098503	Body;Body					TRUE		11:48076941-48077912	Promoter_Associated_Cell_type_specific	NA
cg17695841	-0.0190768	0.00365773	-5.21547	1.83347e-07	-0.0269668	0.00311903	-8.64591	5.33797e-18	-0.0236451	0.00237332	-9.96287	2.21568e-23	0.260011	-0.0236451	0.00237332	1.6232e-20	37	11	45825485	11	45782061	F			NA	NA	SLC35C1;SLC35C1;SLC35C1	NM_001145266;NM_018389;NM_001145265	TSS200;TSS1500;TSS200	chr11:45825615-45826872	N_Shore			NA	11:45782021-45783553			NA
cg04815334	0.0374381	0.0046031	8.13323	4.18007e-16	0.0325947	0.00562822	5.7913	6.98444e-09	0.0354969	0.00356317	9.96217	2.23141e-23	0.801022	0.0354969	0.00356317	1.63204e-20	37	11	71210295	11	70887943	R			NA	NA	NADSYN1	NM_018161	Body					NA	11:70887858-70887964			NA
cg00351047	-0.0155087	0.0026431	-5.86761	4.42115e-09	-0.0201271	0.00247153	-8.14357	3.83799e-16	-0.0179726	0.00180524	-9.95579	2.37933e-23	0.44289	-0.0179726	0.00180524	1.73737e-20	37	19	15234963	19	15095963	R			NA	NA	ILVBL	NM_006844	Body	chr19:15235912-15236631	N_Shore			NA		19:15234832-15235036	Gene_Associated_Cell_type_specific	NA
cg13509702	0.0233392	0.00282767	8.25386	1.53355e-16	0.0145942	0.00241643	6.03955	1.54541e-09	0.0182851	0.00183703	9.95363	2.43153e-23	0.0630469	0.0182851	0.00183703	1.77258e-20	37	8	144896307	8	144968295	F			NA	NA	SCRIB;SCRIB;MIR937	NM_015356;NM_182706;NR_030633	Body;Body;TSS1500	chr8:144897283-144898354	N_Shore			NA		8:144896220-144897169	Promoter_Associated	NA
cg11460110	0.0234101	0.00242565	9.65106	4.86521e-22	0.0107055	0.00241128	4.43976	9.00597e-06	0.01702	0.00171009	9.95272	2.45388e-23	0.00100892	0.01702	0.00171009	1.78595e-20	37	6	30530458	6	30638437	R			NA	NA	PRR3;PRR3	NM_001077497;NM_025263	3'UTR;3'UTR					NA				NA
cg18935453	-0.0190731	0.00244884	-7.7886	6.77542e-15	-0.0151138	0.00239943	-6.29892	2.99735e-10	-0.0170531	0.00171386	-9.95013	2.51859e-23	0.513342	-0.0170531	0.00171386	1.83006e-20	37	11	68167030	11	67923606	F			NA	NA	LRP5	NM_002335	Body					TRUE				NA
cg08157575	-0.0283966	0.00320376	-8.86352	7.75266e-19	-0.0164153	0.00312479	-5.25323	1.49452e-07	-0.0222564	0.00223696	-9.94942	2.53648e-23	0.0277724	-0.0222564	0.00223696	1.83943e-20	37	14	101660727	14	100730480	R		rs36012354	NA	NA								TRUE				NA
cg22190721	-0.016827	0.00343712	-4.89568	9.79682e-07	-0.0244935	0.00277273	-8.83372	1.01248e-18	-0.0214712	0.00215806	-9.9493	2.53975e-23	0.221592	-0.0214712	0.00215806	1.83943e-20	37	16	68269295	16	66826796	F			NA	NA	ESRP2	NM_024939	Body	chr16:68269010-68272143	Island		RDMR	NA	16:66826526-66829595	16:68268909-68269458	Unclassified_Cell_type_specific	NA
cg13442709	-0.0116867	0.00183109	-6.38234	1.74401e-10	-0.0101671	0.00132775	-7.65738	1.8976e-14	-0.0106907	0.0010749	-9.94577	2.6312e-23	0.797972	-0.0106907	0.0010749	1.90257e-20	37	9	71334425	9	70524245	F	rs78850632		NA	NA	PIP5K1B	NM_003558	5'UTR					TRUE				NA
cg02623114	-0.0172097	0.00266805	-6.4503	1.11627e-10	-0.0165481	0.00218645	-7.56851	3.77542e-14	-0.0168139	0.00169113	-9.94243	2.72109e-23	0.981775	-0.0168139	0.00169113	1.96438e-20	37	8	145015122	8	145087110	R			NA	NA	PLEC1;PLEC1;PLEC1;PLEC1;PLEC1;PLEC1;PLEC1;PLEC1	NM_201378;NM_201382;NM_201381;NM_000445;NM_201384;NM_201380;NM_201383;NM_201379	Body;Body;Body;Body;TSS1500;Body;Body;Body	chr8:145016417-145016916	N_Shore			TRUE		8:145014934-145015432	Promoter_Associated	NA
cg07615364	-0.0147196	0.00282049	-5.21883	1.80055e-07	-0.0218793	0.00252383	-8.66906	4.35702e-18	-0.0186957	0.00188079	-9.94034	2.7787e-23	0.167093	-0.0186957	0.00188079	2.00272e-20	37	3	52088726	3	52063766	F			NA	NA	DUSP7	NM_001947	Body	chr3:52089652-52090845	N_Shore			NA				NA
cg00237876	-0.015259	0.00348979	-4.37246	1.22852e-05	-0.0344492	0.00354462	-9.71873	2.509e-22	-0.0247045	0.00248681	-9.93421	2.95513e-23	0.000586233	-0.0247045	0.00248681	2.12644e-20	37	17	41924043	17	39279569	F	rs76381914	rs71382999	NA	NA	CD300LG;CD300LG;CD300LG;CD300LG	NM_001168323;NM_001168322;NM_001168324;NM_145273	TSS1500;TSS1500;TSS1500;TSS1500					TRUE		17:41923523-41924572	Unclassified	NA
cg18828619	-0.0127414	0.00260486	-4.89139	1.00125e-06	-0.0225068	0.00248382	-9.06136	1.28829e-19	-0.0178562	0.00179759	-9.93341	2.97876e-23	0.0252064	-0.0178562	0.00179759	2.13999e-20	37	14	56615077	14	55684830	F			NA	NA	PELI2	NM_021255	Body					TRUE				NA
cg09684846	-0.0425572	0.00618796	-6.87742	6.09477e-12	-0.0403731	0.00562954	-7.17164	7.41046e-13	-0.0413621	0.00416414	-9.93293	2.99326e-23	0.966491	-0.0413621	0.00416414	2.14695e-20	37	16	10912718	16	10820219	R			NA	NA	FAM18A	NM_001079512	TSS200	chr16:10912159-10912719	Island			NA	16:10819716-10820260			NA
cg05969378	-0.0180726	0.0030687	-5.88932	3.87785e-09	-0.0226969	0.00281124	-8.07363	6.8241e-16	-0.0205868	0.0020729	-9.93141	3.03931e-23	0.539383	-0.0205868	0.0020729	2.17647e-20	37	1	167091161	1	165357785	R			NA	NA	DUSP27	NM_001080426	Body	chr1:167090575-167091010	S_Shore			TRUE				TRUE
cg25308086	-0.0240904	0.00356385	-6.75966	1.38317e-11	-0.023765	0.00326903	-7.26975	3.60147e-13	-0.0239137	0.00240905	-9.92662	3.18886e-23	0.99774	-0.0239137	0.00240905	2.2799e-20	37	1	2996020	1	2985880	R		rs78094525	NA	NA	PRDM16;PRDM16	NM_022114;NM_199454	Body;Body	chr1:2997272-2997473	N_Shore			NA				NA
cg15131146	-0.0214174	0.00301627	-7.10063	1.24189e-12	-0.0184914	0.00265193	-6.9728	3.10694e-12	-0.0197671	0.00199162	-9.92513	3.23695e-23	0.766911	-0.0197671	0.00199162	2.31057e-20	37	1	26101755	1	25974342	F			NA	NA	MAN1C1	NM_020379	Body	chr1:26097904-26098107	S_Shelf			NA		1:26101182-26102328	Unclassified_Cell_type_specific	NA
cg24844046	-0.0261956	0.00361547	-7.24543	4.31063e-13	-0.0209696	0.00305326	-6.86793	6.51386e-12	-0.0231451	0.00233272	-9.92196	3.34145e-23	0.543461	-0.0231451	0.00233272	2.38135e-20	37	6	3053496	6	2998495	R		rs11968100	NA	NA								NA	6:2998495-2998558	6:3053446-3054329	Promoter_Associated	NA
cg16772022	-0.0226941	0.00401356	-5.65435	1.56436e-08	-0.025784	0.00315438	-8.17403	2.98258e-16	-0.0246042	0.00248009	-9.92069	3.38416e-23	0.832606	-0.0246042	0.00248009	2.40793e-20	37	X	153211711	X	152864905	F			NA	NA	RENBP	NM_002910	TSS1500					NA				NA
cg05324516	-0.0260677	0.00322469	-8.0838	6.27813e-16	-0.0258628	0.00450202	-5.7447	9.2084e-09	-0.0259982	0.00262157	-9.91705	3.50961e-23	0.999315	-0.0259982	0.00262157	2.49321e-20	37	10	29421357	10	29461363	R			NA	NA								TRUE				NA
cg20346503	-0.0160625	0.00263114	-6.10476	1.02956e-09	-0.0207892	0.00262688	-7.91403	2.49194e-15	-0.0184297	0.00185899	-9.91381	3.62546e-23	0.445691	-0.0184297	0.00185899	2.57141e-20	37	2	128994402	2	128710872	R			NA	NA				chr2:128990509-128991325	S_Shelf			TRUE				TRUE
cg07705835	-0.0133773	0.00227597	-5.8776	4.16245e-09	-0.0216531	0.00259802	-8.33446	7.78531e-17	-0.0169707	0.00171196	-9.91304	3.6535e-23	0.056669	-0.0169707	0.00171196	2.58412e-20	37	3	9959128	3	9934128	F	rs75116348		NA	TRUE	IL17RC;IL17RC;IL17RC	NM_153460;NM_153461;NM_032732	Body;1stExon;Body	chr3:9956822-9957664	S_Shore			NA				NA
cg13452386	-0.0195639	0.00297011	-6.58693	4.49004e-11	-0.0214767	0.00289348	-7.42245	1.14977e-13	-0.0205453	0.00207256	-9.913	3.65498e-23	0.899066	-0.0205453	0.00207256	2.58412e-20	37	11	67398435	11	67155011	F			NA	NA	NUDT8	NM_181843	TSS1500	chr11:67396844-67398294	S_Shore			NA	11:67153074-67155130	11:67395593-67398846	Promoter_Associated	NA
cg13563634	-0.0259987	0.00384083	-6.76904	1.29644e-11	-0.0291253	0.00401076	-7.26178	3.82018e-13	-0.0274943	0.00277401	-9.91143	3.71309e-23	0.853428	-0.0274943	0.00277401	2.62104e-20	37	6	32805684	6	32913662	F			NA	NA	TAP2;TAP2	NM_000544;NM_018833	Body;Body	chr6:32806284-32806669	N_Shore			NA		6:32805634-32807545	Promoter_Associated	NA
cg02960948	-0.0148693	0.00304158	-4.88869	1.01511e-06	-0.0280853	0.00307208	-9.14214	6.12306e-20	-0.0214114	0.00216142	-9.90616	3.91384e-23	0.00934508	-0.0214114	0.00216142	2.75838e-20	37	17	62656813	17	60087275	R			NA	NA	SMURF2	NM_022739	Body	chr17:62657409-62658858	N_Shore			NA				NA
cg27565650	-0.0178465	0.00331362	-5.38579	7.21286e-08	-0.0221645	0.00264628	-8.37571	5.4894e-17	-0.020483	0.00206781	-9.90567	3.93325e-23	0.595461	-0.020483	0.00206781	2.76768e-20	37	1	88151065	1	87923653	F			NA	NA								TRUE				NA
cg11997223	-0.0131383	0.00223429	-5.88032	4.09468e-09	-0.0173984	0.00215211	-8.08437	6.2488e-16	-0.0153482	0.00155001	-9.90199	4.08084e-23	0.389491	-0.0153482	0.00155001	2.867e-20	37	19	42754574	19	47446414	F			NA	NA	ERF	NM_006494	Body	chr19:42757495-42759475	N_Shelf			NA				TRUE
cg18676273	-0.0209003	0.00290658	-7.19068	6.44674e-13	-0.0236926	0.00346716	-6.83341	8.29176e-12	-0.0220527	0.00222743	-9.90053	4.14055e-23	0.82659	-0.0220527	0.00222743	2.90437e-20	37	7	41732833	7	41699358	F	rs11770488		NA	NA	INHBA;LOC285954;LOC285954	NM_002192;NR_027119;NR_027118	Body;TSS1500;TSS1500					NA		7:41732612-41733461	Unclassified	NA
cg23718736	-0.0217666	0.00315109	-6.90764	4.92799e-12	-0.02424	0.00340831	-7.11202	1.14359e-12	-0.0229064	0.00231375	-9.90011	4.15799e-23	0.867646	-0.0229064	0.00231375	2.91201e-20	37	18	6413908	18	6403908	R			NA	NA	L3MBTL4	NM_173464	5'UTR	chr18:6413959-6414873	N_Shore			NA				TRUE
cg25157472	-0.0120034	0.00227262	-5.28173	1.27967e-07	-0.021674	0.00244948	-8.84842	8.87688e-19	-0.016477	0.001666	-9.89013	4.59431e-23	0.0151725	-0.016477	0.001666	3.2113e-20	37	3	12996362	3	12971362	R			NA	NA	IQSEC1;IQSEC1	NM_001134382;NM_014869	Body;Body					TRUE		3:12996265-12996417	Unclassified_Cell_type_specific	TRUE
cg12622182	-0.0163507	0.00329258	-4.96592	6.8377e-07	-0.0291723	0.00324446	-8.99142	2.44056e-19	-0.0228559	0.002311	-9.89001	4.59974e-23	0.0213474	-0.0228559	0.002311	3.2113e-20	37	1	38513641	1	38286228	F			NA	NA	POU3F1	NM_002699	TSS1500	chr1:38510102-38513642	Island			NA				NA
cg13633560	-0.0208007	0.00383459	-5.42448	5.81231e-08	-0.032159	0.00376859	-8.53341	1.42091e-17	-0.0265784	0.00268783	-9.88843	4.67288e-23	0.107364	-0.0265784	0.00268783	3.25726e-20	37	11	76380921	11	76058569	F			NA	TRUE	LRRC32;LRRC32;LRRC32	NM_001128922;NM_005512;NM_005512	5'UTR;1stExon;5'UTR	chr11:76381449-76382295	N_Shore			NA				TRUE
cg14818812	-0.0215116	0.00340082	-6.32539	2.52588e-10	-0.029733	0.00382839	-7.76645	8.07143e-15	-0.0251377	0.00254253	-9.8869	4.74511e-23	0.27559	-0.0251377	0.00254253	3.30243e-20	37	8	142362180	8	142431362	F			NA	NA								TRUE				TRUE
cg14025021	-0.0181462	0.0033242	-5.45882	4.79318e-08	-0.0267672	0.00316662	-8.45293	2.84087e-17	-0.0226659	0.00229282	-9.88557	4.8082e-23	0.171521	-0.0226659	0.00229282	3.33634e-20	37	15	43809510	15	41596802	F			NA	NA	MAP1A	NM_002373	TSS1500					TRUE				TRUE
cg00718036	-0.0111053	0.00228492	-4.86028	1.17223e-06	-0.0211018	0.00230824	-9.14194	6.13414e-20	-0.0160528	0.00162386	-9.88556	4.80881e-23	0.0087691	-0.0160528	0.00162386	3.33634e-20	37	4	108745325	4	108964774	R			NA	NA	SGMS2	NM_001136258	TSS1500	chr4:108745829-108746535	N_Shore		RDMR	NA				NA
cg22431309	-0.014415	0.00211713	-6.80875	9.84503e-12	-0.0105157	0.00143554	-7.32523	2.38483e-13	-0.0117438	0.00118816	-9.88404	4.88228e-23	0.312886	-0.0117438	0.00118816	3.38205e-20	37	7	140396019	7	140042488	F			NA	NA	LOC100134713;NDUFB2	NR_024454;NM_004546	Body;TSS1500	chr7:140396414-140397357	N_Shore			NA		7:140395600-140397569	Promoter_Associated	NA
cg24127061	-0.0136761	0.00341719	-4.00213	6.27748e-05	-0.031767	0.00323458	-9.82107	9.13708e-23	-0.0232178	0.0023491	-9.88372	4.89824e-23	0.0006166	-0.0232178	0.0023491	3.38783e-20	37	11	65839402	11	65595978	F			NA	NA	PACS1	NM_018026	Body	chr11:65837254-65838649	S_Shore			NA		11:65838994-65839470	Unclassified	NA
cg11230112	-0.0170118	0.0021057	-8.07894	6.53325e-16	-0.010612	0.00172491	-6.15219	7.64192e-10	-0.013182	0.00133437	-9.87881	5.14417e-23	0.0630422	-0.013182	0.00133437	3.55241e-20	37	6	158460979	6	158380967	R	rs73795212		NA	NA	SYNJ2	NM_003898	Body					TRUE				NA
cg26929272	-0.00606113	0.00253519	-2.3908	0.0168117	-0.0161596	0.0015905	-10.1601	2.98881e-24	-0.0133075	0.00134731	-9.87711	5.23222e-23	0.00337014	-0.0133075	0.00134731	3.60762e-20	37	10	88295210	10	88285190	R			NA	NA				chr10:88295205-88295592	Island			TRUE	10:88285160-88285676			NA
cg24123198	-0.0361416	0.00544713	-6.63498	3.2454e-11	-0.0466065	0.00628103	-7.4202	1.16942e-13	-0.0406337	0.00411518	-9.87411	5.39097e-23	0.452857	-0.0406337	0.00411518	3.71134e-20	37	4	184018031	4	184255025	F			NA	NA				chr4:184018830-184021379	N_Shore			NA				NA
cg19695978	-0.0207952	0.00316971	-6.56061	5.35896e-11	-0.0245537	0.00330831	-7.42183	1.15512e-13	-0.0225941	0.00228875	-9.87179	5.51721e-23	0.714291	-0.0225941	0.00228875	3.79239e-20	37	15	70877381	15	68664435	R			NA	NA				chr15:70877380-70877958	Island			TRUE	15:68664435-68665003	15:70876822-70878328	Unclassified_Cell_type_specific	TRUE
cg20234060	-0.0100706	0.00191281	-5.26486	1.403e-07	-0.0186198	0.00209852	-8.87282	7.13157e-19	-0.0139503	0.00141366	-9.86816	5.72033e-23	0.0107535	-0.0139503	0.00141366	3.92595e-20	37	11	67183546	11	66940122	R			NA	NA	ATPGD1;ATPGD1	NM_020811;NM_001166222	5'UTR;5'UTR	chr11:67182965-67183393	S_Shore			TRUE				NA
cg13961400	-0.0171432	0.00239548	-7.15646	8.2787e-13	-0.0158452	0.00232864	-6.80449	1.01407e-11	-0.0164758	0.00166973	-9.86737	5.76537e-23	0.927307	-0.0164758	0.00166973	3.95077e-20	37	6	31657548	6	31765527	F			NA	NA	BAT5	NM_021160	Body					NA		6:31656749-31658298	Gene_Associated	NA
cg12667125	-0.0184173	0.00255837	-7.19886	6.07187e-13	-0.0181894	0.0026956	-6.7478	1.50099e-11	-0.0183093	0.00185566	-9.86675	5.80164e-23	0.998121	-0.0183093	0.00185566	3.96951e-20	37	1	36181447	1	35954034	R			NA	NA	C1orf216	NM_152374	Body	chr1:36184248-36184774	N_Shelf			TRUE		1:36180797-36181861	Gene_Associated	TRUE
cg01355392	-0.0546696	0.00727924	-7.51035	5.89692e-14	-0.0520045	0.00812594	-6.39982	1.55561e-10	-0.0534831	0.00542192	-9.86425	5.94789e-23	0.970602	-0.0534831	0.00542192	4.06334e-20	37	20	62679255	20	62149699	R			NA	NA	SOX18	NM_018419	3'UTR	chr20:62679424-62680883	N_Shore			NA				NA
cg10921702	-0.00941171	0.00168124	-5.59807	2.16753e-08	-0.0112467	0.00137759	-8.16405	3.2397e-16	-0.0105096	0.00106557	-9.86293	6.02657e-23	0.700207	-0.0105096	0.00106557	4.11079e-20	37	6	30716324	6	30824303	R			NA	NA				chr6:30710307-30712440	S_Shelf			NA				NA
cg01744331	-0.0200651	0.00263458	-7.61605	2.61564e-14	-0.0151264	0.00235916	-6.41178	1.4383e-10	-0.0173242	0.00175751	-9.85722	6.37881e-23	0.377154	-0.0173242	0.00175751	4.3444e-20	37	11	2722358	11	2678934	F			NA	NA	KCNQ1OT1;KCNQ1;KCNQ1	NR_002728;NM_000218;NM_181798	TSS1500;Body;Body	chr11:2720410-2722087	S_Shore			NA				NA
cg15441416	-0.0130789	0.00242909	-5.38429	7.2731e-08	-0.019073	0.00225675	-8.45152	2.87541e-17	-0.0162961	0.00165334	-9.8565	6.42519e-23	0.195128	-0.0162961	0.00165334	4.36931e-20	37	19	54972047	19	59663859	F			NA	NA	LENG8	NM_052925	Body	chr19:54971878-54972090	Island			NA	19:59663762-59664545	19:54971904-54972090	Gene_Associated_Cell_type_specific	NA
cg03752138	-0.0197872	0.00327255	-6.04641	1.48107e-09	-0.0210731	0.00270652	-7.78606	6.91324e-15	-0.0205508	0.00208565	-9.85343	6.62429e-23	0.955193	-0.0205508	0.00208565	4.49783e-20	37	17	76357232	17	73868827	F		rs73998048	NA	NA	SOCS3	NM_003955	TSS1500	chr17:76354818-76357038	S_Shore	high-CpG:73867500-73868871		NA		17:76356524-76357673	Unclassified	NA
cg16665506	-0.00824835	0.00142	-5.80868	6.29658e-09	-0.00495444	0.000601484	-8.23703	1.76535e-16	-0.00545553	0.000553847	-9.85024	6.83784e-23	0.102171	-0.00545553	0.000553847	4.63576e-20	37	3	129326828	3	130809518	F			NA	NA	PLXND1	NM_015103	TSS1500	chr3:129323915-129325332	S_Shore			NA		3:129326446-129326914	Unclassified_Cell_type_specific	NA
cg01801603	-0.0229515	0.00385277	-5.95713	2.56699e-09	-0.0314547	0.00393552	-7.99251	1.3222e-15	-0.0271127	0.00275311	-9.84804	6.98944e-23	0.303648	-0.0271127	0.00275311	4.73134e-20	37	8	123795433	8	123864614	R			NA	NA	ZHX2	NM_014943	5'UTR	chr8:123792369-123794942	S_Shore		CDMR	NA		8:123795401-123795929	Promoter_Associated	NA
cg00687714	-0.0294846	0.00400326	-7.36515	1.76946e-13	-0.0309699	0.00473488	-6.54079	6.11962e-11	-0.0301038	0.00305705	-9.84733	7.03873e-23	0.971718	-0.0301038	0.00305705	4.75748e-20	37	16	21272887	16	21180388	R			NA	NA	CRYM;CRYM	NM_001014444;NM_001888	Body;Body					TRUE				NA
cg13742400	0.0195502	0.00258107	7.57446	3.60615e-14	0.0149702	0.00233137	6.42119	1.35214e-10	0.017028	0.00173009	9.84226	7.40283e-23	0.420198	0.017028	0.00173009	4.99599e-20	37	2	225639708	2	225347952	F			TRUE	NA	DOCK10	NM_014689	Body					NA	2:225347908-225347975			NA
cg16637224	-0.0203064	0.00314169	-6.46354	1.02282e-10	-0.0222771	0.00299581	-7.43608	1.03716e-13	-0.0213386	0.0021681	-9.84208	7.41608e-23	0.902092	-0.0213386	0.0021681	4.99736e-20	37	2	130538947	2	130255417	F	rs2464779		NA	NA								TRUE				NA
cg03031932	-0.0132837	0.0025496	-5.21011	1.88732e-07	-0.0238764	0.00270641	-8.82217	1.12266e-18	-0.0182643	0.0018558	-9.84174	7.44157e-23	0.0172829	-0.0182643	0.0018558	5.00696e-20	37	16	81547138	16	80104639	R			NA	NA	CMIP;CMIP	NM_030629;NM_198390	Body;Body					TRUE				NA
cg00274203	-0.0163441	0.00281066	-5.81505	6.06173e-09	-0.0190828	0.00239302	-7.97436	1.53171e-15	-0.0179319	0.00182207	-9.84148	7.46033e-23	0.759416	-0.0179319	0.00182207	5.01201e-20	37	12	56661537	12	54947804	R			NA	NA	COQ10A;COQ10A	NM_001099337;NM_144576	Body;Body	chr12:56660442-56661131	S_Shore			NA	12:54946738-54947805			NA
cg00808969	-0.0210118	0.00266356	-7.88862	3.05556e-15	-0.0171295	0.00287075	-5.9669	2.41798e-09	-0.0192158	0.00195256	-9.84131	7.4731e-23	0.611765	-0.0192158	0.00195256	5.01303e-20	37	11	77898785	11	77576433	R			NA	NA	USP35;KCTD21	NM_020798;NM_001029859	TSS1500;5'UTR	chr11:77899564-77899990	N_Shore			NA	11:77576433-77577869			NA
cg03172991	-0.0111795	0.00194915	-5.73556	9.71891e-09	-0.0166171	0.00202036	-8.22483	1.95469e-16	-0.0138008	0.00140276	-9.83833	7.69794e-23	0.153217	-0.0138008	0.00140276	5.15609e-20	37	19	13105728	19	12966728	F			NA	TRUE	NFIX	NM_002501	TSS1500	chr19:13106817-13107688	N_Shore			NA		19:13105722-13107411	Promoter_Associated_Cell_type_specific	NA
cg27508071	-0.0231453	0.0032488	-7.12426	1.04641e-12	-0.0198045	0.00290286	-6.82242	8.95212e-12	-0.0212876	0.00216464	-9.83425	8.01625e-23	0.74528	-0.0212876	0.00216464	5.36123e-20	37	7	6629350	7	6595875	F			NA	TRUE	C7orf26	NM_024067	TSS1500	chr7:6629328-6630235	Island			NA		7:6629095-6630511	Promoter_Associated	NA
cg10870160	-0.0156687	0.00274087	-5.71667	1.08635e-08	-0.0219035	0.00268298	-8.16386	3.24486e-16	-0.0188526	0.00191729	-9.83292	8.12258e-23	0.266804	-0.0188526	0.00191729	5.4242e-20	37	17	17695459	17	17636184	R			NA	NA	RAI1	NM_030665	5'UTR	chr17:17697710-17698063	N_Shelf			TRUE				NA
cg06783429	-0.0314818	0.0058227	-5.40674	6.41814e-08	-0.0453625	0.00540298	-8.39584	4.62575e-17	-0.0389404	0.00396056	-9.83206	8.1929e-23	0.217222	-0.0389404	0.00396056	5.46297e-20	37	7	127673038	7	127460274	F			NA	NA	SND1	NM_014390	Body	chr7:127671158-127672853	S_Shore			NA	7:127457643-127460321			TRUE
cg07082267	-0.0134597	0.00219755	-6.12487	9.07572e-10	-0.0168554	0.00217163	-7.76163	8.38436e-15	-0.0151777	0.00154466	-9.82593	8.70627e-23	0.546627	-0.0151777	0.00154466	5.79661e-20	37	16	85429035	16	83986536	R			NA	NA								TRUE				NA
cg21479903	-0.0206234	0.00292213	-7.05764	1.69354e-12	-0.0182193	0.00265478	-6.86283	6.751e-12	-0.0193063	0.00196495	-9.82537	8.75519e-23	0.830768	-0.0193063	0.00196495	5.82048e-20	37	19	1236736	19	1187736	F			NA	NA	C19orf26	NM_152769	5'UTR	chr19:1236946-1238311	N_Shore			NA	19:1187459-1189614	19:1236585-1236812	Unclassified_Cell_type_specific	NA
cg13850871	-0.0147775	0.00249047	-5.93362	2.96327e-09	-0.0180643	0.00229037	-7.88707	3.09362e-15	-0.0165582	0.00168585	-9.82192	9.06013e-23	0.623871	-0.0165582	0.00168585	6.01422e-20	37	9	139583773	9	138703594	F			NA	NA				chr9:139580969-139582615	S_Shore			NA				NA
cg27598208	-0.0231452	0.00331855	-6.97449	3.06977e-12	-0.024129	0.00348838	-6.91697	4.61399e-12	-0.0236126	0.00240437	-9.82071	9.16977e-23	0.97934	-0.0236126	0.00240437	6.07795e-20	37	20	62688272	20	62158716	F			NA	NA	TCEA2	NM_198723	TSS200	chr20:62688551-62688878	N_Shore			TRUE				NA
cg01792532	-0.0171228	0.00320764	-5.33814	9.39067e-08	-0.0249462	0.00295777	-8.43413	3.33667e-17	-0.0213511	0.00217444	-9.81913	9.31447e-23	0.200388	-0.0213511	0.00217444	6.16468e-20	37	1	33284208	1	33056795	F	rs3737252		NA	NA	YARS;S100PBP;S100PBP	NM_003680;NM_022753;NM_001017406	TSS1500;5'UTR;5'UTR	chr1:33282675-33283906	S_Shore			NA				NA
cg05899869	-0.0270578	0.00404222	-6.69379	2.17469e-11	-0.0248524	0.00345447	-7.19427	6.27945e-13	-0.0257833	0.00262613	-9.81796	9.42323e-23	0.917584	-0.0257833	0.00262613	6.22742e-20	37	6	3053528	6	2998527	R			NA	NA								NA	6:2998495-2998558	6:3053446-3054329	Promoter_Associated	NA
cg02379533	-0.00994428	0.00234877	-4.23383	2.29749e-05	-0.0196661	0.00209776	-9.37481	6.93036e-21	-0.0153522	0.00156458	-9.81234	9.96273e-23	0.00852219	-0.0153522	0.00156458	6.57419e-20	37	5	154214618	5	154194811	R			NA	NA	C5orf4	NM_032385	Body			low-CpG:154194792-154194813		NA				NA
cg10626556	-0.0151702	0.00242226	-6.26281	3.78106e-10	-0.0173145	0.0022842	-7.5801	3.453e-14	-0.0163052	0.00166184	-9.81151	1.00449e-22	0.812695	-0.0163052	0.00166184	6.61863e-20	37	20	36621697	20	36055111	R			NA	NA	KIAA0406	NM_014657	Body					TRUE		20:36621077-36622036	Gene_Associated	TRUE
cg27133780	0.0239849	0.00360681	6.64989	2.93314e-11	0.0237497	0.00329431	7.2093	5.62395e-13	0.0238567	0.00243242	9.80779	1.04226e-22	0.998842	0.0238567	0.00243242	6.85735e-20	37	3	32474793	3	32449797	R			NA	NA	CMTM7;CMTM7	NM_138410;NM_181472	Body;Body					TRUE		3:32474322-32474949	Promoter_Associated	NA
cg01950129	-0.0219063	0.00317915	-6.89062	5.55484e-12	-0.0223674	0.00320465	-6.97968	2.95851e-12	-0.022135	0.00225696	-9.80746	1.04571e-22	0.994796	-0.022135	0.00225696	6.86989e-20	37	19	941919	19	892919	F			NA	NA	ARID3A	NM_005224	Body	chr19:940723-942490	Island			NA	19:892871-893534			NA
cg14164380	-0.0159194	0.00313429	-5.07912	3.79196e-07	-0.0201979	0.00238766	-8.4593	2.68976e-17	-0.0186268	0.00189933	-9.80704	1.04999e-22	0.554569	-0.0186268	0.00189933	6.87918e-20	37	15	48938775	15	46726067	R			NA	NA	FBN1	NM_000138	TSS1500	chr15:48936810-48938577	S_Shore			NA				NA
cg07092805	0.0195947	0.0027514	7.12174	1.06575e-12	0.0167398	0.00246666	6.78642	1.14951e-11	0.0180119	0.00183663	9.80702	1.05021e-22	0.741957	0.0180119	0.00183663	6.87918e-20	37	13	21005388	13	19903388	R			NA	NA	CRYL1	NM_015974	Body					NA	13:19903166-19903456			NA
cg24665265	-0.0220193	0.00316017	-6.96776	3.22026e-12	-0.0227955	0.00330218	-6.90318	5.08511e-12	-0.0223904	0.00228313	-9.80687	1.05178e-22	0.985682	-0.0223904	0.00228313	6.87935e-20	37	15	70852115	15	68639169	R			NA	NA								TRUE		15:70851461-70852363	Promoter_Associated_Cell_type_specific	NA
cg18915128	-0.0160773	0.00251134	-6.40188	1.53472e-10	-0.0160729	0.0021636	-7.42879	1.09597e-13	-0.0160748	0.00163917	-9.80668	1.05377e-22	0.999999	-0.0160748	0.00163917	6.88221e-20	37	17	26878963	17	23903090	R			NA	NA	UNC119;UNC119	NM_054035;NM_005148	Body;Body	chr17:26879239-26879787	N_Shore			NA		17:26878594-26880320	Promoter_Associated	NA
cg23942789	-0.0162476	0.0026986	-6.02075	1.73615e-09	-0.0171319	0.00221285	-7.742	9.78672e-15	-0.0167763	0.00171112	-9.80427	1.07925e-22	0.968407	-0.0167763	0.00171112	7.03835e-20	37	5	76505840	5	76541596	F			NA	NA	PDE8B;PDE8B;PDE8B;PDE8B;PDE8B	NM_001029851;NM_001029854;NM_001029852;NM_003719;NM_001029853	TSS1500;TSS1500;TSS1500;TSS1500;TSS1500	chr5:76506029-76507189	N_Shore			NA				NA
cg08842616	0.018251	0.00221611	8.23563	1.78611e-16	0.0131631	0.0023749	5.5426	2.9801e-08	0.0158829	0.00162026	9.80269	1.09631e-22	0.293254	0.0158829	0.00162026	7.13914e-20	37	16	70733772	16	69291273	F			NA	NA	VAC14	NM_018052	Body					NA	16:69291216-69291489			NA
cg08702941	-0.0200027	0.0026057	-7.67652	1.6347e-14	-0.0139293	0.00219694	-6.34031	2.29308e-10	-0.0164528	0.00167962	-9.79556	1.17644e-22	0.204391	-0.0164528	0.00167962	7.64973e-20	37	4	42155308	4	41850065	R			NA	NA	BEND4;BEND4	NM_207406;NM_001159547	TSS1500;TSS1500	chr4:42152766-42154984	S_Shore			NA				NA
cg00574412	-0.0198933	0.00280545	-7.09094	1.33204e-12	-0.0192186	0.00284403	-6.75752	1.40378e-11	-0.0195605	0.00199725	-9.79372	1.19807e-22	0.98584	-0.0195605	0.00199725	7.77903e-20	37	17	27892866	17	24916992	F	rs61204293		NA	NA	ABHD15	NM_198147	Body	chr17:27893086-27896078	N_Shore		RDMR	NA				NA
cg20512303	-0.0187965	0.00382657	-4.91211	9.01036e-07	-0.0295527	0.00338836	-8.72183	2.73731e-18	-0.0248255	0.00253678	-9.78623	1.29012e-22	0.109219	-0.0248255	0.00253678	8.3645e-20	37	5	131592959	5	131620858	R			NA	TRUE	PDLIM4;PDLIM4	NM_001131027;NM_003687	TSS1500;TSS1500	chr5:131593039-131593813	N_Shore			NA				NA
cg11942936	-0.0156347	0.00300221	-5.20773	1.91169e-07	-0.0273611	0.00313996	-8.71386	2.93709e-18	-0.0212351	0.00216995	-9.78599	1.29327e-22	0.0261717	-0.0212351	0.00216995	8.37276e-20	37	10	77169689	10	76839695	F			NA	NA				chr10:77155128-77169600	S_Shore		RDMR	NA		10:77168798-77169714	Unclassified	NA
cg27034466	-0.0237479	0.00319185	-7.44018	1.00545e-13	-0.0206882	0.00323749	-6.39019	1.65678e-10	-0.0222398	0.00227294	-9.78458	1.31143e-22	0.797343	-0.0222398	0.00227294	8.47799e-20	37	8	11760342	8	11797751	R			NA	NA				chr8:11759862-11760212	S_Shore			TRUE		8:11759579-11760421	Unclassified	NA
cg13845561	-0.0184565	0.00266623	-6.92231	4.44335e-12	-0.0169237	0.0024435	-6.92602	4.32851e-12	-0.0176234	0.00180142	-9.78307	1.33108e-22	0.914105	-0.0176234	0.00180142	8.59256e-20	37	9	71631514	9	70821334	R			NA	NA				chr9:71628407-71628907	S_Shelf			TRUE				NA
cg03509898	-0.0135337	0.00250078	-5.4118	6.23929e-08	-0.0192079	0.00230946	-8.31705	9.01783e-17	-0.0165961	0.00169665	-9.78174	1.34873e-22	0.249256	-0.0165961	0.00169665	8.69387e-20	37	14	104190750	14	103260503	R			NA	NA	ZFYVE21	NM_024071	Body	chr14:104193901-104194627	N_Shelf			TRUE	14:103260376-103260683	14:104190262-104191015	Unclassified_Cell_type_specific	TRUE
cg05773108	-0.0160459	0.00281804	-5.69399	1.24108e-08	-0.0229318	0.00281752	-8.13901	3.98533e-16	-0.0194895	0.00199247	-9.78156	1.35107e-22	0.224706	-0.0194895	0.00199247	8.69642e-20	37	16	85520007	16	84077508	F			NA	NA				chr16:85519109-85519357	S_Shore			NA	16:84077447-84077949			NA
cg13356370	-0.0154712	0.00275691	-5.61178	2.00258e-08	-0.0201991	0.00249031	-8.11107	5.01743e-16	-0.0180748	0.001848	-9.7807	1.36269e-22	0.44496	-0.0180748	0.001848	8.75485e-20	37	15	65504725	15	63291778	F			NA	NA	CILP	NM_003613	TSS1500					NA		15:65504273-65504930	Unclassified	NA
cg18969008	-0.0242648	0.00386141	-6.2839	3.30178e-10	-0.0353047	0.00457408	-7.71841	1.17786e-14	-0.0288586	0.0029506	-9.78059	1.36408e-22	0.182561	-0.0288586	0.0029506	8.75485e-20	37	2	10445016	2	10362467	F			NA	NA	HPCAL1;HPCAL1	NM_002149;NM_134421	5'UTR;5'UTR	chr2:10442308-10444509	S_Shore			NA	2:10362208-10362487	2:10443656-10445129	Promoter_Associated	NA
cg27174787	-0.00533464	0.00157231	-3.39288	0.000691624	-0.0126604	0.00128456	-9.85584	6.46735e-23	-0.00972797	0.000994774	-9.77908	1.38463e-22	0.00148938	-0.00972797	0.000994774	8.87395e-20	37	19	16178240	19	16039240	R			NA	NA	TPM4	NM_001145160	TSS200	chr19:16178396-16178609	N_Shore			NA	19:16039185-16039947	19:16177987-16178319	Unclassified_Cell_type_specific	TRUE
cg20964856	-0.0174574	0.00298604	-5.84635	5.02481e-09	-0.0204773	0.00260133	-7.87184	3.49467e-15	-0.0191743	0.00196142	-9.77569	1.43176e-22	0.747709	-0.0191743	0.00196142	9.16281e-20	37	19	41767669	19	46459509	R			NA	NA	HNRNPUL1;AXL;AXL	NM_144732;NM_021913;NM_001699	TSS1500;3'UTR;3'UTR	chr19:41769215-41769417	N_Shore		RDMR	NA		19:41767515-41770646	Promoter_Associated	NA
cg05508558	-0.0174142	0.00351314	-4.95689	7.16317e-07	-0.0274784	0.00316233	-8.68931	3.6466e-18	-0.0229738	0.00235037	-9.77452	1.44836e-22	0.103652	-0.0229738	0.00235037	9.25574e-20	37	1	207627372	1	205693995	F			NA	TRUE	CR2;CR2	NM_001006658;NM_001877	TSS1500;TSS1500	chr1:207627531-207628280	N_Shore			NA				NA
cg10107473	-0.0276586	0.00335296	-8.249	1.59731e-16	-0.0251205	0.0047768	-5.25885	1.44956e-07	-0.0268208	0.00274437	-9.77304	1.46973e-22	0.909767	-0.0268208	0.00274437	9.37883e-20	37	2	46566094	2	46419598	F		rs77123654	NA	NA	EPAS1	NM_001430	Body					TRUE				NA
cg07057831	-0.0162074	0.0030603	-5.29602	1.18351e-07	-0.0273715	0.00318534	-8.59298	8.47422e-18	-0.021566	0.00220684	-9.77238	1.47939e-22	0.041011	-0.021566	0.00220684	9.42701e-20	37	12	131323042	12	129888995	R		rs79486590	NA	TRUE	STX2;STX2	NM_001980;NM_194356	Body;Body	chr12:131323203-131323959	N_Shore			NA	12:129888902-129889912	12:131322496-131325034	Promoter_Associated	NA
cg22928599	-0.019581	0.00298134	-6.56786	5.10443e-11	-0.0179377	0.00247472	-7.2484	4.21738e-13	-0.0186081	0.00190419	-9.77221	1.48182e-22	0.913987	-0.0186081	0.00190419	9.42898e-20	37	19	46999403	19	51691243	R			NA	NA	PNMAL2	NM_020709	TSS1500	chr19:46996327-46998437	S_Shore			NA				TRUE
cg22660299	-0.0111259	0.00196847	-5.65205	1.58545e-08	-0.0114641	0.00143816	-7.97138	1.56908e-15	-0.0113464	0.00116125	-9.77084	1.50197e-22	0.990422	-0.0113464	0.00116125	9.54356e-20	37	17	46668715	17	44023714	F			NA	NA	LOC404266;HOXB5;LOC404266;LOC404266;LOC404266	NR_033203;NM_002147;NR_033201;NR_033204;NR_033202	TSS1500;3'UTR;Body;TSS1500;Body	chr17:46669434-46669811	N_Shore		RDMR	NA				NA
cg09728487	-0.0215313	0.00343603	-6.26633	3.69663e-10	-0.0218527	0.00291723	-7.49091	6.83971e-14	-0.0217181	0.00222384	-9.76604	1.57489e-22	0.997461	-0.0217181	0.00222384	9.99266e-20	37	4	141079462	4	141298912	F			NA	NA				chr4:141071950-141075566	S_Shelf			NA				NA
cg26188726	-0.0238019	0.00402455	-5.91419	3.33517e-09	-0.0324197	0.00409707	-7.91291	2.51448e-15	-0.0280339	0.00287108	-9.76422	1.60336e-22	0.324383	-0.0280339	0.00287108	1.01588e-19	37	16	31225957	16	31133458	R			NA	NA	TRIM72	NM_001008274	5'UTR	chr16:31225956-31228264	Island			NA				NA
cg04070601	-0.00820828	0.00282369	-2.90693	0.00364989	-0.0248298	0.00240097	-10.3416	4.56924e-25	-0.0178551	0.00182912	-9.76157	1.64593e-22	4.2961e-05	-0.0178551	0.00182912	1.04137e-19	37	12	50067887	12	48354154	R			NA	NA	FMNL3;FMNL3	NM_198900;NM_175736	Body;Body					TRUE		12:50067819-50068081	Promoter_Associated	TRUE
cg17457912	-0.0115468	0.00228972	-5.04287	4.58606e-07	-0.0211399	0.00239077	-8.84228	9.37865e-19	-0.0161363	0.00165365	-9.758	1.7048e-22	0.0150122	-0.0161363	0.00165365	1.07709e-19	37	17	1617102	17	1563852	R			NA	NA	C17orf91;C17orf91;C17orf91;C17orf91	NR_028505;NR_028503;NR_028504;NR_028502	Body;Body;Body;Body	chr17:1619204-1620062	N_Shelf			NA		17:1616470-1617872	Unclassified	NA
cg05726109	-0.0318843	0.0061118	-5.21684	1.82001e-07	-0.0459444	0.00545476	-8.42281	3.67552e-17	-0.0397105	0.00406964	-9.75774	1.70929e-22	0.229262	-0.0397105	0.00406964	1.07839e-19	37	22	19709755	22	18089755	F			NA	TRUE	SEPT5;GP1BB	NM_002688;NM_000407	Body;TSS1500	chr22:19709081-19712106	Island			NA	22:18089168-18092190			NA
cg05147578	-0.0227402	0.00326715	-6.96027	3.39626e-12	-0.0200557	0.00292158	-6.86469	6.66363e-12	-0.0212485	0.00217783	-9.75675	1.72601e-22	0.828966	-0.0212485	0.00217783	1.08741e-19	37	22	18559240	22	16939240	F			NA	NA	PEX26;PEX26	NM_017929;NM_001127649	TSS1500;TSS1500	chr22:18560558-18561410	N_Shore			NA		22:18558206-18559577	Promoter_Associated	TRUE
cg08709672	-0.0201702	0.00272528	-7.40116	1.35001e-13	-0.017723	0.00277751	-6.38087	1.76082e-10	-0.0189698	0.00194527	-9.75178	1.81268e-22	0.820557	-0.0189698	0.00194527	1.1404e-19	37	1	206224334	1	204390957	R			NA	NA	AVPR1B;AVPR1B	NM_000707;NM_000707	5'UTR;1stExon	chr1:206223537-206224028	S_Shore			NA				TRUE
cg05708512	-0.0143315	0.00359692	-3.98438	6.7657e-05	-0.0330791	0.00342179	-9.66719	4.15642e-22	-0.0241728	0.00247917	-9.75035	1.83842e-22	0.000800497	-0.0241728	0.00247917	1.15496e-19	37	5	31731391	5	31767148	R			NA	NA								TRUE				NA
cg09581649	-0.0124199	0.00229218	-5.41838	6.01401e-08	-0.0194507	0.00231904	-8.38739	4.97052e-17	-0.0158944	0.00163023	-9.74976	1.84902e-22	0.0978152	-0.0158944	0.00163023	1.15998e-19	37	16	4572735	16	4512736	F			NA	NA	C16orf5	NM_013399	5'UTR					TRUE				NA
cg08593157	-0.0248108	0.00313714	-7.90874	2.60016e-15	-0.0181902	0.0030848	-5.89672	3.70805e-09	-0.0214448	0.00219955	-9.74962	1.85166e-22	0.322331	-0.0214448	0.00219955	1.16001e-19	37	17	17684240	17	17624965	F			NA	NA	SMCR5;RAI1	NR_024007;NM_030665	TSS1500;5'UTR	chr17:17685016-17687240	N_Shore			NA		17:17683923-17684322	Unclassified_Cell_type_specific	NA
cg02231404	-0.058296	0.00709694	-8.21424	2.13509e-16	-0.0379617	0.0067209	-5.6483	1.62041e-08	-0.0475759	0.00487992	-9.74931	1.85723e-22	0.114865	-0.0475759	0.00487992	1.16186e-19	37	20	62679635	20	62150079	R			NA	NA	SOX18	NM_018419	Body	chr20:62679424-62680883	Island			NA	20:62149869-62151741			NA
cg08428188	-0.0232944	0.0036096	-6.45345	1.09331e-10	-0.0376301	0.00490802	-7.66707	1.75971e-14	-0.0283266	0.00290786	-9.74137	2.00836e-22	0.0627633	-0.0283266	0.00290786	1.25464e-19	37	16	85363174	16	83920675	R			NA	NA				chr16:85363116-85363360	Island			TRUE				TRUE
cg03887528	0.0258876	0.00355287	7.28638	3.18393e-13	0.0213807	0.00327749	6.52348	6.8693e-11	0.0234527	0.00240901	9.73539	2.12999e-22	0.647475	0.0234527	0.00240901	1.32876e-19	37	2	231090531	2	230798775	F			NA	NA	SP140;SP140;SP140;SP140	NM_007237;NM_007237;NM_001005176;NM_001005176	5'UTR;1stExon;1stExon;5'UTR					NA		2:231090068-231091293	Promoter_Associated	NA
cg05898524	-0.0216763	0.00294714	-7.35505	1.90862e-13	-0.0210583	0.00330139	-6.37861	1.787e-10	-0.0214022	0.00219856	-9.73467	2.14503e-22	0.990296	-0.0214022	0.00219856	1.33627e-19	37	1	156083276	1	154349900	R			NA	TRUE	LMNA;LMNA;LMNA	NM_170708;NM_005572;NM_170707	TSS1500;TSS1500;TSS1500	chr1:156084486-156085097	N_Shore			NA				NA
cg01124420	-0.020027	0.00265257	-7.55005	4.35098e-14	-0.016197	0.00259979	-6.23011	4.66111e-10	-0.0180735	0.00185671	-9.73417	2.15565e-22	0.587614	-0.0180735	0.00185671	1.34102e-19	37	2	109605518	2	108971950	R			NA	TRUE	EDAR;EDAR	NM_022336;NM_022336	5'UTR;1stExon					NA		2:109605086-109605969	Unclassified_Cell_type_specific	TRUE
cg14986357	-0.0104171	0.00173728	-5.99623	2.01955e-09	-0.00887257	0.00115197	-7.70207	1.3388e-14	-0.00934429	0.000960082	-9.73281	2.18476e-22	0.759936	-0.00934429	0.000960082	1.35722e-19	37	1	44888866	1	44661453	F			NA	NA	RNF220	NM_018150	Body					TRUE				NA
cg09706243	-0.0164646	0.00265989	-6.18993	6.0191e-10	-0.0157477	0.00209837	-7.50473	6.15553e-14	-0.0160227	0.00164744	-9.72581	2.34029e-22	0.977863	-0.0160227	0.00164744	1.45182e-19	37	11	67121634	11	66878210	R			NA	TRUE	LOC100130987;POLD4	NR_024469;NM_021173	Body;TSS1500	chr11:67120856-67121228	S_Shore			NA		11:67120301-67122651	Promoter_Associated	NA
cg23053961	-0.0329054	0.00448963	-7.3292	2.31539e-13	-0.0335371	0.00524603	-6.39285	1.62826e-10	-0.0331724	0.00341102	-9.72508	2.35715e-22	0.995824	-0.0331724	0.00341102	1.46025e-19	37	9	4300432	9	4290432	F			NA	NA	GLIS3	NM_001042413	TSS1500	chr9:4297817-4300182	S_Shore			NA				NA
cg23850277	-0.0133357	0.00246833	-5.40273	6.56345e-08	-0.0167761	0.00205677	-8.15654	3.44745e-16	-0.0153663	0.00158011	-9.72482	2.36326e-22	0.563661	-0.0153663	0.00158011	1.462e-19	37	22	24114770	22	22444770	R			NA	NA	MMP11	NM_005940	TSS1500	chr22:24114875-24115467	N_Shore			NA		22:24114634-24115691	Unclassified	TRUE
cg27315497	-0.0161071	0.00255603	-6.30158	2.94625e-10	-0.0188734	0.00253459	-7.44636	9.59522e-14	-0.0175019	0.00179976	-9.72459	2.36869e-22	0.744303	-0.0175019	0.00179976	1.46333e-19	37	11	57281561	11	57038137	F			NA	NA	SLC43A1	NM_003627	Body	chr11:57281671-57283305	N_Shore		DMR	NA				NA
cg08289839	0.0225443	0.0028031	8.04264	8.79232e-16	0.0161629	0.00284125	5.68863	1.2806e-08	0.0193967	0.00199544	9.72051	2.46552e-22	0.278542	0.0193967	0.00199544	1.52103e-19	37	13	111318640	13	110116641	R			NA	NA	CARS2	NM_024537	Body					NA	13:110116491-110116642			NA
cg02361903	-0.0140863	0.00284131	-4.95767	7.13427e-07	-0.0227701	0.00263073	-8.65544	4.91012e-18	-0.0187619	0.00193036	-9.71935	2.49367e-22	0.0808877	-0.0187619	0.00193036	1.53627e-19	37	1	110452616	1	110254139	R			NA	NA	CSF1;CSF1;CSF1;CSF1	NM_172212;NM_000757;NM_172211;NM_172210	TSS1500;TSS1500;TSS1500;TSS1500	chr1:110453143-110453889	N_Shore			NA		1:110452587-110452712	Unclassified_Cell_type_specific	NA
cg19873536	-0.0218826	0.00479727	-4.56148	5.0795e-06	-0.0405827	0.00448843	-9.04163	1.54354e-19	-0.0318539	0.00327755	-9.71884	2.50622e-22	0.0174024	-0.0318539	0.00327755	1.54187e-19	37	10	116475283	10	116465273	R			NA	NA								TRUE				NA
cg06419793	-0.0169372	0.00225868	-7.49869	6.44592e-14	-0.0135634	0.0021612	-6.27585	3.4774e-10	-0.0151759	0.00156153	-9.71863	2.51129e-22	0.558574	-0.0151759	0.00156153	1.54286e-19	37	19	11376508	19	11237508	F			NA	NA				chr19:11372679-11373126	S_Shelf			NA				TRUE
cg17516330	-0.0158701	0.00361093	-4.39504	1.10754e-05	-0.0279052	0.00309055	-9.02919	1.72945e-19	-0.0228166	0.00234798	-9.71756	2.53795e-22	0.0405244	-0.0228166	0.00234798	1.55709e-19	37	15	74494781	15	72281834	R			NA	NA	STRA6;STRA6;STRA6;STRA6;STRA6	NM_001142617;NM_001142618;NM_001142619;NM_022369;NM_001142620	5'UTR;5'UTR;5'UTR;5'UTR;5'UTR			low-CpG:72281833-72282584		TRUE				TRUE
cg00863378	-0.0138012	0.00336746	-4.09841	4.16e-05	-0.0310218	0.00325175	-9.54003	1.42792e-21	-0.0227125	0.00233917	-9.70961	2.74376e-22	0.00115199	-0.0227125	0.00233917	1.68104e-19	37	16	56549757	16	55107258	R			NA	NA	BBS2	NM_031885	Body	chr16:56553529-56554075	N_Shelf			NA				NA
cg24803517	-0.0289803	0.00471517	-6.14619	7.93674e-10	-0.039909	0.00519944	-7.67562	1.64618e-14	-0.0339121	0.00349282	-9.7091	2.75772e-22	0.297565	-0.0339121	0.00349282	1.68728e-19	37	5	94621517	5	94647273	R			NA	NA	MCTP1	NM_024717	TSS1500	chr5:94619459-94621121	S_Shore			NA				NA
cg03508063	-0.0202767	0.00271329	-7.47308	7.83382e-14	-0.0224421	0.0036135	-6.21061	5.27782e-10	-0.0210574	0.00216972	-9.7051	2.86785e-22	0.89153	-0.0210574	0.00216972	1.75225e-19	37	17	7124385	17	7065109	R			NA	NA	DLG4;ACADVL;ACADVL	NM_001365;NM_000018;NM_001033859	TSS1500;Body;Body	chr17:7123038-7123718	S_Shore			NA		17:7123916-7125265	Promoter_Associated	NA
cg11218561	-0.0170877	0.00295987	-5.77312	7.78186e-09	-0.0141172	0.00179928	-7.84603	4.29418e-15	-0.0149187	0.00153749	-9.70328	2.91963e-22	0.692315	-0.0149187	0.00153749	1.78145e-19	37	11	1050743	11	1040743	R			NA	NA								NA	11:1040719-1040953	11:1050673-1052607	Unclassified_Cell_type_specific	NA
cg24736412	-0.0264705	0.00397334	-6.66202	2.70087e-11	-0.0352072	0.0048972	-7.18927	6.51406e-13	-0.0299387	0.0030855	-9.70303	2.92679e-22	0.383026	-0.0299387	0.0030855	1.78337e-19	37	6	116693156	6	116799849	R			NA	NA	DSE;DSE	NM_001080976;NM_013352	5'UTR;5'UTR	chr6:116691827-116692868	S_Shore			NA				NA
cg04986324	-0.0305049	0.00460677	-6.62174	3.54989e-11	-0.0380527	0.00531312	-7.16202	7.94987e-13	-0.033744	0.00348062	-9.69484	3.17133e-22	0.562136	-0.033744	0.00348062	1.92973e-19	37	22	46451319	22	44829983	R			NA	NA	LOC150381;C22orf26	NR_027034;NM_018280	Body;TSS1500	chr22:46449632-46450115	S_Shore			NA		22:46451133-46451326	Unclassified_Cell_type_specific	NA
cg20664247	-0.0198658	0.00331125	-5.99949	1.97936e-09	-0.0292765	0.00373201	-7.84471	4.33963e-15	-0.024011	0.00247687	-9.6941	3.19441e-22	0.168827	-0.024011	0.00247687	1.94113e-19	37	1	2345475	1	2335335	R			NA	TRUE	PEX10;PEX10	NM_002617;NM_153818	TSS1500;TSS1500	chr1:2345891-2346156	N_Shore			NA		1:2344997-2348677	Promoter_Associated	NA
cg12581691	-0.00637733	0.00228457	-2.79148	0.0052467	-0.0231941	0.00216554	-10.7105	9.08441e-27	-0.0152352	0.00157166	-9.69366	3.20807e-22	6.34576e-07	-0.0152352	0.00157166	1.94677e-19	37	17	17642247	17	17582972	F			NA	NA	RAI1	NM_030665	5'UTR					TRUE				TRUE
cg14480266	-0.022808	0.00355184	-6.42147	1.34968e-10	-0.0245324	0.00337567	-7.26741	3.66451e-13	-0.023714	0.00244687	-9.69157	3.27444e-22	0.939957	-0.023714	0.00244687	1.98435e-19	37	11	23134523	11	23091099	F			NA	NA								TRUE				NA
cg18982073	-0.0191441	0.0026781	-7.14837	8.78128e-13	-0.0179983	0.00274812	-6.54931	5.78022e-11	-0.0185859	0.00191798	-9.69039	3.31276e-22	0.956398	-0.0185859	0.00191798	2.00484e-19	37	17	42275458	17	39630984	R			NA	NA	ATXN7L3;ATXN7L3;ATXN7L3;ATXN7L3	NM_001098833;NM_020218;NM_020218;NM_001098833	1stExon;1stExon;5'UTR;5'UTR	chr17:42276291-42276738	N_Shore			NA		17:42275272-42276121	Promoter_Associated	NA
cg07869023	-0.0268457	0.00452132	-5.93759	2.89244e-09	-0.0280022	0.00365673	-7.65771	1.89274e-14	-0.0275449	0.00284321	-9.68793	3.39339e-22	0.980419	-0.0275449	0.00284321	2.05085e-19	37	20	17212376	20	17160376	F			NA	NA	PCSK2	NM_002594	Body	chr20:17208550-17208756	S_Shelf			NA				NA
cg17330252	-0.0176509	0.00322847	-5.46728	4.56983e-08	-0.0274598	0.00332118	-8.26806	1.36156e-16	-0.0224165	0.00231496	-9.68335	3.54893e-22	0.106206	-0.0224165	0.00231496	2.14195e-19	37	12	69809627	12	68095894	F			NA	NA								TRUE		12:69808606-69810501	Unclassified	TRUE
cg15038286	-0.0252992	0.00467649	-5.40986	6.30756e-08	-0.038427	0.00464819	-8.26709	1.37274e-16	-0.0319029	0.00329673	-9.67714	3.771e-22	0.137786	-0.0319029	0.00329673	2.2729e-19	37	3	128200723	3	129683413	R			NA	NA	GATA2;GATA2;GATA2	NM_001145661;NM_032638;NM_001145662	Body;Body;Body					TRUE	3:129683381-129683496	3:128200624-128200928	Gene_Associated_Cell_type_specific	TRUE
cg17228560	-0.0277294	0.00466434	-5.94498	2.76496e-09	-0.035008	0.00454244	-7.70686	1.28949e-14	-0.031465	0.00325423	-9.66895	4.08528e-22	0.535319	-0.031465	0.00325423	2.459e-19	37	17	39993002	17	37246528	F			NA	NA	KLHL10;NT5C3L	NM_152467;NM_052935	TSS1500;TSS1500	chr17:39992021-39992627	S_Shore		DMR	NA				NA
cg16906765	-0.0153312	0.00277754	-5.5197	3.39587e-08	-0.0214039	0.00264421	-8.09464	5.74334e-16	-0.0185168	0.00191514	-9.66864	4.09774e-22	0.285419	-0.0185168	0.00191514	2.46317e-19	37	15	75475038	15	73262091	R			NA	NA				chr15:75470911-75471212	S_Shelf			NA		15:75474998-75475321	Unclassified_Cell_type_specific	NA
cg22747507	-0.0254674	0.00370418	-6.87532	6.18493e-12	-0.0234706	0.00344734	-6.80832	9.87472e-12	-0.0243974	0.00252355	-9.66786	4.1292e-22	0.925091	-0.0243974	0.00252355	2.47874e-19	37	4	175635801	4	175872376	R			NA	NA	GLRA3;GLRA3	NM_006529;NM_001042543	Body;Body					NA		4:175635631-175635860	Unclassified_Cell_type_specific	NA
cg14007706	-0.0223599	0.00367224	-6.08889	1.13693e-09	-0.024797	0.0032978	-7.51925	5.50929e-14	-0.023709	0.00245363	-9.66281	4.33799e-22	0.885235	-0.023709	0.00245363	2.60056e-19	37	19	6459035	19	6410035	R			NA	NA	SLC25A23	NM_024103	Body	chr19:6459235-6460651	N_Shore			NA		19:6458791-6459072	Unclassified_Cell_type_specific	NA
cg13617561	-0.0097231	0.00236004	-4.11988	3.79065e-05	-0.0255803	0.00260037	-9.83716	7.7881e-23	-0.0168852	0.00174761	-9.66192	4.37602e-22	3.7348e-05	-0.0168852	0.00174761	2.61984e-19	37	11	67222073	11	66978649	F			NA	NA	CABP4	NM_145200	TSS1500					NA		11:67222032-67222214	Unclassified_Cell_type_specific	NA
cg20025238	-0.0182973	0.00301629	-6.06615	1.31012e-09	-0.0229123	0.0030176	-7.59289	3.12841e-14	-0.0206038	0.0021333	-9.65817	4.53908e-22	0.557103	-0.0206038	0.0021333	2.71381e-19	37	7	128829789	7	128617025	F			NA	NA	SMO	NM_005631	Body	chr7:128828333-128829366	S_Shore		RDMR	NA				TRUE
cg21715751	-0.0156027	0.00335516	-4.65037	3.3134e-06	-0.037736	0.00398524	-9.46895	2.82658e-21	-0.0247834	0.00256666	-9.6559	4.64078e-22	0.000120321	-0.0247834	0.00256666	2.77089e-19	37	19	33795390	19	38487230	R			NA	NA	LOC80054	NR_026887	Body	chr19:33792061-33794944	S_Shore			NA		19:33795345-33795497	Unclassified_Cell_type_specific	NA
cg15869022	-0.0258991	0.0044353	-5.8393	5.24191e-09	-0.0349627	0.00447147	-7.81906	5.32213e-15	-0.0303941	0.00314894	-9.65215	4.81335e-22	0.355047	-0.0303941	0.00314894	2.87008e-19	37	2	128404486	2	128120956	F			NA	TRUE	GPR17;GPR17;LIMS2;LIMS2;LIMS2;GPR17;LIMS2;LIMS2;GPR17	NM_005291;NM_001161415;NM_001136037;NM_001161403;NM_017980;NM_001161416;NM_001161404;NR_027823;NM_001161417	5'UTR;5'UTR;Body;Body;Body;5'UTR;Body;Body;5'UTR					NA				NA
cg21572722	0.017348	0.0024106	7.19655	6.17569e-13	0.0141634	0.0021778	6.50354	7.84512e-11	0.0155946	0.00161599	9.65015	4.90843e-22	0.618493	0.0155946	0.00161599	2.92286e-19	37	6	11044894	6	11152880	F			NA	NA	ELOVL2	NM_017770	TSS1500	chr6:11043913-11045206	Island			NA	6:11151611-11153237			TRUE
cg01782486	-0.0141355	0.00250485	-5.64324	1.66876e-08	-0.0209032	0.00259692	-8.04922	8.3323e-16	-0.0173972	0.00180287	-9.64976	4.92695e-22	0.172198	-0.0173972	0.00180287	2.92998e-19	37	1	154986512	1	153253136	F			NA	TRUE	ZBTB7B	NM_015872	5'UTR	chr1:154989749-154990234	N_Shelf			NA		1:154986090-154986631	Promoter_Associated_Cell_type_specific	NA
cg18133072	-0.0112992	0.00225834	-5.00331	5.63539e-07	-0.0165531	0.00196375	-8.42933	3.47636e-17	-0.0142909	0.00148186	-9.6439	5.2167e-22	0.214169	-0.0142909	0.00148186	3.09815e-19	37	1	28287782	1	28160369	F			NA	NA	XKR8	NM_018053	Body	chr1:28286019-28286838	S_Shore			NA		1:28287754-28288358	Promoter_Associated	TRUE
cg15056348	-0.0133471	0.00235666	-5.66358	1.48247e-08	-0.0200692	0.00249563	-8.04175	8.85636e-16	-0.0165158	0.00171343	-9.63902	5.47088e-22	0.146957	-0.0165158	0.00171343	3.24478e-19	37	10	134350107	10	134200097	R			NA	NA	INPP5A	NM_005539	TSS1500	chr10:134350302-134351119	N_Shore			NA		10:134350087-134351822	Promoter_Associated	NA
cg05418719	-0.0204105	0.00308908	-6.6073	3.91392e-11	-0.0214356	0.00305278	-7.02167	2.19232e-12	-0.0209291	0.00217136	-9.6387	5.48782e-22	0.972528	-0.0209291	0.00217136	3.24957e-19	37	17	54676595	17	52031594	R			NA	NA				chr17:54674873-54675232	S_Shore			NA		17:54676441-54676727	Unclassified_Cell_type_specific	NA
cg08121652	-0.0192341	0.00351866	-5.46632	4.59471e-08	-0.0279814	0.00343954	-8.13524	4.11122e-16	-0.0237072	0.00245962	-9.63859	5.49356e-22	0.205942	-0.0237072	0.00245962	3.24957e-19	37	1	48381824	1	48154411	R			NA	NA								TRUE				NA
cg19719475	-0.0210595	0.00327688	-6.4267	1.30405e-10	-0.0220949	0.00307499	-7.18534	6.70387e-13	-0.0216101	0.00224233	-9.63735	5.56049e-22	0.973805	-0.0216101	0.00224233	3.28137e-19	37	3	23849114	3	23824118	R			NA	NA	UBE2E1;UBE2E1	NM_003341;NM_182666	Body;Body	chr3:23847871-23848633	S_Shore			NA		3:23848753-23849708	Promoter_Associated	NA
cg09565226	-0.0262394	0.00396129	-6.62396	3.49709e-11	-0.0306684	0.00435606	-7.04038	1.91714e-12	-0.0282442	0.00293071	-9.63732	5.56205e-22	0.753588	-0.0282442	0.00293071	3.28137e-19	37	16	84759648	16	83317149	R			NA	NA	USP10	NM_005153	Body					TRUE		16:84759308-84760785	Promoter_Associated	NA
cg20981219	-0.0201496	0.00365461	-5.51348	3.51811e-08	-0.0290005	0.00358476	-8.08994	5.96945e-16	-0.0246604	0.00255915	-9.6362	5.62325e-22	0.224332	-0.0246604	0.00255915	3.31309e-19	37	14	77385200	14	76454953	R			NA	NA								TRUE				NA
cg23035419	-0.0219938	0.00256623	-8.57045	1.03085e-17	-0.0102842	0.00177948	-5.77932	7.50019e-09	-0.0140863	0.00146231	-9.63292	5.80562e-22	0.000884935	-0.0140863	0.00146231	3.41602e-19	37	20	3066014	20	3014014	F		rs77365565	NA	NA	AVP	NM_000490	TSS1500	chr20:3063005-3064146	S_Shore			NA				NA
cg06937409	-0.0115188	0.00191029	-6.02984	1.64119e-09	-0.0140031	0.00185024	-7.56826	3.78266e-14	-0.0128006	0.00132904	-9.63145	5.88914e-22	0.646408	-0.0128006	0.00132904	3.46059e-19	37	14	91281948	14	90351701	R			NA	NA	TTC7B	NM_001010854	Body	chr14:91282227-91282757	N_Shore		RDMR	NA				NA
cg26748477	-0.0211831	0.00316892	-6.68464	2.31486e-11	-0.0206387	0.00297777	-6.9309	4.18168e-12	-0.020894	0.00217003	-9.62841	6.06637e-22	0.992192	-0.020894	0.00217003	3.56004e-19	37	17	38516415	17	35769941	F			NA	NA				chr17:38518965-38520264	N_Shelf			NA				NA
cg26902127	-0.0129676	0.00151308	-8.57029	1.03224e-17	-0.00400716	0.000566986	-7.06746	1.5779e-12	-0.00511043	0.000530934	-9.62536	6.24904e-22	2.10089e-07	-0.00511043	0.000530934	3.66241e-19	37	16	88513285	16	87040786	F			NA	NA				chr16:88513273-88513514	Island			NA	16:87039236-87040987			NA
cg24222546	-0.0193701	0.00378042	-5.12379	2.99461e-07	-0.0329488	0.0038677	-8.51898	1.60961e-17	-0.0260045	0.00270349	-9.61887	6.65577e-22	0.0427759	-0.0260045	0.00270349	3.89566e-19	37	15	74501771	15	72288824	F			NA	NA	STRA6;STRA6;STRA6	NM_001142620;NM_001142617;NM_001142619	TSS1500;TSS1500;TSS1500					TRUE				TRUE
cg13657200	-0.0129659	0.00259794	-4.99084	6.01177e-07	-0.0201214	0.00237636	-8.46732	2.51094e-17	-0.0168617	0.00175345	-9.61632	6.82261e-22	0.126795	-0.0168617	0.00175345	3.98808e-19	37	9	117266029	9	116305850	R			NA	NA	DFNB31;DFNB31	NM_015404;NM_001083885	Body;TSS1500	chr9:117266468-117268094	N_Shore			NA				NA
cg25838150	-0.0196552	0.00324105	-6.06445	1.32406e-09	-0.0233811	0.00311399	-7.50841	5.98506e-14	-0.0215926	0.0022455	-9.61595	6.84724e-22	0.709211	-0.0215926	0.0022455	3.99722e-19	37	11	77259596	11	76937244	R			NA	NA								TRUE		11:77259303-77259683	Unclassified	TRUE
cg05168015	-0.0238955	0.00419129	-5.70124	1.18942e-08	-0.0292021	0.00374626	-7.79498	6.44165e-15	-0.0268454	0.00279314	-9.61118	7.17217e-22	0.64048	-0.0268454	0.00279314	4.18143e-19	37	5	171880461	5	171813066	F			NA	NA	SH3PXD2B	NM_001017995	Body	chr5:171881182-171881547	N_Shore			NA				TRUE
cg03970899	-0.0159684	0.00355651	-4.4899	7.12552e-06	-0.0200182	0.00234121	-8.55036	1.22708e-17	-0.0187938	0.00195553	-9.61058	7.21426e-22	0.636153	-0.0187938	0.00195553	4.20047e-19	37	22	19710091	22	18090091	F	rs73377942		NA	NA	GP1BB;SEPT5	NM_000407;NM_002688	TSS1500;3'UTR	chr22:19709081-19712106	Island			NA	22:18089168-18092190	22:19709912-19710093	Unclassified_Cell_type_specific	NA
cg05713486	-0.0264386	0.00385324	-6.8614	6.81898e-12	-0.0220769	0.00325465	-6.78318	1.17556e-11	-0.023893	0.0024864	-9.6095	7.29003e-22	0.688037	-0.023893	0.0024864	4.23905e-19	37	11	2441896	11	2398472	R			NA	NA	TRPM5	NM_014555	Body	chr11:2442070-2442402	N_Shore			TRUE	11:2398018-2398955	11:2441695-2442516	Unclassified	NA
cg11719283	-0.0148435	0.00240184	-6.18006	6.40784e-10	-0.0216077	0.00285125	-7.57835	3.4998e-14	-0.0176511	0.00183694	-9.60897	7.32757e-22	0.192809	-0.0176511	0.00183694	4.25212e-19	37	19	42574717	19	47266557	F			NA	TRUE								NA				NA
cg24371574	-0.0221606	0.00351663	-6.30165	2.94502e-10	-0.0323477	0.00432415	-7.48073	7.39136e-14	-0.026216	0.0027283	-9.60892	7.3316e-22	0.188181	-0.026216	0.0027283	4.25212e-19	37	1	230428167	1	228494790	R			NA	NA								TRUE				NA
cg23635560	-0.013577	0.00257242	-5.2779	1.3067e-07	-0.0213376	0.00256825	-8.30819	9.71697e-17	-0.0174636	0.0018175	-9.60855	7.35746e-22	0.102385	-0.0174636	0.0018175	4.2575e-19	37	2	27473369	2	27326873	F			NA	NA								TRUE		2:27472852-27473970	Unclassified	TRUE
cg21680729	-0.0129742	0.00313243	-4.1419	3.44441e-05	-0.02607	0.00283122	-9.20805	3.32115e-20	-0.0201819	0.00210041	-9.60852	7.36e-22	0.00814862	-0.0201819	0.00210041	4.2575e-19	37	17	17426422	17	17367147	R			NA	NA	PEMT;PEMT;PEMT	NM_148172;NM_148173;NM_007169	Body;Body;Body					TRUE				NA
cg07027457	-0.0129568	0.00254751	-5.08606	3.6558e-07	-0.0215473	0.0025367	-8.49425	1.99215e-17	-0.0172703	0.00179753	-9.60783	7.4092e-22	0.0575606	-0.0172703	0.00179753	4.2804e-19	37	16	89025522	16	87553023	F			NA	NA	CBFA2T3	NM_005187	Body					NA	16:87552989-87553059			NA
cg12816198	-0.0236648	0.00380842	-6.2138	5.17177e-10	-0.0390396	0.0050583	-7.71793	1.18234e-14	-0.0292271	0.00304249	-9.60633	7.51841e-22	0.0524371	-0.0292271	0.00304249	4.33787e-19	37	7	128577593	7	128364829	R			NA	NA	IRF5;IRF5;IRF5;IRF5;IRF5;IRF5	NM_001098630;NM_032643;NM_001098629;NM_001098628;NM_001098631;NM_002200	TSS1500;TSS1500;TSS1500;TSS1500;TSS1500;TSS1500	chr7:128577818-128578756	N_Shore			NA	7:128364660-128366218	7:128577494-128579368	Promoter_Associated	NA
cg01885635	-0.0135239	0.00248717	-5.43745	5.40485e-08	-0.0193738	0.00239231	-8.09835	5.5709e-16	-0.0165625	0.00172418	-9.60602	7.54069e-22	0.237697	-0.0165625	0.00172418	4.34509e-19	37	3	40566085	3	40541089	R			NA	TRUE	ZNF621;ZNF621	NM_198484;NM_001098414	TSS1500;TSS1500	chr3:40566129-40566689	N_Shore			NA		3:40565782-40567005	Promoter_Associated	NA
cg13686739	-0.0123437	0.00240483	-5.13287	2.85364e-07	-0.0166721	0.00202457	-8.23487	1.7975e-16	-0.0148768	0.00154879	-9.60539	7.58692e-22	0.387538	-0.0148768	0.00154879	4.36581e-19	37	17	48211226	17	45566225	R			NA	NA	PPP1R9B	NM_032595	3'UTR	chr17:48206663-48207601	S_Shelf			TRUE				NA
cg03722472	-0.0147022	0.00234988	-6.25658	3.93519e-10	-0.0128739	0.00176003	-7.31459	2.5816e-13	-0.013531	0.00140871	-9.60522	7.59957e-22	0.82374	-0.013531	0.00140871	4.36581e-19	37	11	67182488	11	66939064	F			NA	NA	ATPGD1;ATPGD1	NM_001166222;NM_020811	TSS1500;TSS1500	chr11:67182965-67183393	N_Shore			NA				NA
cg06340704	-0.0270589	0.00375659	-7.20305	5.88801e-13	-0.0242596	0.00380505	-6.37563	1.82209e-10	-0.0256772	0.00267328	-9.60513	7.60604e-22	0.871937	-0.0256772	0.00267328	4.36581e-19	37	13	97877417	13	96675418	R	rs78875576		NA	NA	MBNL2;MBNL2	NM_144778;NM_207304	5'UTR;5'UTR					NA		13:97877321-97877698	Unclassified_Cell_type_specific	NA
cg07342322	-0.0128319	0.00301669	-4.25362	2.10338e-05	-0.0342884	0.00350723	-9.77651	1.42024e-22	-0.0219559	0.00228706	-9.60006	7.98971e-22	2.1314e-05	-0.0219559	0.00228706	4.58013e-19	37	1	192508724	1	190775347	R			NA	NA								TRUE				NA
cg17344906	-0.0275343	0.00410039	-6.71505	1.87997e-11	-0.0387501	0.00549459	-7.0524	1.75856e-12	-0.0315462	0.0032862	-9.59959	8.02646e-22	0.262341	-0.0315462	0.0032862	4.59528e-19	37	19	13202507	19	13063507	R			NA	NA	NFIX	NM_002501	3'UTR	chr19:13198699-13198999	S_Shelf			NA		19:13202502-13202723	Unclassified_Cell_type_specific	NA
cg26553501	-0.0368627	0.00524145	-7.03292	2.02253e-12	-0.0201609	0.00283653	-7.1076	1.18075e-12	-0.0239443	0.00249466	-9.59825	8.13125e-22	0.0197067	-0.0239443	0.00249466	4.6493e-19	37	1	2145276	1	2135136	R	rs445618		NA	NA				chr1:2144199-2144497	S_Shore			TRUE	1:2135010-2135193	1:2143659-2145688	Promoter_Associated	NA
cg08820801	-0.0214942	0.0035977	-5.97444	2.30879e-09	-0.0261891	0.00346077	-7.56742	3.80723e-14	-0.0239327	0.00249414	-9.59558	8.34426e-22	0.642592	-0.0239327	0.00249414	4.76498e-19	37	19	39465821	19	44157661	F			NA	TRUE	FBXO17	NM_024907	5'UTR	chr19:39465846-39466403	N_Shore			NA	19:44157609-44158724			TRUE
cg10124993	-0.0287261	0.00365185	-7.86617	3.6566e-15	-0.0199577	0.00346902	-5.75314	8.76014e-09	-0.0241169	0.00251512	-9.58878	8.91295e-22	0.219755	-0.0241169	0.00251512	5.08321e-19	37	14	105478712	14	104549757	R			NA	NA	CDCA4;CDCA4	NM_017955;NM_145701	5'UTR;5'UTR					NA	14:104549738-104549827	14:105478297-105479146	Promoter_Associated	NA
cg07437546	-0.0210852	0.00319408	-6.60133	4.0748e-11	-0.0247724	0.0035409	-6.99608	2.63224e-12	-0.0227394	0.00237172	-9.58774	9.0032e-22	0.741605	-0.0227394	0.00237172	5.12811e-19	37	6	91096062	6	91152783	F	rs72929828	rs76598886	NA	NA								TRUE				NA
cg08545213	-0.011267	0.00214453	-5.25385	1.48952e-07	-0.0218387	0.00253058	-8.62993	6.13886e-18	-0.0156858	0.00163606	-9.58756	9.01934e-22	0.00622806	-0.0156858	0.00163606	5.13075e-19	37	3	37959356	3	37934360	F			NA	NA	CTDSPL;CTDSPL	NM_005808;NM_001008392	Body;Body					TRUE				NA
cg08453194	-0.0173503	0.00245795	-7.05884	1.67894e-12	-0.016557	0.00255182	-6.48832	8.67995e-11	-0.0169685	0.00177029	-9.58517	9.23084e-22	0.975248	-0.0169685	0.00177029	5.24437e-19	37	6	41904398	6	42012376	F			NA	NA	CCND3;CCND3;CCND3;CCND3	NM_001136017;NM_001136125;NM_001760;NM_001136126	Body;Body;Body;Body					TRUE		6:41903503-41905437	Gene_Associated	NA
cg07134316	-0.024755	0.00445034	-5.56249	2.65956e-08	-0.0326859	0.00412999	-7.91427	2.48717e-15	-0.0290161	0.00302727	-9.58491	9.25361e-22	0.426067	-0.0290161	0.00302727	5.2506e-19	37	12	57488112	12	55774379	F			NA	NA	NAB2	NM_005967	Body					TRUE		12:57486290-57488226	Promoter_Associated	TRUE
cg00466249	-0.0332333	0.00413738	-8.03245	9.55432e-16	-0.0254465	0.00473568	-5.37336	7.72815e-08	-0.0298626	0.00311576	-9.58436	9.30293e-22	0.464568	-0.0298626	0.00311576	5.27187e-19	37	17	79269884	17	76884479	R			NA	TRUE	SLC38A10;SLC38A10	NM_138570;NM_001037984	TSS1500;TSS1500	chr17:79268367-79269467	S_Shore			NA		17:79268946-79270216	Promoter_Associated	NA
cg07828377	-0.0208073	0.00467258	-4.45307	8.46511e-06	-0.0337322	0.00385684	-8.74606	2.20925e-18	-0.0284947	0.00297445	-9.5798	9.72297e-22	0.102755	-0.0284947	0.00297445	5.50291e-19	37	17	109496	17	109496	R			NA	NA	RPH3AL	NM_006987	Body					TRUE	17:109444-109553			NA
cg02724490	-0.0114623	0.00276367	-4.14748	3.36159e-05	-0.0228763	0.00249671	-9.16258	5.06708e-20	-0.0177471	0.00185265	-9.57928	9.77272e-22	0.00913213	-0.0177471	0.00185265	5.52404e-19	37	8	10488231	8	10525641	R			NA	NA	RP1L1	NM_178857	5'UTR					TRUE		8:10487569-10488477	Promoter_Associated	TRUE
cg25463483	0.0241451	0.00243678	9.9086	3.81962e-23	0.00867068	0.00215362	4.02609	5.67116e-05	0.015457	0.00161371	9.57853	9.84391e-22	1.21183e-05	0.015457	0.00161371	5.55723e-19	37	6	30530544	6	30638523	R			NA	NA	PRR3;PRR3	NM_001077497;NM_025263	3'UTR;3'UTR					NA				NA
cg03561416	-0.00603567	0.00257021	-2.34832	0.0188583	-0.0218115	0.00209174	-10.4274	1.85808e-25	-0.0155258	0.00162236	-9.56989	1.07024e-21	1.19856e-05	-0.0155258	0.00162236	6.03424e-19	37	6	157254584	6	157296276	F			NA	NA	ARID1B;ARID1B;ARID1B	NM_017519;NM_175863;NM_020732	Body;Body;Body					TRUE				NA
cg07233933	-0.0186541	0.00376968	-4.94845	7.48086e-07	-0.0324425	0.00377752	-8.58832	8.82511e-18	-0.025534	0.00266833	-9.56926	1.07672e-21	0.0355156	-0.025534	0.00266833	6.06304e-19	37	5	173352671	5	173285277	F			NA	NA	CPEB4	NM_030627	Body					TRUE		5:173352531-173352896	Unclassified_Cell_type_specific	NA
cg09719269	-0.0223433	0.00399955	-5.58645	2.31752e-08	-0.0292409	0.00371497	-7.87111	3.51515e-15	-0.0260462	0.00272193	-9.56902	1.07925e-21	0.450075	-0.0260462	0.00272193	6.06304e-19	37	12	125033803	12	123599756	R			NA	NA								TRUE	12:123599624-123600303			TRUE
cg13054640	-0.0190765	0.0034135	-5.58857	2.28952e-08	-0.029205	0.00363769	-8.02846	9.87037e-16	-0.0238191	0.00248919	-9.569	1.07943e-21	0.127298	-0.0238191	0.00248919	6.06304e-19	37	6	30647148	6	30755127	R			NA	NA	KIAA1949;KIAA1949	NM_001134870;NM_133471	Body;Body					NA		6:30646694-30647418	Promoter_Associated	TRUE
cg24535475	-0.029185	0.00322644	-9.04556	1.48894e-19	-0.0132	0.00268028	-4.92484	8.44315e-07	-0.019727	0.00206169	-9.56833	1.08647e-21	0.00070195	-0.019727	0.00206169	6.09453e-19	37	12	7167900	12	7038161	F			NA	NA	C1S;C1S	NM_001734;NM_201442	TSS200;TSS200					TRUE				TRUE
cg05428706	-0.0180862	0.0033258	-5.43816	5.38323e-08	-0.0271879	0.0033545	-8.1049	5.27871e-16	-0.022598	0.00236178	-9.56821	1.08778e-21	0.156253	-0.022598	0.00236178	6.09453e-19	37	10	102730130	10	102720120	F			NA	NA				chr10:102729299-102729710	S_Shore			NA				TRUE
cg25414605	-0.0127984	0.0024224	-5.28337	1.26828e-07	-0.0231997	0.00274105	-8.4638	2.58794e-17	-0.0173596	0.00181515	-9.56374	1.13578e-21	0.0175544	-0.0173596	0.00181515	6.35549e-19	37	11	67182672	11	66939248	F			NA	NA	ATPGD1;ATPGD1	NM_001166222;NM_020811	TSS1500;TSS1500	chr11:67182965-67183393	N_Shore			NA		11:67182597-67182823	Unclassified_Cell_type_specific	NA
cg16063416	-0.0154314	0.0019945	-7.73694	1.01836e-14	-0.0076928	0.0011764	-6.53927	6.18205e-11	-0.00969011	0.00101328	-9.56315	1.1423e-21	0.0037565	-0.00969011	0.00101328	6.38395e-19	37	17	42345478	17	39701004	F			NA	NA	SLC4A1;SLC4A1	NM_000342;NM_000342	1stExon;5'UTR					NA				NA
cg17181255	-0.00717973	0.00155576	-4.61494	3.93207e-06	-0.00932214	0.00110326	-8.44964	2.92197e-17	-0.00860526	0.000899941	-9.56203	1.15474e-21	0.532111	-0.00860526	0.000899941	6.44542e-19	37	12	6419412	12	6289673	R			NA	NA	PLEKHG6;PLEKHG6	NM_001144856;NM_018173	TSS1500;TSS200	chr12:6419603-6420024	N_Shore			NA		12:6419335-6420291	Unclassified_Cell_type_specific	TRUE
cg09084200	-0.0112629	0.00263387	-4.27619	1.90116e-05	-0.0187833	0.00212626	-8.83396	1.01031e-18	-0.0158161	0.00165444	-9.55976	1.18036e-21	0.0847616	-0.0158161	0.00165444	6.58013e-19	37	11	134095863	11	133601073	R			NA	TRUE	VPS26B;NCAPD3	NM_052875;NM_015261	Body;TSS1500	chr11:134093696-134095491	S_Shore			NA				NA
cg08005460	-0.0163037	0.00292223	-5.57918	2.41652e-08	-0.0239042	0.0029987	-7.97151	1.56744e-15	-0.0200058	0.00209284	-9.55914	1.18735e-21	0.192525	-0.0200058	0.00209284	6.61081e-19	37	17	38473382	17	35726908	R			NA	NA	RARA;RARA;RARA	NM_001145302;NM_000964;NM_001145301	TSS1500;5'UTR;TSS1500	chr17:38474197-38474980	N_Shore			TRUE		17:38472852-38476047	Promoter_Associated	NA
cg17004733	-0.00816111	0.00254969	-3.20083	0.00137033	-0.027565	0.00263948	-10.4433	1.57218e-25	-0.0175274	0.00183382	-9.55782	1.20268e-21	8.49876e-07	-0.0175274	0.00183382	6.68784e-19	37	1	55682652	1	55455240	R			NA	NA				chr1:55680465-55681708	S_Shore		RDMR	NA		1:55682605-55682854	Unclassified_Cell_type_specific	NA
cg21548464	-0.00293132	0.00119228	-2.45859	0.0139486	-0.00347086	0.00037541	-9.24551	2.34111e-20	-0.00342219	0.000358079	-9.55709	1.2112e-21	0.911053	-0.00342219	0.000358079	6.72681e-19	37	13	50707937	13	49605938	F			NA	NA				chr13:50707585-50708019	Island		RDMR	TRUE	13:49605210-49605982			NA
cg04625615	-0.0186401	0.0039688	-4.69666	2.64445e-06	-0.0273959	0.00322483	-8.49529	1.9744e-17	-0.0239139	0.00250278	-9.55495	1.23646e-21	0.230897	-0.0239139	0.00250278	6.85855e-19	37	15	41788368	15	39575660	R			NA	NA	ITPKA	NM_002220	Body	chr15:41785616-41788539	Island			NA	15:39572593-39575779			NA
cg17933224	-0.0230303	0.00287237	-8.01788	1.07584e-15	-0.0160147	0.00292836	-5.46882	4.53035e-08	-0.0195902	0.00205058	-9.55349	1.25395e-21	0.231631	-0.0195902	0.00205058	6.94691e-19	37	19	42774330	19	47466170	R			NA	NA				chr19:42772332-42773525	S_Shore		RDMR	NA				NA
cg13097993	-0.0243344	0.00419089	-5.80649	6.37964e-09	-0.0328938	0.00426189	-7.71814	1.18041e-14	-0.0285422	0.00298819	-9.55167	1.27627e-21	0.358679	-0.0285422	0.00298819	7.06178e-19	37	14	51026600	14	50096350	F			NA	NA	ATL1;ATL1;ATL1	NM_015915;NM_001127713;NM_181598	TSS200;5'UTR;TSS200	chr14:51026872-51027570	N_Shore			NA				NA
cg27630153	-0.00759837	0.0017385	-4.37066	1.23874e-05	-0.0115046	0.00132571	-8.67811	4.02415e-18	-0.0100683	0.00105418	-9.55091	1.28566e-21	0.202673	-0.0100683	0.00105418	7.10489e-19	37	16	88845038	16	87372539	F			NA	NA	FAM38A	NM_001142864	Body	chr16:88844943-88845205	Island			TRUE	16:87372402-87372706			NA
cg11835197	-0.0223042	0.0034089	-6.54294	6.03199e-11	-0.0238395	0.00342309	-6.96432	3.29998e-12	-0.0230687	0.00241546	-9.55044	1.29152e-21	0.950755	-0.0230687	0.00241546	7.12843e-19	37	1	36038514	1	35811101	R			NA	TRUE	TFAP2E	NM_178548	TSS1500	chr1:36038927-36040051	N_Shore			NA		1:36038329-36039236	Unclassified_Cell_type_specific	NA
cg27560292	-0.0161033	0.00240852	-6.68597	2.29396e-11	-0.0155326	0.00227767	-6.81951	9.13521e-12	-0.015802	0.00165488	-9.54873	1.31293e-21	0.985289	-0.015802	0.00165488	7.23764e-19	37	11	6632884	11	6589460	F			NA	TRUE	TAF10	NM_006284	Body	chr11:6632879-6633787	Island		RDMR	NA	11:6589456-6590464	11:6632465-6634344	Promoter_Associated	NA
cg18651026	-0.016231	0.00240128	-6.7593	1.38659e-11	-0.0190881	0.00281357	-6.78431	1.16643e-11	-0.0174351	0.0018265	-9.54559	1.35329e-21	0.74207	-0.0174351	0.0018265	7.4509e-19	37	6	33140660	6	33248638	R			NA	NA	COL11A2;COL11A2;COL11A2	NM_080679;NM_080681;NM_080680	Body;Body;Body					NA		6:33139943-33141092	Unclassified	NA
cg18675610	-0.0286698	0.00522776	-5.48414	4.15482e-08	-0.0410426	0.00514063	-7.98396	1.41715e-15	-0.0349602	0.00366539	-9.5379	1.45752e-21	0.240771	-0.0349602	0.00366539	8.01486e-19	37	10	32216311	10	32256317	R			NA	NA	ARHGAP12	NM_018287	5'UTR	chr10:32216901-32217102	N_Shore			NA	10:32256289-32256423			NA
cg13480898	-0.0170292	0.00315985	-5.38925	7.07521e-08	-0.0217889	0.00274102	-7.9492	1.87718e-15	-0.0197452	0.00207055	-9.5362	1.48163e-21	0.523426	-0.0197452	0.00207055	8.13741e-19	37	19	10195914	19	10056914	R			NA	NA	C19orf66	NM_018381	TSS1500	chr19:10196696-10197857	N_Shore			NA		19:10195889-10196300	Unclassified_Cell_type_specific	NA
cg05470166	-0.0199299	0.00265173	-7.51581	5.65593e-14	-0.0161766	0.00271868	-5.95016	2.67877e-09	-0.0181	0.00189828	-9.53494	1.49971e-21	0.613625	-0.0181	0.00189828	8.22656e-19	37	9	35905608	9	35895608	R			NA	NA	HRCT1	NM_001039792	TSS1500					NA				NA
cg27473871	-0.0189835	0.00325705	-5.82843	5.59504e-09	-0.0246398	0.00322456	-7.64128	2.15071e-14	-0.02184	0.00229151	-9.53083	1.56029e-21	0.46695	-0.02184	0.00229151	8.54836e-19	37	12	123636279	12	122202232	F		rs11057169	NA	NA				chr12:123634826-123636176	S_Shore		CDMR	NA	12:122202002-122202233			NA
cg24867302	-0.0227117	0.00365633	-6.2116	5.24492e-10	-0.0241868	0.00334792	-7.22442	5.03239e-13	-0.0235141	0.00246918	-9.52301	1.6824e-21	0.956696	-0.0235141	0.00246918	9.20602e-19	37	4	55534703	4	55229460	F			NA	NA	KIT;KIT	NM_000222;NM_001093772	Body;Body					TRUE				NA
cg09768617	-0.0136403	0.00291341	-4.68189	2.84243e-06	-0.0186441	0.00221961	-8.39969	4.47641e-17	-0.0168064	0.00176559	-9.51885	1.75107e-21	0.39328	-0.0168064	0.00176559	9.57005e-19	37	7	27908936	7	27875461	F			NA	NA	JAZF1	NM_175061	Body					TRUE				NA
cg00821310	-0.0148076	0.00295162	-5.01677	5.25463e-07	-0.029396	0.00337141	-8.71919	2.802e-18	-0.0211375	0.00222079	-9.51803	1.76496e-21	0.00499301	-0.0211375	0.00222079	9.63415e-19	37	1	6420733	1	6343320	F			NA	NA	ACOT7;ACOT7;ACOT7;ACOT7	NM_181864;NM_181865;NM_181865;NM_007274	Body;5'UTR;1stExon;Body					NA				NA
cg24590353	-0.0204862	0.00288831	-7.09278	1.31445e-12	-0.0211496	0.00333212	-6.34719	2.19284e-10	-0.0207708	0.00218251	-9.51692	1.78394e-21	0.988746	-0.0207708	0.00218251	9.72579e-19	37	6	149295148	6	149336841	F			NA	NA	UST	NM_005715	Body					TRUE				NA
cg26775538	0.0219859	0.00338999	6.48554	8.84158e-11	0.0257104	0.00367263	7.00055	2.54955e-12	0.0236993	0.00249102	9.51392	1.83616e-21	0.75755	0.0236993	0.00249102	9.99829e-19	37	19	815090	19	766090	R		rs351988	NA	NA	LPPR3	NM_024888	Body	chr19:814444-815238	Island	high-CpG:766088-766093		NA	19:765478-766738	19:814156-815760	Gene_Associated	NA
cg03474926	-0.0118769	0.00183136	-6.48526	8.85809e-11	-0.0127498	0.00182978	-6.96793	3.21642e-12	-0.0123137	0.00129441	-9.51299	1.85268e-21	0.944737	-0.0123137	0.00129441	1.00759e-18	37	9	136023407	9	135013228	R			NA	NA	RALGDS	NM_001042368	Body	chr9:136024223-136025112	N_Shore			TRUE				NA
cg07869232	0.0249662	0.00283255	8.81403	1.20721e-18	0.0134875	0.00297005	4.54118	5.59404e-06	0.0194987	0.0020498	9.51249	1.86158e-21	0.0200194	0.0194987	0.0020498	1.0112e-18	37	13	114790349	13	113808451	R			NA	NA	RASA3	NM_007368	Body	chr13:114786335-114786537	S_Shelf			NA	13:113807836-113808547	13:114790278-114790409	Gene_Associated	NA
cg04956949	-0.0203038	0.00329389	-6.16408	7.08956e-10	-0.019908	0.00274835	-7.24364	4.368e-13	-0.0200705	0.00211026	-9.51092	1.88978e-21	0.995754	-0.0200705	0.00211026	1.02527e-18	37	7	73119262	7	72757198	F			NA	NA	STX1A;STX1A	NM_001165903;NM_004603	Body;Body	chr7:73118500-73118749	S_Shore			TRUE				TRUE
cg24711336	-0.0205379	0.00351002	-5.85122	4.87978e-09	-0.0261156	0.00344544	-7.57977	3.46181e-14	-0.0233785	0.00245881	-9.50808	1.94212e-21	0.525708	-0.0233785	0.00245881	1.05238e-18	37	10	80063791	10	79733797	R			NA	NA				chr10:80062780-80063588	S_Shore			NA		10:80062172-80063974	Promoter_Associated	NA
cg07583137	-0.0314477	0.00448458	-7.01241	2.34243e-12	-0.028973	0.0045043	-6.43229	1.25696e-10	-0.0302158	0.00317803	-9.50772	1.94892e-21	0.927005	-0.0302158	0.00317803	1.05478e-18	37	8	82644012	8	82806567	R			NA	NA	CHMP4C	NM_152284	TSS1500	chr8:82644603-82644849	N_Shore			NA				NA
cg04098052	-0.0307899	0.0041958	-7.33825	2.16399e-13	-0.0258938	0.00424478	-6.10014	1.05974e-09	-0.0283702	0.00298405	-9.5073	1.95673e-21	0.714293	-0.0283702	0.00298405	1.05772e-18	37	7	24517414	7	24483939	F			NA	NA								TRUE				TRUE
cg23651356	-0.0168676	0.00278632	-6.05372	1.41535e-09	-0.0232065	0.00310172	-7.4818	7.33139e-14	-0.0196984	0.00207279	-9.50334	2.03262e-21	0.314846	-0.0196984	0.00207279	1.09741e-18	37	6	153452954	6	153494647	R	rs35877221		NA	TRUE	RGS17	NM_012419	TSS1500	chr6:153450992-153452792	S_Shore			NA				NA
cg00384847	-0.0162505	0.00283944	-5.72315	1.04566e-08	-0.0229315	0.00295526	-7.75957	8.52175e-15	-0.0194576	0.00204751	-9.50305	2.0384e-21	0.264805	-0.0194576	0.00204751	1.09905e-18	37	1	12291339	1	12213926	F			NA	NA	VPS13D;VPS13D	NM_018156;NM_015378	5'UTR;5'UTR	chr1:12289954-12290585	S_Shore			NA		1:12289626-12291393	Promoter_Associated	NA
cg17450815	-0.0172758	0.00298103	-5.79523	6.82275e-09	-0.0225524	0.00295359	-7.63558	2.24804e-14	-0.0199385	0.00209814	-9.50293	2.04058e-21	0.453609	-0.0199385	0.00209814	1.09905e-18	37	12	53584001	12	51870268	F			NA	NA	ZNF740	NM_001004304	3'UTR					TRUE		12:53583328-53584937	Gene_Associated	TRUE
cg25481160	-0.0163513	0.0040258	-4.06162	4.87328e-05	-0.0344201	0.00374215	-9.19793	3.64913e-20	-0.0260446	0.0027409	-9.50221	2.05487e-21	0.00450139	-0.0260446	0.0027409	1.10541e-18	37	3	71111489	3	71194179	R			NA	NA	FOXP1	NM_032682	Body	chr3:71113896-71114102	N_Shelf			NA				NA
cg17034109	-0.0177488	0.00265604	-6.68243	2.35005e-11	-0.0170598	0.00252487	-6.7567	1.41172e-11	-0.0173869	0.00182997	-9.50119	2.07513e-21	0.982478	-0.0173869	0.00182997	1.11496e-18	37	1	110036417	1	109837940	R			NA	TRUE	CYB561D1;CYB561D1;CYB561D1;CYB561D1;CYB561D1	NM_001134403;NM_182580;NM_001134402;NM_001134400;NM_001134404	TSS1500;TSS1500;TSS1500;TSS1500;TSS1500	chr1:110036545-110036943	N_Shore			NA		1:110036352-110037147	Promoter_Associated	NA
cg04536704	-0.0196634	0.00288859	-6.80727	9.94695e-12	-0.019216	0.00290193	-6.62182	3.54805e-11	-0.0194407	0.00204724	-9.49608	2.1795e-21	0.99405	-0.0194407	0.00204724	1.16962e-18	37	6	32122966	6	32230944	R			NA	NA	PPT2;PPT2	NM_005155;NM_138717	Body;Body	chr6:32121829-32122529	S_Shore		RDMR	NA		6:32120376-32123743	Promoter_Associated	NA
cg18642369	0.0309379	0.00415685	7.44263	9.87008e-14	0.0280781	0.00475227	5.90836	3.45531e-09	0.0296983	0.0031288	9.49191	2.26847e-21	0.902508	0.0296983	0.0031288	1.2159e-18	37	13	99651231	13	98449232	F			NA	NA	DOCK9;DOCK9	NM_015296;NM_001130049	Body;Body					TRUE		13:99651046-99651440	Unclassified_Cell_type_specific	NA
cg20782724	-0.0190382	0.00333488	-5.70882	1.1376e-08	-0.0213301	0.00280783	-7.59664	3.0391e-14	-0.0203794	0.0021479	-9.48806	2.35374e-21	0.870934	-0.0203794	0.0021479	1.2592e-18	37	7	47518657	7	47485182	R			NA	NA	TNS3	NM_022748	5'UTR					TRUE				NA
cg13823169	-0.0206563	0.00279125	-7.40038	1.35796e-13	-0.0178223	0.00298124	-5.97815	2.25689e-09	-0.0193325	0.00203757	-9.48801	2.35489e-21	0.786021	-0.0193325	0.00203757	1.2592e-18	37	9	139776893	9	138896714	R			NA	NA				chr9:139780406-139781527	N_Shelf			TRUE		9:139776146-139777377	Promoter_Associated	NA
cg13279476	-0.016221	0.00270022	-6.00727	1.88668e-09	-0.0246813	0.00324339	-7.60974	2.74654e-14	-0.0196844	0.00207519	-9.4856	2.40986e-21	0.13407	-0.0196844	0.00207519	1.28704e-18	37	3	15372965	3	15347969	F	rs78984649		NA	NA	SH3BP5;SH3BP5	NM_004844;NM_001018009	Body;5'UTR	chr3:15373314-15374209	N_Shore			NA		3:15372866-15374668	Promoter_Associated_Cell_type_specific	NA
cg08644498	-0.0138857	0.00200464	-6.92674	4.30643e-12	-0.0118432	0.00181554	-6.52322	6.88117e-11	-0.0127636	0.00134568	-9.48483	2.42789e-21	0.751901	-0.0127636	0.00134568	1.29512e-18	37	1	46502608	1	46275195	F			NA	NA								TRUE		1:46501725-46503430	Unclassified	NA
cg01344797	-0.00909262	0.00271748	-3.34597	0.00081994	-0.020435	0.00216108	-9.45593	3.20167e-21	-0.0160408	0.00169143	-9.48357	2.45724e-21	0.00481511	-0.0160408	0.00169143	1.30921e-18	37	10	104172924	10	104162914	F			NA	NA	PSD	NM_002779	Body	chr10:104168558-104169153	S_Shelf			NA		10:104172924-104173137	Unclassified_Cell_type_specific	TRUE
cg06819357	-0.0210797	0.00340467	-6.1914	5.96338e-10	-0.0230232	0.00320026	-7.19417	6.28436e-13	-0.0221115	0.00233184	-9.48243	2.4844e-21	0.91713	-0.0221115	0.00233184	1.3221e-18	37	14	102928437	14	101998190	F			NA	NA	TECPR2	NM_014844	Body					TRUE				NA
cg12492496	-0.0243232	0.00303172	-8.02291	1.03271e-15	-0.0139852	0.0024527	-5.70194	1.18453e-08	-0.0180748	0.00190683	-9.47898	2.56771e-21	0.0297775	-0.0180748	0.00190683	1.3648e-18	37	19	18271859	19	18132859	R			NA	NA	PIK3R2	NM_005027	Body	chr19:18271738-18272232	Island			TRUE	19:18132752-18133731	19:18271336-18273019	Promoter_Associated	NA
cg08770647	-0.0148805	0.00256349	-5.80479	6.44479e-09	-0.0154472	0.00206189	-7.49175	6.79617e-14	-0.0152246	0.00160667	-9.47587	2.64537e-21	0.985274	-0.0152246	0.00160667	1.4044e-18	37	11	124768845	11	124274055	R			NA	NA	ROBO4	NM_019055	TSS1500					NA		11:124767845-124769815	Unclassified_Cell_type_specific	TRUE
cg08998192	-0.0220269	0.00381292	-5.7769	7.60877e-09	-0.0295566	0.00386995	-7.63745	2.21557e-14	-0.0257358	0.00271608	-9.47536	2.6585e-21	0.382711	-0.0257358	0.00271608	1.4097e-18	37	6	32805570	6	32913548	F			NA	NA	TAP2;TAP2	NM_000544;NM_018833	Body;Body	chr6:32806284-32806669	N_Shore			NA				NA
cg10414946	-0.0118168	0.00224231	-5.26991	1.36491e-07	-0.0210561	0.00252608	-8.33547	7.71929e-17	-0.0158885	0.00167694	-9.47469	2.67556e-21	0.0237277	-0.0158885	0.00167694	1.41706e-18	37	11	59856358	11	59612934	F			NA	TRUE	MS4A2;MS4A2	NM_000139;NM_001142303	Body;Body					NA				NA
cg01620611	-0.0165545	0.00285489	-5.79863	6.68579e-09	-0.0260778	0.00334352	-7.79951	6.21491e-15	-0.02057	0.00217112	-9.47441	2.68273e-21	0.0957504	-0.02057	0.00217112	1.41917e-18	37	17	71306145	17	68817740	F			NA	NA	CDC42EP4	NM_012121	5'UTR	chr17:71306975-71308682	N_Shore		RDMR	NA				NA
cg05516295	-0.0300118	0.00475334	-6.31383	2.72215e-10	-0.0285898	0.00404533	-7.06737	1.57902e-12	-0.0291871	0.0030807	-9.47419	2.68849e-21	0.974384	-0.0291871	0.0030807	1.42052e-18	37	5	134526124	5	134554023	R			NA	NA				chr5:134526927-134527419	N_Shore		CDMR	NA				NA
cg20722590	-0.0156663	0.00368813	-4.24775	2.15929e-05	-0.027065	0.00307764	-8.79407	1.44234e-18	-0.0223858	0.00236299	-9.47355	2.70503e-21	0.0598741	-0.0223858	0.00236299	1.42757e-18	37	16	58061473	16	56618974	R			NA	NA	MMP15	NM_002428	Body	chr16:58059380-58061477	Island			NA	16:56616818-56618978			NA
cg16248287	-0.00819558	0.00242896	-3.3741	0.000740563	-0.0186375	0.00197184	-9.45183	3.3296e-21	-0.0144896	0.00153089	-9.46479	2.94161e-21	0.00381149	-0.0144896	0.00153089	1.55059e-18	37	10	21804965	10	21844971	F			NA	NA	C10orf140	NM_207371	Body	chr10:21805197-21805459	N_Shore		CDMR	NA		10:21804943-21805025	Unclassified_Cell_type_specific	NA
cg19266329	-0.0206279	0.00299081	-6.89711	5.30726e-12	-0.022617	0.00348335	-6.49288	8.42094e-11	-0.021472	0.00226916	-9.46255	3.00516e-21	0.910425	-0.021472	0.00226916	1.58221e-18	37	1	145456128	1	144167485	F			NA	NA								TRUE				NA
cg12441066	-0.00558045	0.00227652	-2.4513	0.0142339	-0.0187257	0.00183919	-10.1815	2.39882e-24	-0.0135343	0.00143064	-9.46029	3.0708e-21	4.1611e-05	-0.0135343	0.00143064	1.61486e-18	37	17	55456535	17	52811534	R			NA	NA	MSI2;MSI2	NM_138962;NM_170721	Body;Body					TRUE		17:55456508-55456603	Unclassified_Cell_type_specific	NA
cg02246725	-0.0259677	0.00370502	-7.00879	2.40389e-12	-0.0278198	0.00437303	-6.36168	1.99555e-10	-0.0267416	0.00282684	-9.4599	3.08237e-21	0.949129	-0.0267416	0.00282684	1.61904e-18	37	11	2014127	11	1970703	F			NA	NA				chr11:2013333-2013617	S_Shore			NA		11:2013889-2015034	Unclassified_Cell_type_specific	NA
cg02412345	-0.00917394	0.00310471	-2.95484	0.0031283	-0.0256357	0.00259931	-9.86249	6.05295e-23	-0.018852	0.00199304	-9.45895	3.11058e-21	0.000257613	-0.018852	0.00199304	1.63193e-18	37	8	21780678	8	21836624	F			NA	NA	XPO7;XPO7	NM_001100161;NM_015024	Body;Body	chr8:21776842-21777942	S_Shelf		RDMR	NA				NA
cg20976787	-0.0290288	0.00472811	-6.13963	8.27125e-10	-0.0357077	0.0049214	-7.25559	3.99917e-13	-0.0322345	0.00340956	-9.45415	3.25661e-21	0.619484	-0.0322345	0.00340956	1.70653e-18	37	6	43064460	6	43172438	R			NA	NA	PTK7;PTK7;PTK7;PTK7	NM_002821;NM_152881;NM_152882;NM_152880	Body;Body;Body;Body					TRUE		6:43064384-43064488	Unclassified_Cell_type_specific	TRUE
cg17611742	-0.0156814	0.00322711	-4.85927	1.1782e-06	-0.0249181	0.00297481	-8.37637	5.45865e-17	-0.0206749	0.00218727	-9.45236	3.31271e-21	0.109214	-0.0206749	0.00218727	1.73389e-18	37	1	197745238	1	196011861	R			NA	NA	DENND1B;DENND1B	NM_144977;NM_001142795	TSS1500;TSS1500	chr1:197743931-197744788	S_Shore			TRUE		1:197745048-197745377	Promoter_Associated	NA
cg21368479	-0.0128063	0.00213308	-6.00366	1.92919e-09	-0.0164884	0.0022309	-7.39093	1.45807e-13	-0.0145649	0.00154174	-9.44704	3.48536e-21	0.490876	-0.0145649	0.00154174	1.82212e-18	37	6	149415018	6	149456711	F	rs6901019		NA	NA								TRUE				NA
cg07800658	-0.0215372	0.00306187	-7.03399	2.00708e-12	-0.0212689	0.00337777	-6.29673	3.03986e-10	-0.0214162	0.00226855	-9.44047	3.71124e-21	0.99827	-0.0214162	0.00226855	1.93793e-18	37	13	111193758	13	109991759	R			NA	NA	RAB20	NM_017817	Body					TRUE				NA
cg22861286	-0.0265024	0.00351355	-7.54289	4.59663e-14	-0.0220562	0.00384333	-5.73883	9.53313e-09	-0.0244782	0.00259322	-9.4393	3.75273e-21	0.694541	-0.0244782	0.00259322	1.9573e-18	37	1	54757003	1	54529591	F			NA	NA	SSBP3;SSBP3;SSBP3	NM_001009955;NM_018070;NM_145716	Body;Body;Body					NA		1:54756991-54757105	Promoter_Associated	NA
cg18280057	-0.0157387	0.00309412	-5.08663	3.64479e-07	-0.0210072	0.00260893	-8.05206	8.14117e-16	-0.0188179	0.00199453	-9.43477	3.91853e-21	0.428569	-0.0188179	0.00199453	2.04138e-18	37	8	125741158	8	125810339	F			NA	NA	MTSS1	NM_014751	TSS1500	chr8:125739685-125741266	Island			NA	8:125809815-125810528			NA
cg09737078	-0.0189965	0.00366522	-5.18291	2.1845e-07	-0.0285461	0.00352265	-8.10359	5.3361e-16	-0.0239606	0.00253979	-9.43408	3.94431e-21	0.171289	-0.0239606	0.00253979	2.05242e-18	37	16	4366839	16	4306840	R			NA	NA				chr16:4366358-4366982	Island			NA	16:4304694-4306864			NA
cg05380003	-0.0160929	0.00259946	-6.19085	5.98418e-10	-0.0160355	0.00225398	-7.11427	1.12506e-12	-0.0160601	0.00170295	-9.43076	4.07144e-21	0.999861	-0.0160601	0.00170295	2.11609e-18	37	5	175842222	5	175774828	R			NA	NA	CLTB;CLTB	NM_007097;NM_001834	Body;Body	chr5:175843118-175843844	N_Shore			NA				NA
cg03689092	-0.0254421	0.00415575	-6.12213	9.23332e-10	-0.0250258	0.00349022	-7.17026	7.48577e-13	-0.025198	0.00267267	-9.428	4.1799e-21	0.997063	-0.025198	0.00267267	2.16993e-18	37	2	128439345	2	128155815	F			NA	NA	LIMS2;LIMS2	NM_001161404;NM_001161404	1stExon;5'UTR					NA				NA
cg09770579	-0.0121615	0.00272627	-4.46085	8.16359e-06	-0.0196106	0.00229019	-8.56287	1.1009e-17	-0.0165287	0.00175357	-9.42576	4.27002e-21	0.112085	-0.0165287	0.00175357	2.21414e-18	37	16	17407429	16	17314930	R			NA	NA	XYLT1	NM_022166	Body					TRUE				NA
cg08324925	-0.0165818	0.00262335	-6.32087	2.60095e-10	-0.0213705	0.00301589	-7.08597	1.38079e-12	-0.0186444	0.00197932	-9.41961	4.52756e-21	0.487922	-0.0186444	0.00197932	2.34495e-18	37	5	131409159	5	131437058	F			NA	NA	CSF2	NM_000758	TSS1500					TRUE				NA
cg26686361	0.0276988	0.00357401	7.75008	9.18382e-15	0.0227978	0.00420582	5.42054	5.94191e-08	0.0256437	0.00272348	9.41581	4.69464e-21	0.674182	0.0256437	0.00272348	2.42866e-18	37	16	85964073	16	84521574	F		rs79618060	NA	NA								NA	16:84521563-84521759			NA
cg21606956	-0.0072811	0.00182913	-3.98064	6.87304e-05	-0.0175652	0.00187007	-9.39281	5.84223e-21	-0.0123093	0.00130762	-9.41352	4.79802e-21	0.00044033	-0.0123093	0.00130762	2.47926e-18	37	1	184211934	1	182478557	R			NA	NA								TRUE				NA
cg13425938	-0.0234652	0.00407291	-5.76128	8.34792e-09	-0.0308804	0.00409049	-7.54931	4.3757e-14	-0.0271568	0.00288618	-9.40926	4.99628e-21	0.438195	-0.0271568	0.00288618	2.57872e-18	37	9	139562397	9	138682218	F			NA	NA	EGFL7;EGFL7	NM_201446;NM_016215	5'UTR;5'UTR	chr9:139559804-139561005	S_Shore			NA				NA
cg04910662	-0.0116717	0.00202924	-5.75175	8.83249e-09	-0.0124243	0.0016676	-7.45043	9.30351e-14	-0.0121209	0.00128837	-9.40795	5.0593e-21	0.959773	-0.0121209	0.00128837	2.60822e-18	37	16	73083014	16	71640515	R			NA	NA	ZFHX3;ZFHX3	NM_001164766;NM_006885	5'UTR;TSS1500	chr16:73081590-73082565	S_Shore		RDMR	NA		16:73082591-73083140	Unclassified	NA
cg00127150	-0.0152078	0.00315131	-4.82587	1.39394e-06	-0.023912	0.00287196	-8.32603	8.36007e-17	-0.0199627	0.00212268	-9.40447	5.22915e-21	0.124454	-0.0199627	0.00212268	2.69267e-18	37	22	22862144	22	21192144	R			NA	NA	ZNF280B	NM_080764	5'UTR	chr22:22862623-22863220	N_Shore			NA				NA
cg08513626	-0.0154346	0.00233079	-6.62207	3.54211e-11	-0.0121599	0.00179689	-6.76721	1.31293e-11	-0.0133807	0.00142308	-9.40259	5.32357e-21	0.538448	-0.0133807	0.00142308	2.73812e-18	37	16	67047148	16	65604649	R			NA	NA				chr16:67047605-67048470	N_Shore			NA				NA
cg18064256	-0.0148943	0.00384561	-3.87308	0.000107469	-0.0359629	0.00382418	-9.40407	5.24916e-21	-0.0254875	0.00271165	-9.39925	5.49527e-21	0.000528382	-0.0254875	0.00271165	2.82317e-18	37	19	45905621	19	50597461	F			NA	NA	PPP1R13L;PPP1R13L	NM_001142502;NM_006663	5'UTR;5'UTR	chr19:45908140-45908466	N_Shelf			NA		19:45905615-45905920	Unclassified	TRUE
cg14920289	-0.0225309	0.00355582	-6.33634	2.35289e-10	-0.0258417	0.00370661	-6.97178	3.12953e-12	-0.0241176	0.002566	-9.39891	5.51331e-21	0.812418	-0.0241176	0.002566	2.82918e-18	37	14	23821149	14	22890989	F			NA	NA	SLC22A17;SLC22A17	NM_020372;NM_016609	Body;Body	chr14:23821087-23822106	Island		DMR	NA	14:22890928-22891920	14:23820894-23822439	Unclassified_Cell_type_specific	TRUE
cg07954706	-0.0135966	0.00271775	-5.00291	5.64727e-07	-0.0215799	0.00262127	-8.23258	1.83225e-16	-0.0177324	0.00188671	-9.39863	5.5277e-21	0.106985	-0.0177324	0.00188671	2.83087e-18	37	1	110164547	1	109966070	F			NA	NA	AMPD2;AMPD2	NM_139156;NM_004037	Body;Body	chr1:110162464-110162716	S_Shore			NA		1:110164456-110164548	Promoter_Associated_Cell_type_specific	NA
cg10513302	-0.0133022	0.00250759	-5.30479	1.12802e-07	-0.0166552	0.00212844	-7.8251	5.07271e-15	-0.0152511	0.0016227	-9.3986	5.52931e-21	0.594754	-0.0152511	0.0016227	2.83087e-18	37	6	30698905	6	30806884	F		rs74956736	NA	NA	FLOT1	NM_005803	Body					NA		6:30698505-30699531	Promoter_Associated	TRUE
cg00708603	-0.0146082	0.00268928	-5.432	5.57273e-08	-0.0193276	0.00248519	-7.77709	7.42105e-15	-0.0171537	0.00182519	-9.39833	5.54347e-21	0.435812	-0.0171537	0.00182519	2.83486e-18	37	2	16463534	2	16327015	R		rs76981235	NA	NA								TRUE				NA
cg06171971	-0.0138095	0.00362797	-3.80639	0.00014101	-0.0282314	0.00309931	-9.10892	8.32048e-20	-0.0221468	0.0023565	-9.39818	5.5516e-21	0.0103823	-0.0221468	0.0023565	2.83576e-18	37	3	45948591	3	45923595	R			NA	NA								TRUE		3:45948011-45948960	Unclassified_Cell_type_specific	TRUE
cg03613618	-0.014756	0.00315746	-4.67339	2.96274e-06	-0.0284605	0.00327428	-8.69214	3.55686e-18	-0.0213594	0.00227284	-9.39769	5.57753e-21	0.0106881	-0.0213594	0.00227284	2.84574e-18	37	8	97658325	8	97727501	F			NA	NA	PGCP	NM_016134	5'UTR	chr8:97657174-97657943	S_Shore		RDMR	NA		8:97656859-97658471	Promoter_Associated	NA
cg08101174	-0.0211431	0.00338959	-6.23766	4.44152e-10	-0.0216539	0.00308149	-7.02711	2.10862e-12	-0.0214228	0.0022801	-9.39554	5.69233e-21	0.993803	-0.0214228	0.0022801	2.90099e-18	37	10	104196541	10	104186531	R			NA	NA								NA				NA
cg22377963	-0.0154122	0.00255452	-6.03328	1.60663e-09	-0.0202177	0.00276547	-7.31074	2.6567e-13	-0.0176247	0.00187647	-9.39245	5.86196e-21	0.442794	-0.0176247	0.00187647	2.98403e-18	37	16	30905861	16	30813362	R		rs72799332	NA	TRUE	BCL7C	NM_004765	TSS1500	chr16:30905549-30905783	S_Shore			NA	16:30812578-30813383	16:30904690-30905948	Promoter_Associated	NA
cg05203217	-0.0124142	0.00200685	-6.18592	6.17396e-10	-0.00843472	0.00115998	-7.27141	3.55762e-13	-0.00943131	0.00100429	-9.39104	5.94119e-21	0.229073	-0.00943131	0.00100429	3.02091e-18	37	20	43730072	20	43163486	R			NA	NA	KCNS1	NM_002251	TSS1500	chr20:43729515-43729791	S_Shore			NA				TRUE
cg23890469	-0.0134368	0.00258267	-5.20269	1.96429e-07	-0.0212023	0.00262076	-8.09014	5.95962e-16	-0.0172627	0.00183954	-9.38425	6.3367e-21	0.107841	-0.0172627	0.00183954	3.21834e-18	37	10	88715317	10	88705297	F			NA	NA	MMRN2	NM_024756	Body					TRUE				NA
cg12598025	-0.018954	0.0033771	-5.61249	1.99435e-08	-0.0204143	0.00271336	-7.52362	5.328e-14	-0.0198414	0.0021152	-9.38037	6.57435e-21	0.94477	-0.0198414	0.0021152	3.33523e-18	37	5	172091816	5	172024421	R			NA	NA	NEURL1B	NM_001142651	Body					TRUE		5:172091717-172091903	Unclassified_Cell_type_specific	NA
cg06761203	-0.01379	0.00298278	-4.62321	3.7784e-06	-0.0205047	0.00245742	-8.34401	7.1814e-17	-0.0177898	0.00189664	-9.37965	6.61902e-21	0.221055	-0.0177898	0.00189664	3.35407e-18	37	12	58147888	12	56434155	R			NA	NA	2024-03-09	NM_138396	TSS1500	chr12:58148888-58149781	N_Shore			NA				NA
cg20811236	-0.0226802	0.00452947	-5.00726	5.521e-07	-0.0486793	0.00558533	-8.71555	2.89341e-18	-0.032995	0.00351804	-9.37881	6.67202e-21	0.0014507	-0.032995	0.00351804	3.37709e-18	37	18	46501400	18	44755398	F			NA	NA				chr18:46501624-46502976	N_Shore		DMR	NA	18:44755333-44755488			NA
cg09982773	-0.0168246	0.00356229	-4.72298	2.32414e-06	-0.0218702	0.00267367	-8.17983	2.84249e-16	-0.0200521	0.00213837	-9.37725	6.77131e-21	0.526442	-0.0200521	0.00213837	3.42345e-18	37	7	128550860	7	128338096	F	rs1609545		NA	NA	KCP;KCP	NM_001135914;NM_199349	TSS200;TSS200	chr7:128550409-128550903	Island			NA	7:128337496-128338139	7:128550741-128551016	Unclassified_Cell_type_specific	TRUE
cg22950598	-0.01765	0.00336363	-5.24731	1.54335e-07	-0.0281241	0.00348679	-8.06591	7.26908e-16	-0.0226988	0.00242082	-9.37653	6.81827e-21	0.0966174	-0.0226988	0.00242082	3.44329e-18	37	12	56139862	12	54426129	R			NA	NA	GDF11	NM_005811	Body	chr12:56136783-56137784	S_Shelf			NA				TRUE
cg24466377	-0.0267753	0.00417355	-6.41548	1.40376e-10	-0.0265399	0.00388171	-6.83717	8.07735e-12	-0.0266491	0.00284236	-9.37569	6.87234e-21	0.999147	-0.0266491	0.00284236	3.46666e-18	37	19	46268509	19	50960349	F			NA	NA	SIX5	NM_175875	3'UTR	chr19:46270162-46270420	N_Shore			TRUE				NA
cg03572680	-0.0142911	0.00246887	-5.78854	7.09993e-09	-0.0183371	0.0024563	-7.46534	8.30865e-14	-0.0163244	0.00174129	-9.3749	6.92383e-21	0.509243	-0.0163244	0.00174129	3.48202e-18	37	11	124768554	11	124273764	R			NA	NA	ROBO4	NM_019055	TSS1500					NA		11:124767845-124769815	Unclassified_Cell_type_specific	TRUE
cg16124934	-0.0207575	0.00318415	-6.51901	7.07739e-11	-0.0141025	0.00202498	-6.96428	3.30093e-12	-0.016019	0.00170871	-9.37488	6.92572e-21	0.211155	-0.016019	0.00170871	3.48202e-18	37	14	75389480	14	74459233	F			NA	NA	RPS6KL1	NM_031464	TSS1500	chr14:75389712-75390133	N_Shore			NA		14:75389209-75390361	Promoter_Associated	NA
cg04987734	0.0315644	0.00362722	8.70209	3.25838e-18	0.0174938	0.00402294	4.34851	1.37068e-05	0.025255	0.0026939	9.37487	6.92624e-21	0.0342581	0.025255	0.0026939	3.48202e-18	37	14	103415873	14	102485626	R			NA	NA	CDC42BPB	NM_006035	Body					TRUE	14:102485602-102485692	14:103415151-103416162	Unclassified	NA
cg07104557	-0.0270073	0.00413712	-6.52804	6.66381e-11	-0.0259576	0.00385719	-6.72966	1.70059e-11	-0.0264457	0.00282122	-9.37385	6.99314e-21	0.982929	-0.0264457	0.00282122	3.51169e-18	37	7	1036653	7	1003179	F	rs77395207		NA	NA	C7orf50;C7orf50;C7orf50	NM_032350;NM_001134395;NM_001134396	3'UTR;3'UTR;3'UTR	chr7:1039874-1040096	N_Shelf			NA	7:1002737-1004102			NA
cg00116699	0.0228835	0.00278288	8.22297	1.98531e-16	0.0139473	0.00276542	5.04346	4.57199e-07	0.0183873	0.00196159	9.37366	7.00622e-21	0.0747139	0.0183873	0.00196159	3.5143e-18	37	2	240205260	2	239870197	F			NA	NA	HDAC4	NM_006037	Body					NA	2:239870049-239870198			NA
cg19821872	-0.0136582	0.00255315	-5.34955	8.81741e-08	-0.0146318	0.00189949	-7.70301	1.32896e-14	-0.0142849	0.00152398	-9.37339	7.02391e-21	0.954277	-0.0142849	0.00152398	3.51921e-18	37	2	240667798	2	240332735	R			NA	NA								NA	2:240332702-240332838			NA
cg24650940	-0.0081468	0.00292211	-2.78799	0.00530367	-0.0236126	0.00240011	-9.83811	7.71477e-23	-0.0173821	0.00185469	-9.37197	7.11921e-21	0.000233174	-0.0173821	0.00185469	3.56295e-18	37	5	123988226	5	124016125	R			NA	NA	ZNF608	NM_020747	Body	chr5:123987398-123987748	S_Shore		RDMR	NA				NA
cg05720226	-0.015185	0.00282535	-5.37454	7.67799e-08	-0.0179003	0.00232097	-7.71245	1.23427e-14	-0.0168062	0.00179343	-9.37102	7.18357e-21	0.759001	-0.0168062	0.00179343	3.58733e-18	37	7	116786597	7	116573833	F			NA	NA	ST7;ST7;ST7OT2	NM_018412;NM_021908;NR_002331	Body;Body;TSS1500					NA				NA
cg02412616	-0.0223476	0.00332563	-6.71981	1.81962e-11	-0.0166133	0.0024886	-6.67577	2.45938e-11	-0.0186717	0.0019925	-9.37101	7.18403e-21	0.385607	-0.0186717	0.0019925	3.58733e-18	37	22	46422752	22	44801416	F	rs7510776		NA	NA				chr22:46423299-46423652	N_Shore			TRUE				TRUE
cg24869232	-0.0193253	0.00358282	-5.39386	6.89592e-08	-0.0269629	0.00345079	-7.81356	5.55948e-15	-0.0232874	0.00248544	-9.36953	7.28588e-21	0.307672	-0.0232874	0.00248544	3.63411e-18	37	2	109154811	2	108521243	F			NA	NA				chr2:109150330-109151301	S_Shelf			NA				NA
cg10316141	-0.0153223	0.00258688	-5.92308	3.15961e-09	-0.0187454	0.00256117	-7.31907	2.49695e-13	-0.0170509	0.00182004	-9.36843	7.36198e-21	0.642674	-0.0170509	0.00182004	3.66796e-18	37	15	99068324	15	96885847	R			NA	NA								TRUE				NA
cg00081324	-0.0122342	0.00231129	-5.29321	1.20186e-07	-0.0159697	0.00204148	-7.82261	5.17407e-15	-0.0143326	0.00153009	-9.36717	7.45017e-21	0.480142	-0.0143326	0.00153009	3.70775e-18	37	17	48201233	17	45556232	F			NA	NA	SAMD14	NM_174920	Body					TRUE				TRUE
cg26361535	-0.0264559	0.00466991	-5.66519	1.46859e-08	-0.0354556	0.00467759	-7.57989	3.4586e-14	-0.0309483	0.00330483	-9.36457	7.63611e-21	0.395756	-0.0309483	0.00330483	3.79605e-18	37	8	144576604	8	144647747	F			NA	NA	ZC3H3	NM_015117	Body					TRUE				TRUE
cg21927426	-0.0152952	0.00296717	-5.15483	2.53858e-07	-0.0231353	0.00287649	-8.04291	8.77317e-16	-0.0193369	0.0020653	-9.36277	7.767e-21	0.165372	-0.0193369	0.0020653	3.85681e-18	37	11	74854138	11	74531786	F			NA	NA								TRUE		11:74853923-74854624	Unclassified_Cell_type_specific	TRUE
cg00236576	-0.0181754	0.00299303	-6.07259	1.25864e-09	-0.0238439	0.00329492	-7.23656	4.6022e-13	-0.0207381	0.00221545	-9.36069	7.92177e-21	0.444506	-0.0207381	0.00221545	3.92929e-18	37	17	81039406	17	78632695	F			NA	NA	METRNL	NM_001004431	Body	chr17:81036330-81039407	Island			NA	17:78629632-78632696			NA
cg00736984	-0.0153567	0.00303451	-5.06067	4.17776e-07	-0.0195819	0.00246435	-7.94608	1.92501e-15	-0.0179028	0.00191299	-9.35855	8.08413e-21	0.557585	-0.0179028	0.00191299	4.00536e-18	37	8	145028461	8	145100449	R			NA	NA	PLEC1;PLEC1;PLEC1	NM_201379;NM_000445;NM_201378	TSS1500;Body;Body	chr8:145027911-145028352	S_Shore			NA				NA
cg11386711	-0.0225046	0.00374113	-6.01546	1.7938e-09	-0.0259997	0.00361227	-7.19761	6.12752e-13	-0.0243134	0.00259862	-9.35626	8.26058e-21	0.79784	-0.0243134	0.00259862	4.08823e-18	37	3	186651116	3	188133810	R			NA	NA	ST6GAL1;ST6GAL1	NM_173216;NM_173217	5'UTR;5'UTR	chr3:186648174-186649103	S_Shelf			NA				NA
cg00285294	-0.00795824	0.00216039	-3.6837	0.000229873	-0.0219991	0.00226949	-9.69341	3.21602e-22	-0.0146331	0.00156478	-9.35155	8.6369e-21	4.36129e-05	-0.0146331	0.00156478	4.26974e-18	37	7	1089767	7	1056293	R			NA	NA	C7orf50;C7orf50;C7orf50	NM_001134395;NM_032350;NM_001134396	Body;Body;Body	chr7:1090177-1090517	N_Shore			NA				NA
cg22219379	-0.031252	0.00478767	-6.52761	6.68272e-11	-0.0384057	0.00568074	-6.76067	1.37351e-11	-0.034223	0.00366091	-9.34822	8.91351e-21	0.629015	-0.034223	0.00366091	4.40159e-18	37	3	140541355	3	142024045	R			NA	NA								TRUE				NA
cg17880593	-0.0130773	0.00238006	-5.49453	3.91748e-08	-0.0140482	0.00185623	-7.56812	3.78677e-14	-0.013681	0.00146371	-9.34681	9.03339e-21	0.949586	-0.013681	0.00146371	4.45585e-18	37	15	40627828	15	38415120	R			NA	NA	C15orf52	NM_207380	Body					TRUE		15:40627826-40627958	Unclassified_Cell_type_specific	NA
cg12894984	-0.0147392	0.00253957	-5.80381	6.48257e-09	-0.0218294	0.00289036	-7.55249	4.2701e-14	-0.0178281	0.00190778	-9.34497	9.19184e-21	0.183058	-0.0178281	0.00190778	4.52899e-18	37	17	37823631	17	35077157	R			NA	TRUE	PNMT	NM_002686	TSS1500	chr17:37823693-37824989	N_Shore			NA		17:37823370-37825208	Unclassified	NA
cg08345719	-0.0141337	0.00235541	-6.00053	1.96675e-09	-0.0147845	0.00206359	-7.16447	7.80891e-13	-0.0145019	0.00155216	-9.34306	9.3589e-21	0.978639	-0.0145019	0.00155216	4.60622e-18	37	17	37821661	17	35075187	F		rs45614536	NA	NA	TCAP	NM_003673	1stExon	chr17:37823693-37824989	N_Shelf			TRUE				NA
cg22586569	-0.0174787	0.00363717	-4.80558	1.54306e-06	-0.0305496	0.00363756	-8.39837	4.52714e-17	-0.0240135	0.00257201	-9.33647	9.96026e-21	0.0396248	-0.0240135	0.00257201	4.89678e-18	37	7	5524963	7	5491489	F			NA	NA	FBXL18	NM_024963	Body	chr7:5526389-5526693	N_Shore			NA				NA
cg05064489	-0.0102984	0.00225428	-4.56838	4.91512e-06	-0.0153033	0.00183969	-8.31841	8.91475e-17	-0.0133025	0.0014253	-9.33314	1.02784e-20	0.227786	-0.0133025	0.0014253	5.04764e-18	37	10	102279954	10	102269944	F			NA	NA	SEC31B	NM_015490	TSS1500	chr10:102279162-102279730	S_Shore			TRUE				NA
cg10163338	-0.0102386	0.00153411	-6.67397	2.48968e-11	-0.00935163	0.00143084	-6.53575	6.32925e-11	-0.00976425	0.00104636	-9.33162	1.04263e-20	0.914499	-0.00976425	0.00104636	5.11461e-18	37	16	85519308	16	84076809	F			NA	NA				chr16:85519109-85519357	Island			NA	16:84076562-84076810			NA
cg12690246	-0.0214017	0.00374099	-5.72087	1.0598e-08	-0.0236918	0.00320902	-7.38287	1.54909e-13	-0.022721	0.00243568	-9.32841	1.07468e-20	0.897682	-0.022721	0.00243568	5.266e-18	37	12	50356869	12	48643136	R			NA	NA	AQP5	NM_001651	Body	chr12:50354839-50356163	S_Shore			NA				NA
cg19903805	-0.0166784	0.00355765	-4.68803	2.75843e-06	-0.0227699	0.0027863	-8.1721	3.03072e-16	-0.020454	0.00219361	-9.32436	1.11656e-20	0.403097	-0.020454	0.00219361	5.46521e-18	37	14	92333771	14	91403524	F		rs74413945	NA	NA	TC2N;TC2N	NM_001128596;NM_001128596	1stExon;5'UTR					NA		14:92333676-92334134	Promoter_Associated_Cell_type_specific	NA
cg15514896	-0.0166845	0.00296014	-5.63639	1.73655e-08	-0.0260066	0.00337215	-7.71218	1.23691e-14	-0.0207416	0.00222462	-9.32364	1.12413e-20	0.115545	-0.0207416	0.00222462	5.49623e-18	37	1	229074115	1	227140738	F			NA	NA								TRUE		1:229074017-229074646	Unclassified_Cell_type_specific	NA
cg05823563	-0.021983	0.00439788	-4.99855	5.77619e-07	-0.030136	0.00377161	-7.99021	1.34709e-15	-0.0266808	0.00286298	-9.31927	1.17147e-20	0.371527	-0.0266808	0.00286298	5.72144e-18	37	9	104249936	9	103289757	F			NA	NA	C9orf125	NM_032342	TSS1500	chr9:104248247-104249501	S_Shore			NA				NA
cg14944269	-0.0172227	0.00353704	-4.86923	1.12032e-06	-0.0327942	0.00386575	-8.48326	2.18976e-17	-0.0243183	0.00260955	-9.31898	1.17464e-20	0.0120843	-0.0243183	0.00260955	5.7306e-18	37	14	65439602	14	64509355	F		rs80343076	NA	TRUE	RAB15	NM_198686	TSS1500	chr14:65438412-65439363	S_Shore			NA				TRUE
cg11466832	-0.0143569	0.00295689	-4.85541	1.20139e-06	-0.0263115	0.00312317	-8.42459	3.62005e-17	-0.0200075	0.00214722	-9.31787	1.18698e-20	0.0210044	-0.0200075	0.00214722	5.7845e-18	37	2	11885560	2	11803011	R			NA	NA	LPIN1	NM_145693	TSS1500	chr2:11886249-11887207	N_Shore			TRUE		2:11884075-11886107	Unclassified	NA
cg16942327	-0.018362	0.00247228	-7.42717	1.10948e-13	-0.0123703	0.00208854	-5.92294	3.16238e-09	-0.0148656	0.00159544	-9.31753	1.19075e-20	0.180182	-0.0148656	0.00159544	5.7965e-18	37	3	193967745	3	195450439	F	rs71975987		NA	NA								TRUE				NA
cg15818604	-0.0213772	0.00326674	-6.54389	5.99378e-11	-0.0217209	0.00327519	-6.63196	3.31249e-11	-0.0215486	0.00231292	-9.31665	1.20072e-20	0.997243	-0.0215486	0.00231292	5.83868e-18	37	8	94713593	8	94782769	F	rs61742014		NA	NA	FAM92A1	NM_145269	Body	chr8:94712366-94713345	S_Shore		RDMR	NA				NA
cg07747220	-0.0314179	0.00470567	-6.67661	2.44527e-11	-0.0419169	0.00632144	-6.63091	3.33618e-11	-0.0351614	0.00377466	-9.31511	1.21827e-20	0.411703	-0.0351614	0.00377466	5.91757e-18	37	20	3052115	20	3000115	F			NA	NA	OXT	NM_000915	TSS200	chr20:3052097-3053103	Island			NA				NA
cg21393124	-0.00838172	0.00304818	-2.74974	0.0059642	-0.0285557	0.00281585	-10.1411	3.63155e-24	-0.0192667	0.00206837	-9.31493	1.22033e-20	7.37745e-06	-0.0192667	0.00206837	5.92108e-18	37	17	48981371	17	46336370	R			NA	NA								TRUE		17:48981231-48981450	Unclassified_Cell_type_specific	NA
cg18328933	-0.0164852	0.00255029	-6.46404	1.01941e-10	-0.016854	0.00251285	-6.7071	1.98527e-11	-0.0166723	0.00178995	-9.31442	1.22617e-20	0.99471	-0.0166723	0.00178995	5.94296e-18	37	3	52008538	3	51983578	R			NA	TRUE	ABHD14B;ABHD14B;ABHD14B;ABHD14A;ABHD14B;ABHD14B	NM_001146314;NR_027476;NM_032750;NM_015407;NM_032750;NM_001146314	1stExon;Body;5'UTR;TSS1500;1stExon;5'UTR	chr3:52008943-52009339	N_Shore			TRUE	3:51982751-51985402	3:52007848-52009460	Promoter_Associated	NA
cg03888223	-0.0137392	0.00272813	-5.03614	4.75011e-07	-0.0202524	0.0025228	-8.02773	9.92908e-16	-0.0172501	0.00185223	-9.31315	1.24094e-20	0.215196	-0.0172501	0.00185223	6.00802e-18	37	13	51633010	13	50531011	R			NA	NA	GUCY1B2	NR_003923	Body					TRUE				NA
cg27615095	-0.00797616	0.00240963	-3.31011	0.000932585	-0.014148	0.00157842	-8.96338	3.14864e-19	-0.0122949	0.00132037	-9.31174	1.25758e-20	0.10073	-0.0122949	0.00132037	6.08194e-18	37	12	63049980	12	61336247	F			NA	NA	PPM1H	NM_020700	Body					TRUE				NA
cg11697038	-0.0265243	0.00446739	-5.93732	2.89719e-09	-0.0313417	0.0043451	-7.2131	5.46917e-13	-0.0289998	0.00311479	-9.31037	1.27383e-20	0.741733	-0.0289998	0.00311479	6.15387e-18	37	1	27931284	1	27803871	F			NA	NA	AHDC1	NM_001029882	TSS1500	chr1:27929705-27930866	S_Shore			NA	1:27803737-27803945			NA
cg19211880	-0.0177672	0.00407631	-4.35864	1.30874e-05	-0.0341324	0.0039135	-8.72171	2.74022e-18	-0.0262832	0.00282307	-9.31014	1.27662e-20	0.0150912	-0.0262832	0.00282307	6.16066e-18	37	3	134088357	3	135571047	F	rs74725592		NA	NA	AMOTL2	NM_016201	Body	chr3:134092257-134093741	N_Shelf			NA				TRUE
cg25841008	-0.0166964	0.00304317	-5.48652	4.09926e-08	-0.03446	0.00416585	-8.27202	1.31707e-16	-0.0228773	0.00245734	-9.3098	1.2807e-20	0.00266405	-0.0228773	0.00245734	6.17366e-18	37	4	99534176	4	99753199	R			NA	NA	TSPAN5	NM_005723	Body					TRUE				NA
cg02416781	-0.00776329	0.00256187	-3.03033	0.00244288	-0.0231134	0.00234725	-9.84702	7.06041e-23	-0.0161081	0.00173066	-9.3075	1.30875e-20	5.77964e-05	-0.0161081	0.00173066	6.30204e-18	37	5	82331856	5	82367612	R			NA	NA								TRUE				NA
cg04726374	-0.0207311	0.00405335	-5.11456	3.14471e-07	-0.0345608	0.0042546	-8.12316	4.54187e-16	-0.0273112	0.00293472	-9.30622	1.32462e-20	0.0626999	-0.0273112	0.00293472	6.37161e-18	37	17	40554519	17	37808045	F			NA	NA	PTRF	NM_012232	3'UTR	chr17:40556632-40557537	N_Shelf			TRUE				NA
cg01970716	-0.00438193	0.00249961	-1.75304	0.0795944	-0.0284747	0.0024976	-11.4008	4.14247e-30	-0.016438	0.00176678	-9.30392	1.35357e-20	8.03746e-11	-0.016438	0.00176678	6.50381e-18	37	14	24867164	14	23937004	F	rs2208446		NA	NA	NYNRIN	NM_025081	TSS1500	chr14:24868163-24868590	N_Shore			NA				NA
cg11249283	-0.014436	0.00244702	-5.89941	3.64813e-09	-0.0149519	0.00207787	-7.19578	6.21029e-13	-0.0147357	0.00158388	-9.30357	1.35804e-20	0.987168	-0.0147357	0.00158388	6.51828e-18	37	19	17960227	19	17821227	R			NA	NA	JAK3	NM_000215	TSS1500	chr19:17958490-17958808	S_Shore			NA				NA
cg24998110	-0.0301842	0.00431117	-7.00139	2.53432e-12	-0.0288134	0.00470984	-6.11771	9.49285e-10	-0.0295593	0.00318008	-9.29515	1.47e-20	0.977219	-0.0295593	0.00318008	7.04806e-18	37	17	80377265	17	77970554	F			NA	NA	C17orf101;C17orf101;HEXDC	NM_024648;NM_175902;NM_173620	TSS1500;TSS1500;5'UTR	chr17:80376412-80376761	S_Shore			NA		17:80377218-80377914	Promoter_Associated	NA
cg00291478	-0.0180867	0.00389504	-4.64352	3.42521e-06	-0.0317521	0.00376323	-8.43745	3.24326e-17	-0.0251545	0.0027064	-9.29444	1.47978e-20	0.0414565	-0.0251545	0.0027064	7.08731e-18	37	10	121301041	10	121291031	F			NA	NA	RGS10	NM_001005339	Body	chr10:121301478-121303169	N_Shore		CDMR	NA				NA
cg10777461	-0.0228654	0.0043435	-5.26429	1.40731e-07	-0.0471818	0.00562571	-8.38682	4.99486e-17	-0.031947	0.00343802	-9.29227	1.51037e-20	0.00287239	-0.031947	0.00343802	7.22604e-18	37	1	10590481	1	10513068	R			NA	NA	PEX14	NM_004565	Body					NA	1:10513054-10513262			NA
cg06669752	-0.021148	0.00405261	-5.21838	1.80496e-07	-0.0406354	0.00491153	-8.27346	1.30124e-16	-0.0290415	0.00312589	-9.29063	1.53379e-20	0.00925182	-0.0290415	0.00312589	7.33024e-18	37	5	138534431	5	138562330	R			NA	NA	SIL1;SIL1	NM_001037633;NM_022464	TSS1500;TSS1500	chr5:138533870-138534113	S_Shore			NA		5:138533001-138534582	Promoter_Associated	NA
cg19414967	-0.0245062	0.00469418	-5.22056	1.78384e-07	-0.03585	0.00455164	-7.87629	3.37258e-15	-0.030353	0.00326773	-9.28871	1.56164e-20	0.222028	-0.030353	0.00326773	7.45532e-18	37	8	49468296	8	49630849	F			NA	NA				chr8:49468683-49468959	N_Shore		RDMR	TRUE	8:49630705-49630925			NA
cg02325250	-0.0142274	0.00285608	-4.98143	6.31171e-07	-0.0259561	0.0031218	-8.31447	9.21642e-17	-0.0195714	0.00210724	-9.28769	1.57675e-20	0.0214524	-0.0195714	0.00210724	7.51939e-18	37	5	131409289	5	131437188	F	rs77296537		NA	NA	CSF2	NM_000758	TSS200					TRUE				TRUE
cg15959205	-0.019469	0.00263837	-7.37919	1.59258e-13	-0.0125668	0.00209437	-6.00029	1.9697e-09	-0.0152349	0.00164037	-9.28749	1.57967e-20	0.122558	-0.0152349	0.00164037	7.52527e-18	37	14	91281552	14	90351305	F			NA	NA	TTC7B	NM_001010854	Body	chr14:91282227-91282757	N_Shore		RDMR	NA				NA
cg09423312	-0.0226638	0.00505534	-4.48314	7.35535e-06	-0.0409296	0.00478945	-8.54579	1.2766e-17	-0.0322897	0.00347685	-9.28704	1.58634e-20	0.0320666	-0.0322897	0.00347685	7.54898e-18	37	7	1163549	7	1130075	F			NA	NA	C7orf50;C7orf50;C7orf50	NM_001134395;NM_032350;NM_001134396	Body;Body;Body					TRUE	7:1129982-1130209	7:1163254-1164103	Unclassified_Cell_type_specific	TRUE
cg12145394	-0.0172415	0.00289759	-5.95028	2.6769e-09	-0.0225419	0.0031145	-7.23773	4.56251e-13	-0.0197007	0.00212145	-9.28644	1.5953e-20	0.460125	-0.0197007	0.00212145	7.58351e-18	37	5	177573275	5	177505881	R		rs35216626	NA	NA	RMND5B	NM_022762	Body					NA		5:177572945-177573388	Gene_Associated	TRUE
cg18468844	-0.0248757	0.00364196	-6.83031	8.47288e-12	-0.0225672	0.00358064	-6.30258	2.92737e-10	-0.0237019	0.0025533	-9.28285	1.64999e-20	0.902894	-0.0237019	0.0025533	7.83515e-18	37	1	28503720	1	28376307	R			NA	TRUE	PTAFR;PTAFR;PTAFR;PTAFR	NM_001164723;NM_000952;NM_001164721;NM_001164722	TSS1500;TSS1500;5'UTR;5'UTR					NA				NA
cg16353628	-0.0229035	0.00330939	-6.92076	4.49223e-12	-0.0224541	0.00363297	-6.18066	6.38353e-10	-0.0226997	0.00244651	-9.27842	1.72008e-20	0.995828	-0.0226997	0.00244651	8.15928e-18	37	2	85239916	2	85093427	F			NA	NA	KCMF1	NM_020122	Body					TRUE				NA
cg00426822	-0.0176165	0.00367768	-4.7901	1.66696e-06	-0.044542	0.00490721	-9.07685	1.11763e-19	-0.0273005	0.00294293	-9.27663	1.74925e-20	6.51241e-05	-0.0273005	0.00294293	8.2888e-18	37	1	39546536	1	39319123	R			NA	NA	MACF1	NM_012090	TSS1500	chr1:39547013-39547959	N_Shore			NA	1:39319098-39320506			TRUE
cg06537575	-0.00994162	0.0019126	-5.19797	2.01476e-07	-0.0170893	0.00211467	-8.08131	6.40725e-16	-0.0131577	0.00141848	-9.2759	1.7612e-20	0.0431931	-0.0131577	0.00141848	8.33654e-18	37	7	138347530	7	137998070	R			NA	NA	SVOPL;SVOPL	NM_001139456;NM_174959	Body;Body	chr7:138348962-138349444	N_Shore		RDMR	TRUE				NA
cg11104712	-0.0150614	0.00240052	-6.27424	3.51344e-10	-0.0168039	0.00245322	-6.84973	7.39913e-12	-0.0159137	0.00171575	-9.27508	1.77484e-20	0.879096	-0.0159137	0.00171575	8.39219e-18	37	17	7306613	17	7247337	F			NA	NA	C17orf61	NM_152766	Body	chr17:7307206-7308626	N_Shore			NA		17:7306504-7308043	Promoter_Associated	NA
cg07545081	-0.0212397	0.00361821	-5.87022	4.35223e-09	-0.0242506	0.00336517	-7.20634	5.7475e-13	-0.0228541	0.00246414	-9.27467	1.78167e-20	0.830568	-0.0228541	0.00246414	8.41559e-18	37	10	126308381	10	126298371	F			NA	NA	FAM53B	NM_014661	3'UTR					TRUE	10:126298371-126298559	10:126308367-126308987	Unclassified	NA
cg21279603	-0.02405	0.00321145	-7.48882	6.94938e-14	-0.0195725	0.00352873	-5.54663	2.91229e-08	-0.0220216	0.0023751	-9.27184	1.82968e-20	0.643837	-0.0220216	0.0023751	8.63318e-18	37	21	46963527	21	45787955	R			NA	NA	SLC19A1	NM_194255	TSS1500	chr21:46961668-46963078	S_Shore			NA				NA
cg20460554	-0.0260208	0.00384314	-6.77072	1.28144e-11	-0.022177	0.00347759	-6.3771	1.80469e-10	-0.0239074	0.0025786	-9.27147	1.83606e-20	0.75957	-0.0239074	0.0025786	8.65412e-18	37	21	43917260	21	42790329	R			NA	NA	RSPH1	NM_080860	TSS1500	chr21:43917046-43917268	Island			NA				NA
cg07621224	-0.010768	0.00331592	-3.24737	0.00116479	-0.0244729	0.00264177	-9.26384	1.97211e-20	-0.0191516	0.0020662	-9.26901	1.8789e-20	0.00538134	-0.0191516	0.0020662	8.84669e-18	37	7	50355506	7	50326052	F			NA	NA	IKZF1	NM_006060	5'UTR					TRUE		7:50355497-50355573	Unclassified_Cell_type_specific	NA
cg12516875	-0.0272804	0.00380447	-7.17063	7.4654e-13	-0.0190327	0.003117	-6.10608	1.02106e-09	-0.0223454	0.0024111	-9.26769	1.90229e-20	0.245101	-0.0223454	0.0024111	8.94735e-18	37	22	46463543	22	44842207	R			NA	NA				chr22:46465976-46468528	N_Shelf		RDMR	NA				NA
cg10469774	-0.0247477	0.00395185	-6.26231	3.79316e-10	-0.0269242	0.00393521	-6.84186	7.81696e-12	-0.0258405	0.00278848	-9.26689	1.91645e-20	0.92668	-0.0258405	0.00278848	9.00446e-18	37	11	44642932	11	44599508	R			NA	NA								NA	11:44599444-44599517	11:44641938-44643745	Unclassified	NA
cg06601581	-0.0158715	0.00329735	-4.81342	1.48372e-06	-0.0360598	0.00409838	-8.79856	1.3858e-18	-0.0238045	0.00256909	-9.26573	1.93753e-20	0.000633034	-0.0238045	0.00256909	9.0939e-18	37	16	85404654	16	83962155	R			NA	NA				chr16:85407314-85407576	N_Shelf			TRUE				NA
cg19458020	-0.00763296	0.00248419	-3.07262	0.0021219	-0.0208928	0.00217165	-9.6207	6.53828e-22	-0.015149	0.00163499	-9.2655	1.94168e-20	0.00031131	-0.015149	0.00163499	9.10378e-18	37	17	38473119	17	35726645	R			NA	NA	RARA;RARA;RARA	NM_001145302;NM_000964;NM_001145301	TSS1500;5'UTR;TSS1500	chr17:38472958-38473201	Island			TRUE	17:35726539-35726727	17:38472852-38476047	Promoter_Associated	NA
cg00109344	-0.0122455	0.00246023	-4.97737	6.44548e-07	-0.0186929	0.00232488	-8.04037	8.95692e-16	-0.0156514	0.00168976	-9.26249	1.99717e-20	0.163004	-0.0156514	0.00168976	9.35411e-18	37	9	116344532	9	115384353	R			NA	NA	RGS3;RGS3;RGS3;RGS3	NM_130795;NM_021106;NM_144488;NM_134427	Body;5'UTR;Body;5'UTR	chr9:116346400-116346603	N_Shore			NA		9:116343993-116345494	Promoter_Associated	NA
cg02898721	-0.0130067	0.00329153	-3.95156	7.76437e-05	-0.0218284	0.00252687	-8.6385	5.69546e-18	-0.0185572	0.00200435	-9.25846	2.07405e-20	0.104377	-0.0185572	0.00200435	9.70396e-18	37	17	38473222	17	35726748	F	rs76423779		NA	NA	RARA;RARA;RARA	NM_001145302;NM_000964;NM_001145301	TSS1500;5'UTR;TSS1500	chr17:38474197-38474980	N_Shore			TRUE		17:38472852-38476047	Promoter_Associated	NA
cg23779626	-0.0183695	0.00305466	-6.0136	1.81448e-09	-0.022296	0.00314221	-7.09563	1.2876e-12	-0.0202773	0.00219027	-9.25789	2.08504e-20	0.669381	-0.0202773	0.00219027	9.74517e-18	37	6	33864747	6	33972725	F			NA	NA								TRUE		6:33864624-33864771	Unclassified_Cell_type_specific	TRUE
cg00881300	-0.0126311	0.00215705	-5.85574	4.74893e-09	-0.0157352	0.00217356	-7.23938	4.50728e-13	-0.0141713	0.00153107	-9.25585	2.12525e-20	0.598239	-0.0141713	0.00153107	9.92269e-18	37	15	41219486	15	39006778	F			NA	NA				chr15:41217789-41223180	Island		RDMR	TRUE				NA
cg01102854	-0.0143191	0.00258183	-5.54608	2.9214e-08	-0.0186123	0.00247963	-7.5061	6.09148e-14	-0.0165524	0.0017884	-9.25539	2.13456e-20	0.487144	-0.0165524	0.0017884	9.95572e-18	37	11	63605717	11	63362293	F			NA	NA	MARK2;MARK2;MARK2;MARK2	NM_001039469;NM_001163297;NM_001163296;NM_004954	TSS1500;TSS1500;TSS1500;TSS1500	chr11:63606114-63607474	N_Shore			NA				NA
cg16224163	-0.0191771	0.00318933	-6.01288	1.82257e-09	-0.0172804	0.0024518	-7.04807	1.8142e-12	-0.0179849	0.0019438	-9.25244	2.19421e-20	0.894811	-0.0179849	0.0019438	1.02232e-17	37	3	187870621	3	189353315	R			NA	NA	LPP	NM_001167672	TSS1500	chr3:187871478-187872354	N_Shore		RDMR	NA		3:187870342-187870712	Unclassified_Cell_type_specific	NA
cg21810733	-0.0105009	0.00204982	-5.12284	3.00972e-07	-0.0148218	0.0018859	-7.85928	3.86339e-15	-0.012841	0.00138787	-9.25231	2.19684e-20	0.300221	-0.012841	0.00138787	1.02248e-17	37	3	13520763	3	13495763	F			NA	NA	HDAC11;HDAC11	NM_001136041;NM_024827	TSS1500;TSS1500	chr3:13520912-13521319	N_Shore			NA				NA
cg23051272	-0.020127	0.00306399	-6.56889	5.06907e-11	-0.0237304	0.00361794	-6.55911	5.41316e-11	-0.021632	0.00233816	-9.25173	2.20884e-20	0.749136	-0.021632	0.00233816	1.02699e-17	37	17	17589471	17	17530196	R			NA	NA	RAI1	NM_030665	5'UTR	chr17:17584480-17586361	S_Shelf			TRUE				TRUE
cg00043800	-0.0177439	0.00275151	-6.44879	1.12744e-10	-0.0257909	0.0037626	-6.85454	7.1541e-12	-0.0205478	0.00222101	-9.25157	2.21228e-20	0.225347	-0.0205478	0.00222101	1.02752e-17	37	2	74612144	2	74465652	R			NA	NA	LOC100189589	NR_024463	TSS1500					NA				NA
cg17093466	-0.0172863	0.00290392	-5.95274	2.63691e-09	-0.0184515	0.0026031	-7.08826	1.35805e-12	-0.0179323	0.00193833	-9.25145	2.21468e-20	0.956349	-0.0179323	0.00193833	1.02756e-17	37	1	45276537	1	45049124	F			TRUE	NA	BTBD19	NM_001136537	Body	chr1:45278765-45279644	N_Shelf			NA				NA
cg24099956	-0.0141625	0.00290956	-4.86757	1.12976e-06	-0.0262991	0.00314557	-8.36067	6.23637e-17	-0.0197585	0.00213594	-9.25048	2.23477e-20	0.0181099	-0.0197585	0.00213594	1.0358e-17	37	11	113907379	11	113412589	R			NA	NA				chr11:113906920-113907332	S_Shore			NA		11:113905969-113907630	Unclassified	TRUE
cg02627216	-0.0142406	0.00208623	-6.82599	8.7319e-12	-0.0176372	0.00279154	-6.31808	2.64838e-10	-0.0154578	0.00167111	-9.24999	2.24508e-20	0.621911	-0.0154578	0.00167111	1.0395e-17	37	17	38599056	17	35852582	F			NA	NA	IGFBP4	NM_001552	TSS1500	chr17:38599270-38599524	N_Shore			NA		17:38598963-38601020	Promoter_Associated	TRUE
cg19542445	-0.0138835	0.00281719	-4.92813	8.30192e-07	-0.0250762	0.00302825	-8.28076	1.2239e-16	-0.0190762	0.00206264	-9.24847	2.27721e-20	0.0256908	-0.0190762	0.00206264	1.05328e-17	37	12	2596220	12	2466481	R			NA	NA	CACNA1C;CACNA1C;CACNA1C;CACNA1C;CACNA1C;CACNA1C;CACNA1C;CACNA1C;CACNA1C;CACNA1C;CACNA1C;CACNA1C;CACNA1C;CACNA1C;CACNA1C;CACNA1C;CACNA1C;CACNA1C;CACNA1C;CACNA1C;CACNA1C;CACNA1C;CACNA1C	NM_001129844;NM_001129827;NM_001129839;NM_001129834;NM_001129841;NM_000719;NM_001129830;NM_001167625;NM_001129843;NM_001167624;NM_001129835;NM_001129837;NM_001167623;NM_001129840;NM_199460;NM_001129833;NM_001129832;NM_001129829;NM_001129846;NM_001129836;NM_001129838;NM_001129831;NM_001129842	Body;Body;Body;Body;Body;Body;Body;Body;Body;Body;Body;Body;Body;Body;Body;Body;Body;Body;Body;Body;Body;Body;Body					TRUE				NA
cg24150385	-0.0154171	0.00353649	-4.35945	1.30393e-05	-0.0304633	0.00350213	-8.69852	3.36244e-18	-0.0230137	0.00248844	-9.24824	2.28216e-20	0.0103631	-0.0230137	0.00248844	1.05447e-17	37	3	66543263	3	66625953	F			NA	NA	LRIG1	NM_015541	Body					TRUE				NA
cg18034299	-0.0154391	0.00297617	-5.18756	2.13063e-07	-0.0213901	0.00274512	-7.79204	6.59383e-15	-0.0186545	0.00201784	-9.2448	2.35681e-20	0.339544	-0.0186545	0.00201784	1.08784e-17	37	5	172359680	5	172292286	F	rs474099		NA	NA	ERGIC1	NM_001031711	Body					TRUE		5:172359248-172360680	Unclassified	TRUE
cg17593472	-0.0221841	0.00266897	-8.31185	9.42191e-17	-0.0124559	0.0025842	-4.82005	1.43524e-06	-0.0171631	0.00185655	-9.24461	2.36105e-20	0.0324357	-0.0171631	0.00185655	1.08831e-17	37	5	142065676	5	142045860	F			NA	NA	FGF1;FGF1;FGF1;FGF1;FGF1;FGF1;FGF1	NM_033136;NM_001144935;NM_001144934;NM_033136;NR_026696;NR_026695;NM_000800	5'UTR;5'UTR;5'UTR;1stExon;Body;Body;TSS200					TRUE				NA
cg15440512	-0.0163893	0.00267903	-6.1176	9.49923e-10	-0.0203749	0.00290915	-7.00371	2.49275e-12	-0.0182182	0.0019707	-9.24453	2.36271e-20	0.601806	-0.0182182	0.0019707	1.08831e-17	37	17	4401718	17	4348467	R			NA	NA	SPNS2	NM_001124758	TSS1500	chr17:4401959-4403323	N_Shore			NA				NA
cg04609952	-0.0263625	0.00491983	-5.35841	8.39559e-08	-0.0331158	0.00435706	-7.60049	2.95001e-14	-0.0301473	0.00326181	-9.24252	2.40769e-20	0.589778	-0.0301473	0.00326181	1.10788e-17	37	2	16085893	2	16003344	F			NA	NA	MYCN	NM_005378	Body	chr2:16079801-16083032	S_Shelf			NA	2:16003179-16003527			NA
cg19495650	-0.0181098	0.00473553	-3.82424	0.000131177	-0.0336732	0.0038296	-8.79288	1.45775e-18	-0.0275194	0.00297775	-9.2417	2.42604e-20	0.0381886	-0.0275194	0.00297775	1.11517e-17	37	10	65226682	10	64896688	R			NA	NA	JMJD1C	NM_032776	TSS1500	chr10:65224870-65225887	S_Shore			NA				NA
cg09978353	-0.0180455	0.00365622	-4.93557	7.9917e-07	-0.0272653	0.00339607	-8.0285	9.86745e-16	-0.0229951	0.00248827	-9.24137	2.43361e-20	0.181437	-0.0229951	0.00248827	1.1175e-17	37	17	72759282	17	70270877	R			NA	NA	SLC9A3R1	NM_004252	Body					TRUE				NA
cg06685111	-0.0157688	0.00248089	-6.35608	2.06972e-10	-0.0155293	0.00231532	-6.70716	1.98446e-11	-0.0156407	0.00169269	-9.24017	2.46105e-20	0.997513	-0.0156407	0.00169269	1.12893e-17	37	6	30295466	6	30403445	R			NA	NA	HCG18;TRIM39;TRIM39;HCG18;TRIM39	NR_024053;NM_172016;NM_021253;NR_024052;NM_172016	TSS1500;5'UTR;5'UTR;TSS1500;1stExon	chr6:30294169-30295071	S_Shore			NA				NA
cg14603886	-0.0230384	0.00390885	-5.8939	3.77183e-09	-0.0323845	0.00444351	-7.28804	3.14489e-13	-0.0271156	0.0029349	-9.23903	2.48747e-20	0.287364	-0.0271156	0.0029349	1.13988e-17	37	17	62206650	17	59560382	F			NA	NA	ERN1	NM_001433	Body	chr17:62206971-62208050	N_Shore			NA				NA
cg21681320	-0.0178025	0.00255247	-6.97462	3.06706e-12	-0.0149633	0.0024496	-6.10847	1.00593e-09	-0.0163245	0.00176737	-9.23659	2.54481e-20	0.72467	-0.0163245	0.00176737	1.16496e-17	37	1	3011044	1	3000904	R			NA	NA	PRDM16;PRDM16	NM_022114;NM_199454	Body;Body					NA	1:3000575-3000905			NA
cg20296990	-0.0110426	0.00216416	-5.10251	3.35185e-07	-0.0135987	0.00175407	-7.75266	8.99843e-15	-0.0125853	0.00136268	-9.23566	2.56695e-20	0.656413	-0.0125853	0.00136268	1.17389e-17	37	17	79184968	17	76799563	F			NA	NA	AZI1;AZI1	NM_014984;NM_001009811	Body;Body	chr17:79183373-79183967	S_Shore			NA				NA
cg23933044	-0.0171313	0.00273825	-6.2563	3.9421e-10	-0.0223744	0.00324067	-6.90423	5.0475e-12	-0.0193154	0.00209157	-9.23486	2.5863e-20	0.465989	-0.0193154	0.00209157	1.18152e-17	37	5	37249909	5	37285666	R			NA	NA	C5orf42	NM_023073	TSS1500	chr5:37248983-37249783	S_Shore			NA	5:37284767-37285696	5:37248966-37250132	Promoter_Associated_Cell_type_specific	NA
cg18822719	-0.0227258	0.00333788	-6.80846	9.86457e-12	-0.02212	0.00354863	-6.23337	4.56494e-10	-0.0224414	0.00243133	-9.2301	2.70388e-20	0.992297	-0.0224414	0.00243133	1.23397e-17	37	2	220035962	2	219744206	R			NA	NA	SLC23A3;SLC23A3;SLC23A3	NM_001144890;NM_001144889;NM_144712	TSS1500;TSS1500;TSS1500					TRUE		2:220035844-220036206	Unclassified_Cell_type_specific	TRUE
cg25450819	-0.035934	0.00539414	-6.66166	2.70743e-11	-0.0255791	0.00389288	-6.57075	5.00628e-11	-0.0291253	0.00315668	-9.22656	2.79453e-20	0.297745	-0.0291253	0.00315668	1.27404e-17	37	5	37717768	5	37753525	R			NA	NA	WDR70	NM_018034	Body					TRUE				TRUE
cg23009263	-0.0211765	0.00330497	-6.40747	1.47958e-10	-0.0159302	0.00235748	-6.75731	1.40576e-11	-0.0176994	0.00191924	-9.22208	2.91379e-20	0.433868	-0.0176994	0.00191924	1.32705e-17	37	14	100631741	14	99701494	F			NA	NA								NA	14:99701473-99701703			TRUE
cg07539709	0.0315817	0.00398851	7.91818	2.41008e-15	0.0215709	0.00429235	5.02542	5.02341e-07	0.0269431	0.00292182	9.22136	2.93369e-20	0.232349	0.0269431	0.00292182	1.33475e-17	37	17	80545454	17	78138743	R		rs75883681	NA	NA	FOXK2	NM_004514	Body	chr17:80545433-80545658	Island			NA	17:78138688-78139218			NA
cg17327331	-0.0131033	0.00367978	-3.5609	0.000369591	-0.0294333	0.00322108	-9.13771	6.37872e-20	-0.022349	0.00242369	-9.22104	2.94234e-20	0.00379109	-0.022349	0.00242369	1.33732e-17	37	14	67736448	14	66806201	F			NA	NA	MPP5	NM_022474	5'UTR					TRUE				NA
cg21552014	-0.0184699	0.00379414	-4.86802	1.12722e-06	-0.023967	0.00302938	-7.91152	2.54256e-15	-0.0218269	0.00236735	-9.21997	2.9717e-20	0.526794	-0.0218269	0.00236735	1.34928e-17	37	3	146026497	3	147509187	R			NA	NA								TRUE				NA
cg07568430	-0.0187799	0.00295215	-6.36145	1.99858e-10	-0.0180768	0.0027078	-6.67584	2.45826e-11	-0.0183981	0.0019955	-9.21976	2.97758e-20	0.984714	-0.0183981	0.0019955	1.35058e-17	37	1	110452482	1	110254005	F			NA	NA	CSF1;CSF1;CSF1;CSF1	NM_172212;NM_000757;NM_172211;NM_172210	TSS1500;TSS1500;TSS1500;TSS1500	chr1:110453143-110453889	N_Shore			NA				NA
cg00463859	-0.0225685	0.0033001	-6.83873	7.98985e-12	-0.0217559	0.00351737	-6.18527	6.19959e-10	-0.0221881	0.00240667	-9.2194	2.98756e-20	0.985906	-0.0221881	0.00240667	1.35357e-17	37	1	23750101	1	23622688	R			NA	NA	TCEA3	NM_003196	Body	chr1:23750508-23751663	N_Shore			TRUE				NA
cg04844693	-0.0153413	0.00245569	-6.24726	4.17717e-10	-0.014421	0.00212516	-6.78585	1.15409e-11	-0.0148151	0.00160697	-9.21931	2.99024e-20	0.960641	-0.0148151	0.00160697	1.35357e-17	37	1	29240554	1	29113141	F			NA	NA	EPB41;EPB41;EPB41;EPB41;EPB41;EPB41	NM_203342;NM_203343;NM_004437;NM_001166006;NM_001166007;NM_001166005	5'UTR;5'UTR;5'UTR;TSS1500;5'UTR;5'UTR	chr1:29240768-29241969	N_Shore			NA		1:29240471-29242414	Promoter_Associated	NA
cg01599633	-0.0261722	0.00399473	-6.55167	5.68977e-11	-0.0247996	0.00382092	-6.49046	8.5574e-11	-0.0254554	0.0027612	-9.21894	3.00061e-20	0.969642	-0.0254554	0.0027612	1.35688e-17	37	17	65372452	17	62802914	R			NA	NA	PITPNC1;PITPNC1	NM_181671;NM_012417	TSS1500;TSS1500	chr17:65373224-65375131	N_Shore			NA				NA
cg16375541	-0.0241882	0.00348185	-6.94693	3.73325e-12	-0.0197309	0.0032174	-6.13256	8.64779e-10	-0.0217839	0.00236301	-9.21868	3.00776e-20	0.642756	-0.0217839	0.00236301	1.35873e-17	37	3	45078017	3	45053021	R			NA	NA				chr3:45077069-45077690	S_Shore			TRUE	3:45052911-45053106	3:45077441-45079749	Unclassified	NA
cg10377144	-0.0201732	0.00416336	-4.84541	1.2635e-06	-0.0334348	0.004096	-8.1628	3.27341e-16	-0.0269122	0.00291983	-9.21702	3.0547e-20	0.0759303	-0.0269122	0.00291983	1.37854e-17	37	10	89419177	10	89409157	R			NA	NA	PAPSS2;PAPSS2	NM_004670;NM_001015880	TSS1500;TSS1500	chr10:89419346-89420027	N_Shore			NA				NA
cg20114394	-0.019149	0.0028368	-6.75021	1.47631e-11	-0.015115	0.00237402	-6.36684	1.92961e-10	-0.0167765	0.0018206	-9.21481	3.11826e-20	0.551767	-0.0167765	0.0018206	1.4058e-17	37	3	120170441	3	121653131	R			NA	TRUE	FSTL1	NM_007085	TSS1500	chr3:120169202-120170519	Island			NA	3:121651810-121653132			TRUE
cg00387658	-0.0226699	0.00309463	-7.32557	2.37883e-13	-0.0191718	0.00340007	-5.63865	1.71384e-08	-0.021085	0.00228861	-9.21301	3.17113e-20	0.74867	-0.021085	0.00228861	1.42819e-17	37	20	54986793	20	54420200	F			NA	NA	CASS4;CASS4;CASS4;CASS4	NM_001164116;NM_001164114;NM_001164115;NM_020356	TSS1500;TSS1500;TSS1500;TSS1500					TRUE		20:54986738-54987675	Promoter_Associated_Cell_type_specific	NA
cg18089000	-0.0199513	0.00315964	-6.31443	2.71161e-10	-0.0200924	0.00299578	-6.70689	1.98822e-11	-0.0200256	0.00217396	-9.21158	3.21347e-20	0.999476	-0.0200256	0.00217396	1.4458e-17	37	9	136039706	9	135029527	R			NA	TRUE	GBGT1	NM_021996	TSS1500	chr9:136038416-136039577	S_Shore			NA		9:136038757-136039851	Unclassified_Cell_type_specific	NA
cg21099148	-0.0188914	0.00305008	-6.19373	5.8756e-10	-0.0186819	0.00274044	-6.81713	9.28785e-12	-0.0187755	0.00203849	-9.21048	3.2467e-20	0.998696	-0.0187755	0.00203849	1.45856e-17	37	17	36611691	17	33865217	F	rs12452522		NA	NA				chr17:36609705-36610320	S_Shore			TRUE				TRUE
cg12984877	-0.0161753	0.00365288	-4.42811	9.50638e-06	-0.0311422	0.00362819	-8.58338	9.2122e-18	-0.0237095	0.0025742	-9.21042	3.2484e-20	0.0146202	-0.0237095	0.0025742	1.45856e-17	37	4	146856745	4	147076195	R			NA	NA	ZNF827	NM_178835	Body	chr4:146857334-146859082	N_Shore			NA				NA
cg07502661	-0.0161723	0.00263587	-6.13548	8.49e-10	-0.028554	0.00388165	-7.35615	1.89292e-13	-0.0200799	0.00218062	-9.20833	3.31225e-20	0.0307507	-0.0200799	0.00218062	1.48574e-17	37	2	43398339	2	43251843	F			NA	NA				chr2:43398040-43398276	S_Shore			NA		2:43398234-43398371	Unclassified	NA
cg25736663	-0.0182691	0.0029901	-6.10988	9.97078e-10	-0.0194132	0.0028166	-6.89241	5.48555e-12	-0.0188753	0.00205023	-9.20643	3.37155e-20	0.96196	-0.0188753	0.00205023	1.51081e-17	37	1	234350875	1	232417498	F			NA	NA	SLC35F3	NM_173508	Body	chr1:234349884-234350471	S_Shore			NA				NA
cg09263904	-0.0124099	0.00222818	-5.56954	2.55411e-08	-0.0153518	0.00207628	-7.39389	1.42593e-13	-0.0139846	0.00151902	-9.20632	3.37493e-20	0.627174	-0.0139846	0.00151902	1.51081e-17	37	12	58219817	12	56506084	F			NA	NA	CTDSP2;MIR26A2	NM_005730;NR_029847	Body;TSS1500					NA				NA
cg18568067	-0.0131053	0.00227955	-5.74907	8.97367e-09	-0.0159566	0.00220313	-7.24271	4.39791e-13	-0.0145795	0.00158417	-9.20325	3.47299e-20	0.667316	-0.0145795	0.00158417	1.55315e-17	37	11	46373641	11	46330217	F			NA	NA	DGKZ;DGKZ;DGKZ	NM_201533;NM_003646;NM_201532	Body;Body;Body	chr11:46368650-46369660	S_Shelf			NA		11:46373168-46374617	Promoter_Associated	TRUE
cg00044466	-0.0136317	0.00262238	-5.19823	2.01191e-07	-0.0224145	0.0028273	-7.92787	2.22944e-15	-0.0176933	0.00192267	-9.20247	3.49806e-20	0.0747509	-0.0176933	0.00192267	1.56279e-17	37	16	15238525	16	15146026	R			NA	NA								NA	16:15145219-15146112			NA
cg09890339	-0.0193823	0.00307084	-6.31173	2.75933e-10	-0.0289843	0.00417224	-6.94693	3.73316e-12	-0.0227562	0.00247317	-9.20122	3.53919e-20	0.179478	-0.0227562	0.00247317	1.57958e-17	37	12	2734150	12	2604411	F			NA	NA	CACNA1C;CACNA1C;CACNA1C;CACNA1C;CACNA1C;CACNA1C;CACNA1C;CACNA1C;CACNA1C;CACNA1C;CACNA1C;CACNA1C;CACNA1C;CACNA1C;CACNA1C;CACNA1C;CACNA1C;CACNA1C;CACNA1C;CACNA1C;CACNA1C;CACNA1C;CACNA1C	NM_001129844;NM_001129827;NM_001129839;NM_001129834;NM_001129841;NM_000719;NM_001129830;NM_001167625;NM_001129843;NM_001167624;NM_001129835;NM_001129837;NM_001167623;NM_001129840;NM_199460;NM_001129833;NM_001129832;NM_001129829;NM_001129846;NM_001129836;NM_001129838;NM_001129831;NM_001129842	Body;Body;Body;Body;Body;Body;Body;Body;Body;Body;Body;Body;Body;Body;Body;Body;Body;Body;Body;Body;Body;Body;Body					NA	12:2604363-2604528	12:2733498-2734447	Unclassified_Cell_type_specific	NA
cg13929323	-0.036191	0.00513055	-7.05403	1.73814e-12	-0.0279565	0.0046397	-6.02551	1.6858e-09	-0.0316611	0.00344125	-9.20048	3.56338e-20	0.492359	-0.0316611	0.00344125	1.58878e-17	37	9	114364066	9	113403887	R			NA	NA				chr9:114361410-114361760	S_Shelf			NA				NA
cg11723077	0.0224971	0.00285311	7.8851	3.14276e-15	0.0152086	0.00300836	5.05545	4.29381e-07	0.0190458	0.00207016	9.20012	3.57551e-20	0.21329	0.0190458	0.00207016	1.5926e-17	37	6	158508188	6	158428176	R			NA	NA	SYNJ2	NM_003898	Body	chr6:158507719-158508126	S_Shore			TRUE	6:158427813-158428177			NA
cg26275355	-0.0219659	0.0035213	-6.238	4.43191e-10	-0.0241034	0.00355761	-6.77516	1.24266e-11	-0.0230237	0.00250268	-9.19963	3.59186e-20	0.912861	-0.0230237	0.00250268	1.59828e-17	37	4	12252318	4	11861416	R			NA	NA								TRUE				NA
cg06440373	-0.0135094	0.00247776	-5.45224	4.97383e-08	-0.0186318	0.00246793	-7.54955	4.36778e-14	-0.0160807	0.00174856	-9.19658	3.69518e-20	0.342069	-0.0160807	0.00174856	1.64262e-17	37	5	176085644	5	176018250	F			NA	NA	TSPAN17;TSPAN17;TSPAN17	NM_001006616;NM_130465;NM_012171	3'UTR;3'UTR;3'UTR					TRUE		5:176084534-176085866	Unclassified	NA
cg15161667	-0.0162393	0.00272162	-5.96678	2.41985e-09	-0.0198672	0.0028149	-7.05786	1.69087e-12	-0.0179921	0.00195662	-9.19551	3.73237e-20	0.650997	-0.0179921	0.00195662	1.65749e-17	37	11	46940613	11	46897189	R			NA	NA	LRP4	NM_002334	TSS1500	chr11:46939358-46940118	S_Shore			NA				TRUE
cg27467282	-0.0160673	0.00283511	-5.66726	1.45095e-08	-0.0185454	0.00255155	-7.26827	3.64119e-13	-0.0174364	0.00189657	-9.19367	3.79667e-20	0.809733	-0.0174364	0.00189657	1.68437e-17	37	13	52116184	13	51014185	R			NA	NA								TRUE				NA
cg27168858	-0.0273311	0.00360566	-7.58006	3.454e-14	-0.0194168	0.00358028	-5.42326	5.85223e-08	-0.023346	0.00254056	-9.18929	3.95445e-20	0.297308	-0.023346	0.00254056	1.75262e-17	37	1	55351659	1	55124247	R			NA	NA	DHCR24	NM_014762	Body	chr1:55352463-55353328	N_Shore		CDMR	NA				NA
cg05576245	-0.0176784	0.00258531	-6.83802	8.02946e-12	-0.0244651	0.0038783	-6.3082	2.82292e-10	-0.0197664	0.00215117	-9.18868	3.97687e-20	0.346437	-0.0197664	0.00215117	1.7608e-17	37	7	138719784	7	138370324	F			NA	NA	ZC3HAV1L	NM_080660	Body	chr7:138720044-138721019	N_Shore		RDMR	NA		7:138719747-138721106	Promoter_Associated	NA
cg25645064	0.0321588	0.00427025	7.5309	5.03912e-14	0.0237598	0.00437088	5.43593	5.45125e-08	0.0280571	0.00305448	9.18556	4.09388e-20	0.388827	0.0280571	0.00305448	1.81081e-17	37	3	147096130	3	148578820	F			NA	NA								TRUE	3:148578734-148578848			NA
cg04326808	-0.0269537	0.00404842	-6.65783	2.77894e-11	-0.0290181	0.00457914	-6.33701	2.34263e-10	-0.0278594	0.00303303	-9.18534	4.10246e-20	0.944559	-0.0278594	0.00303303	1.81281e-17	37	15	39543043	15	37330335	F			NA	NA	C15orf54;C15orf54	NM_207445;NM_207445	1stExon;5'UTR					NA				NA
cg07807219	-0.0148052	0.00268399	-5.5161	3.46605e-08	-0.0195054	0.00261856	-7.44892	9.41085e-14	-0.0172133	0.00187431	-9.18382	4.16071e-20	0.455839	-0.0172133	0.00187431	1.83672e-17	37	1	163289415	1	161556039	F	rs75669523		NA	NA				chr1:163291479-163292021	N_Shelf			NA				NA
cg02016195	-0.0293673	0.00543338	-5.40498	6.48152e-08	-0.0397294	0.00526361	-7.54794	4.42186e-14	-0.0347128	0.00378053	-9.18199	4.23183e-20	0.391359	-0.0347128	0.00378053	1.86627e-17	37	9	132198822	9	131238643	R			NA	NA				chr9:132199361-132199984	N_Shore			NA	9:131238643-131238698			NA
cg14015015	-0.0157297	0.00226321	-6.95018	3.64815e-12	-0.0138532	0.00229827	-6.02766	1.66349e-09	-0.0148059	0.00161258	-9.18146	4.2527e-20	0.844319	-0.0148059	0.00161258	1.87362e-17	37	6	35327915	6	35435893	F			NA	NA	PPARD;PPARD	NM_006238;NM_177435	5'UTR;5'UTR					TRUE				NA
cg09427311	-0.0152517	0.00265032	-5.75465	8.68204e-09	-0.0205238	0.00282015	-7.27755	3.39944e-13	-0.0177242	0.00193131	-9.1773	4.42025e-20	0.395377	-0.0177242	0.00193131	1.94551e-17	37	9	129885730	9	128925551	R			NA	TRUE	ANGPTL2;RALGPS1	NM_012098;NM_014636	TSS1500;Body					TRUE				NA
cg11848931	-0.0255192	0.00454442	-5.61551	1.95981e-08	-0.0457672	0.00590804	-7.7466	9.4389e-15	-0.0330459	0.00360208	-9.17411	4.55337e-20	0.0249782	-0.0330459	0.00360208	2.00213e-17	37	10	25210092	10	25250098	R			NA	NA	PRTFDC1	NM_020200	Body					TRUE				NA
cg08679180	-0.00823843	0.00230061	-3.58097	0.000342322	-0.0187039	0.00205498	-9.10175	8.88869e-20	-0.0140595	0.0015326	-9.17362	4.57413e-20	0.00316693	-0.0140595	0.0015326	2.00927e-17	37	11	73034459	11	72712107	F			NA	NA	ARHGEF17	NM_014786	Body					TRUE				TRUE
cg00504599	0.0251049	0.00294337	8.52931	1.47225e-17	0.0142537	0.00345312	4.12776	3.66314e-05	0.0205386	0.00224004	9.16886	4.78038e-20	0.0572839	0.0205386	0.00224004	2.0978e-17	37	17	79428036	17	77042631	F			NA	NA	BAHCC1	NM_001080519	Body	chr17:79427930-79429135	Island			NA	17:77042526-77043730			NA
cg15302379	-0.0276553	0.00522585	-5.29201	1.20978e-07	-0.0364744	0.00480621	-7.58902	3.22339e-14	-0.0324331	0.00353757	-9.16819	4.81034e-20	0.462341	-0.0324331	0.00353757	2.10887e-17	37	10	102821848	10	102811838	F	rs71692174		NA	TRUE	KAZALD1;KAZALD1	NM_030929;NM_030929	1stExon;5'UTR	chr10:102820488-102822874	Island		CDMR	TRUE	10:102810162-102811897			NA
cg09276451	-0.0196131	0.0036897	-5.31562	1.06294e-07	-0.0283657	0.00370582	-7.65437	1.94259e-14	-0.0239703	0.00261469	-9.16754	4.83916e-20	0.246429	-0.0239703	0.00261469	2.11942e-17	37	16	4421603	16	4361604	R			NA	TRUE	VASN;CORO7	NM_138440;NM_024535	TSS1500;Body	chr16:4421642-4422240	N_Shore			NA		16:4421216-4422699	Unclassified_Cell_type_specific	NA
cg21613389	-0.0179804	0.00364067	-4.93874	7.86277e-07	-0.0237582	0.0030386	-7.81879	5.33331e-15	-0.0213859	0.00233283	-9.16734	4.84826e-20	0.476038	-0.0213859	0.00233283	2.12132e-17	37	17	2807593	17	2754343	R			NA	NA	RAP1GAP2;RAP1GAP2	NM_015085;NM_001100398	Body;Body					TRUE		17:2807561-2807691	Unclassified_Cell_type_specific	NA
cg13525276	0.0329144	0.00411781	7.99318	1.315e-15	0.0195774	0.00386093	5.07066	3.96434e-07	0.025817	0.00281652	9.16625	4.89763e-20	0.0613461	0.025817	0.00281652	2.14082e-17	37	14	81426012	14	80495765	F			NA	NA	TSHR;TSHR;TSHR	NM_001018036;NM_001142626;NM_000369	Body;Body;Body					NA		14:81425690-81426151	Unclassified	NA
cg00210249	-0.0315483	0.00452651	-6.96968	3.17668e-12	-0.0265793	0.00442681	-6.00416	1.92326e-09	-0.0290084	0.00316489	-9.16572	4.92187e-20	0.734929	-0.0290084	0.00316489	2.1493e-17	37	10	71135679	10	70805685	R			NA	NA	HK1;HK1;HK1;HK1;HK1	NM_033500;NM_000188;NM_033498;NM_033497;NM_033496	Body;Body;Body;Body;Body					TRUE				TRUE
cg13654836	-0.0120169	0.00300914	-3.99347	6.51121e-05	-0.0272167	0.00302987	-8.98277	2.64026e-19	-0.0195646	0.00213508	-9.16343	5.02739e-20	0.00177348	-0.0195646	0.00213508	2.19323e-17	37	17	55365912	17	52720911	R			NA	NA	MSI2;MSI2	NM_138962;NM_170721	Body;Body					TRUE				NA
cg09244707	-0.0100852	0.00327729	-3.07729	0.00208894	-0.0293545	0.00304592	-9.63731	5.56286e-22	-0.0204239	0.00223111	-9.15418	5.47734e-20	9.38138e-05	-0.0204239	0.00223111	2.38719e-17	37	7	2756996	7	2723522	R			NA	NA				chr7:2758004-2758257	N_Shore			TRUE	7:2722946-2723939	7:2756836-2757919	Unclassified_Cell_type_specific	NA
cg07694319	0.019696	0.00302151	6.51861	7.09626e-11	0.0169638	0.00262593	6.46011	1.0463e-10	0.0181395	0.00198202	9.15202	5.5881e-20	0.792218	0.0181395	0.00198202	2.43308e-17	37	16	70713203	16	69270704	F	rs56134708		NA	NA	MTSS1L	NM_138383	Body	chr16:70713461-70714379	N_Shore			TRUE		16:70712828-70713205	Unclassified_Cell_type_specific	NA
cg16037711	-0.0153841	0.00265478	-5.79487	6.83748e-09	-0.0237038	0.00322223	-7.35635	1.89005e-13	-0.0187481	0.00204894	-9.15015	5.6852e-20	0.137307	-0.0187481	0.00204894	2.47294e-17	37	1	59280841	1	59053429	F	rs2760468		NA	NA				chr1:59280951-59281194	N_Shore			TRUE	1:59052829-59053438	1:59280679-59282633	Promoter_Associated	NA
cg23626733	-0.0220516	0.00387903	-5.68481	1.30957e-08	-0.0277759	0.00383465	-7.24341	4.37534e-13	-0.0249467	0.00272706	-9.14782	5.80914e-20	0.576544	-0.0249467	0.00272706	2.52439e-17	37	1	2345398	1	2335258	F			NA	NA	PEX10;PEX10	NM_002617;NM_153818	TSS1500;TSS1500	chr1:2345891-2346156	N_Shore			NA		1:2344997-2348677	Promoter_Associated	NA
cg20277282	-0.00645266	0.00128155	-5.03503	4.77772e-07	-0.00381895	0.000484938	-7.87513	3.4039e-15	-0.00414883	0.000453553	-9.14739	5.8324e-20	0.157678	-0.00414883	0.000453553	2.52962e-17	37	4	8230053	4	8280953	R			NA	NA	SH3TC1	NM_018986	Body					TRUE	4:8279878-8281265	4:8229970-8231542	Unclassified	TRUE
cg24804106	-0.0199147	0.00279655	-7.12117	1.07013e-12	-0.00984058	0.00149995	-6.5606	5.35933e-11	-0.0120912	0.00132182	-9.14739	5.83254e-20	0.00648101	-0.0120912	0.00132182	2.52962e-17	37	8	18872143	8	18916423	R			NA	NA	PSD3	NM_015310	TSS1500	chr8:18871072-18872046	S_Shore			NA		8:18871965-18872514	Unclassified_Cell_type_specific	NA
cg01730666	-0.00984886	0.00280634	-3.50951	0.00044894	-0.0235364	0.00256372	-9.18054	4.28936e-20	-0.0173097	0.0018928	-9.14506	5.95973e-20	0.00152858	-0.0173097	0.0018928	2.58224e-17	37	17	41924302	17	39279828	F			NA	NA	CD300LG;CD300LG;CD300LG;CD300LG	NM_001168323;NM_001168322;NM_001168324;NM_145273	TSS1500;TSS1500;TSS1500;TSS1500					TRUE	17:39279824-39280028	17:41923523-41924572	Unclassified	NA
cg20094837	-0.0305842	0.00480371	-6.36679	1.93028e-10	-0.0301988	0.00460006	-6.56487	5.20768e-11	-0.0303832	0.0033224	-9.14496	5.96546e-20	0.998323	-0.0303832	0.0033224	2.58224e-17	37	13	35515575	13	34413575	F	rs73488130		NA	NA	NBEA	NM_015678	TSS1500					NA				NA
cg15187398	-0.0236463	0.00443644	-5.33002	9.82036e-08	-0.0337136	0.0044348	-7.60205	2.91482e-14	-0.0286818	0.00313646	-9.14465	5.98245e-20	0.275874	-0.0286818	0.00313646	2.58708e-17	37	19	2093896	19	2044896	F			NA	NA	MOBKL2A	NM_130807	5'UTR	chr19:2095395-2095727	N_Shore			NA				NA
cg20372666	-0.0136271	0.00274914	-4.95684	7.16484e-07	-0.0269994	0.00325414	-8.29693	1.06839e-16	-0.0191962	0.00210005	-9.14087	6.19519e-20	0.00724903	-0.0191962	0.00210005	2.67648e-17	37	10	71149910	10	70819916	R			NA	NA	HK1;HK1;HK1;HK1;HK1	NM_033500;NM_000188;NM_033498;NM_033497;NM_033496	Body;Body;Body;Body;Body					TRUE				TRUE
cg02351713	-0.0199456	0.00395587	-5.04202	4.60644e-07	-0.0314898	0.00398953	-7.89311	2.94749e-15	-0.0256688	0.00280905	-9.13789	6.36799e-20	0.121115	-0.0256688	0.00280905	2.74847e-17	37	6	73329475	6	73386196	R			NA	NA				chr6:73330942-73333109	N_Shore			NA				NA
cg04766061	-0.0167246	0.0024647	-6.78568	1.1554e-11	-0.0172049	0.00281112	-6.1203	9.3397e-10	-0.0169334	0.00185325	-9.13713	6.41335e-20	0.991783	-0.0169334	0.00185325	2.76536e-17	37	17	30810854	17	27834967	F		rs77777023	NA	NA				chr17:30813177-30815239	N_Shelf			TRUE		17:30810413-30811038	Gene_Associated	TRUE
cg11854183	-0.0183937	0.00297674	-6.17915	6.44493e-10	-0.0188961	0.00280728	-6.73111	1.68374e-11	-0.0186596	0.00204233	-9.13644	6.45396e-20	0.992491	-0.0186596	0.00204233	2.78019e-17	37	19	38741928	19	43433768	R			NA	NA	PPP1R14A	NM_033256	3'UTR					TRUE				NA
cg00244776	-0.0246528	0.00400782	-6.15119	7.69056e-10	-0.0241441	0.00357371	-6.75603	1.41822e-11	-0.0243694	0.00266732	-9.13631	6.46223e-20	0.995522	-0.0243694	0.00266732	2.78105e-17	37	6	30883192	6	30991171	F			NA	NA	VARS2;VARS2;VARS2	NM_020442;NM_001167733;NM_001167734	Body;5'UTR;Body	chr6:30881533-30882296	S_Shore			TRUE		6:30883023-30883686	Promoter_Associated	NA
cg09174162	-0.0195628	0.00450866	-4.33895	1.43167e-05	-0.0360452	0.00425785	-8.46558	2.54888e-17	-0.0282752	0.00309563	-9.13391	6.60696e-20	0.0292441	-0.0282752	0.00309563	2.8406e-17	37	7	2150845	7	2117371	F			NA	NA	MAD1L1;MAD1L1;MAD1L1	NM_003550;NM_001013837;NM_001013836	Body;Body;Body	chr7:2154677-2155252	N_Shelf			NA	7:2116939-2117617			NA
cg14481315	-0.0153016	0.0026846	-5.69977	1.19966e-08	-0.0168893	0.00236193	-7.15063	8.63836e-13	-0.0161966	0.0017733	-9.13355	6.62898e-20	0.90613	-0.0161966	0.0017733	2.84732e-17	37	2	74227474	2	74080982	F	rs77024306		NA	NA				chr2:74229477-74229996	N_Shelf			TRUE				NA
cg01266287	-0.0145074	0.00258121	-5.62041	1.90509e-08	-0.0180516	0.0024852	-7.26363	3.76833e-13	-0.0163466	0.00179028	-9.13077	6.80135e-20	0.613133	-0.0163466	0.00179028	2.91854e-17	37	16	66959833	16	65517334	F			NA	NA	RRAD;RRAD	NM_004165;NM_001128850	TSS1500;TSS1500	chr16:66958733-66959655	S_Shore			NA		16:66958594-66959989	Unclassified	TRUE
cg06348826	-0.0139172	0.00228187	-6.09903	1.06714e-09	-0.0138763	0.00204239	-6.79415	1.08954e-11	-0.0138945	0.00152184	-9.13008	6.84462e-20	0.999911	-0.0138945	0.00152184	2.933e-17	37	1	2994051	1	2983911	F			NA	NA	PRDM16;PRDM16	NM_022114;NM_199454	Body;Body	chr1:2997272-2997473	N_Shelf		CDMR	NA				NA
cg20176142	-0.0084127	0.0037306	-2.25505	0.0241299	-0.0331027	0.00326	-10.1542	3.17351e-24	-0.0224123	0.00245479	-9.13003	6.84821e-20	4.04517e-06	-0.0224123	0.00245479	2.933e-17	37	8	81408357	8	81570912	F			NA	NA	ZBTB10;ZBTB10	NM_001105539;NM_023929	Body;Body					TRUE				NA
cg05557932	-0.013176	0.00297731	-4.42548	9.62262e-06	-0.0241456	0.00286944	-8.41474	3.93771e-17	-0.0188631	0.00206608	-9.1299	6.85629e-20	0.0296339	-0.0188631	0.00206608	2.93364e-17	37	16	3929351	16	3869352	F			NA	NA	CREBBP;CREBBP	NM_001079846;NM_004380	Body;Body	chr16:3929483-3929769	N_Shore		RDMR	NA	16:3869342-3870686			NA
cg26241462	-0.0194408	0.00315358	-6.16469	7.06194e-10	-0.0165767	0.00244851	-6.77011	1.28687e-11	-0.0176539	0.00193401	-9.12815	6.9678e-20	0.773125	-0.0176539	0.00193401	2.97849e-17	37	11	6677965	11	6634541	F			NA	NA	DCHS1	NM_003737	TSS1500	chr11:6676496-6677096	S_Shore			NA				NA
cg16678564	-0.0101988	0.00250933	-4.06435	4.81668e-05	-0.0173612	0.00205059	-8.46641	2.53078e-17	-0.0144933	0.00158784	-9.12765	7.00001e-20	0.0869465	-0.0144933	0.00158784	2.98939e-17	37	8	21916802	8	21972748	F			NA	NA	EPB49;EPB49;EPB49;EPB49;EPB49;EPB49;EPB49;EPB49	NM_001978;NM_001114136;NM_001114138;NM_001114135;NM_001978;NM_001114138;NM_001114137;NM_001114139	1stExon;5'UTR;1stExon;5'UTR;5'UTR;5'UTR;5'UTR;5'UTR	chr8:21914275-21914525	S_Shelf	low-CpG:21972673-21972818		NA		8:21916525-21918452	Unclassified_Cell_type_specific	NA
cg10589813	-0.0168024	0.00294195	-5.7113	1.12117e-08	-0.0229292	0.00315829	-7.26002	3.87025e-13	-0.0196488	0.00215269	-9.12754	7.00761e-20	0.365137	-0.0196488	0.00215269	2.98977e-17	37	20	48809978	20	48243385	R			NA	NA				chr20:48806598-48809022	S_Shore		RDMR	NA		20:48809974-48810353	NonGene_Associated	NA
cg01447828	-0.0164121	0.00376251	-4.36202	1.28869e-05	-0.0375683	0.00424949	-8.84067	9.51472e-19	-0.0257091	0.00281701	-9.12638	7.08274e-20	0.000961616	-0.0257091	0.00281701	3.01893e-17	37	19	40919465	19	45611305	R			NA	NA	PRX;PRX	NM_181882;NM_020956	TSS200;TSS200					TRUE				NA
cg05934592	-0.014188	0.00306323	-4.63172	3.62648e-06	-0.0209278	0.00260285	-8.04036	8.95778e-16	-0.0181019	0.0019835	-9.12627	7.08989e-20	0.24521	-0.0181019	0.0019835	3.01909e-17	37	14	54642178	14	53711928	R			NA	NA								TRUE		14:54642086-54642857	Unclassified	NA
cg06230847	0.0216807	0.00292463	7.41314	1.2334e-13	0.0176041	0.0032601	5.39986	6.6692e-08	0.0198629	0.002177	9.12397	7.24226e-20	0.648428	0.0198629	0.002177	3.08103e-17	37	6	30297594	6	30405573	F		rs9500858	NA	NA	TRIM39;TRIM39	NM_172016;NM_021253	Body;Body	chr6:30294169-30295071	S_Shelf			NA				NA
cg01076459	-0.0147213	0.00287157	-5.12656	2.95079e-07	-0.0252383	0.00318016	-7.93617	2.08523e-15	-0.0194449	0.00213128	-9.12359	7.26787e-20	0.0491785	-0.0194449	0.00213128	3.08897e-17	37	17	2908230	17	2854980	F			NA	NA	RAP1GAP2;RAP1GAP2	NM_015085;NM_001100398	Body;Body					TRUE	17:2854906-2855120	17:2906861-2908415	Promoter_Associated	NA
cg00605777	-0.0129148	0.00237476	-5.43834	5.37783e-08	-0.0191498	0.00253945	-7.54092	4.66662e-14	-0.0158235	0.00173451	-9.12278	7.32215e-20	0.200292	-0.0158235	0.00173451	3.10907e-17	37	2	97533635	2	96897362	F			NA	NA	SEMA4C	NM_017789	5'UTR	chr2:97534100-97536270	N_Shore		RDMR	NA				NA
cg19510472	-0.0156196	0.0030105	-5.18838	2.1213e-07	-0.0255615	0.00326486	-7.82927	4.90697e-15	-0.0201882	0.00221321	-9.12169	7.39606e-20	0.0816118	-0.0201882	0.00221321	3.13747e-17	37	19	14142205	19	14003205	R			NA	NA	IL27RA	NM_004843	TSS200	chr19:14142398-14142977	N_Shore			NA		19:14141765-14143437	Promoter_Associated	NA
cg05713794	-0.0199193	0.00261487	-7.6177	2.58228e-14	-0.00970795	0.00161351	-6.01667	1.7804e-09	-0.0125238	0.00137314	-9.12059	7.47195e-20	0.00399653	-0.0125238	0.00137314	3.16664e-17	37	3	194119861	3	195601150	R			NA	NA	GP5	NM_004488	5'UTR	chr3:194117601-194118988	S_Shore		RDMR	NA		3:194119839-194120030	Unclassified_Cell_type_specific	NA
cg13393785	-0.0144994	0.00266	-5.45092	5.01104e-08	-0.0180261	0.00244376	-7.3764	1.62632e-13	-0.0164119	0.0017996	-9.11979	7.52734e-20	0.620877	-0.0164119	0.0017996	3.18708e-17	37	19	8317932	19	8223932	R			NA	NA	LASS4	NM_024552	Body					NA		19:8317785-8318374	Unclassified_Cell_type_specific	NA
cg12400041	-0.0170435	0.0025209	-6.76088	1.37157e-11	-0.0210416	0.00339896	-6.1906	5.99355e-10	-0.0184623	0.00202479	-9.11814	7.64273e-20	0.639989	-0.0184623	0.00202479	3.23287e-17	37	6	56709328	6	56817287	F	rs28741060		NA	TRUE	DST;DST;DST;DST	NM_001144770;NM_001144771;NM_183380;NM_001144769	Body;Body;TSS1500;Body	chr6:56708059-56709166	S_Shore			NA				NA
cg03329019	-0.0229453	0.00424648	-5.40337	6.53993e-08	-0.0272781	0.00369516	-7.38211	1.55801e-13	-0.025411	0.00278755	-9.11589	7.80248e-20	0.743615	-0.025411	0.00278755	3.29679e-17	37	1	221051117	1	219117740	R			NA	NA				chr1:221051966-221053673	N_Shore		RDMR	NA	1:219117610-219117864			NA
cg15240733	-0.0159668	0.00254461	-6.27474	3.50215e-10	-0.0161484	0.00244201	-6.61273	3.77292e-11	-0.0160613	0.00176192	-9.11581	7.80864e-20	0.998675	-0.0160613	0.00176192	3.29679e-17	37	12	52258691	12	50544958	F			NA	NA				chr12:52257744-52258128	S_Shore			NA				NA
cg21524899	-0.0131471	0.0025327	-5.19094	2.09233e-07	-0.0184847	0.00241741	-7.64651	2.06506e-14	-0.0159402	0.0017487	-9.11542	7.83668e-20	0.312838	-0.0159402	0.0017487	3.30549e-17	37	1	225662606	1	223729229	R			NA	NA				chr1:225662765-225663041	N_Shore			NA		1:225662106-225663418	Unclassified	NA
cg04334651	-0.0117035	0.00264322	-4.42773	9.52283e-06	-0.0217268	0.00258209	-8.41442	3.9485e-17	-0.0168324	0.00184704	-9.11313	8.00407e-20	0.0252461	-0.0168324	0.00184704	3.3729e-17	37	16	4366968	16	4306969	F			NA	NA				chr16:4366358-4366982	Island			NA				NA
cg10513161	-0.0133325	0.00205939	-6.47403	9.54228e-11	-0.0118607	0.0018438	-6.43271	1.25348e-10	-0.0125155	0.00137368	-9.11094	8.16678e-20	0.867825	-0.0125155	0.00137368	3.43822e-17	37	3	183705727	3	185188421	R			NA	NA	ABCC5;ABCC5	NM_005688;NM_001023587	Body;Body					TRUE				NA
cg26705561	-0.0177659	0.00429538	-4.13605	3.53342e-05	-0.034124	0.00397462	-8.58548	9.04613e-18	-0.0265785	0.0029173	-9.11065	8.18887e-20	0.0201078	-0.0265785	0.0029173	3.44426e-17	37	10	102279791	10	102269781	F			NA	TRUE	SEC31B	NM_015490	TSS200	chr10:102279162-102279730	S_Shore			TRUE				NA
cg07575680	-0.0206348	0.00311934	-6.61511	3.71275e-11	-0.016388	0.0025806	-6.35047	2.14655e-10	-0.0181136	0.00198837	-9.10977	8.25603e-20	0.576848	-0.0181136	0.00198837	3.46923e-17	37	11	65549260	11	65305836	F	rs4274199		NA	NA	DKFZp761E198	NM_138368	TSS1500	chr11:65547499-65549261	Island			NA				NA
cg22151881	-0.0164733	0.00288284	-5.71427	1.10173e-08	-0.021619	0.00300203	-7.20146	5.957e-13	-0.018942	0.00207934	-9.10964	8.26574e-20	0.465683	-0.018942	0.00207934	3.47004e-17	37	11	68082621	11	67839197	R		rs75256530	NA	NA	LRP5	NM_002335	Body	chr11:68080365-68080931	S_Shore			TRUE		11:68082573-68082791	Unclassified	NA
cg07556261	-0.0115384	0.00228557	-5.04838	4.45569e-07	-0.0172376	0.00221282	-7.78986	6.70822e-15	-0.0144801	0.0015898	-9.10817	8.37843e-20	0.200952	-0.0144801	0.0015898	3.51403e-17	37	20	35484900	20	34918314	F		rs80069641	NA	NA	C20orf117;C20orf117	NM_080627;NM_199181	Body;5'UTR					TRUE		20:35484547-35485875	Unclassified_Cell_type_specific	TRUE
cg00154846	-0.0190296	0.002679	-7.10324	1.21862e-12	-0.0163064	0.00284115	-5.73936	9.50342e-09	-0.0177479	0.00194914	-9.1055	8.58738e-20	0.78415	-0.0177479	0.00194914	3.59544e-17	37	1	2130580	1	2120440	F			NA	NA	C1orf86	NM_001146310	Body	chr1:2126048-2126642	S_Shelf			NA		1:2130416-2132750	Unclassified	NA
cg17952719	-0.0214904	0.00357111	-6.01783	1.76766e-09	-0.034762	0.00484103	-7.18071	6.93488e-13	-0.0261673	0.0028738	-9.10548	8.58867e-20	0.0877193	-0.0261673	0.0028738	3.59544e-17	37	2	28612965	2	28466469	R			NA	NA				chr2:28612964-28616748	Island			NA		2:28612648-28614902	Promoter_Associated	NA
cg14069287	-0.0193779	0.00369233	-5.24815	1.53636e-07	-0.0282056	0.00369687	-7.62957	2.35531e-14	-0.0237863	0.00261248	-9.10489	8.63549e-20	0.239973	-0.0237863	0.00261248	3.61165e-17	37	4	169631613	4	169868188	F			NA	NA	PALLD;PALLD;PALLD	NM_016081;NM_001166109;NM_001166108	Body;Body;Body					TRUE		4:169631584-169631684	Unclassified_Cell_type_specific	NA
cg27039898	0.0174304	0.00231474	7.53016	5.06794e-14	0.0120534	0.00224163	5.37706	7.57129e-08	0.0146556	0.0016103	9.10118	8.93582e-20	0.248504	0.0146556	0.0016103	3.73375e-17	37	17	79799411	17	77392700	R			NA	NA				chr17:79799286-79799624	Island			NA	17:77392543-77392877			TRUE
cg21097733	-0.00824217	0.00284873	-2.89328	0.00381241	-0.0241899	0.00252216	-9.59098	8.72509e-22	-0.0171822	0.00188839	-9.09887	9.1277e-20	0.00015312	-0.0171822	0.00188839	3.81035e-17	37	17	46623729	17	43978728	F			NA	NA	HOXB2	NM_002145	TSS1500	chr17:46620367-46621373	S_Shelf			NA				NA
cg14999189	-0.0147542	0.00238721	-6.18051	6.38933e-10	-0.0169699	0.00253122	-6.70424	2.0246e-11	-0.0157972	0.00173669	-9.09615	9.35872e-20	0.816464	-0.0157972	0.00173669	3.89951e-17	37	17	2908369	17	2855119	F			NA	NA	RAP1GAP2;RAP1GAP2	NM_015085;NM_001100398	Body;Body					NA	17:2854906-2855120	17:2906861-2908415	Promoter_Associated	NA
cg03628000	-0.0182888	0.00258241	-7.08208	1.42007e-12	-0.0118767	0.0019662	-6.04044	1.53693e-09	-0.0142298	0.00156437	-9.09615	9.35879e-20	0.142076	-0.0142298	0.00156437	3.89951e-17	37	16	14596062	16	14503563	R			NA	NA	PARN;PARN	NM_001134477;NM_002582	Body;Body					TRUE				NA
cg03967327	-0.0230736	0.00376613	-6.12661	8.97724e-10	-0.0171371	0.00250437	-6.84289	7.76103e-12	-0.0189573	0.00208539	-9.09053	9.85611e-20	0.422564	-0.0189573	0.00208539	4.10289e-17	37	6	24494462	6	24602441	F		rs16889393	NA	NA	ALDH5A1;ALDH5A1	NM_001080;NM_170740	TSS1500;TSS1500	chr6:24494664-24495670	N_Shore			NA				NA
cg05949660	-0.0197527	0.00287088	-6.88036	5.96996e-12	-0.0225235	0.00377334	-5.96912	2.3854e-09	-0.0207686	0.00228477	-9.09001	9.90309e-20	0.843025	-0.0207686	0.00228477	4.11859e-17	37	6	109777642	6	109884335	F			NA	TRUE	MICAL1;MICAL1	NM_022765;NM_001159291	TSS1500;TSS1500	chr6:109776194-109777645	Island			NA	6:109882764-109884556			NA
cg27646484	-0.0120503	0.00236915	-5.08632	3.6507e-07	-0.0189934	0.00243316	-7.80608	5.89929e-15	-0.0154293	0.00169742	-9.08987	9.9157e-20	0.123695	-0.0154293	0.00169742	4.11999e-17	37	16	31210736	16	31118237	F			NA	NA				chr16:31213566-31214287	N_Shelf			NA				NA
cg05339037	-0.0188817	0.00248565	-7.59627	3.04796e-14	-0.0137257	0.00264553	-5.18826	2.12274e-07	-0.0164642	0.00181151	-9.08866	1.00264e-19	0.364682	-0.0164642	0.00181151	4.16211e-17	37	19	13951168	19	13812168	R			NA	NA				chr19:13953222-13953554	N_Shelf		RDMR	NA		19:13949784-13951566	Promoter_Associated	NA
cg13470063	-0.0057074	0.00282427	-2.02084	0.0432959	-0.0262664	0.00252891	-10.3865	2.85742e-25	-0.0171178	0.00188401	-9.08585	1.0289e-19	4.10907e-07	-0.0171178	0.00188401	4.26712e-17	37	1	43766206	1	43538793	R			NA	NA	TIE1	NM_005424	TSS1500					TRUE				NA
cg17082719	0.0229557	0.00314191	7.30631	2.74582e-13	0.0175165	0.00316422	5.5358	3.09802e-08	0.0202554	0.00222951	9.08512	1.03586e-19	0.475234	0.0202554	0.00222951	4.292e-17	37	8	144896176	8	144968164	F			NA	NA	SCRIB;SCRIB;MIR937	NM_015356;NM_182706;NR_030633	Body;Body;TSS1500	chr8:144897283-144898354	N_Shore			NA				NA
cg14992524	-0.015517	0.00344006	-4.51066	6.46251e-06	-0.0345021	0.00397935	-8.67028	4.31064e-18	-0.0236368	0.00260243	-9.08258	1.06028e-19	0.00148365	-0.0236368	0.00260243	4.38911e-17	37	8	10586135	8	10623545	R	rs4841434		NA	NA	SOX7	NM_031439	Body	chr8:10586613-10586886	N_Shore			NA				NA
cg22999864	-0.0166817	0.00307774	-5.42012	5.95594e-08	-0.0205529	0.00279828	-7.34482	2.06034e-13	-0.018801	0.00207045	-9.08064	1.0794e-19	0.648528	-0.018801	0.00207045	4.46411e-17	37	6	109118918	6	109225611	F			NA	NA								TRUE				NA
cg00256485	0.0167723	0.00210193	7.9795	1.46932e-15	0.0123081	0.0027212	4.52302	6.09642e-06	0.0151041	0.00166347	9.07989	1.08686e-19	0.430486	0.0151041	0.00166347	4.49081e-17	37	5	1494980	5	1547980	F			NA	NA	LPCAT1	NM_024830	Body	chr5:1494853-1495287	Island	high-CpG:1547978-1548032		NA	5:1547887-1548318	5:1494867-1495821	Unclassified	NA
cg17230002	-0.0159989	0.0026821	-5.96505	2.44554e-09	-0.0197414	0.00285714	-6.90948	4.86434e-12	-0.017752	0.00195548	-9.07804	1.10552e-19	0.633797	-0.017752	0.00195548	4.56367e-17	37	12	54689504	12	52975771	R		rs79991164	NA	NA	NFE2;NFE2;NFE2	NM_006163;NM_006163;NM_001136023	1stExon;5'UTR;5'UTR					NA				NA
cg09452027	-0.0162097	0.00346259	-4.68139	2.84934e-06	-0.0259291	0.00322364	-8.04342	8.73668e-16	-0.0214163	0.00235941	-9.07697	1.11644e-19	0.121196	-0.0214163	0.00235941	4.60448e-17	37	11	45825483	11	45782059	R			NA	NA	SLC35C1;SLC35C1;SLC35C1	NM_001145266;NM_018389;NM_001145265	TSS200;TSS1500;TSS200	chr11:45825615-45826872	N_Shore			NA	11:45782021-45783553			NA
cg08387014	-0.0214698	0.00226201	-9.49147	2.27805e-21	-0.00724534	0.0017629	-4.10989	3.95842e-05	-0.0126204	0.00139049	-9.07622	1.12413e-19	4.54847e-06	-0.0126204	0.00139049	4.63189e-17	37	11	1848742	11	1805318	R			NA	NA				chr11:1847156-1847381	S_Shore			TRUE				NA
cg01475538	-0.0193665	0.00261299	-7.41165	1.24741e-13	-0.0126913	0.00227522	-5.57806	2.4321e-08	-0.0155699	0.0017159	-9.07389	1.14843e-19	0.156309	-0.0155699	0.0017159	4.72766e-17	37	11	14381234	11	14337810	F			NA	NA	RRAS2;RRAS2	NM_012250;NM_001102669	TSS1500;TSS1500	chr11:14379808-14380737	S_Shore		RDMR	NA				NA
cg26725076	-0.0253865	0.00319842	-7.93719	2.06815e-15	-0.0217057	0.00488688	-4.44163	8.92808e-06	-0.0242826	0.00267619	-9.07358	1.15169e-19	0.81989	-0.0242826	0.00267619	4.73669e-17	37	12	132569963	12	131135916	F	rs61944627		NA	NA	EP400NL	NR_003290	Body	chr12:132568607-132569715	S_Shore			NA		12:132568199-132570068	Promoter_Associated	NA
cg22672067	-0.0218629	0.0030598	-7.1452	8.98663e-13	-0.016895	0.0029576	-5.71238	1.11405e-08	-0.0192946	0.00212655	-9.07317	1.15607e-19	0.505904	-0.0192946	0.00212655	4.75033e-17	37	15	74495637	15	72282690	R			NA	NA	STRA6;STRA6;STRA6;STRA6;STRA6	NM_001142617;NM_022369;NM_001142618;NM_001142619;NM_001142620	5'UTR;TSS1500;TSS200;5'UTR;5'UTR					NA				TRUE
cg07905808	0.0172835	0.00231426	7.46825	8.12714e-14	0.0124536	0.00232447	5.35762	8.43263e-08	0.0148792	0.00164003	9.07252	1.163e-19	0.338204	0.0148792	0.00164003	4.77438e-17	37	6	30297389	6	30405368	F			NA	NA	TRIM39;TRIM39	NM_172016;NM_021253	Body;Body	chr6:30294169-30295071	S_Shelf			NA				NA
cg22079043	-0.018686	0.00383983	-4.86637	1.13668e-06	-0.0309804	0.00388265	-7.97921	1.47274e-15	-0.0247651	0.00273018	-9.07085	1.18089e-19	0.0793032	-0.0247651	0.00273018	4.84338e-17	37	11	1785631	11	1742207	F			NA	NA	CTSD;HCCA2	NM_001909;NM_053005	TSS1500;TSS200	chr11:1784805-1785553	S_Shore			NA	11:1741393-1742327			NA
cg01820374	-0.0145348	0.00281205	-5.16874	2.3568e-07	-0.0199783	0.00263479	-7.58252	3.38908e-14	-0.0174335	0.00192269	-9.06725	1.22061e-19	0.368715	-0.0174335	0.00192269	5.00166e-17	37	12	6882083	12	6752344	R			NA	TRUE	LAG3	NM_002286	Body	chr12:6882855-6883184	N_Shore			TRUE		12:6881253-6882742	Unclassified	TRUE
cg24201793	-0.0287982	0.00501331	-5.74435	9.2275e-09	-0.0387892	0.00542941	-7.14428	9.04682e-13	-0.0333962	0.00368327	-9.067	1.2234e-19	0.400952	-0.0333962	0.00368327	5.00849e-17	37	2	9144764	2	9062215	F			NA	NA	MBOAT2	NM_138799	TSS1500	chr2:9143127-9144630	S_Shore			NA				NA
cg00753287	-0.00958752	0.00249061	-3.84947	0.000118375	-0.0207348	0.00234788	-8.83127	1.03492e-18	-0.0154897	0.00170843	-9.06661	1.22781e-19	0.00497562	-0.0154897	0.00170843	5.02195e-17	37	10	126749347	10	126739337	F			NA	NA	CTBP2;CTBP2	NM_001083914;NM_001329	5'UTR;5'UTR					NA	10:126739217-126739434			NA
cg19359550	-0.0123027	0.00209663	-5.86782	4.4155e-09	-0.0132342	0.00191309	-6.91771	4.58987e-12	-0.012811	0.0014132	-9.06523	1.2434e-19	0.947566	-0.012811	0.0014132	5.08102e-17	37	12	5137028	12	5007289	F			NA	NA								TRUE				NA
cg09870137	-0.0130634	0.00251761	-5.18881	2.11637e-07	-0.0186581	0.00245459	-7.60134	2.93088e-14	-0.0159317	0.00175751	-9.0649	1.24722e-19	0.281991	-0.0159317	0.00175751	5.09198e-17	37	22	46320026	22	44698690	F			NA	NA	WNT7B	NM_058238	Body	chr22:46318693-46319087	S_Shore			NA				NA
cg17436656	-0.0223941	0.00364521	-6.14343	8.076e-10	-0.0295058	0.00435172	-6.78026	1.19956e-11	-0.0253265	0.00279439	-9.06334	1.26513e-19	0.456233	-0.0253265	0.00279439	5.16036e-17	37	12	53627106	12	51913373	F			NA	NA	RARG	NM_000966	TSS1500	chr12:53625629-53625993	S_Shore			TRUE		12:53625473-53627125	Promoter_Associated	TRUE
cg07535740	-0.0112062	0.00163228	-6.86538	6.63142e-12	-0.00880681	0.00146362	-6.01716	1.775e-09	-0.00987618	0.0010897	-9.06322	1.26656e-19	0.549427	-0.00987618	0.0010897	5.16147e-17	37	19	5915494	19	5866494	F			NA	NA	CAPS;CAPS	NM_080590;NM_004058	3'UTR;3'UTR	chr19:5915007-5915301	S_Shore			NA				NA
cg21899500	-0.0350832	0.00497047	-7.05832	1.68523e-12	-0.0269432	0.00463963	-5.80719	6.35297e-09	-0.0307333	0.00339165	-9.06147	1.28706e-19	0.48841	-0.0307333	0.00339165	5.24023e-17	37	3	51740850	3	51715890	R			NA	NA	GRM2;GRM2	NM_000839;NM_001130063	TSS1500;TSS1500	chr3:51740740-51741413	Island			TRUE	3:51715881-51716416	3:51740394-51741198	Unclassified_Cell_type_specific	NA
cg06474661	-0.0135936	0.00259156	-5.24532	1.56012e-07	-0.0216077	0.00281356	-7.67986	1.59261e-14	-0.0172721	0.00190617	-9.06114	1.29093e-19	0.111394	-0.0172721	0.00190617	5.25117e-17	37	17	48239271	17	45594270	F			NA	NA				chr17:48238772-48239073	S_Shore			TRUE	17:45593566-45594573	17:48238274-48239595	Promoter_Associated	NA
cg22563815	-0.0281145	0.00422276	-6.65784	2.77878e-11	-0.0277409	0.00451346	-6.14626	7.93299e-10	-0.0279401	0.00308359	-9.06089	1.29389e-19	0.998175	-0.0279401	0.00308359	5.25842e-17	37	15	78856949	15	76644004	F			NA	TRUE	CHRNA5	NM_000745	TSS1500	chr15:78857725-78858269	N_Shore			NA				NA
cg27109461	-0.016414	0.00263528	-6.22857	4.70706e-10	-0.0207903	0.00311891	-6.66589	2.63062e-11	-0.0182369	0.00201294	-9.05983	1.30654e-19	0.563066	-0.0182369	0.00201294	5.30235e-17	37	7	101007603	7	100794323	R			NA	NA	EMID2	NM_133457	Body	chr7:101005899-101007443	S_Shore			NA		7:101005785-101007765	Unclassified	NA
cg24483576	-0.0156214	0.00230332	-6.7821	1.18441e-11	-0.0158749	0.00264259	-6.00733	1.88601e-09	-0.0157308	0.00173634	-9.05978	1.30708e-19	0.997388	-0.0157308	0.00173634	5.30235e-17	37	17	37792770	17	35046296	R			NA	NA	STARD3;PPP1R1B;PPP1R1B;STARD3;STARD3	NM_006804;NM_032192;NM_181505;NM_001165938;NM_001165937	TSS1500;3'UTR;3'UTR;TSS1500;TSS1500	chr17:37793265-37793722	N_Shore			NA		17:37792752-37794704	Promoter_Associated	NA
cg03106207	-0.0134626	0.00266997	-5.04223	4.60127e-07	-0.0181395	0.00237509	-7.6374	2.2165e-14	-0.0160735	0.00177458	-9.05765	1.33287e-19	0.424658	-0.0160735	0.00177458	5.40204e-17	37	2	96814751	2	96178478	R			NA	NA				chr2:96810443-96811454	S_Shelf		DMR	NA		2:96813678-96814773	Promoter_Associated	TRUE
cg09944659	-0.0185597	0.0028658	-6.47628	9.40121e-11	-0.0164491	0.0025887	-6.35417	2.09556e-10	-0.0173975	0.00192101	-9.05643	1.34788e-19	0.861264	-0.0173975	0.00192101	5.45791e-17	37	12	124779228	12	123345181	R			NA	NA	FAM101A	NM_181709	5'UTR	chr12:124780105-124780306	N_Shore			NA	12:123345091-123345182			NA
cg24612696	-0.0170838	0.00254974	-6.70021	2.08114e-11	-0.012385	0.00197716	-6.264	3.75227e-10	-0.0141494	0.00156245	-9.05592	1.35424e-19	0.346298	-0.0141494	0.00156245	5.47852e-17	37	1	3089891	1	3079751	R			NA	NA	PRDM16;PRDM16	NM_022114;NM_199454	Body;Body					NA	1:3079749-3080214			NA
cg03485669	-0.0177859	0.00369539	-4.81299	1.48689e-06	-0.0256229	0.00327092	-7.83354	4.74324e-15	-0.0221801	0.00244928	-9.05579	1.3558e-19	0.283393	-0.0221801	0.00244928	5.47852e-17	37	8	13016635	8	13061006	R			NA	NA	DLC1	NM_182643	Body					TRUE				NA
cg07262873	-0.0187397	0.00335779	-5.58098	2.39172e-08	-0.0190672	0.00267349	-7.13195	9.89602e-13	-0.0189401	0.00209151	-9.05572	1.35666e-19	0.997094	-0.0189401	0.00209151	5.47852e-17	37	5	54987767	5	55023524	R			NA	NA	SLC38A9	NM_173514	Body					TRUE		5:54987495-54988178	Unclassified	NA
cg25800753	-0.00517963	0.00267143	-1.9389	0.0525138	-0.0225284	0.0022175	-10.1594	3.01018e-24	-0.0154511	0.00170626	-9.05552	1.35914e-19	3.78373e-06	-0.0154511	0.00170626	5.48358e-17	37	10	94891725	10	94881715	R			NA	NA								TRUE				NA
cg26403608	-0.019805	0.00410373	-4.82611	1.39226e-06	-0.029135	0.00371375	-7.84517	4.32374e-15	-0.0249343	0.0027536	-9.05518	1.36342e-19	0.241509	-0.0249343	0.0027536	5.49586e-17	37	17	2319719	17	2266469	R			NA	NA	LOC284009;METT10D	NR_028335;NM_024086	TSS1500;3'UTR					NA		17:2319074-2320255	Unclassified	NA
cg13978175	-0.0247822	0.00413931	-5.98704	2.13691e-09	-0.033248	0.00480376	-6.92126	4.47653e-12	-0.0283896	0.00313575	-9.05351	1.38442e-19	0.410163	-0.0283896	0.00313575	5.57547e-17	37	7	2648222	7	2614748	R			NA	NA	IQCE;IQCE	NM_001100390;NM_152558	Body;Body	chr7:2645524-2645765	S_Shelf			NA	7:2614713-2614870	7:2648012-2649725	Unclassified	NA
cg08313406	-0.026881	0.00453646	-5.92554	3.11282e-09	-0.0340548	0.00491707	-6.92582	4.33461e-12	-0.0301795	0.00333421	-9.05147	1.41057e-19	0.562751	-0.0301795	0.00333421	5.67566e-17	37	19	42415303	19	47107143	F			NA	NA				chr19:42416992-42417513	N_Shore		RDMR	NA				NA
cg16703333	-0.0268778	0.00410033	-6.55504	5.56258e-11	-0.0263593	0.00422407	-6.24026	4.36848e-10	-0.0266263	0.00294214	-9.04995	1.43029e-19	0.996128	-0.0266263	0.00294214	5.74981e-17	37	19	42470790	19	47162630	R			NA	NA	ATP1A3	NM_152296	3'UTR					NA				NA
cg05165553	0.0199831	0.00290116	6.88798	5.65915e-12	0.0152853	0.00255011	5.99399	2.0475e-09	0.017333	0.00191535	9.04947	1.43657e-19	0.477309	0.017333	0.00191535	5.76985e-17	37	18	77171010	18	75271998	F			NA	NA	NFATC1;NFATC1;NFATC1;NFATC1;NFATC1	NM_006162;NM_172388;NM_172389;NM_172387;NM_172390	Body;5'UTR;Body;Body;Body	chr18:77170427-77171445	Island	high-CpG:75271921-75272020		NA	18:75271015-75273504			NA
cg18645642	-0.0102813	0.00326969	-3.14441	0.00166421	-0.0225823	0.00251181	-8.99044	2.46232e-19	-0.018017	0.0019919	-9.04514	1.49474e-19	0.0116735	-0.018017	0.0019919	5.99804e-17	37	1	8631756	1	8554343	R			NA	NA	RERE;RERE	NM_012102;NM_001042681	Body;Body					TRUE				NA
cg00594191	-0.0230069	0.00370799	-6.20469	5.4805e-10	-0.0253302	0.00384248	-6.59215	4.33494e-11	-0.0241272	0.00266823	-9.04242	1.53242e-19	0.909691	-0.0241272	0.00266823	6.14371e-17	37	10	11755103	10	11795109	R			NA	NA								TRUE				NA
cg21791252	-0.0172462	0.00376548	-4.58009	4.64784e-06	-0.0317831	0.0038526	-8.24976	1.58717e-16	-0.0243484	0.00269287	-9.0418	1.54112e-19	0.0262324	-0.0243484	0.00269287	6.17303e-17	37	6	33864756	6	33972734	F			NA	NA								TRUE		6:33864624-33864771	Unclassified_Cell_type_specific	TRUE
cg17907520	-0.00445795	0.00221892	-2.00906	0.0445305	-0.017245	0.00173951	-9.91369	3.62991e-23	-0.0123777	0.00136899	-9.04152	1.54503e-19	3.41686e-05	-0.0123777	0.00136899	6.18069e-17	37	15	31680189	15	29467481	F			NA	NA				chr15:31683984-31685824	N_Shelf			NA				NA
cg16736964	-0.0171246	0.00279967	-6.11667	9.55522e-10	-0.0214507	0.00318442	-6.73613	1.62657e-11	-0.0190107	0.00210261	-9.04147	1.5458e-19	0.594237	-0.0190107	0.00210261	6.18069e-17	37	6	131690266	6	131731959	F			NA	NA								TRUE				NA
cg19816290	-0.0175006	0.00284848	-6.14383	8.05566e-10	-0.0178583	0.00269253	-6.63253	3.29991e-11	-0.0176895	0.00195671	-9.04039	1.56112e-19	0.995845	-0.0176895	0.00195671	6.23631e-17	37	22	19701515	22	18081515	R			NA	NA	2024-09-05	NM_002688	TSS1500	chr22:19701514-19701891	Island			NA		22:19701471-19702622	Unclassified_Cell_type_specific	TRUE
cg25618424	-0.0216633	0.00373433	-5.80111	6.58789e-09	-0.0298782	0.00421825	-7.08308	1.40988e-12	-0.0252727	0.00279608	-9.03862	1.58669e-19	0.345375	-0.0252727	0.00279608	6.33279e-17	37	1	2989307	1	2979167	R			NA	NA	PRDM16;PRDM16	NM_022114;NM_199454	Body;Body	chr1:2990030-2990718	N_Shore			NA	1:2979167-2979278			NA
cg10090414	-0.0114302	0.0035457	-3.22368	0.00126556	-0.0227222	0.00257371	-8.82857	1.06022e-18	-0.0188256	0.00208284	-9.03843	1.58938e-19	0.036107	-0.0188256	0.00208284	6.33785e-17	37	8	142309652	8	142378834	R			NA	NA								TRUE	8:142378672-142378870	8:142309178-142310227	Gene_Associated_Cell_type_specific	TRUE
cg06930433	-0.0177192	0.00364132	-4.86616	1.13788e-06	-0.0377931	0.00451809	-8.36484	6.01978e-17	-0.0256237	0.00283515	-9.03786	1.59768e-19	0.00251987	-0.0256237	0.00283515	6.36526e-17	37	16	74639988	16	73197489	F			NA	NA	GLG1;GLG1;GLG1;GLG1;GLG1	NR_027264;NM_001145666;NM_001145667;NR_027265;NM_012201	Body;Body;Body;Body;Body	chr16:74640468-74641197	N_Shore			NA		16:74639857-74641612	Promoter_Associated	NA
cg26551026	-0.0153485	0.00338043	-4.54039	5.61507e-06	-0.0298872	0.00357831	-8.35234	6.69233e-17	-0.0222048	0.0024573	-9.03623	1.62161e-19	0.0127581	-0.0222048	0.0024573	6.4507e-17	37	18	20717693	18	18971691	F	rs7226820		NA	NA	CABLES1;CABLES1	NM_001100619;NR_023359	Body;Body	chr18:20714968-20717071	S_Shore		RDMR	NA				NA
cg05106502	-0.0110194	0.00274203	-4.01869	5.85238e-05	-0.025219	0.00284814	-8.85454	8.40328e-19	-0.0178497	0.00197536	-9.03621	1.62202e-19	0.00158084	-0.0178497	0.00197536	6.4507e-17	37	17	46506947	17	43861946	F			NA	TRUE	SKAP1;SKAP1	NM_003726;NM_001075099	Body;Body	chr17:46507344-46507778	N_Shore			TRUE		17:46506343-46508297	Promoter_Associated_Cell_type_specific	NA
cg12570134	-0.0103075	0.00250774	-4.11028	3.9518e-05	-0.0203324	0.00237731	-8.55268	1.20265e-17	-0.0155874	0.00172528	-9.03471	1.64431e-19	0.0148714	-0.0155874	0.00172528	6.52876e-17	37	17	46640347	17	43995346	F	rs76034280		NA	NA	HOXB3	NM_002146	5'UTR	chr17:46641534-46642110	N_Shore		CDMR	NA		17:46639123-46640826	Unclassified	NA
cg00356361	-0.023696	0.00331567	-7.14666	8.89152e-13	-0.0185891	0.0032994	-5.63409	1.75983e-08	-0.02113	0.00233876	-9.0347	1.64458e-19	0.551013	-0.02113	0.00233876	6.52876e-17	37	18	77286260	18	75387248	R			NA	NA	NFATC1;NFATC1;NFATC1;NFATC1	NM_006162;NM_172388;NM_172389;NM_172387	Body;Body;Body;Body	chr18:77286051-77286277	Island			NA	18:75386954-75387568	18:77286122-77287272	Unclassified_Cell_type_specific	TRUE
cg06865845	-0.013606	0.00247331	-5.50112	3.77393e-08	-0.0179794	0.00247145	-7.27483	3.46845e-13	-0.0157943	0.00174824	-9.03443	1.64857e-19	0.457363	-0.0157943	0.00174824	6.53878e-17	37	17	72608711	17	70120306	R			NA	NA	CD300E	NM_181449	3'UTR					NA				NA
cg17652998	-0.00930466	0.00227186	-4.09562	4.21048e-05	-0.0216346	0.00244194	-8.85959	8.03071e-19	-0.0150253	0.00166333	-9.03329	1.66582e-19	0.00107758	-0.0150253	0.00166333	6.59584e-17	37	10	101370592	10	101360582	R			NA	NA	SLC25A28	NM_031212	3'UTR					NA				NA
cg12814335	-0.0269352	0.00357746	-7.52914	5.10763e-14	-0.0172892	0.00321411	-5.37915	7.48373e-08	-0.0215976	0.00239089	-9.03329	1.66592e-19	0.133792	-0.0215976	0.00239089	6.59584e-17	37	17	1466713	17	1413463	F			NA	NA	PITPNA	NM_006224	TSS1500	chr17:1465159-1466312	S_Shore			NA				NA
cg03430597	-0.0175044	0.00337041	-5.19356	2.06316e-07	-0.0244837	0.00324734	-7.53962	4.7135e-14	-0.0211238	0.00233852	-9.033	1.67025e-19	0.328946	-0.0211238	0.00233852	6.60709e-17	37	9	137660514	9	136800335	R			NA	NA	COL5A1	NM_000093	Body	chr9:137660513-137660742	Island			TRUE				NA
cg01141413	-0.0228577	0.00274797	-8.31802	8.94454e-17	-0.0119919	0.00264863	-4.5276	5.96562e-06	-0.0172248	0.00190702	-9.03236	1.68014e-19	0.0173773	-0.0172248	0.00190702	6.64034e-17	37	4	1764152	4	1733950	F			NA	NA				chr4:1765009-1765508	N_Shore			NA				NA
cg20343063	-0.0285087	0.0034492	-8.26531	1.39335e-16	-0.0163551	0.00376501	-4.34398	1.39925e-05	-0.0229629	0.00254329	-9.02885	1.73492e-19	0.0588536	-0.0229629	0.00254329	6.85076e-17	37	11	57089744	11	56846320	F			NA	NA	TNKS1BP1	NM_033396	5'UTR	chr11:57091614-57092831	N_Shore	low-CpG:56846304-56846399		NA		11:57089598-57089986	Unclassified_Cell_type_specific	NA
cg15551881	0.0263003	0.00333087	7.89593	2.88168e-15	0.0182884	0.00394305	4.63814	3.51563e-06	0.0229639	0.00254451	9.02489	1.79875e-19	0.299795	0.0229639	0.00254451	7.09651e-17	37	9	123688715	9	122728536	R			NA	TRUE	TRAF1	NM_005658	5'UTR	chr9:123690771-123691675	N_Shelf			TRUE		9:123688502-123689327	Unclassified	NA
cg07375256	0.0221134	0.00328805	6.72539	1.75121e-11	0.0217821	0.00361948	6.01802	1.76563e-09	0.0219636	0.00243376	9.02457	1.80402e-19	0.997707	0.0219636	0.00243376	7.11099e-17	37	7	99222196	7	99060132	R			NA	NA	ZNF498	NM_145115	Body				CDMR	NA		7:99221207-99222704	Promoter_Associated_Cell_type_specific	NA
cg13080282	-0.0213125	0.00433528	-4.91606	8.83033e-07	-0.0382522	0.0047763	-8.00875	1.15878e-15	-0.0289643	0.00321012	-9.02281	1.83325e-19	0.0317988	-0.0289643	0.00321012	7.21981e-17	37	12	24717178	12	24608445	R			NA	NA				chr12:24714956-24716243	S_Shore		CDMR	NA	12:24608075-24608453			NA
cg03114845	-0.0123609	0.00368497	-3.3544	0.000795362	-0.0214548	0.00248875	-8.62071	6.65377e-18	-0.0186061	0.00206243	-9.02144	1.85639e-19	0.123537	-0.0186061	0.00206243	7.3045e-17	37	12	66270387	12	64556654	R			NA	NA	HMGA2;HMGA2	NM_003484;NM_003483	Body;Body					TRUE				NA
cg09125127	-0.023215	0.00347125	-6.68781	2.26528e-11	-0.0282004	0.00461268	-6.11369	9.73557e-10	-0.0250176	0.0027736	-9.01988	1.88296e-19	0.68874	-0.0250176	0.0027736	7.40249e-17	37	7	2549030	7	2515556	F			NA	NA								TRUE	7:2515238-2515709	7:2547843-2549053	Promoter_Associated_Cell_type_specific	NA
cg09879794	-0.0144465	0.00327327	-4.41347	1.01729e-05	-0.023643	0.00290383	-8.14202	3.88737e-16	-0.0195928	0.00217224	-9.01964	1.88716e-19	0.109846	-0.0195928	0.00217224	7.40934e-17	37	7	128432231	7	128219467	F			NA	NA	CCDC136;CCDC136	NM_022742;NM_022742	1stExon;5'UTR	chr7:128430707-128432003	S_Shore			NA				NA
cg12282267	-0.0214908	0.00284677	-7.5492	4.37939e-14	-0.0150149	0.00289461	-5.18718	2.13502e-07	-0.0183068	0.00202967	-9.01959	1.88803e-19	0.280222	-0.0183068	0.00202967	7.40934e-17	37	17	7219261	17	7159985	F			NA	NA	NEURL4;NEURL4;GPS2	NM_001005408;NM_032442;NM_004489	3'UTR;3'UTR;TSS1500	chr17:7218175-7218960	S_Shore			NA	17:7159952-7160135	17:7218168-7219452	Promoter_Associated	NA
cg13709211	-0.0119682	0.00214492	-5.57977	2.40836e-08	-0.0173548	0.00238334	-7.2817	3.29632e-13	-0.0143786	0.00159434	-9.01858	1.90542e-19	0.24387	-0.0143786	0.00159434	7.471e-17	37	14	101290195	14	100359948	F			NA	NA				chr14:101290523-101290868	N_Shore			TRUE				NA
cg02356435	-0.0277106	0.00482548	-5.74255	9.32608e-09	-0.0367326	0.00519622	-7.0691	1.55941e-12	-0.0318883	0.00353594	-9.01834	1.90968e-19	0.445149	-0.0318883	0.00353594	7.48114e-17	37	3	16925533	3	16900537	R			NA	NA	PLCL2	NM_001144382	TSS1500	chr3:16925381-16926849	Island			NA	3:16900386-16901359	3:16925458-16925923	Promoter_Associated_Cell_type_specific	TRUE
cg06321596	-0.0159576	0.00414368	-3.85107	0.000117605	-0.038621	0.00429486	-8.99237	2.41956e-19	-0.0268834	0.00298204	-9.0151	1.96688e-19	0.000738648	-0.0268834	0.00298204	7.69847e-17	37	16	17562960	16	17470461	F			NA	NA	XYLT1	NM_022166	Body				CDMR	TRUE				TRUE
cg00003345	-0.0193706	0.00321652	-6.02223	1.72034e-09	-0.0242548	0.00357491	-6.78472	1.16309e-11	-0.0215557	0.00239112	-9.01489	1.97075e-19	0.597049	-0.0215557	0.00239112	7.70682e-17	37	1	10816499	1	10739086	R			NA	NA	CASZ1;CASZ1	NM_001079843;NM_017766	5'UTR;5'UTR					TRUE		1:10815770-10816608	Unclassified	TRUE
cg06861736	-0.0166168	0.00279573	-5.94363	2.78778e-09	-0.0166284	0.0024536	-6.77716	1.22559e-11	-0.0166234	0.00184412	-9.01425	1.98225e-19	0.999995	-0.0166234	0.00184412	7.74501e-17	37	22	20918809	22	19248809	F			NA	NA	MED15;MED15	NM_015889;NM_001003891	Body;Body			low-CpG:19248805-19248811		NA		22:20918420-20918992	Unclassified_Cell_type_specific	TRUE
cg22386583	0.0221967	0.00344201	6.44876	1.1277e-10	0.0211513	0.00335744	6.29985	2.97943e-10	0.021661	0.00240341	9.01262	2.01197e-19	0.976645	0.021661	0.00240341	7.85422e-17	37	17	78753756	17	76368351	R			NA	NA	RPTOR;RPTOR	NM_001163034;NM_020761	Body;Body					TRUE	17:76368289-76368495			NA
cg07891911	-0.00984354	0.00352128	-2.79544	0.0051829	-0.0256459	0.0027687	-9.2628	1.99144e-20	-0.0196088	0.00217649	-9.00937	2.07252e-19	0.00198403	-0.0196088	0.00217649	8.08351e-17	37	15	35598798	15	33386090	R			NA	NA								TRUE				NA
cg03653817	-0.0104122	0.00322659	-3.22701	0.00125092	-0.0316064	0.00329801	-9.58349	9.38185e-22	-0.0207774	0.00230638	-9.00865	2.08602e-19	2.61797e-05	-0.0207774	0.00230638	8.12906e-17	37	1	181065498	1	179332121	F	rs73054329		NA	NA								TRUE				TRUE
cg17723958	0.0235104	0.00353589	6.64908	2.94924e-11	0.0265538	0.00435238	6.10098	1.05417e-09	0.0247204	0.00274438	9.00765	2.10518e-19	0.863059	0.0247204	0.00274438	8.19653e-17	37	12	124429295	12	122995248	F	rs76978974		NA	NA	CCDC92	NM_025140	5'UTR					NA	12:122995142-122995282			NA
cg14260530	-0.0143373	0.00310401	-4.61895	3.85684e-06	-0.0227586	0.00284938	-7.98723	1.38008e-15	-0.0189075	0.00209907	-9.00755	2.10719e-19	0.135699	-0.0189075	0.00209907	8.19721e-17	37	9	117157871	9	116197692	R			NA	NA	AKNA	NM_030767	TSS1500	chr9:117160139-117161064	N_Shelf			NA				NA
cg07234388	-0.0182686	0.00321087	-5.68963	1.27315e-08	-0.020851	0.00297582	-7.0068	2.43822e-12	-0.0196578	0.00218259	-9.00662	2.125e-19	0.840316	-0.0196578	0.00218259	8.25929e-17	37	1	156261841	1	154528465	F			NA	NA	TMEM79;TMEM79	NR_026678;NM_032323	Body;3'UTR	chr1:156261199-156261425	S_Shore		RDMR	NA				TRUE
cg02072975	-0.0152639	0.00267944	-5.69668	1.2216e-08	-0.0184641	0.00262749	-7.0273	2.10567e-12	-0.0168954	0.00187601	-9.006	2.13718e-19	0.695163	-0.0168954	0.00187601	8.29938e-17	37	1	45249541	1	45022128	R			NA	NA	BEST4	NM_153274	3'UTR	chr1:45249860-45250352	N_Shore			NA				NA
cg26134090	-0.0199189	0.00295177	-6.7481	1.49793e-11	-0.0147063	0.00240536	-6.11397	9.71854e-10	-0.0167864	0.00186465	-9.00241	2.20815e-19	0.391794	-0.0167864	0.00186465	8.5675e-17	37	4	48909057	4	48603814	R			NA	NA	OCIAD2;OCIAD2	NM_001014446;NM_152398	TSS1500;TSS1500	chr4:48908292-48908850	S_Shore			NA	4:48603058-48603821	4:48908248-48909217	Promoter_Associated	TRUE
cg18219160	-0.0187023	0.00373863	-5.00245	5.66063e-07	-0.0265609	0.00347621	-7.64077	2.15919e-14	-0.0229171	0.00254577	-9.00201	2.2162e-19	0.305787	-0.0229171	0.00254577	8.59127e-17	37	12	120755827	12	119240210	R			NA	NA				chr12:120755346-120755672	S_Shore			NA		12:120754744-120755877	Promoter_Associated	NA
cg00350448	-0.0111362	0.00243873	-4.56638	4.96222e-06	-0.0145074	0.00185225	-7.83227	4.79124e-15	-0.0132741	0.00147504	-8.99914	2.27498e-19	0.545568	-0.0132741	0.00147504	8.81145e-17	37	11	72433866	11	72111514	F			NA	NA	ARAP1;ARAP1;ARAP1	NM_001040118;NM_001135190;NM_015242	Body;TSS1500;TSS1500	chr11:72437676-72438005	N_Shelf			NA		11:72432591-72434003	Promoter_Associated	NA
cg25684105	-0.016834	0.00348598	-4.82906	1.37181e-06	-0.0303767	0.00378116	-8.03371	9.45667e-16	-0.0230562	0.00256297	-8.99589	2.34321e-19	0.0312065	-0.0230562	0.00256297	9.06784e-17	37	12	104613662	12	103137792	F			NA	NA	TXNRD1	NM_001093771	Body	chr12:104609397-104610172	S_Shelf			NA		12:104613505-104614107	Unclassified_Cell_type_specific	TRUE
cg19233663	-0.015658	0.00290831	-5.38388	7.2898e-08	-0.0163033	0.002262	-7.20748	5.69952e-13	-0.0160601	0.00178552	-8.99463	2.37039e-19	0.984777	-0.0160601	0.00178552	9.16507e-17	37	15	68156340	15	65943394	R			NA	NA				chr15:68155872-68156125	S_Shore			TRUE	15:65942772-65943395	15:68155181-68156660	Unclassified	NA
cg04064963	-0.0188564	0.00399459	-4.72049	2.3528e-06	-0.0323204	0.00403338	-8.01321	1.11748e-15	-0.0255233	0.00283822	-8.99273	2.41164e-19	0.0600419	-0.0255233	0.00283822	9.31646e-17	37	6	158243386	6	158163374	R			NA	NA	SNX9	NM_016224	TSS1500	chr6:158243601-158245035	N_Shore			NA				NA
cg14757107	-0.0273869	0.00465516	-5.88314	4.02552e-09	-0.0321557	0.00470327	-6.83689	8.09321e-12	-0.0297468	0.00330857	-8.99083	2.45364e-19	0.771317	-0.0297468	0.00330857	9.47049e-17	37	6	16277615	6	16385594	R			NA	NA	GMPR	NM_006877	Body					TRUE		6:16277000-16277919	Unclassified_Cell_type_specific	TRUE
cg16326402	-0.00980938	0.00220123	-4.45632	8.33783e-06	-0.0179739	0.00218152	-8.23914	1.73447e-16	-0.0139283	0.00154949	-8.98899	2.49521e-19	0.0311107	-0.0139283	0.00154949	9.62261e-17	37	2	158698856	2	158407102	R			NA	NA	ACVR1;ACVR1	NM_001105;NM_001111067	5'UTR;5'UTR					TRUE				NA
cg06647928	-0.0119093	0.00273309	-4.35745	1.31585e-05	-0.0222862	0.00268034	-8.31469	9.19935e-17	-0.0171989	0.00191366	-8.9874	2.53158e-19	0.0253728	-0.0171989	0.00191366	9.75441e-17	37	5	73612203	5	73647959	F		rs34895652	NA	NA								TRUE				TRUE
cg08214927	-0.0332877	0.00425237	-7.82804	4.95534e-15	-0.0194838	0.00387898	-5.02291	5.0895e-07	-0.0257532	0.00286578	-8.98644	2.55365e-19	0.0563687	-0.0257532	0.00286578	9.83096e-17	37	14	91765824	14	90835577	F			NA	NA	CCDC88C	NM_001080414	Body					NA	14:90835527-90835634			NA
cg06043908	-0.0205152	0.00343268	-5.97645	2.28058e-09	-0.0190729	0.00283906	-6.71802	1.84214e-11	-0.0196587	0.00218775	-8.98581	2.56829e-19	0.94893	-0.0196587	0.00218775	9.87879e-17	37	8	49467831	8	49630384	R			NA	NA				chr8:49468683-49468959	N_Shore		RDMR	NA				TRUE
cg25544461	-0.0203346	0.00315005	-6.45531	1.07997e-10	-0.0167499	0.00265485	-6.30917	2.80543e-10	-0.0182386	0.00203003	-8.9844	2.60147e-19	0.684833	-0.0182386	0.00203003	9.99054e-17	37	7	73894573	7	73532509	R		rs77654770	NA	NA	GTF2IRD1;GTF2IRD1	NM_016328;NM_005685	5'UTR;5'UTR	chr7:73894815-73895110	N_Shore			TRUE				TRUE
cg04931539	-0.0257579	0.00406393	-6.33818	2.32498e-10	-0.0275068	0.00431518	-6.37443	1.83643e-10	-0.02658	0.00295847	-8.98437	2.60232e-19	0.957408	-0.02658	0.00295847	9.99054e-17	37	20	62078522	20	61548966	F		rs79611465	NA	NA	KCNQ2;KCNQ2;KCNQ2;KCNQ2;KCNQ2	NM_172108;NM_172106;NM_172107;NM_172109;NM_004518	Body;Body;Body;Body;Body	chr20:62079615-62079912	N_Shore			NA				NA
cg27582013	-0.0253484	0.00389066	-6.51518	7.26023e-11	-0.0229568	0.00370134	-6.20228	5.56514e-10	-0.024093	0.00268168	-8.98429	2.60407e-19	0.905584	-0.024093	0.00268168	9.99054e-17	37	1	17290228	1	17162815	F			NA	NA	CROCC	NM_014675	Body	chr1:17292904-17293115	N_Shelf			NA		1:17289965-17290300	Unclassified_Cell_type_specific	NA
cg06362985	-0.0271566	0.0044234	-6.13929	8.28913e-10	-0.0374142	0.00557393	-6.71236	1.91504e-11	-0.0311203	0.00346491	-8.98157	2.66926e-19	0.35381	-0.0311203	0.00346491	1.02318e-16	37	12	70132208	12	68418475	R			NA	TRUE	RAB3IP;RAB3IP;RAB3IP;RAB3IP	NM_175623;NM_022456;NM_175625;NM_175624	TSS1500;TSS1500;TSS1500;TSS1500	chr12:70132340-70133559	N_Shore			NA				NA
cg15476723	-0.0183986	0.00343633	-5.35414	8.59633e-08	-0.0236745	0.00324549	-7.29458	2.99586e-13	-0.0211871	0.00235949	-8.97953	2.71935e-19	0.536365	-0.0211871	0.00235949	1.04148e-16	37	19	48116808	19	52808620	F	rs73940900	rs73940899	NA	NA	GLTSCR1	NM_015711	5'UTR	chr19:48111351-48113685	S_Shelf			TRUE				TRUE
cg01194538	-0.0174952	0.00322673	-5.42196	5.89501e-08	-0.0253935	0.00345498	-7.34983	1.98466e-13	-0.0211748	0.00235821	-8.97921	2.7272e-19	0.247665	-0.0211748	0.00235821	1.0436e-16	37	22	43043270	22	41373214	F			NA	NA	CYB5R3;CYB5R3;CYB5R3	NM_007326;NM_000398;NM_001129819	TSS1500;Body;TSS1500	chr22:43045009-43045679	N_Shore			NA		22:43043192-43043347	Unclassified_Cell_type_specific	NA
cg05347914	-0.01508	0.00235233	-6.41068	1.44872e-10	-0.0149239	0.00237456	-6.28492	3.28032e-10	-0.0150027	0.00167115	-8.97746	2.77087e-19	0.99891	-0.0150027	0.00167115	1.0594e-16	37	17	38521067	17	35774593	R	rs35635906		NA	NA	GJD3	NM_152219	TSS200	chr17:38518965-38520264	S_Shore			NA				NA
cg13499923	-0.0179131	0.00381405	-4.69662	2.64505e-06	-0.0341783	0.0041822	-8.17233	3.02485e-16	-0.0252984	0.00281812	-8.97706	2.78104e-19	0.0161018	-0.0252984	0.00281812	1.06237e-16	37	1	108594260	1	108395783	R			NA	NA								TRUE		1:108593907-108594288	Unclassified_Cell_type_specific	NA
cg26701785	-0.0326687	0.00446157	-7.32225	2.43844e-13	-0.024601	0.00460843	-5.33825	9.38491e-08	-0.0287654	0.00320547	-8.97386	2.86289e-19	0.453388	-0.0287654	0.00320547	1.0927e-16	37	6	158448455	6	158368443	F		rs11970715	NA	NA	SYNJ2	NM_003898	Body					TRUE	6:158368422-158368590	6:158447128-158448536	Promoter_Associated	NA
cg07081759	0.0267426	0.00295348	9.05461	1.37061e-19	0.0109231	0.00316982	3.44596	0.000569031	0.0193911	0.00216086	8.97376	2.86573e-19	0.00127332	0.0193911	0.00216086	1.09285e-16	37	10	126330905	10	126320895	F			NA	NA	FAM53B	NM_014661	Body					NA	10:126320835-126320925	10:126330522-126330924	Promoter_Associated	NA
cg04689048	-0.0212264	0.00362749	-5.85154	4.87027e-09	-0.0236585	0.00346874	-6.82048	9.07358e-12	-0.0224968	0.00250701	-8.97356	2.87087e-19	0.889228	-0.0224968	0.00250701	1.09387e-16	37	19	46999289	19	51691129	R			NA	NA	PNMAL2	NM_020709	TSS200	chr19:46999028-46999290	Island			NA		19:46998994-46999364	Unclassified_Cell_type_specific	TRUE
cg19689330	-0.0114672	0.00347417	-3.30069	0.00096448	-0.0301645	0.00327234	-9.21801	3.02668e-20	-0.0213747	0.00238205	-8.97322	2.87977e-19	0.000464847	-0.0213747	0.00238205	1.09633e-16	37	6	5512308	6	5457307	F			NA	NA	FARS2	NM_006567	Body					TRUE				NA
cg01188914	-0.0114835	0.00240778	-4.76932	1.84845e-06	-0.0204638	0.00255198	-8.01877	1.06809e-15	-0.0157127	0.00175132	-8.97195	2.91305e-19	0.037794	-0.0157127	0.00175132	1.10805e-16	37	22	22306263	22	20636263	R			NA	NA	PPM1F	NM_014634	5'UTR	chr22:22306554-22307402	N_Shore			NA		22:22306231-22307778	Promoter_Associated	NA
cg06339657	-0.0224215	0.00415017	-5.40255	6.57007e-08	-0.0258891	0.00360161	-7.18818	6.56585e-13	-0.0243994	0.00272014	-8.96991	2.96751e-19	0.819467	-0.0243994	0.00272014	1.1278e-16	37	5	76505932	5	76541688	R			NA	TRUE	PDE8B;PDE8B;PDE8B;PDE8B;PDE8B	NM_001029851;NM_001029854;NM_001029852;NM_003719;NM_001029853	TSS1500;TSS1500;TSS1500;TSS1500;TSS1500	chr5:76506029-76507189	N_Shore			NA				NA
cg12258344	-0.00910248	0.00224561	-4.05345	5.04678e-05	-0.0212135	0.00240927	-8.80496	1.30898e-18	-0.0147327	0.0016427	-8.9686	3.00298e-19	0.0011581	-0.0147327	0.0016427	1.14031e-16	37	2	47550528	2	47404032	R			NA	NA								TRUE		2:47550224-47551053	Unclassified	NA
cg00277397	-0.0227908	0.00338298	-6.7369	1.61798e-11	-0.021504	0.00362972	-5.92442	3.13403e-09	-0.0221926	0.00247476	-8.96757	3.03123e-19	0.966929	-0.0221926	0.00247476	1.15005e-16	37	7	71800412	7	71438348	R			NA	NA	CALN1;CALN1	NM_001017440;NM_031468	5'UTR;Body	chr7:71800757-71802768	N_Shore		RDMR	NA				NA
cg13494428	-0.0188735	0.00340367	-5.54504	2.93892e-08	-0.024722	0.00345868	-7.14782	8.81642e-13	-0.0217509	0.00242597	-8.96584	3.07936e-19	0.483693	-0.0217509	0.00242597	1.16732e-16	37	1	19639494	1	19512081	R		rs2231191	NA	NA	AKR7A2;PQLC2;PQLC2;PQLC2	NM_003689;NM_001040126;NM_001040125;NM_017765	TSS1500;5'UTR;5'UTR;5'UTR	chr1:19638207-19639309	S_Shore			NA				NA
cg15139254	-0.0224078	0.00424816	-5.27469	1.32978e-07	-0.0303398	0.00411707	-7.36928	1.71547e-13	-0.0264981	0.00295647	-8.96275	3.16673e-19	0.407017	-0.0264981	0.00295647	1.19942e-16	37	17	72829938	17	70341533	R			NA	NA	TMEM104	NM_017728	Body	chr17:72832055-72832650	N_Shelf			NA				TRUE
cg05839709	-0.0334897	0.0050025	-6.6946	2.16257e-11	-0.027963	0.00465009	-6.01344	1.81631e-09	-0.0305249	0.00340589	-8.96239	3.17729e-19	0.720801	-0.0305249	0.00340589	1.2024e-16	37	11	109962727	11	109467937	R			NA	NA	ZC3H12C	NM_033390	TSS1500	chr11:109963240-109964677	N_Shore			NA				NA
cg16014060	-0.0162937	0.00346243	-4.70586	2.52795e-06	-0.0230103	0.00296262	-7.76688	8.04438e-15	-0.0201714	0.00225105	-8.96086	3.22148e-19	0.337482	-0.0201714	0.00225105	1.21809e-16	37	14	69020214	14	68089967	R			NA	NA	RAD51L1	NM_133509	Body					TRUE				NA
cg25109663	-0.0198111	0.00317137	-6.24684	4.18828e-10	-0.020638	0.0032118	-6.4257	1.31268e-10	-0.0202193	0.00225666	-8.95986	3.25096e-19	0.983358	-0.0202193	0.00225666	1.22762e-16	37	3	114102785	3	115585475	F			NA	NA	ZBTB20;ZBTB20;ZBTB20;ZBTB20;ZBTB20;ZBTB20;ZBTB20	NM_001164345;NM_001164346;NM_001164347;NM_001164344;NM_015642;NM_001164342;NM_001164343	5'UTR;5'UTR;5'UTR;5'UTR;5'UTR;TSS1500;5'UTR					NA		3:114102192-114103467	Unclassified	TRUE
cg23744638	-0.0283135	0.00469147	-6.03511	1.5885e-09	-0.0403165	0.00591989	-6.81035	9.73641e-12	-0.0329439	0.00367685	-8.95982	3.25221e-19	0.282928	-0.0329439	0.00367685	1.22762e-16	37	11	10323902	11	10280478	R			NA	NA				chr11:10324353-10324828	N_Shore			NA				NA
cg26436136	-0.0123762	0.00265584	-4.65999	3.16229e-06	-0.0148449	0.00193099	-7.68772	1.49782e-14	-0.0139912	0.00156181	-8.95831	3.29707e-19	0.753799	-0.0139912	0.00156181	1.2435e-16	37	3	182970675	3	184453369	F			NA	NA	MCF2L2;B3GNT5	NM_015078;NM_032047	Body;TSS1500	chr3:182971429-182972635	N_Shore			NA		3:182970645-182972632	Unclassified_Cell_type_specific	NA
cg15349696	0.0325149	0.003976	8.17779	2.89089e-16	0.0202072	0.00488203	4.1391	3.4867e-05	0.0276069	0.00308294	8.95474	3.40537e-19	0.148	0.0276069	0.00308294	1.28326e-16	37	17	80545434	17	78138723	R			NA	NA	FOXK2	NM_004514	Body	chr17:80545433-80545658	Island			NA	17:78138688-78139218			NA
cg14507146	-0.0065139	0.00245093	-2.65772	0.0078671	-0.0204789	0.00214051	-9.56732	1.09713e-21	-0.0144363	0.00161222	-8.95429	3.41917e-19	0.000100149	-0.0144363	0.00161222	1.28737e-16	37	5	34043333	5	34079090	F			NA	NA	C1QTNF3;C1QTNF3	NM_181435;NM_030945	TSS200;TSS200					NA				NA
cg11719157	-0.0326803	0.00400929	-8.15113	3.60535e-16	-0.0171781	0.00367552	-4.67364	2.95912e-06	-0.0242571	0.00270931	-8.95324	3.45194e-19	0.0172206	-0.0242571	0.00270931	1.29861e-16	37	17	1466715	17	1413465	F			NA	TRUE	PITPNA	NM_006224	TSS1500	chr17:1465159-1466312	S_Shore			NA				NA
cg22847608	-0.0157651	0.0024716	-6.37849	1.78839e-10	-0.015013	0.00238865	-6.28516	3.27511e-10	-0.0153762	0.00171761	-8.95213	3.48698e-19	0.976348	-0.0153762	0.00171761	1.31069e-16	37	22	27017854	22	25347854	R			NA	NA	CRYBA4	NM_001886	TSS200					NA				NA
cg18990050	-0.0128312	0.0033643	-3.81392	0.000136778	-0.0246775	0.00289393	-8.52733	1.4976e-17	-0.0196397	0.00219393	-8.95184	3.49608e-19	0.0283537	-0.0196397	0.00219393	1.313e-16	37	7	1163642	7	1130168	F			NA	NA	C7orf50;C7orf50;C7orf50	NM_001134395;NM_032350;NM_001134396	Body;Body;Body					TRUE	7:1129982-1130209	7:1163254-1164103	Unclassified_Cell_type_specific	TRUE
cg02344113	-0.0188864	0.00252246	-7.4873	7.03027e-14	-0.0106286	0.00191381	-5.55361	2.79834e-08	-0.0136455	0.00152465	-8.94988	3.55863e-19	0.0333418	-0.0136455	0.00152465	1.33536e-16	37	5	175624219	5	175556825	F		rs2878299	NA	NA				chr5:175625966-175626485	N_Shore			NA				NA
cg04622454	-0.0149476	0.00265557	-5.62879	1.81474e-08	-0.0228381	0.00316523	-7.21532	5.3809e-13	-0.0182073	0.0020344	-8.94969	3.56483e-19	0.161447	-0.0182073	0.0020344	1.33657e-16	37	9	140349128	9	139468949	R			NA	NA	NELF;NELF;NELF;NELF	NM_001130969;NM_015537;NM_001130971;NM_001130970	Body;Body;Body;Body	chr9:140349704-140349970	N_Shore			NA		9:140348122-140349146	Unclassified	NA
cg13702235	-0.0164708	0.00370107	-4.45027	8.57635e-06	-0.0247703	0.00311575	-7.95	1.86511e-15	-0.0213279	0.00238357	-8.94787	3.62391e-19	0.22959	-0.0213279	0.00238357	1.35757e-16	37	4	159689189	4	159908639	R			NA	NA	FNIP2	NM_020840	TSS1500	chr4:159689700-159690823	N_Shore			NA				NA
cg01807748	-0.00696543	0.00192002	-3.62779	0.000285854	-0.0179713	0.00197495	-9.09964	9.06298e-20	-0.0123132	0.00137667	-8.9442	3.74656e-19	0.00034127	-0.0123132	0.00137667	1.40234e-16	37	1	94534645	1	94307233	R			NA	NA	ABCA4	NM_000350	Body					TRUE				NA
cg18212762	-0.0134961	0.00228135	-5.91584	3.30181e-09	-0.0161263	0.00238752	-6.75442	1.43407e-11	-0.0147514	0.00164941	-8.94343	3.7726e-19	0.728196	-0.0147514	0.00164941	1.4109e-16	37	11	64556654	11	64313230	R			NA	NA	MAP4K2	NM_004579	3'UTR					NA				NA
cg07298299	-0.00959069	0.00312447	-3.06955	0.00214384	-0.0238064	0.00261803	-9.09325	9.61236e-20	-0.0179426	0.0020067	-8.94133	3.84515e-19	0.00228601	-0.0179426	0.0020067	1.43683e-16	37	11	45943237	11	45899813	R			NA	NA	GYLTL1B;GYLTL1B	NM_152312;NM_152312	1stExon;5'UTR	chr11:45943513-45944852	N_Shore			NA				TRUE
cg23017915	-0.0101315	0.00201858	-5.01914	5.19022e-07	-0.0148033	0.00195197	-7.58377	3.35666e-14	-0.0125457	0.00140321	-8.94077	3.86479e-19	0.250574	-0.0125457	0.00140321	1.44296e-16	37	3	149374535	3	150857225	R			NA	NA	WWTR1;WWTR1;WWTR1	NM_015472;NM_001168278;NM_001168280	Body;Body;Body	chr3:149374709-149376300	N_Shore		CDMR	NA				NA
cg04177945	-0.011995	0.00362725	-3.30691	0.000943319	-0.0328989	0.00354828	-9.2718	1.83032e-20	-0.022677	0.00253647	-8.94037	3.87863e-19	0.000206373	-0.022677	0.00253647	1.44584e-16	37	14	35838240	14	34907991	R			NA	NA				chr14:35838239-35838628	Island			NA	14:34907991-34908992			NA
cg08643824	-0.0145194	0.00353418	-4.10828	3.98622e-05	-0.0278644	0.0033154	-8.40453	4.29581e-17	-0.0216177	0.00241799	-8.94036	3.87899e-19	0.0225506	-0.0216177	0.00241799	1.44584e-16	37	11	58294523	11	58051099	F		rs11543064	NA	NA	LPXN;LPXN	NM_001143995;NM_004811	3'UTR;3'UTR					NA				NA
cg25913647	-0.00996223	0.00272687	-3.65335	0.000258836	-0.0228203	0.00257865	-8.84972	8.77403e-19	-0.0167502	0.00187359	-8.94017	3.88567e-19	0.0028259	-0.0167502	0.00187359	1.44711e-16	37	5	76248131	5	76283887	F		rs75604502	NA	NA	CRHBP	NM_001882	TSS1500	chr5:76249435-76250528	N_Shore			NA				NA
cg08726667	-0.0120783	0.00290213	-4.16189	3.15625e-05	-0.0253252	0.00296864	-8.53089	1.4522e-17	-0.0185517	0.00207523	-8.93958	3.9066e-19	0.0061536	-0.0185517	0.00207523	1.45369e-16	37	16	28573379	16	28480880	R			NA	NA	CCDC101	NM_138414	5'UTR					TRUE				NA
cg14064762	0.0219878	0.00272301	8.07481	6.75798e-16	0.012088	0.00260317	4.64358	3.42421e-06	0.0168153	0.00188166	8.93641	4.02024e-19	0.0316494	0.0168153	0.00188166	1.49473e-16	37	9	123688745	9	122728566	F			NA	NA	TRAF1	NM_005658	5'UTR	chr9:123690771-123691675	N_Shelf			TRUE		9:123688502-123689327	Unclassified	TRUE
cg00020991	-0.0249781	0.00359567	-6.94671	3.73906e-12	-0.0200814	0.00352257	-5.70077	1.19264e-08	-0.0224794	0.00251628	-8.9336	4.12359e-19	0.62302	-0.0224794	0.00251628	1.53188e-16	37	4	169930429	4	170167004	R			NA	NA	CBR4	NM_032783	Body	chr4:169930790-169931607	N_Shore			NA				NA
cg18121862	-0.0239952	0.00404245	-5.93581	2.92397e-09	-0.0279502	0.00416576	-6.70952	1.95268e-11	-0.0259133	0.00290106	-8.93237	4.16973e-19	0.792856	-0.0259133	0.00290106	1.54773e-16	37	14	101195312	14	100265065	R			NA	NA	DLK1	NM_003836	Body	chr14:101192851-101193499	S_Shore			NA				NA
cg05242244	-0.0130433	0.00243286	-5.36128	8.26326e-08	-0.0165821	0.00229618	-7.22159	5.13817e-13	-0.0149149	0.00166988	-8.93173	4.19408e-19	0.571487	-0.0149149	0.00166988	1.55547e-16	37	12	53553086	12	51839353	R			NA	NA	CSAD	NM_015989	Body					TRUE		12:53552952-53553629	Unclassified	NA
cg01525376	-0.00183261	0.00246859	-0.742372	0.457862	-0.0194691	0.00183935	-10.5848	3.50618e-26	-0.0131731	0.00147494	-8.93129	4.21083e-19	7.4657e-08	-0.0131731	0.00147494	1.56038e-16	37	1	32716212	1	32488799	R			NA	TRUE	LCK	NM_005356	TSS1500	chr1:32713918-32714186	S_Shelf			NA		1:32715300-32716350	Promoter_Associated	NA
cg24134897	-0.0378515	0.0051576	-7.33898	2.15221e-13	-0.0315486	0.00612684	-5.14925	2.61534e-07	-0.0352375	0.00394569	-8.93062	4.23612e-19	0.733672	-0.0352375	0.00394569	1.56845e-16	37	11	859670	11	849670	F			NA	NA	TSPAN4;TSPAN4;TSPAN4;TSPAN4;TSPAN4;TSPAN4;TSPAN4	NM_001025239;NM_001025237;NM_001025234;NM_001025235;NM_001025236;NM_001025238;NM_003271	5'UTR;Body;Body;Body;Body;Body;Body	chr11:858575-858932	S_Shore			TRUE		11:859646-859800	Unclassified_Cell_type_specific	TRUE
cg09027133	-0.0191691	0.0037435	-5.12062	3.04537e-07	-0.0289315	0.00383817	-7.53783	4.77872e-14	-0.0239284	0.0026799	-8.92883	4.30525e-19	0.190569	-0.0239284	0.0026799	1.59272e-16	37	1	25945042	1	25817629	F			NA	NA	MAN1C1	NM_020379	Body	chr1:25942661-25943191	S_Shore		RDMR	NA				NA
cg07181952	-0.0155001	0.00235834	-6.57246	4.94902e-11	-0.0148977	0.00246694	-6.03895	1.55123e-09	-0.0152125	0.0017047	-8.92384	4.50381e-19	0.984543	-0.0152125	0.0017047	1.6648e-16	37	1	1239999	1	1229862	F			NA	NA	ACAP3	NM_030649	Body	chr1:1242400-1245185	N_Shelf			NA				NA
cg01821751	-0.0187364	0.00328687	-5.70038	1.19544e-08	-0.0212625	0.00308696	-6.88785	5.66435e-12	-0.0200786	0.00225017	-8.92317	4.53148e-19	0.854777	-0.0200786	0.00225017	1.67363e-16	37	17	56071745	17	53426744	F			NA	NA								TRUE				NA
cg04389164	-0.011277	0.00219987	-5.12621	2.95633e-07	-0.0169843	0.00225713	-7.52476	5.28155e-14	-0.0140574	0.0015754	-8.92307	4.53555e-19	0.194077	-0.0140574	0.0015754	1.67375e-16	37	16	4377470	16	4317471	R			NA	NA				chr16:4377508-4378162	N_Shore			NA		16:4377260-4379032	Unclassified	TRUE
cg18436214	-0.0172672	0.0036286	-4.75864	1.94905e-06	-0.0386075	0.00460741	-8.37944	5.31779e-17	-0.0254365	0.00285068	-8.92295	4.54011e-19	0.00133303	-0.0254365	0.00285068	1.67401e-16	37	10	77268489	10	76938495	R			NA	NA								TRUE				NA
cg08409562	-0.0202382	0.00303626	-6.6655	2.63759e-11	-0.0185223	0.00311557	-5.9451	2.76296e-09	-0.0194024	0.00217446	-8.92287	4.54377e-19	0.925163	-0.0194024	0.00217446	1.67401e-16	37	6	31737885	6	31845864	R			NA	NA	C6orf27	NM_025258	Body					NA		6:31737524-31738019	Unclassified	NA
cg24807889	-0.0172892	0.00294563	-5.86944	4.37272e-09	-0.0195827	0.00290409	-6.74313	1.55009e-11	-0.0184522	0.00206803	-8.9226	4.55484e-19	0.85752	-0.0184522	0.00206803	1.67655e-16	37	1	1135955	1	1125818	R			NA	NA				chr1:1136360-1137156	N_Shore			NA		1:1135946-1137292	Unclassified	NA
cg08530064	-0.0310062	0.00451053	-6.87418	6.2346e-12	-0.0277081	0.00485252	-5.71005	1.12942e-08	-0.0294775	0.00330372	-8.92251	4.5582e-19	0.883458	-0.0294775	0.00330372	1.67655e-16	37	7	150598393	7	150229326	F	rs34817339		NA	NA								TRUE				NA
cg10917602	-0.0311541	0.00459683	-6.77731	1.22434e-11	-0.0285348	0.00490658	-5.81563	6.04065e-09	-0.0299298	0.00335461	-8.92198	4.58032e-19	0.926923	-0.0299298	0.00335461	1.6833e-16	37	16	30996630	16	30904131	R			NA	TRUE	HSD3B7;HSD3B7;HSD3B7	NM_025193;NM_001142778;NM_001142777	5'UTR;5'UTR;5'UTR					NA		16:30995842-30996942	Gene_Associated	NA
cg20793665	-0.0173918	0.0032242	-5.39416	6.88453e-08	-0.0232777	0.00322297	-7.22243	5.10667e-13	-0.0203359	0.00227942	-8.92152	4.5993e-19	0.434543	-0.0203359	0.00227942	1.68888e-16	37	2	232549224	2	232257468	R			NA	NA				chr2:232545347-232546143	S_Shelf			NA		2:232548957-232549390	Unclassified_Cell_type_specific	NA
cg13895322	-0.0170716	0.00225288	-7.57769	3.51767e-14	-0.0100346	0.00190163	-5.27686	1.31419e-07	-0.0129624	0.00145316	-8.92016	4.65631e-19	0.0579202	-0.0129624	0.00145316	1.7084e-16	37	12	6877740	12	6748001	R			NA	NA	PTMS	NM_002824	Body	chr12:6875481-6876923	S_Shore			NA		12:6877564-6877790	Unclassified_Cell_type_specific	NA
cg03758021	-0.018133	0.00299859	-6.04718	1.47404e-09	-0.0164307	0.00250136	-6.56873	5.07473e-11	-0.0171292	0.0019208	-8.91776	4.75797e-19	0.909358	-0.0171292	0.0019208	1.74427e-16	37	20	62208140	20	61678584	R			NA	NA				chr20:62209387-62209643	N_Shore			NA				NA
cg02318784	0.0176702	0.00295879	5.97211	2.34211e-09	0.0167595	0.00253029	6.62357	3.50634e-11	0.0171442	0.00192301	8.91532	4.86403e-19	0.973012	0.0171442	0.00192301	1.78168e-16	37	15	27213174	15	24795920	F			NA	NA				chr15:27212902-27213396	Island			NA	15:24795649-24796118			NA
cg06661266	-0.0298561	0.0046938	-6.36075	2.00767e-10	-0.0295358	0.00472815	-6.2468	4.18958e-10	-0.0296971	0.00333109	-8.91512	4.87296e-19	0.998845	-0.0296971	0.00333109	1.78349e-16	37	3	134027721	3	135510411	R			NA	NA				chr3:134031662-134032591	N_Shelf			TRUE		3:134026432-134027732	Unclassified	NA
cg08133584	-0.0173766	0.00343858	-5.05344	4.33926e-07	-0.029195	0.00379236	-7.69839	1.37792e-14	-0.022709	0.00254735	-8.91474	4.88979e-19	0.069602	-0.022709	0.00254735	1.78757e-16	37	16	609679	16	549680	R			NA	NA	C16orf11	NM_145270	TSS1500	chr16:609772-611178	N_Shore			NA	16:549662-551479	16:609627-609927	Unclassified_Cell_type_specific	NA
cg19827511	-0.0130153	0.0023662	-5.50049	3.78733e-08	-0.0144249	0.00205196	-7.02985	2.06761e-12	-0.0138199	0.00155024	-8.91468	4.89213e-19	0.903673	-0.0138199	0.00155024	1.78757e-16	37	14	93580644	14	92650397	R			NA	NA	ITPK1;ITPK1;ITPK1	NM_001142593;NM_014216;NM_001142594	Body;Body;Body	chr14:93581083-93582797	N_Shore		RDMR	TRUE				NA
cg12596182	-0.0220973	0.00388898	-5.68203	1.33106e-08	-0.0211248	0.00307417	-6.8717	6.34394e-12	-0.0214988	0.00241168	-8.91444	4.90276e-19	0.980942	-0.0214988	0.00241168	1.78998e-16	37	12	70082885	12	68369152	R			NA	NA	BEST3;BEST3;BEST3	NM_032735;NM_152439;NM_152439	Body;5'UTR;1stExon					TRUE				TRUE
cg15826479	-0.0165606	0.00327574	-5.05553	4.29197e-07	-0.02011	0.00272151	-7.38927	1.47632e-13	-0.0186605	0.00209332	-8.91432	4.90803e-19	0.706593	-0.0186605	0.00209332	1.79044e-16	37	17	78806493	17	76421088	R			NA	NA	RPTOR;RPTOR	NM_001163034;NM_020761	Body;Body				RDMR	TRUE		17:78806355-78807389	Promoter_Associated	NA
cg03178042	-0.0195266	0.0039413	-4.95435	7.25713e-07	-0.0259262	0.00345221	-7.51003	5.91117e-14	-0.0231479	0.00259688	-8.91372	4.93498e-19	0.474285	-0.0231479	0.00259688	1.7988e-16	37	16	68544012	16	67101513	R			NA	NA				chr16:68543925-68544303	Island			NA	16:67101500-67101854	16:68543572-68545045	Unclassified	TRUE
cg14983777	-0.0244984	0.00580273	-4.22187	2.42279e-05	-0.0392271	0.00485029	-8.08759	6.08551e-16	-0.0331692	0.00372146	-8.91295	4.96938e-19	0.15011	-0.0331692	0.00372146	1.80848e-16	37	7	1052392	7	1018918	R			NA	NA	C7orf50;C7orf50;C7orf50	NM_001134395;NM_032350;NM_001134396	Body;Body;Body	chr7:1052387-1052736	Island			NA	7:1018513-1019389			NA
cg04724477	-0.015021	0.00288612	-5.20455	1.94463e-07	-0.0211091	0.00285674	-7.38923	1.47678e-13	-0.0180962	0.00203033	-8.91294	4.96966e-19	0.325036	-0.0180962	0.00203033	1.80848e-16	37	8	124780013	8	124849194	F			NA	NA	FAM91A1	NM_144963	TSS1500	chr8:124780286-124781265	N_Shore			NA		8:124779913-124781644	Promoter_Associated	NA
cg03359540	-0.023937	0.00409978	-5.83861	5.26378e-09	-0.0343174	0.00495598	-6.92444	4.37708e-12	-0.0281545	0.00315899	-8.9125	4.98949e-19	0.271908	-0.0281545	0.00315899	1.81421e-16	37	6	2750213	6	2695212	R			NA	NA	MYLK4	NM_001012418	5'UTR					NA		6:2749914-2750563	Unclassified	NA
cg16290275	-0.0128844	0.0025997	-4.95612	7.19158e-07	-0.0181616	0.00240481	-7.55219	4.27993e-14	-0.0157282	0.00176534	-8.90944	5.12894e-19	0.329473	-0.0157282	0.00176534	1.8634e-16	37	1	208042910	1	206109533	F			NA	NA				chr1:208041862-208042718	S_Shore			TRUE		1:208042363-208043146	Promoter_Associated	NA
cg01128109	-0.0172825	0.00279716	-6.17857	6.46828e-10	-0.0200927	0.00311365	-6.45309	1.09591e-10	-0.0185375	0.00208081	-8.90878	5.15961e-19	0.798203	-0.0185375	0.00208081	1.87301e-16	37	1	89989507	1	89762095	F	rs359921		NA	NA	LRRC8B	NM_001134476	TSS1500	chr1:89989810-89990986	N_Shore		RDMR	NA				NA
cg27565899	-0.00615645	0.00224585	-2.74125	0.00612056	-0.0228216	0.00229637	-9.93814	2.84082e-23	-0.0143037	0.00160562	-8.90854	5.17111e-19	1.42756e-06	-0.0143037	0.00160562	1.87566e-16	37	1	110166664	1	109968187	R			NA	NA	AMPD2;AMPD2;AMPD2	NM_139156;NM_004037;NM_203404	Body;Body;TSS1500	chr1:110162464-110162716	S_Shelf			NA		1:110166153-110166793	Promoter_Associated	NA
cg05418765	-0.0165633	0.00388402	-4.26447	2.00382e-05	-0.026099	0.00324479	-8.04336	8.74093e-16	-0.0221794	0.00249016	-8.90681	5.25206e-19	0.169487	-0.0221794	0.00249016	1.90347e-16	37	11	46271147	11	46227723	R			NA	NA								TRUE				NA
cg09725874	-0.0135361	0.00294957	-4.58917	4.45005e-06	-0.0228642	0.00287227	-7.96032	1.71602e-15	-0.018324	0.00205779	-8.90469	5.35337e-19	0.0767823	-0.018324	0.00205779	1.93861e-16	37	1	27480106	1	27352693	R			NA	NA	SLC9A1	NM_003047	Body	chr1:27481345-27481742	N_Shore			TRUE				NA
cg24856658	-0.0283873	0.00454542	-6.24525	4.2313e-10	-0.0296919	0.00467705	-6.34843	2.17529e-10	-0.029021	0.00325964	-8.90312	5.42967e-19	0.980193	-0.029021	0.00325964	1.96464e-16	37	5	78533917	5	78569673	R			NA	NA	JMY	NM_152405	Body	chr5:78531531-78533495	S_Shore			NA		5:78533811-78533941	Promoter_Associated	NA
cg18147605	-0.020182	0.00256033	-7.88257	3.20708e-15	-0.0114321	0.00236128	-4.84146	1.28889e-06	-0.0154537	0.00173579	-8.903	5.43568e-19	0.0426113	-0.0154537	0.00173579	1.96522e-16	37	12	6663049	12	6533310	R			NA	NA	IFFO1;IFFO1	NM_080730;NM_001039670	Body;Body	chr12:6664425-6665336	N_Shore		RDMR	NA				NA
cg08443357	-0.0130961	0.00282964	-4.62817	3.68904e-06	-0.0228265	0.00286104	-7.97838	1.48269e-15	-0.0179076	0.00201187	-8.90097	5.53604e-19	0.0537394	-0.0179076	0.00201187	1.99988e-16	37	20	1310000	20	1258000	R			NA	NA	SDCBP2	NM_080489	TSS200	chr20:1305899-1306554	S_Shelf			NA				NA
cg00122854	-0.0201245	0.00322399	-6.24213	4.31649e-10	-0.0190136	0.00299509	-6.34823	2.17805e-10	-0.0195282	0.00219431	-8.89947	5.6116e-19	0.968632	-0.0195282	0.00219431	2.02553e-16	37	2	218898491	2	218606736	R			NA	NA				chr2:218898490-218898835	Island			NA				NA
cg04986004	-0.0255847	0.00359822	-7.11037	1.15731e-12	-0.0189318	0.003432	-5.51625	3.4631e-08	-0.022101	0.00248348	-8.89923	5.62355e-19	0.408588	-0.022101	0.00248348	2.0282e-16	37	5	136984794	5	137012693	R			NA	NA	MIR874;KLHL3	NR_030588;NM_017415	TSS1500;Body					NA				NA
cg24438909	-0.0123226	0.00224486	-5.48925	4.03638e-08	-0.0159289	0.00224492	-7.09552	1.28864e-12	-0.0141257	0.00158738	-8.89876	5.64722e-19	0.524572	-0.0141257	0.00158738	2.03509e-16	37	1	156828693	1	155095317	F			NA	NA	NTRK1;INSRR	NM_001007792;NM_014215	Body;TSS200	chr1:156828804-156831102	N_Shore			TRUE				NA
cg13095737	-0.0216353	0.00375459	-5.76234	8.29545e-09	-0.0259183	0.00379596	-6.82788	8.61814e-12	-0.0237533	0.0026694	-8.89837	5.66743e-19	0.724867	-0.0237533	0.0026694	2.04072e-16	37	5	177034964	5	176967570	R			NA	NA	B4GALT7	NM_007255	Body	chr5:177035351-177035660	N_Shore			TRUE		5:177033722-177035311	Unclassified	NA
cg23323879	-0.0138386	0.00251638	-5.49941	3.81066e-08	-0.0146835	0.00209819	-6.99818	2.59313e-12	-0.014337	0.00161149	-8.89671	5.75252e-19	0.967297	-0.014337	0.00161149	2.06969e-16	37	15	65504534	15	63291587	F			NA	TRUE	CILP	NM_003613	TSS1500					NA		15:65504273-65504930	Unclassified	NA
cg01201802	-0.0156494	0.00243889	-6.41662	1.39337e-10	-0.0137358	0.00221951	-6.18866	6.06785e-10	-0.0146027	0.00164152	-8.89582	5.79873e-19	0.845036	-0.0146027	0.00164152	2.08463e-16	37	10	30349405	10	30389411	F			NA	NA	KIAA1462	NM_020848	TSS1500	chr10:30347599-30348416	S_Shore			NA				NA
cg01133215	0.0291303	0.002967	9.81811	9.40946e-23	0.00827305	0.00285365	2.89911	0.00374229	0.0182957	0.00205674	8.89547	5.81725e-19	2.66497e-06	0.0182957	0.00205674	2.0896e-16	37	6	45399681	6	45507659	F			NA	NA	RUNX2;RUNX2;RUNX2	NM_001015051;NM_001024630;NM_004348	Body;Body;Body					TRUE		6:45399581-45399731	Gene_Associated_Cell_type_specific	NA
cg16027267	-0.00838528	0.00275742	-3.04099	0.00235802	-0.0246621	0.00262794	-9.38458	6.31666e-21	-0.0169148	0.00190236	-8.89148	6.02998e-19	0.000108389	-0.0169148	0.00190236	2.16427e-16	37	17	37820515	17	35074041	R		rs45591632	NA	NA	TCAP	NM_003673	TSS1500	chr17:37823693-37824989	N_Shelf			TRUE				NA
cg12968224	-0.0124356	0.00310392	-4.00642	6.16452e-05	-0.0261015	0.00305913	-8.53233	1.43435e-17	-0.0193679	0.00217879	-8.88926	6.15177e-19	0.00732446	-0.0193679	0.00217879	2.20621e-16	37	3	127899140	3	129381830	R			NA	NA	EEFSEC	NM_021937	Body					TRUE				NA
cg26581206	-0.0148384	0.00357368	-4.15213	3.29392e-05	-0.0238543	0.00294633	-8.09627	5.66695e-16	-0.0202059	0.00227333	-8.88823	6.20925e-19	0.150375	-0.0202059	0.00227333	2.22503e-16	37	12	125003558	12	123569511	F	rs78404451		NA	NA	NCOR2;NCOR2	NM_006312;NM_001077261	5'UTR;5'UTR	chr12:125002006-125002433	S_Shore		RDMR	TRUE				NA
cg10426318	-0.0190251	0.00359922	-5.28591	1.25082e-07	-0.0264535	0.00362792	-7.29163	3.06219e-13	-0.0227098	0.00255512	-8.88796	6.22398e-19	0.347692	-0.0227098	0.00255512	2.22852e-16	37	6	30647588	6	30755567	R			NA	NA	KIAA1949;KIAA1949	NM_001134870;NM_133471	Body;Body					TRUE				NA
cg06399164	-0.019311	0.00272658	-7.08251	1.41569e-12	-0.0186439	0.00347098	-5.37135	7.81492e-08	-0.0190564	0.00214414	-8.88766	6.241e-19	0.988642	-0.0190564	0.00214414	2.23281e-16	37	3	42695035	3	42670039	R			NA	NA	ZBTB47	NM_145166	TSS200	chr3:42695528-42696575	N_Shore			NA				NA
cg21490635	-0.0148185	0.00239422	-6.18926	6.04484e-10	-0.0159498	0.0024976	-6.38606	1.70212e-10	-0.0153602	0.00172836	-8.88717	6.2686e-19	0.947938	-0.0153602	0.00172836	2.24089e-16	37	12	13349273	12	13240540	F			NA	NA	EMP1	NM_001423	TSS1500					NA				TRUE
cg05346491	-0.0134165	0.00260167	-5.15689	2.51082e-07	-0.0166373	0.00228032	-7.29605	2.96342e-13	-0.015238	0.00171485	-8.8859	6.34078e-19	0.648326	-0.015238	0.00171485	2.26487e-16	37	19	48917104	19	53608916	F			NA	NA	GRIN2D	NM_000836	Body	chr19:48918115-48918340	N_Shore			NA				NA
cg12863565	-0.0283279	0.00471986	-6.00184	1.95092e-09	-0.0299327	0.00456617	-6.55532	5.55226e-11	-0.0291568	0.00328176	-8.88451	6.42003e-19	0.970581	-0.0291568	0.00328176	2.29134e-16	37	8	25902558	8	25958475	F			NA	NA	EBF2	NM_022659	TSS200	chr8:25900562-25905842	Island		CDMR	TRUE				NA
cg19510626	-0.0169718	0.00369102	-4.59814	4.2628e-06	-0.0254478	0.00326535	-7.79327	6.52961e-15	-0.0217265	0.00244566	-8.88368	6.4682e-19	0.227851	-0.0217265	0.00244566	2.30669e-16	37	1	113934971	1	113736494	F			NA	NA	MAGI3;MAGI3	NM_152900;NM_001142782	Body;Body	chr1:113932580-113934070	S_Shore		RDMR	NA				NA
cg15125438	-0.0196954	0.00343887	-5.7273	1.02042e-08	-0.0196606	0.00289822	-6.78366	1.17168e-11	-0.019675	0.00221614	-8.87806	6.80364e-19	0.99997	-0.019675	0.00221614	2.42437e-16	37	12	113684389	12	112168772	F			NA	NA	TPCN1;TPCN1	NM_001143819;NM_017901	Body;Body					TRUE				TRUE
cg23928512	-0.0102594	0.00267687	-3.83262	0.000126786	-0.025449	0.00286091	-8.89541	5.82025e-19	-0.01735	0.00195466	-8.8762	6.91823e-19	0.000544744	-0.01735	0.00195466	2.46323e-16	37	17	79970192	17	77563481	R			NA	NA	ASPSCR1	NM_024083	Body	chr17:79966854-79967138	S_Shelf			NA	17:77563350-77563603			TRUE
cg03958308	-0.0273075	0.00355154	-7.68892	1.48377e-14	-0.0327485	0.00730277	-4.48439	7.31228e-06	-0.0283483	0.00319387	-8.87583	6.94128e-19	0.798946	-0.0283483	0.00319387	2.46946e-16	37	8	145014989	8	145086977	F	rs56317026		NA	NA	PLEC1;PLEC1;PLEC1;PLEC1;PLEC1;PLEC1;PLEC1;PLEC1	NM_201378;NM_201382;NM_201381;NM_000445;NM_201384;NM_201380;NM_201383;NM_201379	Body;Body;Body;Body;TSS1500;Body;Body;Body	chr8:145016417-145016916	N_Shore			TRUE		8:145014934-145015432	Promoter_Associated	NA
cg17326451	-0.0267129	0.00432697	-6.17358	6.67617e-10	-0.0274494	0.0043069	-6.37335	1.84945e-10	-0.0270829	0.00305251	-8.87232	7.16368e-19	0.99275	-0.0270829	0.00305251	2.54655e-16	37	7	86975534	7	86813470	R			NA	NA	CROT;TP53TG1;CROT;CROT	NM_021151;NR_015381;NR_026585;NM_001143935	5'UTR;TSS1500;Body;5'UTR	chr7:86974740-86975088	S_Shore			NA		7:86974272-86975684	Unclassified	NA
cg15200445	-0.0148778	0.00307172	-4.84347	1.27593e-06	-0.0267627	0.00339999	-7.87138	3.50748e-15	-0.0202189	0.00227928	-8.87075	7.26581e-19	0.034602	-0.0202189	0.00227928	2.5808e-16	37	19	3698926	19	3649926	R			NA	NA	PIP5K1C	NM_012398	Body	chr19:3699950-3700616	N_Shore	low-CpG:3649924-3649929		TRUE				NA
cg06143901	-0.0166181	0.00436264	-3.80917	0.000139433	-0.0345394	0.00403691	-8.55591	1.16945e-17	-0.0262727	0.002963	-8.86693	7.51909e-19	0.0106153	-0.0262727	0.002963	2.66864e-16	37	20	591400	20	539400	F		rs41379048	NA	TRUE	TCF15	NM_004609	TSS1500	chr20:590222-591222	S_Shore			NA	20:538223-539476			TRUE
cg26801613	-0.0185483	0.00335197	-5.53353	3.13847e-08	-0.024191	0.00344256	-7.02703	2.10971e-12	-0.0212944	0.00240159	-8.86679	7.52828e-19	0.501788	-0.0212944	0.00240159	2.66977e-16	37	1	87793510	1	87566098	R			NA	NA	LMO4	NM_006769	TSS1500	chr1:87793802-87795142	N_Shore			NA				NA
cg01724917	-0.0235091	0.00341997	-6.87406	6.24006e-12	-0.0138778	0.00228653	-6.06939	1.28393e-09	-0.0168531	0.00190082	-8.86619	7.56908e-19	0.0645414	-0.0168531	0.00190082	2.68192e-16	37	16	17563028	16	17470529	F			NA	NA	XYLT1	NM_022166	Body				CDMR	TRUE				TRUE
cg06825512	-0.0270623	0.00457034	-5.9213	3.19398e-09	-0.0294005	0.00444848	-6.60912	3.86612e-11	-0.028263	0.00318776	-8.86611	7.57458e-19	0.935007	-0.028263	0.00318776	2.68192e-16	37	18	10453969	18	10443969	F			NA	NA	APCDD1	NM_153000	TSS1500	chr18:10454082-10454296	N_Shore		RDMR	NA	18:10443763-10445606			TRUE
cg25963412	-0.0234048	0.00366791	-6.38096	1.75985e-10	-0.0234558	0.00381377	-6.15029	7.73401e-10	-0.0234293	0.00264367	-8.86243	7.82908e-19	0.999954	-0.0234293	0.00264367	2.76983e-16	37	4	8412369	4	8463269	R			NA	NA	ACOX3;ACOX3	NM_001101667;NM_003501	Body;Body					TRUE				TRUE
cg26474043	-0.0120029	0.00265655	-4.51824	6.23564e-06	-0.022533	0.00278213	-8.0992	5.53211e-16	-0.017025	0.00192133	-8.86105	7.92638e-19	0.0235965	-0.017025	0.00192133	2.80132e-16	37	5	148442857	5	148423050	F			NA	NA	SH3TC2	NM_024577	TSS200					TRUE				TRUE
cg15338967	-0.00788053	0.00261944	-3.00847	0.00262563	-0.0260931	0.00270817	-9.63496	5.69155e-22	-0.0166836	0.00188281	-8.86099	7.93068e-19	8.43527e-06	-0.0166836	0.00188281	2.80132e-16	37	13	49175326	13	48073327	F			NA	NA								TRUE				NA
cg19264571	-0.0229453	0.00400632	-5.72729	1.02048e-08	-0.0238988	0.00353383	-6.76284	1.3531e-11	-0.0234816	0.00265018	-8.86036	7.97543e-19	0.9842	-0.0234816	0.00265018	2.8149e-16	37	18	10454085	18	10444085	F			NA	TRUE	APCDD1	NM_153000	TSS1500	chr18:10454082-10454296	Island		RDMR	NA	18:10443763-10445606			TRUE
cg18282388	-0.0104848	0.00314578	-3.33299	0.00085919	-0.0318114	0.00337694	-9.4202	4.50247e-21	-0.0203933	0.00230179	-8.85976	8.01858e-19	2.3075e-05	-0.0203933	0.00230179	2.82789e-16	37	11	129716470	11	129221680	R			NA	NA	TMEM45B	NM_138788	5'UTR					TRUE				TRUE
cg07589968	-0.0127604	0.00222699	-5.72988	1.00502e-08	-0.016047	0.00234857	-6.83266	8.33524e-12	-0.0143164	0.00161599	-8.85921	8.05822e-19	0.597152	-0.0143164	0.00161599	2.83962e-16	37	20	43729910	20	43163324	F			NA	NA	KCNS1	NM_002251	TSS200	chr20:43729515-43729791	S_Shore		DMR	NA				TRUE
cg08268017	-0.0247739	0.00429487	-5.76825	8.00966e-09	-0.0277029	0.0041106	-6.73937	1.59072e-11	-0.0263026	0.00296964	-8.85715	8.2083e-19	0.88571	-0.0263026	0.00296964	2.89022e-16	37	8	94712118	8	94781294	R			NA	NA	FAM92A1	NM_145269	TSS1500	chr8:94712366-94713345	N_Shore			NA				NA
cg07972954	-0.0163519	0.00283495	-5.76797	8.0232e-09	-0.0170133	0.00253065	-6.72291	1.78134e-11	-0.01672	0.00188789	-8.85645	8.26045e-19	0.984968	-0.01672	0.00188789	2.90628e-16	37	6	30690392	6	30798371	F			NA	NA	TUBB	NM_178014	Body	chr6:30688624-30689530	S_Shore		RDMR	NA		6:30690235-30690738	Promoter_Associated	NA
cg13725599	-0.0246578	0.00434646	-5.67307	1.40263e-08	-0.0415693	0.00578182	-7.18966	6.49551e-13	-0.0307641	0.00347426	-8.85486	8.37869e-19	0.0650162	-0.0307641	0.00347426	2.94556e-16	37	20	3052262	20	3000262	F			NA	NA	OXT	NM_000915	TSS200	chr20:3052097-3053103	Island			NA	20:3000147-3001103			NA
cg05251190	-0.0140176	0.00277337	-5.05436	4.3184e-07	-0.02212	0.00293285	-7.54215	4.6229e-14	-0.0178425	0.00201509	-8.85445	8.40957e-19	0.133372	-0.0178425	0.00201509	2.95408e-16	37	10	104196206	10	104186196	F			NA	NA	MIR146B	NR_030169	TSS200	chr10:104191984-104192527	S_Shelf			NA				NA
cg08507952	-0.019218	0.00358811	-5.35602	8.50742e-08	-0.021728	0.00307305	-7.07049	1.54385e-12	-0.0206659	0.00233403	-8.85418	8.42994e-19	0.868364	-0.0206659	0.00233403	2.9589e-16	37	3	193750969	3	195233663	F			NA	NA								TRUE				NA
cg05609445	-0.0121684	0.00280884	-4.33218	1.4764e-05	-0.0141356	0.00182557	-7.74311	9.70154e-15	-0.0135514	0.00153068	-8.85317	8.50651e-19	0.841631	-0.0135514	0.00153068	2.98343e-16	37	11	19203825	11	19160401	R			NA	NA	CSRP3;CSRP3	NM_001127656;NM_003476	3'UTR;3'UTR					NA				NA
cg20276630	-0.018661	0.00393808	-4.7386	2.15199e-06	-0.0294166	0.00380519	-7.73064	1.07006e-14	-0.0242233	0.00273645	-8.85209	8.58954e-19	0.145319	-0.0242233	0.00273645	3.00943e-16	37	10	97055439	10	97045429	R			NA	NA				chr10:97055128-97055448	Island		DMR	NA	10:97045119-97045438			NA
cg03607179	-0.0123674	0.00250399	-4.9391	7.84855e-07	-0.0191767	0.00252614	-7.59132	3.16669e-14	-0.0157421	0.00177837	-8.852	8.59664e-19	0.16002	-0.0157421	0.00177837	3.00943e-16	37	9	139236708	9	138356529	F			NA	NA	GPSM1	NM_001145638	Body	chr9:139236776-139237518	N_Shore			NA		9:139236401-139237651	Unclassified	NA
cg09001514	-0.0226122	0.00382804	-5.907	3.48387e-09	-0.0232272	0.00352258	-6.5938	4.28715e-11	-0.0229452	0.00259211	-8.85194	8.60091e-19	0.993037	-0.0229452	0.00259211	3.00943e-16	37	5	149679307	5	149659500	F			NA	NA	ARSI	NM_001012301	Body	chr5:149676978-149677751	S_Shore			NA		5:149679294-149679475	Unclassified_Cell_type_specific	TRUE
cg19514721	-0.0209832	0.00321013	-6.53657	6.29472e-11	-0.0195014	0.00326326	-5.97605	2.28608e-09	-0.0202545	0.00228846	-8.85071	8.69619e-19	0.948953	-0.0202545	0.00228846	3.04038e-16	37	5	141813298	5	141793482	F	rs75946773		NA	NA								TRUE				NA
cg10811485	-0.02071	0.00363328	-5.70008	1.19753e-08	-0.0221418	0.00326755	-6.77626	1.2333e-11	-0.0215015	0.00242955	-8.85001	8.75115e-19	0.957978	-0.0215015	0.00242955	3.05719e-16	37	13	99630583	13	98428584	R			NA	NA	DOCK9;DOCK9;DOCK9;DOCK9	NM_015296;NM_001130050;NM_001130048;NM_001130049	Body;TSS1500;TSS1500;Body					TRUE				TRUE
cg23495995	-0.0134388	0.00235302	-5.71132	1.12103e-08	-0.013589	0.00201159	-6.75532	1.42523e-11	-0.0135256	0.00152901	-8.84597	9.07391e-19	0.998825	-0.0135256	0.00152901	3.16746e-16	37	11	65311181	11	65067757	F			NA	NA	LTBP3;LTBP3;LTBP3	NM_001164266;NM_021070;NM_001130144	Body;Body;Body	chr11:65313843-65314455	N_Shelf			NA		11:65311079-65311216	Unclassified_Cell_type_specific	NA
cg12103569	0.0307761	0.00345105	8.91789	4.75251e-19	0.0121702	0.00322992	3.76795	0.000164591	0.020858	0.0023582	8.84488	9.16279e-19	0.000431954	0.020858	0.0023582	3.19453e-16	37	12	132258560	12	130824513	R			NA	NA	SFRS8	NM_004592	Body					TRUE		12:132258359-132258817	Gene_Associated	NA
cg14179401	-0.00971414	0.00237582	-4.08875	4.33702e-05	-0.0144817	0.00180934	-8.00388	1.20562e-15	-0.0127316	0.00143944	-8.84484	9.1658e-19	0.279611	-0.0127316	0.00143944	3.19453e-16	37	17	46550107	17	43905106	F		rs62065840	NA	NA								TRUE				NA
cg06488536	-0.0112322	0.00321456	-3.49416	0.000475563	-0.0268952	0.00303458	-8.8629	7.79561e-19	-0.0195144	0.00220666	-8.84343	9.28253e-19	0.00187905	-0.0195144	0.00220666	3.23269e-16	37	6	147225846	6	147267539	F			NA	NA								TRUE				NA
cg21369812	-0.00997363	0.00245002	-4.07084	4.68438e-05	-0.021201	0.00250151	-8.47526	2.3455e-17	-0.0154705	0.00175035	-8.83857	9.69527e-19	0.00585322	-0.0154705	0.00175035	3.37379e-16	37	10	73471699	10	73141705	R			NA	NA	C10orf105;C10orf105;CDH23	NM_001164375;NM_001168390;NM_022124	3'UTR;3'UTR;Body					NA				NA
cg24868150	-0.0177318	0.00285928	-6.20147	5.59369e-10	-0.0172029	0.0027319	-6.29705	3.03366e-10	-0.0174553	0.00197524	-8.83704	9.8291e-19	0.991097	-0.0174553	0.00197524	3.41769e-16	37	2	20861653	2	20725134	R			NA	NA				chr2:20865289-20867589	N_Shelf			NA		2:20861209-20861820	Unclassified	NA
cg20237610	-0.0251919	0.0051316	-4.90918	9.1457e-07	-0.0360784	0.00480555	-7.50766	6.01952e-14	-0.030992	0.00350764	-8.83556	9.95952e-19	0.301526	-0.030992	0.00350764	3.46033e-16	37	6	129203887	6	129245580	F			NA	NA	LAMA2;LAMA2	NM_001079823;NM_000426	TSS1500;TSS1500					TRUE				NA
cg15871086	-0.0120626	0.00264362	-4.56292	5.04475e-06	-0.0223869	0.00278857	-8.02808	9.90079e-16	-0.0169495	0.00191852	-8.83465	1.00408e-18	0.0270626	-0.0169495	0.00191852	3.48586e-16	37	18	56526595	18	54677575	F			NA	NA				chr18:56530395-56531288	N_Shelf			TRUE				NA
cg25565476	-0.012629	0.00342292	-3.68953	0.000224666	-0.0274971	0.00318486	-8.63368	5.941e-18	-0.020598	0.00233166	-8.83405	1.00955e-18	0.00636889	-0.020598	0.00233166	3.50212e-16	37	7	106270744	7	106057980	R			NA	NA						low-CpG:106057956-106058150		NA				NA
cg22277296	-0.0224999	0.00383759	-5.86303	4.54507e-09	-0.0215503	0.00326048	-6.60955	3.85491e-11	-0.0219484	0.00248476	-8.83321	1.0171e-18	0.982378	-0.0219484	0.00248476	3.52558e-16	37	5	54180170	5	54215927	F			NA	NA				chr5:54179363-54180171	Island			NA	5:54215121-54215999	5:54179231-54180227	Unclassified_Cell_type_specific	NA
cg08523384	-0.0258128	0.00416268	-6.20102	5.60996e-10	-0.0306477	0.00483721	-6.33583	2.36068e-10	-0.0278699	0.00315522	-8.83297	1.01932e-18	0.750518	-0.0278699	0.00315522	3.53052e-16	37	5	141488047	5	141468231	R			NA	NA	NDFIP1	NM_030571	TSS1500	chr5:141488316-141488919	N_Shore			NA	5:141468194-141469089	5:141487807-141489364	Promoter_Associated	TRUE
cg04928670	-0.023041	0.00357208	-6.45029	1.11634e-10	-0.0211602	0.00350136	-6.04343	1.50868e-09	-0.0220818	0.00250046	-8.83108	1.03669e-18	0.931751	-0.0220818	0.00250046	3.58789e-16	37	2	89128459	2	88909574	F			NA	NA								NA				TRUE
cg19913118	-0.0137319	0.00359908	-3.8154	0.000135961	-0.0270541	0.00320959	-8.42913	3.4825e-17	-0.0211526	0.00239544	-8.83038	1.04323e-18	0.0220165	-0.0211526	0.00239544	3.6077e-16	37	1	145471701	1	144183058	F			NA	NA	POLR3GL;ANKRD34A	NM_032305;NM_001039888	TSS1500;5'UTR	chr1:145472980-145474702	N_Shore			TRUE		1:145471522-145471985	Unclassified_Cell_type_specific	NA
cg01593969	-0.0174336	0.00248445	-7.01707	2.26564e-12	-0.0144408	0.00266302	-5.42271	5.87022e-08	-0.0160409	0.00181662	-8.83005	1.04626e-18	0.713457	-0.0160409	0.00181662	3.6154e-16	37	14	23851239	14	22921079	F			NA	NA	MYH6	NM_002471	3'UTR					NA				NA
cg01594949	-0.0211112	0.00332599	-6.34735	2.19058e-10	-0.0304005	0.00479532	-6.33962	2.3033e-10	-0.0241285	0.00273296	-8.8287	1.05901e-18	0.281717	-0.0241285	0.00273296	3.6566e-16	37	9	140197890	9	139317711	F			NA	NA	NRARP	NM_001004354	TSS1500	chr9:140195501-140197475	S_Shore			NA		9:140197669-140198896	Promoter_Associated	NA
cg00876267	-0.0132024	0.00297831	-4.43283	9.30031e-06	-0.0222455	0.00279935	-7.94665	1.9162e-15	-0.0180037	0.00203977	-8.82634	1.08153e-18	0.0865128	-0.0180037	0.00203977	3.72961e-16	37	9	139588516	9	138708337	F			NA	NA				chr9:139589028-139589256	N_Shore			TRUE		9:139588484-139588736	Unclassified	NA
cg14850784	-0.0236514	0.00438633	-5.39206	6.96552e-08	-0.0285486	0.00405768	-7.03571	1.98248e-12	-0.0262903	0.00297863	-8.82631	1.08183e-18	0.714725	-0.0262903	0.00297863	3.72961e-16	37	16	1430103	16	1370104	F			NA	NA	UNKL	NM_023076	TSS1500	chr16:1429050-1430104	Island			NA	16:1369016-1370105	16:1428912-1430497	Promoter_Associated	NA
cg01293143	-0.0194953	0.00303913	-6.41477	1.41031e-10	-0.0203785	0.00336017	-6.06472	1.32186e-09	-0.0198927	0.00225397	-8.82565	1.08824e-18	0.98118	-0.0198927	0.00225397	3.74883e-16	37	20	62688326	20	62158770	R			NA	TRUE	TCEA2	NM_198723	TSS200	chr20:62688551-62688878	N_Shore			TRUE				NA
[truncated: 8,322 more rows]
