# Supplementary material for: Epigenome-wide DNA methylation association study of CHIP provides insight into perturbed gene regulation
Source: Nat Commun. 2025 May 20;16:4678. doi: 10.1038/s41467-025-59333-w (PMC12092741; doi:10.1038/s41467-025-59333-w)
Supplement: Supplementary file 10 — Dataset 8 [file 41467_2025_59333_MOESM10_ESM.xlsx]

## Sheet: Supplementary Data 8
CpG	EA.TE.fixed	EA.seTE.fixed	EA.zval.fixed	EA.pval.fixed	AA.TE.fixed	AA.seTE.fixed	AA.zval.fixed	AA.pval.fixed	all.TE.fixed	all.seTE.fixed	all.zval.fixed	all.pval.fixed	all.I2	all.Q	all.heterogeneity.p	FDR.fixed	Genome_Build	CHR	MAPINFO	Chromosome_36	Coordinate_36	Strand	Probe_SNPs	Probe_SNPs_10	Random_Loci	Methyl27_Loci	UCSC_RefGene_Name	UCSC_RefGene_Accession	UCSC_RefGene_Group	UCSC_CpG_Islands_Name	Relation_to_UCSC_CpG_Island	Phantom	DMR	Enhancer	HMM_Island	Regulatory_Feature_Name	Regulatory_Feature_Group	DHS
cg04800503	-0.0463797	0.00307062	-15.1044	1.51542e-51	-0.0483048	0.00227211	-21.2599	2.66877e-100	-0.0476237	0.00182646	-26.0744	7.12368e-150	0.880746	-0.0476237	0.00182646	3.17371e-144	37	17	46648533	17	44003532	F			NA	NA	HOXB3	NM_002146	5'UTR					NA	17:44003491-44003615			NA
cg23014425	-0.0309177	0.00196674	-15.7203	1.09783e-55	-0.0242714	0.00119659	-20.2838	1.78897e-91	-0.026067	0.00102225	-25.4995	1.99659e-143	0.0154921	-0.026067	0.00102225	4.44755e-138	37	17	46648525	17	44003524	F			NA	NA	HOXB3	NM_002146	5'UTR					NA	17:44003491-44003615			NA
cg25113462	-0.0332103	0.00294493	-11.2771	1.70203e-29	-0.0404519	0.00206882	-19.5531	3.87942e-85	-0.038059	0.00169285	-22.4822	6.19641e-112	0.132085	-0.038059	0.00169285	9.20198e-107	37	2	239299293	2	238964032	F			NA	NA	TRAF3IP1;TRAF3IP1	NM_015650;NM_001139490	Body;Body					TRUE				NA
cg03785076	-0.0410835	0.0034181	-12.0194	2.80964e-33	-0.0642709	0.00368533	-17.4397	4.12375e-68	-0.0518062	0.00250611	-20.6719	6.20056e-95	2.39318e-05	-0.0518062	0.00250611	6.90611e-90	37	2	241936915	2	241585588	R			NA	NA	SNED1	NM_001080437	TSS1500	chr2:241937716-241938468	N_Shore			TRUE				NA
cg23551720	-0.0320189	0.00298068	-10.7421	6.45303e-27	-0.0427737	0.002467	-17.3383	2.41624e-67	-0.0384015	0.00190049	-20.2061	8.65727e-91	0.021002	-0.0384015	0.00190049	7.71389e-86	37	17	46633726	17	43988725	F			NA	NA	HOXB3	NM_002146	5'UTR	chr17:46631800-46632212	S_Shore			TRUE		17:46633593-46634072	Unclassified_Cell_type_specific	NA
cg07727170	-0.0229524	0.00230568	-9.95475	2.40431e-23	-0.023315	0.00133316	-17.4886	1.75148e-68	-0.0232241	0.00115412	-20.1228	4.65794e-90	0.990778	-0.0232241	0.00115412	3.45864e-85	37	15	70458214	15	68245268	F			NA	NA								TRUE				NA
cg09749364	-0.0386153	0.00333092	-11.593	4.47254e-31	-0.0536539	0.00328406	-16.3377	5.32642e-60	-0.0462411	0.00233857	-19.7732	5.06443e-87	0.00569519	-0.0462411	0.00233857	3.22326e-82	37	15	40384779	15	38172071	R	rs80056127		NA	NA	BMF;BMF;BMF;BMF	NM_033503;NM_001003940;NM_001003943;NM_001003942	Body;Body;Body;Body					TRUE				TRUE
cg16937168	-0.0443121	0.00422806	-10.4805	1.062e-25	-0.0744702	0.00444119	-16.7681	4.17855e-63	-0.0586501	0.00306226	-19.1525	9.21693e-82	5.59094e-06	-0.0586501	0.00306226	5.13285e-77	37	2	241936844	2	241585517	F			NA	NA	SNED1	NM_001080437	TSS1500	chr2:241937716-241938468	N_Shore			TRUE				NA
cg23146197	-0.0338661	0.00329726	-10.271	9.52245e-25	-0.0468465	0.00289351	-16.1902	5.91353e-59	-0.0411993	0.00217484	-18.9436	4.9857e-80	0.0125543	-0.0411993	0.00217484	2.46801e-75	37	12	66271002	12	64557269	F			NA	NA	HMGA2;HMGA2	NM_003484;NM_003483	Body;Body					TRUE				NA
cg24400630	-0.0391652	0.00342814	-11.4246	3.15007e-30	-0.0537454	0.00354545	-15.159	6.61091e-52	-0.0462101	0.00246449	-18.7504	1.92283e-78	0.0126506	-0.0462101	0.00246449	8.56649e-74	37	1	89728035	1	89500623	R			NA	NA	GBP5;GBP5	NM_001134486;NM_052942	Body;Body					TRUE				NA
cg06186155	-0.0284964	0.00310481	-9.17816	4.38535e-20	-0.0283927	0.00176838	-16.0558	5.20429e-58	-0.0284181	0.00153662	-18.494	2.30879e-76	0.999579	-0.0284181	0.00153662	9.35093e-72	37	17	46648582	17	44003581	F			NA	NA	HOXB3	NM_002146	5'UTR					NA	17:44003491-44003615			NA
cg02836478	-0.0341256	0.00364595	-9.35985	7.98489e-21	-0.050375	0.00320061	-15.7392	8.144e-56	-0.0433028	0.0024053	-18.0031	1.84219e-72	0.00366409	-0.0433028	0.0024053	6.83937e-68	37	17	46652501	17	44007500	R			NA	NA	HOXB3	NM_002146	TSS1500	chr17:46654053-46654369	N_Shore			NA				NA
cg01966117	-0.0357004	0.00328759	-10.8591	1.80457e-27	-0.0499257	0.00343427	-14.5375	7.00764e-48	-0.0425028	0.00237484	-17.8971	1.24144e-71	0.011373	-0.0425028	0.00237484	4.25446e-67	37	3	52528714	3	52503754	F			NA	NA	STAB1	NM_015136	TSS1500					TRUE				TRUE
cg22925751	-0.0294867	0.00315988	-9.33159	1.04293e-20	-0.0475574	0.00309272	-15.3772	2.32715e-53	-0.0387162	0.00221024	-17.5167	1.06881e-68	0.000235987	-0.0387162	0.00221024	3.40121e-64	37	12	93509137	12	92033268	F	rs73370164		NA	NA								TRUE				NA
cg13545717	-0.0324882	0.0036777	-8.83383	1.01149e-18	-0.0467504	0.00309054	-15.1269	1.0758e-51	-0.0408474	0.00236604	-17.264	8.77761e-67	0.012189	-0.0408474	0.00236604	2.60704e-62	37	9	126585875	9	125625696	F			TRUE	NA	DENND1A;DENND1A	NM_024820;NM_020946	Body;Body					NA				NA
cg16861241	-0.0283269	0.00258609	-10.9536	6.3891e-28	-0.0363497	0.00270017	-13.462	2.6178e-41	-0.0321652	0.00186767	-17.2221	1.81271e-66	0.100033	-0.0321652	0.00186767	5.04745e-62	37	17	74138396	17	71649991	R			NA	NA	FOXJ1	NM_001454	TSS1500	chr17:74135922-74137802	S_Shore		RDMR	TRUE				NA
cg22012981	-0.0325477	0.00356717	-9.12424	7.22445e-20	-0.0425632	0.00299529	-14.21	7.93878e-46	-0.0384216	0.00229387	-16.7497	5.68854e-63	0.0990969	-0.0384216	0.00229387	1.49078e-58	37	3	58522689	3	58497729	R			NA	TRUE	ACOX2	NM_003500	5'UTR					TRUE				NA
cg10020890	-0.0282044	0.00316628	-8.90773	5.20885e-19	-0.0479317	0.00326368	-14.6864	7.88082e-49	-0.0377693	0.00227255	-16.6198	5.01391e-62	8.18459e-05	-0.0377693	0.00227255	1.24099e-57	37	16	75025753	16	73583254	R			NA	NA								TRUE				NA
cg24771152	-0.0300909	0.00308795	-9.74464	1.94476e-22	-0.0269837	0.00203725	-13.2452	4.81137e-40	-0.027926	0.00170051	-16.4222	1.32766e-60	0.70276	-0.027926	0.00170051	3.11311e-56	37	6	31760608	6	31868587	F	rs35196751		NA	NA	VARS	NM_006295	Body	chr6:31763240-31763905	N_Shelf			NA				NA
cg25911968	-0.0247267	0.0027844	-8.88046	6.65864e-19	-0.0226337	0.00163872	-13.8119	2.1616e-43	-0.0231722	0.00141228	-16.4076	1.68649e-60	0.810716	-0.0231722	0.00141228	3.75679e-56	37	2	69085916	2	68939420	F			NA	NA								TRUE				NA
cg21304158	-0.0269581	0.0028241	-9.54571	1.3518e-21	-0.0390637	0.00285956	-13.6608	1.74155e-42	-0.0329354	0.00200936	-16.391	2.21827e-60	0.0107129	-0.0329354	0.00200936	4.70606e-56	37	2	241937034	2	241585707	R			NA	NA	SNED1	NM_001080437	TSS1500	chr2:241937716-241938468	N_Shore			TRUE				NA
cg17839959	-0.0190833	0.00225872	-8.44874	2.94455e-17	-0.0193519	0.0013834	-13.9887	1.8281e-44	-0.0192786	0.00117971	-16.3418	4.97787e-60	0.994874	-0.0192786	0.00117971	1.00805e-55	37	2	178421033	2	178129279	F	rs77584536		NA	NA				chr2:178417295-178417961	S_Shelf			NA				NA
cg22946615	-0.0320518	0.00321576	-9.9671	2.12346e-23	-0.048998	0.00366787	-13.3587	1.0541e-40	-0.0394167	0.00241802	-16.3012	9.67985e-60	0.00239485	-0.0394167	0.00241802	1.87501e-55	37	10	30257569	10	30297575	R			NA	NA								TRUE				NA
cg22506548	-0.035055	0.00413732	-8.47286	2.39433e-17	-0.0444473	0.00317181	-14.0132	1.29393e-44	-0.0409706	0.00251721	-16.2762	1.45687e-59	0.197316	-0.0409706	0.00251721	2.7044e-55	37	1	2996949	1	2986809	R			NA	NA	PRDM16;PRDM16	NM_022114;NM_199454	Body;Body	chr1:2997272-2997473	N_Shore			NA	1:2986743-2986821			NA
cg01970716	-0.0281359	0.0031157	-9.03038	1.71083e-19	-0.0427495	0.00308145	-13.8732	9.21085e-44	-0.0355235	0.00219092	-16.2139	4.02004e-59	0.00384674	-0.0355235	0.00219092	7.16396e-55	37	14	24867164	14	23937004	F	rs2208446		NA	NA	NYNRIN	NM_025081	TSS1500	chr14:24868163-24868590	N_Shore			NA				NA
cg26753608	-0.030193	0.00323577	-9.331	1.04877e-20	-0.0460849	0.00337751	-13.6446	2.17316e-42	-0.0377985	0.00233654	-16.1771	7.31226e-59	0.00311371	-0.0377985	0.00233654	1.25297e-54	37	8	128938630	8	129007812	F			NA	NA	PVT1	NR_003367	Body					TRUE				TRUE
cg18129282	-0.0330276	0.00324811	-10.1683	2.74789e-24	-0.0424222	0.00334975	-12.6643	9.32765e-37	-0.0375802	0.00233187	-16.1159	1.97152e-58	0.13174	-0.0375802	0.00233187	3.25312e-54	37	10	89987284	10	89977264	F	rs11202686		NA	NA								TRUE				NA
cg01525376	-0.020726	0.00312593	-6.63033	3.34926e-11	-0.0331398	0.00221266	-14.9773	1.03256e-50	-0.0289961	0.001806	-16.0554	5.24019e-58	0.00523051	-0.0289961	0.001806	8.33779e-54	37	1	32716212	1	32488799	R			NA	TRUE	LCK	NM_005356	TSS1500	chr1:32713918-32714186	S_Shelf			NA		1:32715300-32716350	Promoter_Associated	NA
cg22234419	-0.0302703	0.00316848	-9.55358	1.25293e-21	-0.0239477	0.00184171	-13.003	1.17656e-38	-0.0255444	0.00159226	-16.0428	6.4169e-58	0.225787	-0.0255444	0.00159226	9.85801e-54	37	3	145875907	3	147358597	R			NA	NA	PLOD2;PLOD2	NM_000935;NM_182943	Body;Body	chr3:145878430-145879287	N_Shelf			NA				NA
cg22345878	-0.0305439	0.00339616	-8.99366	2.3914e-19	-0.0425613	0.00314855	-13.5177	1.22881e-41	-0.0370066	0.00230894	-16.0275	8.20835e-58	0.0344984	-0.0370066	0.00230894	1.21898e-53	37	12	6234313	12	6104574	F			NA	NA	VWF	NM_000552	TSS1500					NA				NA
cg09747445	-0.0391705	0.00413679	-9.46882	2.83031e-21	-0.0591518	0.00443494	-13.3377	1.39743e-40	-0.0484669	0.00302507	-16.0218	9.00329e-58	0.00439477	-0.0484669	0.00302507	1.2939e-53	37	15	70387268	15	68174322	R			NA	NA	TLE3;TLE3;TLE3	NM_001105192;NM_020908;NM_005078	Body;Body;Body	chr15:70387929-70393206	N_Shore			NA				NA
cg00646731	-0.012833	0.0017015	-7.54216	4.62234e-14	-0.0238811	0.00160989	-14.834	8.83134e-50	-0.0186625	0.00116941	-15.9589	2.47179e-57	1.47665e-05	-0.0186625	0.00116941	3.44131e-53	37	17	46668733	17	44023732	R			NA	NA	LOC404266;HOXB5;LOC404266;LOC404266;LOC404266	NR_033203;NM_002147;NR_033201;NR_033204;NR_033202	TSS1500;3'UTR;Body;TSS1500;Body	chr17:46669434-46669811	N_Shore		RDMR	NA				NA
cg03403093	-0.0302067	0.00319473	-9.45517	3.22491e-21	-0.0416049	0.00317694	-13.0959	3.47549e-39	-0.0359376	0.0022527	-15.9531	2.70939e-57	0.0407582	-0.0359376	0.0022527	3.65781e-53	37	2	99132041	2	98498473	R			NA	NA	INPP4A;INPP4A;INPP4A;INPP4A	NM_001566;NM_004027;NM_001134224;NM_001134225	5'UTR;5'UTR;5'UTR;5'UTR					TRUE				NA
cg23537932	-0.0243427	0.00307409	-7.91867	2.40061e-15	-0.0370336	0.00263241	-14.0683	5.94597e-45	-0.0316646	0.00199949	-15.8364	1.7464e-56	0.00732526	-0.0316646	0.00199949	2.28837e-52	37	10	121172463	10	121162453	F			NA	NA	GRK5	NM_005308	Body					TRUE	10:121162377-121162454			TRUE
cg13691108	-0.0311431	0.00422702	-7.36762	1.737e-13	-0.0580025	0.0039599	-14.6475	1.39808e-48	-0.0454482	0.00288989	-15.7266	9.9385e-56	2.14017e-05	-0.0454482	0.00288989	1.26507e-51	37	20	37433247	20	36866661	F	rs77499484	rs59090641	NA	NA	PPP1R16B	NM_015568	TSS1500	chr20:37434206-37435592	N_Shore		RDMR	NA				NA
cg06785429	-0.0265754	0.0033956	-7.82642	5.01966e-15	-0.0338809	0.00246963	-13.719	7.81051e-43	-0.0313535	0.00199725	-15.6983	1.55307e-55	0.220095	-0.0313535	0.00199725	1.92199e-51	37	3	182699414	3	184182108	R			NA	TRUE	DCUN1D1	NM_020640	TSS1500	chr3:182697749-182698731	S_Shore			NA				NA
cg00632560	-0.0364518	0.00330327	-11.0351	2.58853e-28	-0.0497923	0.00437033	-11.3933	4.51796e-30	-0.0413021	0.00263521	-15.6732	2.30703e-55	0.0515581	-0.0413021	0.00263521	2.7131e-51	37	20	62675267	20	62145711	F			NA	NA				chr20:62673792-62674131	S_Shore			NA		20:62675218-62675411	Unclassified_Cell_type_specific	NA
cg06242243	-0.0315325	0.00313929	-10.0445	9.71619e-24	-0.0427545	0.00348538	-12.2668	1.36522e-34	-0.0365589	0.0023326	-15.673	2.31412e-55	0.0571704	-0.0365589	0.0023326	2.7131e-51	37	12	124992461	12	123558414	F			NA	NA	NCOR2;NCOR2	NM_006312;NM_001077261	5'UTR;5'UTR					TRUE				TRUE
cg08679180	-0.0263843	0.00286445	-9.21094	3.23271e-20	-0.0318451	0.00251607	-12.6567	1.02753e-36	-0.0294668	0.00189037	-15.5879	8.80283e-55	0.358519	-0.0294668	0.00189037	1.00559e-50	37	11	73034459	11	72712107	F			NA	NA	ARHGEF17	NM_014786	Body					TRUE				TRUE
cg20692268	-0.0388346	0.00455716	-8.52168	1.57261e-17	-0.052424	0.00400289	-13.0965	3.4462e-39	-0.0465055	0.00300745	-15.4635	6.12142e-54	0.0812889	-0.0465055	0.00300745	6.81796e-50	37	1	25358981	1	25231568	F			NA	NA								TRUE		1:25357957-25359295	Unclassified	NA
cg10179300	-0.0379548	0.00349104	-10.8721	1.56606e-27	-0.0474554	0.00429371	-11.0523	2.13687e-28	-0.0417358	0.0027087	-15.408	1.44534e-53	0.229071	-0.0417358	0.0027087	1.57053e-49	37	5	14147618	5	14200618	F			NA	NA	TRIO	NM_007118	Body	chr5:14143017-14145350	S_Shelf			NA		5:14147527-14147710	Unclassified_Cell_type_specific	NA
cg01243072	-0.0453319	0.00433309	-10.4618	1.29405e-25	-0.0620488	0.00538425	-11.5241	9.97134e-31	-0.0519029	0.00337571	-15.3754	2.39255e-53	0.0536494	-0.0519029	0.00337571	2.53789e-49	37	2	43398171	2	43251675	F			NA	NA				chr2:43398040-43398276	Island			NA	2:43251583-43251695			NA
cg10163955	-0.0377201	0.00419462	-8.99249	2.41697e-19	-0.0491164	0.0039522	-12.4276	1.85034e-35	-0.0437571	0.00287651	-15.2119	2.95045e-52	0.141549	-0.0437571	0.00287651	3.0569e-48	37	10	8101402	10	8141408	F	rs3781095		NA	NA	GATA3;GATA3	NM_001002295;NM_002051	Body;Body	chr10:8100384-8100768	S_Shore		RDMR	NA	10:8141313-8141520	10:8101119-8101716	Unclassified_Cell_type_specific	NA
cg17041511	-0.0300204	0.00362577	-8.27973	1.23457e-16	-0.0431769	0.00334429	-12.9106	3.92032e-38	-0.0371291	0.00245826	-15.1038	1.52904e-51	0.0285207	-0.0371291	0.00245826	1.5482e-47	37	17	61509620	17	58863352	R		rs72407568	NA	NA				chr17:61511653-61511886	N_Shelf			NA		17:61509472-61510321	Unclassified	NA
cg06855485	-0.0358004	0.00447841	-7.994	1.30627e-15	-0.0508953	0.00390182	-13.044	6.87605e-39	-0.0443816	0.00294188	-15.0861	1.99818e-51	0.0395886	-0.0443816	0.00294188	1.97827e-47	37	4	144303008	4	144522458	F			NA	NA	GAB1;GAB1	NM_002039;NM_207123	Body;Body					TRUE				NA
cg14579118	-0.0275744	0.00355444	-7.75774	8.6458e-15	-0.0421017	0.00317137	-13.2756	3.2083e-40	-0.0356628	0.00236638	-15.0706	2.52826e-51	0.00955989	-0.0356628	0.00236638	2.44865e-47	37	7	43797547	7	43764072	R			NA	NA	BLVRA	NM_000712	TSS1500	chr7:43797823-43798802	N_Shore		RDMR	TRUE				NA
cg02325250	-0.0374589	0.00361843	-10.3522	4.08771e-25	-0.0416093	0.00385113	-10.8044	3.27966e-27	-0.0394049	0.00263705	-14.9428	1.73464e-50	0.734592	-0.0394049	0.00263705	1.64427e-46	37	5	131409289	5	131437188	F	rs77296537		NA	NA	CSF2	NM_000758	TSS200					TRUE				TRUE
cg19825437	-0.0389567	0.00373164	-10.4396	1.63567e-25	-0.0421938	0.00394349	-10.6996	1.02207e-26	-0.040486	0.00271047	-14.9369	1.89631e-50	0.83715	-0.040486	0.00271047	1.76007e-46	37	3	169383292	3	170865986	R			NA	NA				chr3:169386268-169387187	N_Shelf		RDMR	NA		3:169383094-169383375	Unclassified_Cell_type_specific	NA
cg08865625	-0.0189199	0.0021884	-8.64558	5.35346e-18	-0.0241276	0.00196127	-12.302	8.83566e-35	-0.0218079	0.00146055	-14.9313	2.06089e-50	0.208006	-0.0218079	0.00146055	1.87379e-46	37	17	53345639	17	50700638	R			NA	NA	HLF	NM_002126	Body	chr17:53342198-53343061	S_Shelf			NA				NA
cg15697019	-0.031406	0.00365901	-8.5832	9.22666e-18	-0.0440214	0.00355568	-12.3806	3.32961e-35	-0.0378944	0.00254999	-14.8606	5.94253e-50	0.0470362	-0.0378944	0.00254999	5.29498e-46	37	7	77357984	7	77195920	F			NA	NA	RSBN1L	NM_198467	Body					TRUE				NA
cg18917643	-0.0406604	0.00463045	-8.7811	1.61879e-18	-0.0480636	0.00399689	-12.0253	2.61782e-33	-0.0449027	0.00302563	-14.8408	7.97836e-50	0.480758	-0.0449027	0.00302563	6.96957e-46	37	5	39476124	5	39511881	F			NA	NA								TRUE				NA
cg12604858	-0.0242027	0.00287757	-8.41082	4.07171e-17	-0.0316138	0.00255793	-12.3591	4.3486e-35	-0.0283426	0.00191179	-14.8251	1.00781e-49	0.156825	-0.0283426	0.00191179	8.63448e-46	37	6	38061902	6	38169880	F	rs73419986		NA	NA	ZFAND3	NM_021943	Body					TRUE				NA
cg16335858	-0.0244237	0.00295515	-8.26479	1.39935e-16	-0.0304837	0.00247575	-12.3129	7.71912e-35	-0.0279845	0.00189777	-14.746	3.26594e-49	0.290703	-0.0279845	0.00189777	2.74533e-45	37	11	45942027	11	45898603	F			NA	NA	GYLTL1B	NM_152312	TSS1500	chr11:45943513-45944852	N_Shore			NA				NA
cg11217654	-0.0191125	0.00262727	-7.27467	3.47269e-13	-0.0203593	0.0015992	-12.7309	3.98206e-37	-0.0200222	0.00136604	-14.6572	1.21235e-48	0.921132	-0.0200222	0.00136604	9.97603e-45	37	11	9283463	11	9240039	R			NA	NA	DENND5A	NM_015213	Body	chr11:9286273-9287091	N_Shelf			NA				NA
cg10809958	-0.0238108	0.0033527	-7.10198	1.22979e-12	-0.0360727	0.0027476	-13.1288	2.25268e-39	-0.0311462	0.00212513	-14.6561	1.23157e-48	0.0182989	-0.0311462	0.00212513	9.97603e-45	37	7	2758005	7	2724531	R			NA	NA				chr7:2758004-2758257	Island			NA	7:2724041-2725105			NA
cg11961495	-0.0307062	0.00361665	-8.49024	2.06209e-17	-0.0471084	0.00383525	-12.283	1.11761e-34	-0.0384266	0.00263124	-14.604	2.6502e-48	0.00790278	-0.0384266	0.00263124	2.1084e-44	37	10	80873797	10	80543803	F	rs35273092		NA	NA	ZMIZ1	NM_020338	5'UTR					TRUE				TRUE
cg02037794	-0.0238688	0.00297472	-8.02389	1.02446e-15	-0.0295765	0.00241015	-12.2716	1.28617e-34	-0.0273146	0.00187265	-14.5861	3.44462e-48	0.329142	-0.0273146	0.00187265	2.69233e-44	37	6	3750475	6	3695474	F		rs75160518	NA	NA	C6orf145	NM_183373	Body	chr6:3750788-3752767	N_Shore			NA				NA
cg22770911	-0.0317056	0.00372555	-8.5103	1.73487e-17	-0.0408979	0.00342986	-11.9241	8.86644e-33	-0.036681	0.00252335	-14.5366	7.1004e-48	0.192519	-0.036681	0.00252335	5.45402e-44	37	10	8101307	10	8141313	F			NA	NA	GATA3;GATA3	NM_001002295;NM_002051	Body;Body	chr10:8100384-8100768	S_Shore		RDMR	NA	10:8141313-8141520	10:8101119-8101716	Unclassified_Cell_type_specific	NA
cg24002003	-0.0291671	0.00372707	-7.82573	5.04705e-15	-0.0356264	0.00289085	-12.3238	6.74133e-35	-0.0332001	0.00228427	-14.5342	7.35446e-48	0.39154	-0.0332001	0.00228427	5.55343e-44	37	15	101668143	15	99485666	F			NA	NA								TRUE		15:101667410-101668295	Promoter_Associated	TRUE
cg01206410	-0.0204608	0.00282867	-7.23338	4.71106e-13	-0.0250715	0.00197884	-12.6698	8.69153e-37	-0.0235565	0.00162146	-14.528	8.05583e-48	0.409863	-0.0235565	0.00162146	5.98165e-44	37	1	236229809	1	234296432	R			NA	NA	NID1	NM_002508	TSS1500	chr1:236227682-236228817	S_Shore			NA		1:236229794-236230585	Unclassified	NA
cg24586978	-0.0299174	0.00419571	-7.13048	1.00021e-12	-0.0489759	0.00374704	-13.0706	4.85063e-39	-0.0405198	0.00279477	-14.4984	1.23924e-47	0.00321739	-0.0405198	0.00279477	9.05085e-44	37	13	99612723	13	98410724	R			NA	NA	DOCK9;DOCK9;DOCK9;DOCK9	NM_015296;NM_001130050;NM_001130049;NM_001130048	Body;Body;Body;Body					TRUE				NA
cg01433297	-0.0393921	0.00456488	-8.62939	6.16775e-18	-0.0517617	0.00438227	-11.8116	3.39941e-32	-0.0458293	0.00316132	-14.4969	1.26768e-47	0.148	-0.0458293	0.00316132	9.10919e-44	37	20	4151816	20	4099816	R			NA	NA	SMOX;SMOX;SMOX;SMOX	NM_175839;NM_175841;NM_175840;NM_175842	5'UTR;5'UTR;5'UTR;5'UTR	chr20:4152866-4153398	N_Shore			TRUE				NA
cg01871427	-0.0395533	0.00522875	-7.56458	3.89126e-14	-0.0591537	0.00467724	-12.6471	1.16029e-36	-0.0504413	0.00348604	-14.4695	1.88784e-47	0.0201828	-0.0504413	0.00348604	1.33502e-43	37	12	90341955	12	88866086	F			NA	NA								TRUE				NA
cg07797660	-0.0283698	0.00344035	-8.24622	1.6349e-16	-0.0460386	0.00371849	-12.381	3.31184e-35	-0.0365188	0.0025253	-14.4611	2.13243e-47	0.00228275	-0.0365188	0.0025253	1.48442e-43	37	1	3239139	1	3228999	R			NA	NA	PRDM16;PRDM16	NM_022114;NM_199454	Body;Body	chr1:3239915-3240261	N_Shore			NA				NA
cg13617561	-0.0251784	0.00313814	-8.02337	1.02886e-15	-0.0393914	0.00319788	-12.318	7.24749e-35	-0.0321509	0.00223982	-14.3542	1.00213e-46	0.00652879	-0.0321509	0.00223982	6.86868e-43	37	11	67222073	11	66978649	F			NA	NA	CABP4	NM_145200	TSS1500					NA		11:67222032-67222214	Unclassified_Cell_type_specific	NA
cg17004733	-0.0258552	0.0032948	-7.84728	4.25161e-15	-0.0405436	0.00326776	-12.4071	2.39057e-35	-0.0332599	0.00232016	-14.3352	1.31873e-46	0.00667454	-0.0332599	0.00232016	8.90174e-43	37	1	55682652	1	55455240	R			NA	NA				chr1:55680465-55681708	S_Shore		RDMR	NA		1:55682605-55682854	Unclassified_Cell_type_specific	NA
cg10301695	-0.0249164	0.00345805	-7.20533	5.79045e-13	-0.0413408	0.00322023	-12.8378	1.00655e-37	-0.0337127	0.00235664	-14.3054	2.02432e-46	0.0023794	-0.0337127	0.00235664	1.34607e-42	37	12	6233717	12	6103978	F			NA	NA	VWF;VWF	NM_000552;NM_000552	1stExon;5'UTR					TRUE				NA
cg12581691	-0.0245552	0.00303367	-8.09421	5.76356e-16	-0.0322849	0.00270768	-11.9235	8.93021e-33	-0.0288576	0.00202008	-14.2854	2.69932e-46	0.164186	-0.0288576	0.00202008	1.76851e-42	37	17	17642247	17	17582972	F			NA	NA	RAI1	NM_030665	5'UTR					TRUE				TRUE
cg09022230	-0.0349023	0.00446496	-7.81693	5.41267e-15	-0.0552899	0.00447986	-12.3419	5.38897e-35	-0.0450621	0.00316246	-14.2491	4.54262e-46	0.00554411	-0.0450621	0.00316246	2.93305e-42	37	7	5457225	7	5423751	R			NA	NA	TNRC18	NM_001080495	Body	chr7:5458503-5469256	N_Shore			NA				NA
cg06084210	-0.0306595	0.00353787	-8.6661	4.47161e-18	-0.0412018	0.00358574	-11.4904	1.47355e-30	-0.0358598	0.00251841	-14.2391	5.24074e-46	0.111915	-0.0358598	0.00251841	3.33547e-42	37	13	103754324	13	102552325	F			NA	NA								TRUE				NA
cg03857453	-0.024611	0.00322855	-7.62292	2.48003e-14	-0.0391959	0.00317711	-12.337	5.72663e-35	-0.0320205	0.00226452	-14.1401	2.15006e-45	0.00560638	-0.0320205	0.00226452	1.34913e-41	37	5	142729913	5	142710106	F			NA	NA	NR3C1;NR3C1;NR3C1;NR3C1;NR3C1;NR3C1;NR3C1	NM_001018076;NM_000176;NM_001024094;NM_001020825;NM_001018075;NM_001018077;NM_001018074	Body;Body;Body;Body;Body;Body;Body					TRUE				NA
cg00533891	-0.0480853	0.00552763	-8.69908	3.34582e-18	-0.0587664	0.00523316	-11.2296	2.9178e-29	-0.0537179	0.00380024	-14.1354	2.29883e-45	0.373624	-0.0537179	0.00380024	1.42245e-41	37	10	80919242	10	80589248	R		rs58124651	NA	NA	ZMIZ1	NM_020338	5'UTR					TRUE				TRUE
cg10717869	-0.0250146	0.00323431	-7.73412	1.04124e-14	-0.0395697	0.00324673	-12.1875	3.62147e-34	-0.0322643	0.00229138	-14.0807	4.99244e-45	0.00645027	-0.0322643	0.00229138	3.04686e-41	37	1	205780912	1	204047535	R			NA	NA	SLC41A1	NM_173854	5'UTR	chr1:205781870-205783010	N_Shore		RDMR	NA				NA
cg27526649	-0.0404946	0.00512552	-7.90059	2.77591e-15	-0.0553957	0.00469732	-11.7931	4.2387e-32	-0.0485935	0.00346301	-14.0322	9.90775e-45	0.100571	-0.0485935	0.00346301	5.96493e-41	37	1	208132004	1	206198627	R			NA	NA				chr1:208132327-208133117	N_Shore			NA		1:208131746-208132074	Unclassified_Cell_type_specific	NA
cg10338112	-0.0228194	0.00333864	-6.83494	8.20416e-12	-0.0372724	0.0029485	-12.6411	1.25281e-36	-0.0309393	0.00221003	-13.9995	1.57025e-44	0.00517309	-0.0309393	0.00221003	9.3276e-41	37	16	30820353	16	30727854	R			NA	NA				chr16:30816794-30817243	S_Shelf			NA				NA
cg07027457	-0.0276954	0.0031371	-8.82835	1.06235e-18	-0.0339599	0.00310393	-10.9409	7.34278e-28	-0.0308609	0.00220644	-13.9867	1.87817e-44	0.365122	-0.0308609	0.00220644	1.10099e-40	37	16	89025522	16	87553023	F			NA	NA	CBFA2T3	NM_005187	Body					NA	16:87552989-87553059			NA
cg15338967	-0.0304077	0.00340218	-8.93772	3.97298e-19	-0.0363713	0.00336049	-10.8232	2.67166e-27	-0.0334263	0.00239083	-13.9811	2.03436e-44	0.459501	-0.0334263	0.00239083	1.17706e-40	37	13	49175326	13	48073327	F			NA	NA								TRUE				NA
cg10681525	-0.0243706	0.00308341	-7.90378	2.70563e-15	-0.0359017	0.00303842	-11.8159	3.23018e-32	-0.0302209	0.00216422	-13.9639	2.58925e-44	0.028789	-0.0302209	0.00216422	1.47891e-40	37	3	186570987	3	188053681	R			NA	NA	ADIPOQ	NM_004797	Body					NA				NA
cg13470063	-0.0249308	0.00364216	-6.84505	7.6447e-12	-0.039391	0.00315994	-12.4657	1.14802e-35	-0.0331809	0.00238683	-13.9017	6.18883e-44	0.0111465	-0.0331809	0.00238683	3.49015e-40	37	1	43766206	1	43538793	R			NA	NA	TIE1	NM_005424	TSS1500					TRUE				NA
cg11205173	-0.0270928	0.00314195	-8.62293	6.52623e-18	-0.0366154	0.00329905	-11.0988	1.27158e-28	-0.031622	0.0022752	-13.8985	6.46593e-44	0.112536	-0.031622	0.0022752	3.60083e-40	37	4	1775077	4	1744875	R			NA	NA				chr4:1772006-1772265	S_Shelf			NA		4:1774570-1775219	Unclassified_Cell_type_specific	NA
cg27347104	-0.0262207	0.00341634	-7.6751	1.6529e-14	-0.0348029	0.00296563	-11.7354	8.39114e-32	-0.0311149	0.00223953	-13.8935	6.9394e-44	0.1654	-0.0311149	0.00223953	3.8168e-40	37	12	6233657	12	6103918	R			NA	TRUE	VWF;VWF	NM_000552;NM_000552	1stExon;5'UTR					TRUE				NA
cg09403559	-0.0209066	0.00278615	-7.50377	6.20101e-14	-0.0320506	0.0026681	-12.0126	3.05281e-33	-0.0267197	0.00192701	-13.8659	1.0197e-43	0.0154114	-0.0267197	0.00192701	5.54016e-40	37	16	56334857	16	54892358	F			NA	NA	GNAO1;GNAO1	NM_020988;NM_138736	Body;Body					TRUE		16:56334823-56334915	Unclassified_Cell_type_specific	NA
cg06458086	-0.033071	0.00401094	-8.24522	1.64859e-16	-0.0409695	0.00364453	-11.2413	2.55457e-29	-0.0373974	0.00269733	-13.8646	1.03789e-43	0.345749	-0.0373974	0.00269733	5.57102e-40	37	6	131162400	6	131204093	F			NA	NA	EPB41L2;EPB41L2;EPB41L2	NM_001431;NM_001135555;NM_001135554	3'UTR;3'UTR;3'UTR					TRUE				NA
cg01218206	-0.0371017	0.00516611	-7.18174	6.88297e-13	-0.0570758	0.00470487	-12.1312	7.21727e-34	-0.04802	0.0034785	-13.8048	2.38459e-43	0.0168112	-0.04802	0.0034785	1.26473e-39	37	11	116933977	11	116439187	R			NA	NA	SIK3	NM_025164	Body					TRUE		11:116933852-116934163	Unclassified	NA
cg05957504	-0.0319538	0.00433755	-7.3668	1.74772e-13	-0.0417719	0.00354305	-11.7898	4.40556e-32	-0.0378427	0.00274398	-13.7912	2.88072e-43	0.215127	-0.0378427	0.00274398	1.50989e-39	37	5	124014639	5	124042538	F			NA	NA	ZNF608	NM_020747	Body					TRUE				NA
cg00245454	-0.0280297	0.00368271	-7.61115	2.71673e-14	-0.0414906	0.00351721	-11.7965	4.07079e-32	-0.0350694	0.00254354	-13.7876	3.02504e-43	0.030393	-0.0350694	0.00254354	1.5671e-39	37	4	159746160	4	159965610	R			NA	NA	FNIP2	NM_020840	Body					TRUE				NA
cg16014606	-0.0298729	0.00405978	-7.35824	1.86357e-13	-0.0570239	0.00457401	-12.4669	1.13106e-35	-0.041837	0.0030363	-13.7789	3.41269e-43	5.2515e-05	-0.041837	0.0030363	1.74759e-39	37	11	10715221	11	10671797	F			NA	NA	MRVI1;MRVI1;MRVI1;MRVI1;MRVI1	NM_001100163;NM_001100163;NM_130385;NM_130385;NM_001100167	1stExon;5'UTR;1stExon;5'UTR;TSS200			low-CpG:10671608-10672092		TRUE				NA
cg17907520	-0.0186028	0.00283644	-6.55853	5.43421e-11	-0.0267437	0.00217135	-12.3166	7.37475e-35	-0.0237357	0.00172415	-13.7666	4.04898e-43	0.0745061	-0.0237357	0.00172415	2.02799e-39	37	15	31680189	15	29467481	F			NA	NA				chr15:31683984-31685824	N_Shelf			NA				NA
cg14699112	-0.0281615	0.00428632	-6.5701	5.02807e-11	-0.0510869	0.00401905	-12.7112	5.12493e-37	-0.0403612	0.00293183	-13.7665	4.0513e-43	0.000494777	-0.0403612	0.00293183	2.02799e-39	37	4	141170338	4	141389788	F	rs76468427		NA	NA				chr4:141173834-141174567	N_Shelf			NA				NA
cg11360546	-0.028423	0.00414461	-6.85782	6.99188e-12	-0.0425507	0.00349183	-12.1858	3.70018e-34	-0.0366858	0.00267042	-13.7378	6.02629e-43	0.0334459	-0.0366858	0.00267042	2.98312e-39	37	7	1094263	7	1060789	F			NA	NA	C7orf50;C7orf50;C7orf50	NM_001134395;NM_032350;NM_001134396	Body;Body;Body	chr7:1097405-1097953	N_Shelf			NA	7:1060605-1061596			NA
cg02412345	-0.0291085	0.00414511	-7.02239	2.18111e-12	-0.0385626	0.00324064	-11.8997	1.18779e-32	-0.0349762	0.00255302	-13.6999	1.01624e-42	0.199028	-0.0349762	0.00255302	4.97527e-39	37	8	21780678	8	21836624	F			NA	NA	XPO7;XPO7	NM_001100161;NM_015024	Body;Body	chr8:21776842-21777942	S_Shelf		RDMR	NA				NA
cg07990556	-0.0222642	0.00327772	-6.7926	1.1013e-11	-0.039115	0.00314286	-12.4457	1.47632e-35	-0.0310434	0.00226852	-13.6845	1.25744e-42	0.00102307	-0.0310434	0.00226852	6.08921e-39	37	4	159792176	4	160011626	F			NA	NA	FNIP2	NM_020840	Body					TRUE				NA
cg24427724	-0.0274752	0.00386642	-7.10612	1.19354e-12	-0.0399567	0.00338003	-11.8214	3.0261e-32	-0.03455	0.00254474	-13.577	5.48138e-42	0.0521589	-0.03455	0.00254474	2.62585e-38	37	12	6234257	12	6104518	F		rs61750447	NA	NA	VWF	NM_000552	TSS1500					NA				NA
cg16505891	-0.0279318	0.00420513	-6.64232	3.08789e-11	-0.038406	0.00320221	-11.9936	3.83844e-33	-0.0345615	0.00254763	-13.5661	6.35926e-42	0.140366	-0.0345615	0.00254763	3.01398e-38	37	14	91859797	14	90929550	F			TRUE	NA	CCDC88C	NM_001080414	Body					NA				NA
cg02923856	-0.0255391	0.00323782	-7.88774	3.07715e-15	-0.0276496	0.00251101	-11.0114	3.36884e-28	-0.026857	0.00198424	-13.5352	9.69447e-42	0.875763	-0.026857	0.00198424	4.54635e-38	37	3	23989124	3	23964128	R			NA	NA	NR1D2;NR1D2	NM_001145425;NM_005126	5'UTR;Body	chr3:23986693-23988021	S_Shore			NA				TRUE
cg08545213	-0.0268201	0.00287521	-9.32805	1.07839e-20	-0.0308653	0.00313671	-9.84	7.57122e-23	-0.028667	0.00211951	-13.5253	1.10861e-41	0.636428	-0.028667	0.00211951	5.1448e-38	37	3	37959356	3	37934360	F			NA	NA	CTDSPL;CTDSPL	NM_005808;NM_001008392	Body;Body					TRUE				NA
cg21777154	-0.018495	0.00285115	-6.48685	8.76524e-11	-0.0341485	0.00273666	-12.4781	9.8253e-36	-0.0266423	0.00197435	-13.4942	1.69094e-41	0.000391957	-0.0266423	0.00197435	7.76638e-38	37	1	184396304	1	182662927	R			NA	NA	C1orf21	NM_030806	5'UTR					TRUE				NA
cg13468041	-0.0359844	0.00475468	-7.5682	3.78424e-14	-0.0494528	0.00435205	-11.3631	6.38354e-30	-0.0433129	0.00321028	-13.4919	1.74508e-41	0.1127	-0.0433129	0.00321028	7.93324e-38	37	4	74902951	4	75121815	R			NA	NA	CXCL3	NM_002090	3'UTR	chr4:74903953-74904589	N_Shore			NA				NA
cg16672637	-0.0210616	0.00289347	-7.27901	3.36279e-13	-0.0306513	0.00264424	-11.5917	4.53873e-31	-0.0262872	0.00195193	-13.4672	2.43803e-41	0.0501475	-0.0262872	0.00195193	1.09715e-37	37	17	74138356	17	71649951	R			NA	NA	FOXJ1	NM_001454	TSS1500	chr17:74135922-74137802	S_Shore		RDMR	TRUE				NA
cg20731257	-0.0399703	0.00463402	-8.6254	6.38674e-18	-0.0482388	0.00463223	-10.4137	2.14663e-25	-0.0441061	0.00327611	-13.4629	2.58437e-41	0.451017	-0.0441061	0.00327611	1.15137e-37	37	2	87883497	2	87664612	F			NA	NA								NA	2:87664612-87664679			NA
cg24215776	-0.0279113	0.00360753	-7.73694	1.01835e-14	-0.0335083	0.00302711	-11.0694	1.76581e-28	-0.0311957	0.00231889	-13.4529	2.962e-41	0.493489	-0.0311957	0.00231889	1.30655e-37	37	11	65152051	11	64908627	R			NA	NA				chr11:65153726-65154606	N_Shore			NA		11:65151999-65152128	Unclassified_Cell_type_specific	NA
cg14818621	-0.0266411	0.00316882	-8.40728	4.19626e-17	-0.0341944	0.00322369	-10.6072	2.75822e-26	-0.030353	0.00225984	-13.4314	3.9566e-41	0.247576	-0.030353	0.00225984	1.72816e-37	37	17	75598365	17	73109960	R			NA	NA								TRUE		17:75598330-75598428	Unclassified_Cell_type_specific	TRUE
cg23360111	-0.0268211	0.00402482	-6.66393	2.66604e-11	-0.0454584	0.00374351	-12.1433	6.2282e-34	-0.0368138	0.00274112	-13.4302	4.02315e-41	0.00318794	-0.0368138	0.00274112	1.72922e-37	37	14	75828696	14	74898449	F			NA	NA								TRUE				NA
cg09085932	-0.0361539	0.00447329	-8.08218	6.36177e-16	-0.0517396	0.00470745	-10.991	4.22185e-28	-0.0435495	0.00324271	-13.43	4.03665e-41	0.0561269	-0.0435495	0.00324271	1.72922e-37	37	10	121172083	10	121162073	R			NA	NA	GRK5	NM_005308	Body					NA	10:121161825-121162074	10:121172052-121172418	Unclassified_Cell_type_specific	TRUE
cg21393124	-0.0252317	0.00392967	-6.42082	1.35545e-10	-0.0427757	0.00348966	-12.2578	1.52499e-34	-0.0350405	0.00260932	-13.429	4.08934e-41	0.00380318	-0.0350405	0.00260932	1.73511e-37	37	17	48981371	17	46336370	R			NA	NA								TRUE		17:48981231-48981450	Unclassified_Cell_type_specific	NA
cg05844798	-0.0285402	0.00386806	-7.37842	1.60184e-13	-0.035773	0.00317713	-11.2595	2.07833e-29	-0.0328592	0.00245511	-13.384	7.50369e-41	0.352068	-0.0328592	0.00245511	3.15378e-37	37	20	3062344	20	3010344	F			NA	NA				chr20:3063005-3064146	N_Shore			TRUE				NA
cg25609878	-0.0296225	0.00357571	-8.28437	1.18732e-16	-0.0389395	0.0036502	-10.6678	1.44027e-26	-0.034185	0.00255434	-13.3831	7.59014e-41	0.189695	-0.034185	0.00255434	3.1603e-37	37	4	74983237	4	75202101	F			NA	NA								TRUE				NA
cg14179401	-0.020949	0.00305821	-6.85007	7.38145e-12	-0.025686	0.00222288	-11.5553	6.94449e-31	-0.0240484	0.00179808	-13.3745	8.52183e-41	0.456155	-0.0240484	0.00179808	3.51537e-37	37	17	46550107	17	43905106	F		rs62065840	NA	NA								TRUE				NA
cg09768617	-0.0306772	0.00401641	-7.63797	2.20673e-14	-0.0297436	0.00270976	-10.9764	4.9612e-28	-0.0300356	0.00224632	-13.371	8.93349e-41	0.981604	-0.0300356	0.00224632	3.65138e-37	37	7	27908936	7	27875461	F			NA	NA	JAZF1	NM_175061	Body					TRUE				NA
cg13654836	-0.0309983	0.00395179	-7.8441	4.36086e-15	-0.0411807	0.00374857	-10.9857	4.47759e-28	-0.036358	0.00271965	-13.3686	9.22032e-41	0.174235	-0.036358	0.00271965	3.73436e-37	37	17	55365912	17	52720911	R			NA	NA	MSI2;MSI2	NM_138962;NM_170721	Body;Body					TRUE				NA
cg09244707	-0.0294723	0.00422303	-6.97895	2.97389e-12	-0.0433495	0.00371875	-11.657	2.11386e-31	-0.0372885	0.0027909	-13.3607	1.02551e-40	0.0477866	-0.0372885	0.0027909	4.11604e-37	37	7	2756996	7	2723522	R			NA	NA				chr7:2758004-2758257	N_Shore			TRUE	7:2722946-2723939	7:2756836-2757919	Unclassified_Cell_type_specific	NA
cg21422605	-0.0237962	0.0031436	-7.56972	3.74023e-14	-0.03513	0.00311238	-11.2872	1.51835e-29	-0.0295196	0.00221174	-13.3468	1.23655e-40	0.0375511	-0.0295196	0.00221174	4.91875e-37	37	1	85313514	1	85086102	F			NA	NA	LPAR3	NM_012152	Body					TRUE				NA
cg03126058	-0.038203	0.00422412	-9.04402	1.5102e-19	-0.0507541	0.00507829	-9.99431	1.61407e-23	-0.0433357	0.00324751	-13.3443	1.27882e-40	0.164445	-0.0433357	0.00324751	5.04187e-37	37	1	3282757	1	3272617	F	rs77953771		NA	NA	PRDM16;PRDM16	NM_022114;NM_199454	Body;Body					NA	1:3272273-3272934			NA
cg18085636	-0.0310727	0.00383641	-8.09941	5.52261e-16	-0.0367555	0.0034525	-10.6461	1.81884e-26	-0.0342126	0.00256631	-13.3314	1.51967e-40	0.545432	-0.0342126	0.00256631	5.93892e-37	37	10	89993734	10	89983714	F			NA	NA								TRUE				NA
cg08241465	-0.0310276	0.00423397	-7.32826	2.33166e-13	-0.0490696	0.00426821	-11.4965	1.37324e-30	-0.0399759	0.0030059	-13.2992	2.34093e-40	0.0110757	-0.0399759	0.0030059	9.06887e-37	37	16	57924256	16	56481757	F			NA	NA	CNGB1	NM_001297	Body					TRUE				NA
cg14310198	-0.0236289	0.00407457	-5.7991	6.66707e-09	-0.0472274	0.00371838	-12.7011	5.83334e-37	-0.0365045	0.0027466	-13.2908	2.6182e-40	0.000106135	-0.0365045	0.0027466	1.00556e-36	37	9	134536436	9	133526257	F			NA	NA	RAPGEF1;RAPGEF1	NM_198679;NM_005312	Body;Body					TRUE				NA
cg02586712	-0.0291465	0.00326541	-8.92583	4.42381e-19	-0.0399843	0.00397878	-10.0494	9.2438e-24	-0.0335084	0.00252416	-13.2751	3.23013e-40	0.108967	-0.0335084	0.00252416	1.22998e-36	37	15	42249569	15	40036861	F			NA	NA	EHD4	NM_139265	Body					TRUE		15:42249566-42249743	Unclassified_Cell_type_specific	NA
cg11844856	-0.0280053	0.00437935	-6.39486	1.60695e-10	-0.0464049	0.00386444	-12.0082	3.21822e-33	-0.0383499	0.0028976	-13.235	5.5062e-40	0.00699782	-0.0383499	0.0028976	2.0789e-36	37	14	59000503	14	58070256	R			NA	NA	KIAA0586	NM_014749	Body					TRUE				NA
cg14270346	-0.0217017	0.00300419	-7.22382	5.0548e-13	-0.0262368	0.00235309	-11.15	7.16432e-29	-0.0245124	0.00185247	-13.2323	5.71434e-40	0.493532	-0.0245124	0.00185247	2.13935e-36	37	9	38026076	9	38016076	F			NA	NA	SHB	NM_003028	Body					TRUE				TRUE
cg16462073	-0.0264522	0.00328531	-8.05164	8.16904e-16	-0.0348154	0.00326928	-10.6493	1.75749e-26	-0.0306542	0.00231738	-13.228	6.04826e-40	0.19632	-0.0306542	0.00231738	2.24549e-36	37	16	28995843	16	28903344	R			NA	NA	SPNS1;LAT;LAT;LAT;SPNS1;SPNS1;LAT;SPNS1;SPNS1	NM_001142448;NM_001014987;NM_014387;NM_001014988;NM_001142450;NM_032038;NM_001014989;NM_001142449;NM_001142451	3'UTR;TSS1500;TSS1500;TSS1500;3'UTR;3'UTR;TSS1500;3'UTR;3'UTR					NA		16:28995820-28997267	Unclassified_Cell_type_specific	NA
cg12687767	-0.026835	0.00345994	-7.75593	8.76999e-15	-0.0358383	0.00330084	-10.8573	1.84018e-27	-0.0315484	0.00238831	-13.2095	7.73112e-40	0.16992	-0.0315484	0.00238831	2.83043e-36	37	20	19870109	20	19818109	F			NA	NA	RIN2	NM_018993	TSS200			low-CpG:19817823-19818220		NA		20:19869807-19870556	Unclassified_Cell_type_specific	TRUE
cg07201319	-0.0386296	0.00477879	-8.08355	6.29066e-16	-0.0480443	0.00455656	-10.544	5.41544e-26	-0.043561	0.00329774	-13.2093	7.75087e-40	0.361862	-0.043561	0.00329774	2.83043e-36	37	6	139909641	6	139951334	R			NA	NA								TRUE				NA
cg13280788	-0.0228049	0.00331221	-6.8851	5.77466e-12	-0.0354503	0.00306609	-11.5621	6.415e-31	-0.0296148	0.00225004	-13.1619	1.4532e-39	0.0197481	-0.0296148	0.00225004	5.26359e-36	37	17	46652179	17	44007178	R			NA	NA	HOXB3	NM_002146	TSS1500	chr17:46654053-46654369	N_Shore			NA				NA
cg11998307	-0.0268163	0.00357103	-7.5094	5.94005e-14	-0.032546	0.00299193	-10.8779	1.46868e-27	-0.0301828	0.00229338	-13.1608	1.47441e-39	0.469393	-0.0301828	0.00229338	5.29735e-36	37	17	1549434	17	1496184	F			NA	TRUE	SCARF1;SCARF1;SCARF1;SCARF1;SCARF1	NM_145352;NM_003693;NM_145350;NR_028075;NR_028076	TSS1500;TSS1500;TSS1500;TSS1500;TSS1500	chr17:1551730-1553249	N_Shelf			NA				NA
cg25580656	-0.026859	0.00316212	-8.49398	1.99686e-17	-0.0296006	0.00295475	-10.018	1.27055e-23	-0.0283226	0.00215891	-13.1189	2.56506e-39	0.818188	-0.0283226	0.00215891	9.1422e-36	37	14	104197160	14	103266913	R			NA	NA	ZFYVE21	NM_024071	Body	chr14:104193901-104194627	S_Shelf			NA		14:104196979-104197300	Unclassified_Cell_type_specific	TRUE
cg21436544	-0.0209494	0.00304724	-6.87487	6.20454e-12	-0.0328622	0.00285132	-11.5253	9.83906e-31	-0.0273011	0.00208201	-13.1129	2.77889e-39	0.0170034	-0.0273011	0.00208201	9.8257e-36	37	1	95249289	1	95021877	R			NA	NA								TRUE				TRUE
cg01431482	-0.0365556	0.00455517	-8.02507	1.01466e-15	-0.0523428	0.00492352	-10.6312	2.134e-26	-0.0438366	0.00334364	-13.1105	2.8688e-39	0.0626699	-0.0438366	0.00334364	1.00637e-35	37	1	2989085	1	2978945	R			NA	NA	PRDM16;PRDM16	NM_022114;NM_199454	Body;Body	chr1:2990030-2990718	N_Shore			NA				NA
cg04982488	-0.0297579	0.00354812	-8.38695	4.98907e-17	-0.0357434	0.00353301	-10.117	4.64525e-24	-0.0327634	0.00250354	-13.0868	3.91581e-39	0.48944	-0.0327634	0.00250354	1.36293e-35	37	10	116103698	10	116093688	F			NA	NA	AFAP1L2;AFAP1L2	NM_032550;NM_001001936	Body;Body					TRUE				NA
cg05813673	-0.0248907	0.00350373	-7.10404	1.21164e-12	-0.0377718	0.00334088	-11.3059	1.22633e-29	-0.0316375	0.00241788	-13.0848	4.02156e-39	0.029023	-0.0316375	0.00241788	1.38889e-35	37	4	53862521	4	53557278	R			NA	NA	SCFD2	NM_152540	Body					TRUE				NA
cg06595162	-0.0284943	0.00342181	-8.32726	8.27354e-17	-0.0418186	0.00402299	-10.3949	2.61561e-25	-0.0340874	0.00260649	-13.0779	4.40246e-39	0.041485	-0.0340874	0.00260649	1.50874e-35	37	21	40141040	21	39062910	R			NA	NA	NCRNA00114;NCRNA00114	NR_027065;NR_027066	Body;TSS200					TRUE		21:40140421-40141096	Unclassified	NA
cg13982037	-0.0290049	0.00434782	-6.67114	2.53829e-11	-0.0450605	0.00389469	-11.5697	5.86721e-31	-0.0379127	0.00290098	-13.0689	4.95614e-39	0.022757	-0.0379127	0.00290098	1.67652e-35	37	6	119862526	6	119904225	F			NA	NA								TRUE				NA
cg10754794	-0.0262301	0.00486268	-5.39416	6.88448e-08	-0.0467109	0.00377939	-12.3594	4.33461e-35	-0.0389981	0.00298407	-13.0688	4.96731e-39	0.00396787	-0.0389981	0.00298407	1.67652e-35	37	10	93916288	10	93906268	F		rs61875206	TRUE	NA	CPEB3	NM_014912	Body					TRUE				NA
cg25149218	-0.027105	0.00481141	-5.63348	1.76614e-08	-0.053802	0.00430589	-12.495	7.95159e-36	-0.0419292	0.00320862	-13.0677	5.03666e-39	0.000193948	-0.0419292	0.00320862	1.68715e-35	37	2	205411524	2	205119769	F			NA	NA	PARD3B;PARD3B;PARD3B	NM_152526;NM_057177;NM_205863	Body;Body;Body	chr2:205409939-205410910	S_Shore		RDMR	NA		2:205411521-205411673	Unclassified_Cell_type_specific	NA
cg23999170	-0.0334344	0.00437497	-7.6422	2.13547e-14	-0.0493892	0.00456379	-10.822	2.70893e-27	-0.0410749	0.00315821	-13.0057	1.13496e-38	0.0414003	-0.0410749	0.00315821	3.77345e-35	37	1	115628111	1	115429634	F	rs77284491		NA	NA	TSPAN2	NM_005725	Body	chr1:115631850-115632584	N_Shelf			NA				NA
cg04177945	-0.032673	0.00476711	-6.85384	7.18946e-12	-0.0500027	0.0044036	-11.355	7.0071e-30	-0.0420237	0.0032347	-12.9915	1.36684e-38	0.0282881	-0.0420237	0.0032347	4.51072e-35	37	14	35838240	14	34907991	R			NA	NA				chr14:35838239-35838628	Island			NA	14:34907991-34908992			NA
cg06891775	-0.0209031	0.00304265	-6.87004	6.41823e-12	-0.0295464	0.00264345	-11.1772	5.27385e-29	-0.0258286	0.00199552	-12.9433	2.56462e-38	0.100332	-0.0258286	0.00199552	8.40129e-35	37	10	80704982	10	80374988	F	rs78722328		NA	NA	LOC283050;LOC283050;LOC283050	NR_024431;NR_024429;NR_015429	Body;Body;Body					TRUE		10:80704796-80705101	Unclassified_Cell_type_specific	TRUE
cg20494738	-0.0251924	0.00379495	-6.6384	3.17113e-11	-0.0202961	0.00182029	-11.1499	7.16638e-29	-0.0212119	0.00164125	-12.9242	3.28534e-38	0.508319	-0.0212119	0.00164125	1.06837e-34	37	12	124985889	12	123551842	F	rs73423681		NA	NA	NCOR2;NCOR2	NM_006312;NM_001077261	5'UTR;5'UTR					TRUE	12:123551376-123551979			NA
cg00285294	-0.0208944	0.00273092	-7.65106	1.9933e-14	-0.0303329	0.00283979	-10.6814	1.24398e-26	-0.0254293	0.00196842	-12.9187	3.53256e-38	0.056725	-0.0254293	0.00196842	1.14044e-34	37	7	1089767	7	1056293	R			NA	NA	C7orf50;C7orf50;C7orf50	NM_001134395;NM_032350;NM_001134396	Body;Body;Body	chr7:1090177-1090517	N_Shore			NA				NA
cg25913647	-0.030076	0.00362057	-8.30697	9.81745e-17	-0.0320304	0.00323644	-9.89682	4.29735e-23	-0.0311624	0.00241293	-12.9148	3.71641e-38	0.922208	-0.0311624	0.00241293	1.19116e-34	37	5	76248131	5	76283887	F		rs75604502	NA	NA	CRHBP	NM_001882	TSS1500	chr5:76249435-76250528	N_Shore			NA				NA
cg26575622	-0.0286004	0.00320085	-8.93526	4.06227e-19	-0.0251682	0.00269774	-9.32936	1.06511e-20	-0.0265937	0.00206281	-12.892	4.99336e-38	0.71454	-0.0265937	0.00206281	1.58901e-34	37	10	77872458	10	77542464	F		rs67299678	NA	NA	C10orf11	NM_032024	Body	chr10:77872083-77872305	S_Shore			TRUE				NA
cg24572204	-0.031394	0.00406616	-7.7208	1.15598e-14	-0.0392385	0.00376786	-10.414	2.14076e-25	-0.0356145	0.00276373	-12.8864	5.36892e-38	0.367436	-0.0356145	0.00276373	1.69641e-34	37	5	40735231	5	40770988	F			NA	NA	TTC33	NM_012382	Body					TRUE				NA
cg22860172	-0.0251061	0.0038679	-6.49089	8.5329e-11	-0.0340823	0.00302418	-11.2699	1.84719e-29	-0.0306769	0.00238242	-12.8764	6.11532e-38	0.188024	-0.0306769	0.00238242	1.91864e-34	37	1	3099917	1	3089777	F			NA	NA	PRDM16;PRDM16	NM_022114;NM_199454	Body;Body	chr1:3102540-3103352	N_Shelf			NA				NA
cg25800753	-0.0186645	0.00344849	-5.41239	6.21894e-08	-0.0335111	0.00275788	-12.151	5.66379e-34	-0.0277196	0.00215382	-12.87	6.63966e-38	0.00350917	-0.0277196	0.00215382	2.06858e-34	37	10	94891725	10	94881715	R			NA	NA								TRUE				NA
cg02416781	-0.0201224	0.00330686	-6.08505	1.16454e-09	-0.0337836	0.00287879	-11.7353	8.39819e-32	-0.0278939	0.00217129	-12.8467	8.97668e-38	0.00779447	-0.0278939	0.00217129	2.77725e-34	37	5	82331856	5	82367612	R			NA	NA								TRUE				NA
cg02046668	-0.0247683	0.00458763	-5.39894	6.70376e-08	-0.0349808	0.00296455	-11.7997	3.91738e-32	-0.0319725	0.00248992	-12.8408	9.69001e-38	0.174142	-0.0319725	0.00248992	2.97727e-34	37	16	67258146	16	65815647	R			NA	NA	LRRC29;LRRC29	NM_012163;NM_001004055	5'UTR;5'UTR	chr16:67260744-67261155	N_Shelf			NA				NA
cg21853707	-0.0217238	0.0037223	-5.83613	5.34281e-09	-0.0415911	0.00344276	-12.0807	1.33506e-33	-0.0324314	0.00252745	-12.8316	1.09019e-37	0.000463465	-0.0324314	0.00252745	3.3267e-34	37	1	164676874	1	162943498	F	rs1780366		NA	NA	PBX1	NM_002585	Body					TRUE				NA
cg10577534	-0.0296894	0.00474758	-6.25358	4.01139e-10	-0.0496109	0.00426729	-11.6259	3.04531e-31	-0.0407085	0.00317369	-12.8269	1.15958e-37	0.0076762	-0.0407085	0.00317369	3.51435e-34	37	15	67354460	15	65141514	F	rs76420914		NA	NA				chr15:67357339-67359061	N_Shelf			NA		15:67354430-67354592	Unclassified_Cell_type_specific	NA
cg03096954	-0.0343506	0.00318689	-10.7787	4.33963e-27	-0.0331942	0.00478025	-6.94404	3.81051e-12	-0.0339947	0.00265164	-12.8203	1.26245e-37	0.979948	-0.0339947	0.00265164	3.80026e-34	37	16	85347426	16	83904927	R		rs76181895	NA	NA								TRUE				TRUE
cg27565899	-0.0198979	0.00283188	-7.02639	2.11942e-12	-0.0318975	0.00286661	-11.1272	9.24485e-29	-0.0258245	0.00201461	-12.8186	1.28929e-37	0.0118667	-0.0258245	0.00201461	3.85501e-34	37	1	110166664	1	109968187	R			NA	NA	AMPD2;AMPD2;AMPD2	NM_139156;NM_004037;NM_203404	Body;Body;TSS1500	chr1:110162464-110162716	S_Shelf			NA		1:110166153-110166793	Promoter_Associated	NA
cg06439889	-0.0225308	0.00331588	-6.79484	1.08434e-11	-0.033855	0.00303579	-11.1519	7.00618e-29	-0.0286913	0.00223911	-12.8137	1.37432e-37	0.0419021	-0.0286913	0.00223911	4.08186e-34	37	6	72077399	6	72134120	R			TRUE	NA								TRUE				NA
cg10582860	-0.029474	0.00455342	-6.47292	9.6124e-11	-0.048119	0.00420156	-11.4526	2.28068e-30	-0.0395446	0.00308786	-12.8065	1.50834e-37	0.0108015	-0.0395446	0.00308786	4.45027e-34	37	2	55347991	2	55201495	F			NA	NA								TRUE				NA
cg27174787	-0.0128635	0.00197288	-6.52018	7.02229e-11	-0.0174818	0.00156594	-11.1638	6.13389e-29	-0.0156968	0.00122654	-12.7977	1.68929e-37	0.186204	-0.0156968	0.00122654	4.95135e-34	37	19	16178240	19	16039240	R			NA	NA	TPM4	NM_001145160	TSS200	chr19:16178396-16178609	N_Shore			NA	19:16039185-16039947	19:16177987-16178319	Unclassified_Cell_type_specific	TRUE
cg25840433	-0.0229833	0.00293013	-7.84381	4.37095e-15	-0.0303988	0.00297215	-10.2279	1.4878e-24	-0.0266382	0.00208661	-12.7663	2.53007e-37	0.206309	-0.0266382	0.00208661	7.36723e-34	37	6	167104903	6	167024893	R			NA	NA	RPS6KA2	NM_001006932	Body					NA	6:167024893-167024933			TRUE
cg21674927	-0.0228977	0.00338801	-6.75845	1.39474e-11	-0.0383996	0.00340069	-11.2917	1.44211e-29	-0.0306197	0.00240016	-12.7574	2.83586e-37	0.00543829	-0.0306197	0.00240016	8.20401e-34	37	2	102644247	2	102010679	R			NA	NA	IL1R2;IL1R2	NM_173343;NM_004633	Body;Body					TRUE				TRUE
cg05797770	-0.030167	0.00349996	-8.61925	6.73959e-18	-0.0357294	0.00378267	-9.44554	3.53584e-21	-0.0327326	0.00256899	-12.7415	3.47857e-37	0.558505	-0.0327326	0.00256899	9.99841e-34	37	1	16470667	1	16343254	F	rs74754043		NA	NA	EPHA2	NM_004431	Body					NA		1:16470559-16470891	Unclassified_Cell_type_specific	NA
cg11269166	-0.0251968	0.00441341	-5.70914	1.13546e-08	-0.037496	0.00323556	-11.5887	4.70058e-31	-0.0331965	0.00260944	-12.7217	4.47994e-37	0.0800085	-0.0331965	0.00260944	1.27941e-33	37	2	172203847	2	171912093	R			NA	NA	METTL8	NM_024770	Body					TRUE				NA
cg06376402	-0.0321904	0.00338672	-9.50491	2.00223e-21	-0.0354814	0.00418609	-8.47603	2.33002e-17	-0.0334924	0.00263293	-12.7206	4.54538e-37	0.829626	-0.0334924	0.00263293	1.28983e-33	37	10	134404945	10	134254935	F			NA	NA	INPP5A	NM_005539	Body					TRUE	10:134254853-134254936			TRUE
cg08396193	-0.0269487	0.00348719	-7.72791	1.09324e-14	-0.03724	0.00361265	-10.3082	6.46811e-25	-0.0319126	0.002509	-12.7193	4.62259e-37	0.122403	-0.0319126	0.002509	1.30344e-33	37	7	27193709	7	27160234	F			NA	NA	HOXA7	NM_006896	3'UTR	chr7:27194583-27194827	N_Shore		CDMR	NA		7:27193699-27194198	Unclassified_Cell_type_specific	NA
cg16970926	-0.0164023	0.00288968	-5.67617	1.37747e-08	-0.0155404	0.00136634	-11.3737	5.65242e-30	-0.0156979	0.00123522	-12.7086	5.29955e-37	0.964299	-0.0156979	0.00123522	1.48492e-33	37	12	29381810	12	29273077	F			NA	NA	FAR2	NM_018099	5'UTR					TRUE				NA
cg11152302	-0.0210708	0.00304383	-6.92248	4.43795e-12	-0.0311192	0.00284827	-10.9256	8.69484e-28	-0.0264281	0.00207973	-12.7075	5.37511e-37	0.0547412	-0.0264281	0.00207973	1.49668e-33	37	14	24867472	14	23937312	R			NA	NA	NYNRIN	NM_025081	TSS1500	chr14:24868163-24868590	N_Shore			NA		14:24867435-24867735	Unclassified_Cell_type_specific	NA
cg13393782	-0.0226691	0.00313674	-7.22695	4.93951e-13	-0.0305106	0.0028801	-10.5936	3.19065e-26	-0.0269237	0.00212147	-12.691	6.62995e-37	0.183525	-0.0269237	0.00212147	1.83462e-33	37	1	3099804	1	3089664	R			NA	NA	PRDM16;PRDM16	NM_022114;NM_199454	Body;Body	chr1:3102540-3103352	N_Shelf			NA		1:3099636-3099891	Unclassified_Cell_type_specific	NA
cg24956391	-0.024691	0.00329815	-7.48631	7.0835e-14	-0.0355643	0.00340332	-10.4499	1.46665e-25	-0.0299571	0.00236845	-12.6484	1.14201e-36	0.0719375	-0.0299571	0.00236845	3.14064e-33	37	20	36011999	20	35445413	F			NA	NA	SRC;SRC	NM_198291;NM_005417	5'UTR;5'UTR	chr20:36012595-36013439	N_Shore	low-CpG:35445350-35445433		NA		20:36011903-36012034	Unclassified_Cell_type_specific	NA
cg14987431	-0.0173439	0.00281136	-6.16923	6.86215e-10	-0.0198066	0.0017958	-11.0294	2.75666e-28	-0.0190929	0.0015134	-12.616	1.72449e-36	0.761485	-0.0190929	0.0015134	4.71342e-33	37	10	94455650	10	94445630	R			NA	NA				chr10:94455524-94455896	Island			NA	10:94445505-94445898			TRUE
cg21097733	-0.0254623	0.00362937	-7.01561	2.28943e-12	-0.0332746	0.00314035	-10.5958	3.11535e-26	-0.0299299	0.00237478	-12.6032	2.02717e-36	0.265847	-0.0299299	0.00237478	5.50691e-33	37	17	46623729	17	43978728	F			NA	NA	HOXB2	NM_002145	TSS1500	chr17:46620367-46621373	S_Shelf			NA				NA
cg19726712	-0.024745	0.00486281	-5.08863	3.60668e-07	-0.0655249	0.005088	-12.8783	5.96262e-38	-0.0442126	0.00351544	-12.5767	2.8373e-36	5.12705e-08	-0.0442126	0.00351544	7.66097e-33	37	8	98790327	8	98859503	F			NA	NA	LAPTM4B	NM_018407	Body	chr8:98787835-98788874	S_Shore		RDMR	NA				NA
cg04070601	-0.0208706	0.00365668	-5.70752	1.14632e-08	-0.0351207	0.00303181	-11.5841	4.96336e-31	-0.0293155	0.00233394	-12.5605	3.48046e-36	0.0111099	-0.0293155	0.00233394	9.34095e-33	37	12	50067887	12	48354154	R			NA	NA	FMNL3;FMNL3	NM_198900;NM_175736	Body;Body					TRUE		12:50067819-50068081	Promoter_Associated	TRUE
cg27175509	-0.0191727	0.00310449	-6.17581	6.58241e-10	-0.0305436	0.00270888	-11.2754	1.7362e-29	-0.0256284	0.0020411	-12.5562	3.67521e-36	0.0221865	-0.0256284	0.0020411	9.80456e-33	37	2	149891051	2	149599297	F	rs7603165		NA	NA				chr2:149895022-149895808	N_Shelf			NA				NA
cg00108715	-0.0313949	0.0037374	-8.4002	4.4572e-17	-0.0315812	0.00338981	-9.31652	1.20224e-20	-0.0314971	0.00251087	-12.5443	4.27173e-36	0.999319	-0.0314971	0.00251087	1.13281e-32	37	3	52565015	3	52540055	F			NA	NA	NT5DC2;NT5DC2	NM_001134231;NM_022908	Body;Body	chr3:52567009-52568807	N_Shore			NA		3:52564840-52565242	Unclassified_Cell_type_specific	NA
cg25930644	-0.0196748	0.00279692	-7.03445	2.00043e-12	-0.0259048	0.00246279	-10.5185	7.09933e-26	-0.023184	0.00184836	-12.543	4.34043e-36	0.247254	-0.023184	0.00184836	1.14422e-32	37	17	8531915	17	8472640	R			NA	NA	MYH10	NM_005964	5'UTR	chr17:8533004-8534933	N_Shore			NA		17:8531773-8532000	Unclassified_Cell_type_specific	NA
cg14541011	-0.0263467	0.0034033	-7.74151	9.82407e-15	-0.0311974	0.00314933	-9.90606	3.91789e-23	-0.0289598	0.00231149	-12.5286	5.205e-36	0.578584	-0.0289598	0.00231149	1.36406e-32	37	9	135989682	9	134979503	F			NA	NA	RALGDS;RALGDS	NM_001042368;NM_006266	Body;Body					TRUE		9:135989452-135989763	Unclassified_Cell_type_specific	NA
cg27589594	-0.0243333	0.00314071	-7.74772	9.35551e-15	-0.0358152	0.00353683	-10.1264	4.2198e-24	-0.0293955	0.00234843	-12.5171	6.01801e-36	0.0525356	-0.0293955	0.00234843	1.5679e-32	37	17	18871182	17	18811907	R			NA	NA	SLC5A10;SLC5A10	NM_001042450;NM_152351	Body;Body	chr17:18874684-18874887	N_Shelf			TRUE		17:18870953-18871380	Unclassified_Cell_type_specific	TRUE
cg00933182	-0.029667	0.00361051	-8.21686	2.08895e-16	-0.0366692	0.0038462	-9.53389	1.515e-21	-0.032947	0.0026324	-12.516	6.10416e-36	0.414398	-0.032947	0.0026324	1.5811e-32	37	17	43298345	17	40654128	R			NA	NA	FMNL1	NM_005892	TSS1500	chr17:43298725-43299640	N_Shore		RDMR	NA		17:43298159-43298346	Promoter_Associated_Cell_type_specific	NA
cg25966016	-0.0236179	0.00385918	-6.11994	9.36133e-10	-0.0425369	0.00370811	-11.4713	1.83811e-30	-0.033455	0.00267384	-12.512	6.42267e-36	0.00193422	-0.033455	0.00267384	1.64828e-32	37	10	134353618	10	134203608	F			NA	NA	INPP5A	NM_005539	Body	chr10:134350302-134351119	S_Shelf			TRUE		10:134352924-134353672	Promoter_Associated_Cell_type_specific	TRUE
cg26803969	-0.0175053	0.00230274	-7.60194	2.91713e-14	-0.0219035	0.00218298	-10.0337	1.08325e-23	-0.0198217	0.00158425	-12.5118	6.43753e-36	0.382638	-0.0198217	0.00158425	1.64828e-32	37	2	28579423	2	28432927	F			NA	NA								TRUE		2:28579219-28579467	Unclassified_Cell_type_specific	TRUE
cg05106502	-0.0261084	0.00346421	-7.53663	4.82283e-14	-0.036209	0.0035585	-10.1753	2.55532e-24	-0.0310231	0.00248223	-12.4981	7.64912e-36	0.126408	-0.0310231	0.00248223	1.94731e-32	37	17	46506947	17	43861946	F			NA	TRUE	SKAP1;SKAP1	NM_003726;NM_001075099	Body;Body	chr17:46507344-46507778	N_Shore			TRUE		17:46506343-46508297	Promoter_Associated_Cell_type_specific	NA
cg20430909	-0.0233499	0.00383596	-6.08709	1.1498e-09	-0.0306539	0.00278123	-11.0217	3.00237e-28	-0.0281373	0.00225167	-12.4962	7.83142e-36	0.304772	-0.0281373	0.00225167	1.98239e-32	37	4	158917335	4	159136785	F			NA	NA								TRUE				NA
cg07730360	-0.0244317	0.00332719	-7.34304	2.08789e-13	-0.0412929	0.00388566	-10.627	2.23188e-26	-0.0315646	0.00252728	-12.4896	8.51235e-36	0.00437383	-0.0315646	0.00252728	2.14259e-32	37	3	128845626	3	130328316	F			NA	NA								TRUE				NA
cg11405200	-0.0314953	0.00416316	-7.56524	3.87137e-14	-0.043922	0.0043472	-10.1035	5.32875e-24	-0.0374401	0.00300675	-12.452	1.36408e-35	0.118699	-0.0374401	0.00300675	3.41414e-32	37	6	14212128	6	14320107	R			NA	NA				chr6:14211081-14211744	S_Shore			TRUE	6:14319834-14320108	6:14210614-14212383	Promoter_Associated	NA
cg03561416	-0.0193	0.00344958	-5.59488	2.20776e-08	-0.0292499	0.00257608	-11.3544	7.04968e-30	-0.0256876	0.00206405	-12.4453	1.48383e-35	0.0692159	-0.0256876	0.00206405	3.69311e-32	37	6	157254584	6	157296276	F			NA	NA	ARID1B;ARID1B;ARID1B	NM_017519;NM_175863;NM_020732	Body;Body;Body					TRUE				NA
cg17254383	-0.0284928	0.00389161	-7.32159	2.45045e-13	-0.0435624	0.0041892	-10.3987	2.51231e-25	-0.0354734	0.00285119	-12.4416	1.55357e-35	0.0310227	-0.0354734	0.00285119	3.84522e-32	37	17	53363128	17	50718127	R			NA	NA	HLF	NM_002126	Body					TRUE				NA
cg10001186	-0.0318832	0.00474132	-6.72454	1.76152e-11	-0.0530348	0.00485812	-10.9167	9.58817e-28	-0.0422017	0.00339316	-12.4373	1.64006e-35	0.00779442	-0.0422017	0.00339316	4.03686e-32	37	11	94882829	11	94522477	F			NA	NA				chr11:94883335-94883565	N_Shore		RDMR	NA				NA
cg13853141	-0.0190758	0.00350071	-5.44912	5.06197e-08	-0.0283229	0.00249178	-11.3665	6.13855e-30	-0.0252133	0.00203004	-12.4201	2.03239e-35	0.0987089	-0.0252133	0.00203004	4.97505e-32	37	2	98329942	2	97696374	F			NA	NA	ZAP70	NM_001079	TSS200					NA		2:98329743-98330828	Promoter_Associated_Cell_type_specific	NA
cg09906145	-0.018121	0.00256604	-7.06186	1.64293e-12	-0.0310199	0.00288823	-10.7401	6.59852e-27	-0.0238111	0.0019183	-12.4126	2.23304e-35	0.00379766	-0.0238111	0.0019183	5.43635e-32	37	16	67562424	16	66119925	R			NA	NA	FAM65A	NM_024519	TSS1500	chr16:67562575-67563390	N_Shore			NA		16:67562352-67563773	Unclassified	TRUE
cg19279042	-0.0162627	0.00298245	-5.45279	4.95867e-08	-0.0272983	0.00237008	-11.5179	1.07182e-30	-0.0230268	0.00185553	-12.4098	2.31224e-35	0.0150565	-0.0230268	0.00185553	5.59858e-32	37	6	31550090	6	31658069	R			NA	NA	LTB;LTB	NM_002341;NM_009588	1stExon;1stExon	chr6:31548436-31549277	S_Shore			NA		6:31549959-31550509	Promoter_Associated	NA
cg01521274	-0.0141555	0.00299177	-4.73147	2.229e-06	-0.0310631	0.00254178	-12.221	2.40141e-34	-0.0239752	0.00193707	-12.377	3.48082e-35	9.37809e-05	-0.0239752	0.00193707	8.38247e-32	37	14	71822452	14	70892205	F			NA	NA								TRUE				NA
cg07418114	-0.0202444	0.00253847	-7.97504	1.52333e-15	-0.0250374	0.00262168	-9.55013	1.29527e-21	-0.0225636	0.00182368	-12.3726	3.6772e-35	0.422089	-0.0225636	0.00182368	8.80779e-32	37	1	156836717	1	155103341	R		rs66574101	NA	NA	NTRK1;NTRK1;NTRK1	NM_001007792;NM_002529;NM_001012331	Body;Body;Body					TRUE				NA
cg10427868	-0.0214928	0.00311145	-6.90765	4.92733e-12	-0.0300598	0.00287367	-10.4604	1.31292e-25	-0.0261161	0.00211105	-12.3711	3.74573e-35	0.129301	-0.0261161	0.00211105	8.92395e-32	37	10	80936798	10	80606804	F	rs7910559		NA	NA	ZMIZ1	NM_020338	5'UTR					TRUE				NA
cg23556715	-0.0288551	0.00330141	-8.74024	2.32615e-18	-0.0289281	0.00331004	-8.73951	2.34127e-18	-0.0288915	0.00233749	-12.36	4.29949e-35	0.999878	-0.0288915	0.00233749	1.01888e-31	37	17	62084359	17	59438091	F			NA	NA	ICAM2;ICAM2;ICAM2;ICAM2;ICAM2	NM_001099789;NM_001099786;NM_001099787;NM_001099788;NM_000873	5'UTR;5'UTR;5'UTR;5'UTR;TSS200					NA				NA
cg27020362	-0.0236908	0.00325504	-7.27819	3.38324e-13	-0.0329884	0.00323901	-10.1847	2.32051e-24	-0.0283626	0.00229597	-12.3532	4.68286e-35	0.128764	-0.0283626	0.00229597	1.10385e-31	37	5	138723394	5	138751293	R			NA	NA	MGC29506	NM_016459	3'UTR					NA				NA
cg02743070	-0.0182524	0.00307739	-5.93114	3.00839e-09	-0.0268423	0.00242848	-11.0531	2.11719e-28	-0.0235459	0.00190639	-12.3511	4.80756e-35	0.0906572	-0.0235459	0.00190639	1.12728e-31	37	10	80834309	10	80504315	R			NA	NA	ZMIZ1	NM_020338	5'UTR	chr10:80827070-80830537	S_Shelf			TRUE				NA
cg21185271	-0.0214033	0.00301669	-7.09496	1.2939e-12	-0.0238384	0.00235646	-10.1162	4.6832e-24	-0.0229156	0.00185705	-12.3398	5.52853e-35	0.816817	-0.0229156	0.00185705	1.28955e-31	37	12	52569410	12	50855677	R			NA	NA	KRT80;KRT80	NM_001081492;NM_182507	Body;Body					TRUE		12:52568641-52570229	Unclassified_Cell_type_specific	NA
cg21606956	-0.016825	0.00245683	-6.84823	7.47692e-12	-0.0249414	0.00236743	-10.5352	5.94398e-26	-0.0210335	0.00170476	-12.3382	5.64317e-35	0.0590394	-0.0210335	0.00170476	1.30944e-31	37	1	184211934	1	182478557	R			NA	NA								TRUE				NA
cg27572855	-0.0366807	0.00369145	-9.93666	2.88322e-23	-0.0391302	0.00535474	-7.30758	2.71997e-13	-0.0374698	0.00303924	-12.3287	6.34838e-35	0.931537	-0.0374698	0.00303924	1.46544e-31	37	1	25598939	1	25471526	R			NA	NA	RHD;RHD	NM_001127691;NM_016124	TSS200;TSS200					NA				NA
cg12441066	-0.0170413	0.00291398	-5.84812	4.9715e-09	-0.0249205	0.00225445	-11.0539	2.09866e-28	-0.0219703	0.0017831	-12.3214	6.9513e-35	0.101589	-0.0219703	0.0017831	1.59634e-31	37	17	55456535	17	52811534	R			NA	NA	MSI2;MSI2	NM_138962;NM_170721	Body;Body					TRUE		17:55456508-55456603	Unclassified_Cell_type_specific	NA
cg19368031	-0.0183985	0.00364048	-5.05388	4.32916e-07	-0.030071	0.00260832	-11.5289	9.43902e-31	-0.0261116	0.00212028	-12.3152	7.50684e-35	0.033488	-0.0261116	0.00212028	1.71508e-31	37	10	76688843	10	76358849	F			NA	NA	MYST4	NM_012330	Body					TRUE				NA
cg01368217	-0.0231649	0.00365209	-6.34291	2.25469e-10	-0.0430479	0.00385642	-11.1627	6.21107e-29	-0.0325657	0.00265171	-12.281	1.14558e-34	0.0009055	-0.0325657	0.00265171	2.60394e-31	37	10	127836603	10	127826593	R			NA	NA	ADAM12;ADAM12	NM_003474;NM_021641	Body;Body					TRUE				NA
cg20701457	-0.0276323	0.00338525	-8.16257	3.27972e-16	-0.0330409	0.00357562	-9.2406	2.45115e-20	-0.0301888	0.00245828	-12.2805	1.15339e-34	0.547022	-0.0301888	0.00245828	2.60839e-31	37	17	62084342	17	59438074	R			NA	NA	ICAM2;ICAM2;ICAM2;ICAM2;ICAM2	NM_001099789;NM_001099786;NM_001099787;NM_001099788;NM_000873	5'UTR;5'UTR;5'UTR;5'UTR;TSS200					NA				NA
cg25406657	-0.0148516	0.00253275	-5.86382	4.52349e-09	-0.014735	0.00136909	-10.7626	5.16948e-27	-0.0147613	0.00120439	-12.2563	1.55498e-34	0.99918	-0.0147613	0.00120439	3.49883e-31	37	15	63342033	15	61129086	F			NA	NA	TPM1;TPM1;TPM1;TPM1;TPM1;TPM1;TPM1	NM_001018007;NM_001018020;NM_001018004;NM_001018005;NM_000366;NM_001018008;NM_001018006	Body;Body;Body;Body;Body;Body;Body	chr15:63340256-63341464	S_Shore		RDMR	TRUE				NA
cg07502661	-0.029711	0.00340393	-8.72845	2.58191e-18	-0.0437684	0.00490989	-8.91433	4.90753e-19	-0.0342742	0.00279741	-12.2521	1.63627e-34	0.0627774	-0.0342742	0.00279741	3.66324e-31	37	2	43398339	2	43251843	F			NA	NA				chr2:43398040-43398276	S_Shore			NA		2:43398234-43398371	Unclassified	NA
cg18222590	-0.0257808	0.00368814	-6.99017	2.74546e-12	-0.0408889	0.00392075	-10.4289	1.83083e-25	-0.0328734	0.00268638	-12.2371	1.97032e-34	0.0194697	-0.0328734	0.00268638	4.38904e-31	37	1	204290972	1	202557595	F	rs35170796		NA	NA	PLEKHA6	NM_014935	5'UTR					TRUE				NA
cg00839844	-0.0167186	0.003458	-4.83477	1.333e-06	-0.0274055	0.00238054	-11.5123	1.14361e-30	-0.0239693	0.00196082	-12.2241	2.31148e-34	0.0391633	-0.0239693	0.00196082	5.12338e-31	37	18	46474644	18	44728642	R			NA	NA	SMAD7	NM_005904	Body	chr18:46474931-46479364	N_Shore		RDMR	NA				NA
cg22891595	-0.027194	0.00364831	-7.45386	9.06452e-14	-0.0381567	0.00385592	-9.89563	4.34871e-23	-0.0323723	0.0026501	-12.2155	2.56905e-34	0.118539	-0.0323723	0.0026501	5.66609e-31	37	3	193570256	3	195052950	R			NA	NA								TRUE				NA
cg08420066	-0.0189153	0.00334749	-5.65058	1.59907e-08	-0.0258019	0.00236307	-10.9188	9.36881e-28	-0.0235115	0.00193051	-12.1789	4.02724e-34	0.243572	-0.0235115	0.00193051	8.83841e-31	37	6	30647561	6	30755540	F			NA	NA	KIAA1949;KIAA1949	NM_001134870;NM_133471	Body;Body					TRUE				NA
cg00411072	-0.0141683	0.00214986	-6.59032	4.38865e-11	-0.0188593	0.00181804	-10.3734	3.27594e-25	-0.0169033	0.00138821	-12.1764	4.15305e-34	0.249583	-0.0169033	0.00138821	9.06984e-31	37	17	46660940	17	44015939	F			NA	NA				chr17:46658948-46660003	S_Shore		RDMR	NA		17:46660729-46660947	Unclassified_Cell_type_specific	NA
cg00821310	-0.0266628	0.00391509	-6.81027	9.74146e-12	-0.0432851	0.00412818	-10.4853	1.00938e-25	-0.0345339	0.00284073	-12.1567	5.28534e-34	0.0140112	-0.0345339	0.00284073	1.14863e-30	37	1	6420733	1	6343320	F			NA	NA	ACOT7;ACOT7;ACOT7;ACOT7	NM_181864;NM_181865;NM_181865;NM_007274	Body;5'UTR;1stExon;Body					NA				NA
cg25463688	-0.0219447	0.00341322	-6.42932	1.28178e-10	-0.035935	0.00335294	-10.7175	8.42761e-27	-0.0290645	0.00239191	-12.1511	5.65672e-34	0.0139123	-0.0290645	0.00239191	1.22337e-30	37	1	235254025	1	233320648	F			NA	NA								TRUE				NA
cg00542975	-0.028549	0.00388524	-7.34807	2.01093e-13	-0.0391455	0.00397148	-9.85665	6.41519e-23	-0.0337309	0.00277727	-12.1454	6.07055e-34	0.162217	-0.0337309	0.00277727	1.30653e-30	37	2	122392291	2	122108761	R			NA	NA	CLASP1;CLASP1;CLASP1	NM_015282;NM_001142274;NM_001142273	5'UTR;5'UTR;5'UTR					TRUE				NA
cg17327331	-0.0286666	0.00489268	-5.85907	4.65466e-09	-0.0434562	0.00399188	-10.8862	1.34167e-27	-0.0375457	0.00309302	-12.1388	6.57445e-34	0.0643863	-0.0375457	0.00309302	1.40818e-30	37	14	67736448	14	66806201	F			NA	NA	MPP5	NM_022474	5'UTR					TRUE				NA
cg02931644	-0.0372004	0.00392122	-9.48694	2.37908e-21	-0.0409575	0.00540482	-7.57796	3.51037e-14	-0.0384961	0.0031739	-12.1289	7.42122e-34	0.853602	-0.0384961	0.0031739	1.58195e-30	37	1	25747376	1	25619963	F	rs2072931		NA	NA	RHCE;RHCE;RHCE;RHCE	NM_138617;NM_020485;NM_138616;NM_138618	TSS200;TSS200;TSS200;TSS200					NA				NA
cg19184688	-0.0171753	0.00297278	-5.77754	7.58017e-09	-0.0283724	0.00257355	-11.0246	2.90748e-28	-0.0235757	0.00194573	-12.1166	8.62266e-34	0.0173415	-0.0235757	0.00194573	1.8293e-30	37	2	241935282	2	241583955	R			NA	NA				chr2:241937716-241938468	N_Shelf			NA				NA
cg08924321	-0.0266807	0.00336759	-7.92278	2.32258e-15	-0.0304716	0.00331477	-9.19269	3.83153e-20	-0.0286061	0.00236235	-12.1092	9.44314e-34	0.724831	-0.0286061	0.00236235	1.99387e-30	37	11	35663067	11	35619643	R			NA	NA								TRUE				NA
cg14293323	-0.0354061	0.00536096	-6.60443	3.99038e-11	-0.0451335	0.00440687	-10.2416	1.29052e-24	-0.041211	0.0034043	-12.1056	9.86878e-34	0.374428	-0.041211	0.0034043	2.07391e-30	37	11	353567	11	343567	F		rs73398586	NA	NA				chr11:355947-356447	N_Shelf		CDMR	NA				TRUE
cg18282388	-0.0263651	0.0040824	-6.45823	1.05933e-10	-0.0445412	0.00416267	-10.7001	1.01626e-26	-0.0352762	0.00291466	-12.103	1.01792e-33	0.0077561	-0.0352762	0.00291466	2.1291e-30	37	11	129716470	11	129221680	R			NA	NA	TMEM45B	NM_138788	5'UTR					TRUE				TRUE
cg05708512	-0.0269895	0.0046625	-5.78863	7.09626e-09	-0.0454646	0.00412011	-11.0348	2.59605e-28	-0.0373637	0.00308739	-12.102	1.0306e-33	0.0121755	-0.0373637	0.00308739	2.13838e-30	37	5	31731391	5	31767148	R			NA	NA								TRUE				NA
cg19542445	-0.0255897	0.00368324	-6.9476	3.71562e-12	-0.0383231	0.00375709	-10.2002	1.97866e-24	-0.03183	0.00263017	-12.1019	1.03196e-33	0.053472	-0.03183	0.00263017	2.13838e-30	37	12	2596220	12	2466481	R			NA	NA	CACNA1C;CACNA1C;CACNA1C;CACNA1C;CACNA1C;CACNA1C;CACNA1C;CACNA1C;CACNA1C;CACNA1C;CACNA1C;CACNA1C;CACNA1C;CACNA1C;CACNA1C;CACNA1C;CACNA1C;CACNA1C;CACNA1C;CACNA1C;CACNA1C;CACNA1C;CACNA1C	NM_001129844;NM_001129827;NM_001129839;NM_001129834;NM_001129841;NM_000719;NM_001129830;NM_001167625;NM_001129843;NM_001167624;NM_001129835;NM_001129837;NM_001167623;NM_001129840;NM_199460;NM_001129833;NM_001129832;NM_001129829;NM_001129846;NM_001129836;NM_001129838;NM_001129831;NM_001129842	Body;Body;Body;Body;Body;Body;Body;Body;Body;Body;Body;Body;Body;Body;Body;Body;Body;Body;Body;Body;Body;Body;Body					TRUE				NA
cg22428027	-0.019284	0.0037142	-5.19197	2.08085e-07	-0.03987	0.00342004	-11.6578	2.09477e-31	-0.0304244	0.00251591	-12.0928	1.15298e-33	0.000245522	-0.0304244	0.00251591	2.3781e-30	37	1	12128827	1	12051414	F			NA	NA	TNFRSF8	NM_001243	Body					TRUE		1:12128451-12128922	Unclassified	NA
cg06372654	-0.0250362	0.00336084	-7.44937	9.37895e-14	-0.0330925	0.00342243	-9.66929	4.07179e-22	-0.0289912	0.00239795	-12.09	1.19331e-33	0.24403	-0.0289912	0.00239795	2.44994e-30	37	7	128044655	7	127831891	R			NA	NA	IMPDH1;IMPDH1;IMPDH1;IMPDH1;IMPDH1;IMPDH1;IMPDH1	NM_001142576;NM_183243;NM_000883;NM_001142573;NM_001142574;NM_001102605;NM_001142575	Body;Body;Body;Body;Body;Body;Body	chr7:128045542-128046298	N_Shore			NA				NA
cg03031932	-0.0251606	0.00335373	-7.50225	6.27306e-14	-0.0320826	0.0033572	-9.55636	1.21972e-21	-0.028618	0.00237267	-12.0615	1.68664e-33	0.345109	-0.028618	0.00237267	3.4469e-30	37	16	81547138	16	80104639	R			NA	NA	CMIP;CMIP	NM_030629;NM_198390	Body;Body					TRUE				NA
cg03114845	-0.0355733	0.00503922	-7.05929	1.67359e-12	-0.0311389	0.00317499	-9.80755	1.04475e-22	-0.032399	0.00268626	-12.061	1.69752e-33	0.757929	-0.032399	0.00268626	3.45329e-30	37	12	66270387	12	64556654	R			NA	NA	HMGA2;HMGA2	NM_003484;NM_003483	Body;Body					TRUE				NA
cg16248287	-0.0187216	0.00308962	-6.05952	1.3653e-09	-0.0264528	0.00249438	-10.605	2.82581e-26	-0.0234021	0.00194081	-12.0579	1.76282e-33	0.150264	-0.0234021	0.00194081	3.56982e-30	37	10	21804965	10	21844971	F			NA	NA	C10orf140	NM_207371	Body	chr10:21805197-21805459	N_Shore		CDMR	NA		10:21804943-21805025	Unclassified_Cell_type_specific	NA
cg07765674	-0.0214022	0.00344695	-6.20901	5.33197e-10	-0.0328837	0.00309454	-10.6264	2.24659e-26	-0.0277597	0.00230271	-12.0552	1.82056e-33	0.0463383	-0.0277597	0.00230271	3.67007e-30	37	5	148494024	5	148474217	R			NA	NA								TRUE		5:148493908-148494084	Unclassified_Cell_type_specific	NA
cg18645642	-0.0275657	0.00448528	-6.14582	7.95496e-10	-0.0329696	0.0031668	-10.411	2.20877e-25	-0.0311719	0.00258698	-12.0495	1.95025e-33	0.616111	-0.0311719	0.00258698	3.91381e-30	37	1	8631756	1	8554343	R			NA	NA	RERE;RERE	NM_012102;NM_001042681	Body;Body					TRUE				NA
cg21446172	-0.0250272	0.00374185	-6.68847	2.25515e-11	-0.0383943	0.00372908	-10.2959	7.35063e-25	-0.0317336	0.00264136	-12.0141	2.99513e-33	0.0407107	-0.0317336	0.00264136	5.98374e-30	37	1	223745234	1	221811857	F			NA	NA	CAPN8	NM_001143962	Body	chr1:223741965-223744525	S_Shore			NA				NA
cg11950754	-0.030416	0.00373898	-8.13483	4.12527e-16	-0.0404854	0.00449528	-9.0062	2.13329e-19	-0.0345336	0.00287459	-12.0134	3.02254e-33	0.226979	-0.0345336	0.00287459	6.01154e-30	37	1	53782077	1	53554665	R			NA	NA	LRP8;LRP8;LRP8;LRP8	NM_033300;NM_001018054;NM_017522;NM_004631	Body;Body;Body;Body					TRUE				NA
cg13277254	-0.0209919	0.00352286	-5.95878	2.54124e-09	-0.0334193	0.00311215	-10.7383	6.72413e-27	-0.027972	0.00233238	-11.9929	3.87122e-33	0.0303567	-0.027972	0.00233238	7.66527e-30	37	5	171333801	5	171266406	R			NA	NA	FBXW11;FBXW11;FBXW11	NM_033645;NM_012300;NM_033644	Body;Body;Body					TRUE				NA
cg23574443	-0.0214122	0.00287987	-7.43511	1.04482e-13	-0.0227877	0.00242154	-9.41043	4.94116e-21	-0.022218	0.00185341	-11.9876	4.12522e-33	0.935361	-0.022218	0.00185341	8.13206e-30	37	17	8263941	17	8204666	R			NA	NA	LOC100128288	NR_024447	TSS200					TRUE				NA
cg13980944	-0.0261153	0.00347366	-7.51811	5.55758e-14	-0.0352267	0.00371218	-9.48949	2.32174e-21	-0.0303689	0.00253638	-11.9733	4.90268e-33	0.200701	-0.0303689	0.00253638	9.62211e-30	37	9	138860330	9	138000151	R			NA	NA								TRUE		9:138858736-138860473	Unclassified	NA
cg10965178	-0.021887	0.00328617	-6.66033	2.7321e-11	-0.0382787	0.00364942	-10.489	9.70621e-26	-0.0292267	0.00244203	-11.9682	5.21435e-33	0.00380872	-0.0292267	0.00244203	1.01889e-29	37	1	43766752	1	43539339	R			NA	NA	TIE1	NM_005424	1stExon	chr1:43770522-43770880	N_Shelf			NA				NA
cg22158648	-0.0237613	0.00483759	-4.9118	9.02449e-07	-0.0493589	0.00425025	-11.6132	3.53307e-31	-0.0382075	0.00319296	-11.9662	5.34212e-33	0.000370486	-0.0382075	0.00319296	1.0393e-29	37	18	20713759	18	18967757	F			NA	NA	CABLES1	NR_023359	TSS1500	chr18:20714968-20717071	N_Shore		RDMR	NA				NA
cg10482356	-0.0217078	0.00363362	-5.97413	2.31314e-09	-0.0346393	0.00323938	-10.6932	1.09552e-26	-0.0289128	0.002418	-11.9573	5.94493e-33	0.0293517	-0.0289128	0.002418	1.15155e-29	37	16	56328421	16	54885922	R			NA	NA	GNAO1;GNAO1	NM_020988;NM_138736	Body;Body					TRUE				NA
cg26781524	-0.0264381	0.0044323	-5.96488	2.44812e-09	-0.0419333	0.00392433	-10.6855	1.19022e-26	-0.0351242	0.00293817	-11.9544	6.1556e-33	0.0325314	-0.0351242	0.00293817	1.18719e-29	37	16	81272080	16	79829581	R			NA	NA	BCMO1	NM_017429	TSS1500					TRUE				NA
cg06488536	-0.0273075	0.00428231	-6.37681	1.80809e-10	-0.0393842	0.00381929	-10.3119	6.22489e-25	-0.0340338	0.00285034	-11.9403	7.29999e-33	0.109171	-0.0340338	0.00285034	1.40183e-29	37	6	147225846	6	147267539	F			NA	NA								TRUE				NA
cg20176142	-0.0205457	0.00484683	-4.239	2.24519e-05	-0.0476652	0.0039834	-11.966	5.35785e-33	-0.0367321	0.00307743	-11.936	7.68664e-33	8.75762e-05	-0.0367321	0.00307743	1.46975e-29	37	8	81408357	8	81570912	F			NA	NA	ZBTB10;ZBTB10	NM_001105539;NM_023929	Body;Body					TRUE				NA
cg15773539	-0.0222486	0.00282448	-7.87708	3.3512e-15	-0.0272149	0.00301514	-9.02606	1.77959e-19	-0.0245698	0.00206132	-11.9194	9.3727e-33	0.485546	-0.0245698	0.00206132	1.78448e-29	37	17	61520112	17	58873844	R			NA	NA	CYB561;CYB561	NM_001017916;NM_001915	5'UTR;5'UTR	chr17:61523000-61524470	N_Shelf			NA		17:61519866-61520307	Unclassified_Cell_type_specific	TRUE
cg10474597	-0.0278962	0.00371466	-7.50977	5.92314e-14	-0.0504661	0.00508578	-9.923	3.30673e-23	-0.0357481	0.00299971	-11.9172	9.62959e-33	0.00162623	-0.0357481	0.00299971	1.82559e-29	37	13	51917676	13	50815677	F			NA	NA	SERPINE3	NM_001101320	Body					TRUE				NA
cg04242898	-0.0219325	0.00314793	-6.96727	3.23141e-12	-0.0310137	0.00313964	-9.87811	5.18025e-23	-0.0264851	0.00222299	-11.9142	9.9839e-33	0.124176	-0.0264851	0.00222299	1.88474e-29	37	22	43043131	22	41373075	F	rs5996204		NA	NA	CYB5R3;CYB5R3;CYB5R3	NM_007326;NM_000398;NM_001129819	TSS200;Body;TSS200	chr22:43045009-43045679	N_Shore			NA				NA
cg26257411	-0.0184818	0.00279971	-6.60132	4.07517e-11	-0.0290683	0.00284147	-10.23	1.45502e-24	-0.0236967	0.0019943	-11.8822	1.46412e-32	0.0295523	-0.0236967	0.0019943	2.75226e-29	37	6	33397122	6	33505100	F			NA	NA	SYNGAP1	NM_006772	Body	chr6:33396050-33396296	S_Shore			NA		6:33397014-33397949	Promoter_Associated	NA
cg10590964	-0.0328052	0.00447555	-7.32987	2.30374e-13	-0.040701	0.00431611	-9.43003	4.0999e-21	-0.0368963	0.00310679	-11.876	1.57709e-32	0.446494	-0.0368963	0.00310679	2.95217e-29	37	2	202929157	2	202637402	R			NA	NA								TRUE		2:202929042-202929205	Unclassified_Cell_type_specific	NA
cg06804344	-0.0356517	0.00501895	-7.10343	1.21701e-12	-0.0576598	0.00580889	-9.92613	3.20438e-23	-0.0450587	0.00379775	-11.8646	1.80824e-32	0.0164182	-0.0450587	0.00379775	3.3707e-29	37	3	128778699	3	130261389	F			NA	NA	GP9	NM_000174	TSS1500					NA				NA
cg16417374	-0.0283209	0.00408884	-6.92639	4.31722e-12	-0.0445154	0.00445748	-9.98668	1.74329e-23	-0.0357209	0.00301316	-11.855	2.02773e-32	0.0277643	-0.0357209	0.00301316	3.7641e-29	37	1	26098310	1	25970897	R			NA	NA	MAN1C1	NM_020379	Body	chr1:26097904-26098107	S_Shore			NA	1:25970880-25970913	1:26097709-26098327	Unclassified_Cell_type_specific	NA
cg19137417	-0.0308068	0.00471235	-6.53747	6.25669e-11	-0.0410733	0.00410472	-10.0064	1.42925e-23	-0.0366442	0.00309516	-11.8392	2.44747e-32	0.259403	-0.0366442	0.00309516	4.52442e-29	37	17	79362935	17	76977530	F			NA	NA				chr17:79360383-79361723	S_Shore			NA		17:79362667-79363171	Unclassified_Cell_type_specific	NA
cg00263619	-0.0312505	0.00449229	-6.95648	3.48886e-12	-0.0318966	0.00334191	-9.54443	1.36861e-21	-0.0316664	0.00268133	-11.81	3.46689e-32	0.993365	-0.0316664	0.00268133	6.38245e-29	37	12	94727462	12	93251593	F			NA	NA	CCDC41;CCDC41	NM_001042399;NM_016122	Body;Body					TRUE				NA
cg20289911	-0.0195102	0.00279963	-6.96887	3.1949e-12	-0.0249456	0.00259372	-9.61771	6.73107e-22	-0.0224352	0.00190267	-11.7914	4.32263e-32	0.362703	-0.0224352	0.00190267	7.92508e-29	37	20	816362	20	764362	R			NA	TRUE	FAM110A;FAM110A	NM_207121;NM_001042353	TSS1500;5'UTR	chr20:814120-814755	S_Shore			NA		20:815940-816664	Unclassified_Cell_type_specific	NA
cg14387452	-0.0242892	0.00380178	-6.3889	1.67088e-10	-0.0335502	0.00333386	-10.0635	8.01356e-24	-0.0295244	0.0025066	-11.7787	5.029e-32	0.186893	-0.0295244	0.0025066	9.18236e-29	37	9	20512334	9	20502334	R			NA	NA	MLLT3	NM_004529	Body					TRUE				NA
cg12573289	-0.0180599	0.00265098	-6.81253	9.58986e-12	-0.025842	0.00262961	-9.82731	8.58819e-23	-0.0219824	0.00186692	-11.7747	5.27213e-32	0.11397	-0.0219824	0.00186692	9.58698e-29	37	7	45075791	7	45042316	F			NA	NA	CCM2;CCM2;CCM2;CCM2;CCM2	NM_031443;NM_001029835;NM_001167935;NM_001167934;NR_030770	Body;Body;Body;Body;Body					TRUE		7:45075681-45075909	Promoter_Associated_Cell_type_specific	NA
cg26221111	-0.026911	0.00329428	-8.16902	3.10907e-16	-0.0301779	0.00355569	-8.48719	2.11686e-17	-0.0284199	0.00241654	-11.7606	6.2309e-32	0.796827	-0.0284199	0.00241654	1.12844e-28	37	5	10310759	5	10363759	R			NA	NA				chr5:10307520-10307913	S_Shelf			NA				TRUE
cg03572680	-0.0265012	0.00322785	-8.21018	2.20866e-16	-0.025927	0.00308146	-8.41386	3.96738e-17	-0.0262008	0.00222888	-11.7551	6.64463e-32	0.991756	-0.0262008	0.00222888	1.1985e-28	37	11	124768554	11	124273764	R			NA	NA	ROBO4	NM_019055	TSS1500					NA		11:124767845-124769815	Unclassified_Cell_type_specific	TRUE
cg16027267	-0.0247699	0.00367218	-6.7453	1.52711e-11	-0.0321745	0.00330367	-9.73901	2.05554e-22	-0.0288623	0.00245603	-11.7516	6.92897e-32	0.325124	-0.0288623	0.00245603	1.24474e-28	37	17	37820515	17	35074041	R		rs45591632	NA	NA	TCAP	NM_003673	TSS1500	chr17:37823693-37824989	N_Shelf			TRUE				NA
cg17652998	-0.0196223	0.00305486	-6.4233	1.33353e-10	-0.0307211	0.00302203	-10.1657	2.82081e-24	-0.0252316	0.00214841	-11.7443	7.55282e-32	0.0355925	-0.0252316	0.00214841	1.35136e-28	37	10	101370592	10	101360582	R			NA	NA	SLC25A28	NM_031212	3'UTR					NA				NA
cg15059065	-0.0256204	0.00460865	-5.5592	2.71012e-08	-0.0441056	0.00410039	-10.7564	5.52651e-27	-0.0359381	0.00306341	-11.7314	8.79764e-32	0.0112229	-0.0359381	0.00306341	1.56779e-28	37	19	17354961	19	17215961	F			NA	NA	NR2F6	NM_005234	Body	chr19:17355181-17356471	N_Shore		DMR	NA	19:17215806-17218642			NA
cg11119313	-0.0272657	0.00405397	-6.72567	1.74786e-11	-0.0352712	0.00363319	-9.70804	2.78639e-22	-0.0317053	0.00270563	-11.7183	1.02735e-31	0.339156	-0.0317053	0.00270563	1.8235e-28	37	17	61551779	17	58905511	R			NA	NA				chr17:61553834-61555063	N_Shelf			NA				NA
cg04044203	-0.0263438	0.00373614	-7.05107	1.77552e-12	-0.0339621	0.00358628	-9.47002	2.79794e-21	-0.0303088	0.00258724	-11.7147	1.07138e-31	0.338915	-0.0303088	0.00258724	1.89412e-28	37	11	124631218	11	124136428	F			NA	NA	ESAM	NM_138961	Body	chr11:124632063-124633239	N_Shore		RDMR	NA				TRUE
cg16326402	-0.0198996	0.00291597	-6.82435	8.83244e-12	-0.0259815	0.00269526	-9.63968	5.43557e-22	-0.0231794	0.00197927	-11.7111	1.11852e-31	0.309446	-0.0231794	0.00197927	1.96963e-28	37	2	158698856	2	158407102	R			NA	NA	ACVR1;ACVR1	NM_001105;NM_001111067	5'UTR;5'UTR					TRUE				NA
cg07471614	-0.0153393	0.00333735	-4.59626	4.30136e-06	-0.0313195	0.0027507	-11.386	4.9093e-30	-0.0248551	0.00212263	-11.7096	1.13852e-31	0.00108471	-0.0248551	0.00212263	1.99696e-28	37	8	125855152	8	125924333	F			NA	NA								TRUE				NA
cg05496768	-0.0237402	0.00298167	-7.96206	1.69198e-15	-0.0209294	0.00243023	-8.61209	7.17379e-18	-0.0220513	0.00188378	-11.7059	1.18861e-31	0.765685	-0.0220513	0.00188378	2.07664e-28	37	10	77872288	10	77542294	F	rs75495083		NA	NA	C10orf11	NM_032024	Body	chr10:77872083-77872305	Island			TRUE				NA
cg12212103	-0.0205659	0.00346664	-5.93252	2.98323e-09	-0.0327872	0.00315182	-10.4026	2.41137e-25	-0.0272566	0.00233204	-11.6878	1.47072e-31	0.0333039	-0.0272566	0.00233204	2.55949e-28	37	17	48231729	17	45586728	F			NA	NA				chr17:48226223-48228625	S_Shelf			TRUE				NA
cg04718050	-0.0149245	0.00287429	-5.19242	2.07577e-07	-0.0234142	0.00218613	-10.7103	9.10188e-27	-0.0203029	0.00174003	-11.6682	1.85396e-31	0.0630733	-0.0203029	0.00174003	3.21389e-28	37	14	69281297	14	68351050	F			NA	NA				chr14:69283046-69283605	N_Shore			TRUE		14:69281182-69281732	Unclassified	TRUE
cg15684702	-0.027533	0.00384487	-7.16096	8.01132e-13	-0.0384013	0.00408138	-9.40889	5.01387e-21	-0.0326431	0.00279861	-11.664	1.94594e-31	0.152826	-0.0326431	0.00279861	3.36026e-28	37	1	45297445	1	45070032	F			NA	NA	PTCH2;PTCH2	NM_001166292;NM_003738	Body;Body					TRUE				NA
cg23900712	-0.0272667	0.00384839	-7.08523	1.38811e-12	-0.0380305	0.00403196	-9.43228	4.01257e-21	-0.032398	0.00278386	-11.6378	2.64661e-31	0.154944	-0.032398	0.00278386	4.55252e-28	37	15	99344807	15	97162330	R			NA	NA	IGF1R	NM_000875	Body					TRUE		15:99344782-99344833	Unclassified_Cell_type_specific	NA
cg15488143	-0.013682	0.00244756	-5.59004	2.27017e-08	-0.0181899	0.00176482	-10.307	6.55354e-25	-0.0166479	0.0014315	-11.6297	2.91064e-31	0.327608	-0.0166479	0.0014315	4.98744e-28	37	7	128924101	7	128711337	F	rs35183043		NA	NA	AHCYL2;AHCYL2	NM_001130720;NM_015328	Body;Body					TRUE				NA
cg02097604	-0.0182535	0.00283609	-6.43614	1.22551e-10	-0.0188807	0.00194903	-9.68721	3.41725e-22	-0.0186795	0.00160629	-11.629	2.93646e-31	0.983526	-0.0186795	0.00160629	5.0124e-28	37	17	17750910	17	17691635	F			NA	NA	TOM1L2;TOM1L2	NM_001033551;NM_001082968	3'UTR;3'UTR					TRUE				NA
cg09012125	-0.0284064	0.00429419	-6.61508	3.71363e-11	-0.03949	0.00405604	-9.73608	2.1155e-22	-0.034264	0.00294865	-11.6202	3.25257e-31	0.171977	-0.034264	0.00294865	5.53079e-28	37	11	128779608	11	128284818	R			NA	NA	KCNJ5	NM_000890	5'UTR					TRUE				NA
cg03509898	-0.0229717	0.00336932	-6.81792	9.23665e-12	-0.0272047	0.00287963	-9.44729	3.47731e-21	-0.0254179	0.00218906	-11.6113	3.60926e-31	0.633777	-0.0254179	0.00218906	6.11399e-28	37	14	104190750	14	103260503	R			NA	NA	ZFYVE21	NM_024071	Body	chr14:104193901-104194627	N_Shelf			TRUE	14:103260376-103260683	14:104190262-104191015	Unclassified_Cell_type_specific	TRUE
cg06346335	-0.0247209	0.0044344	-5.57479	2.47824e-08	-0.0542411	0.00487599	-11.1241	9.57489e-29	-0.038084	0.00328063	-11.6088	3.72003e-31	4.40324e-05	-0.038084	0.00328063	6.27776e-28	37	1	76489892	1	76262480	R			NA	NA								TRUE				NA
cg07218081	-0.0228798	0.00323935	-7.06307	1.62858e-12	-0.029356	0.00316182	-9.2845	1.62466e-20	-0.0261963	0.00226266	-11.5777	5.34877e-31	0.359363	-0.0261963	0.00226266	8.99229e-28	37	3	45066714	3	45041718	R			NA	NA	CLEC3B	NM_003278	TSS1500					NA		3:45066678-45066735	Unclassified_Cell_type_specific	NA
cg15763258	-0.032742	0.00449043	-7.29151	3.06491e-13	-0.0304876	0.00338772	-8.99945	2.26854e-19	-0.0313053	0.00270441	-11.5756	5.4756e-31	0.922826	-0.0313053	0.00270441	9.17091e-28	37	11	128561675	11	128066885	F			NA	NA	FLI1	NM_001167681	TSS1500	chr11:128562671-128565011	N_Shore		RDMR	NA		11:128561561-128562410	Unclassified	NA
cg26953469	-0.0172015	0.0024364	-7.06021	1.66248e-12	-0.0220943	0.00237981	-9.28405	1.63158e-20	-0.0197054	0.00170244	-11.5748	5.52901e-31	0.356328	-0.0197054	0.00170244	9.22568e-28	37	10	31872296	10	31912302	R			NA	NA								TRUE				NA
cg01807748	-0.0153355	0.00250362	-6.12534	9.04881e-10	-0.0245374	0.00241525	-10.1594	3.00925e-24	-0.0201017	0.00173824	-11.5644	6.24019e-31	0.0302411	-0.0201017	0.00173824	1.03735e-27	37	1	94534645	1	94307233	R			NA	NA	ABCA4	NM_000350	Body					TRUE				NA
cg24150385	-0.0269152	0.00460839	-5.84048	5.20516e-09	-0.0454594	0.00437216	-10.3975	2.54603e-25	-0.0366748	0.00317181	-11.5627	6.36589e-31	0.0141079	-0.0366748	0.00317181	1.05431e-27	37	3	66543263	3	66625953	F			NA	NA	LRIG1	NM_015541	Body					TRUE				NA
cg13499923	-0.0342882	0.00506044	-6.77572	1.23785e-11	-0.0501	0.00520903	-9.61792	6.71778e-22	-0.0419654	0.00362967	-11.5618	6.43719e-31	0.0934645	-0.0419654	0.00362967	1.06217e-27	37	1	108594260	1	108395783	R			NA	NA								TRUE		1:108593907-108594288	Unclassified_Cell_type_specific	NA
cg18877271	-0.0344875	0.00464469	-7.42515	1.12651e-13	-0.0548504	0.00593439	-9.2428	2.40125e-20	-0.0422228	0.0036576	-11.5439	7.92806e-31	0.0259726	-0.0422228	0.0036576	1.30335e-27	37	11	1952638	11	1909214	R			NA	NA	TNNT3;TNNT3;TNNT3;TNNT3	NM_001042781;NM_006757;NM_001042780;NM_001042782	Body;Body;Body;Body	chr11:1950353-1950658	S_Shore			NA	11:1909189-1909342			NA
cg09354263	-0.0234296	0.00355753	-6.58592	4.52073e-11	-0.0288826	0.00302413	-9.5507	1.28828e-21	-0.0265951	0.00230413	-11.5424	8.06731e-31	0.505633	-0.0265951	0.00230413	1.32136e-27	37	17	73631460	17	71143055	F			NA	NA	RECQL5;LOC643008;LOC643008	NM_004259;NR_028439;NM_001162995	Body;TSS1500;5'UTR	chr17:73627542-73627824	S_Shelf			NA				NA
cg24171689	-0.0262646	0.00377101	-6.96486	3.28738e-12	-0.0388636	0.00410132	-9.47588	2.64516e-21	-0.0320364	0.00277595	-11.5407	8.22479e-31	0.0775488	-0.0320364	0.00277595	1.34222e-27	37	3	16491130	3	16466134	R			NA	NA	RFTN1	NM_015150	Body					TRUE				NA
cg26897909	-0.0205861	0.00344855	-5.9695	2.37977e-09	-0.0240265	0.00242467	-9.90921	3.7965e-23	-0.0228884	0.00198347	-11.5396	8.33569e-31	0.716754	-0.0228884	0.00198347	1.35536e-27	37	1	206629196	1	204695819	F			NA	NA	SRGAP2;SRGAP2;SRGAP2	NM_001170637;NM_015326;NM_001042758	Body;Body;3'UTR					TRUE				NA
cg25947970	-0.0259773	0.00408856	-6.35365	2.10269e-10	-0.0384577	0.00389342	-9.87761	5.20579e-23	-0.0325224	0.00281952	-11.5347	8.81865e-31	0.0868737	-0.0325224	0.00281952	1.42867e-27	37	3	186220484	3	187703178	F	rs1868151		NA	NA								TRUE				NA
cg04344749	-0.0182851	0.00264183	-6.92138	4.47278e-12	-0.0293758	0.00305499	-9.61569	6.86455e-22	-0.0230303	0.00199829	-11.525	9.86748e-31	0.0230449	-0.0230303	0.00199829	1.59279e-27	37	1	25871814	1	25744401	F	rs75323356		NA	NA	LDLRAP1	NM_015627	Body	chr1:25869893-25871042	S_Shore			NA				NA
cg12403162	-0.0321457	0.00439821	-7.30881	2.69518e-13	-0.035986	0.00402986	-8.92985	4.2657e-19	-0.0342334	0.00297124	-11.5216	1.02724e-30	0.812831	-0.0342334	0.00297124	1.65217e-27	37	10	116394557	10	116384547	R			NA	NA	ABLIM1;ABLIM1;ABLIM1	NM_001003408;NM_001003407;NM_002313	Body;Body;Body	chr10:116391466-116391827	S_Shelf			NA				TRUE
cg06526741	-0.0202872	0.00350671	-5.78524	7.24074e-09	-0.0301936	0.0029624	-10.1923	2.14731e-24	-0.026068	0.00226299	-11.5193	1.05477e-30	0.0974411	-0.026068	0.00226299	1.69035e-27	37	6	31549929	6	31657908	F	rs11548257		NA	NA	LTB;LTB	NM_002341;NM_009588	Body;Body	chr6:31548436-31549277	S_Shore			NA				NA
cg04039799	-0.018408	0.00360664	-5.10392	3.32684e-07	-0.0298971	0.002815	-10.6206	2.38953e-26	-0.0255477	0.00221909	-11.5127	1.1389e-30	0.042723	-0.0255477	0.00221909	1.81862e-27	37	11	19745484	11	19702060	R			NA	NA	NAV2;NAV2;NAV2	NM_182964;NM_001111018;NM_145117	Body;Body;Body				DMR	NA		11:19745373-19745769	Unclassified_Cell_type_specific	NA
cg18238908	-0.0195524	0.00314357	-6.2198	4.97791e-10	-0.0259867	0.00264837	-9.81234	9.96341e-23	-0.0233157	0.0020254	-11.5116	1.15285e-30	0.293708	-0.0233157	0.0020254	1.83432e-27	37	1	33893978	1	33666565	R			NA	NA				chr1:33896002-33896929	N_Shelf			NA				NA
cg19689330	-0.0253955	0.00465529	-5.45519	4.89201e-08	-0.0424713	0.00404267	-10.5058	8.12665e-26	-0.0351302	0.00305238	-11.5091	1.18683e-30	0.0215987	-0.0351302	0.00305238	1.88168e-27	37	6	5512308	6	5457307	F			NA	NA	FARS2	NM_006567	Body					TRUE				NA
cg00776080	-0.0109987	0.00181001	-6.07658	1.22775e-09	-0.0139345	0.00141396	-9.85496	6.52422e-23	-0.0128219	0.00111427	-11.507	1.21624e-30	0.441801	-0.0128219	0.00111427	1.92146e-27	37	12	53442322	12	51728589	R			NA	NA	TENC1;TENC1	NM_198316;NM_015319	5'UTR;TSS1500	chr12:53440579-53440840	S_Shore			TRUE		12:53441876-53443325	Promoter_Associated	NA
cg19991723	-0.0217714	0.0036286	-5.99994	1.97388e-09	-0.0350139	0.00344612	-10.1604	2.97963e-24	-0.028734	0.0024988	-11.4991	1.33273e-30	0.0301578	-0.028734	0.0024988	2.09807e-27	37	8	50020154	8	50182707	R			NA	NA								TRUE				NA
cg18214661	-0.0293168	0.00412448	-7.108	1.17734e-12	-0.0402217	0.00436551	-9.21351	3.15627e-20	-0.0344599	0.00299804	-11.4942	1.41155e-30	0.192348	-0.0344599	0.00299804	2.21432e-27	37	8	17471997	8	17516273	R			NA	NA	PDGFRL	NM_006207	Body					TRUE		8:17471802-17472093	Unclassified_Cell_type_specific	NA
cg24247370	-0.0255899	0.00359109	-7.12593	1.0338e-12	-0.0386694	0.00415445	-9.30795	1.30324e-20	-0.0311833	0.0027168	-11.478	1.70239e-30	0.0586273	-0.0311833	0.0027168	2.6612e-27	37	13	99142703	13	97940704	R			NA	NA	STK24;STK24	NM_003576;NM_001032296	Body;Body					TRUE				NA
cg15251319	-0.0199178	0.0029724	-6.70092	2.07116e-11	-0.0261102	0.0027724	-9.41791	4.60148e-21	-0.0232293	0.0020274	-11.4577	2.15207e-30	0.313337	-0.0232293	0.0020274	3.35237e-27	37	3	194836302	3	196317591	R			NA	NA	C3orf21	NM_152531	Body					NA	3:196317591-196317792			NA
cg13705284	-0.0263861	0.00396593	-6.65318	2.86832e-11	-0.0403001	0.00418392	-9.63214	5.84991e-22	-0.0329712	0.00287832	-11.455	2.21917e-30	0.054328	-0.0329712	0.00287832	3.44486e-27	37	3	58523313	3	58498353	F	rs5021434		NA	TRUE	ACOX2	NM_003500	TSS1500					NA				NA
cg21773162	-0.0164432	0.00258319	-6.36544	1.94733e-10	-0.022182	0.00229774	-9.65381	4.73604e-22	-0.0196471	0.00171684	-11.4438	2.52708e-30	0.252155	-0.0196471	0.00171684	3.90921e-27	37	2	98330087	2	97696519	R		rs56016021	NA	NA	ZAP70;ZAP70	NM_001079;NM_001079	5'UTR;1stExon					NA		2:98329743-98330828	Promoter_Associated_Cell_type_specific	NA
cg09938049	-0.0196786	0.00325329	-6.04884	1.45891e-09	-0.0308972	0.00308001	-10.0315	1.10794e-23	-0.0255946	0.00223665	-11.4433	2.5403e-30	0.0434828	-0.0255946	0.00223665	3.91607e-27	37	12	54747206	12	53033473	R			NA	NA								TRUE				NA
cg19408882	-0.0250981	0.00362524	-6.92317	4.41657e-12	-0.0333135	0.00360692	-9.23599	2.55917e-20	-0.0292266	0.00255693	-11.4304	2.94913e-30	0.275167	-0.0292266	0.00255693	4.53063e-27	37	17	34101272	17	31125385	F			NA	NA	MMP28	NM_024302	Body	chr17:34097100-34097399	S_Shelf			TRUE				TRUE
cg09291026	-0.0198618	0.00335367	-5.92241	3.17262e-09	-0.0227361	0.00232	-9.80005	1.12533e-22	-0.0218058	0.00190796	-11.4289	2.99994e-30	0.780046	-0.0218058	0.00190796	4.59285e-27	37	14	81184965	14	80254718	R			NA	NA	C14orf145	NM_152446	Body					TRUE				NA
cg00718036	-0.0169101	0.0026522	-6.37587	1.81925e-10	-0.0276352	0.00279762	-9.87813	5.17918e-23	-0.0219867	0.00192475	-11.4232	3.20341e-30	0.0208545	-0.0219867	0.00192475	4.88756e-27	37	4	108745325	4	108964774	R			NA	NA	SGMS2	NM_001136258	TSS1500	chr4:108745829-108746535	N_Shore		RDMR	NA				NA
cg08343644	-0.0151488	0.00241454	-6.27399	3.51908e-10	-0.0202143	0.00209109	-9.66684	4.17039e-22	-0.0180433	0.0015807	-11.4147	3.53029e-30	0.284369	-0.0180433	0.0015807	5.36791e-27	37	16	57662060	16	56219561	F			NA	NA	GPR56;GPR56;GPR56;GPR56;GPR56;GPR56;GPR56	NM_201525;NM_001145771;NM_201524;NM_001145772;NM_001145770;NM_005682;NM_001145773	TSS1500;TSS1500;TSS1500;TSS1500;5'UTR;5'UTR;TSS1500					TRUE		16:57660834-57662332	Unclassified_Cell_type_specific	NA
cg25634032	-0.0139785	0.00210756	-6.63252	3.29999e-11	-0.0195366	0.00206715	-9.45097	3.35714e-21	-0.0168113	0.00147578	-11.3915	4.60969e-30	0.169926	-0.0168113	0.00147578	6.98533e-27	37	11	67135897	11	66892473	F			NA	NA	LOC100130987;CLCF1;CLCF1	NR_024469;NM_013246;NM_001166212	Body;Body;5'UTR	chr11:67139887-67141146	N_Shelf		CDMR	TRUE		11:67135316-67135965	Unclassified	NA
cg06763375	-0.019212	0.00258533	-7.43119	1.07625e-13	-0.0218319	0.00252458	-8.64774	5.25298e-18	-0.0205531	0.00180624	-11.3789	5.32413e-30	0.768879	-0.0205531	0.00180624	8.02082e-27	37	16	89025547	16	87553048	F	rs8043943		NA	NA	CBFA2T3	NM_005187	Body					NA	16:87552989-87553059			NA
cg03985415	-0.0202687	0.00360389	-5.62412	1.86454e-08	-0.0313188	0.00308177	-10.1626	2.91252e-24	-0.0266515	0.00234219	-11.3789	5.32903e-30	0.0661932	-0.0266515	0.00234219	8.02082e-27	37	1	229340974	1	227407597	R			NA	NA								TRUE		1:229340687-229341089	Unclassified_Cell_type_specific	NA
cg23516824	-0.0248437	0.00447203	-5.55534	2.77066e-08	-0.0381491	0.0037528	-10.1655	2.82624e-24	-0.0326511	0.00287471	-11.358	6.76389e-30	0.0744863	-0.0326511	0.00287471	1.01453e-26	37	5	76134399	5	76170155	F			NA	NA								TRUE				NA
cg15283950	-0.0264392	0.00433497	-6.09906	1.06693e-09	-0.0475285	0.00468985	-10.1343	3.89028e-24	-0.0361558	0.00318336	-11.3578	6.78606e-30	0.00428674	-0.0361558	0.00318336	1.01453e-26	37	11	10715217	11	10671793	R			NA	NA	MRVI1;MRVI1;MRVI1;MRVI1;MRVI1	NM_001100163;NM_001100163;NM_130385;NM_130385;NM_001100167	1stExon;5'UTR;1stExon;5'UTR;TSS200			low-CpG:10671608-10672092		TRUE				NA
cg26090940	-0.019046	0.003805	-5.00553	5.57071e-07	-0.0361772	0.0033704	-10.7338	7.06459e-27	-0.0286454	0.00252296	-11.3539	7.09296e-30	0.00341622	-0.0286454	0.00252296	1.05686e-26	37	12	60130454	12	58416721	R			NA	NA	SLC16A7	NM_004731	Body					TRUE				TRUE
cg15056348	-0.021999	0.00302637	-7.26911	3.61875e-13	-0.027593	0.00313361	-8.80548	1.30294e-18	-0.0246986	0.00217689	-11.3458	7.77968e-30	0.438491	-0.0246986	0.00217689	1.15532e-26	37	10	134350107	10	134200097	R			NA	NA	INPP5A	NM_005539	TSS1500	chr10:134350302-134351119	N_Shore			NA		10:134350087-134351822	Promoter_Associated	NA
cg05473987	-0.0212225	0.0032176	-6.59573	4.23156e-11	-0.0309365	0.00327813	-9.43725	3.82688e-21	-0.025989	0.00229629	-11.3178	1.07101e-29	0.106866	-0.025989	0.00229629	1.58523e-26	37	5	10734605	5	10787605	R			NA	NA	DAP	NM_004394	Body					TRUE				NA
cg00501876	-0.0178531	0.00298533	-5.98028	2.22752e-09	-0.0340464	0.0033184	-10.2599	1.0684e-24	-0.0250965	0.00221939	-11.3079	1.19974e-29	0.00138708	-0.0250965	0.00221939	1.76988e-26	37	3	39193251	3	39168255	R			NA	NA	CSRNP1	NM_033027	5'UTR	chr3:39194241-39195359	N_Shore			NA				TRUE
cg07969918	-0.0183592	0.00316659	-5.79778	6.71983e-09	-0.0233722	0.00238994	-9.77945	1.37964e-22	-0.021553	0.0019076	-11.2985	1.33546e-29	0.450067	-0.021553	0.0019076	1.96359e-26	37	22	31682909	22	30012909	R			NA	NA	PIK3IP1;PIK3IP1	NM_001135911;NM_052880	Body;Body	chr22:31686636-31687371	N_Shelf			NA				NA
cg00443094	-0.0230945	0.00355103	-6.5036	7.84193e-11	-0.0250702	0.00271297	-9.24086	2.44533e-20	-0.024342	0.00215581	-11.2914	1.44781e-29	0.906891	-0.024342	0.00215581	2.12177e-26	37	4	1771149	4	1740947	R			NA	NA				chr4:1772006-1772265	N_Shore			TRUE				NA
cg24935556	-0.0234535	0.00364664	-6.43154	1.26322e-10	-0.0373055	0.00387408	-9.62953	6.00051e-22	-0.029961	0.00265533	-11.2833	1.58607e-29	0.0337313	-0.029961	0.00265533	2.31678e-26	37	2	21291088	2	21144593	R			NA	NA								TRUE		2:21290965-21291101	Unclassified_Cell_type_specific	NA
cg12635790	-0.0228402	0.00408814	-5.58695	2.31093e-08	-0.0413903	0.00401196	-10.3167	5.92072e-25	-0.0322897	0.00286344	-11.2766	1.71333e-29	0.00527841	-0.0322897	0.00286344	2.49449e-26	37	8	96112814	8	96181990	F			NA	NA								TRUE		8:96112610-96112833	Unclassified_Cell_type_specific	NA
cg02127172	-0.0207732	0.00322851	-6.43431	1.24032e-10	-0.0279546	0.00297432	-9.39864	5.52704e-21	-0.0246577	0.00218751	-11.272	1.80365e-29	0.262332	-0.0246577	0.00218751	2.61744e-26	37	16	3629620	16	3569621	R			NA	NA								TRUE		16:3628217-3629698	Unclassified_Cell_type_specific	TRUE
cg23371680	-0.0241596	0.00373715	-6.4647	1.01497e-10	-0.0370073	0.00388282	-9.53103	1.55723e-21	-0.0303379	0.00269259	-11.2672	1.9056e-29	0.0583231	-0.0303379	0.00269259	2.7564e-26	37	2	31511030	2	31364534	F			NA	NA								TRUE				NA
cg16209444	-0.0241315	0.00362531	-6.65638	2.80652e-11	-0.0301949	0.00329411	-9.16633	4.89393e-20	-0.0274528	0.00243799	-11.2604	2.05809e-29	0.464802	-0.0274528	0.00243799	2.96734e-26	37	3	58522771	3	58497811	R			NA	NA	ACOX2	NM_003500	5'UTR					TRUE				TRUE
cg22964469	-0.0190227	0.00310657	-6.12339	9.16059e-10	-0.0220025	0.00232231	-9.47443	2.6821e-21	-0.0209343	0.00186003	-11.2548	2.19317e-29	0.744451	-0.0209343	0.00186003	3.15191e-26	37	11	121337508	11	120842718	R			TRUE	NA	SORL1	NM_003105	Body					TRUE				TRUE
cg02569509	-0.0283241	0.00466112	-6.07668	1.22698e-09	-0.0469362	0.00475945	-9.86168	6.10167e-23	-0.0374359	0.00333013	-11.2416	2.54792e-29	0.0201831	-0.0374359	0.00333013	3.64312e-26	37	7	142423070	7	142102649	R			NA	NA								NA				NA
cg08443357	-0.0247878	0.00375441	-6.60231	4.04794e-11	-0.0331739	0.00359007	-9.24046	2.45443e-20	-0.0291684	0.00259472	-11.2415	2.55132e-29	0.271686	-0.0291684	0.00259472	3.64312e-26	37	20	1310000	20	1258000	R			NA	NA	SDCBP2	NM_080489	TSS200	chr20:1305899-1306554	S_Shelf			NA				NA
cg07209244	-0.019938	0.00377432	-5.28253	1.27412e-07	-0.0344797	0.00333699	-10.3326	5.02049e-25	-0.0280997	0.0025	-11.2399	2.5968e-29	0.0155181	-0.0280997	0.0025	3.69621e-26	37	5	172116212	5	172048817	F			NA	NA	NEURL1B	NM_001142651	3'UTR	chr5:172113677-172113905	S_Shelf			NA		5:172115113-172116226	Unclassified	TRUE
cg13276502	-0.0252758	0.00385059	-6.56412	5.23394e-11	-0.0363747	0.00389599	-9.33644	9.96289e-21	-0.0307602	0.00273869	-11.2317	2.84899e-29	0.128386	-0.0307602	0.00273869	4.04226e-26	37	6	21600485	6	21708464	F	rs6921422		NA	NA				chr6:21596731-21597091	S_Shelf			NA				NA
cg06128881	-0.0237972	0.0039441	-6.0336	1.60343e-09	-0.0294455	0.00308653	-9.53999	1.4285e-21	-0.0273002	0.00243071	-11.2314	2.85991e-29	0.529421	-0.0273002	0.00243071	4.04486e-26	37	X	46616842	X	46501786	R			NA	NA	SLC9A7	NM_032591	Body	chrX:46618013-46618969	N_Shore			TRUE				NA
cg07342322	-0.0215914	0.00384505	-5.61538	1.96132e-08	-0.044842	0.00425618	-10.5357	5.91166e-26	-0.0320398	0.00285317	-11.2295	2.91968e-29	0.000270356	-0.0320398	0.00285317	4.11634e-26	37	1	192508724	1	190775347	R			NA	NA								TRUE				NA
cg06627334	-0.0290344	0.00395363	-7.34373	2.07717e-13	-0.0309412	0.00364164	-8.49649	1.95405e-17	-0.030066	0.00267854	-11.2247	3.08263e-29	0.939021	-0.030066	0.00267854	4.33236e-26	37	5	141339748	5	141319932	F	rs164079		NA	NA	PCDH12	NM_016580	TSS1500					TRUE		5:141339595-141339883	Unclassified	NA
cg16254946	-0.0167246	0.00304915	-5.48499	4.13494e-08	-0.0270501	0.00267642	-10.1068	5.15377e-24	-0.0225566	0.00201146	-11.2141	3.47793e-29	0.0392212	-0.0225566	0.00201146	4.86634e-26	37	1	54058616	1	53831204	R			NA	NA	GLIS1	NM_147193	Body					TRUE				NA
cg08149865	-0.0237644	0.00342803	-6.9324	4.13765e-12	-0.0318513	0.00355272	-8.96531	3.09403e-19	-0.0276634	0.00246689	-11.2139	3.48442e-29	0.261436	-0.0276634	0.00246689	4.86634e-26	37	8	21914600	8	21970546	R			NA	NA	EPB49;EPB49;EPB49;EPB49	NM_001114135;NM_001114136;NM_001114139;NM_001114137	TSS1500;5'UTR;5'UTR;5'UTR	chr8:21914275-21914525	S_Shore			NA				NA
cg04728789	-0.0138487	0.00288978	-4.7923	1.64877e-06	-0.0224261	0.00215419	-10.4104	2.2225e-25	-0.0193622	0.00172712	-11.2107	3.61317e-29	0.0589221	-0.0193622	0.00172712	5.03037e-26	37	22	38711154	22	37041100	F			NA	NA	CSNK1E;CSNK1E	NM_001894;NM_152221	5'UTR;5'UTR	chr22:38712684-38713333	N_Shore		RDMR	TRUE				NA
cg14507146	-0.0170089	0.00325989	-5.21762	1.81233e-07	-0.0266481	0.00262074	-10.1682	2.75062e-24	-0.0228639	0.00204253	-11.1939	4.36618e-29	0.0702691	-0.0228639	0.00204253	6.05981e-26	37	5	34043333	5	34079090	F			NA	NA	C1QTNF3;C1QTNF3	NM_181435;NM_030945	TSS200;TSS200					NA				NA
cg22660299	-0.0205642	0.00268832	-7.64944	2.01856e-14	-0.0157501	0.00190656	-8.26097	1.44496e-16	-0.0173611	0.00155516	-11.1635	6.15161e-29	0.344101	-0.0173611	0.00155516	8.51129e-26	37	17	46668715	17	44023714	F			NA	NA	LOC404266;HOXB5;LOC404266;LOC404266;LOC404266	NR_033203;NM_002147;NR_033201;NR_033204;NR_033202	TSS1500;3'UTR;Body;TSS1500;Body	chr17:46669434-46669811	N_Shore		RDMR	NA				NA
cg02355304	-0.027189	0.00472695	-5.75193	8.82324e-09	-0.0524756	0.00513383	-10.2215	1.58804e-24	-0.0387907	0.00347742	-11.155	6.76628e-29	0.00140914	-0.0387907	0.00347742	9.33276e-26	37	7	5536984	7	5503510	R			NA	NA	MIR589;FBXL18	NR_030318;NM_024963	TSS1500;Body	chr7:5539957-5541567	N_Shelf			NA	7:5503439-5503563	7:5536936-5537515	Unclassified_Cell_type_specific	NA
cg14161821	-0.0294623	0.0048687	-6.05137	1.43617e-09	-0.0450506	0.00466867	-9.64955	4.93726e-22	-0.0375832	0.00336975	-11.1531	6.91247e-29	0.0692384	-0.0375832	0.00336975	9.50497e-26	37	9	6955559	9	6945559	R			NA	NA	KDM4C;KDM4C;KDM4C;KDM4C	NM_015061;NM_001146694;NM_001146695;NM_001146696	Body;Body;Body;Body					TRUE				NA
cg07615364	-0.0270934	0.00369425	-7.33394	2.23483e-13	-0.0266148	0.00316756	-8.4023	4.378e-17	-0.0268176	0.00240465	-11.1524	6.9711e-29	0.995176	-0.0268176	0.00240465	9.55609e-26	37	3	52088726	3	52063766	F			NA	NA	DUSP7	NM_001947	Body	chr3:52089652-52090845	N_Shore			NA				NA
cg09063663	-0.0153105	0.00278869	-5.49022	4.01433e-08	-0.0272261	0.00267694	-10.1706	2.68268e-24	-0.0215118	0.00193118	-11.1392	8.08381e-29	0.00864469	-0.0215118	0.00193118	1.10398e-25	37	1	16484811	1	16357398	F			NA	NA				chr1:16481484-16482782	S_Shelf			NA		1:16484484-16484891	Unclassified_Cell_type_specific	NA
cg07891911	-0.0194931	0.00451372	-4.31863	1.56999e-05	-0.0363522	0.00339982	-10.6924	1.10465e-26	-0.0302496	0.00271565	-11.139	8.103e-29	0.0116727	-0.0302496	0.00271565	1.10398e-25	37	15	35598798	15	33386090	R			NA	NA								TRUE				NA
cg10381440	-0.0225554	0.00442521	-5.09703	3.45018e-07	-0.0415696	0.0039994	-10.394	2.64159e-25	-0.0330211	0.00296715	-11.1289	9.07602e-29	0.00621386	-0.0330211	0.00296715	1.23278e-25	37	17	46622715	17	43977714	F			NA	NA	HOXB2	NM_002145	TSS1500	chr17:46620367-46621373	S_Shore		RDMR	NA				TRUE
cg08844900	-0.0173339	0.00342278	-5.06429	4.09936e-07	-0.0275168	0.00270703	-10.1649	2.84304e-24	-0.0235984	0.00212324	-11.1143	1.06868e-28	0.065712	-0.0235984	0.00212324	1.44715e-25	37	3	129326790	3	130809480	R			NA	NA	PLXND1	NM_015103	TSS1500	chr3:129323915-129325332	S_Shore			NA		3:129326446-129326914	Unclassified_Cell_type_specific	NA
cg00519063	-0.0261816	0.0044952	-5.82433	5.73421e-09	-0.0399799	0.00410825	-9.7316	2.21089e-22	-0.0337001	0.00303256	-11.1127	1.08779e-28	0.0767644	-0.0337001	0.00303256	1.46856e-25	37	1	94373434	1	94146022	F	rs17879576		NA	NA	GCLM	NM_002061	Body	chr1:94374369-94375467	N_Shore			NA				NA
cg24650940	-0.0183522	0.00369906	-4.96133	7.00136e-07	-0.0304999	0.00297199	-10.2624	1.04034e-24	-0.0257345	0.00231683	-11.1076	1.15217e-28	0.0377434	-0.0257345	0.00231683	1.55078e-25	37	5	123988226	5	124016125	R			NA	NA	ZNF608	NM_020747	Body	chr5:123987398-123987748	S_Shore		RDMR	NA				NA
cg12082089	-0.0172046	0.0045136	-3.81173	0.000137999	-0.0414996	0.00369775	-11.2229	3.14685e-29	-0.0317424	0.00286041	-11.0971	1.2952e-28	0.000171936	-0.0317424	0.00286041	1.73805e-25	37	8	22839080	8	22895025	R			NA	NA								TRUE				NA
cg23693485	-0.0189728	0.00378161	-5.01713	5.24504e-07	-0.0361061	0.0034584	-10.4401	1.6259e-25	-0.0283028	0.00255209	-11.0901	1.40177e-28	0.00373843	-0.0283028	0.00255209	1.87541e-25	37	6	13381043	6	13489022	R			NA	NA	GFOD1	NM_018988	Body					TRUE				NA
cg08462055	-0.027423	0.00477388	-5.74439	9.22554e-09	-0.0354784	0.00370523	-9.57522	1.01644e-21	-0.03245	0.00292704	-11.0863	1.46225e-28	0.411298	-0.03245	0.00292704	1.95046e-25	37	15	64944023	15	62731076	R			NA	NA	ZNF609	NM_015042	Body					TRUE		15:64943717-64944159	Unclassified	NA
cg15961693	-0.0153265	0.00278487	-5.50349	3.72337e-08	-0.0280957	0.00276574	-10.1585	3.03718e-24	-0.0217551	0.0019624	-11.086	1.46736e-28	0.00503018	-0.0217551	0.0019624	1.95143e-25	37	6	139689053	6	139730746	R			NA	NA								TRUE				NA
cg19474833	-0.0285398	0.00405855	-7.03202	2.03562e-12	-0.0277328	0.00323621	-8.56954	1.03897e-17	-0.0280465	0.00253029	-11.0843	1.49477e-28	0.987988	-0.0280465	0.00253029	1.98198e-25	37	17	46622899	17	43977898	F			NA	NA	HOXB2	NM_002145	TSS1500	chr17:46620367-46621373	S_Shore		RDMR	NA				NA
cg15359093	-0.0242727	0.00475942	-5.09993	3.39779e-07	-0.0445337	0.00430989	-10.3329	5.00246e-25	-0.035405	0.00319468	-11.0825	1.52619e-28	0.00688376	-0.035405	0.00319468	2.01763e-25	37	2	66894360	2	66747864	F			NA	NA								TRUE				NA
cg03605542	-0.0221679	0.00351455	-6.30747	2.83632e-10	-0.0408909	0.00420327	-9.72836	2.28254e-22	-0.0298718	0.00269622	-11.0792	1.58358e-28	0.00291265	-0.0298718	0.00269622	2.08468e-25	37	5	59929339	5	59965096	R			NA	NA	DEPDC1B;DEPDC1B	NM_018369;NM_001145208	Body;Body					TRUE				TRUE
cg27615095	-0.0133276	0.00329892	-4.03997	5.34578e-05	-0.0209115	0.00199115	-10.5022	8.43668e-26	-0.0188864	0.0017047	-11.079	1.58627e-28	0.144151	-0.0188864	0.0017047	2.08468e-25	37	12	63049980	12	61336247	F			NA	NA	PPM1H	NM_020700	Body					TRUE				NA
cg26474043	-0.0209175	0.00354172	-5.90602	3.50466e-09	-0.0331107	0.00341734	-9.68901	3.35768e-22	-0.0272319	0.00245922	-11.0734	1.68879e-28	0.0464692	-0.0272319	0.00245922	2.21288e-25	37	5	148442857	5	148423050	F			NA	NA	SH3TC2	NM_024577	TSS200					TRUE				TRUE
cg23913963	-0.0216318	0.00463553	-4.66653	3.06335e-06	-0.0496311	0.00454419	-10.9219	9.06042e-28	-0.0359101	0.00324504	-11.0661	1.83142e-28	9.12122e-05	-0.0359101	0.00324504	2.39274e-25	37	1	17766917	1	17639504	F			NA	NA	RCC2	NM_018715	TSS1500	chr1:17764072-17765811	S_Shore			NA	1:17639424-17639505	1:17766694-17767257	Promoter_Associated	NA
cg04875062	-0.0215617	0.00319988	-6.73827	1.60285e-11	-0.0315911	0.00350195	-9.02101	1.86368e-19	-0.0261253	0.00236224	-11.0595	1.97172e-28	0.106988	-0.0261253	0.00236224	2.56851e-25	37	1	17305562	1	17178149	R			NA	NA	MFAP2;MFAP2;MFAP2;MFAP2	NM_001135248;NM_017459;NM_001135247;NM_002403	5'UTR;5'UTR;5'UTR;5'UTR	chr1:17306551-17307363	N_Shore			TRUE		1:17305351-17305574	Unclassified_Cell_type_specific	NA
cg13867370	-0.02491	0.00415567	-5.99424	2.04442e-09	-0.0361943	0.00380801	-9.50478	2.00462e-21	-0.0310439	0.00280754	-11.0573	2.02092e-28	0.134798	-0.0310439	0.00280754	2.62493e-25	37	9	71589563	9	70779383	F			NA	NA	PIP5K1B	NM_003558	Body					NA		9:71589382-71589753	Unclassified_Cell_type_specific	NA
cg09728393	-0.0218414	0.0037666	-5.79871	6.68263e-09	-0.0343572	0.00353833	-9.71001	2.7332e-22	-0.02849	0.0025789	-11.0474	2.25772e-28	0.0532569	-0.02849	0.0025789	2.92398e-25	37	6	17851756	6	17959735	F			NA	NA	KIF13A;KIF13A;KIF13A;KIF13A	NM_022113;NM_001105567;NM_001105568;NM_001105566	Body;Body;Body;Body					TRUE				NA
cg27433482	-0.017998	0.00295425	-6.09223	1.11346e-09	-0.0265668	0.00281342	-9.44289	3.62644e-21	-0.0224915	0.00203736	-11.0396	2.46262e-28	0.110153	-0.0224915	0.00203736	3.17319e-25	37	1	211498962	1	209565585	R			NA	NA	TRAF5;TRAF5	NM_004619;NM_001033910	TSS1500;TSS1500	chr1:211500151-211500636	N_Shore			NA		1:211498944-211499108	Unclassified_Cell_type_specific	NA
cg13442709	-0.0172389	0.00245491	-7.02224	2.18338e-12	-0.0147625	0.001725	-8.55801	1.14828e-17	-0.0155811	0.0014114	-11.0395	2.46439e-28	0.711333	-0.0155811	0.0014114	3.17319e-25	37	9	71334425	9	70524245	F	rs78850632		NA	NA	PIP5K1B	NM_003558	5'UTR					TRUE				NA
cg07827420	-0.0205334	0.00286828	-7.15878	8.13953e-13	-0.0256331	0.00301869	-8.49144	2.041e-17	-0.022953	0.00207932	-11.0387	2.48611e-28	0.472405	-0.022953	0.00207932	3.18563e-25	37	17	75371764	17	72883359	F			NA	NA	SEPT9;SEPT9;SEPT9;SEPT9;SEPT9	NM_001113492;NM_001113493;NM_001113491;NM_006640;NM_001113494	5'UTR;Body;Body;Body;TSS1500	chr17:75368688-75370506	S_Shore		RDMR	TRUE				NA
cg04368724	-0.0290301	0.00458198	-6.3357	2.36263e-10	-0.0367906	0.00403035	-9.12838	6.9535e-20	-0.0334054	0.00302623	-11.0386	2.48835e-28	0.445459	-0.0334054	0.00302623	3.18563e-25	37	6	31760593	6	31868572	F			NA	NA	VARS	NM_006295	Body	chr6:31763240-31763905	N_Shelf			NA				NA
cg02194684	-0.0298597	0.00495851	-6.0219	1.72385e-09	-0.0419789	0.00445268	-9.42779	4.18825e-21	-0.0365688	0.00331296	-11.0381	2.50302e-28	0.191374	-0.0365688	0.00331296	3.19523e-25	37	5	31853945	5	31889702	R			NA	NA	PDZD2	NM_178140	Body	chr5:31855003-31855426	N_Shore			NA				NA
cg20125920	-0.0282023	0.00495199	-5.69514	1.23269e-08	-0.043915	0.0045098	-9.73768	2.08263e-22	-0.0367913	0.0033343	-11.0342	2.61376e-28	0.0638168	-0.0367913	0.0033343	3.32706e-25	37	10	21804624	10	21844630	R		rs35145063	NA	NA	C10orf140	NM_207371	Body	chr10:21805197-21805459	N_Shore		RDMR	NA		10:21804619-21804663	Unclassified_Cell_type_specific	NA
cg00607627	-0.0186503	0.00326495	-5.71227	1.11477e-08	-0.0241298	0.00253217	-9.5293	1.58347e-21	-0.0220718	0.00200092	-11.0308	2.71396e-28	0.415039	-0.0220718	0.00200092	3.44476e-25	37	16	28995994	16	28903495	R			NA	NA	LAT;LAT;LAT;LAT	NM_001014989;NM_001014987;NM_014387;NM_001014988	TSS200;TSS1500;TSS1500;TSS1500					NA		16:28995820-28997267	Unclassified_Cell_type_specific	NA
cg20981219	-0.0308646	0.00479342	-6.43896	1.20297e-10	-0.0402586	0.00443922	-9.06883	1.203e-19	-0.0359214	0.00325703	-11.0289	2.77266e-28	0.355678	-0.0359214	0.00325703	3.50927e-25	37	14	77385200	14	76454953	R			NA	NA								TRUE				NA
cg06663317	-0.0190993	0.00335738	-5.68875	1.27974e-08	-0.0416103	0.00400862	-10.3802	3.05121e-25	-0.02838	0.00257388	-11.0262	2.85795e-28	9.44827e-05	-0.02838	0.00257388	3.60697e-25	37	16	56641101	16	55198602	F			NA	NA	MT2A	NM_005953	TSS1500	chr16:56642129-56642595	N_Shore		RDMR	TRUE		16:56640918-56641506	Unclassified_Cell_type_specific	TRUE
cg03699074	-0.0258673	0.00377603	-6.85041	7.36401e-12	-0.0307837	0.00354231	-8.69028	3.61536e-18	-0.0284824	0.00258347	-11.0249	2.89985e-28	0.637093	-0.0284824	0.00258347	3.64952e-25	37	16	88849875	16	87377376	F			NA	NA	FAM38A	NM_001142864	Body	chr16:88850204-88850537	N_Shore		RDMR	NA		16:88849291-88850949	Promoter_Associated	NA
cg21680729	-0.0271246	0.00407253	-6.66038	2.7312e-11	-0.0311206	0.00353534	-8.80273	1.33526e-18	-0.0294034	0.00266973	-11.0136	3.2855e-28	0.75994	-0.0294034	0.00266973	4.12321e-25	37	17	17426422	17	17367147	R			NA	NA	PEMT;PEMT;PEMT	NM_148172;NM_148173;NM_007169	Body;Body;Body					TRUE				NA
cg12417775	-0.0270176	0.00513637	-5.26005	1.44018e-07	-0.0452543	0.00451135	-10.0312	1.11141e-23	-0.0373125	0.00338956	-11.008	3.49512e-28	0.0284908	-0.0373125	0.00338956	4.37339e-25	37	1	212463238	1	210529861	F			NA	NA	PPP2R5A	NM_006243	Body	chr1:212457967-212459694	S_Shelf			NA				NA
cg14876117	-0.0252432	0.00465136	-5.42704	5.72953e-08	-0.0437073	0.00436874	-10.0046	1.45547e-23	-0.0350532	0.00318439	-11.0078	3.50448e-28	0.0152057	-0.0350532	0.00318439	4.37339e-25	37	14	51428973	14	50498723	F			NA	NA								TRUE				NA
cg23803468	-0.0161807	0.00329144	-4.91601	8.8324e-07	-0.0316937	0.00303584	-10.4399	1.63044e-25	-0.0245629	0.00223156	-11.0071	3.53366e-28	0.00247541	-0.0245629	0.00223156	4.39749e-25	37	15	43513504	15	41300796	F			NA	NA	EPB42;EPB42	NM_001114134;NM_000119	TSS200;TSS200					NA				NA
cg07064364	-0.0137866	0.00238398	-5.783	7.33822e-09	-0.0124869	0.00133195	-9.37494	6.92151e-21	-0.0127961	0.00116277	-11.0048	3.62243e-28	0.892931	-0.0127961	0.00116277	4.49539e-25	37	22	38009253	22	36339199	F			NA	NA	GGA1;GGA1;GGA1	NM_001001560;NM_013365;NM_001001561	Body;Body;Body	chr22:38004443-38005271	S_Shelf			NA				NA
cg14750778	-0.0233289	0.00403536	-5.78113	7.41994e-09	-0.0391703	0.0040132	-9.76037	1.66539e-22	-0.0312932	0.00284556	-10.9972	3.94142e-28	0.0207772	-0.0312932	0.00284556	4.87767e-25	37	17	26899428	17	23923555	R			NA	NA	PIGS	NM_033198	TSS1500	chr17:26898105-26898781	S_Shore			NA				NA
cg10053779	-0.0185354	0.00451395	-4.10624	4.02158e-05	-0.0433992	0.00394079	-11.0128	3.31508e-28	-0.0326451	0.00296865	-10.9966	3.96753e-28	0.000182493	-0.0326451	0.00296865	4.89638e-25	37	10	121497344	10	121487334	F			NA	NA	INPP5F;INPP5F	NM_014937;NR_003251	Body;Body					TRUE		10:121497304-121497650	Unclassified_Cell_type_specific	TRUE
cg14632941	-0.0220101	0.00472305	-4.66015	3.15984e-06	-0.0401248	0.00386073	-10.3931	2.66657e-25	-0.032869	0.00298915	-10.9961	3.9894e-28	0.0121669	-0.032869	0.00298915	4.90017e-25	37	4	42156182	4	41850939	F			NA	NA	BEND4;BEND4	NM_207406;NM_001159547	TSS1500;TSS1500	chr4:42152766-42154984	S_Shore			NA				NA
cg01593673	-0.0245565	0.00343257	-7.15398	8.42981e-13	-0.0305823	0.00362459	-8.43746	3.24321e-17	-0.0274056	0.00249231	-10.996	3.99259e-28	0.48262	-0.0274056	0.00249231	4.90017e-25	37	17	46648014	17	44003013	F			NA	NA	HOXB3	NM_002146	5'UTR					TRUE				NA
cg21633059	-0.0185709	0.00356912	-5.2032	1.95888e-07	-0.0283634	0.00286053	-9.91542	3.5676e-23	-0.0245334	0.0022321	-10.9911	4.21546e-28	0.101088	-0.0245334	0.0022321	5.15948e-25	37	5	146863675	5	146843868	R			NA	NA								TRUE				TRUE
cg07571745	-0.0172623	0.00291992	-5.9119	3.38189e-09	-0.0250675	0.00264677	-9.47096	2.77287e-21	-0.0215469	0.00196102	-10.9876	4.38483e-28	0.140684	-0.0215469	0.00196102	5.35208e-25	37	1	32715428	1	32488015	F			NA	NA	LCK	NM_005356	TSS1500	chr1:32713918-32714186	S_Shore			NA		1:32715300-32716350	Promoter_Associated	NA
cg19695041	-0.0193874	0.00293478	-6.6061	3.94582e-11	-0.026593	0.00297261	-8.94601	3.68561e-19	-0.0229441	0.00208845	-10.9862	4.45383e-28	0.225881	-0.0229441	0.00208845	5.41174e-25	37	8	38615330	8	38734487	F			NA	NA	TACC1	NM_001146216	5'UTR	chr8:38614414-38615236	S_Shore			NA				TRUE
cg13850871	-0.0223152	0.00317123	-7.03675	1.96774e-12	-0.0245198	0.00290096	-8.45231	2.85596e-17	-0.0235154	0.00214047	-10.9861	4.45801e-28	0.876727	-0.0235154	0.00214047	5.41174e-25	37	9	139583773	9	138703594	F			NA	NA				chr9:139580969-139582615	S_Shore			NA				NA
cg26904049	-0.0236447	0.00412593	-5.73076	9.99788e-09	-0.0308464	0.00325944	-9.46372	2.97171e-21	-0.028079	0.00255764	-10.9785	4.84827e-28	0.391426	-0.028079	0.00255764	5.86951e-25	37	1	167091094	1	165357718	F			NA	NA	DUSP27	NM_001080426	Body	chr1:167090575-167091010	S_Shore			NA		1:167090716-167091129	Unclassified_Cell_type_specific	TRUE
cg22367264	-0.0203194	0.0046594	-4.36095	1.29497e-05	-0.0385777	0.00366614	-10.5227	6.79099e-26	-0.0315962	0.0028812	-10.9664	5.54625e-28	0.00872187	-0.0315962	0.0028812	6.6963e-25	37	12	80749665	12	79273796	F			NA	TRUE								NA				NA
cg05227215	-0.0128358	0.00200646	-6.39721	1.58244e-10	-0.0126842	0.00142432	-8.90546	5.31645e-19	-0.012735	0.00116144	-10.9648	5.64005e-28	0.998105	-0.012735	0.00116144	6.79115e-25	37	5	139057496	5	139037680	R			NA	NA	CXXC5	NM_016463	5'UTR	chr5:139056577-139056856	S_Shore			TRUE				NA
cg05555337	-0.0290286	0.00363293	-7.99041	1.34493e-15	-0.0193956	0.00247987	-7.82122	5.23118e-15	-0.0224574	0.00204818	-10.9646	5.65609e-28	0.0908951	-0.0224574	0.00204818	6.79211e-25	37	17	46669113	17	44024112	F			NA	NA	LOC404266;HOXB5;LOC404266;LOC404266;LOC404266	NR_033203;NM_002147;NR_033201;NR_033204;NR_033202	TSS1500;3'UTR;Body;TSS1500;Body	chr17:46669434-46669811	N_Shore			NA				NA
cg05721476	-0.0185741	0.00301635	-6.15779	7.37653e-10	-0.0258765	0.00280091	-9.23859	2.49777e-20	-0.0224954	0.00205249	-10.96	5.94672e-28	0.207296	-0.0224954	0.00205249	7.12192e-25	37	10	46076550	10	45396556	F			NA	NA	MARCH8;MARCH8	NM_001002265;NM_145021	5'UTR;5'UTR					TRUE		10:46076333-46076592	Promoter_Associated	NA
cg14601444	-0.0184688	0.00423103	-4.36509	1.27069e-05	-0.0479388	0.00428851	-11.1784	5.19978e-29	-0.033005	0.00301191	-10.9582	6.0709e-28	6.36368e-06	-0.033005	0.00301191	7.25114e-25	37	2	74607536	2	74461044	F			NA	NA	DCTN1;DCTN1	NM_004082;NM_001135040	TSS200;TSS200					TRUE				TRUE
cg09315264	-0.0229725	0.00347163	-6.61721	3.66049e-11	-0.032229	0.00361151	-8.92398	4.49821e-19	-0.0274181	0.0025028	-10.9549	6.29256e-28	0.181379	-0.0274181	0.0025028	7.4958e-25	37	1	36805322	1	36577909	F			NA	NA	STK40	NM_032017	3'UTR	chr1:36807362-36807584	N_Shelf			NA				NA
cg08763102	-0.0174124	0.00371833	-4.68285	2.8291e-06	-0.0351785	0.0033451	-10.5164	7.25811e-26	-0.0272316	0.00248686	-10.9502	6.63075e-28	0.00182035	-0.0272316	0.00248686	7.87759e-25	37	4	3079751	4	3049549	F	rs78225241		NA	NA	HTT	NM_002111	Body	chr4:3075483-3075773	S_Shelf			NA		4:3079742-3079877	Unclassified_Cell_type_specific	NA
cg06647928	-0.0233541	0.00351595	-6.64232	3.08775e-11	-0.029828	0.00339017	-8.79837	1.38814e-18	-0.0267089	0.00244047	-10.9442	7.08605e-28	0.415428	-0.0267089	0.00244047	8.39612e-25	37	5	73612203	5	73647959	F		rs34895652	NA	NA								TRUE				TRUE
cg04751761	-0.0220587	0.00395745	-5.57396	2.49006e-08	-0.0340966	0.00351941	-9.68814	3.38637e-22	-0.0287805	0.00262989	-10.9436	7.13047e-28	0.0755244	-0.0287805	0.00262989	8.42634e-25	37	16	2084192	16	2024193	R			NA	NA	SLC9A3R2;SLC9A3R2	NM_001130012;NM_004785	Body;Body	chr16:2086420-2086892	N_Shelf		CDMR	TRUE				TRUE
cg09446583	-0.0191669	0.0026818	-7.14703	8.8676e-13	-0.0211874	0.0025535	-8.29737	1.06437e-16	-0.0202266	0.00184929	-10.9375	7.62804e-28	0.861694	-0.0202266	0.00184929	8.99049e-25	37	2	43398271	2	43251775	R			NA	NA				chr2:43398040-43398276	Island			NA		2:43398234-43398371	Unclassified	NA
cg07367302	-0.0197976	0.00268482	-7.37391	1.65689e-13	-0.0235114	0.00290692	-8.08806	6.06222e-16	-0.0215072	0.0019723	-10.9046	1.09561e-27	0.643777	-0.0215072	0.0019723	1.28789e-24	37	1	19967428	1	19840015	R			NA	NA				chr1:19970255-19971923	N_Shelf			NA		1:19967375-19967538	Unclassified_Cell_type_specific	TRUE
cg25998745	-0.0277172	0.00498389	-5.56136	2.67682e-08	-0.0472112	0.00482293	-9.78891	1.25647e-22	-0.0377841	0.00346583	-10.9019	1.12909e-27	0.0192493	-0.0377841	0.00346583	1.32375e-24	37	8	142028625	8	142097807	F			NA	NA								TRUE				NA
cg20924136	-0.0152694	0.00292869	-5.21373	1.85076e-07	-0.023258	0.00237204	-9.80506	1.07085e-22	-0.0200935	0.00184329	-10.9009	1.14143e-27	0.105772	-0.0200935	0.00184329	1.33176e-24	37	2	230808359	2	230516603	F			NA	NA	FBXO36	NM_174899	Body					TRUE				NA
cg10316141	-0.0219241	0.00331938	-6.60488	3.97839e-11	-0.0276178	0.00315244	-8.76076	1.93934e-18	-0.0249177	0.00228585	-10.9008	1.1419e-27	0.461408	-0.0249177	0.00228585	1.33176e-24	37	15	99068324	15	96885847	R			NA	NA								TRUE				NA
cg21715751	-0.02314	0.00427808	-5.40897	6.33874e-08	-0.0513407	0.00493826	-10.3965	2.57168e-25	-0.0352306	0.00323346	-10.8956	1.2093e-27	9.00722e-05	-0.0352306	0.00323346	1.40669e-24	37	19	33795390	19	38487230	R			NA	NA	LOC80054	NR_026887	Body	chr19:33792061-33794944	S_Shore			NA		19:33795345-33795497	Unclassified_Cell_type_specific	NA
cg14377059	-0.0241944	0.0047556	-5.08757	3.62688e-07	-0.0350385	0.00357351	-9.80504	1.07103e-22	-0.0311251	0.00285685	-10.8949	1.2189e-27	0.189839	-0.0311251	0.00285685	1.41417e-24	37	1	59183881	1	58956469	R			NA	NA								TRUE		1:59183802-59184148	Unclassified_Cell_type_specific	NA
cg04890480	-0.0208912	0.00377864	-5.52877	3.22486e-08	-0.0350092	0.00358575	-9.76343	1.61602e-22	-0.0283197	0.00260103	-10.8879	1.31629e-27	0.0254101	-0.0283197	0.00260103	1.52235e-24	37	1	181073734	1	179340357	R			NA	NA				chr1:181073917-181075002	N_Shore			NA				NA
cg00636737	-0.0247806	0.00438559	-5.65046	1.60021e-08	-0.0377636	0.00394884	-9.5632	1.14176e-21	-0.0319505	0.00293455	-10.8877	1.31898e-27	0.0889262	-0.0319505	0.00293455	1.52235e-24	37	20	62695569	20	62166013	R			NA	NA	TCEA2;TCEA2	NM_003195;NM_198723	Body;5'UTR	chr20:62693942-62695282	S_Shore			NA		20:62694020-62695720	Promoter_Associated	NA
cg15919066	-0.0201996	0.0027698	-7.29281	3.03558e-13	-0.0170623	0.00209884	-8.1294	4.31411e-16	-0.0182066	0.00167282	-10.8838	1.3769e-27	0.665311	-0.0182066	0.00167282	1.58509e-24	37	12	93969214	12	92493345	F	rs1802152	rs1802151	NA	NA	SOCS2	NM_003877	3'UTR	chr12:93963963-93967395	S_Shore			NA				NA
cg03281572	-0.0193104	0.00350695	-5.50633	3.6639e-08	-0.0218876	0.00232793	-9.40216	5.3453e-21	-0.0210993	0.00193951	-10.8787	1.45671e-27	0.829088	-0.0210993	0.00193951	1.67265e-24	37	10	114502318	10	114492308	F			NA	NA	VTI1A	NM_145206	Body					TRUE				NA
cg00753287	-0.0170475	0.00312884	-5.44849	5.07997e-08	-0.0286538	0.00292544	-9.7947	1.18646e-22	-0.0232401	0.00213689	-10.8757	1.50534e-27	0.0254527	-0.0232401	0.00213689	1.72404e-24	37	10	126749347	10	126739337	F			NA	NA	CTBP2;CTBP2	NM_001083914;NM_001329	5'UTR;5'UTR					NA	10:126739217-126739434			NA
cg17373759	-0.0314583	0.00496065	-6.34157	2.27439e-10	-0.0402089	0.00450779	-8.91985	4.6692e-19	-0.0362511	0.00333613	-10.8662	1.66964e-27	0.426493	-0.0362511	0.00333613	1.90731e-24	37	11	76265321	11	75942969	F			NA	NA								TRUE				NA
cg22851561	-0.0235876	0.00486038	-4.85303	1.21588e-06	-0.045843	0.00445818	-10.2829	8.41685e-25	-0.035674	0.00328541	-10.8583	1.82073e-27	0.00336844	-0.035674	0.00328541	2.07459e-24	37	14	74214183	14	73283936	F			NA	NA	C14orf43;C14orf43	NM_001043318;NM_194278	5'UTR;5'UTR					TRUE				NA
cg09109383	-0.0295171	0.00468074	-6.30607	2.86203e-10	-0.0438815	0.00482769	-9.08954	9.94557e-20	-0.0364774	0.00336053	-10.8546	1.8957e-27	0.102113	-0.0364774	0.00336053	2.1545e-24	37	16	16083164	16	15990665	R			NA	NA	ABCC1;ABCC1;ABCC1;ABCC1;ABCC1	NM_019862;NM_019898;NM_019899;NM_004996;NM_019900	Body;Body;Body;Body;Body					TRUE				NA
cg07262457	-0.0173665	0.00318032	-5.46062	4.74485e-08	-0.0288138	0.00296245	-9.72634	2.32818e-22	-0.0234957	0.0021677	-10.839	2.24995e-27	0.0311669	-0.0234957	0.0021677	2.5506e-24	37	3	128777371	3	130260061	R			NA	NA								TRUE				NA
cg09581649	-0.0218377	0.0029771	-7.33522	2.21356e-13	-0.0235385	0.00294884	-7.9823	1.43637e-15	-0.0226962	0.00209507	-10.8332	2.39689e-27	0.920926	-0.0226962	0.00209507	2.71028e-24	37	16	4572735	16	4512736	F			NA	NA	C16orf5	NM_013399	5'UTR					TRUE				NA
cg06537575	-0.0155891	0.00252452	-6.17507	6.61362e-10	-0.0246574	0.00267109	-9.23119	2.6763e-20	-0.0198676	0.00183474	-10.8286	2.51979e-27	0.0476484	-0.0198676	0.00183474	2.83607e-24	37	7	138347530	7	137998070	R			NA	NA	SVOPL;SVOPL	NM_001139456;NM_174959	Body;Body	chr7:138348962-138349444	N_Shore		RDMR	TRUE				NA
cg07631435	-0.0221543	0.00452607	-4.89482	9.83964e-07	-0.0420278	0.00412451	-10.1898	2.20278e-24	-0.0330116	0.00304857	-10.8286	2.52087e-27	0.00516165	-0.0330116	0.00304857	2.83607e-24	37	11	114043903	11	113549113	R			NA	NA	ZBTB16;ZBTB16	NM_006006;NM_001018011	Body;Body					TRUE		11:114043274-114044099	Unclassified_Cell_type_specific	NA
cg23336702	-0.027143	0.00482538	-5.62505	1.85456e-08	-0.0449261	0.00467751	-9.6047	7.63816e-22	-0.0363112	0.00335856	-10.8115	3.03539e-27	0.0301664	-0.0363112	0.00335856	3.40424e-24	37	8	134585815	8	134654997	R			NA	NA				chr8:134581969-134584875	S_Shore		RDMR	NA				NA
cg11064966	-0.0184025	0.00402906	-4.56744	4.93726e-06	-0.0367797	0.00354313	-10.3805	3.04034e-25	-0.0287656	0.00266068	-10.8114	3.04117e-27	0.00283472	-0.0287656	0.00266068	3.40424e-24	37	5	32506514	5	32542271	R			NA	NA								TRUE				NA
cg10603592	-0.0222902	0.00377567	-5.90363	3.55592e-09	-0.0232936	0.00257352	-9.05129	1.41287e-19	-0.0229753	0.00212652	-10.8042	3.28854e-27	0.976173	-0.0229753	0.00212652	3.67192e-24	37	17	40896097	17	38149623	R			NA	NA	EZH1	NM_001991	5'UTR	chr17:40896658-40897234	N_Shore		RDMR	NA		17:40896052-40897643	Promoter_Associated	NA
cg04018738	-0.0346386	0.00457623	-7.56923	3.7544e-14	-0.0431062	0.00553563	-7.78705	6.85904e-15	-0.0380762	0.00352706	-10.7954	3.61734e-27	0.499082	-0.0380762	0.00352706	4.02894e-24	37	6	31760616	6	31868595	F	rs35196751		NA	NA	VARS	NM_006295	Body	chr6:31763240-31763905	N_Shelf			NA				NA
cg12570134	-0.0194763	0.0033393	-5.83244	5.46219e-09	-0.0283263	0.00305513	-9.27171	1.8319e-20	-0.0242938	0.00225408	-10.7777	4.388e-27	0.147822	-0.0242938	0.00225408	4.87512e-24	37	17	46640347	17	43995346	F	rs76034280		NA	NA	HOXB3	NM_002146	5'UTR	chr17:46641534-46642110	N_Shore		CDMR	NA		17:46639123-46640826	Unclassified	NA
cg10909790	-0.0199542	0.00404369	-4.93466	8.02888e-07	-0.0334296	0.00337248	-9.91246	3.67491e-23	-0.0279016	0.00258995	-10.773	4.61537e-27	0.0378267	-0.0279016	0.00258995	5.11497e-24	37	10	45925455	10	45245461	F			NA	NA	ALOX5	NM_000698	Body	chr10:45922831-45923375	S_Shelf			NA				NA
cg12363903	-0.024452	0.00396161	-6.17223	6.73319e-10	-0.0432125	0.0046286	-9.33599	1.00053e-20	-0.0323843	0.00300973	-10.7599	5.32383e-27	0.00872952	-0.0323843	0.00300973	5.88547e-24	37	5	134526269	5	134554168	F			NA	NA				chr5:134526927-134527419	N_Shore		CDMR	NA	5:134554072-134554208			NA
cg20911718	-0.0192817	0.00296028	-6.51346	7.34375e-11	-0.0249772	0.00287953	-8.67407	4.1694e-18	-0.0222082	0.00206409	-10.7593	5.35714e-27	0.38635	-0.0222082	0.00206409	5.90764e-24	37	14	24867491	14	23937331	R			NA	NA	NYNRIN	NM_025081	TSS1500	chr14:24868163-24868590	N_Shore			NA		14:24867435-24867735	Unclassified_Cell_type_specific	NA
cg26878947	-0.0197322	0.00363302	-5.43136	5.59276e-08	-0.0293504	0.00308861	-9.5028	2.04329e-21	-0.0253153	0.00235316	-10.758	5.4345e-27	0.130779	-0.0253153	0.00235316	5.97815e-24	37	6	15658832	6	15766811	R			NA	NA	DTNBP1;DTNBP1;DTNBP1	NM_183040;NM_032122;NM_183041	Body;Body;5'UTR	chr6:15662444-15663412	N_Shelf			NA		6:15658712-15658840	Unclassified_Cell_type_specific	NA
cg01899355	-0.0238866	0.00467232	-5.11237	3.18144e-07	-0.0352515	0.00365025	-9.65727	4.57882e-22	-0.030944	0.00287649	-10.7576	5.45927e-27	0.159292	-0.030944	0.00287649	5.99061e-24	37	2	61918195	2	61771699	F			NA	NA				chr2:61921717-61921979	N_Shelf			NA				NA
cg11946666	-0.0212231	0.00334688	-6.34115	2.28052e-10	-0.0298494	0.00336232	-8.87763	6.82987e-19	-0.0255164	0.00237204	-10.7572	5.48397e-27	0.191447	-0.0255164	0.00237204	6.00293e-24	37	1	3247595	1	3237455	R			NA	NA	PRDM16;PRDM16	NM_022114;NM_199454	Body;Body					NA		1:3247537-3247655	Unclassified_Cell_type_specific	NA
cg05997793	-0.0151342	0.00324198	-4.6682	3.03847e-06	-0.032942	0.00314895	-10.4612	1.30137e-25	-0.0242973	0.00225882	-10.7566	5.51557e-27	0.00042543	-0.0242973	0.00225882	6.02271e-24	37	3	37901338	3	37876342	F			NA	NA				chr3:37901938-37904039	N_Shore			NA				NA
cg12727256	-0.019584	0.00348961	-5.61207	1.99915e-08	-0.028268	0.00302023	-9.35955	8.00776e-21	-0.0245489	0.00228368	-10.7497	5.94576e-27	0.170283	-0.0245489	0.00228368	6.47659e-24	37	22	24838292	22	23168292	F			NA	NA	C22orf45;ADORA2A;C22orf45	NR_028484;NM_000675;NR_028483	Body;3'UTR;Body					NA				NA
cg15408889	-0.0201932	0.00411801	-4.90364	9.40763e-07	-0.0370702	0.00369498	-10.0326	1.09623e-23	-0.0295428	0.00275018	-10.7421	6.45391e-27	0.00953831	-0.0295428	0.00275018	7.01296e-24	37	5	118623661	5	118651560	F			NA	NA	TNFAIP8	NM_001077654	Body					TRUE				NA
cg24332002	-0.0183167	0.00322872	-5.67305	1.40273e-08	-0.0212787	0.00232577	-9.14906	5.74285e-20	-0.0202668	0.00188714	-10.7394	6.64699e-27	0.758026	-0.0202668	0.00188714	7.20519e-24	37	1	22228582	1	22101169	F			NA	NA	HSPG2	NM_005529	Body					TRUE		1:22228518-22228823	Unclassified_Cell_type_specific	TRUE
cg16295156	-0.0152664	0.00307446	-4.96554	6.85084e-07	-0.0305048	0.00300511	-10.151	3.2808e-24	-0.0230594	0.00214903	-10.7301	7.34999e-27	0.00187025	-0.0230594	0.00214903	7.94789e-24	37	1	9466328	1	9388915	R			NA	NA								NA		1:9466294-9466398	Unclassified_Cell_type_specific	NA
cg14780255	-0.0165674	0.00380138	-4.35825	1.31107e-05	-0.0339197	0.00326479	-10.3896	2.76615e-25	-0.0265537	0.00247673	-10.7213	8.08859e-27	0.00248898	-0.0265537	0.00247673	8.7254e-24	37	1	201720358	1	199986981	F			NA	NA	NAV1;NAV1	NM_001167738;NM_020443	Body;Body					TRUE				NA
cg22479161	-0.0181472	0.00261938	-6.92805	4.26694e-12	-0.0227322	0.00274966	-8.26728	1.37045e-16	-0.0203285	0.00189657	-10.7186	8.32647e-27	0.482469	-0.0203285	0.00189657	8.96031e-24	37	5	17120060	5	17173060	F			NA	NA								TRUE				NA
cg20152430	-0.0253864	0.00400569	-6.33758	2.33407e-10	-0.0393166	0.00439039	-8.95515	3.39267e-19	-0.0317146	0.00295913	-10.7175	8.42103e-27	0.0641232	-0.0317146	0.00295913	9.04023e-24	37	17	46641504	17	43996503	F			NA	NA	HOXB3	NM_002146	5'UTR	chr17:46641534-46642110	N_Shore			NA		17:46641394-46642076	Unclassified_Cell_type_specific	TRUE
cg05381795	-0.0191621	0.00389183	-4.92368	8.49323e-07	-0.0323802	0.00328183	-9.86651	5.81518e-23	-0.0268871	0.00250888	-10.7168	8.49161e-27	0.0343642	-0.0268871	0.00250888	9.09408e-24	37	20	62713085	20	62183529	R			NA	NA	OPRL1;OPRL1	NM_000913;NM_182647	5'UTR;5'UTR	chr20:62714763-62715761	N_Shore			NA		20:62713058-62713226	Unclassified_Cell_type_specific	NA
cg27547344	-0.0190115	0.0030061	-6.32433	2.54339e-10	-0.0304216	0.0033761	-9.01087	2.04436e-19	-0.0240573	0.0022451	-10.7155	8.60961e-27	0.0413576	-0.0240573	0.0022451	9.19834e-24	37	1	43765617	1	43538204	F			NA	NA	TIE1	NM_005424	TSS1500					TRUE				NA
cg05386769	-0.0197587	0.00343002	-5.76051	8.38583e-09	-0.0322347	0.00343628	-9.38068	6.55475e-21	-0.0259853	0.0024276	-10.7041	9.73706e-27	0.0368294	-0.0259853	0.0024276	1.0378e-23	37	2	218681558	2	218389803	R			NA	NA	TNS1	NM_022648	Body					TRUE				TRUE
cg07621224	-0.0191571	0.00427075	-4.48566	7.26887e-06	-0.0336466	0.00333822	-10.0792	6.82809e-24	-0.0281514	0.00263009	-10.7036	9.79352e-27	0.0280847	-0.0281514	0.00263009	1.04133e-23	37	7	50355506	7	50326052	F			NA	NA	IKZF1	NM_006060	5'UTR					TRUE		7:50355497-50355573	Unclassified_Cell_type_specific	NA
cg13657200	-0.0203506	0.00337338	-6.03269	1.61248e-09	-0.0267643	0.00298941	-8.95303	3.45847e-19	-0.0239431	0.00223732	-10.7017	9.99764e-27	0.36335	-0.0239431	0.00223732	1.05799e-23	37	9	117266029	9	116305850	R			NA	NA	DFNB31;DFNB31	NM_015404;NM_001083885	Body;TSS1500	chr9:117266468-117268094	N_Shore			NA				NA
cg10585948	-0.0161888	0.00288464	-5.61206	1.99929e-08	-0.0313787	0.0032125	-9.76769	1.54942e-22	-0.0229693	0.00214633	-10.7017	9.99775e-27	0.00205224	-0.0229693	0.00214633	1.05799e-23	37	17	46652938	17	44007937	R			NA	NA	HOXB4;HOXB3	NM_024015;NM_002146	3'UTR;TSS1500	chr17:46654053-46654369	N_Shore			NA				NA
cg02453726	-0.016829	0.00271195	-6.20551	5.45199e-10	-0.0214437	0.00243803	-8.79549	1.42421e-18	-0.0193811	0.00181308	-10.6896	1.1385e-26	0.449035	-0.0193811	0.00181308	1.20194e-23	37	5	141339766	5	141319950	F		rs75001959	NA	NA	PCDH12	NM_016580	TSS1500					TRUE		5:141339595-141339883	Unclassified	NA
cg17260706	-0.0187761	0.00343196	-5.47096	4.47597e-08	-0.024081	0.00260005	-9.26173	2.01149e-20	-0.0221465	0.00207246	-10.6861	1.1822e-26	0.468135	-0.0221465	0.00207246	1.24512e-23	37	11	118782879	11	118288089	F			NA	NA	BCL9L	NM_182557	TSS1500	chr11:118781060-118781732	S_Shore			TRUE				TRUE
cg11915444	-0.0294745	0.00516765	-5.70367	1.17258e-08	-0.0402742	0.00439186	-9.1702	4.72137e-20	-0.0357451	0.00334653	-10.6812	1.24619e-26	0.281411	-0.0357451	0.00334653	1.30943e-23	37	2	12237012	2	12154463	R			NA	NA								TRUE				NA
cg10817916	-0.0208934	0.00299008	-6.98757	2.79679e-12	-0.0263976	0.00323357	-8.16361	3.25152e-16	-0.0234305	0.00219534	-10.6728	1.36441e-26	0.457959	-0.0234305	0.00219534	1.42892e-23	37	17	61511069	17	58864801	F			NA	NA	CYB561;CYB561;CYB561	NM_001017916;NM_001915;NM_001017917	3'UTR;3'UTR;3'UTR	chr17:61511653-61511886	N_Shore			TRUE				NA
cg02727079	-0.0316167	0.0051326	-6.15997	7.27591e-10	-0.0563787	0.00609288	-9.25321	2.1785e-20	-0.0418948	0.00392543	-10.6727	1.36633e-26	0.00798218	-0.0418948	0.00392543	1.42892e-23	37	6	17986167	6	18094146	R			NA	NA	KIF13A;KIF13A;KIF13A;KIF13A	NM_022113;NM_001105567;NM_001105568;NM_001105566	Body;Body;Body;Body	chr6:17987415-17988405	N_Shore			NA				NA
cg22496986	-0.0209783	0.00400204	-5.24191	1.58925e-07	-0.035545	0.0036754	-9.67108	4.00145e-22	-0.0288803	0.00270702	-10.6687	1.42651e-26	0.0275049	-0.0288803	0.00270702	1.48837e-23	37	17	3794573	17	3741322	R		rs34228146	NA	NA	CAMKK1;CAMKK1;CAMKK1	NM_172206;NM_172207;NM_032294	TSS1500;5'UTR;5'UTR	chr17:3795519-3796868	N_Shore			TRUE				NA
cg08015382	-0.02396	0.00374487	-6.3981	1.5732e-10	-0.0338909	0.00388725	-8.71846	2.82006e-18	-0.0287402	0.00269695	-10.6566	1.62497e-26	0.184058	-0.0287402	0.00269695	1.69147e-23	37	6	12365899	6	12473885	F			NA	NA								TRUE				NA
cg14258501	-0.025751	0.0040551	-6.35027	2.14932e-10	-0.0388993	0.00440388	-8.83296	1.01938e-18	-0.0317839	0.00298308	-10.6547	1.65718e-26	0.0896415	-0.0317839	0.00298308	1.72097e-23	37	6	31680228	6	31788207	R			NA	NA	LY6G6E;LY6G6E	NR_024541;NR_003673	Body;Body					NA		6:31680111-31680420	Unclassified_Cell_type_specific	NA
cg05609445	-0.0219418	0.00380637	-5.7645	8.19015e-09	-0.0210346	0.00235107	-8.94683	3.65835e-19	-0.0212852	0.00200027	-10.6412	1.91746e-26	0.979651	-0.0212852	0.00200027	1.98665e-23	37	11	19203825	11	19160401	R			NA	NA	CSRP3;CSRP3	NM_001127656;NM_003476	3'UTR;3'UTR					NA				NA
cg20179907	-0.0220838	0.0035693	-6.18714	6.12639e-10	-0.0343723	0.00383435	-8.96431	3.12226e-19	-0.0277887	0.00261256	-10.6366	2.01383e-26	0.0638396	-0.0277887	0.00261256	2.08165e-23	37	11	72336908	11	72014556	F	rs71477736		NA	NA	PDE2A;PDE2A;PDE2A;PDE2A	NM_001143839;NR_026572;NM_001146209;NM_002599	Body;Body;Body;Body					TRUE				NA
cg24212268	-0.0191441	0.00339738	-5.63496	1.75096e-08	-0.0288181	0.00311186	-9.26074	2.03018e-20	-0.0244047	0.00229473	-10.6351	2.04639e-26	0.110301	-0.0244047	0.00229473	2.11042e-23	37	10	29936149	10	29976155	R			NA	NA	SVIL	NM_003174	5'UTR					TRUE				NA
cg25580581	-0.0262841	0.00479956	-5.47636	4.34153e-08	-0.0389245	0.00417186	-9.33026	1.05613e-20	-0.0334844	0.00314865	-10.6345	2.05858e-26	0.138691	-0.0334844	0.00314865	2.11808e-23	37	10	3853668	10	3843668	R		rs76268695	NA	NA								TRUE		10:3853639-3853928	Unclassified	NA
cg01385679	-0.0235885	0.0040297	-5.85367	4.8085e-09	-0.0320572	0.00356171	-9.00051	2.24672e-19	-0.0283429	0.0026687	-10.6205	2.39273e-26	0.289449	-0.0283429	0.0026687	2.45622e-23	37	20	45033155	20	44466562	R			NA	NA	ELMO2;ELMO2	NM_182764;NM_133171	5'UTR;5'UTR	chr20:45034723-45035418	N_Shore			NA				NA
cg12013713	-0.0336916	0.00449173	-7.5008	6.34304e-14	-0.0336531	0.00447732	-7.51636	5.63209e-14	-0.0336723	0.00317102	-10.6187	2.43828e-26	0.999982	-0.0336723	0.00317102	2.49722e-23	37	7	139760671	7	139407140	R			NA	NA	PARP12	NM_022750	Body	chr7:139762255-139763245	N_Shore		CDMR	TRUE				NA
cg24351658	-0.0130208	0.00312263	-4.1698	3.04864e-05	-0.0236845	0.00234132	-10.1159	4.69649e-24	-0.019847	0.00187324	-10.595	3.14424e-26	0.0239292	-0.019847	0.00187324	3.21285e-23	37	1	42126724	1	41899311	R			NA	NA	HIVEP3;HIVEP3	NM_024503;NM_001127714	5'UTR;5'UTR	chr1:42127380-42128632	N_Shore		RDMR	NA				NA
cg02379533	-0.0167142	0.00309086	-5.40763	6.38639e-08	-0.0251269	0.00269149	-9.33569	1.00331e-20	-0.0214989	0.00202978	-10.5917	3.25591e-26	0.121641	-0.0214989	0.00202978	3.31935e-23	37	5	154214618	5	154194811	R			NA	NA	C5orf4	NM_032385	Body			low-CpG:154194792-154194813		NA				NA
cg12929160	-0.0227216	0.00413037	-5.50109	3.77452e-08	-0.0322151	0.00349929	-9.20617	3.37966e-20	-0.0282482	0.00266992	-10.5802	3.6827e-26	0.214867	-0.0282482	0.00266992	3.74589e-23	37	13	77030645	13	75928646	F			NA	NA								TRUE				NA
cg21517792	-0.0159691	0.00268442	-5.94879	2.70132e-09	-0.0216364	0.00243466	-8.88682	6.28837e-19	-0.0190786	0.00180342	-10.5791	3.72373e-26	0.294419	-0.0190786	0.00180342	3.77899e-23	37	14	105885531	14	104956576	R			NA	NA	MTA1	NM_004689	TSS1500	chr14:105881312-105881747	S_Shelf			NA				NA
cg23928512	-0.019327	0.00362707	-5.32853	9.90099e-08	-0.0336058	0.00351824	-9.55189	1.27349e-21	-0.0266838	0.00252537	-10.5663	4.26969e-26	0.0184536	-0.0266838	0.00252537	4.32321e-23	37	17	79970192	17	77563481	R			NA	NA	ASPSCR1	NM_024083	Body	chr17:79966854-79967138	S_Shelf			NA	17:77563350-77563603			TRUE
cg15892280	-0.0159164	0.00273301	-5.82378	5.75312e-09	-0.0234901	0.00259787	-9.04203	1.53785e-19	-0.0198951	0.00188293	-10.566	4.28341e-26	0.133037	-0.0198951	0.00188293	4.32727e-23	37	21	40180000	21	39101870	F			NA	NA	ETS2	NM_005239	5'UTR	chr21:40177002-40178667	S_Shore			NA		21:40179945-40180198	Promoter_Associated	NA
cg24127061	-0.0236172	0.0043936	-5.37537	7.64275e-08	-0.0380884	0.00404625	-9.41327	4.8092e-21	-0.0314474	0.00297636	-10.5657	4.29693e-26	0.0531308	-0.0314474	0.00297636	4.3311e-23	37	11	65839402	11	65595978	F			NA	NA	PACS1	NM_018026	Body	chr11:65837254-65838649	S_Shore			NA		11:65838994-65839470	Unclassified	NA
cg12430029	-0.0203581	0.00391036	-5.20619	1.92757e-07	-0.032755	0.00345245	-9.48746	2.36724e-21	-0.0273246	0.00258808	-10.5579	4.67195e-26	0.0593683	-0.0273246	0.00258808	4.69847e-23	37	17	55446979	17	52801978	F		rs76632783	NA	NA	MSI2;MSI2	NM_138962;NM_170721	Body;Body					TRUE		17:55446827-55447044	Unclassified_Cell_type_specific	NA
cg11086127	-0.0141759	0.00321044	-4.41556	1.00749e-05	-0.0252809	0.00253708	-9.96458	2.178e-23	-0.0210118	0.00199055	-10.5558	4.77594e-26	0.0251573	-0.0210118	0.00199055	4.79224e-23	37	20	2902436	20	2850436	F			NA	NA	PTPRA;PTPRA;PTPRA	NM_080841;NM_002836;NM_080840	TSS1500;5'UTR;5'UTR					NA				NA
cg03729092	-0.0196285	0.00371837	-5.27879	1.30043e-07	-0.0338919	0.00355223	-9.54103	1.41426e-21	-0.027086	0.00256853	-10.5453	5.33985e-26	0.0213516	-0.027086	0.00256853	5.34603e-23	37	12	117029821	12	115514204	F	rs76062147		NA	NA								TRUE				NA
cg03613618	-0.0208616	0.0040827	-5.10976	3.22571e-07	-0.0397934	0.00406568	-9.78765	1.27214e-22	-0.030367	0.00288087	-10.5409	5.59331e-26	0.00452511	-0.030367	0.00288087	5.57937e-23	37	8	97658325	8	97727501	F			NA	NA	PGCP	NM_016134	5'UTR	chr8:97657174-97657943	S_Shore		RDMR	NA		8:97656859-97658471	Promoter_Associated	NA
cg25484139	-0.0233712	0.00476729	-4.90241	9.46675e-07	-0.0515497	0.00506757	-10.1725	2.63129e-24	-0.0366009	0.00347229	-10.5409	5.59797e-26	0.000274237	-0.0366009	0.00347229	5.57937e-23	37	3	13008273	3	12983273	F			NA	NA	IQSEC1;IQSEC1	NM_001134382;NM_014869	Body;Body	chr3:13008648-13009210	N_Shore		RDMR	NA		3:13008122-13010089	Promoter_Associated	NA
cg04869770	-0.0207411	0.00362203	-5.72637	1.02602e-08	-0.0341159	0.00370556	-9.20668	3.3637e-20	-0.0272761	0.00259019	-10.5305	6.24863e-26	0.035751	-0.0272761	0.00259019	6.21397e-23	37	1	164561550	1	162828174	F	rs77178171		NA	NA	PBX1	NM_002585	Body					TRUE				NA
cg10986043	-0.0222998	0.00303358	-7.35096	1.96782e-13	-0.0283269	0.00370992	-7.63547	2.24999e-14	-0.0247149	0.00234842	-10.524	6.69443e-26	0.453445	-0.0247149	0.00234842	6.64247e-23	37	17	37820495	17	35074021	R			NA	TRUE	TCAP	NM_003673	TSS1500	chr17:37823693-37824989	N_Shelf			TRUE				NA
cg00494183	-0.0213181	0.00416749	-5.11535	3.1316e-07	-0.035186	0.00369346	-9.52659	1.62541e-21	-0.0290853	0.00276414	-10.5224	6.81217e-26	0.0450064	-0.0290853	0.00276414	6.74428e-23	37	13	21645350	13	20543350	F			NA	NA								TRUE				NA
cg21387281	-0.0203653	0.00293296	-6.94358	3.8228e-12	-0.0256576	0.00320768	-7.99882	1.25618e-15	-0.0227752	0.00216453	-10.522	6.84293e-26	0.476484	-0.0227752	0.00216453	6.7597e-23	37	20	61435439	20	60905884	F			NA	TRUE	OGFR	NM_007346	TSS1500	chr20:61435828-61437150	N_Shore			NA				NA
cg10414946	-0.0155285	0.00298818	-5.19666	2.02902e-07	-0.0314909	0.00320116	-9.83732	7.77548e-23	-0.0229611	0.00218438	-10.5115	7.64774e-26	0.00130263	-0.0229611	0.00218438	7.53801e-23	37	11	59856358	11	59612934	F			NA	TRUE	MS4A2;MS4A2	NM_000139;NM_001142303	Body;Body					NA				NA
cg23530553	-0.0204175	0.00386778	-5.27887	1.29981e-07	-0.0295611	0.00318924	-9.26903	1.87851e-20	-0.0258605	0.00246062	-10.5097	7.79102e-26	0.189495	-0.0258605	0.00246062	7.66229e-23	37	17	46622536	17	43977535	F			NA	NA	HOXB2	NM_002145	TSS200	chr17:46620367-46621373	S_Shore		RDMR	NA				TRUE
cg07250214	-0.0281406	0.00439657	-6.40059	1.54778e-10	-0.0419162	0.00487924	-8.59072	8.6426e-18	-0.0343135	0.0032662	-10.5057	8.13527e-26	0.11085	-0.0343135	0.0032662	7.98322e-23	37	17	77763166	17	75377761	F	rs79934344		NA	NA				chr17:77763364-77767356	N_Shore		RDMR	NA				NA
cg17560136	-0.026141	0.00409683	-6.3808	1.76167e-10	-0.0368244	0.00431409	-8.53583	1.39152e-17	-0.0312069	0.00297073	-10.5048	8.21123e-26	0.199434	-0.0312069	0.00297073	8.04006e-23	37	8	21915510	8	21971456	R			NA	NA	EPB49;EPB49;EPB49;EPB49;EPB49;EPB49	NM_001114135;NM_001978;NM_001114136;NM_001114139;NM_001114138;NM_001114137	5'UTR;TSS1500;5'UTR;5'UTR;TSS1500;5'UTR	chr8:21914275-21914525	S_Shore			NA		8:21915070-21915574	Unclassified_Cell_type_specific	NA
cg27262041	-0.0265413	0.00532769	-4.98177	6.3004e-07	-0.0591156	0.0058436	-10.1163	4.67802e-24	-0.0413273	0.00393703	-10.4971	8.90889e-26	0.000206683	-0.0413273	0.00393703	8.70404e-23	37	11	19654032	11	19610608	R			NA	NA	NAV2	NM_001111018	Body					TRUE				NA
cg00581154	-0.0263122	0.00361672	-7.27516	3.46008e-13	-0.0330867	0.00432183	-7.65571	1.92251e-14	-0.0291024	0.00277364	-10.4925	9.35114e-26	0.48552	-0.0291024	0.00277364	9.11614e-23	37	1	3123695	1	3113555	R			NA	NA	PRDM16;PRDM16	NM_022114;NM_199454	Body;Body					NA	1:3113154-3113614			NA
cg15038286	-0.0358753	0.00575387	-6.23499	4.51808e-10	-0.0495413	0.0057589	-8.60256	7.796e-18	-0.0427023	0.00407038	-10.491	9.50209e-26	0.24438	-0.0427023	0.00407038	9.24306e-23	37	3	128200723	3	129683413	R			NA	NA	GATA2;GATA2;GATA2	NM_001145661;NM_032638;NM_001145662	Body;Body;Body					TRUE	3:129683381-129683496	3:128200624-128200928	Gene_Associated_Cell_type_specific	TRUE
cg09955705	-0.0218495	0.00367764	-5.94118	2.82976e-09	-0.0325569	0.0036707	-8.86938	7.35534e-19	-0.0272133	0.00259803	-10.4746	1.13015e-25	0.119652	-0.0272133	0.00259803	1.09695e-22	37	8	30253570	8	30373112	R			NA	NA	RBPMS;RBPMS;RBPMS;RBPMS	NM_001008712;NM_001008710;NM_001008711;NM_006867	Body;Body;Body;Body					TRUE				NA
cg06466839	-0.0217407	0.00410242	-5.29949	1.1613e-07	-0.0323101	0.00349532	-9.24382	2.3786e-20	-0.0278646	0.00266058	-10.4731	1.14764e-25	0.146176	-0.0278646	0.00266058	1.1115e-22	37	11	129062277	11	128567487	R			NA	NA	RICS	NM_001142685	TSS200					NA				NA
cg07207669	-0.0292132	0.00446939	-6.53627	6.30707e-11	-0.0391361	0.00470391	-8.3199	8.80371e-17	-0.0339211	0.00324008	-10.4692	1.19604e-25	0.310569	-0.0339211	0.00324008	1.15586e-22	37	1	155102388	1	153369012	R			NA	NA	EFNA1;EFNA1	NM_182685;NM_004428	Body;Body	chr1:155098434-155100451	S_Shore			TRUE				TRUE
cg16014060	-0.0222643	0.00463412	-4.80442	1.552e-06	-0.0356874	0.00373463	-9.5558	1.22638e-21	-0.0304021	0.00290787	-10.4551	1.38853e-25	0.0786067	-0.0304021	0.00290787	1.33899e-22	37	14	69020214	14	68089967	R			NA	NA	RAD51L1	NM_133509	Body					TRUE				NA
cg20295214	-0.0205763	0.00314234	-6.54807	5.82839e-11	-0.022526	0.0027608	-8.15923	3.37165e-16	-0.0216766	0.00207403	-10.4515	1.44285e-25	0.897054	-0.0216766	0.00207403	1.38836e-22	37	1	206226794	1	204393417	R			NA	NA	AVPR1B	NM_000707	Body	chr1:206223537-206224028	S_Shelf			NA				NA
cg16612806	-0.011366	0.00280127	-4.05747	4.96077e-05	-0.0159707	0.0016417	-9.72816	2.28701e-22	-0.0147935	0.00141639	-10.4446	1.55176e-25	0.365814	-0.0147935	0.00141639	1.48994e-22	37	11	124592229	11	124097439	R			NA	NA				chr11:124588083-124588431	S_Shelf			NA				NA
cg02933228	-0.0153047	0.00260489	-5.87538	4.21867e-09	-0.0208352	0.00237568	-8.7702	1.78342e-18	-0.018324	0.00175531	-10.4391	1.64282e-25	0.292169	-0.018324	0.00175531	1.57398e-22	37	11	64611087	11	64367663	F			NA	NA	CDC42BPG	NM_017525	Body	chr11:64611714-64612634	N_Shore			TRUE		11:64610375-64613007	Promoter_Associated	NA
cg17693604	-0.0272673	0.00455023	-5.99251	2.06631e-09	-0.035857	0.00414237	-8.65614	4.87995e-18	-0.0319643	0.00306316	-10.4351	1.71518e-25	0.377452	-0.0319643	0.00306316	1.63978e-22	37	19	3046805	19	2997805	F			NA	NA	TLE2	NM_001144761	5'UTR	chr19:3047224-3047444	N_Shore			NA		19:3046655-3048081	Unclassified_Cell_type_specific	NA
cg18699466	-0.0132308	0.00239213	-5.53097	3.18465e-08	-0.0157098	0.00176771	-8.8871	6.27242e-19	-0.0148342	0.00142166	-10.4344	1.72628e-25	0.706579	-0.0148342	0.00142166	1.64686e-22	37	6	45415640	6	45523618	F			NA	NA	RUNX2;RUNX2;RUNX2	NM_001015051;NM_001024630;NM_004348	Body;Body;Body					TRUE				NA
cg01534527	-0.0172415	0.00389137	-4.43071	9.39247e-06	-0.029302	0.00300218	-9.76026	1.66725e-22	-0.024802	0.00237699	-10.4342	1.73083e-25	0.0492538	-0.024802	0.00237699	1.64767e-22	37	3	38003247	3	37978251	R		rs2364776	NA	NA	CTDSPL;CTDSPL	NM_005808;NM_001008392	Body;Body					TRUE				NA
cg17775079	-0.0141275	0.00415754	-3.39804	0.000678694	-0.0351784	0.00331036	-10.6268	2.23732e-26	-0.0270107	0.00258971	-10.43	1.80878e-25	0.000391727	-0.0270107	0.00258971	1.7182e-22	37	10	65224441	10	64894447	R			NA	NA	JMJD1C;LOC84989	NM_032776;NR_027182	Body;TSS1500	chr10:65224870-65225887	N_Shore			NA				NA
cg01956154	-0.0146379	0.00327238	-4.47315	7.70769e-06	-0.0236858	0.00244758	-9.67723	3.7678e-22	-0.0204399	0.00195999	-10.4286	1.83591e-25	0.0861922	-0.0204399	0.00195999	1.74027e-22	37	14	94423399	14	93493152	R			NA	NA	ASB2;ASB2	NM_016150;NM_016150	5'UTR;1stExon					TRUE				NA
cg12731773	-0.0223166	0.00345136	-6.46605	1.00601e-10	-0.0307192	0.00368419	-8.33811	7.54865e-17	-0.026244	0.00251877	-10.4194	2.02267e-25	0.250279	-0.026244	0.00251877	1.91323e-22	37	11	846055	11	836055	R		rs79688407	NA	NA	TSPAN4;TSPAN4;TSPAN4;TSPAN4;TSPAN4;TSPAN4;TSPAN4	NM_001025236;NM_001025239;NM_001025238;NM_001025235;NM_003271;NM_001025237;NM_001025234	5'UTR;5'UTR;5'UTR;5'UTR;5'UTR;5'UTR;5'UTR	chr11:849087-850982	N_Shelf			TRUE		11:845952-846168	Unclassified_Cell_type_specific	NA
cg01233392	-0.0215008	0.00585289	-3.67354	0.000239211	-0.0452754	0.00440731	-10.2728	9.34525e-25	-0.0366726	0.00352075	-10.4161	2.0929e-25	0.0051707	-0.0366726	0.00352075	1.97546e-22	37	1	85665444	1	85438032	F	rs71691813		NA	NA	SYDE2	NM_032184	Body	chr1:85665818-85667650	N_Shore			NA				NA
cg26120842	-0.016226	0.00345753	-4.69296	2.6928e-06	-0.0285073	0.00294481	-9.68051	3.64875e-22	-0.0233439	0.00224187	-10.4127	2.17032e-25	0.0258305	-0.0233439	0.00224187	2.04421e-22	37	10	89840122	10	89830102	R			NA	NA								TRUE		10:89840068-89840231	Unclassified_Cell_type_specific	NA
cg15269394	-0.0213924	0.00356638	-5.99834	1.99347e-09	-0.030863	0.00354113	-8.71559	2.89244e-18	-0.0261613	0.00251284	-10.4111	2.207e-25	0.1694	-0.0261613	0.00251284	2.07437e-22	37	17	40672083	17	37925609	F			NA	NA	ATP6V0A1;ATP6V0A1;ATP6V0A1	NM_005177;NM_001130021;NM_001130020	Body;Body;Body					TRUE		17:40671924-40673373	Unclassified_Cell_type_specific	TRUE
cg05823563	-0.02995	0.00580381	-5.1604	2.46422e-07	-0.0434692	0.00471781	-9.21385	3.14626e-20	-0.0380903	0.00366087	-10.4047	2.36008e-25	0.195235	-0.0380903	0.00366087	2.21358e-22	37	9	104249936	9	103289757	F			NA	NA	C9orf125	NM_032342	TSS1500	chr9:104248247-104249501	S_Shore			NA				NA
cg27554551	-0.0153147	0.00314099	-4.87576	1.08389e-06	-0.0330042	0.00330968	-9.97202	2.02079e-23	-0.0236972	0.00227832	-10.4012	2.449e-25	0.000544899	-0.0236972	0.00227832	2.29216e-22	37	16	4421486	16	4361487	F			NA	NA	VASN;CORO7	NM_138440;NM_024535	TSS1500;Body	chr16:4421642-4422240	N_Shore			NA		16:4421216-4422699	Unclassified_Cell_type_specific	NA
cg24310786	-0.0134233	0.00356989	-3.76014	0.000169821	-0.0298493	0.00288894	-10.3323	5.03591e-25	-0.0233491	0.00224572	-10.3972	2.55443e-25	0.00166706	-0.0233491	0.00224572	2.38582e-22	37	6	33080054	6	33188032	R			NA	NA	HLA-DPB2	NR_001435	TSS1500					NA		6:33079977-33080306	Unclassified	TRUE
cg26234543	-0.0213558	0.00361659	-5.90496	3.52735e-09	-0.0354033	0.00395669	-8.94771	3.62943e-19	-0.02775	0.00266947	-10.3953	2.60403e-25	0.0322697	-0.02775	0.00266947	2.42706e-22	37	2	62732450	2	62585954	F			NA	NA	TMEM17	NM_198276	Body	chr2:62732758-62733497	N_Shore			NA		2:62732362-62732545	Unclassified_Cell_type_specific	NA
cg27143664	-0.0132734	0.00272435	-4.87213	1.10401e-06	-0.0312147	0.00306976	-10.1684	2.74263e-24	-0.0211783	0.00203763	-10.3936	2.65214e-25	7.09028e-05	-0.0211783	0.00203763	2.46674e-22	37	14	60032511	14	59102264	R			NA	NA	C14orf38	NM_001164399	Body					NA				NA
cg10535500	-0.0195444	0.0046313	-4.22007	2.44229e-05	-0.0365671	0.00368494	-9.92338	3.29394e-23	-0.0299681	0.00288355	-10.3928	2.67444e-25	0.0159814	-0.0299681	0.00288355	2.4823e-22	37	6	33398610	6	33506588	R			NA	NA	SYNGAP1	NM_006772	Body	chr6:33396050-33396296	S_Shelf			NA		6:33398106-33399356	Unclassified	TRUE
cg19903805	-0.023478	0.00446959	-5.25283	1.4978e-07	-0.0313116	0.00345164	-9.07152	1.17369e-19	-0.0283851	0.00273186	-10.3904	2.74194e-25	0.382086	-0.0283851	0.00273186	2.53966e-22	37	14	92333771	14	91403524	F		rs74413945	NA	NA	TC2N;TC2N	NM_001128596;NM_001128596	1stExon;5'UTR					NA		14:92333676-92334134	Promoter_Associated_Cell_type_specific	NA
cg14986357	-0.0116442	0.00200937	-5.79495	6.8343e-09	-0.0120058	0.00139337	-8.61632	6.91411e-18	-0.0118883	0.00114501	-10.3827	2.97243e-25	0.989127	-0.0118883	0.00114501	2.74743e-22	37	1	44888866	1	44661453	F			NA	NA	RNF220	NM_018150	Body					TRUE				NA
cg02447879	-0.0293802	0.00495481	-5.92963	3.03613e-09	-0.0374268	0.00434778	-8.60824	7.41904e-18	-0.0339263	0.00326801	-10.3813	3.015e-25	0.474724	-0.0339263	0.00326801	2.78101e-22	37	17	79393682	17	77008277	R			NA	NA	BAHCC1	NM_001080519	Body	chr17:79393341-79393742	Island			NA	17:77008277-77008314			TRUE
cg17457912	-0.0149751	0.00295315	-5.0709	3.95949e-07	-0.0287114	0.00298432	-9.62077	6.53426e-22	-0.0217712	0.00209913	-10.3715	3.34097e-25	0.004738	-0.0217712	0.00209913	3.07531e-22	37	17	1617102	17	1563852	R			NA	NA	C17orf91;C17orf91;C17orf91;C17orf91	NR_028505;NR_028503;NR_028504;NR_028502	Body;Body;Body;Body	chr17:1619204-1620062	N_Shelf			NA		17:1616470-1617872	Unclassified	NA
cg21829328	-0.0224644	0.0039869	-5.63456	1.75503e-08	-0.0373702	0.00411314	-9.08557	1.03157e-19	-0.0296851	0.00286275	-10.3694	3.41617e-25	0.0338583	-0.0296851	0.00286275	3.13805e-22	37	22	24188134	22	22518134	R			NA	NA				chr22:24191547-24191985	N_Shelf			TRUE		22:24188026-24188189	Unclassified_Cell_type_specific	NA
cg21104971	-0.0257973	0.00463415	-5.56679	2.59474e-08	-0.0405835	0.00448844	-9.04179	1.54129e-19	-0.0334265	0.00322409	-10.3678	3.47611e-25	0.0723366	-0.0334265	0.00322409	3.18654e-22	37	4	24647197	4	24256295	F	rs13126010		NA	NA								TRUE				NA
cg11751117	-0.0271992	0.00567154	-4.79573	1.62085e-06	-0.0459418	0.00482082	-9.52987	1.57481e-21	-0.0380802	0.00367317	-10.3671	3.49896e-25	0.0420004	-0.0380802	0.00367317	3.2009e-22	37	14	56663411	14	55733164	F			NA	NA	PELI2	NM_021255	Body					TRUE				NA
cg15705813	-0.0214046	0.00447609	-4.78198	1.73573e-06	-0.0329468	0.00349806	-9.41859	4.57192e-21	-0.0285704	0.00275622	-10.3658	3.54911e-25	0.126938	-0.0285704	0.00275622	3.24012e-22	37	2	70297499	2	70151003	R			NA	NA								TRUE		2:70297461-70297552	Unclassified_Cell_type_specific	NA
cg26204079	-0.0259325	0.00450434	-5.75723	8.55049e-09	-0.0471473	0.00515029	-9.1543	5.47123e-20	-0.0351269	0.00339057	-10.3602	3.76303e-25	0.0081731	-0.0351269	0.00339057	3.4284e-22	37	2	234262348	2	233927087	F			NA	NA	DGKD	NM_152879	TSS1500					NA	2:233927074-233927541			TRUE
cg13072717	-0.0144557	0.00212484	-6.8032	1.02318e-11	-0.0130735	0.0016699	-7.82892	4.92073e-15	-0.0136013	0.00131296	-10.3592	3.79937e-25	0.877404	-0.0136013	0.00131296	3.45444e-22	37	3	186743989	3	188226683	F			NA	NA	ST6GAL1;ST6GAL1;ST6GAL1	NM_173216;NM_003032;NM_173217	5'UTR;5'UTR;5'UTR					TRUE		3:186743912-186744187	Promoter_Associated	NA
cg27646484	-0.0192934	0.00309548	-6.23276	4.58301e-10	-0.0252202	0.00302375	-8.34071	7.38454e-17	-0.0223263	0.00216303	-10.3218	5.61829e-25	0.391422	-0.0223263	0.00216303	5.09782e-22	37	16	31210736	16	31118237	F			NA	NA				chr16:31213566-31214287	N_Shelf			NA				NA
cg01102073	-0.0252483	0.00453111	-5.57221	2.51531e-08	-0.0427141	0.00469913	-9.08981	9.92168e-20	-0.0336634	0.00326176	-10.3206	5.68538e-25	0.027892	-0.0336634	0.00326176	5.14822e-22	37	3	128204813	3	129687503	R			NA	NA	GATA2;GATA2;GATA2	NM_001145661;NM_032638;NM_001145662	Body;Body;Body	chr3:128205495-128212274	N_Shore		RDMR	TRUE	3:129687477-129687618			NA
cg01936839	-0.0187855	0.00395082	-4.75483	1.98612e-06	-0.0395605	0.0040072	-9.87236	5.48607e-23	-0.0290258	0.00281337	-10.3171	5.8985e-25	0.00109745	-0.0290258	0.00281337	5.33037e-22	37	7	27198896	7	27165421	F			NA	NA				chr7:27199661-27200960	N_Shore			NA		7:27197102-27199007	Unclassified_Cell_type_specific	NA
cg08770647	-0.0214848	0.0033982	-6.3224	2.57536e-10	-0.020677	0.0025358	-8.15404	3.51965e-16	-0.0209659	0.00203232	-10.3162	5.9509e-25	0.982017	-0.0209659	0.00203232	5.36683e-22	37	11	124768845	11	124274055	R			NA	NA	ROBO4	NM_019055	TSS1500					NA		11:124767845-124769815	Unclassified_Cell_type_specific	TRUE
cg10219223	-0.0226235	0.00351817	-6.43046	1.2722e-10	-0.0260292	0.00321567	-8.09449	5.75045e-16	-0.024479	0.00237357	-10.3131	6.14552e-25	0.774699	-0.024479	0.00237357	5.53115e-22	37	1	6420713	1	6343300	R			NA	NA	ACOT7;ACOT7;ACOT7;ACOT7	NM_181864;NM_181865;NM_181865;NM_007274	Body;5'UTR;1stExon;Body					NA				NA
cg00911776	-0.0348227	0.00530733	-6.56123	5.33644e-11	-0.0387413	0.00485859	-7.97378	1.53899e-15	-0.0369546	0.0035837	-10.3119	6.22892e-25	0.862176	-0.0369546	0.0035837	5.59492e-22	37	7	130682239	7	130332779	R			NA	NA	FLJ43663;FLJ43663	NR_015431;NR_024153	Body;Body					TRUE				NA
cg22907189	-0.0173177	0.00266364	-6.50154	7.95044e-11	-0.0199916	0.00249222	-8.02163	1.04348e-15	-0.0187435	0.00181985	-10.2995	7.08451e-25	0.764401	-0.0187435	0.00181985	6.35061e-22	37	5	172430563	5	172363169	F			NA	NA	ATP6V0E1	NM_003945	Body					TRUE				NA
cg17443080	-0.0238966	0.0036858	-6.48342	8.96674e-11	-0.0266412	0.00332229	-8.01892	1.06678e-15	-0.0254109	0.00246775	-10.2972	7.25584e-25	0.858157	-0.0254109	0.00246775	6.49114e-22	37	9	139557460	9	138677281	R			NA	NA	EGFL7;EGFL7;EGFL7;EGFL7	NM_201446;NM_201446;NM_016215;NM_016215	5'UTR;1stExon;1stExon;5'UTR	chr9:139559804-139561005	N_Shelf			NA				NA
cg27064708	-0.0194077	0.00302667	-6.4122	1.4343e-10	-0.0264557	0.00322149	-8.21225	2.17084e-16	-0.0227121	0.00220584	-10.2964	7.31778e-25	0.2805	-0.0227121	0.00220584	6.53342e-22	37	14	69030612	14	68100365	F	rs17105852		NA	NA	RAD51L1	NM_133509	Body					TRUE				NA
cg08553950	-0.0182321	0.00315321	-5.78207	7.37869e-09	-0.0310148	0.00346801	-8.94311	3.78352e-19	-0.0240171	0.00233303	-10.2944	7.47001e-25	0.0242655	-0.0240171	0.00233303	6.64769e-22	37	20	36012016	20	35445430	R			NA	NA	SRC;SRC	NM_198291;NM_005417	5'UTR;5'UTR	chr20:36012595-36013439	N_Shore	low-CpG:35445350-35445433		NA		20:36011903-36012034	Unclassified_Cell_type_specific	NA
cg07623567	-0.0157301	0.00343208	-4.58326	4.5779e-06	-0.0230221	0.00245482	-9.37832	6.70314e-21	-0.0205541	0.00199665	-10.2943	7.4756e-25	0.224653	-0.0205541	0.00199665	6.64769e-22	37	6	32909523	6	33017501	R			NA	NA	HLA-DMB	NM_002118	TSS1500					NA		6:32908496-32909716	Unclassified	NA
cg20234060	-0.0143721	0.00237647	-6.04767	1.46958e-09	-0.0225365	0.00260904	-8.63786	5.72734e-18	-0.0180743	0.0017569	-10.2876	8.01378e-25	0.0688383	-0.0180743	0.0017569	7.11207e-22	37	11	67183546	11	66940122	R			NA	NA	ATPGD1;ATPGD1	NM_020811;NM_001166222	5'UTR;5'UTR	chr11:67182965-67183393	S_Shore			TRUE				NA
cg14553895	-0.0336206	0.00553022	-6.07943	1.20613e-09	-0.0478509	0.00563953	-8.48491	2.1589e-17	-0.0405965	0.00394854	-10.2814	8.54759e-25	0.197317	-0.0405965	0.00394854	7.57074e-22	37	3	178899170	3	180381864	F			NA	NA	PIK3CA	NM_006218	5'UTR					TRUE				NA
cg13987674	-0.0151196	0.0035093	-4.30844	1.64409e-05	-0.037967	0.00366465	-10.3604	3.75569e-25	-0.0260488	0.00253459	-10.2773	8.91617e-25	3.95467e-05	-0.0260488	0.00253459	7.87755e-22	37	1	24649494	1	24522081	F			NA	NA	GRHL3;GRHL3;GRHL3	NM_198174;NM_198173;NM_021180	TSS200;Body;TSS200	chr1:24648202-24648985	S_Shore			NA		1:24647785-24649616	Unclassified	TRUE
cg12798040	-0.0254349	0.00396437	-6.41587	1.40017e-10	-0.0364276	0.00442141	-8.2389	1.73796e-16	-0.0303339	0.00295163	-10.277	8.94848e-25	0.180271	-0.0303339	0.00295163	7.87755e-22	37	14	104171840	14	103241593	R			NA	NA	XRCC3;XRCC3;XRCC3	NM_001100119;NM_005432;NM_001100118	Body;Body;Body					NA	14:103241365-103241758			NA
cg12577411	-0.0239484	0.00420547	-5.69458	1.23674e-08	-0.0368262	0.00417205	-8.82688	1.07638e-18	-0.0304387	0.00296183	-10.277	8.94887e-25	0.0941487	-0.0304387	0.00296183	7.87755e-22	37	6	15551489	6	15659468	F			NA	NA	DTNBP1;DTNBP1;DTNBP1	NM_183041;NM_183040;NM_032122	Body;Body;Body					TRUE				NA
cg23781467	-0.024288	0.00412532	-5.88755	3.91972e-09	-0.0315011	0.0036959	-8.52324	1.55156e-17	-0.0282894	0.00275274	-10.2768	8.96472e-25	0.42828	-0.0282894	0.00275274	7.87755e-22	37	6	31760233	6	31868212	R			NA	NA	VARS	NM_006295	Body	chr6:31763240-31763905	N_Shelf			NA		6:31758726-31760405	Gene_Associated	NA
cg22052056	-0.0216116	0.0034793	-6.21149	5.24838e-10	-0.0281984	0.00339884	-8.29647	1.07248e-16	-0.0249821	0.00243129	-10.2752	9.11331e-25	0.399739	-0.0249821	0.00243129	7.99235e-22	37	20	31351813	20	30815474	F			NA	NA	DNMT3B;DNMT3B;DNMT3B	NM_175849;NM_006892;NM_175848	5'UTR;5'UTR;5'UTR	chr20:31350149-31351263	S_Shore		RDMR	NA		20:31351662-31351861	Unclassified_Cell_type_specific	NA
cg20923498	-0.0197059	0.00290961	-6.77269	1.26408e-11	-0.0287625	0.00361334	-7.96009	1.7192e-15	-0.0232684	0.00226622	-10.2675	9.87456e-25	0.148743	-0.0232684	0.00226622	8.64296e-22	37	2	99096920	2	98463352	F			NA	NA	INPP4A;INPP4A;INPP4A;INPP4A	NM_001566;NM_004027;NM_001134224;NM_001134225	5'UTR;5'UTR;5'UTR;5'UTR					TRUE		2:99096833-99096945	Promoter_Associated	TRUE
cg23534245	-0.0239268	0.00475798	-5.02878	4.93623e-07	-0.0397099	0.00427686	-9.28482	1.61977e-20	-0.0326565	0.00318073	-10.267	9.92884e-25	0.0476886	-0.0326565	0.00318073	8.67343e-22	37	20	6751435	20	6699435	F			NA	NA	BMP2	NM_001200	Body	chr20:6748052-6749546	S_Shore		CDMR	NA				NA
cg09304397	-0.022191	0.0034568	-6.41953	1.36694e-10	-0.0375984	0.00444052	-8.46712	2.51537e-17	-0.0280048	0.00272772	-10.2668	9.94919e-25	0.0235628	-0.0280048	0.00272772	8.67419e-22	37	2	235580461	2	235245200	R			NA	NA								TRUE				NA
cg04550950	-0.023184	0.00416412	-5.56757	2.5831e-08	-0.0457856	0.0049195	-9.30696	1.31543e-20	-0.0326182	0.00317836	-10.2626	1.03896e-24	0.00213679	-0.0326182	0.00317836	9.0279e-22	37	1	90299895	1	90072483	F			NA	NA	LRRC8D;LRRC8D	NM_018103;NM_001134479	5'UTR;5'UTR					TRUE				NA
cg25105522	-0.0464106	0.00674801	-6.87767	6.08379e-12	-0.0684538	0.00869153	-7.87592	3.38241e-15	-0.0547007	0.00533014	-10.2625	1.03954e-24	0.134449	-0.0547007	0.00533014	9.0279e-22	37	17	43355089	17	40710872	F			NA	NA	MAP3K14	NM_003954	Body					TRUE		17:43353830-43355578	Unclassified	NA
cg14099685	-0.0143987	0.00339762	-4.23787	2.25649e-05	-0.0220744	0.00231682	-9.52789	1.60505e-21	-0.0196381	0.00191415	-10.2595	1.07307e-24	0.175184	-0.0196381	0.00191415	9.30093e-22	37	11	47546068	11	47502644	R			NA	NA	CUGBP1	NM_006560	5'UTR					TRUE		11:47545062-47546460	Promoter_Associated	NA
cg09814231	-0.0221536	0.00354399	-6.25103	4.07756e-10	-0.0232119	0.00285372	-8.13392	4.1563e-16	-0.0227956	0.0022227	-10.2558	1.11422e-24	0.973312	-0.0227956	0.0022227	9.63891e-22	37	5	149157216	5	149137409	R			NA	NA	PPARGC1B	NM_133263	Body					TRUE				NA
cg14422782	-0.0111174	0.00362284	-3.0687	0.00214992	-0.0285574	0.00271769	-10.508	7.9359e-26	-0.0222774	0.00217399	-10.2472	1.2177e-24	0.000602441	-0.0222774	0.00217399	1.05137e-21	37	15	74312279	15	72099332	F			NA	NA	PML;PML;PML;PML;PML;PML;PML;PML;PML	NM_033247;NM_033244;NM_002675;NM_033238;NM_033246;NM_033250;NM_033239;NM_033249;NM_033240	Body;Body;Body;Body;Body;Body;Body;Body;Body	chr15:74315178-74315711	N_Shelf			NA				NA
cg20372666	-0.0232764	0.00366924	-6.34364	2.24398e-10	-0.0334208	0.00405103	-8.24996	1.58444e-16	-0.0278482	0.00271953	-10.2401	1.31153e-24	0.178637	-0.0278482	0.00271953	1.13018e-21	37	10	71149910	10	70819916	R			NA	NA	HK1;HK1;HK1;HK1;HK1	NM_033500;NM_000188;NM_033498;NM_033497;NM_033496	Body;Body;Body;Body;Body					TRUE				TRUE
cg22007809	-0.0300695	0.00497921	-6.039	1.55068e-09	-0.0437213	0.00515526	-8.48092	2.23419e-17	-0.0366583	0.00358145	-10.2356	1.37344e-24	0.162991	-0.0366583	0.00358145	1.18125e-21	37	2	202278709	2	201986954	R			NA	NA	TRAK2	NM_015049	Body					TRUE		2:202278681-202279183	Unclassified	NA
cg20309640	-0.020435	0.00428781	-4.76583	1.88081e-06	-0.0409035	0.00422846	-9.67336	3.91305e-22	-0.0308118	0.00301074	-10.234	1.39655e-24	0.00310009	-0.0308118	0.00301074	1.19882e-21	37	1	178027432	1	176294055	R			NA	NA								TRUE				NA
cg21552014	-0.0281152	0.0050854	-5.52861	3.22785e-08	-0.0329803	0.00381574	-8.64322	5.46484e-18	-0.0312278	0.0030521	-10.2316	1.43162e-24	0.746186	-0.0312278	0.0030521	1.2261e-21	37	3	146026497	3	147509187	R			NA	NA								TRUE				NA
cg17920186	-0.0258357	0.00547757	-4.71664	2.39768e-06	-0.0504371	0.00523046	-9.64296	5.265e-22	-0.0387039	0.00378284	-10.2314	1.43384e-24	0.00511511	-0.0387039	0.00378284	1.2261e-21	37	3	72323154	3	72405844	F	rs11922110		NA	NA								TRUE		3:72322986-72323334	Unclassified_Cell_type_specific	NA
cg05969378	-0.0235398	0.00399884	-5.88666	3.94067e-09	-0.0299715	0.00354684	-8.45019	2.90819e-17	-0.0271395	0.00265347	-10.2279	1.48648e-24	0.484846	-0.0271395	0.00265347	1.26868e-21	37	1	167091161	1	165357785	R			NA	NA	DUSP27	NM_001080426	Body	chr1:167090575-167091010	S_Shore			TRUE				TRUE
cg21472642	-0.0218722	0.00417147	-5.24329	1.5774e-07	-0.0397538	0.0042869	-9.27332	1.80442e-20	-0.030569	0.00298965	-10.225	1.53307e-24	0.0114651	-0.030569	0.00298965	1.30593e-21	37	7	29233468	7	29199993	R			NA	TRUE	CHN2	NM_004067	TSS1500	chr7:29233704-29235046	N_Shore		RDMR	NA	7:29199993-29201519			NA
cg23839159	-0.0200765	0.00403463	-4.97605	6.48933e-07	-0.0323209	0.00350772	-9.21421	3.13573e-20	-0.02705	0.00264716	-10.2185	1.63878e-24	0.0726088	-0.02705	0.00264716	1.39332e-21	37	1	43281794	1	43054381	R			NA	NA	CCDC23;ERMAP	NM_199342;NM_001017922	Body;TSS1500	chr1:43282574-43283090	N_Shore			NA				NA
cg20627046	-0.023985	0.0050126	-4.78495	1.71034e-06	-0.0470902	0.0049026	-9.60515	7.60482e-22	-0.0357939	0.00350491	-10.2125	1.74286e-24	0.00438509	-0.0357939	0.00350491	1.47899e-21	37	2	201271178	2	200979423	F			NA	NA	SPATS2L;SPATS2L;SPATS2L;SPATS2L	NM_001100422;NM_015535;NM_001100424;NM_001100423	Body;Body;Body;Body					TRUE				NA
cg14825905	-0.0222244	0.00316278	-7.02686	2.11229e-12	-0.019672	0.0026505	-7.42197	1.15388e-13	-0.020725	0.00203147	-10.202	1.94322e-24	0.825883	-0.020725	0.00203147	1.64588e-21	37	10	80994016	10	80664022	R			NA	NA	ZMIZ1	NM_020338	Body					TRUE		10:80994009-80994054	Unclassified_Cell_type_specific	NA
cg23896514	-0.0184437	0.00334179	-5.51909	3.40761e-08	-0.02154	0.00250343	-8.6042	7.68541e-18	-0.020427	0.00200358	-10.1952	2.08261e-24	0.75961	-0.020427	0.00200358	1.7606e-21	37	7	150103902	7	149734835	F			NA	NA	LOC728743	NR_027237	Body	chr7:150104704-150105530	N_Shore			NA		7:150103811-150104358	Promoter_Associated	NA
cg26963277	-0.0180023	0.00310451	-5.79878	6.67984e-09	-0.025912	0.00302004	-8.58005	9.48352e-18	-0.0220663	0.00216473	-10.1935	2.11946e-24	0.1887	-0.0220663	0.00216473	1.78835e-21	37	11	2722407	11	2678983	R			NA	NA	KCNQ1OT1;KCNQ1;KCNQ1	NR_002728;NM_000218;NM_181798	TSS1500;Body;Body	chr11:2720410-2722087	S_Shore			NA				NA
cg22272713	-0.0183202	0.00433027	-4.23073	2.32938e-05	-0.0379604	0.00384529	-9.87192	5.51014e-23	-0.0293013	0.00287527	-10.1908	2.17991e-24	0.00318017	-0.0293013	0.00287527	1.83588e-21	37	8	21780820	8	21836766	R			NA	NA	XPO7;XPO7	NM_001100161;NM_015024	Body;Body	chr8:21776842-21777942	S_Shelf		RDMR	NA				NA
cg03179542	-0.0213	0.0032446	-6.56476	5.21151e-11	-0.0295956	0.00371182	-7.97335	1.54435e-15	-0.0248932	0.00244287	-10.1901	2.19444e-24	0.242757	-0.0248932	0.00244287	1.84463e-21	37	7	2647333	7	2613859	F	rs2247492		NA	NA	IQCE;IQCE	NM_001100390;NM_152558	Body;Body	chr7:2645524-2645765	S_Shore			NA	7:2613815-2614048	7:2647313-2647459	Unclassified_Cell_type_specific	TRUE
cg11291003	-0.0193606	0.00373898	-5.17804	2.24232e-07	-0.030662	0.0033863	-9.05474	1.36898e-19	-0.0255693	0.00250992	-10.1873	2.25945e-24	0.0813014	-0.0255693	0.00250992	1.89571e-21	37	5	134526241	5	134554140	F			NA	NA				chr5:134526927-134527419	N_Shore		CDMR	NA	5:134554072-134554208			NA
cg08468082	-0.019434	0.0030324	-6.4088	1.46672e-10	-0.025346	0.00315534	-8.0327	9.53474e-16	-0.0222726	0.0021864	-10.1869	2.26982e-24	0.401532	-0.0222726	0.0021864	1.90082e-21	37	1	15334845	1	15207432	R			NA	NA	KIAA1026;KIAA1026;KIAA1026;KIAA1026;KIAA1026	NM_001017999;NM_201628;NM_001018001;NM_015209;NM_001018000	Body;Body;Body;Body;Body					TRUE				NA
cg19226017	-0.0198129	0.00363585	-5.44933	5.05611e-08	-0.0291487	0.003311	-8.8036	1.32498e-18	-0.0249164	0.00244803	-10.1781	2.48288e-24	0.164954	-0.0249164	0.00244803	2.07535e-21	37	6	35697185	6	35805163	F			NA	NA	FKBP5;LOC285847	NM_001145775;NR_027117	TSS1500;Body	chr6:35699166-35699953	N_Shore			NA		6:35695296-35697254	Promoter_Associated	NA
cg07298547	-0.0269383	0.0048041	-5.60735	2.05451e-08	-0.0423201	0.00482336	-8.774	1.72432e-18	-0.0345984	0.0034038	-10.1646	2.85147e-24	0.077875	-0.0345984	0.0034038	2.37898e-21	37	16	85585356	16	84142857	R			NA	NA				chr16:85586938-85590618	N_Shore			NA		16:85584779-85585507	Unclassified_Cell_type_specific	NA
cg12950829	-0.028823	0.00560625	-5.14122	2.72961e-07	-0.0513109	0.00556825	-9.2149	3.1156e-20	-0.0401434	0.00395072	-10.161	2.95877e-24	0.0174253	-0.0401434	0.00395072	2.46388e-21	37	5	180244832	5	180177438	F			NA	NA								TRUE				NA
cg13424229	-0.0192304	0.00401914	-4.7847	1.71246e-06	-0.0309163	0.00334688	-9.23736	2.52651e-20	-0.0261311	0.0025719	-10.1602	2.98414e-24	0.082407	-0.0261311	0.0025719	2.48037e-21	37	3	148581837	3	150064527	F	rs77123599		NA	TRUE	CPA3	NM_001870	TSS1500					NA				NA
cg16639915	-0.0139234	0.00321944	-4.3248	1.52671e-05	-0.0290796	0.00296016	-9.82365	8.90609e-23	-0.0221363	0.00217905	-10.1587	3.032e-24	0.00246703	-0.0221363	0.00217905	2.51546e-21	37	15	64960011	15	62747064	F			NA	NA	ZNF609	NM_015042	Body					TRUE				NA
cg07651914	-0.0280503	0.00412158	-6.80572	1.00546e-11	-0.0305277	0.00404288	-7.55099	4.31963e-14	-0.0293129	0.00288617	-10.1563	3.10533e-24	0.912046	-0.0293129	0.00288617	2.57151e-21	37	7	100881986	7	100668706	F			NA	TRUE	CLDN15	NM_014343	TSS1500					TRUE				NA
cg14973055	-0.0201812	0.00366739	-5.50288	3.73627e-08	-0.0341982	0.00382788	-8.93398	4.10949e-19	-0.0268897	0.00264816	-10.1541	3.17637e-24	0.0303269	-0.0268897	0.00264816	2.62546e-21	37	17	72306038	17	69817633	R			NA	NA	DNAI2	NM_023036	Body					NA				NA
cg23786209	-0.022369	0.00439639	-5.08805	3.61769e-07	-0.0528922	0.00538977	-9.81345	9.85452e-23	-0.0345639	0.00340677	-10.1456	3.46527e-24	6.57902e-05	-0.0345639	0.00340677	2.85894e-21	37	10	116285554	10	116275544	R			NA	NA	ABLIM1;ABLIM1;ABLIM1;ABLIM1	NM_001003408;NM_001003407;NM_006720;NM_002313	Body;Body;5'UTR;Body					TRUE		10:116285470-116285662	Promoter_Associated_Cell_type_specific	NA
cg22621734	-0.0148037	0.00239941	-6.16971	6.84137e-10	-0.0175969	0.00217281	-8.09865	5.55739e-16	-0.0163384	0.00161058	-10.1444	3.50922e-24	0.689162	-0.0163384	0.00161058	2.88985e-21	37	5	148442740	5	148422933	R			NA	NA	SH3TC2	NM_024577	TSS200					TRUE				TRUE
cg06601581	-0.0234409	0.00399509	-5.86743	4.42615e-09	-0.0454086	0.00507734	-8.94339	3.7742e-19	-0.031841	0.00313969	-10.1415	3.61627e-24	0.0030864	-0.031841	0.00313969	2.97252e-21	37	16	85404654	16	83962155	R			NA	NA				chr16:85407314-85407576	N_Shelf			TRUE				NA
cg09461545	-0.0184706	0.00360761	-5.1199	3.05691e-07	-0.0357137	0.00382173	-9.34491	9.19669e-21	-0.0265956	0.0026234	-10.1379	3.75248e-24	0.00459707	-0.0265956	0.0026234	3.0788e-21	37	4	25845210	4	25454308	R			NA	NA	SEL1L3	NM_015187	Body					TRUE		4:25845042-25845246	Unclassified	NA
cg03119748	-0.0277251	0.0063389	-4.3738	1.22103e-05	-0.0398155	0.00429138	-9.278	1.72691e-20	-0.0360157	0.00355362	-10.1349	3.86649e-24	0.287282	-0.0360157	0.00355362	3.16651e-21	37	10	12629812	10	12669818	F		rs77826475	NA	NA	CAMK1D;CAMK1D	NM_020397;NM_153498	Body;Body					TRUE		10:12629790-12629898	Unclassified_Cell_type_specific	NA
cg13279476	-0.0205142	0.00338699	-6.05676	1.38894e-09	-0.0346872	0.00405498	-8.55421	1.18677e-17	-0.0263387	0.00259949	-10.1323	3.97339e-24	0.0273779	-0.0263387	0.00259949	3.24808e-21	37	3	15372965	3	15347969	F	rs78984649		NA	NA	SH3BP5;SH3BP5	NM_004844;NM_001018009	Body;5'UTR	chr3:15373314-15374209	N_Shore			NA		3:15372866-15374668	Promoter_Associated_Cell_type_specific	NA
cg07803375	-0.0247545	0.00369438	-6.70057	2.0761e-11	-0.0319772	0.0041484	-7.70831	1.27497e-14	-0.0279491	0.00275893	-10.1304	4.04978e-24	0.429434	-0.0279491	0.00275893	3.30447e-21	37	7	811206	7	777732	F			NA	NA	HEATR2	NM_017802	Body	chr7:813627-814392	N_Shelf			TRUE	7:777720-778028			NA
cg12686055	-0.02549	0.00371317	-6.86476	6.66026e-12	-0.0321052	0.0042579	-7.54015	4.69432e-14	-0.0283476	0.00279851	-10.1295	4.08537e-24	0.50382	-0.0283476	0.00279851	3.32741e-21	37	12	45628262	12	43914529	F			NA	NA	ANO6;ANO6;ANO6	NM_001142679;NM_001142680;NM_001025356	Body;Body;Body					TRUE				NA
cg22672060	-0.0226547	0.00487382	-4.64825	3.34766e-06	-0.0352431	0.00382095	-9.22363	2.87213e-20	-0.0304512	0.00300702	-10.1267	4.20649e-24	0.126711	-0.0304512	0.00300702	3.4198e-21	37	4	156464550	4	156684000	R			NA	NA								TRUE				NA
cg11915525	-0.0214661	0.00433022	-4.95728	7.1488e-07	-0.0416531	0.00442624	-9.41049	4.93839e-21	-0.0313383	0.00309532	-10.1244	4.30581e-24	0.00492155	-0.0313383	0.00309532	3.49418e-21	37	12	27622700	12	27513967	R			NA	NA	C12orf70	NM_001145010	5'UTR					NA				NA
cg15393490	-0.0234126	0.00465951	-5.0247	5.04233e-07	-0.0384801	0.00422419	-9.10947	8.2789e-20	-0.0316829	0.00312957	-10.1238	4.33476e-24	0.0567109	-0.0316829	0.00312957	3.51127e-21	37	1	207996459	1	206063082	R			NA	NA							CDMR	TRUE		1:207995893-207996505	Promoter_Associated	TRUE
cg19211880	-0.02546	0.00492241	-5.17227	2.31273e-07	-0.0426016	0.00471061	-9.04375	1.51383e-19	-0.0344075	0.00340332	-10.11	4.98895e-24	0.0422163	-0.0344075	0.00340332	4.03385e-21	37	3	134088357	3	135571047	F	rs74725592		NA	NA	AMOTL2	NM_016201	Body	chr3:134092257-134093741	N_Shelf			NA				TRUE
cg10901633	-0.0187427	0.00381788	-4.90918	9.14589e-07	-0.0309981	0.00338518	-9.15703	5.33473e-20	-0.025604	0.00253291	-10.1085	5.06417e-24	0.0558854	-0.025604	0.00253291	4.08725e-21	37	3	4814459	3	4789459	R			NA	NA	ITPR1;ITPR1;ITPR1	NM_002222;NM_001099952;NM_001168272	Body;Body;Body					TRUE				NA
cg01204844	-0.0213113	0.00327958	-6.49817	8.13046e-11	-0.0251529	0.00323231	-7.78171	7.15513e-15	-0.02326	0.00230212	-10.1037	5.3186e-24	0.706089	-0.02326	0.00230212	4.28484e-21	37	22	40437423	22	38767369	R			NA	NA				chr22:40440852-40441810	N_Shelf		RDMR	NA				NA
cg15007228	-0.0129577	0.00255924	-5.06309	4.12515e-07	-0.0243749	0.00262719	-9.27793	1.72808e-20	-0.0185167	0.00183321	-10.1007	5.48398e-24	0.00786633	-0.0185167	0.00183321	4.4101e-21	37	1	2210335	1	2200195	F			NA	NA	SKI	NM_003036	Body	chr1:2212020-2213881	N_Shore			TRUE				TRUE
cg02082887	-0.02275	0.0035379	-6.43037	1.27296e-10	-0.0279055	0.00355253	-7.85511	3.99437e-15	-0.0253171	0.00250683	-10.0993	5.56641e-24	0.58938	-0.0253171	0.00250683	4.46832e-21	37	17	37820361	17	35073887	R			NA	NA	TCAP;STARD3;STARD3;STARD3	NM_003673;NM_006804;NM_001165938;NM_001165937	TSS1500;3'UTR;3'UTR;3'UTR	chr17:37823693-37824989	N_Shelf			TRUE				NA
cg26222332	-0.0162148	0.00362767	-4.46977	7.83051e-06	-0.0273931	0.00292403	-9.36827	7.3734e-21	-0.0229908	0.00227656	-10.0989	5.58684e-24	0.0562599	-0.0229908	0.00227656	4.47666e-21	37	1	3072643	1	3062503	F	rs731031		NA	NA	PRDM16;PRDM16	NM_022114;NM_199454	Body;Body	chr1:3071899-3072239	S_Shore			NA		1:3072640-3072696	Unclassified_Cell_type_specific	NA
cg10501360	-0.0169251	0.00392214	-4.31527	1.59409e-05	-0.0316202	0.00330755	-9.56001	1.17743e-21	-0.0255129	0.00252849	-10.0902	6.10596e-24	0.016542	-0.0255129	0.00252849	4.88383e-21	37	10	49671665	10	49341671	F			NA	NA	ARHGAP22	NM_021226	Body	chr10:49674243-49674776	N_Shelf			TRUE				NA
cg08449164	-0.0142543	0.00300504	-4.74348	2.10078e-06	-0.0252694	0.00271456	-9.30884	1.29237e-20	-0.0203198	0.00201437	-10.0874	6.27856e-24	0.0247403	-0.0203198	0.00201437	5.01289e-21	37	2	54784402	2	54637906	F			NA	NA	SPTBN1;SPTBN1	NM_178313;NM_003128	TSS1500;Body	chr2:54785026-54785969	N_Shore			NA		2:54784133-54784466	Unclassified_Cell_type_specific	NA
cg24371574	-0.0280017	0.00444383	-6.30126	2.95236e-10	-0.0440356	0.00536914	-8.20162	2.37175e-16	-0.0345201	0.00342337	-10.0836	6.52599e-24	0.070916	-0.0345201	0.00342337	5.20112e-21	37	1	230428167	1	228494790	R			NA	NA								TRUE				NA
cg15441416	-0.0164501	0.00269144	-6.112	9.83893e-10	-0.0223976	0.00274225	-8.16759	3.14618e-16	-0.0193682	0.00192085	-10.0832	6.55816e-24	0.301812	-0.0193682	0.00192085	5.21742e-21	37	19	54972047	19	59663859	F			NA	NA	LENG8	NM_052925	Body	chr19:54971878-54972090	Island			NA	19:59663762-59664545	19:54971904-54972090	Gene_Associated_Cell_type_specific	NA
cg00531137	-0.0301952	0.00561748	-5.37522	7.64898e-08	-0.0542605	0.00601709	-9.01774	1.92013e-19	-0.0414023	0.00410617	-10.0829	6.57247e-24	0.0139346	-0.0414023	0.00410617	5.21949e-21	37	16	57643932	16	56201433	F	rs11865370		NA	NA								TRUE		16:57643436-57644235	Unclassified	NA
cg22900075	-0.0162128	0.00332717	-4.87286	1.09995e-06	-0.0317108	0.00336934	-9.41159	4.88688e-21	-0.0238643	0.00236743	-10.0802	6.75733e-24	0.00471998	-0.0238643	0.00236743	5.35674e-21	37	17	55952563	17	53307562	F	rs75249618		NA	NA	CUEDC1	NM_017949	Body					TRUE		17:55951749-55953404	Unclassified	NA
cg08324925	-0.0242894	0.00342658	-7.08853	1.35539e-12	-0.0276881	0.00384763	-7.19614	6.19408e-13	-0.0257927	0.00255892	-10.0795	6.8061e-24	0.804473	-0.0257927	0.00255892	5.38583e-21	37	5	131409159	5	131437058	F			NA	NA	CSF2	NM_000758	TSS1500					TRUE				NA
cg21822187	-0.0286656	0.00509443	-5.62686	1.83523e-08	-0.0409607	0.00479484	-8.54265	1.31179e-17	-0.0351853	0.00349158	-10.0772	6.96902e-24	0.213461	-0.0351853	0.00349158	5.50497e-21	37	12	66286141	12	64572408	R			NA	NA	HMGA2;HMGA2	NM_003484;NM_003483	Body;Body					TRUE				TRUE
cg02597894	-0.0214981	0.00365995	-5.87387	4.25736e-09	-0.0306576	0.00365978	-8.37689	5.43441e-17	-0.026078	0.00258791	-10.0769	6.99321e-24	0.208905	-0.026078	0.00258791	5.5143e-21	37	6	31760796	6	31868775	R			NA	NA	VARS	NM_006295	Body	chr6:31763240-31763905	N_Shelf			NA				NA
cg00214171	-0.0163913	0.00325231	-5.0399	4.65777e-07	-0.0277535	0.00305401	-9.08756	1.01283e-19	-0.0224293	0.00222631	-10.0746	7.15202e-24	0.039047	-0.0224293	0.00222631	5.62956e-21	37	17	73642991	17	71154586	R			NA	NA	RECQL5;LOC100130933	NM_004259;NM_001162997	Body;5'UTR					NA				NA
cg24483576	-0.023694	0.00303463	-7.80786	5.8165e-15	-0.0211694	0.00331294	-6.38992	1.65977e-10	-0.0225422	0.00223774	-10.0736	7.22612e-24	0.85395	-0.0225422	0.00223774	5.6683e-21	37	17	37792770	17	35046296	R			NA	NA	STARD3;PPP1R1B;PPP1R1B;STARD3;STARD3	NM_006804;NM_032192;NM_181505;NM_001165938;NM_001165937	TSS1500;3'UTR;3'UTR;TSS1500;TSS1500	chr17:37793265-37793722	N_Shore			NA		17:37792752-37794704	Promoter_Associated	NA
cg12076102	-0.0210033	0.00355728	-5.90431	3.54128e-09	-0.0278311	0.00336112	-8.2803	1.22863e-16	-0.0246106	0.00244307	-10.0736	7.22667e-24	0.377871	-0.0246106	0.00244307	5.6683e-21	37	17	62084322	17	59438054	R			NA	NA	ICAM2;ICAM2;ICAM2;ICAM2;ICAM2	NM_001099789;NM_001099786;NM_001099787;NM_001099788;NM_000873	5'UTR;5'UTR;5'UTR;5'UTR;TSS200			low-CpG:59438033-59438060		NA				NA
cg11800117	-0.0161376	0.00402422	-4.01012	6.06882e-05	-0.0394357	0.00389363	-10.1283	4.13957e-24	-0.0281708	0.00279824	-10.0673	7.70443e-24	0.000174113	-0.0281708	0.00279824	6.03241e-21	37	11	93270375	11	92910023	F			NA	NA	C11orf75	NM_020179	5'UTR					TRUE				NA
cg05424060	-0.0237154	0.0044362	-5.3459	8.99705e-08	-0.0358901	0.00409917	-8.75546	2.03276e-18	-0.0302828	0.00301066	-10.0585	8.42534e-24	0.131153	-0.0302828	0.00301066	6.58529e-21	37	7	79768675	7	79606611	R			NA	NA	GNAI1	NM_002069	Body	chr7:79763793-79764889	S_Shelf			NA				NA
cg04223924	-0.0220538	0.00464168	-4.75125	2.02158e-06	-0.0479128	0.00496692	-9.64639	5.0917e-22	-0.034109	0.00339132	-10.0577	8.49196e-24	0.000721277	-0.034109	0.00339132	6.62574e-21	37	2	98552472	2	97918904	F			NA	NA	TMEM131	NM_015348	Body					TRUE				NA
cg22494725	-0.0201841	0.00434899	-4.64111	3.46541e-06	-0.0394486	0.00416193	-9.47844	2.58118e-21	-0.0302396	0.00300688	-10.0568	8.57604e-24	0.00597023	-0.0302396	0.00300688	6.67964e-21	37	22	38709636	22	37039582	F			NA	NA	CSNK1E;CSNK1E	NM_001894;NM_152221	Body;Body	chr22:38712684-38713333	N_Shelf			NA		22:38709621-38709691	Gene_Associated	TRUE
cg04260867	-0.0175052	0.00492854	-3.5518	0.00038261	-0.0392167	0.00391379	-10.0201	1.2432e-23	-0.0308202	0.00306495	-10.0557	8.66971e-24	0.00260411	-0.0308202	0.00306495	6.74081e-21	37	1	33004424	1	32777011	F			NA	NA	ZBTB8A	NM_001040441	TSS1500	chr1:33005423-33005739	N_Shore			NA		1:33004358-33005040	Unclassified_Cell_type_specific	NA
cg19995891	-0.0368453	0.00498676	-7.38863	1.48348e-13	-0.0433191	0.0063205	-6.85375	7.19369e-12	-0.0393291	0.00391496	-10.0459	9.58129e-24	0.723755	-0.0393291	0.00391496	7.4366e-21	37	2	191042691	2	190750936	F			NA	NA	C2orf88;C2orf88	NM_001042521;NM_001042520	5'UTR;5'UTR	chr2:191044979-191045829	N_Shelf			NA				NA
cg16598679	-0.0211982	0.00397003	-5.33957	9.31685e-08	-0.0357375	0.00402092	-8.88789	6.22811e-19	-0.0283753	0.00282506	-10.0441	9.74876e-24	0.0365041	-0.0283753	0.00282506	7.55342e-21	37	14	90851046	14	89920799	F			NA	NA				chr14:90848994-90850381	S_Shore			NA		14:90850976-90851115	Promoter_Associated	NA
cg08940075	-0.0173607	0.00337341	-5.14632	2.65649e-07	-0.0217765	0.002507	-8.68628	3.74486e-18	-0.0202054	0.00201218	-10.0415	1.00112e-23	0.575834	-0.0202054	0.00201218	7.74332e-21	37	1	95388680	1	95161268	R			NA	NA	CNN3	NM_001839	Body	chr1:95391837-95393116	N_Shelf			NA				NA
cg27054084	-0.0211128	0.00482842	-4.37261	1.22772e-05	-0.0305537	0.00332828	-9.18004	4.30947e-20	-0.0275128	0.00274032	-10.04	1.01702e-23	0.273665	-0.0275128	0.00274032	7.85268e-21	37	5	122851781	5	122879680	F			NA	NA	CSNK1G3;CSNK1G3;CSNK1G3;CSNK1G3	NM_001044722;NM_004384;NM_001031812;NM_001044723	5'UTR;5'UTR;5'UTR;5'UTR	chr5:122847661-122848292	S_Shelf			NA		5:122851455-122851805	Unclassified_Cell_type_specific	NA
cg20495009	-0.01445	0.0032175	-4.49107	7.08662e-06	-0.0351361	0.00352526	-9.96697	2.12613e-23	-0.0238509	0.00237649	-10.0362	1.05662e-23	8.33539e-05	-0.0238509	0.00237649	8.14428e-21	37	12	105323744	12	103847874	F			NA	NA	SLC41A2	NM_032148	TSS1500					NA				NA
cg27155939	-0.0206678	0.00390289	-5.29551	1.18686e-07	-0.0263525	0.00306462	-8.59894	8.04528e-18	-0.0241843	0.00241035	-10.0335	1.08556e-23	0.518827	-0.0241843	0.00241035	8.35292e-21	37	15	40347163	15	38134455	R			NA	NA								TRUE		15:40347004-40347548	Unclassified	TRUE
cg09776772	-0.0131869	0.00290523	-4.53902	5.65167e-06	-0.0139092	0.00155417	-8.94964	3.56629e-19	-0.0137485	0.0013704	-10.0325	1.09719e-23	0.976255	-0.0137485	0.0013704	8.42787e-21	37	7	2150534	7	2117060	F			NA	NA	MAD1L1;MAD1L1;MAD1L1	NM_003550;NM_001013837;NM_001013836	Body;Body;Body					NA	7:2116939-2117617			NA
cg16014412	-0.0135998	0.00272356	-4.99341	5.9321e-07	-0.0151735	0.00174142	-8.71332	2.95092e-18	-0.0147169	0.00146715	-10.0309	1.11481e-23	0.888262	-0.0147169	0.00146715	8.54841e-21	37	1	9687471	1	9610058	F			NA	NA				chr1:9687125-9687367	S_Shore			TRUE	1:9609713-9610149	1:9686894-9688014	Promoter_Associated	NA
cg09197279	-0.0202095	0.00339698	-5.94925	2.69378e-09	-0.0288555	0.00349367	-8.25937	1.46439e-16	-0.0244112	0.00243549	-10.0231	1.20651e-23	0.207199	-0.0244112	0.00243549	9.2357e-21	37	2	196966508	2	196674753	F			NA	NA								TRUE		2:196966415-196966696	Unclassified_Cell_type_specific	NA
cg05377733	-0.0207648	0.00402166	-5.16325	2.42693e-07	-0.0332217	0.00374088	-8.88072	6.64284e-19	-0.0274433	0.00273909	-10.0191	1.25617e-23	0.0763964	-0.0274433	0.00273909	9.59932e-21	37	15	68645969	15	66433023	F	rs78027803		NA	NA	ITGA11	NM_001004439	Body					TRUE				NA
cg12699156	-0.0213753	0.00372545	-5.73764	9.6003e-09	-0.0238944	0.00290406	-8.22795	1.90445e-16	-0.0229423	0.00229039	-10.0168	1.28664e-23	0.867441	-0.0229423	0.00229039	9.81535e-21	37	17	7517016	17	7457741	F			NA	NA	SHBG;FXR2	NR_027463;NM_004860	TSS1500;Body	chr17:7517690-7518748	N_Shore			NA		17:7516997-7518931	Promoter_Associated	NA
cg22053945	-0.026486	0.00454671	-5.82532	5.70036e-09	-0.0355518	0.00429609	-8.27538	1.28044e-16	-0.0312756	0.00312264	-10.0158	1.29933e-23	0.349858	-0.0312756	0.00312264	9.89526e-21	37	17	46651360	17	44006359	F			NA	NA	HOXB3;HOXB3	NM_002146;NM_002146	5'UTR;1stExon	chr17:46654053-46654369	N_Shelf			NA				NA
cg07632615	-0.0315527	0.00582942	-5.41267	6.20917e-08	-0.0558424	0.00628503	-8.88498	6.39318e-19	-0.0427853	0.00427403	-10.0105	1.36992e-23	0.0180536	-0.0427853	0.00427403	1.0415e-20	37	3	150819587	3	152302277	R			NA	NA	MED12L	NM_053002	Body					TRUE				NA
cg13104274	-0.0350957	0.00493005	-7.11874	1.0892e-12	-0.0317369	0.0045003	-7.05218	1.7614e-12	-0.0332636	0.00332376	-10.0078	1.40823e-23	0.881092	-0.0332636	0.00332376	1.06881e-20	37	1	169078316	1	167344940	F			NA	NA	ATP1B1;ATP1B1	NM_001001787;NM_001677	Body;Body	chr1:169074766-169076411	S_Shore			TRUE		1:169078062-169078841	Unclassified	NA
cg01196858	-0.0216178	0.00414129	-5.22007	1.78851e-07	-0.0325678	0.00372205	-8.74996	2.13434e-18	-0.027675	0.00276828	-9.99718	1.56797e-23	0.144619	-0.027675	0.00276828	1.18802e-20	37	7	30027454	7	29993979	R			NA	NA	SCRN1;SCRN1;SCRN1;SCRN1	NM_014766;NM_001145514;NM_001145513;NM_001145515	5'UTR;Body;5'UTR;5'UTR	chr7:30028518-30029822	N_Shore			NA				TRUE
cg25684105	-0.0272049	0.00465124	-5.84897	4.94639e-09	-0.0392673	0.00472603	-8.30872	9.6738e-17	-0.0331399	0.00331505	-9.99681	1.57391e-23	0.191176	-0.0331399	0.00331505	1.19049e-20	37	12	104613662	12	103137792	F			NA	NA	TXNRD1	NM_001093771	Body	chr12:104609397-104610172	S_Shelf			NA		12:104613505-104614107	Unclassified_Cell_type_specific	TRUE
cg21160357	-0.0201913	0.00431503	-4.67929	2.8787e-06	-0.036615	0.00395142	-9.26629	1.92737e-20	-0.0291241	0.00291416	-9.99402	1.61883e-23	0.0194537	-0.0291241	0.00291416	1.22239e-20	37	7	47522272	7	47488797	R			NA	NA	TNS3	NM_022748	5'UTR					TRUE				TRUE
cg26426774	-0.0104995	0.0031391	-3.34473	0.000823622	-0.0260522	0.00256198	-10.1688	2.73353e-24	-0.0198342	0.00198484	-9.99288	1.63749e-23	0.000631981	-0.0198342	0.00198484	1.23358e-20	37	8	33356290	8	33475832	F	rs76212197		NA	NA	C8orf41;MAK16;C8orf41	NM_001102401;NM_032509;NM_025115	3'UTR;3'UTR;3'UTR					NA				NA
cg07465627	-0.0220219	0.00427726	-5.14859	2.62452e-07	-0.0288526	0.00333307	-8.65647	4.86589e-18	-0.0262719	0.00262909	-9.99278	1.63918e-23	0.452298	-0.0262719	0.00262909	1.23358e-20	37	17	53167407	17	50522406	F	rs1548908		NA	NA	STXBP4	NM_178509	Body					TRUE				NA
cg27219972	-0.0284015	0.00421083	-6.74488	1.53158e-11	-0.0315412	0.00426956	-7.38746	1.49658e-13	-0.0299496	0.00299806	-9.98969	1.69118e-23	0.871913	-0.0299496	0.00299806	1.27056e-20	37	16	85479264	16	84036765	R			NA	NA								TRUE	16:84036765-84036812			TRUE
cg02946885	-0.0310097	0.00525965	-5.89578	3.72921e-09	-0.0389348	0.00478634	-8.13458	4.13367e-16	-0.0353448	0.00353998	-9.98447	1.78249e-23	0.537427	-0.0353448	0.00353998	1.33691e-20	37	14	90378680	14	89448433	R			NA	NA	C14orf143	NM_145231	Body					TRUE				NA
cg07568588	-0.0222794	0.00454961	-4.89698	9.7319e-07	-0.0369436	0.00409808	-9.01486	1.97121e-19	-0.0303751	0.00304494	-9.97561	1.94906e-23	0.0568287	-0.0303751	0.00304494	1.45939e-20	37	1	88338001	1	88110589	F	rs77514959		NA	NA								TRUE				NA
cg05819837	-0.0132846	0.00279329	-4.7559	1.97562e-06	-0.0226379	0.00248322	-9.11632	7.77163e-20	-0.018509	0.00185589	-9.97312	1.99841e-23	0.0436581	-0.018509	0.00185589	1.49383e-20	37	7	101647464	7	101434184	F			NA	NA	CUX1;CUX1;CUX1	NM_181500;NM_181552;NM_001913	Body;Body;Body					TRUE				NA
cg16678564	-0.0181133	0.00339728	-5.3317	9.72958e-08	-0.02165	0.00255644	-8.46882	2.47881e-17	-0.0203714	0.0020427	-9.97277	2.00562e-23	0.707524	-0.0203714	0.0020427	1.4967e-20	37	8	21916802	8	21972748	F			NA	NA	EPB49;EPB49;EPB49;EPB49;EPB49;EPB49;EPB49;EPB49	NM_001978;NM_001114136;NM_001114138;NM_001114135;NM_001978;NM_001114138;NM_001114137;NM_001114139	1stExon;5'UTR;1stExon;5'UTR;5'UTR;5'UTR;5'UTR;5'UTR	chr8:21914275-21914525	S_Shelf	low-CpG:21972673-21972818		NA		8:21916525-21918452	Unclassified_Cell_type_specific	NA
cg03289906	-0.0242187	0.00480578	-5.0395	4.66744e-07	-0.0437151	0.00482304	-9.06382	1.2596e-19	-0.033932	0.00340428	-9.96744	2.11616e-23	0.0165761	-0.033932	0.00340428	1.57656e-20	37	7	94538408	7	94376344	F			NA	NA	PPP1R9A;PPP1R9A;PPP1R9A;PPP1R9A;PPP1R9A	NM_001166161;NM_001166160;NM_001166163;NM_001166162;NM_017650	TSS1500;5'UTR;TSS1500;TSS1500;5'UTR	chr7:94536849-94537477	S_Shore			NA				NA
cg13443911	-0.0193145	0.00374192	-5.16165	2.44782e-07	-0.0308212	0.00349573	-8.81683	1.17744e-18	-0.0254588	0.00255446	-9.96643	2.13771e-23	0.0800824	-0.0254588	0.00255446	1.58995e-20	37	9	101866107	9	100905928	F			NA	NA	TGFBR1;TGFBR1	NM_001130916;NM_004612	TSS1500;TSS1500	chr9:101866994-101868297	N_Shore			TRUE				NA
cg04486382	-0.00947162	0.0022003	-4.3047	1.67215e-05	-0.0113945	0.00126417	-9.01342	1.99736e-19	-0.0109173	0.00109613	-9.95981	2.2849e-23	0.750443	-0.0109173	0.00109613	1.6966e-20	37	17	55483894	17	52838893	R			NA	NA	MSI2;MSI2	NM_138962;NM_170721	Body;Body					TRUE	17:52838838-52838908			NA
cg02409364	-0.0191215	0.00453347	-4.21784	2.46648e-05	-0.0401701	0.00416491	-9.6449	5.16619e-22	-0.0305361	0.00306707	-9.95611	2.37166e-23	0.00289403	-0.0305361	0.00306707	1.75809e-20	37	20	35199934	20	34633348	R			NA	NA				chr20:35201323-35203490	N_Shore		RDMR	NA				NA
cg23058673	-0.0168996	0.00354339	-4.76933	1.84843e-06	-0.0248564	0.00278929	-8.91139	5.03988e-19	-0.0218123	0.00219171	-9.95218	2.46708e-23	0.210843	-0.0218123	0.00219171	1.82578e-20	37	7	5422234	7	5388760	R			NA	NA	TNRC18	NM_001080495	Body					TRUE				TRUE
cg19040266	-0.0198873	0.0033532	-5.93084	3.01397e-09	-0.0265539	0.00327251	-8.11424	4.88832e-16	-0.0233018	0.00234202	-9.94943	2.53626e-23	0.363399	-0.0233018	0.00234202	1.87387e-20	37	5	131723239	5	131751138	R			NA	NA	SLC22A5	NM_003060	Body					TRUE				TRUE
cg10259111	-0.0346639	0.0045758	-7.57549	3.5778e-14	-0.0408684	0.00628853	-6.49888	8.09211e-11	-0.0368118	0.00369997	-9.94922	2.54167e-23	0.727436	-0.0368118	0.00369997	1.87476e-20	37	14	52429547	14	51499297	F	rs1253657	rs1269018	NA	NA	GNG2	NM_053064	Body					TRUE				NA
cg23009067	-0.0155372	0.00394032	-3.94313	8.04234e-05	-0.0309611	0.00321738	-9.62308	6.38862e-22	-0.0247913	0.00249213	-9.94781	2.57793e-23	0.0100864	-0.0247913	0.00249213	1.89836e-20	37	7	2775923	7	2742449	F			NA	NA	GNA12	NM_007353	Body	chr7:2774444-2774655	S_Shore			TRUE	7:2742399-2742473			NA
cg18112681	-0.0213864	0.00400329	-5.34221	9.1819e-08	-0.0340891	0.00392251	-8.69063	3.60448e-18	-0.0278672	0.00280176	-9.94633	2.61662e-23	0.0766588	-0.0278672	0.00280176	1.92367e-20	37	11	63303399	11	63059975	F	rs74497594		NA	NA	RARRES3	NM_004585	TSS1500					NA		11:63303175-63303460	Unclassified_Cell_type_specific	NA
cg10148841	-0.0148699	0.00287171	-5.17806	2.24205e-07	-0.0199148	0.0023158	-8.59956	8.00213e-18	-0.0179269	0.00180268	-9.94458	2.66299e-23	0.392563	-0.0179269	0.00180268	1.95453e-20	37	11	124767455	11	124272665	R			NA	TRUE	ROBO4	NM_019055	Body					NA				NA
cg10288525	-0.0228675	0.00372451	-6.13972	8.26645e-10	-0.0301845	0.00380144	-7.94028	2.01721e-15	-0.0264512	0.00266041	-9.94253	2.71821e-23	0.388619	-0.0264512	0.00266041	1.99178e-20	37	13	33455187	13	32353187	R			NA	NA								TRUE				NA
cg09624551	-0.0215715	0.00403386	-5.34762	8.91182e-08	-0.0352789	0.00404762	-8.71596	2.88304e-18	-0.0284019	0.00285722	-9.94038	2.77761e-23	0.0563084	-0.0284019	0.00285722	2.03196e-20	37	3	72128386	3	72211076	R			NA	NA								TRUE				NA
cg07705835	-0.0190049	0.00293157	-6.48284	9.00103e-11	-0.0247289	0.00323451	-7.64532	2.08419e-14	-0.0215864	0.00217216	-9.93775	2.85193e-23	0.423302	-0.0215864	0.00217216	2.07984e-20	37	3	9959128	3	9934128	F	rs75116348		NA	TRUE	IL17RC;IL17RC;IL17RC	NM_153460;NM_153461;NM_032732	Body;1stExon;Body	chr3:9956822-9957664	S_Shore			NA				NA
cg02724490	-0.0128686	0.0035793	-3.59528	0.000324045	-0.0312843	0.00311448	-10.0448	9.68567e-24	-0.0233491	0.00234954	-9.93773	2.85239e-23	0.000535346	-0.0233491	0.00234954	2.07984e-20	37	8	10488231	8	10525641	R			NA	NA	RP1L1	NM_178857	5'UTR					TRUE		8:10487569-10488477	Promoter_Associated	TRUE
cg02029665	-0.018042	0.0033122	-5.44713	5.11879e-08	-0.0209555	0.00251444	-8.33407	7.81083e-17	-0.0198903	0.00200273	-9.93162	3.03276e-23	0.782363	-0.0198903	0.00200273	2.206e-20	37	22	46441799	22	44820463	F	rs12158719		NA	NA	LOC100271722	NR_027036	TSS1500	chr22:46440393-46441019	S_Shore			NA				NA
cg17687282	-0.0170829	0.00332249	-5.14158	2.72432e-07	-0.0270576	0.00308264	-8.77743	1.67258e-18	-0.0224433	0.0022598	-9.93154	3.03532e-23	0.0887613	-0.0224433	0.0022598	2.206e-20	37	3	137851111	3	139333801	R			NA	TRUE	A4GNT;A4GNT	NM_016161;NM_016161	5'UTR;1stExon					NA				NA
cg05851887	-0.0200235	0.00353596	-5.66283	1.48901e-08	-0.0224326	0.00274426	-8.17438	2.97396e-16	-0.021527	0.00216795	-9.92967	3.09278e-23	0.865148	-0.021527	0.00216795	2.24411e-20	37	22	28199970	22	26529970	F			NA	NA				chr22:28192793-28198592	S_Shore		RDMR	TRUE				NA
cg15815403	-0.0197994	0.00371252	-5.33315	9.65231e-08	-0.0299752	0.00348437	-8.60276	7.78222e-18	-0.0252096	0.00254065	-9.92248	3.32388e-23	0.13572	-0.0252096	0.00254065	2.40787e-20	37	5	10559850	5	10612850	R			NA	NA				chr5:10562816-10565680	N_Shelf			NA				NA
cg27144670	-0.0224555	0.00431793	-5.20052	1.98729e-07	-0.0339512	0.00391292	-8.67668	4.07491e-18	-0.0287676	0.00289949	-9.92161	3.35309e-23	0.142851	-0.0287676	0.00289949	2.42509e-20	37	15	52161438	15	49948730	F			NA	NA	TMOD3	NM_014547	Body			low-CpG:49948724-49948832		NA				NA
cg13223043	-0.0221427	0.00389265	-5.68834	1.28283e-08	-0.0308191	0.00371895	-8.28705	1.16089e-16	-0.0266788	0.002689	-9.92144	3.35864e-23	0.272889	-0.0266788	0.002689	2.42516e-20	37	1	26492308	1	26364895	F			NA	NA				chr1:26490522-26491015	S_Shore			NA				NA
cg06388350	-0.0138746	0.00331812	-4.18146	2.89643e-05	-0.0216674	0.00235735	-9.19146	3.87553e-20	-0.0190535	0.00192173	-9.91473	3.59227e-23	0.159962	-0.0190535	0.00192173	2.58966e-20	37	4	95334135	4	95553158	R			NA	NA								TRUE				NA
cg12902896	-0.0207174	0.00414006	-5.00414	5.61124e-07	-0.0356907	0.00399211	-8.94032	3.88044e-19	-0.0284764	0.00287373	-9.90922	3.79601e-23	0.0337407	-0.0284764	0.00287373	2.73211e-20	37	3	37987838	3	37962842	R			NA	NA	CTDSPL;CTDSPL	NM_005808;NM_001008392	Body;Body					TRUE				TRUE
cg07338715	-0.0162416	0.00332609	-4.8831	1.04433e-06	-0.0322081	0.00348736	-9.23568	2.56648e-20	-0.0238471	0.00240689	-9.90786	3.84803e-23	0.00413456	-0.0238471	0.00240689	2.76509e-20	37	2	109649281	2	109015713	R			NA	NA				chr2:109647955-109648230	S_Shore		RDMR	NA				NA
cg04956471	-0.00952908	0.00254778	-3.74015	0.000183909	-0.0141296	0.00151969	-9.29769	1.43536e-20	-0.0129223	0.00130515	-9.90105	4.11925e-23	0.300458	-0.0129223	0.00130515	2.95522e-20	37	2	234328457	2	233993196	F			NA	NA	DGKD;DGKD	NM_152879;NM_003648	Body;Body					TRUE		2:234327797-234328663	Promoter_Associated	NA
cg19374752	-0.0155358	0.00282909	-5.49146	3.9862e-08	-0.0227807	0.0026978	-8.4442	3.06132e-17	-0.0193303	0.0019524	-9.90081	4.12932e-23	0.17954	-0.0193303	0.0019524	2.95767e-20	37	12	52404151	12	50690418	R			NA	NA	GRASP	NM_181711	Body	chr12:52400467-52401696	S_Shelf			TRUE		12:52403987-52404836	Unclassified_Cell_type_specific	TRUE
cg12374579	-0.0196596	0.00358604	-5.48227	4.19914e-08	-0.0282808	0.00335647	-8.42578	3.58345e-17	-0.024255	0.00245052	-9.89789	4.2514e-23	0.214298	-0.024255	0.00245052	3.04023e-20	37	17	79970313	17	77563602	R			NA	NA	ASPSCR1	NM_024083	Body	chr17:79966854-79967138	S_Shelf			NA	17:77563350-77563603			TRUE
cg01772439	-0.0223628	0.00348349	-6.41967	1.36573e-10	-0.0367842	0.00463892	-7.92946	2.20095e-15	-0.0275627	0.00278555	-9.89489	4.38113e-23	0.0455074	-0.0275627	0.00278555	3.12798e-20	37	5	149012102	5	148992295	R			NA	NA	FLJ41603	NM_001001669	3'UTR					TRUE				TRUE
cg08970648	-0.0192607	0.0035381	-5.44382	5.21505e-08	-0.0312441	0.00363618	-8.59256	8.50526e-18	-0.0250886	0.00253578	-9.89385	4.4266e-23	0.0614538	-0.0250886	0.00253578	3.15539e-20	37	3	50644192	3	50619196	F	rs74957911		NA	NA	CISH;CISH	NM_145071;NM_013324	3'UTR;3'UTR					NA		3:50643994-50644246	Promoter_Associated_Cell_type_specific	NA
cg25727671	-0.0239783	0.00401015	-5.97941	2.23942e-09	-0.0296896	0.00373683	-7.94513	1.93994e-15	-0.0270352	0.00273386	-9.88902	4.64543e-23	0.581106	-0.0270352	0.00273386	3.30608e-20	37	7	27193351	7	27159876	F			NA	NA	HOXA7	NM_006896	3'UTR	chr7:27194583-27194827	N_Shore		RDMR	NA				NA
cg25481160	-0.0211649	0.00521416	-4.05911	4.92607e-05	-0.0446329	0.00463786	-9.62361	6.35633e-22	-0.034267	0.00346537	-9.8884	4.67437e-23	0.00350055	-0.034267	0.00346537	3.31935e-20	37	3	71111489	3	71194179	R			NA	NA	FOXP1	NM_032682	Body	chr3:71113896-71114102	N_Shelf			NA				NA
cg08849294	-0.0200099	0.00379003	-5.27961	1.29458e-07	-0.0340174	0.00388776	-8.74987	2.13605e-18	-0.0268353	0.00271385	-9.8883	4.67897e-23	0.0358657	-0.0268353	0.00271385	3.31935e-20	37	7	2758014	7	2724540	F			NA	NA				chr7:2758004-2758257	Island			NA	7:2724041-2725105			NA
cg18101225	-0.0190924	0.00335039	-5.69854	1.20835e-08	-0.0199818	0.00247222	-8.08254	6.3433e-16	-0.0196682	0.00198928	-9.88712	4.73444e-23	0.977442	-0.0196682	0.00198928	3.35336e-20	37	4	15964913	4	15574011	F			NA	NA	FGFBP2	NM_031950	TSS200					NA		4:15964778-15965427	Unclassified	NA
cg19873536	-0.0356593	0.0060518	-5.89235	3.80745e-09	-0.0453954	0.00565747	-8.02399	1.02368e-15	-0.0408549	0.00413281	-9.88549	4.81212e-23	0.501283	-0.0408549	0.00413281	3.40297e-20	37	10	116475283	10	116465273	R			NA	NA								TRUE				NA
cg20346503	-0.0171597	0.00342211	-5.01436	5.32105e-07	-0.0293569	0.00330402	-8.8852	6.38079e-19	-0.0234724	0.00237695	-9.875	5.34305e-23	0.0373508	-0.0234724	0.00237695	3.77244e-20	37	2	128994402	2	128710872	R			NA	NA				chr2:128990509-128991325	S_Shelf			TRUE				TRUE
cg13458609	-0.0156986	0.00282059	-5.56572	2.61069e-08	-0.0263782	0.00308615	-8.5473	1.26e-17	-0.0205593	0.00208202	-9.87465	5.36183e-23	0.0382954	-0.0205593	0.00208202	3.77971e-20	37	9	130608923	9	129648744	R			NA	NA	ENG;ENG	NM_001114753;NM_000118	Body;Body					TRUE				NA
cg03940776	-0.0168526	0.00271109	-6.21617	5.09435e-10	-0.0187701	0.00244123	-7.68881	1.48513e-14	-0.0179115	0.00181414	-9.87331	5.43404e-23	0.870991	-0.0179115	0.00181414	3.82456e-20	37	6	158490013	6	158410001	F			NA	NA	SYNJ2	NM_003898	Body					TRUE				TRUE
cg19869037	-0.0267722	0.00546209	-4.90145	9.51321e-07	-0.0423498	0.00479665	-8.82904	1.05579e-18	-0.0355672	0.00360418	-9.86833	5.71083e-23	0.100649	-0.0355672	0.00360418	4.01303e-20	37	6	116732515	6	116839208	F			NA	NA	DSE;DSE	NM_013352;NM_001080976	Body;Body					TRUE				NA
cg01890836	-0.0230744	0.00308033	-7.49088	6.84142e-14	-0.0208402	0.00323473	-6.44265	1.17404e-10	-0.0220119	0.00223071	-9.86767	5.7486e-23	0.882421	-0.0220119	0.00223071	4.03321e-20	37	17	17055584	17	16996309	R			NA	NA	MPRIP;MPRIP	NM_015134;NM_201274	Body;Body					TRUE				TRUE
cg00349404	-0.0275462	0.00599668	-4.59357	4.35726e-06	-0.0415157	0.00465301	-8.92234	4.56536e-19	-0.0362659	0.00367615	-9.86518	5.89313e-23	0.183841	-0.0362659	0.00367615	4.12811e-20	37	10	106100036	10	106090026	R			NA	NA				chr10:106097595-106098556	S_Shore			NA				NA
cg07470570	-0.0209334	0.00453733	-4.61359	3.95766e-06	-0.0475554	0.00496833	-9.57169	1.0517e-21	-0.0330398	0.00335041	-9.86142	6.11799e-23	0.000398624	-0.0330398	0.00335041	4.27889e-20	37	7	70163455	7	69801391	R			NA	NA	AUTS2;AUTS2	NM_015570;NM_001127231	Body;Body	chr7:70158760-70160687	S_Shelf			NA		7:70163207-70163608	Unclassified_Cell_type_specific	TRUE
cg07658646	-0.0229099	0.00487207	-4.70229	2.57263e-06	-0.049063	0.00522431	-9.3913	5.92665e-21	-0.0350752	0.0035631	-9.84401	7.27538e-23	0.00122878	-0.0350752	0.0035631	5.08039e-20	37	12	11002197	12	10893464	R			NA	NA	PRR4;PRR4	NM_007244;NM_001098538	TSS200;Body					NA				NA
cg21500300	-0.0196109	0.00468232	-4.1883	2.81056e-05	-0.043282	0.00449727	-9.62406	6.32818e-22	-0.0319235	0.0032435	-9.84229	7.40034e-23	0.00129815	-0.0319235	0.0032435	5.15957e-20	37	12	25102521	12	24993788	R			NA	NA	BCAT1	NM_005504	TSS1500	chr12:25101607-25102073	S_Shore			NA				NA
cg11827101	-0.0161466	0.00288169	-5.60317	2.10466e-08	-0.024647	0.00295352	-8.34494	7.125e-17	-0.0202921	0.00206259	-9.83819	7.7085e-23	0.119818	-0.0202921	0.00206259	5.36602e-20	37	2	8468422	2	8385873	R			NA	TRUE								NA				NA
cg07285481	-0.0195491	0.00319277	-6.12293	9.18674e-10	-0.0252693	0.0032412	-7.79629	6.37516e-15	-0.0223662	0.00227456	-9.8332	8.10057e-23	0.45367	-0.0223662	0.00227456	5.63015e-20	37	16	81667167	16	80224668	F	rs34981866		NA	NA	CMIP;CMIP	NM_030629;NM_198390	Body;Body					TRUE		16:81666329-81667241	Promoter_Associated	NA
cg20277282	-0.00971612	0.00161567	-6.01369	1.81351e-09	-0.00490746	0.000594102	-8.2603	1.45302e-16	-0.00548021	0.000557599	-9.82822	8.51074e-23	0.0202106	-0.00548021	0.000557599	5.90602e-20	37	4	8230053	4	8280953	R			NA	NA	SH3TC1	NM_018986	Body					TRUE	4:8279878-8281265	4:8229970-8231542	Unclassified	TRUE
cg11719283	-0.0199307	0.00313957	-6.34824	2.17795e-10	-0.0277709	0.00361832	-7.67508	1.65322e-14	-0.0232982	0.00237134	-9.82489	8.7971e-23	0.262047	-0.0232982	0.00237134	6.09524e-20	37	19	42574717	19	47266557	F			NA	TRUE								NA				NA
cg25961816	-0.0135431	0.00274941	-4.92581	8.40101e-07	-0.0171104	0.00199816	-8.5631	1.09875e-17	-0.0158775	0.00161638	-9.82286	8.97581e-23	0.576475	-0.0158775	0.00161638	6.20941e-20	37	6	121972775	6	122014474	R			NA	NA								TRUE		6:121972626-121972927	Unclassified_Cell_type_specific	NA
cg07918509	-0.0188478	0.00306056	-6.15829	7.3534e-10	-0.0229318	0.00297376	-7.71141	1.24438e-14	-0.0209486	0.00213279	-9.82214	9.04045e-23	0.63257	-0.0209486	0.00213279	6.24443e-20	37	17	62083407	17	59437139	R			NA	TRUE	ICAM2;ICAM2;ICAM2;ICAM2;ICAM2	NM_001099786;NM_000873;NM_001099788;NM_001099789;NM_001099787	Body;Body;Body;Body;Body					NA				TRUE
cg21534578	-0.0205254	0.00341761	-6.00577	1.90423e-09	-0.0245295	0.00313854	-7.81559	5.47056e-15	-0.0226976	0.00231166	-9.81876	9.34836e-23	0.689126	-0.0226976	0.00231166	6.44711e-20	37	1	197745159	1	196011782	R			NA	NA	DENND1B;DENND1B	NM_144977;NM_001142795	TSS1500;TSS1500	chr1:197743931-197744788	S_Shore			TRUE		1:197745048-197745377	Promoter_Associated	NA
cg14069287	-0.018931	0.00487388	-3.88416	0.000102682	-0.0450233	0.00458395	-9.82196	9.05662e-23	-0.0327763	0.00333914	-9.81579	9.62772e-23	0.000498502	-0.0327763	0.00333914	6.62951e-20	37	4	169631613	4	169868188	F			NA	NA	PALLD;PALLD;PALLD	NM_016081;NM_001166109;NM_001166108	Body;Body;Body					TRUE		4:169631584-169631684	Unclassified_Cell_type_specific	NA
cg24075175	-0.0233253	0.0034029	-6.85453	7.1549e-12	-0.0278145	0.00393136	-7.07503	1.4942e-12	-0.0252481	0.00257292	-9.81301	9.89746e-23	0.688861	-0.0252481	0.00257292	6.80473e-20	37	11	128560240	11	128065450	F	rs56369005		NA	NA				chr11:128560103-128560537	Island			TRUE	11:128065314-128065736			NA
cg00085438	-0.0250347	0.00472808	-5.2949	1.19085e-07	-0.0401172	0.00469426	-8.54602	1.2741e-17	-0.0326301	0.00333124	-9.79519	1.18072e-22	0.0771306	-0.0326301	0.00333124	8.10521e-20	37	3	152049980	3	153532670	F			NA	NA	MBNL1;MBNL1;MBNL1;MBNL1;MBNL1;MBNL1;MBNL1	NM_207295;NM_207293;NM_021038;NM_207292;NM_207296;NM_207297;NM_207294	Body;Body;Body;Body;Body;Body;Body					TRUE				NA
cg03724640	-0.0183809	0.00395301	-4.64985	3.32176e-06	-0.0338213	0.0037316	-9.06351	1.26325e-19	-0.0265456	0.00271354	-9.78267	1.33642e-22	0.0177064	-0.0265456	0.00271354	9.15989e-20	37	12	6553145	12	6423406	F			NA	NA	CD27;LOC678655	NM_001242;NR_015382	TSS1500;Body					TRUE		12:6552813-6553152	Unclassified_Cell_type_specific	NA
cg01252023	-0.0259843	0.00419069	-6.20049	5.62875e-10	-0.0371543	0.00478549	-7.76395	8.23232e-15	-0.0308324	0.00315271	-9.77965	1.37692e-22	0.214	-0.0308324	0.00315271	9.42302e-20	37	11	67207574	11	66964150	F			NA	NA	CORO1B;CORO1B	NM_001018070;NM_020441	Body;Body	chr11:67203319-67203662	S_Shelf			NA	11:66964001-66964228			NA
cg24387129	-0.0257344	0.00445129	-5.78133	7.41105e-09	-0.0389019	0.00477863	-8.1408	3.92676e-16	-0.0318517	0.00325712	-9.77912	1.38413e-22	0.130987	-0.0318517	0.00325712	9.45783e-20	37	10	45798249	10	45118255	R			NA	NA	OR13A1	NM_001004297	3'UTR					NA		10:45798214-45798251	Unclassified_Cell_type_specific	NA
cg05136169	-0.0216096	0.00389982	-5.54118	3.00449e-08	-0.0295133	0.00360804	-8.17987	2.84157e-16	-0.0258681	0.00264842	-9.76738	1.55417e-22	0.330698	-0.0258681	0.00264842	1.06034e-19	37	20	3065473	20	3013473	F			NA	NA	AVP	NM_000490	TSS200	chr20:3063005-3064146	S_Shore			NA				NA
cg17579786	-0.0106152	0.00241757	-4.39085	1.12906e-05	-0.0161706	0.00181447	-8.91202	5.01128e-19	-0.0141688	0.00145121	-9.7635	1.6149e-22	0.184726	-0.0141688	0.00145121	1.10009e-19	37	3	72328820	3	72411510	F			NA	NA								TRUE				NA
cg16098726	-0.0168552	0.00336657	-5.00666	5.53833e-07	-0.0277739	0.00319088	-8.70415	3.19958e-18	-0.0226069	0.00231591	-9.76155	1.64617e-22	0.0626309	-0.0226069	0.00231591	1.11968e-19	37	3	128778738	3	130261428	R			NA	TRUE	GP9	NM_000174	TSS1500					NA				NA
cg13740709	-0.0127142	0.00380227	-3.34385	0.000826255	-0.0376382	0.00364894	-10.3148	6.03809e-25	-0.0256889	0.00263273	-9.75752	1.71299e-22	1.38938e-05	-0.0256889	0.00263273	1.16336e-19	37	3	128712555	3	130195245	R			NA	NA	KIAA1257	NM_020741	5'UTR	chr3:128712404-128713058	Island			TRUE	3:130194750-130196024	3:128712039-128713654	Unclassified	NA
cg10646145	-0.0223047	0.00406338	-5.4892	4.03759e-08	-0.0334038	0.00402862	-8.29164	1.11698e-16	-0.0279019	0.00286087	-9.75295	1.79188e-22	0.152391	-0.0279019	0.00286087	1.21509e-19	37	2	9235600	2	9153051	F			NA	NA								TRUE	2:9152983-9153075			NA
cg10198943	-0.0308416	0.00349549	-8.82326	1.11172e-18	-0.0300288	0.00723404	-4.15105	3.30957e-05	-0.0306878	0.00314733	-9.75043	1.83684e-22	0.994896	-0.0306878	0.00314733	1.24368e-19	37	5	75668478	5	75704234	F		rs80354322	NA	NA								TRUE				TRUE
cg18828619	-0.014906	0.00337939	-4.41085	1.02967e-05	-0.0281727	0.00307428	-9.16402	4.99994e-20	-0.0221652	0.00227407	-9.74689	1.90202e-22	0.0147507	-0.0221652	0.00227407	1.28585e-19	37	14	56615077	14	55684830	F			NA	NA	PELI2	NM_021255	Body					TRUE				NA
cg26757820	-0.0256398	0.00468775	-5.46953	4.51225e-08	-0.0393571	0.00472684	-8.32629	8.3412e-17	-0.0324415	0.00332847	-9.74665	1.90656e-22	0.119685	-0.0324415	0.00332847	1.28697e-19	37	10	76349278	10	76019284	R			NA	NA	ADK;ADK	NM_001123;NM_006721	Body;Body					TRUE		10:76348818-76349637	Unclassified	NA
cg03583857	-0.0179549	0.00344599	-5.21037	1.88463e-07	-0.0257347	0.00306107	-8.40711	4.20223e-17	-0.0223034	0.00228854	-9.74569	1.92458e-22	0.240633	-0.0223034	0.00228854	1.29717e-19	37	1	208085022	1	206151645	F			NA	TRUE	CD34;CD34	NM_001773;NM_001025109	TSS1500;TSS1500	chr1:208084098-208084513	S_Shore			NA				NA
cg12816198	-0.0295903	0.00462783	-6.39399	1.61611e-10	-0.0480623	0.00621881	-7.72853	1.08794e-14	-0.0361739	0.00371264	-9.74346	1.96741e-22	0.0584745	-0.0361739	0.00371264	1.32403e-19	37	7	128577593	7	128364829	R			NA	NA	IRF5;IRF5;IRF5;IRF5;IRF5;IRF5	NM_001098630;NM_032643;NM_001098629;NM_001098628;NM_001098631;NM_002200	TSS1500;TSS1500;TSS1500;TSS1500;TSS1500;TSS1500	chr7:128577818-128578756	N_Shore			NA	7:128364660-128366218	7:128577494-128579368	Promoter_Associated	NA
cg25310233	-0.0188855	0.00413636	-4.56574	4.97727e-06	-0.0320164	0.00358341	-8.93461	4.08629e-19	-0.0263867	0.00270841	-9.7425	1.98599e-22	0.0562239	-0.0263867	0.00270841	1.33452e-19	37	1	31234437	1	31007024	F			NA	NA								TRUE		1:31233548-31234612	Unclassified	NA
cg04968127	-0.0226984	0.00457617	-4.96013	7.04465e-07	-0.0405883	0.00459965	-8.82422	1.10229e-18	-0.0315976	0.00324411	-9.73998	2.03598e-22	0.0223429	-0.0315976	0.00324411	1.36605e-19	37	11	10715213	11	10671789	R			NA	NA	MRVI1;MRVI1;MRVI1;MRVI1;MRVI1	NM_001100163;NM_001100163;NM_130385;NM_130385;NM_001100167	1stExon;5'UTR;1stExon;5'UTR;TSS200			low-CpG:10671608-10672092		TRUE				NA
cg07653800	-0.0149189	0.00325565	-4.58246	4.59528e-06	-0.0276672	0.00305569	-9.05434	1.37392e-19	-0.0216966	0.00222804	-9.73798	2.07647e-22	0.0169759	-0.0216966	0.00222804	1.39113e-19	37	12	108678246	12	107202376	F			NA	NA								TRUE				NA
cg19795292	-0.0267099	0.00486449	-5.49079	4.0015e-08	-0.0330221	0.0040807	-8.09225	5.85732e-16	-0.0304148	0.00312635	-9.72856	2.27791e-22	0.61009	-0.0304148	0.00312635	1.52379e-19	37	2	102952285	2	102318717	F			NA	NA	IL1RL1;IL1RL1	NM_016232;NM_003856	5'UTR;TSS1500					NA				NA
cg00192882	-0.0152673	0.00287105	-5.31768	1.05098e-07	-0.0228424	0.00273	-8.36716	5.90226e-17	-0.0192455	0.00197839	-9.72786	2.29366e-22	0.160746	-0.0192455	0.00197839	1.53202e-19	37	17	19291120	17	19231713	R			NA	NA	MFAP4	NM_002404	TSS1500					TRUE				TRUE
cg01552919	-0.0176741	0.00333323	-5.30241	1.14285e-07	-0.0260697	0.00311913	-8.35801	6.37874e-17	-0.0221502	0.00227749	-9.72571	2.34264e-22	0.184304	-0.0221502	0.00227749	1.5624e-19	37	4	901847	4	891847	R			NA	NA	GAK	NM_005255	Body	chr4:899774-899985	S_Shore			TRUE	4:891685-892029			NA
cg14004678	-0.0227564	0.00380319	-5.98351	2.18383e-09	-0.034175	0.00431797	-7.9146	2.48059e-15	-0.0277448	0.002854	-9.72138	2.44456e-22	0.139594	-0.0277448	0.002854	1.62793e-19	37	17	77001516	17	74513111	F			NA	NA	CANT1;CANT1;CANT1	NM_001159773;NM_001159772;NM_138793	5'UTR;5'UTR;5'UTR			low-CpG:74513085-74513179		NA				NA
cg18771737	-0.015704	0.00339305	-4.62828	3.68708e-06	-0.0310001	0.00339841	-9.12193	7.37976e-20	-0.02334	0.00240114	-9.72036	2.46913e-22	0.00626583	-0.02334	0.00240114	1.64184e-19	37	3	43448041	3	43423045	R		rs58467532	NA	NA	ANO10	NM_018075	Body					TRUE				NA
cg13442969	-0.0200808	0.00437836	-4.58637	4.51018e-06	-0.0334853	0.00377213	-8.87702	6.86769e-19	-0.0277745	0.0028578	-9.71887	2.5055e-22	0.0678867	-0.0277745	0.0028578	1.66355e-19	37	12	68044208	12	66330475	F			NA	NA	DYRK2;DYRK2	NM_006482;NM_003583	Body;5'UTR	chr12:68042166-68043876	S_Shore			NA		12:68043548-68044723	Promoter_Associated	NA
cg07856667	-0.0214103	0.00368318	-5.81299	6.13659e-09	-0.0188768	0.0024175	-7.8084	5.79202e-15	-0.0196396	0.00202104	-9.71757	2.53755e-22	0.847602	-0.0196396	0.00202104	1.68151e-19	37	10	94455710	10	94445690	F			NA	NA				chr10:94455524-94455896	Island			NA	10:94445505-94445898			TRUE
cg06768361	-0.0209678	0.00412093	-5.08813	3.61605e-07	-0.019956	0.00240968	-8.28161	1.21521e-16	-0.0202139	0.00208016	-9.71747	2.54011e-22	0.977789	-0.0202139	0.00208016	1.68151e-19	37	12	117480333	12	115964716	F	rs11323729		NA	NA	TESC;TESC;TESC	NR_031766;NM_017899;NM_001168325	Body;Body;Body	chr12:117484305-117484627	N_Shelf			NA				TRUE
cg05892030	-0.0209552	0.0042364	-4.94647	7.55716e-07	-0.031798	0.00370787	-8.57581	9.8391e-18	-0.0270948	0.00279012	-9.71097	2.70759e-22	0.156513	-0.0270948	0.00279012	1.78972e-19	37	14	51431710	14	50501460	R			NA	NA								TRUE				TRUE
cg20379593	-0.014371	0.00300631	-4.78027	1.75057e-06	-0.0285385	0.00315107	-9.05674	1.34406e-19	-0.0211218	0.00217516	-9.71047	2.72087e-22	0.00503571	-0.0211218	0.00217516	1.79583e-19	37	11	65198023	11	64954599	F		rs36123650	NA	NA						low-CpG:64954074-64954780		NA				NA
cg21368479	-0.0167777	0.00288255	-5.82043	5.86955e-09	-0.0221981	0.00281546	-7.88436	3.16163e-15	-0.0195517	0.00201413	-9.70726	2.80783e-22	0.404623	-0.0195517	0.00201413	1.85049e-19	37	6	149415018	6	149456711	F	rs6901019		NA	NA								TRUE				NA
cg24914185	-0.0158589	0.00378216	-4.19307	2.75208e-05	-0.0300407	0.00326438	-9.20258	3.49465e-20	-0.0239863	0.00247121	-9.70627	2.83524e-22	0.0177959	-0.0239863	0.00247121	1.86579e-19	37	2	200663789	2	200372034	R			NA	NA								TRUE				NA
cg06495038	-0.0251686	0.00432887	-5.81413	6.09512e-09	-0.0419545	0.00513943	-8.16326	3.26102e-16	-0.032135	0.00331091	-9.7058	2.84825e-22	0.0441511	-0.032135	0.00331091	1.87159e-19	37	5	76247647	5	76283403	F		rs78792279	NA	NA	CRHBP	NM_001882	TSS1500	chr5:76249435-76250528	N_Shore			NA				NA
cg23661483	-0.0224912	0.00343066	-6.55594	5.52939e-11	-0.0256795	0.00357445	-7.18417	6.76155e-13	-0.0240199	0.00247512	-9.70456	2.88315e-22	0.812968	-0.0240199	0.00247512	1.89173e-19	37	19	15227219	19	15088219	F			NA	NA	ILVBL	NM_006844	Body	chr19:15224375-15224915	S_Shelf			NA				NA
cg02438545	-0.0174469	0.00349961	-4.98539	6.1836e-07	-0.0306326	0.00350608	-8.73699	2.39411e-18	-0.0240276	0.00247688	-9.70073	2.99339e-22	0.0289431	-0.0240276	0.00247688	1.96118e-19	37	9	99380444	9	98420265	R			NA	NA	CDC14B;CDC14B	NM_003671;NM_033331	Body;Body	chr9:99380814-99382236	N_Shore			NA				NA
cg18241877	-0.0181982	0.00391549	-4.64774	3.35599e-06	-0.0279348	0.003203	-8.72145	2.74673e-18	-0.0240313	0.00247917	-9.69332	3.2189e-22	0.156877	-0.0240313	0.00247917	2.10583e-19	37	12	120706015	12	119190398	R			NA	NA				chr12:120702976-120703541	S_Shelf			NA				NA
cg01882880	-0.0145694	0.00340391	-4.28019	1.86734e-05	-0.0192709	0.00219695	-8.77168	1.76013e-18	-0.0178883	0.00184587	-9.69101	3.29249e-22	0.509982	-0.0178883	0.00184587	2.15081e-19	37	17	46623819	17	43978818	R			NA	NA	HOXB2	NM_002145	TSS1500	chr17:46627787-46628444	N_Shelf			NA				TRUE
cg07536018	-0.0150629	0.00393385	-3.82904	0.000128643	-0.0343818	0.00357748	-9.61063	7.21089e-22	-0.0256369	0.0026467	-9.68635	3.44634e-22	0.00136011	-0.0256369	0.0026467	2.24802e-19	37	5	138495127	5	138523026	F			NA	NA	SIL1;SIL1	NM_001037633;NM_022464	5'UTR;5'UTR					TRUE				NA
cg10045354	-0.0206169	0.00427208	-4.82595	1.39336e-06	-0.0357653	0.00407292	-8.78125	1.61668e-18	-0.0285524	0.00294788	-9.68574	3.46699e-22	0.0371299	-0.0285524	0.00294788	2.25818e-19	37	11	111169427	11	110674637	R			NA	NA	C11orf93;C11orf92	NM_001136105;NM_207429	TSS1500;5'UTR	chr11:111169304-111170428	Island			NA	11:110674530-110675889			TRUE
cg01744331	-0.0242968	0.0033492	-7.2545	4.03161e-13	-0.0197027	0.0030344	-6.49313	8.40731e-11	-0.0217737	0.00224872	-9.68272	3.57085e-22	0.59651	-0.0217737	0.00224872	2.32243e-19	37	11	2722358	11	2678934	F			NA	NA	KCNQ1OT1;KCNQ1;KCNQ1	NR_002728;NM_000218;NM_181798	TSS1500;Body;Body	chr11:2720410-2722087	S_Shore			NA				NA
cg02538248	-0.0212564	0.0053756	-3.95423	7.67827e-05	-0.0460091	0.00485576	-9.47517	2.66325e-21	-0.0348872	0.00360335	-9.68188	3.60026e-22	0.00291478	-0.0348872	0.00360335	2.33815e-19	37	16	75045643	16	73603144	R			NA	NA	ZNRF1	NM_032268	Body					TRUE				NA
cg21136499	-0.0300677	0.00625905	-4.80388	1.55618e-06	-0.0395365	0.00465539	-8.49262	2.02038e-17	-0.0361639	0.00373543	-9.68134	3.61938e-22	0.478679	-0.0361639	0.00373543	2.34714e-19	37	7	2551978	7	2518504	R		rs62444245	NA	NA	LFNG	NM_001166355	TSS200					NA				NA
cg01618988	-0.0288784	0.00547877	-5.27096	1.35714e-07	-0.0442068	0.00528482	-8.36487	6.018e-17	-0.0368187	0.00380365	-9.67984	3.67299e-22	0.131676	-0.0368187	0.00380365	2.37845e-19	37	20	61635995	20	61106440	F	rs11384226		NA	NA				chr20:61636171-61639055	N_Shore			NA		20:61635724-61636621	Unclassified_Cell_type_specific	NA
cg16104276	-0.0253579	0.00479677	-5.28646	1.24705e-07	-0.033614	0.00409289	-8.21278	2.16118e-16	-0.0301356	0.00311352	-9.67895	3.70486e-22	0.424362	-0.0301356	0.00311352	2.3956e-19	37	1	44880317	1	44652904	R			NA	NA	RNF220	NM_018150	Body	chr1:44883136-44884272	N_Shelf			NA				NA
cg19046904	-0.0212025	0.00324995	-6.52394	6.8485e-11	-0.0270234	0.0037308	-7.24333	4.37802e-13	-0.0237139	0.00245055	-9.67696	3.77786e-22	0.500561	-0.0237139	0.00245055	2.43926e-19	37	22	46426201	22	44804865	R			NA	NA				chr22:46423299-46423652	S_Shelf			NA				NA
cg00395063	-0.014242	0.00333219	-4.27407	1.91934e-05	-0.0264365	0.00290222	-9.10906	8.30957e-20	-0.0211763	0.00218851	-9.67611	3.80929e-22	0.0221968	-0.0211763	0.00218851	2.456e-19	37	11	120210293	11	119715503	F			NA	NA	ARHGEF12	NM_015313	Body	chr11:120206460-120207649	S_Shelf			NA				NA
cg00101940	-0.0193776	0.00373426	-5.18915	2.11255e-07	-0.0283898	0.00339719	-8.35687	6.44068e-17	-0.0243087	0.00251291	-9.67355	3.90585e-22	0.203223	-0.0243087	0.00251291	2.51462e-19	37	16	85479301	16	84036802	R			NA	NA								TRUE	16:84036765-84036812			TRUE
cg22451412	-0.0134451	0.00304158	-4.42043	9.85064e-06	-0.0205262	0.00233311	-8.79775	1.39583e-18	-0.0179031	0.00185121	-9.67101	4.00418e-22	0.181568	-0.0179031	0.00185121	2.5742e-19	37	15	42227210	15	40014502	R			NA	NA	EHD4	NM_139265	Body					TRUE		15:42226878-42227560	Promoter_Associated_Cell_type_specific	NA
cg03693099	-0.0200808	0.00390635	-5.14054	2.73945e-07	-0.0254737	0.003083	-8.26263	1.42498e-16	-0.0234038	0.00242008	-9.67067	4.01749e-22	0.555876	-0.0234038	0.00242008	2.57554e-19	37	9	135936901	9	134926722	R			NA	TRUE	CEL	NM_001807	TSS1500					NA				NA
cg00863378	-0.0173949	0.00437132	-3.97931	6.91158e-05	-0.0383557	0.00404116	-9.49127	2.28236e-21	-0.0286967	0.0029674	-9.67066	4.01782e-22	0.00203201	-0.0286967	0.0029674	2.57554e-19	37	16	56549757	16	55107258	R			NA	NA	BBS2	NM_031885	Body	chr16:56553529-56554075	N_Shelf			NA				NA
cg02805025	-0.0274394	0.00514184	-5.3365	9.47569e-08	-0.039786	0.00482297	-8.24927	1.5937e-16	-0.0340074	0.00351768	-9.66755	4.14186e-22	0.21576	-0.0340074	0.00351768	2.65123e-19	37	7	95155053	7	94992989	F			NA	NA	ASB4;ASB4	NM_016116;NM_145872	Body;Body	chr7:95157166-95157388	N_Shelf			NA				NA
cg16037711	-0.0192695	0.00336998	-5.718	1.07783e-08	-0.032286	0.0039437	-8.18674	2.68393e-16	-0.024763	0.00256199	-9.66551	4.22511e-22	0.0429329	-0.024763	0.00256199	2.70065e-19	37	1	59280841	1	59053429	F	rs2760468		NA	NA				chr1:59280951-59281194	N_Shore			TRUE	1:59052829-59053438	1:59280679-59282633	Promoter_Associated	NA
cg24791666	-0.0151832	0.00243048	-6.24697	4.18482e-10	-0.0168555	0.00228077	-7.39026	1.46547e-13	-0.0160724	0.00166316	-9.66379	4.29673e-22	0.881729	-0.0160724	0.00166316	2.74249e-19	37	3	39192215	3	39167219	F			NA	NA	CSRNP1	NM_033027	5'UTR	chr3:39194241-39195359	N_Shelf		RDMR	TRUE				NA
cg17459387	-0.0221522	0.00382089	-5.79767	6.72434e-09	-0.0316178	0.00399564	-7.91309	2.51078e-15	-0.0266735	0.00276149	-9.65912	4.4973e-22	0.230912	-0.0266735	0.00276149	2.8664e-19	37	17	79134666	17	76749261	F			NA	NA	AATK	NM_001080395	Body	chr17:79133094-79133348	S_Shore			NA	17:76748645-76749389	17:79134028-79134941	Unclassified_Cell_type_specific	NA
cg03248483	-0.0105481	0.00227645	-4.63355	3.5944e-06	-0.0205101	0.00227575	-9.01249	2.01433e-19	-0.0155306	0.00160944	-9.64969	4.93054e-22	0.00831954	-0.0155306	0.00160944	3.13804e-19	37	12	121569924	12	120054307	R			NA	NA	P2RX7	NM_002562	TSS1500					TRUE				NA
cg18213495	-0.0251971	0.0039904	-6.31443	2.71161e-10	-0.0393195	0.00517395	-7.5995	2.97266e-14	-0.0304643	0.0031598	-9.64121	5.35513e-22	0.0967379	-0.0304643	0.0031598	3.40341e-19	37	6	17985408	6	18093387	R			NA	NA	KIF13A;KIF13A;KIF13A;KIF13A	NM_022113;NM_001105567;NM_001105568;NM_001105566	Body;Body;Body;Body	chr6:17987415-17988405	N_Shelf		RDMR	NA				NA
cg23722790	-0.010736	0.00341199	-3.14655	0.00165211	-0.031461	0.00309577	-10.1626	2.91206e-24	-0.0221032	0.0022927	-9.64068	5.3828e-22	4.03386e-05	-0.0221032	0.0022927	3.41612e-19	37	1	67467602	1	67240190	R			NA	NA	SLC35D1	NM_015139	3'UTR					TRUE				NA
cg20752847	-0.0172475	0.00365483	-4.71909	2.36903e-06	-0.030778	0.00349039	-8.81791	1.16617e-18	-0.0243239	0.00252421	-9.63625	5.62029e-22	0.0277647	-0.0243239	0.00252421	3.56177e-19	37	12	124248044	12	122813997	R			NA	NA	DNAH10	NM_207437	Body	chr12:124246524-124247254	S_Shore		CDMR	NA				NA
cg09639152	-0.0320827	0.00577571	-5.55476	2.77988e-08	-0.0433097	0.00541433	-7.99908	1.2535e-15	-0.0380584	0.00395009	-9.63481	5.69967e-22	0.365838	-0.0380584	0.00395009	3.60694e-19	37	3	45078075	3	45053079	R			NA	NA				chr3:45077069-45077690	S_Shore			TRUE	3:45052911-45053106	3:45077441-45079749	Unclassified	NA
cg24720038	-0.0134313	0.00335743	-4.00045	6.32211e-05	-0.0214864	0.00239301	-8.97881	2.737e-19	-0.0187728	0.00194869	-9.63357	5.76895e-22	0.148298	-0.0187728	0.00194869	3.64561e-19	37	3	128291538	3	129774228	F			NA	NA	C3orf27	NM_007354	3'UTR					NA				TRUE
cg14875081	-0.013268	0.0035564	-3.73074	0.000190919	-0.0250096	0.00270012	-9.26238	1.99931e-20	-0.0207162	0.00215054	-9.63305	5.79828e-22	0.0315178	-0.0207162	0.00215054	3.65895e-19	37	2	96814660	2	96178387	R			NA	NA				chr2:96810443-96811454	S_Shelf		DMR	NA		2:96813678-96814773	Promoter_Associated	TRUE
cg03849731	-0.0161891	0.00375059	-4.31641	1.58584e-05	-0.030542	0.00336826	-9.0676	1.21669e-19	-0.0241342	0.00250602	-9.63048	5.94504e-22	0.0173649	-0.0241342	0.00250602	3.74626e-19	37	3	129326718	3	130809408	R		rs9867668	NA	NA	PLXND1	NM_015103	TSS1500	chr3:129323915-129325332	S_Shore			NA		3:129326446-129326914	Unclassified_Cell_type_specific	NA
cg11390541	-0.018494	0.00324657	-5.69648	1.22304e-08	-0.0223789	0.00286392	-7.81407	5.53693e-15	-0.0206788	0.00214771	-9.62831	6.07185e-22	0.668562	-0.0206788	0.00214771	3.82077e-19	37	20	48699194	20	48132601	F		rs73611765	NA	NA	UBE2V1;UBE2V1;TMEM189-UBE2V1;UBE2V1;UBE2V1	NM_199144;NM_022442;NM_199203;NM_021988;NM_001032288	3'UTR;3'UTR;3'UTR;3'UTR;3'UTR					NA				NA
cg07229212	-0.0242048	0.00472374	-5.12407	2.99013e-07	-0.0454283	0.00522984	-8.68637	3.74216e-18	-0.0337402	0.0035055	-9.62494	6.27424e-22	0.0107294	-0.0337402	0.0035055	3.94255e-19	37	8	11056726	8	11094136	R			NA	NA	XKR6	NM_173683	Body	chr8:11057684-11058479	N_Shore			NA		8:11056680-11056823	Unclassified_Cell_type_specific	NA
cg19126615	-0.0154925	0.00341388	-4.53809	5.6767e-06	-0.0289339	0.00323115	-8.95466	3.40778e-19	-0.0225825	0.00234671	-9.62305	6.3906e-22	0.0167638	-0.0225825	0.00234671	4.01001e-19	37	11	47290188	11	47246764	F	rs1050945	rs61896016	NA	NA	MADD;MADD;NR1H3;MADD;MADD;MADD;NR1H3;MADD;NR1H3;MADD;MADD;MADD;MADD	NM_130472;NM_130475;NM_005693;NM_001135943;NM_130471;NM_130474;NM_001130102;NM_130473;NM_001130101;NM_003682;NM_130476;NM_130470;NM_001135944	TSS1500;TSS1500;Body;TSS1500;TSS1500;TSS1500;Body;TSS1500;Body;TSS1500;TSS1500;TSS1500;TSS1500	chr11:47291200-47291858	N_Shore		CDMR	NA		11:47290158-47291841	Promoter_Associated	NA
cg23371208	-0.0150997	0.00287372	-5.25441	1.48503e-07	-0.0240658	0.00288098	-8.35333	6.63656e-17	-0.0195714	0.00203459	-9.61935	6.62484e-22	0.088258	-0.0195714	0.00203459	4.15011e-19	37	11	57408514	11	57165090	F			NA	NA	MIR130A	NR_029673	TSS200					NA				TRUE
cg02311364	-0.0147259	0.00345337	-4.26423	2.00593e-05	-0.0340192	0.00359988	-9.45008	3.38579e-21	-0.023972	0.00249209	-9.61923	6.6325e-22	0.000564817	-0.023972	0.00249209	4.15011e-19	37	3	13001256	3	12976256	R			NA	NA	IQSEC1;IQSEC1	NM_001134382;NM_014869	Body;Body					TRUE				NA
cg22032961	-0.0168764	0.00367958	-4.58651	4.5071e-06	-0.0335228	0.00371017	-9.03537	1.63447e-19	-0.0251307	0.0026126	-9.61902	6.64605e-22	0.0062559	-0.0251307	0.0026126	4.15276e-19	37	1	207152909	1	205219532	F			NA	NA								TRUE		1:207152837-207153791	Unclassified_Cell_type_specific	NA
cg08061598	-0.0363549	0.00572048	-6.35522	2.0813e-10	-0.0580355	0.00767238	-7.5642	3.90249e-14	-0.0441011	0.00458607	-9.61633	6.822e-22	0.0768376	-0.0441011	0.00458607	4.25673e-19	37	6	112081538	6	112188231	F	rs34945687		NA	NA	FYN;FYN	NM_002037;NM_153048	5'UTR;TSS1500					TRUE		6:112081006-112081685	Promoter_Associated_Cell_type_specific	NA
cg15933451	-0.0169244	0.00293958	-5.75742	8.54091e-09	-0.0202472	0.00261422	-7.74502	9.55664e-15	-0.0187798	0.00195348	-9.61352	7.01105e-22	0.699958	-0.0187798	0.00195348	4.36857e-19	37	2	98329830	2	97696262	R			NA	NA	ZAP70	NM_001079	TSS200					NA		2:98329743-98330828	Promoter_Associated_Cell_type_specific	NA
cg00708603	-0.0151266	0.00348241	-4.34371	1.40093e-05	-0.027989	0.00310781	-9.00602	2.13667e-19	-0.0222866	0.00231873	-9.61157	7.14528e-22	0.0224374	-0.0222866	0.00231873	4.44599e-19	37	2	16463534	2	16327015	R		rs76981235	NA	NA								TRUE				NA
cg10910512	-0.0313129	0.00461738	-6.78151	1.18922e-11	-0.0329735	0.00484614	-6.80407	1.01701e-11	-0.0321031	0.00334293	-9.60327	7.74463e-22	0.969693	-0.0321031	0.00334293	4.8081e-19	37	6	112576009	6	112682702	R			NA	NA	LAMA4;LAMA4;LAMA4;LAMA4;LAMA4	NM_001105209;NM_001105206;NM_001105207;NM_002290;NM_001105208	TSS200;TSS200;TSS200;TSS200;TSS200	chr6:112575091-112575483	S_Shore			NA				NA
cg00079056	-0.00890966	0.00289935	-3.07299	0.00211927	-0.0172107	0.00182799	-9.4151	4.72642e-21	-0.0148495	0.00154631	-9.60322	7.74882e-22	0.0532487	-0.0148495	0.00154631	4.8081e-19	37	9	33239641	9	33229641	R			NA	TRUE	SUGT1P1;SPINK4	NR_003667;NM_014471	Body;TSS1500					NA				NA
cg20505728	-0.0198037	0.00360301	-5.49642	3.8757e-08	-0.024678	0.0031118	-7.93045	2.1836e-15	-0.0225955	0.00235505	-9.5945	8.43259e-22	0.592076	-0.0225955	0.00235505	5.2251e-19	37	3	43800538	3	43775542	R			NA	NA								TRUE				NA
cg14526039	-0.0159276	0.0037021	-4.30231	1.69029e-05	-0.0213707	0.00246777	-8.65991	4.72132e-18	-0.0196962	0.00205339	-9.59204	8.63603e-22	0.473153	-0.0196962	0.00205339	5.34373e-19	37	3	49210221	3	49185225	R			NA	NA	KLHDC8B	NM_173546	Body	chr3:49208629-49209196	S_Shore			TRUE		3:49210221-49210424	Unclassified_Cell_type_specific	NA
cg06477069	-0.0168588	0.00380835	-4.42679	9.56439e-06	-0.0364628	0.00395277	-9.22461	2.84606e-20	-0.0262961	0.00274255	-9.58821	8.96271e-22	0.00169843	-0.0262961	0.00274255	5.53817e-19	37	20	35493378	20	34926792	F			NA	NA	C20orf117	NM_080627	TSS1500	chr20:35491001-35492805	S_Shore			NA				NA
cg21279874	-0.0178904	0.00484133	-3.69535	0.000219585	-0.0368409	0.00393922	-9.35235	8.57234e-21	-0.0292923	0.00305554	-9.58662	9.10173e-22	0.00995823	-0.0292923	0.00305554	5.61628e-19	37	13	113646899	13	112694900	F		rs61967108	NA	NA	MCF2L;MCF2L	NM_001112732;NM_024979	Body;Body	chr13:113648343-113649601	N_Shore			NA	13:112694690-112694901			NA
cg09504131	-0.0168237	0.00310285	-5.42202	5.89295e-08	-0.0246487	0.0030427	-8.10092	5.45438e-16	-0.0208128	0.00217247	-9.58025	9.68139e-22	0.197688	-0.0208128	0.00217247	5.96571e-19	37	13	99174875	13	97972876	R			NA	NA	STK24;STK24	NM_003576;NM_001032296	TSS1500;Body					TRUE				NA
cg25213452	-0.0191655	0.00327564	-5.85091	4.88887e-09	-0.0237606	0.00310515	-7.65201	1.97858e-14	-0.0215857	0.00225353	-9.57862	9.83507e-22	0.595559	-0.0215857	0.00225353	6.05203e-19	37	1	206630385	1	204697008	R		rs76612689	NA	NA	SRGAP2;SRGAP2	NM_001170637;NM_015326	Body;Body					TRUE				NA
cg05361273	-0.014106	0.0029856	-4.72469	2.30471e-06	-0.0190659	0.00226242	-8.42721	3.53995e-17	-0.0172567	0.00180318	-9.57013	1.06766e-21	0.416217	-0.0172567	0.00180318	6.56083e-19	37	2	128410029	2	128126499	F			NA	NA	GPR17;LIMS2;GPR17;GPR17;LIMS2;LIMS2;LIMS2;GPR17	NM_001161416;NM_001136037;NM_001161415;NM_005291;NM_001161403;NM_017980;NM_001161404;NM_001161417	3'UTR;Body;3'UTR;3'UTR;Body;Body;Body;3'UTR	chr2:128410563-128410804	N_Shore			NA				NA
cg21656246	-0.02094	0.00508861	-4.11508	3.87051e-05	-0.0333047	0.00376017	-8.85724	8.20189e-19	-0.0289377	0.00302412	-9.56899	1.07955e-21	0.148153	-0.0289377	0.00302412	6.62476e-19	37	15	92484044	15	90285048	F	rs72751990		NA	NA	SLCO3A1;SLCO3A1	NM_001145044;NM_013272	Body;Body					TRUE				NA
cg05676562	-0.0210402	0.00337698	-6.23047	4.65048e-10	-0.0271741	0.00369011	-7.36405	1.78414e-13	-0.0238359	0.00249124	-9.56787	1.09128e-21	0.471481	-0.0238359	0.00249124	6.68753e-19	37	16	30102457	16	30009958	R			NA	NA	TBX6	NM_004608	Body	chr16:30102816-30103695	N_Shore			NA	16:30009906-30010068			NA
cg20822990	-0.0135771	0.0029207	-4.64859	3.34214e-06	-0.0236072	0.00270291	-8.734	2.45812e-18	-0.01898	0.00198378	-9.56763	1.09389e-21	0.0417369	-0.01898	0.00198378	6.69428e-19	37	1	17338766	1	17211353	R			NA	NA	ATP13A2;ATP13A2;ATP13A2	NM_022089;NM_001141974;NM_001141973	TSS1500;TSS1500;TSS1500	chr1:17337829-17338590	S_Shore			TRUE		1:17336920-17338827	Promoter_Associated	NA
cg23434428	-0.0188131	0.00451346	-4.16822	3.06987e-05	-0.0389312	0.00423084	-9.20178	3.5207e-20	-0.0295217	0.00308673	-9.56406	1.13223e-21	0.00505305	-0.0295217	0.00308673	6.91944e-19	37	10	6557129	10	6597135	F			NA	NA	PRKCQ	NM_006257	5'UTR					NA				NA
cg11010552	-0.019194	0.00352248	-5.44901	5.06509e-08	-0.0254575	0.00319544	-7.96682	1.62805e-15	-0.02263	0.00236671	-9.56177	1.15755e-21	0.420115	-0.02263	0.00236671	7.06445e-19	37	5	131338478	5	131366377	R			NA	NA	ACSL6;ACSL6	NM_001009185;NM_015256	Body;Body					TRUE		5:131338451-131339100	Unclassified_Cell_type_specific	NA
cg19998400	-0.0164764	0.0032891	-5.00939	5.46041e-07	-0.0267085	0.00316477	-8.43934	3.19141e-17	-0.0217895	0.00228052	-9.55463	1.24021e-21	0.0810523	-0.0217895	0.00228052	7.55856e-19	37	2	235875195	2	235539934	F			NA	NA	SH3BP4	NM_014521	5'UTR					TRUE				NA
cg16293484	-0.0140724	0.00264803	-5.31429	1.07075e-07	-0.0191068	0.0023699	-8.06228	7.48818e-16	-0.0168678	0.00176594	-9.55171	1.27577e-21	0.366596	-0.0168678	0.00176594	7.7647e-19	37	17	75471401	17	72982996	F	rs41282087		NA	NA	SEPT9;SEPT9;SEPT9;SEPT9;SEPT9;SEPT9;SEPT9;SEPT9	NM_001113492;NM_001113496;NM_001113495;NM_001113495;NM_001113493;NM_001113491;NM_006640;NM_001113494	Body;5'UTR;1stExon;5'UTR;Body;Body;Body;Body					NA				NA
cg15728320	-0.0177204	0.00339718	-5.2162	1.82628e-07	-0.0294443	0.00352772	-8.34655	7.02859e-17	-0.0233614	0.00244702	-9.54689	1.33645e-21	0.0569685	-0.0233614	0.00244702	8.12288e-19	37	1	47658945	1	47431532	R			NA	NA								TRUE		1:47658105-47659561	Unclassified	TRUE
cg12779520	-0.0166635	0.00278416	-5.98509	2.1627e-09	-0.0221605	0.00293104	-7.56062	4.01155e-14	-0.0192708	0.00201863	-9.54648	1.34178e-21	0.396732	-0.0192708	0.00201863	8.14419e-19	37	11	60774952	11	60531528	F	rs74333693		NA	NA	CD6	NM_006725	Body	chr11:60775036-60776307	N_Shore			NA				TRUE
cg22075924	-0.0209705	0.00378501	-5.5404	3.01788e-08	-0.0234957	0.0030165	-7.78905	6.75153e-15	-0.0225148	0.00235899	-9.54427	1.37071e-21	0.872749	-0.0225148	0.00235899	8.30848e-19	37	1	78005352	1	77777940	F			NA	NA	AK5;AK5	NM_174858;NM_012093	Body;Body					TRUE				TRUE
cg09537533	-0.0149919	0.0032081	-4.67314	2.96623e-06	-0.0283011	0.00320844	-8.82083	1.13618e-18	-0.0216458	0.00226859	-9.54152	1.40748e-21	0.0135376	-0.0216458	0.00226859	8.51972e-19	37	20	592957	20	540957	F			NA	NA				chr20:590222-591222	S_Shore		RDMR	NA				NA
cg02051228	-0.0129558	0.00241328	-5.36853	7.93828e-08	-0.0132037	0.00167476	-7.88395	3.17194e-15	-0.0131231	0.0013759	-9.53785	1.45823e-21	0.996443	-0.0131231	0.0013759	8.81499e-19	37	7	149448867	7	149079800	F			NA	NA								NA				NA
cg05765647	-0.0258481	0.00430481	-6.00446	1.9197e-09	-0.0321054	0.00429753	-7.47066	7.97921e-14	-0.028982	0.00304138	-9.52922	1.58463e-21	0.589127	-0.028982	0.00304138	9.56609e-19	37	7	2648017	7	2614543	F			NA	NA	IQCE;IQCE	NM_001100390;NM_152558	Body;Body	chr7:2645524-2645765	S_Shelf			NA	7:2614378-2614544	7:2648012-2649725	Unclassified	NA
cg05560472	-0.0228632	0.00413899	-5.52385	3.31643e-08	-0.0336484	0.00422125	-7.97119	1.5716e-15	-0.0281497	0.00295536	-9.52494	1.6513e-21	0.189362	-0.0281497	0.00295536	9.95504e-19	37	X	99986046	X	99872702	R			NA	NA	SYTL4;SYTL4	NM_001129896;NM_080737	5'UTR;5'UTR	chrX:99986423-99987185	N_Shore			NA				NA
cg09725874	-0.0214457	0.00384791	-5.57335	2.49887e-08	-0.0289148	0.00368386	-7.84903	4.19252e-15	-0.0253429	0.00266099	-9.52385	1.66883e-21	0.374206	-0.0253429	0.00266099	1.00471e-18	37	1	27480106	1	27352693	R			NA	NA	SLC9A1	NM_003047	Body	chr1:27481345-27481742	N_Shore			TRUE				NA
cg10980495	-0.0202187	0.00342849	-5.89727	3.69573e-09	-0.0641888	0.00679243	-9.45006	3.38642e-21	-0.0291466	0.00306069	-9.52286	1.68473e-21	5.5983e-08	-0.0291466	0.00306069	1.01292e-18	37	11	1774722	11	1731298	R			NA	NA	HCCA2;CTSD	NM_053005;NM_001909	Body;3'UTR	chr11:1774588-1775040	Island			NA	11:1731290-1731616	11:1774301-1774762	Unclassified_Cell_type_specific	NA
cg27565650	-0.0171331	0.00420885	-4.07073	4.68651e-05	-0.0301805	0.00337996	-8.92923	4.28996e-19	-0.0250651	0.00263537	-9.51103	1.88778e-21	0.0538737	-0.0250651	0.00263537	1.13306e-18	37	1	88151065	1	87923653	F			NA	NA								TRUE				NA
cg23336905	-0.0138103	0.00326574	-4.22885	2.34893e-05	-0.0228038	0.00259498	-8.78766	1.52703e-18	-0.0193231	0.00203167	-9.51091	1.89002e-21	0.0978446	-0.0193231	0.00203167	1.13306e-18	37	5	35803436	5	35839193	R			NA	NA	SPEF2	NM_024867	Body					TRUE		5:35803311-35803465	Unclassified_Cell_type_specific	NA
cg10542975	-0.0133215	0.0022594	-5.89607	3.72272e-09	-0.0119442	0.00159698	-7.47926	7.47408e-14	-0.0124031	0.0013041	-9.51079	1.89219e-21	0.883461	-0.0124031	0.0013041	1.13306e-18	37	11	67205096	11	66961672	F			NA	NA	PTPRCAP;PTPRCAP	NM_005608;NM_005608	5'UTR;1stExon	chr11:67203319-67203662	S_Shore			NA		11:67203511-67205445	Promoter_Associated	NA
cg02244386	-0.0198773	0.00438076	-4.5374	5.6952e-06	-0.0326958	0.00378183	-8.64551	5.35647e-18	-0.0272221	0.00286268	-9.50931	1.91933e-21	0.0860388	-0.0272221	0.00286268	1.14777e-18	37	2	165473994	2	165182240	R			NA	NA	GRB14	NM_004490	Body	chr2:165477562-165478342	N_Shelf			NA				NA
cg12131419	-0.0283139	0.00557485	-5.07887	3.79682e-07	-0.034238	0.00423575	-8.0831	6.31411e-16	-0.0320698	0.00337267	-9.50871	1.93044e-21	0.699107	-0.0320698	0.00337267	1.15287e-18	37	15	49353073	15	47140365	R			NA	NA								TRUE				NA
cg01316378	-0.0284836	0.00470189	-6.05791	1.37902e-09	-0.0343367	0.00465132	-7.38214	1.55765e-13	-0.0314418	0.00330671	-9.50847	1.93481e-21	0.675977	-0.0314418	0.00330671	1.15393e-18	37	10	63629580	10	63299586	F			NA	NA							RDMR	TRUE				NA
cg04427651	-0.0116619	0.00316679	-3.68256	0.000230907	-0.0256982	0.00273819	-9.38513	6.28388e-21	-0.0196935	0.00207128	-9.50792	1.94514e-21	0.00362218	-0.0196935	0.00207128	1.15854e-18	37	1	27152694	1	27025281	F			NA	NA	ZDHHC18	NM_032283	TSS1500	chr1:27153033-27153243	N_Shore			NA		1:27152640-27154215	Promoter_Associated	NA
cg17489908	-0.0163242	0.00353993	-4.61144	3.99883e-06	-0.0300255	0.0034279	-8.75916	1.96715e-18	-0.0233951	0.00246254	-9.50037	2.09144e-21	0.0209504	-0.0233951	0.00246254	1.24401e-18	37	10	8101566	10	8141572	F			NA	NA	GATA3;GATA3	NM_001002295;NM_002051	Body;Body	chr10:8100384-8100768	S_Shore		RDMR	NA		10:8101119-8101716	Unclassified_Cell_type_specific	NA
cg02980249	-0.0232732	0.00423507	-5.49536	3.89919e-08	-0.0325938	0.00412157	-7.90811	2.61318e-15	-0.0280601	0.0029537	-9.49998	2.09927e-21	0.288292	-0.0280601	0.0029537	1.24593e-18	37	6	31760762	6	31868741	R			NA	NA	VARS	NM_006295	Body	chr6:31763240-31763905	N_Shelf			NA				NA
cg14468090	-0.0207526	0.00366536	-5.66182	1.49778e-08	-0.0270249	0.00349691	-7.72823	1.09051e-14	-0.0240362	0.00253014	-9.49993	2.10024e-21	0.464635	-0.0240362	0.00253014	1.24593e-18	37	3	129032864	3	130515554	R			NA	NA				chr3:129033540-129035646	N_Shore			NA		3:129031593-129033028	Promoter_Associated	NA
cg11093760	-0.016758	0.00355797	-4.70998	2.47735e-06	-0.0276713	0.00323631	-8.55025	1.22827e-17	-0.0227301	0.00239408	-9.49432	2.21645e-21	0.076212	-0.0227301	0.00239408	1.31311e-18	37	15	65503807	15	63290860	R			NA	NA	CILP;CILP	NM_003613;NM_003613	5'UTR;1stExon					TRUE		15:65503680-65503871	Unclassified_Cell_type_specific	NA
cg14966782	-0.0100163	0.00305894	-3.27444	0.00105871	-0.0234042	0.00245337	-9.53961	1.4337e-21	-0.0181635	0.00191386	-9.49049	2.29942e-21	0.002943	-0.0181635	0.00191386	1.36046e-18	37	2	109812089	2	109178521	R		rs62151262	NA	NA	SH3RF3	NM_001099289	Body					TRUE				NA
cg27320518	-0.0161123	0.0046931	-3.43318	0.000596542	-0.0412527	0.00425477	-9.69562	3.14719e-22	-0.0299111	0.00315218	-9.48901	2.33239e-21	0.000380036	-0.0299111	0.00315218	1.37814e-18	37	10	81678829	10	81668809	F			NA	NA	MBL1P	NR_002724	TSS1500					NA				NA
cg08709672	-0.0229803	0.00347103	-6.62061	3.57729e-11	-0.0234505	0.00344971	-6.79783	1.06205e-11	-0.0232169	0.00244682	-9.48861	2.34135e-21	0.995394	-0.0232169	0.00244682	1.3816e-18	37	1	206224334	1	204390957	R			NA	NA	AVPR1B;AVPR1B	NM_000707;NM_000707	5'UTR;1stExon	chr1:206223537-206224028	S_Shore			NA				TRUE
cg16239296	-0.0139871	0.00405222	-3.4517	0.000557057	-0.03314	0.00347419	-9.53892	1.44326e-21	-0.0250259	0.00263753	-9.48839	2.34626e-21	0.00159984	-0.0250259	0.00263753	1.38266e-18	37	15	83736925	15	81527929	R			NA	NA	BTBD1;BTBD1	NM_001011885;NM_025238	TSS1500;TSS1500	chr15:83735240-83736089	S_Shore			NA		15:83736772-83737021	Unclassified_Cell_type_specific	NA
cg15826519	-0.0203384	0.004273	-4.75976	1.93828e-06	-0.0349311	0.00407757	-8.56665	1.06539e-17	-0.0279761	0.00294995	-9.48359	2.45679e-21	0.0472583	-0.0279761	0.00294995	1.44589e-18	37	1	19808575	1	19681162	F			NA	NA	CAPZB	NM_004930	Body	chr1:19811703-19812644	N_Shelf			TRUE				NA
cg03159409	-0.0187391	0.00426255	-4.39622	1.1015e-05	-0.0416572	0.0045424	-9.17074	4.69796e-20	-0.0294705	0.00310831	-9.4812	2.51377e-21	0.00114996	-0.0294705	0.00310831	1.47747e-18	37	12	124779144	12	123345097	R			NA	NA	FAM101A	NM_181709	5'UTR	chr12:124780105-124780306	N_Shore			NA	12:123345091-123345182			NA
cg04492228	-0.019165	0.00335187	-5.71769	1.07981e-08	-0.0254967	0.00331991	-7.67994	1.59165e-14	-0.0223612	0.00235875	-9.48009	2.54058e-21	0.406306	-0.0223612	0.00235875	1.49126e-18	37	10	8101513	10	8141519	R			NA	NA	GATA3;GATA3	NM_001002295;NM_002051	Body;Body	chr10:8100384-8100768	S_Shore		RDMR	NA	10:8141313-8141520	10:8101119-8101716	Unclassified_Cell_type_specific	NA
cg05242915	-0.0316961	0.00456178	-6.94819	3.69991e-12	-0.0240516	0.00365852	-6.57414	4.89341e-11	-0.0270439	0.00285404	-9.47564	2.65131e-21	0.425493	-0.0270439	0.00285404	1.55421e-18	37	19	1263080	19	1214080	F			NA	NA				chr19:1260264-1261334	S_Shore		DMR	NA				NA
cg22510662	-0.0180678	0.00367586	-4.91525	8.867e-07	-0.0357344	0.00410181	-8.71187	2.98915e-18	-0.0259364	0.00273747	-9.4746	2.67781e-21	0.00583376	-0.0259364	0.00273747	1.56768e-18	37	5	36202853	5	36238610	F			NA	NA	C5orf33;C5orf33	NM_001085411;NM_153013	Body;Body					TRUE				NA
cg24217948	-0.0242276	0.0054369	-4.45615	8.34442e-06	-0.0467033	0.00526536	-8.86992	7.31976e-19	-0.0358257	0.00378236	-9.47176	2.75157e-21	0.0121644	-0.0358257	0.00378236	1.60875e-18	37	18	42261980	18	40515978	R			NA	NA	SETBP1;SETBP1	NM_001130110;NM_015559	5'UTR;5'UTR	chr18:42258983-42260795	S_Shore		RDMR	TRUE				NA
cg20864568	-0.0111888	0.00321548	-3.47966	0.000502046	-0.0216245	0.00235373	-9.18732	4.02745e-20	-0.0179836	0.00189927	-9.46872	2.83282e-21	0.0324164	-0.0179836	0.00189927	1.65408e-18	37	17	43391599	17	40747382	R		rs79620149	NA	NA	MAP3K14	NM_003954	5'UTR	chr17:43393891-43394938	N_Shelf		CDMR	NA				NA
cg03526142	-0.0233628	0.0051621	-4.52583	6.016e-06	-0.0401337	0.00463442	-8.65992	4.72097e-18	-0.032649	0.00344855	-9.46746	2.86719e-21	0.0538144	-0.032649	0.00344855	1.67196e-18	37	17	33864734	17	30888847	F	rs8082605		NA	NA	SLFN12L;SLFN12L	NM_001145027;NM_001145027	5'UTR;1stExon					NA				NA
cg26002437	-0.0163703	0.00286563	-5.71263	1.11245e-08	-0.0111476	0.0014436	-7.7221	1.14427e-14	-0.0122047	0.00128925	-9.46656	2.89223e-21	0.265897	-0.0122047	0.00128925	1.6843e-18	37	10	45473231	10	44793237	R			NA	NA	C10orf10;RASSF4	NM_007021;NM_032023	Body;Body	chr10:45470022-45470291	S_Shelf			NA				NA
cg02988730	-0.0159359	0.00311655	-5.11331	3.16565e-07	-0.0267579	0.00321405	-8.32529	8.41208e-17	-0.0211803	0.00223741	-9.46642	2.89591e-21	0.0538461	-0.0211803	0.00223741	1.6843e-18	37	1	110167509	1	109969032	R			NA	NA	AMPD2;AMPD2;AMPD2	NM_139156;NM_004037;NM_203404	Body;Body;TSS1500					TRUE		1:110167006-110167563	Promoter_Associated_Cell_type_specific	NA
cg16630369	-0.0164631	0.00335372	-4.9089	9.15879e-07	-0.0287239	0.00338275	-8.49127	2.04383e-17	-0.0225406	0.00238164	-9.46435	2.95387e-21	0.036423	-0.0225406	0.00238164	1.71577e-18	37	5	66307391	5	66343147	R			NA	NA	MAST4;MAST4	NM_015183;NM_001164664	Body;Body					TRUE				NA
cg06688763	-0.0376129	0.00755941	-4.97564	6.50329e-07	-0.0709645	0.0082682	-8.58282	9.25775e-18	-0.0527981	0.00557909	-9.46357	2.97611e-21	0.0118989	-0.0527981	0.00557909	1.72644e-18	37	7	92238207	7	92076143	F			NA	NA	CDK6;CDK6	NM_001259;NM_001145306	3'UTR;3'UTR				CDMR	NA	7:92076022-92076150			NA
cg00193521	-0.0159787	0.00328422	-4.8653	1.14285e-06	-0.0282054	0.00330663	-8.52993	1.46433e-17	-0.0220504	0.00233018	-9.46299	2.99261e-21	0.0320214	-0.0220504	0.00233018	1.73375e-18	37	17	68133597	17	65645192	F			NA	NA								TRUE				TRUE
cg01782486	-0.0178243	0.00329913	-5.40273	6.56358e-08	-0.0262693	0.00329439	-7.97394	1.537e-15	-0.0220529	0.00233116	-9.46003	3.0785e-21	0.193893	-0.0220529	0.00233116	1.78119e-18	37	1	154986512	1	153253136	F			NA	TRUE	ZBTB7B	NM_015872	5'UTR	chr1:154989749-154990234	N_Shelf			NA		1:154986090-154986631	Promoter_Associated_Cell_type_specific	NA
cg00124095	-0.0216939	0.00377419	-5.74796	9.03282e-09	-0.0338557	0.00433779	-7.80483	5.95828e-15	-0.0269339	0.00284731	-9.45941	3.09679e-21	0.106785	-0.0269339	0.00284731	1.78945e-18	37	3	72305082	3	72387772	F			NA	NA								TRUE		3:72305024-72305627	Unclassified_Cell_type_specific	TRUE
cg12729894	-0.0174852	0.00354649	-4.93028	8.21123e-07	-0.0233588	0.00285745	-8.17468	2.96657e-16	-0.0210467	0.00222508	-9.45885	3.11352e-21	0.435354	-0.0210467	0.00222508	1.79679e-18	37	11	1774378	11	1730954	R			NA	NA	HCCA2;CTSD	NM_053005;NM_001909	Body;3'UTR	chr11:1774588-1775040	N_Shore			NA		11:1774301-1774762	Unclassified_Cell_type_specific	NA
cg13100962	-0.0235148	0.00419968	-5.59918	2.15364e-08	-0.0353456	0.0044974	-7.85912	3.86847e-15	-0.0290257	0.00306948	-9.45621	3.19295e-21	0.157504	-0.0290257	0.00306948	1.84024e-18	37	11	33921158	11	33877734	R			NA	NA								TRUE				TRUE
cg04813911	-0.0137109	0.00306387	-4.47501	7.6406e-06	-0.0179494	0.00213539	-8.40568	4.25398e-17	-0.0165637	0.00175188	-9.45479	3.23668e-21	0.525161	-0.0165637	0.00175188	1.86303e-18	37	15	65503889	15	63290942	R			NA	NA	CILP	NM_003613	TSS200					TRUE				NA
cg17526175	-0.0135414	0.00493216	-2.74552	0.00604147	-0.0449363	0.00439838	-10.2165	1.67207e-24	-0.031029	0.00328268	-9.45232	3.31397e-21	1.25653e-05	-0.031029	0.00328268	1.90506e-18	37	19	33624542	19	38316382	F			NA	NA	WDR88	NM_173479	Body	chr19:33625467-33625805	N_Shore			TRUE				NA
cg11474701	-0.0200902	0.0040741	-4.93119	8.17285e-07	-0.0315621	0.00379364	-8.31974	8.81544e-17	-0.0262346	0.00277637	-9.44924	3.41308e-21	0.11963	-0.0262346	0.00277637	1.95951e-18	37	11	121193898	11	120699108	R			NA	NA								TRUE				NA
cg26364091	-0.0124815	0.00262058	-4.76289	1.9084e-06	-0.023035	0.00266844	-8.63241	6.00751e-18	-0.0176628	0.00186972	-9.44676	3.49489e-21	0.0186641	-0.0176628	0.00186972	2.00389e-18	37	22	41633219	22	39963165	F			NA	NA	CHADL	NM_138481	Body	chr22:41633520-41634842	N_Shore			NA				TRUE
cg24679348	-0.0145077	0.00286971	-5.05545	4.29378e-07	-0.0191245	0.0023699	-8.06974	7.04485e-16	-0.0172525	0.00182733	-9.44137	3.67941e-21	0.463287	-0.0172525	0.00182733	2.10698e-18	37	3	9995002	3	9970002	R			NA	NA	PRRT3	NM_207351	TSS1500	chr3:9993730-9994136	S_Shore			NA				NA
cg26403171	-0.0218536	0.0050259	-4.34819	1.37263e-05	-0.0408464	0.00462615	-8.82945	1.05189e-18	-0.0321352	0.00340374	-9.44115	3.68724e-21	0.0209546	-0.0321352	0.00340374	2.10876e-18	37	5	148507714	5	148487907	R			NA	NA								TRUE		5:148507442-148508522	Unclassified	TRUE
cg07504763	-0.0187481	0.00455151	-4.1191	3.80363e-05	-0.0295452	0.00339539	-8.70157	3.27337e-18	-0.0256849	0.00272154	-9.43763	3.81316e-21	0.164033	-0.0256849	0.00272154	2.17797e-18	37	1	198575077	1	196841700	F			NA	NA								TRUE				NA
cg11399254	-0.0222926	0.00356522	-6.2528	4.03156e-10	-0.0249288	0.00351703	-7.08803	1.36037e-12	-0.0236286	0.00250378	-9.43719	3.82908e-21	0.870624	-0.0236286	0.00250378	2.18427e-18	37	1	47694517	1	47467104	R			NA	NA	TAL1	NM_003189	5'UTR	chr1:47696504-47698197	N_Shore		RDMR	NA				NA
cg22871253	-0.0248257	0.00395235	-6.28125	3.35865e-10	-0.0399251	0.00540494	-7.38679	1.50419e-13	-0.0300866	0.00319036	-9.43046	4.08314e-21	0.0786607	-0.0300866	0.00319036	2.32621e-18	37	6	159238744	6	159158732	R			NA	NA	EZR;EZR	NM_003379;NM_001111077	Body;Body	chr6:159239081-159240775	N_Shore		RDMR	NA				NA
cg01429256	-0.0134243	0.00216913	-6.18881	6.06196e-10	-0.0174965	0.00242527	-7.21426	5.42297e-13	-0.0152341	0.0016168	-9.42234	4.41133e-21	0.456959	-0.0152341	0.0016168	2.50998e-18	37	17	17687834	17	17628559	F			NA	NA	RAI1	NM_030665	5'UTR	chr17:17685016-17687240	S_Shore			TRUE		17:17687648-17689049	Unclassified	NA
cg16068833	-0.0229254	0.00494309	-4.63787	3.52026e-06	-0.0416146	0.00481924	-8.6351	5.86762e-18	-0.0325071	0.00345067	-9.4205	4.48927e-21	0.0256191	-0.0325071	0.00345067	2.55107e-18	37	1	26644515	1	26517102	R			NA	TRUE	UBXN11;CD52	NM_145345;NM_001803	5'UTR;1stExon					TRUE		1:26644117-26644626	Unclassified	NA
cg02767093	-0.0148195	0.0028482	-5.2031	1.95995e-07	-0.0182894	0.00231264	-7.90844	2.60633e-15	-0.0169107	0.00179534	-9.41919	4.54572e-21	0.639394	-0.0169107	0.00179534	2.57985e-18	37	13	99130655	13	97928656	R			NA	NA	STK24;STK24	NM_003576;NM_001032296	Body;Body	chr13:99127039-99127344	S_Shelf			NA				TRUE
cg07573937	-0.0173909	0.00485764	-3.58011	0.000343451	-0.0474424	0.00486895	-9.74388	1.95935e-22	-0.0323817	0.00343886	-9.41641	4.66777e-21	7.15033e-05	-0.0323817	0.00343886	2.64575e-18	37	3	14465629	3	14440633	R			NA	NA	SLC6A6;SLC6A6;SLC6A6	NM_001134368;NM_001134367;NM_003043	5'UTR;5'UTR;5'UTR					TRUE		3:14465524-14465731	Promoter_Associated	NA
cg08973950	-0.0297834	0.00495794	-6.0072	1.88755e-09	-0.0386203	0.00525184	-7.35368	1.92828e-13	-0.0339477	0.00360522	-9.41626	4.67449e-21	0.473056	-0.0339477	0.00360522	2.6462e-18	37	7	1083309	7	1049835	F	rs77116012		NA	NA	C7orf50;C7orf50;C7orf50	NM_001134395;NM_032350;NM_001134396	Body;Body;Body	chr7:1084387-1084595	N_Shore			NA	7:1049652-1050000	7:1083296-1085050	Promoter_Associated	NA
cg09770579	-0.0161853	0.00358912	-4.50953	6.49714e-06	-0.0246866	0.00291671	-8.46386	2.58671e-17	-0.0213053	0.00226353	-9.41243	4.84813e-21	0.184611	-0.0213053	0.00226353	2.74101e-18	37	16	17407429	16	17314930	R			NA	NA	XYLT1	NM_022166	Body					TRUE				NA
cg21689902	-0.0127293	0.00476107	-2.67362	0.00750363	-0.0288411	0.00304949	-9.45767	3.14869e-21	-0.0241541	0.00256791	-9.40613	5.14721e-21	0.0172446	-0.0241541	0.00256791	2.90641e-18	37	11	123984775	11	123489985	F			NA	NA	VWA5A;VWA5A;VWA5A	NM_014622;NM_198315;NM_001130142	TSS1500;TSS1500;TSS1500					NA				NA
cg14289461	-0.0227065	0.00442143	-5.13555	2.81324e-07	-0.0372153	0.00453656	-8.20342	2.33642e-16	-0.0297745	0.00316635	-9.40342	5.28185e-21	0.0725967	-0.0297745	0.00316635	2.97866e-18	37	6	112575929	6	112682622	R			NA	TRUE	LAMA4;LAMA4;LAMA4;LAMA4;LAMA4	NM_001105209;NM_001105206;NM_001105207;NM_002290;NM_001105208	TSS200;TSS200;TSS200;TSS200;TSS200	chr6:112575091-112575483	S_Shore	low-CpG:112682038-112682667		NA				NA
cg26841048	-0.0202241	0.00389323	-5.19467	2.05087e-07	-0.0277793	0.00348541	-7.97016	1.5847e-15	-0.024418	0.00259681	-9.40306	5.29992e-21	0.351609	-0.024418	0.00259681	2.98508e-18	37	17	46622454	17	43977453	F			NA	NA	HOXB2	NM_002145	TSS200	chr17:46620367-46621373	S_Shore			NA				TRUE
cg23251798	-0.016554	0.00421554	-3.92691	8.60456e-05	-0.030463	0.00341584	-8.91817	4.74065e-19	-0.0249502	0.00265394	-9.40121	5.39407e-21	0.0374103	-0.0249502	0.00265394	3.03427e-18	37	1	84902639	1	84675227	R			NA	NA								TRUE				NA
cg24009074	-0.00539668	0.00188524	-2.8626	0.00420186	-0.0139015	0.00144142	-9.6443	5.1966e-22	-0.0107639	0.00114507	-9.40019	5.44643e-21	0.00162594	-0.0107639	0.00114507	3.05986e-18	37	19	48000364	19	52692176	R			TRUE	NA	NAPA	NM_003827	Body					NA				NA
cg21239940	-0.0182393	0.00317174	-5.75056	8.89489e-09	-0.0176829	0.00237977	-7.43048	1.08202e-13	-0.0178833	0.00190354	-9.39475	5.73542e-21	0.990204	-0.0178833	0.00190354	3.21815e-18	37	8	68870412	8	69032966	F			NA	NA	PREX2;PREX2	NM_025170;NM_024870	Body;Body					TRUE				NA
cg18715243	-0.0270054	0.00422064	-6.39843	1.56984e-10	-0.0278619	0.00405016	-6.87923	6.01783e-12	-0.0274513	0.0029223	-9.39373	5.7911e-21	0.989338	-0.0274513	0.0029223	3.24531e-18	37	8	37658755	8	37777913	R			NA	NA	GPR124	NM_032777	Body	chr8:37654048-37656100	S_Shelf		RDMR	NA				NA
cg06925984	-0.0147058	0.00283947	-5.17906	2.23009e-07	-0.0305415	0.00356375	-8.57004	1.03451e-17	-0.020855	0.00222075	-9.39098	5.94474e-21	0.0023842	-0.020855	0.00222075	3.32722e-18	37	17	77767242	17	75381837	F			NA	NA				chr17:77763364-77767356	Island			NA	17:75381777-75382150			NA
cg09890339	-0.0261738	0.00394768	-6.63017	3.35302e-11	-0.0351477	0.0051784	-6.78736	1.14204e-11	-0.0294722	0.00313946	-9.38766	6.13499e-21	0.386876	-0.0294722	0.00313946	3.4294e-18	37	12	2734150	12	2604411	F			NA	NA	CACNA1C;CACNA1C;CACNA1C;CACNA1C;CACNA1C;CACNA1C;CACNA1C;CACNA1C;CACNA1C;CACNA1C;CACNA1C;CACNA1C;CACNA1C;CACNA1C;CACNA1C;CACNA1C;CACNA1C;CACNA1C;CACNA1C;CACNA1C;CACNA1C;CACNA1C;CACNA1C	NM_001129844;NM_001129827;NM_001129839;NM_001129834;NM_001129841;NM_000719;NM_001129830;NM_001167625;NM_001129843;NM_001167624;NM_001129835;NM_001129837;NM_001167623;NM_001129840;NM_199460;NM_001129833;NM_001129832;NM_001129829;NM_001129846;NM_001129836;NM_001129838;NM_001129831;NM_001129842	Body;Body;Body;Body;Body;Body;Body;Body;Body;Body;Body;Body;Body;Body;Body;Body;Body;Body;Body;Body;Body;Body;Body					NA	12:2604363-2604528	12:2733498-2734447	Unclassified_Cell_type_specific	NA
cg14349078	-0.0278676	0.00521698	-5.34173	9.20662e-08	-0.039954	0.00506119	-7.8942	2.9219e-15	-0.034094	0.00363263	-9.38549	6.26251e-21	0.250954	-0.034094	0.00363263	3.49629e-18	37	9	78547359	9	77737179	F			NA	NA	PCSK5	NM_006200	Body					TRUE				NA
cg02361903	-0.0128494	0.00367638	-3.49513	0.000473829	-0.0307192	0.00325419	-9.43989	3.73186e-21	-0.0228688	0.00243672	-9.38511	6.28503e-21	0.00132872	-0.0228688	0.00243672	3.50448e-18	37	1	110452616	1	110254139	R			NA	NA	CSF1;CSF1;CSF1;CSF1	NM_172212;NM_000757;NM_172211;NM_172210	TSS1500;TSS1500;TSS1500;TSS1500	chr1:110453143-110453889	N_Shore			NA		1:110452587-110452712	Unclassified_Cell_type_specific	NA
cg25114611	-0.0141479	0.00338774	-4.1762	2.96417e-05	-0.024827	0.00284225	-8.73497	2.43721e-18	-0.0204154	0.00217742	-9.37595	6.85529e-21	0.0541542	-0.0204154	0.00217742	3.81767e-18	37	6	35696870	6	35804848	R			NA	NA	FKBP5;LOC285847	NM_001145775;NR_027117	TSS1500;Body	chr6:35695725-35696156	S_Shore			NA		6:35695296-35697254	Promoter_Associated	NA
cg08958168	-0.0185658	0.00293766	-6.31993	2.61677e-10	-0.0248546	0.00352202	-7.05692	1.7024e-12	-0.0211459	0.00225594	-9.37344	7.02058e-21	0.390587	-0.0211459	0.00225594	3.90483e-18	37	16	68001415	16	66558916	R			NA	NA	SLC12A4;SLC12A4;SLC12A4;SLC12A4	NM_001145961;NM_001145962;NM_005072;NM_001145964	Body;Body;Body;TSS1500	chr16:68001916-68002462	N_Shore		RDMR	NA				NA
cg19377250	-0.0224056	0.00353062	-6.34606	2.209e-10	-0.0294053	0.00419377	-7.01166	2.35506e-12	-0.0253089	0.00270092	-9.37046	7.2217e-21	0.442567	-0.0253089	0.00270092	4.01169e-18	37	7	100463206	7	100301142	F			NA	NA	SLC12A9	NM_020246	Body	chr7:100463758-100464146	N_Shore		CDMR	NA				NA
cg02699834	-0.0131577	0.00300444	-4.37943	1.18992e-05	-0.0226897	0.00263203	-8.62064	6.6582e-18	-0.0185508	0.00197978	-9.37016	7.2426e-21	0.0579899	-0.0185508	0.00197978	4.01829e-18	37	12	53039430	12	51325697	R			NA	NA	KRT2	NM_000423	Body					NA		12:53039135-53039714	Unclassified_Cell_type_specific	NA
cg27467282	-0.0159082	0.00355256	-4.47795	7.53635e-06	-0.0272253	0.00317968	-8.56228	1.10655e-17	-0.0221917	0.00236927	-9.36644	7.50169e-21	0.0597723	-0.0221917	0.00236927	4.15686e-18	37	13	52116184	13	51014185	R			NA	NA								TRUE				NA
cg03781224	-0.0117066	0.00297386	-3.93651	8.26759e-05	-0.0197733	0.00225521	-8.76784	1.82129e-18	-0.0168281	0.00179695	-9.36481	7.61857e-21	0.0967437	-0.0168281	0.00179695	4.21638e-18	37	3	127481599	3	128964289	F			NA	NA	MGLL;MGLL	NM_007283;NM_001003794	Body;Body					TRUE		3:127481470-127481797	Unclassified_Cell_type_specific	NA
cg18621256	-0.0193959	0.00333243	-5.82035	5.87236e-09	-0.0218067	0.00296541	-7.35369	1.92805e-13	-0.0207414	0.0022153	-9.36276	7.76829e-21	0.864123	-0.0207414	0.0022153	4.29391e-18	37	10	119221444	10	119211434	R			NA	NA								TRUE				TRUE
cg02097429	-0.0219857	0.00453197	-4.85124	1.22693e-06	-0.0412373	0.00484315	-8.51455	1.67235e-17	-0.0309732	0.00330913	-9.35991	7.98055e-21	0.014815	-0.0309732	0.00330913	4.40577e-18	37	16	27210995	16	27118496	F			NA	NA				chr16:27214772-27215678	N_Shelf			NA				NA
cg15581429	-0.0202804	0.00325708	-6.22656	4.76797e-10	-0.025241	0.00357363	-7.06313	1.62788e-12	-0.0225313	0.00240725	-9.35977	7.99088e-21	0.590803	-0.0225313	0.00240725	4.40601e-18	37	19	39369353	19	44061193	F	rs2015		NA	NA	SIRT2;SIRT2;RINL	NM_012237;NM_030593;NM_198445	3'UTR;3'UTR;TSS1500					NA		19:39368503-39369512	Promoter_Associated	NA
cg23829395	-0.0179506	0.00443417	-4.04823	5.16057e-05	-0.0354836	0.00397173	-8.93405	4.10677e-19	-0.0276788	0.00295847	-9.35578	8.29847e-21	0.0130699	-0.0276788	0.00295847	4.56995e-18	37	12	46796953	12	45083220	R			NA	NA								TRUE				NA
cg03010887	-0.0293405	0.00505746	-5.80144	6.57485e-09	-0.0431957	0.00571395	-7.55968	4.04051e-14	-0.0354268	0.0037871	-9.35461	8.39109e-21	0.192355	-0.0354268	0.0037871	4.61526e-18	37	16	85600235	16	84157736	F			NA	NA								NA	16:84157503-84158319			NA
cg23919844	-0.0330381	0.00606571	-5.4467	5.13131e-08	-0.0659918	0.00796946	-8.28059	1.2257e-16	-0.0451258	0.00482669	-9.34924	8.82829e-21	0.00445729	-0.0451258	0.00482669	4.84973e-18	37	13	111819481	13	110617482	R			NA	NA	ARHGEF7;ARHGEF7;ARHGEF7;ARHGEF7	NM_001113511;NM_003899;NM_001113512;NM_145735	Body;5'UTR;Body;Body					TRUE		13:111819284-111819500	Unclassified_Cell_type_specific	NA
cg08298946	-0.0151092	0.00413936	-3.65014	0.000262099	-0.0361787	0.00385797	-9.37766	6.74517e-21	-0.0263844	0.00282223	-9.34876	8.868e-21	0.000975697	-0.0263844	0.00282223	4.86555e-18	37	12	13301010	12	13192277	R			NA	NA								TRUE				NA
cg08439276	-0.0246284	0.00451591	-5.45369	4.93342e-08	-0.0377374	0.00480873	-7.84769	4.2377e-15	-0.0307716	0.00329188	-9.34773	8.95483e-21	0.138835	-0.0307716	0.00329188	4.90715e-18	37	2	68937224	2	68790728	F			NA	NA								TRUE		2:68936008-68937357	Unclassified	NA
cg02950701	-0.0156135	0.00390673	-3.99657	6.42672e-05	-0.0260576	0.00299281	-8.70672	3.12806e-18	-0.0221951	0.0023758	-9.34215	9.44002e-21	0.105201	-0.0221951	0.0023758	5.16667e-18	37	10	35656925	10	35696931	F			NA	NA	CCNY;CCNY	NM_145012;NM_181698	Body;5'UTR					TRUE				NA
cg20898358	-0.0247712	0.00396066	-6.25431	3.99284e-10	-0.0410686	0.00560504	-7.32709	2.3521e-13	-0.0301987	0.0032346	-9.33615	9.9897e-21	0.0596421	-0.0301987	0.0032346	5.46081e-18	37	17	16947406	17	16888131	F			NA	NA	MPRIP;MPRIP	NM_015134;NM_201274	Body;Body	chr17:16945384-16946317	S_Shore		RDMR	NA		17:16946624-16947662	Promoter_Associated_Cell_type_specific	NA
cg03739378	-0.0126121	0.00348319	-3.62085	0.000293638	-0.0234656	0.00262121	-8.95222	3.48404e-19	-0.0195415	0.00209442	-9.33027	1.05602e-20	0.045075	-0.0195415	0.00209442	5.76559e-18	37	7	105295865	7	105083101	R			NA	NA	ATXN7L1;ATXN7L1	NM_020725;NM_138495	Body;Body					TRUE				NA
cg07944862	-0.0130907	0.00322602	-4.05783	4.95302e-05	-0.0359757	0.00375236	-9.5875	9.02463e-22	-0.0228169	0.00244625	-9.3273	1.08599e-20	2.26857e-05	-0.0228169	0.00244625	5.92196e-18	37	17	38501174	17	35754700	R			NA	NA	RARA;RARA;RARA;RARA	NM_001145301;NM_000964;NM_001024809;NM_001145302	Body;Body;Body;Body	chr17:38501396-38501839	N_Shore			TRUE		17:38500943-38502323	Unclassified	NA
cg19699090	-0.0185566	0.00405288	-4.57864	4.68015e-06	-0.028836	0.00345307	-8.35083	6.77844e-17	-0.0245126	0.00262843	-9.32593	1.1001e-20	0.15511	-0.0245126	0.00262843	5.99158e-18	37	6	36808894	6	36916872	R		rs55729134	NA	NA				chr6:36806881-36807217	S_Shore			NA				TRUE
cg25157472	-0.0157866	0.00295612	-5.34031	9.27879e-08	-0.0242248	0.00307026	-7.89017	3.01786e-15	-0.0198459	0.0021295	-9.31954	1.16848e-20	0.14087	-0.0198459	0.0021295	6.35622e-18	37	3	12996362	3	12971362	R			NA	NA	IQSEC1;IQSEC1	NM_001134382;NM_014869	Body;Body					TRUE		3:12996265-12996417	Unclassified_Cell_type_specific	TRUE
cg03796381	-0.0227313	0.00466372	-4.87406	1.09326e-06	-0.0332613	0.00409543	-8.12157	4.60196e-16	-0.0286766	0.00307732	-9.31869	1.17783e-20	0.237123	-0.0286766	0.00307732	6.3993e-18	37	15	36650033	15	34437325	R			NA	NA								TRUE				NA
cg15677434	-0.0171068	0.00467554	-3.65878	0.000253422	-0.0275724	0.00314585	-8.76469	1.87293e-18	-0.024311	0.00261006	-9.31437	1.22683e-20	0.178262	-0.024311	0.00261006	6.65738e-18	37	1	206226009	1	204392632	R			NA	NA	AVPR1B	NM_000707	Body	chr1:206223537-206224028	S_Shore			NA				NA
cg03450842	-0.0178422	0.0037091	-4.81038	1.50646e-06	-0.0325274	0.00385838	-8.43032	3.4472e-17	-0.0248952	0.00267395	-9.31028	1.27495e-20	0.0231827	-0.0248952	0.00267395	6.91008e-18	37	10	80834947	10	80504953	F	rs7082178		NA	NA	ZMIZ1	NM_020338	5'UTR					TRUE				NA
cg09704401	-0.014967	0.00352672	-4.24388	2.19687e-05	-0.0299067	0.0033884	-8.82622	1.08276e-18	-0.0227356	0.00244339	-9.30491	1.34111e-20	0.0094128	-0.0227356	0.00244339	7.25986e-18	37	2	64996998	2	64850502	F			NA	NA				chr2:64994988-64995561	S_Shore			TRUE				NA
cg02056751	-0.0222485	0.0036312	-6.12703	8.95361e-10	-0.0321622	0.00446197	-7.20807	5.67521e-13	-0.0261983	0.00281642	-9.30199	1.37843e-20	0.226538	-0.0261983	0.00281642	7.45279e-18	37	11	2320647	11	2277223	F			NA	NA	C11orf21;C11orf21	NR_024621;NM_001142946	Body;3'UTR					NA		11:2320408-2320808	Unclassified_Cell_type_specific	TRUE
cg08376310	-0.0221406	0.00368453	-6.00908	1.86582e-09	-0.0292066	0.00404719	-7.21651	5.3338e-13	-0.0253429	0.00272457	-9.30163	1.38308e-20	0.434586	-0.0253429	0.00272457	7.46888e-18	37	11	2858621	11	2815197	F	rs74046911		NA	NA	KCNQ1;KCNQ1	NM_000218;NM_181798	Body;Body				DMR	TRUE				TRUE
cg12449049	-0.0180618	0.00457679	-3.9464	7.93353e-05	-0.032648	0.00372021	-8.77585	1.69616e-18	-0.0268449	0.00288682	-9.29912	1.41609e-20	0.0469827	-0.0268449	0.00288682	7.6379e-18	37	6	25088999	6	25196978	F	rs76187830		NA	NA	CMAH	NR_002174	Body					TRUE				NA
cg12829455	-0.0105944	0.00332598	-3.18534	0.00144584	-0.0311637	0.00317529	-9.81446	9.75612e-23	-0.0213556	0.00229669	-9.2984	1.42579e-20	4.51783e-05	-0.0213556	0.00229669	7.6809e-18	37	3	51391213	3	51366253	R			NA	NA	DOCK3	NM_004947	Body					TRUE				NA
cg20091689	-0.0194021	0.00417996	-4.64169	3.45569e-06	-0.0420992	0.00478206	-8.80358	1.32517e-18	-0.0292326	0.00314715	-9.28859	1.56345e-20	0.0016863	-0.0292326	0.00314715	8.4123e-18	37	2	97524862	2	96888589	F			NA	NA	ANKRD39	NM_016466	TSS1500	chr2:97523356-97524186	S_Shore			NA		2:97524797-97525033	Unclassified_Cell_type_specific	TRUE
cg25317746	-0.0235019	0.00449973	-5.22295	1.76091e-07	-0.0315417	0.0040495	-7.78905	6.75146e-15	-0.0279441	0.00301006	-9.28357	1.63892e-20	0.41398	-0.0279441	0.00301006	8.80775e-18	37	6	32192024	6	32300002	F	rs11757249		NA	NA	NOTCH4	NM_004557	TSS200					TRUE				NA
cg00316080	-0.0216699	0.00364441	-5.94606	2.74671e-09	-0.0265343	0.00369287	-7.18529	6.70658e-13	-0.02407	0.00259395	-9.27928	1.70633e-20	0.644347	-0.02407	0.00259395	9.15901e-18	37	3	124866646	3	126349336	R			NA	NA	SLC12A8	NM_024628	Body					TRUE				NA
cg03164800	-0.00722325	0.00233069	-3.09918	0.00194055	-0.0119386	0.00133872	-8.91792	4.75121e-19	-0.0107688	0.00116085	-9.27667	1.74866e-20	0.214623	-0.0107688	0.00116085	9.3749e-18	37	4	80836552	4	81055576	R			NA	NA	ANTXR2	NM_058172	Body					TRUE				NA
cg16402875	-0.0124498	0.00272792	-4.56386	5.02215e-06	-0.0229155	0.00268795	-8.52528	1.52441e-17	-0.0177599	0.00191464	-9.27584	1.76226e-20	0.0238967	-0.0177599	0.00191464	9.43648e-18	37	7	29229717	7	29196242	R			NA	NA				chr7:29233704-29235046	N_Shelf			NA		7:29228464-29230305	Unclassified	TRUE
cg03661409	-0.0205632	0.00417758	-4.92227	8.55465e-07	-0.0337955	0.00413799	-8.16712	3.15835e-16	-0.0272423	0.0029399	-9.26642	1.92507e-20	0.0794937	-0.0272423	0.0029399	1.02959e-17	37	2	191812319	2	191520564	F	rs16833092		NA	NA	GLS	NM_014905	Body					TRUE				NA
cg03149958	-0.0249496	0.00475129	-5.25113	1.51171e-07	-0.0359415	0.00460092	-7.81179	5.63794e-15	-0.0306222	0.00330522	-9.2648	1.95452e-20	0.251322	-0.0306222	0.00330522	1.04408e-17	37	6	36326677	6	36434655	R			NA	NA								TRUE		6:36325945-36326687	Unclassified_Cell_type_specific	NA
cg05957749	-0.0118761	0.00398995	-2.9765	0.00291559	-0.0356314	0.00363015	-9.81543	9.6628e-23	-0.0248729	0.00268511	-9.26328	1.98254e-20	6.14713e-05	-0.0248729	0.00268511	1.05779e-17	37	1	39875787	1	39648374	F	rs78977029		NA	NA	KIAA0754;KIAA0754;MACF1;MACF1	NM_015038;NM_015038;NM_012090;NM_033044	5'UTR;1stExon;Body;Body	chr1:39874018-39875239	S_Shore		RDMR	NA				NA
cg10773745	-0.00986993	0.0019289	-5.11687	3.10649e-07	-0.00921393	0.00119292	-7.72382	1.12893e-14	-0.00939542	0.00101457	-9.26046	2.03554e-20	0.959031	-0.00939542	0.00101457	1.08477e-17	37	12	123633142	12	122199095	F			NA	NA				chr12:123634826-123636176	N_Shore		CDMR	NA		12:123633023-123634606	Unclassified	NA
cg08037727	-0.0188245	0.00368364	-5.11029	3.21667e-07	-0.0290032	0.00364455	-7.95796	1.74903e-15	-0.0239681	0.0025908	-9.25125	2.21873e-20	0.145263	-0.0239681	0.0025908	1.18098e-17	37	3	194877199	3	196358488	F			NA	NA	C3orf21	NM_152531	Body					NA	3:196358368-196358659			NA
cg15690822	-0.0268652	0.00562082	-4.77959	1.75654e-06	-0.033505	0.00420262	-7.9724	1.55623e-15	-0.0311241	0.00336583	-9.24708	2.30699e-20	0.639207	-0.0311241	0.00336583	1.22649e-17	37	17	33391738	17	30415851	R			NA	NA	RFFL;RFFL	NM_057178;NM_001017368	5'UTR;TSS1500					NA				NA
cg04500377	-0.0125301	0.00342939	-3.65373	0.000258455	-0.0291416	0.0031656	-9.20571	3.39419e-20	-0.0214992	0.00232609	-9.24264	2.40489e-20	0.0017745	-0.0214992	0.00232609	1.27701e-17	37	8	38090208	8	38209365	F			NA	NA	DDHD2;DDHD2;DDHD2	NM_001164232;NM_015214;NM_001164234	5'UTR;5'UTR;5'UTR	chr8:38088735-38089956	S_Shore		RDMR	NA				NA
cg03718845	-0.0235448	0.00539108	-4.36736	1.25757e-05	-0.0479498	0.0054872	-8.73847	2.36279e-18	-0.0355316	0.0038456	-9.23955	2.47532e-20	0.006521	-0.0355316	0.0038456	1.31285e-17	37	2	85640001	2	85493512	F	rs72831569		NA	NA				chr2:85640969-85641259	N_Shore			NA				NA
cg21548464	-0.00153079	0.00142262	-1.07603	0.281912	-0.00428133	0.000457596	-9.35614	8.27026e-21	-0.00402343	0.000435615	-9.23621	2.55387e-20	0.183813	-0.00402343	0.000435615	1.35252e-17	37	13	50707937	13	49605938	F			NA	NA				chr13:50707585-50708019	Island		RDMR	TRUE	13:49605210-49605982			NA
cg08263205	-0.0196935	0.00333089	-5.91238	3.372e-09	-0.0234213	0.0032801	-7.1404	9.30566e-13	-0.021586	0.00233713	-9.23611	2.5562e-20	0.72765	-0.021586	0.00233713	1.35252e-17	37	1	175854934	1	174121557	F			NA	NA								TRUE				NA
cg21858516	-0.0170739	0.00425602	-4.01171	6.02817e-05	-0.0350649	0.00394994	-8.87732	6.84914e-19	-0.0267395	0.0028952	-9.23582	2.56304e-20	0.00822929	-0.0267395	0.0028952	1.35454e-17	37	14	59103353	14	58173106	F			NA	NA	DACT1;DACT1	NM_016651;NM_001079520	TSS1500;TSS1500	chr14:59104299-59105577	N_Shore		RDMR	NA				NA
cg19638572	-0.0148082	0.00439037	-3.37287	0.000743879	-0.0346868	0.00374628	-9.25901	2.06338e-20	-0.0263113	0.0028498	-9.23268	2.6394e-20	0.00265434	-0.0263113	0.0028498	1.39324e-17	37	1	206733139	1	204799762	R			NA	NA	RASSF5;RASSF5;RASSF5	NM_182663;NM_182665;NM_182664	Body;Body;Body	chr1:206730397-206730908	S_Shelf			NA		1:206733129-206733246	Promoter_Associated_Cell_type_specific	NA
cg11466832	-0.0181395	0.00388614	-4.66773	3.0454e-06	-0.0324844	0.00387578	-8.38137	5.23142e-17	-0.0253311	0.00274425	-9.23061	2.691e-20	0.0328597	-0.0253311	0.00274425	1.41879e-17	37	2	11885560	2	11803011	R			NA	NA	LPIN1	NM_145693	TSS1500	chr2:11886249-11887207	N_Shore			TRUE		2:11884075-11886107	Unclassified	NA
cg13788891	-0.0174695	0.003805	-4.5912	4.40712e-06	-0.0239234	0.00294729	-8.11709	4.77493e-16	-0.0215033	0.00233005	-9.22866	2.7405e-20	0.406944	-0.0215033	0.00233005	1.44319e-17	37	22	47069632	22	45448296	F			NA	NA	GRAMD4	NM_015124	Body	chr22:47069523-47069800	Island			NA	22:45448197-45448712			NA
cg05201185	-0.0194813	0.00407996	-4.77488	1.79818e-06	-0.0320739	0.00390964	-8.20379	2.3292e-16	-0.0260459	0.00282282	-9.22689	2.78593e-20	0.0834892	-0.0260459	0.00282282	1.46538e-17	37	6	30459139	6	30567118	F	rs62621992		NA	NA	HLA-E	NM_005516	Body	chr6:30457369-30458175	S_Shore			NA				NA
cg16234490	-0.01813	0.00336401	-5.3894	7.06928e-08	-0.0277604	0.00358821	-7.73655	1.0215e-14	-0.022635	0.00245415	-9.22313	2.88542e-20	0.147071	-0.022635	0.00245415	1.51592e-17	37	4	77138082	4	77357106	R			NA	NA				chr4:77134566-77135377	S_Shelf			NA				NA
cg08531489	-0.0152178	0.0025246	-6.02778	1.66228e-09	-0.0176896	0.00252175	-7.01481	2.30265e-12	-0.0164551	0.00178415	-9.2229	2.89183e-20	0.786684	-0.0164551	0.00178415	1.5175e-17	37	17	42189331	17	39544857	R			NA	NA	HDAC5;HDAC5	NM_001015053;NM_005474	Body;Body					TRUE		17:42189058-42189454	Unclassified_Cell_type_specific	NA
cg12371924	-0.025029	0.00571625	-4.37858	1.19457e-05	-0.0439848	0.00518947	-8.47577	2.33525e-17	-0.0354204	0.00384228	-9.21859	3.01032e-20	0.0490887	-0.0354204	0.00384228	1.57782e-17	37	12	25102469	12	24993736	F			NA	NA	BCAT1	NM_005504	TSS200	chr12:25101607-25102073	S_Shore			NA		12:25101345-25102494	Promoter_Associated	NA
cg02852238	-0.019776	0.00359334	-5.50353	3.72263e-08	-0.0261394	0.00348377	-7.5032	6.22786e-14	-0.0230562	0.00250124	-9.21793	3.02885e-20	0.445622	-0.0230562	0.00250124	1.58566e-17	37	15	42174934	15	39962226	R			NA	NA	SPTBN5	NM_016642	Body	chr15:42174084-42174855	S_Shore			NA				TRUE
cg03485669	-0.0226294	0.00474341	-4.77071	1.83578e-06	-0.0326312	0.0040552	-8.04675	8.50219e-16	-0.0284079	0.00308233	-9.21636	3.07371e-20	0.276838	-0.0284079	0.00308233	1.60726e-17	37	8	13016635	8	13061006	R			NA	NA	DLC1	NM_182643	Body					TRUE				NA
cg11190278	-0.0168205	0.00446268	-3.76916	0.000163796	-0.0360962	0.00401081	-8.99973	2.26271e-19	-0.0274834	0.00298307	-9.21312	3.16793e-20	0.005741	-0.0274834	0.00298307	1.65459e-17	37	14	51252662	14	50322412	R			NA	NA	NIN;NIN;NIN;NIN	NM_182946;NM_016350;NM_020921;NM_182944	Body;Body;Body;Body					TRUE		14:51252371-51252683	Gene_Associated_Cell_type_specific	NA
cg22740603	-0.0125665	0.00338638	-3.7109	0.000206527	-0.0262198	0.00292556	-8.96231	3.17952e-19	-0.0203847	0.00221382	-9.2079	3.32567e-20	0.00952204	-0.0203847	0.00221382	1.73494e-17	37	6	33397959	6	33505937	F		rs75233757	NA	NA	SYNGAP1	NM_006772	Body	chr6:33396050-33396296	S_Shore			TRUE				NA
cg22637865	-0.0256974	0.00426786	-6.02114	1.7319e-09	-0.0284884	0.00408101	-6.98072	2.93661e-12	-0.0271553	0.00294955	-9.20659	3.36652e-20	0.894315	-0.0271553	0.00294955	1.75419e-17	37	22	43486524	22	41816468	F			NA	NA	TTLL1;TTLL1	NM_012263;NR_027779	TSS1500;TSS1500	chr22:43485057-43485545	S_Shore			NA				TRUE
cg26258437	-0.0113797	0.00278762	-4.08225	4.46025e-05	-0.0235914	0.00267112	-8.83204	1.02785e-18	-0.0177461	0.00192864	-9.20136	3.53442e-20	0.0067225	-0.0177461	0.00192864	1.83953e-17	37	4	57653406	4	57348163	R			NA	NA								TRUE				TRUE
cg15871086	-0.0169282	0.00349405	-4.84485	1.26708e-06	-0.0282071	0.00346382	-8.14336	3.84446e-16	-0.0226167	0.00245991	-9.1941	3.78141e-20	0.0722436	-0.0226167	0.00245991	1.96578e-17	37	18	56526595	18	54677575	F			NA	NA				chr18:56530395-56531288	N_Shelf			TRUE				NA
cg23887948	-0.0108678	0.00350516	-3.1005	0.00193193	-0.0270299	0.00288959	-9.35424	8.42043e-21	-0.0204904	0.00222963	-9.19003	3.92744e-20	0.00178355	-0.0204904	0.00222963	2.03931e-17	37	15	74494854	15	72281907	F			NA	NA	STRA6;STRA6;STRA6;STRA6;STRA6	NM_001142617;NM_001142618;NM_001142619;NM_022369;NM_001142620	5'UTR;5'UTR;5'UTR;5'UTR;5'UTR			low-CpG:72281833-72282584		TRUE				TRUE
cg00604410	-0.0241422	0.00406697	-5.93617	2.91766e-09	-0.0282873	0.00401218	-7.05036	1.78453e-12	-0.0262429	0.00285621	-9.18799	4.00237e-20	0.768576	-0.0262429	0.00285621	2.07581e-17	37	15	67417899	15	65204953	F			NA	NA	SMAD3;SMAD3	NM_001145102;NM_005902	TSS200;Body					NA				TRUE
cg20792833	-0.0121153	0.00275095	-4.40406	1.06243e-05	-0.0164811	0.00201925	-8.16202	3.29462e-16	-0.0149525	0.0016278	-9.18573	4.0875e-20	0.441148	-0.0149525	0.0016278	2.11749e-17	37	11	67205195	11	66961771	R			NA	TRUE	PTPRCAP	NM_005608	TSS200	chr11:67203319-67203662	S_Shore			NA		11:67203511-67205445	Promoter_Associated	NA
cg25618424	-0.027378	0.00479535	-5.70928	1.13454e-08	-0.0388053	0.00526629	-7.36861	1.7241e-13	-0.032558	0.00354565	-9.1825	4.21205e-20	0.276084	-0.032558	0.00354565	2.17948e-17	37	1	2989307	1	2979167	R			NA	NA	PRDM16;PRDM16	NM_022114;NM_199454	Body;Body	chr1:2990030-2990718	N_Shore			NA	1:2979167-2979278			NA
cg17439800	-0.0195402	0.00432786	-4.51498	6.33233e-06	-0.0271645	0.00335012	-8.10852	5.12383e-16	-0.0243078	0.00264916	-9.17565	4.48866e-20	0.378956	-0.0243078	0.00264916	2.31991e-17	37	1	208056493	1	206123116	R			NA	NA								NA		1:208056036-208057383	Promoter_Associated_Cell_type_specific	NA
cg07810884	-0.0134936	0.00365838	-3.68843	0.000225646	-0.0243867	0.0027947	-8.72607	2.63681e-18	-0.0203725	0.00222084	-9.17333	4.58617e-20	0.0608494	-0.0203725	0.00222084	2.36756e-17	37	19	16178099	19	16039099	F			NA	NA	TPM4	NM_001145160	TSS1500	chr19:16178396-16178609	N_Shore			NA		19:16177987-16178319	Unclassified_Cell_type_specific	TRUE
cg17573933	-0.0131084	0.00242101	-5.41443	6.14839e-08	-0.0195829	0.00256852	-7.62418	2.45596e-14	-0.0161544	0.00176176	-9.16949	4.75276e-20	0.185941	-0.0161544	0.00176176	2.45073e-17	37	17	46623780	17	43978779	F			NA	NA	HOXB2	NM_002145	TSS1500	chr17:46620367-46621373	S_Shelf			NA				NA
cg02423105	-0.0273746	0.00476885	-5.74029	9.4516e-09	-0.0382464	0.0052327	-7.30911	2.68911e-13	-0.0323074	0.00352469	-9.16602	4.90808e-20	0.307567	-0.0323074	0.00352469	2.52789e-17	37	20	58586819	20	58020214	R			NA	NA	CDH26;CDH26	NM_021810;NM_177980	Body;Body					NA				NA
cg01506917	-0.0218562	0.00471459	-4.63587	3.55441e-06	-0.0401763	0.00480671	-8.35837	6.35913e-17	-0.030839	0.00336582	-9.16242	5.07473e-20	0.0246777	-0.030839	0.00336582	2.6107e-17	37	6	42417086	6	42525064	R			NA	NA	TRERF1	NM_033502	5'UTR	chr6:42419510-42419743	N_Shelf			NA				NA
cg17601209	-0.00927026	0.00229287	-4.04308	5.27542e-05	-0.0131566	0.00157839	-8.33547	7.71932e-17	-0.0119071	0.00130012	-9.15845	5.26473e-20	0.377335	-0.0119071	0.00130012	2.70532e-17	37	1	3191678	1	3181538	R		rs75375178	NA	NA	PRDM16;PRDM16	NM_022114;NM_199454	Body;Body	chr1:3195376-3196052	N_Shelf			NA	1:3181475-3181562			NA
cg19230867	-0.0184117	0.00442336	-4.16236	3.14971e-05	-0.0329871	0.00386964	-8.52458	1.53361e-17	-0.0266682	0.00291246	-9.15659	5.35615e-20	0.0461761	-0.0266682	0.00291246	2.74913e-17	37	3	42103367	3	42078371	F	rs79512068		NA	NA								TRUE				TRUE
cg02131674	-0.0240897	0.00500019	-4.81775	1.45185e-06	-0.0406645	0.00500124	-8.13088	4.26176e-16	-0.0323754	0.00353604	-9.15582	5.39451e-20	0.0641554	-0.0323754	0.00353604	2.76563e-17	37	5	17341065	5	17394065	R			NA	NA								TRUE				NA
cg00390784	-0.0119906	0.0034378	-3.48786	0.000486906	-0.0247356	0.00276666	-8.9406	3.87051e-19	-0.0197258	0.00215537	-9.15193	5.59239e-20	0.0154393	-0.0197258	0.00215537	2.86379e-17	37	6	2682491	6	2627490	F			NA	NA	MYLK4	NM_001012418	Body	chr6:2685400-2685625	N_Shelf			NA				NA
cg11146034	-0.0224598	0.00447296	-5.02124	5.13384e-07	-0.0338799	0.00430767	-7.86503	3.69014e-15	-0.0283848	0.00310277	-9.1482	5.78884e-20	0.184342	-0.0283848	0.00310277	2.96098e-17	37	12	96590670	12	95114801	F			NA	NA	ELK3	NM_005230	5'UTR	chr12:96588665-96589145	S_Shore		RDMR	NA				NA
cg13551754	-0.0212634	0.00444378	-4.78499	1.70996e-06	-0.0391233	0.00473256	-8.26683	1.37572e-16	-0.0296318	0.00323951	-9.14702	5.85275e-20	0.0227245	-0.0296318	0.00323951	2.99024e-17	37	1	21619913	1	21492500	F			NA	NA	ECE1	NM_001113348	Body	chr1:21616380-21617101	S_Shelf			TRUE		1:21619659-21619996	Promoter_Associated	NA
cg09728487	-0.0219014	0.00455035	-4.81312	1.48593e-06	-0.0295082	0.00374278	-7.88405	3.16927e-15	-0.0264386	0.00289059	-9.14645	5.8836e-20	0.434549	-0.0264386	0.00289059	3.00256e-17	37	4	141079462	4	141298912	F			NA	NA				chr4:141071950-141075566	S_Shelf			NA				NA
cg26801613	-0.0185309	0.00440889	-4.20306	2.63326e-05	-0.0367795	0.00425215	-8.64961	5.16757e-18	-0.0279853	0.00306064	-9.14362	6.03977e-20	0.0118209	-0.0279853	0.00306064	3.07873e-17	37	1	87793510	1	87566098	R			NA	NA	LMO4	NM_006769	TSS1500	chr1:87793802-87795142	N_Shore			NA				NA
cg07586285	-0.0158089	0.00334651	-4.724	2.31255e-06	-0.0272661	0.00332936	-8.18959	2.6211e-16	-0.0215669	0.00236025	-9.13755	6.38818e-20	0.0525834	-0.0215669	0.00236025	3.2526e-17	37	1	200994978	1	199261601	F			NA	NA				chr1:200992282-200992839	S_Shelf			NA				TRUE
cg18436214	-0.0234539	0.00463496	-5.06023	4.18762e-07	-0.0468876	0.00568185	-8.25218	1.55537e-16	-0.0328171	0.00359154	-9.13733	6.40125e-20	0.00605589	-0.0328171	0.00359154	3.25554e-17	37	10	77268489	10	76938495	R			NA	NA								TRUE				NA
cg03443360	-0.0118114	0.00592508	-1.99347	0.0462105	-0.0367761	0.00383375	-9.59271	8.58042e-22	-0.0294088	0.00321873	-9.13675	6.43553e-20	0.00191732	-0.0294088	0.00321873	3.26924e-17	37	20	2902387	20	2850387	F	rs1077558		NA	NA	PTPRA;PTPRA;PTPRA	NM_080841;NM_002836;NM_080840	TSS1500;5'UTR;5'UTR					NA				NA
cg01256165	-0.0159018	0.00382088	-4.16181	3.15741e-05	-0.0382813	0.00424009	-9.02842	1.74162e-19	-0.0259309	0.00283844	-9.1356	6.50465e-20	0.000458772	-0.0259309	0.00283844	3.30059e-17	37	20	62716606	20	62187050	R			NA	NA	OPRL1;C20orf201;OPRL1	NM_000913;NM_001007125;NM_182647	5'UTR;TSS1500;5'UTR	chr20:62718472-62719016	N_Shore			NA				NA
cg00460983	-0.0182733	0.00429124	-4.25828	2.06005e-05	-0.0309864	0.00369507	-8.38589	5.03446e-17	-0.0255736	0.00280006	-9.13324	6.64793e-20	0.0804601	-0.0255736	0.00280006	3.36946e-17	37	10	91133941	10	91123921	F			NA	NA								TRUE				TRUE
cg03779937	-0.027583	0.00516247	-5.34299	9.14238e-08	-0.0344744	0.00461281	-7.47362	7.80165e-14	-0.031415	0.00343972	-9.133	6.66242e-20	0.60931	-0.031415	0.00343972	3.37296e-17	37	2	173319893	2	173028139	F	rs77167534		NA	NA	ITGA6;ITGA6	NM_001079818;NM_000210	Body;Body					TRUE				NA
cg12055515	-0.0149516	0.00395004	-3.78517	0.000153606	-0.0300305	0.003413	-8.79888	1.3819e-18	-0.0235851	0.00258252	-9.13259	6.6882e-20	0.0154243	-0.0235851	0.00258252	3.37983e-17	37	2	66735203	2	66588707	F			NA	NA	MEIS1	NM_002398	Body					TRUE				NA
cg09635866	-0.0225016	0.00422715	-5.32312	1.02004e-07	-0.0262365	0.00352085	-7.45175	9.21089e-14	-0.0247067	0.00270535	-9.13254	6.69116e-20	0.79417	-0.0247067	0.00270535	3.37983e-17	37	16	85519243	16	84076744	R			NA	NA				chr16:85519109-85519357	Island			NA	16:84076562-84076810			NA
cg00423486	-0.0135768	0.00316458	-4.29023	1.78486e-05	-0.0247684	0.00292511	-8.46749	2.50728e-17	-0.019612	0.00214804	-9.13017	6.83913e-20	0.0343118	-0.019612	0.00214804	3.45066e-17	37	1	8491132	1	8413719	R			NA	NA	RERE;RERE	NM_012102;NM_001042681	Body;Body					NA		1:8491122-8491432	Promoter_Associated_Cell_type_specific	NA
cg03586240	-0.0256762	0.00521587	-4.92272	8.53503e-07	-0.0432939	0.00538562	-8.03881	9.07162e-16	-0.0342031	0.00374675	-9.12873	6.93059e-20	0.0632336	-0.0342031	0.00374675	3.49285e-17	37	7	1966361	7	1932887	F			NA	NA	MAD1L1;MAD1L1;MAD1L1	NM_003550;NM_001013837;NM_001013836	Body;Body;Body	chr7:1967664-1967994	N_Shore			NA				NA
cg04847110	-0.0115166	0.00301898	-3.81473	0.000136331	-0.0247691	0.00278348	-8.89862	5.65475e-19	-0.0186798	0.00204641	-9.12808	6.97248e-20	0.00547345	-0.0186798	0.00204641	3.50999e-17	37	15	40620444	15	38407736	F		rs11411062	NA	NA				chr15:40615099-40616913	S_Shelf			TRUE				NA
cg00174992	-0.0223696	0.00352145	-6.35238	2.12014e-10	-0.0251437	0.00382395	-6.57532	4.85501e-11	-0.0236426	0.00259039	-9.12703	7.04037e-20	0.867288	-0.0236426	0.00259039	3.54017e-17	37	2	169659121	2	169367367	F			NA	NA	NOSTRIN;NOSTRIN;NOSTRIN;NOSTRIN;NOSTRIN;NOSTRIN;NOSTRIN	NM_001171631;NM_052946;NM_001039724;NM_001039724;NM_001171632;NM_052946;NM_001171632	5'UTR;5'UTR;1stExon;5'UTR;5'UTR;1stExon;1stExon					TRUE				NA
cg00962903	-0.0202769	0.00347188	-5.84034	5.20956e-09	-0.0251381	0.00355314	-7.07488	1.49577e-12	-0.0226513	0.00248322	-9.12173	7.39351e-20	0.619549	-0.0226513	0.00248322	3.71311e-17	37	3	168863028	3	170345722	R			NA	NA	MECOM;MECOM;MECOM;MECOM;MECOM;MECOM	NM_001163999;NM_004991;NM_001105077;NM_001164000;NM_001105078;NM_005241	5'UTR;Body;5'UTR;5'UTR;5'UTR;5'UTR	chr3:168864030-168864449	N_Shore			NA				NA
cg18133072	-0.0146612	0.00296241	-4.94907	7.45697e-07	-0.0193605	0.00249563	-7.75774	8.64569e-15	-0.0174098	0.00190863	-9.12162	7.40097e-20	0.479066	-0.0174098	0.00190863	3.71311e-17	37	1	28287782	1	28160369	F			NA	NA	XKR8	NM_018053	Body	chr1:28286019-28286838	S_Shore			NA		1:28287754-28288358	Promoter_Associated	TRUE
cg12524640	-0.0167084	0.00418677	-3.99075	6.58642e-05	-0.0276007	0.00326507	-8.45332	2.83142e-17	-0.0234815	0.0025747	-9.12009	7.50652e-20	0.121924	-0.0234815	0.0025747	3.76183e-17	37	1	2983056	1	2972916	R			NA	NA	FLJ42875;FLJ42875	NR_024371;NR_015440	Body;Body	chr1:2983925-2987962	N_Shore			NA		1:2983046-2983167	Unclassified_Cell_type_specific	TRUE
cg05991401	-0.0144369	0.00272086	-5.30601	1.12051e-07	-0.0203127	0.00268228	-7.57292	3.64936e-14	-0.0174167	0.00191015	-9.11799	7.65314e-20	0.306498	-0.0174167	0.00191015	3.831e-17	37	17	72741152	17	70252747	F			NA	NA	RAB37;RAB37;RAB37;RAB37	NM_001006638;NM_175738;NM_001163990;NM_001163989	Body;Body;Body;Body	chr17:72744428-72745952	N_Shelf			NA		17:72740505-72741221	Promoter_Associated	NA
cg01635555	-0.0225002	0.0065413	-3.43971	0.000582329	-0.0455629	0.0051277	-8.88564	6.3556e-19	-0.036785	0.00403557	-9.1152	7.85284e-20	0.0212865	-0.036785	0.00403557	3.92655e-17	37	16	73101264	16	71658765	R			NA	NA				chr16:73099812-73100791	S_Shore		RDMR	NA				NA
cg08021532	-0.0188977	0.00595501	-3.17341	0.00150659	-0.0311372	0.00356887	-8.72468	2.66937e-18	-0.0279029	0.00306122	-9.11496	7.86996e-20	0.211393	-0.0279029	0.00306122	3.9307e-17	37	16	50321878	16	48879379	R		rs11644926	NA	NA	ADCY7;ADCY7	NM_001114;NM_001114	5'UTR;1stExon					NA				NA
cg01856529	-0.0182677	0.0037243	-4.905	9.34263e-07	-0.0277157	0.00350849	-7.89959	2.79821e-15	-0.0232733	0.00255377	-9.11334	7.98847e-20	0.181806	-0.0232733	0.00255377	3.98542e-17	37	12	54653091	12	52939358	F			NA	NA	CBX5;CBX5;CBX5;CBX5	NM_001127322;NM_001127321;NM_001127322;NM_012117	1stExon;5'UTR;5'UTR;5'UTR					TRUE				TRUE
cg04774505	-0.014327	0.00335138	-4.27494	1.91193e-05	-0.0277082	0.00324315	-8.54361	1.30095e-17	-0.0212371	0.00233058	-9.11239	8.05853e-20	0.0163046	-0.0212371	0.00233058	4.01588e-17	37	14	24549943	14	23619783	F			NA	NA	NRL	NM_006177	3'UTR	chr14:24550317-24551148	N_Shore			NA				TRUE
cg13732465	-0.0159465	0.00334426	-4.76832	1.85766e-06	-0.0286234	0.00349322	-8.19399	2.527e-16	-0.0220089	0.00241569	-9.11081	8.17722e-20	0.0321992	-0.0220089	0.00241569	4.07047e-17	37	9	139549756	9	138669577	F			NA	NA				chr9:139551254-139551559	N_Shore			NA				NA
cg15016701	-0.0165211	0.00329953	-5.00712	5.52513e-07	-0.0214898	0.00279379	-7.69196	1.44901e-14	-0.019415	0.00213214	-9.10586	8.55847e-20	0.516666	-0.019415	0.00213214	4.2555e-17	37	12	63211683	12	61497950	R			NA	NA	PPM1H	NM_020700	Body					TRUE		12:63211270-63211819	Unclassified_Cell_type_specific	NA
cg14203426	-0.0166784	0.00287701	-5.79712	6.74654e-09	-0.0128155	0.00180185	-7.11238	1.14059e-12	-0.0139038	0.00152708	-9.10481	8.6416e-20	0.523381	-0.0139038	0.00152708	4.29204e-17	37	7	101723947	7	101510667	F			NA	NA	CUX1;CUX1;CUX1	NM_181500;NM_181552;NM_001913	Body;Body;Body					NA	7:101510465-101510702			NA
cg21369812	-0.0128756	0.0031796	-4.04944	5.13396e-05	-0.0279458	0.00317041	-8.81455	1.20169e-18	-0.0204325	0.00224506	-9.10108	8.9437e-20	0.00358038	-0.0204325	0.00224506	4.43714e-17	37	10	73471699	10	73141705	R			NA	NA	C10orf105;C10orf105;CDH23	NM_001164375;NM_001168390;NM_022124	3'UTR;3'UTR;Body					NA				NA
cg09598552	-0.0159707	0.00357202	-4.47105	7.78347e-06	-0.0337725	0.00392402	-8.60663	7.52429e-18	-0.0240375	0.00264149	-9.09997	9.03565e-20	0.00359779	-0.0240375	0.00264149	4.47777e-17	37	10	73417893	10	73087899	F			NA	NA	CDH23	NM_022124	Body					TRUE				NA
cg26971042	-0.0115591	0.00283765	-4.0735	4.63127e-05	-0.0218927	0.00255298	-8.57533	9.88016e-18	-0.0172701	0.00189792	-9.09949	9.07549e-20	0.025618	-0.0172701	0.00189792	4.49252e-17	37	15	70387217	15	68174271	R			NA	NA	TLE3;TLE3;TLE3	NM_001105192;NM_020908;NM_005078	Body;Body;Body	chr15:70387929-70393206	N_Shore			NA				NA
cg00237876	-0.0178368	0.00451932	-3.9468	7.92026e-05	-0.0391443	0.00441577	-8.86465	7.67426e-19	-0.0287374	0.00315839	-9.09875	9.13749e-20	0.00339314	-0.0287374	0.00315839	4.51819e-17	37	17	41924043	17	39279569	F	rs76381914	rs71382999	NA	NA	CD300LG;CD300LG;CD300LG;CD300LG	NM_001168323;NM_001168322;NM_001168324;NM_145273	TSS1500;TSS1500;TSS1500;TSS1500					TRUE		17:41923523-41924572	Unclassified	NA
cg23731595	-0.0278407	0.00367368	-7.57842	3.49792e-14	-0.0299266	0.00594568	-5.03334	4.82002e-07	-0.028417	0.00312524	-9.09274	9.65756e-20	0.95644	-0.028417	0.00312524	4.77005e-17	37	10	30346789	10	30386795	R			NA	NA	KIAA1462	NM_020848	5'UTR	chr10:30347599-30348416	N_Shore		CDMR	TRUE				NA
cg11274172	-0.0137914	0.00397071	-3.47328	0.00051414	-0.0294862	0.00329997	-8.9353	4.06073e-19	-0.0230745	0.00253792	-9.09188	9.73378e-20	0.00984828	-0.0230745	0.00253792	4.80237e-17	37	11	75736215	11	75413863	F			NA	NA	UVRAG	NM_003369	Body					TRUE				NA
cg20542619	-0.0109174	0.00343509	-3.17819	0.00148198	-0.032017	0.00334183	-9.58066	9.64298e-22	-0.0217575	0.00239532	-9.08331	1.05326e-19	6.17932e-05	-0.0217575	0.00239532	5.19076e-17	37	18	77289104	18	75390092	F	rs1804953		NA	NA	NFATC1;NFATC1;NFATC1;NFATC1	NM_172388;NM_172387;NM_172389;NM_006162	3'UTR;3'UTR;3'UTR;3'UTR	chr18:77289018-77289464	Island			NA	18:75389970-75390203	18:77288475-77289295	Gene_Associated	NA
cg08633665	-0.0114133	0.002548	-4.47931	7.4883e-06	-0.0133718	0.00168742	-7.92442	2.29212e-15	-0.0127747	0.00140687	-9.0802	1.08376e-19	0.814366	-0.0127747	0.00140687	5.33517e-17	37	8	128972829	8	129042011	F			NA	NA	MIR1205;PVT1	NR_031610;NR_003367	TSS200;Body					NA		8:128972391-128972945	Unclassified_Cell_type_specific	NA
cg13089335	-0.0178256	0.00408341	-4.36537	1.26907e-05	-0.0244352	0.00303151	-8.06038	7.60559e-16	-0.0220867	0.00243407	-9.07398	1.14742e-19	0.429764	-0.0220867	0.00243407	5.64231e-17	37	1	167203243	1	165469867	F	rs35870957		NA	NA	POU2F1	NM_002697	5'UTR					TRUE				NA
cg19998073	-0.0131841	0.00384597	-3.42803	0.000607986	-0.0312749	0.00343575	-9.10277	8.80555e-20	-0.0232454	0.00256224	-9.07228	1.16554e-19	0.00212754	-0.0232454	0.00256224	5.72507e-17	37	14	89078443	14	88148196	F			NA	NA	ZC3H14;ZC3H14;ZC3H14;ZC3H14;ZC3H14;ZC3H14	NM_001160103;NM_024824;NM_001160104;NM_207661;NM_207662;NM_207660	3'UTR;3'UTR;3'UTR;3'UTR;3'UTR;3'UTR					NA				NA
cg14480266	-0.0244336	0.00460115	-5.31033	1.09425e-07	-0.0315925	0.00424545	-7.4415	9.95456e-14	-0.0283005	0.00312017	-9.07017	1.18829e-19	0.52007	-0.0283005	0.00312017	5.83039e-17	37	11	23134523	11	23091099	F			NA	NA								TRUE				NA
cg05611648	-0.0152735	0.00321237	-4.75457	1.98872e-06	-0.0276942	0.00339126	-8.16635	3.17856e-16	-0.0211476	0.00233217	-9.06779	1.21452e-19	0.0291537	-0.0211476	0.00233217	5.95256e-17	37	2	239050834	2	238715573	R		rs78107972	NA	NA	KLHL30	NM_198582	Body	chr2:239049388-239050089	S_Shore			NA				TRUE
cg03337482	-0.0219721	0.00390943	-5.62028	1.90644e-08	-0.0393681	0.00517903	-7.60145	2.92821e-14	-0.0282865	0.00312025	-9.06546	1.24081e-19	0.0274997	-0.0282865	0.00312025	6.07256e-17	37	1	3282449	1	3272309	R			NA	NA	PRDM16;PRDM16	NM_022114;NM_199454	Body;Body					NA	1:3272273-3272934			NA
cg19603836	-0.016437	0.00323037	-5.08826	3.6136e-07	-0.018379	0.00244467	-7.51801	5.5616e-14	-0.0176718	0.00194937	-9.06538	1.24173e-19	0.891448	-0.0176718	0.00194937	6.07256e-17	37	10	30317688	10	30357694	F			NA	NA	KIAA1462	NM_020848	Body					NA	10:30357567-30357695			NA
cg11419186	-0.0138066	0.00278182	-4.96315	6.93603e-07	-0.0212067	0.00271183	-7.82009	5.27864e-15	-0.0176009	0.00194182	-9.06411	1.25622e-19	0.162964	-0.0176009	0.00194182	6.13666e-17	37	16	81477373	16	80034874	F	rs77588737		NA	NA	CMIP	NM_198390	TSS1500	chr16:81477777-81477999	N_Shore			NA				NA
cg01824466	-0.0290207	0.00552576	-5.25189	1.50549e-07	-0.0538206	0.00680434	-7.90976	2.57893e-15	-0.0388764	0.00428947	-9.06321	1.26671e-19	0.0182712	-0.0388764	0.00428947	6.18114e-17	37	8	95959531	8	96028707	F			NA	NA	TP53INP1;TP53INP1	NM_001135733;NM_033285	5'UTR;5'UTR	chr8:95960751-95962372	N_Shore			NA		8:95959304-95959728	Unclassified_Cell_type_specific	NA
cg15664905	-0.0193039	0.00338252	-5.70696	1.1501e-08	-0.0235561	0.00332067	-7.09379	1.30486e-12	-0.0214693	0.00236963	-9.06016	1.30255e-19	0.668734	-0.0214693	0.00236963	6.34907e-17	37	19	44009429	19	48701269	F			NA	TRUE	PHLDB3	NM_198850	TSS1500	chr19:44008014-44008893	S_Shore			NA				NA
cg17339794	-0.0125589	0.00226188	-5.5524	2.81769e-08	-0.0164754	0.00227248	-7.24998	4.16842e-13	-0.014508	0.00160313	-9.04982	1.43205e-19	0.474233	-0.014508	0.00160313	6.97266e-17	37	19	5074224	19	5025224	F			NA	NA	KDM4B	NM_015015	Body	chr19:5074591-5074814	N_Shore			NA		19:5074188-5074436	Unclassified_Cell_type_specific	NA
cg25308086	-0.0254229	0.00464485	-5.47335	4.41616e-08	-0.0309902	0.00426856	-7.26011	3.86778e-13	-0.0284412	0.00314295	-9.04919	1.44033e-19	0.677439	-0.0284412	0.00314295	7.00535e-17	37	1	2996020	1	2985880	R		rs78094525	NA	NA	PRDM16;PRDM16	NM_022114;NM_199454	Body;Body	chr1:2997272-2997473	N_Shore			NA				NA
cg17460386	-0.0121086	0.00380269	-3.18421	0.00145148	-0.025968	0.00290097	-8.95149	3.50725e-19	-0.0208694	0.00230645	-9.04829	1.45221e-19	0.0150201	-0.0208694	0.00230645	7.05542e-17	37	1	207095668	1	205162291	F			NA	TRUE	FAIM3;FAIM3;FAIM3	NM_001142472;NM_005449;NM_001142473	5'UTR;TSS1500;TSS1500					NA		1:207095133-207095790	Unclassified	NA
cg23410129	-0.0113735	0.00281578	-4.0392	5.36335e-05	-0.0249821	0.00284493	-8.78127	1.61639e-18	-0.0181077	0.00200128	-9.04805	1.45541e-19	0.00309089	-0.0181077	0.00200128	7.0628e-17	37	20	36012008	20	35445422	F			NA	NA	SRC;SRC	NM_198291;NM_005417	5'UTR;5'UTR	chr20:36012595-36013439	N_Shore	low-CpG:35445350-35445433		NA		20:36011903-36012034	Unclassified_Cell_type_specific	NA
cg14611112	-0.0179178	0.00388593	-4.61095	4.00833e-06	-0.0285718	0.00355212	-8.0436	8.72385e-16	-0.023722	0.00262181	-9.04794	1.4569e-19	0.129051	-0.023722	0.00262181	7.0628e-17	37	9	139643351	9	138763172	F			NA	TRUE	LCN6	NM_198946	TSS1500	chr9:139640640-139640885	S_Shelf			NA				NA
cg23895495	-0.0291687	0.00506766	-5.75585	8.62093e-09	-0.0423256	0.00589635	-7.17826	7.06041e-13	-0.0347583	0.00384326	-9.04398	1.51074e-19	0.23887	-0.0347583	0.00384326	7.31585e-17	37	7	47539837	7	47506362	F			NA	NA	TNS3	NM_022748	5'UTR					NA	7:47506290-47506363			NA
cg27290215	-0.0274727	0.00490838	-5.59711	2.17954e-08	-0.0309102	0.00434466	-7.11452	1.12299e-12	-0.0294001	0.00325327	-9.0371	1.60889e-19	0.871533	-0.0294001	0.00325327	7.78268e-17	37	10	116392933	10	116382923	F			NA	NA	ABLIM1;ABLIM1;ABLIM1	NM_001003408;NM_001003407;NM_002313	Body;Body;Body	chr10:116391466-116391827	S_Shore		RDMR	TRUE				TRUE
cg13379236	-0.0207673	0.00397283	-5.22734	1.71966e-07	-0.0332696	0.00433941	-7.66683	1.76298e-14	-0.0264681	0.00293026	-9.0327	1.67486e-19	0.104575	-0.0264681	0.00293026	8.09302e-17	37	4	110833808	4	111053257	R			NA	TRUE	EGF	NM_001963	TSS1500					TRUE				NA
cg27241845	-0.0198117	0.00496109	-3.99341	6.5129e-05	-0.0414893	0.00477331	-8.69193	3.56323e-18	-0.0310685	0.00343971	-9.0323	1.68095e-19	0.00703208	-0.0310685	0.00343971	8.11364e-17	37	2	233250370	2	232958614	R			NA	NA				chr2:233251361-233253414	N_Shore		RDMR	NA	2:232958612-232959030			TRUE
cg00628382	-0.0120907	0.00366274	-3.30099	0.000963433	-0.0297938	0.00325631	-9.14953	5.71805e-20	-0.0219785	0.00243362	-9.0312	1.69792e-19	0.0014679	-0.0219785	0.00243362	8.18669e-17	37	3	176820549	3	178303243	R			NA	NA	TBL1XR1	NM_024665	5'UTR					TRUE				NA
cg03125765	-0.0171877	0.00275986	-6.22773	4.73236e-10	-0.021674	0.00327244	-6.62319	3.51528e-11	-0.0190524	0.00210974	-9.03067	1.70623e-19	0.577445	-0.0190524	0.00210974	8.21787e-17	37	22	30686808	22	29016808	F			NA	NA	GATSL3	NM_001037666	TSS1500	chr22:30685195-30685904	S_Shore			NA				NA
cg06437922	-0.0172046	0.00342849	-5.01812	5.21784e-07	-0.0258152	0.00334414	-7.71954	1.16751e-14	-0.0216171	0.00239393	-9.02998	1.71705e-19	0.198659	-0.0216171	0.00239393	8.26102e-17	37	1	226308360	1	224374983	F		rs77753462	NA	NA				chr1:226308959-226310476	N_Shore			NA		1:226308309-226308444	Unclassified_Cell_type_specific	NA
cg10104487	-0.0180591	0.00426741	-4.23187	2.31759e-05	-0.0308085	0.00372175	-8.27795	1.25319e-16	-0.0253005	0.00280488	-9.02017	1.87805e-19	0.0792739	-0.0253005	0.00280488	9.02587e-17	37	1	27329335	1	27201922	F			NA	NA				chr1:27332593-27332982	N_Shelf			NA				NA
cg14164380	-0.0223295	0.00416065	-5.36682	8.01373e-08	-0.0220723	0.0030462	-7.24585	4.29726e-13	-0.022162	0.00245786	-9.0168	1.93667e-19	0.998757	-0.022162	0.00245786	9.29758e-17	37	15	48938775	15	46726067	R			NA	NA	FBN1	NM_000138	TSS1500	chr15:48936810-48938577	S_Shore			NA				NA
cg02294302	-0.0143585	0.00305547	-4.69929	2.61064e-06	-0.0225732	0.00284253	-7.94124	2.00164e-15	-0.0187621	0.00208118	-9.0151	1.96689e-19	0.144088	-0.0187621	0.00208118	9.43251e-17	37	1	47906276	1	47678863	F			NA	NA	FOXD2;FOXD2	NM_004474;NM_004474	3'UTR;1stExon	chr1:47902793-47905518	S_Shore		RDMR	NA				NA
cg04761746	-0.020103	0.00373238	-5.38612	7.19969e-08	-0.0276055	0.00374886	-7.3637	1.78882e-13	-0.0238377	0.002645	-9.01238	2.01635e-19	0.3658	-0.0238377	0.002645	9.65928e-17	37	4	141177756	4	141397206	F			NA	NA	SCOC	NM_032547	TSS1500	chr4:141173834-141174567	S_Shelf			NA				TRUE
cg04419883	-0.0189456	0.00348837	-5.43107	5.60169e-08	-0.0276509	0.00374254	-7.38828	1.48742e-13	-0.0229926	0.00255178	-9.01044	2.05235e-19	0.235134	-0.0229926	0.00255178	9.82121e-17	37	16	85607562	16	84165063	R			NA	NA								NA	16:84165063-84165215			TRUE
cg10870160	-0.0175118	0.00352866	-4.96272	6.9512e-07	-0.0260268	0.00337216	-7.71814	1.18036e-14	-0.0219623	0.00243793	-9.0086	2.08709e-19	0.218326	-0.0219623	0.00243793	9.97671e-17	37	17	17695459	17	17636184	R			NA	NA	RAI1	NM_030665	5'UTR	chr17:17697710-17698063	N_Shelf			TRUE				NA
cg07954706	-0.0177882	0.0034379	-5.17414	2.28965e-07	-0.0245451	0.00326849	-7.50963	5.92952e-14	-0.0213372	0.0023688	-9.00762	2.1057e-19	0.362591	-0.0213372	0.0023688	1.00549e-16	37	1	110164547	1	109966070	F			NA	NA	AMPD2;AMPD2	NM_139156;NM_004037	Body;Body	chr1:110162464-110162716	S_Shore			NA		1:110164456-110164548	Promoter_Associated_Cell_type_specific	NA
cg01685893	-0.0279941	0.00503011	-5.5653	2.61706e-08	-0.0327276	0.00459933	-7.11572	1.11327e-12	-0.0305722	0.00339431	-9.00687	2.12018e-19	0.785718	-0.0305722	0.00339431	1.01132e-16	37	11	112048262	11	111553472	R			NA	NA	BCO2;BCO2	NM_001037290;NM_031938	5'UTR;Body					NA				NA
cg05557932	-0.0186769	0.00382636	-4.88111	1.05491e-06	-0.0280095	0.00360369	-7.77246	7.69767e-15	-0.0236226	0.00262338	-9.00465	2.1635e-19	0.206741	-0.0236226	0.00262338	1.03088e-16	37	16	3929351	16	3869352	F			NA	NA	CREBBP;CREBBP	NM_001079846;NM_004380	Body;Body	chr16:3929483-3929769	N_Shore		RDMR	NA	16:3869342-3870686			NA
cg12894984	-0.0154614	0.00330687	-4.67553	2.93191e-06	-0.0302957	0.00366782	-8.25988	1.45824e-16	-0.0221129	0.00245603	-9.0035	2.18625e-19	0.0109817	-0.0221129	0.00245603	1.0406e-16	37	17	37823631	17	35077157	R			NA	TRUE	PNMT	NM_002686	TSS1500	chr17:37823693-37824989	N_Shore			NA		17:37823370-37825208	Unclassified	NA
cg20131596	-0.0214755	0.0041543	-5.16947	2.34758e-07	-0.0346162	0.00451143	-7.673	1.68023e-14	-0.0275052	0.003056	-9.0004	2.24898e-19	0.100705	-0.0275052	0.003056	1.06932e-16	37	5	102201128	5	102229027	F			NA	TRUE	PAM;PAM;PAM;PAM	NM_138821;NM_000919;NM_138766;NM_138822	TSS1500;TSS1500;TSS1500;TSS1500	chr5:102201583-102201912	N_Shore			TRUE				NA
cg00153395	-0.0139193	0.00276506	-5.03401	4.80329e-07	-0.021425	0.00278235	-7.70033	1.35718e-14	-0.0176488	0.00196128	-8.99861	2.28587e-19	0.160314	-0.0176488	0.00196128	1.0857e-16	37	1	65327523	1	65100111	F			NA	NA	JAK1	NM_002227	Body					TRUE		1:65327163-65327812	Unclassified_Cell_type_specific	NA
cg03309393	-0.0203042	0.0043915	-4.62353	3.77266e-06	-0.0364053	0.00447711	-8.13144	4.24215e-16	-0.0281994	0.00313509	-8.99476	2.36741e-19	0.0370387	-0.0281994	0.00313509	1.12323e-16	37	6	12491383	6	12599369	F			NA	NA								TRUE				NA
cg16826307	-0.0201665	0.00507716	-3.97199	7.12737e-05	-0.0385468	0.00453136	-8.50667	1.78998e-17	-0.0303974	0.00338072	-8.9914	2.44112e-19	0.0260561	-0.0303974	0.00338072	1.15697e-16	37	12	46062678	12	44348945	F	rs11183162		NA	NA								TRUE				NA
cg09147140	-0.0154986	0.00450562	-3.43984	0.000582061	-0.0397479	0.00433958	-9.15939	5.21912e-20	-0.0280783	0.0031256	-8.98334	2.62679e-19	0.000545776	-0.0280783	0.0031256	1.24257e-16	37	8	1924394	8	1911801	R			NA	NA	KBTBD11	NM_014867	5'UTR	chr8:1921559-1922872	S_Shore			NA				TRUE
cg00026474	-0.014803	0.00373745	-3.96074	7.47191e-05	-0.0256708	0.00306682	-8.37052	5.73663e-17	-0.0212978	0.00237081	-8.98331	2.6273e-19	0.0799372	-0.0212978	0.00237081	1.24257e-16	37	8	134585500	8	134654682	F	rs2922465		NA	NA	ST3GAL1;ST3GAL1	NM_173344;NM_003033	TSS1500;TSS1500	chr8:134581969-134584875	S_Shore			NA				NA
cg22672067	-0.0229991	0.00386654	-5.94822	2.71069e-09	-0.0247356	0.00367048	-6.73906	1.59413e-11	-0.0239125	0.00266204	-8.98277	2.64027e-19	0.948334	-0.0239125	0.00266204	1.24738e-16	37	15	74495637	15	72282690	R			NA	NA	STRA6;STRA6;STRA6;STRA6;STRA6	NM_001142617;NM_022369;NM_001142618;NM_001142619;NM_001142620	5'UTR;TSS1500;TSS200;5'UTR;5'UTR					NA				TRUE
cg00076653	-0.0186889	0.00470568	-3.97157	7.14014e-05	-0.0356203	0.00419412	-8.4929	2.01539e-17	-0.0281246	0.00313099	-8.98265	2.64318e-19	0.0271236	-0.0281246	0.00313099	1.24743e-16	37	4	15341878	4	14950976	R			NA	NA	C1QTNF7	NM_001135170	Body					NA				NA
cg05318210	-0.0173709	0.00450156	-3.85886	0.000113919	-0.0329866	0.00387025	-8.52311	1.55324e-17	-0.0263496	0.00293472	-8.97859	2.74265e-19	0.0314431	-0.0263496	0.00293472	1.29301e-16	37	2	145780010	2	145496480	F			NA	NA								TRUE				NA
cg23044186	-0.015872	0.00290568	-5.46239	4.69778e-08	-0.0215881	0.00297748	-7.25048	4.15306e-13	-0.0186603	0.00207955	-8.97325	2.87882e-19	0.38911	-0.0186603	0.00207955	1.35577e-16	37	5	141228416	5	141208600	F			NA	NA				chr5:141228930-141230084	N_Shore			TRUE				NA
cg13655250	-0.0171877	0.0043493	-3.95183	7.75554e-05	-0.0325706	0.00384304	-8.47523	2.34613e-17	-0.0258262	0.00287987	-8.96781	3.02461e-19	0.0298245	-0.0258262	0.00287987	1.42292e-16	37	9	134544528	9	133534349	F			NA	NA	RAPGEF1;RAPGEF1	NM_198679;NM_005312	Body;Body					TRUE		9:134543106-134544761	Promoter_Associated	TRUE
cg03259212	-0.00768338	0.00215636	-3.56312	0.000366469	-0.0149866	0.00173427	-8.64141	5.55216e-18	-0.0121181	0.00135143	-8.96687	3.0507e-19	0.0307276	-0.0121181	0.00135143	1.43368e-16	37	11	94609627	11	94249275	F			NA	NA	AMOTL1	NM_130847	3'UTR					TRUE		11:94609489-94610238	Unclassified_Cell_type_specific	NA
cg05622438	-0.0147078	0.00339021	-4.33833	1.4357e-05	-0.0272097	0.00328542	-8.28194	1.21182e-16	-0.0211549	0.00235932	-8.96655	3.05958e-19	0.0300059	-0.0211549	0.00235932	1.43634e-16	37	3	51419127	3	51394167	F			NA	NA	DOCK3	NM_004947	3'UTR	chr3:51421986-51423031	N_Shelf			NA				NA
cg04552852	-0.0134383	0.00269474	-4.98685	6.13712e-07	-0.023282	0.00296908	-7.84149	4.45241e-15	-0.0178845	0.00199543	-8.96273	3.16749e-19	0.0491157	-0.0178845	0.00199543	1.484e-16	37	11	844390	11	834390	R			NA	NA	TSPAN4;TSPAN4;TSPAN4;TSPAN4;TSPAN4;TSPAN4;TSPAN4	NM_001025237;NM_001025236;NM_001025239;NM_001025238;NM_001025235;NM_003271;NM_001025234	TSS200;5'UTR;5'UTR;5'UTR;5'UTR;5'UTR;5'UTR	chr11:842293-843396	S_Shore			NA		11:844312-845097	Unclassified	NA
cg05504759	-0.0135255	0.00281089	-4.81184	1.4955e-06	-0.0220302	0.00280313	-7.85916	3.86728e-15	-0.0177896	0.00198485	-8.96272	3.16776e-19	0.10077	-0.0177896	0.00198485	1.484e-16	37	3	52087583	3	52062623	R			NA	NA	DUSP7	NM_001947	Body	chr3:52089652-52090845	N_Shelf			TRUE		3:52086393-52087981	Promoter_Associated	TRUE
cg12095353	-0.0142159	0.00306767	-4.63409	3.58511e-06	-0.0261461	0.0032172	-8.12695	4.40216e-16	-0.0198973	0.00222015	-8.96212	3.18497e-19	0.0272887	-0.0198973	0.00222015	1.49049e-16	37	12	125369577	12	123935530	R			NA	NA							DMR	NA				NA
cg10950251	-0.0192386	0.00457185	-4.20807	2.57562e-05	-0.033428	0.00405431	-8.24504	1.65099e-16	-0.0271816	0.00303338	-8.96083	3.22242e-19	0.0674707	-0.0271816	0.00303338	1.50644e-16	37	1	204466432	1	202733055	F			NA	NA				chr1:204463293-204464086	S_Shelf			NA				NA
cg26669717	-0.0177571	0.00326302	-5.44193	5.27067e-08	-0.0232619	0.00322624	-7.21023	5.58594e-13	-0.0205407	0.00229419	-8.95337	3.44803e-19	0.486955	-0.0205407	0.00229419	1.61022e-16	37	7	641028	7	607554	R			TRUE	NA	PRKAR1B;PRKAR1B;PRKAR1B;PRKAR1B;PRKAR1B;PRKAR1B	NM_001164759;NM_001164762;NM_001164758;NM_001164760;NM_001164761;NM_002735	Body;Body;Body;Body;Body;Body	chr7:644181-644461	N_Shelf			NA	7:607112-607567			TRUE
cg18568061	-0.00827994	0.00353146	-2.34463	0.0190462	-0.0305148	0.00309729	-9.8521	6.7129e-23	-0.0208475	0.00232857	-8.9529	3.46259e-19	1.3629e-05	-0.0208475	0.00232857	1.61533e-16	37	17	40575822	17	37829348	F			NA	NA	PTRF	NM_012232	TSS1500	chr17:40573740-40575526	S_Shore			NA		17:40575747-40575933	Unclassified_Cell_type_specific	NA
cg20224218	-0.0109259	0.00278689	-3.92046	8.83799e-05	-0.017366	0.00210348	-8.25587	1.50805e-16	-0.0150287	0.00167892	-8.95138	3.51051e-19	0.182497	-0.0150287	0.00167892	1.63597e-16	37	9	129261375	9	128301196	R			NA	NA	FAM125B	NM_033446	Body	chr9:129261861-129262156	N_Shore			NA		9:129261021-129262902	Unclassified	NA
cg14260530	-0.0188871	0.00408743	-4.62078	3.82307e-06	-0.0276585	0.00353155	-7.83183	4.80817e-15	-0.0239094	0.00267227	-8.9472	3.64609e-19	0.267572	-0.0239094	0.00267227	1.69737e-16	37	9	117157871	9	116197692	R			NA	NA	AKNA	NM_030767	TSS1500	chr9:117160139-117161064	N_Shelf			NA				NA
cg24590708	-0.0189453	0.00508462	-3.726	0.000194541	-0.0598266	0.00623909	-9.589	8.89401e-22	-0.035261	0.00394149	-8.94609	3.68285e-19	2.4987e-06	-0.035261	0.00394149	1.7127e-16	37	15	52554357	15	50341649	F	rs7169177		NA	NA	MYO5C	NM_018728	Body				DMR	TRUE		15:52553544-52554979	Unclassified	TRUE
cg06564875	-0.0182253	0.00305859	-5.95873	2.54212e-09	-0.0161523	0.0024134	-6.69275	2.19009e-11	-0.0169477	0.00189462	-8.94518	3.7134e-19	0.868009	-0.0169477	0.00189462	1.72511e-16	37	5	157353780	5	157286358	R			NA	NA								TRUE		5:157353765-157353831	Unclassified_Cell_type_specific	NA
cg24222546	-0.0200408	0.00478021	-4.19246	2.75946e-05	-0.0406548	0.00480239	-8.46555	2.5495e-17	-0.0303001	0.00338793	-8.94355	3.76881e-19	0.00977806	-0.0303001	0.00338793	1.74766e-16	37	15	74501771	15	72288824	F			NA	NA	STRA6;STRA6;STRA6	NM_001142620;NM_001142617;NM_001142619	TSS1500;TSS1500;TSS1500					TRUE				TRUE
cg11985480	-0.0363649	0.00617316	-5.89081	3.84298e-09	-0.0535479	0.00770378	-6.95086	3.63076e-12	-0.0430839	0.00481734	-8.94352	3.76979e-19	0.219852	-0.0430839	0.00481734	1.74766e-16	37	2	74729100	2	74582608	F	rs17722476		NA	NA	LOC151534;LBX2	NR_024606;NM_001009812	TSS1500;Body	chr2:74729399-74731166	N_Shore		RDMR	NA	2:74582608-74584778	2:74728052-74729181	Unclassified_Cell_type_specific	NA
cg06899009	-0.0203136	0.00344615	-5.89458	3.75638e-09	-0.0179884	0.00267053	-6.7359	1.62917e-11	-0.0188608	0.0021109	-8.93499	4.07227e-19	0.86743	-0.0188608	0.0021109	1.88592e-16	37	2	153443171	2	153151417	R		rs75238326	NA	NA	FMNL2	NM_052905	Body					TRUE				NA
cg21594043	-0.0159848	0.003375	-4.73624	2.17719e-06	-0.0223588	0.00290004	-7.70984	1.25979e-14	-0.0196515	0.00219956	-8.9343	4.09761e-19	0.358469	-0.0196515	0.00219956	1.89569e-16	37	15	92491578	15	90292582	R			NA	NA	SLCO3A1;SLCO3A1	NM_001145044;NM_013272	Body;Body					TRUE				NA
cg05168368	-0.016902	0.00425198	-3.9751	7.03489e-05	-0.0298517	0.00358483	-8.32721	8.27677e-17	-0.0244713	0.00274074	-8.92873	4.30914e-19	0.0664822	-0.0244713	0.00274074	1.99148e-16	37	6	14209372	6	14317351	F			NA	NA				chr6:14211081-14211744	N_Shore			NA		6:14209366-14209468	Unclassified_Cell_type_specific	NA
cg24633390	-0.015774	0.00407882	-3.8673	0.000110046	-0.0277112	0.00331525	-8.3587	6.34158e-17	-0.0229623	0.00257264	-8.92559	4.43343e-19	0.0758607	-0.0229623	0.00257264	2.0468e-16	37	1	173159746	1	171426369	F			NA	NA	TNFSF4	NM_003326	Body					TRUE				TRUE
cg22136098	-0.0164274	0.00353864	-4.64229	3.44571e-06	-0.0293733	0.00365502	-8.03644	9.24867e-16	-0.022691	0.00254234	-8.92522	4.44818e-19	0.0392489	-0.022691	0.00254234	2.05148e-16	37	11	121297737	11	120802947	F			NA	NA				chr11:121297942-121298160	N_Shore			TRUE	11:120802947-120803357	11:121297681-121298305	Unclassified	NA
cg08207707	-0.012539	0.00243156	-5.15677	2.51241e-07	-0.0127757	0.00175433	-7.28235	3.28058e-13	-0.0126947	0.0014227	-8.92293	4.5411e-19	0.99689	-0.0126947	0.0014227	2.09217e-16	37	11	124630919	11	124136129	R			NA	NA	ESAM	NM_138961	Body	chr11:124632063-124633239	N_Shore		RDMR	NA				NA
cg10529613	-0.0266238	0.00507239	-5.24878	1.53111e-07	-0.0381328	0.00516145	-7.388	1.49052e-13	-0.0322782	0.0036178	-8.92205	4.57729e-19	0.282346	-0.0322782	0.0036178	2.10667e-16	37	14	25287305	14	24357145	F			NA	NA	STXBP6	NM_014178	Body					TRUE		14:25286385-25288037	Unclassified_Cell_type_specific	NA
cg07052063	-0.01815	0.00483107	-3.75693	0.000172012	-0.0411844	0.00468946	-8.78234	1.60106e-18	-0.0300098	0.0033649	-8.91847	4.72768e-19	0.00287285	-0.0300098	0.0033649	2.17364e-16	37	10	99255236	10	99245226	R			NA	NA	MMS19	NM_022362	Body	chr10:99257940-99259520	N_Shelf			NA		10:99254743-99255270	Promoter_Associated_Cell_type_specific	NA
cg16736964	-0.018492	0.00363972	-5.08062	3.76215e-07	-0.0303256	0.00396457	-7.64916	2.02303e-14	-0.0239042	0.00268117	-8.91559	4.8524e-19	0.0891644	-0.0239042	0.00268117	2.22868e-16	37	6	131690266	6	131731959	F			NA	NA								TRUE				NA
cg13038618	-0.018235	0.00418181	-4.36056	1.29733e-05	-0.036978	0.00442673	-8.35333	6.63638e-17	-0.0270737	0.00303989	-8.90615	5.28375e-19	0.00876855	-0.0270737	0.00303989	2.42429e-16	37	14	77467391	14	76537144	F	rs77768261		NA	NA								NA	14:76536767-76537145			NA
cg08726667	-0.0125147	0.00385479	-3.24653	0.00116819	-0.0339825	0.00368645	-9.21821	3.0209e-20	-0.0237276	0.00266424	-8.90595	5.29317e-19	0.000303608	-0.0237276	0.00266424	2.42612e-16	37	16	28573379	16	28480880	R			NA	NA	CCDC101	NM_138414	5'UTR					TRUE				NA
cg16568360	-0.0114983	0.00276582	-4.15729	3.22038e-05	-0.0229934	0.00273342	-8.41195	4.03263e-17	-0.0173136	0.00194417	-8.90536	5.32116e-19	0.0126611	-0.0173136	0.00194417	2.43644e-16	37	16	29987261	16	29894762	F			NA	NA	TAOK2;TAOK2	NM_004783;NM_016151	5'UTR;5'UTR	chr16:29984664-29985459	S_Shore			TRUE		16:29987249-29987337	Unclassified_Cell_type_specific	NA
cg20801110	-0.0156449	0.00344441	-4.54211	5.56937e-06	-0.039755	0.00454422	-8.74847	2.16261e-18	-0.0244424	0.00274498	-8.90439	5.3682e-19	0.000131144	-0.0244424	0.00274498	2.45545e-16	37	15	75136007	15	72923060	R			NA	NA	ULK3	NM_001099436	TSS1500	chr15:75135186-75135905	S_Shore			NA	15:72922240-72923061	15:75134611-75136084	Promoter_Associated	NA
cg18412721	-0.0201783	0.00471958	-4.27544	1.90758e-05	-0.0319117	0.00397142	-8.03534	9.33185e-16	-0.0270476	0.00303872	-8.90099	5.53518e-19	0.163774	-0.0270476	0.00303872	2.52924e-16	37	13	51421269	13	50319270	R		rs77054891	NA	NA				chr13:51417371-51418149	S_Shelf			NA		13:51421162-51421410	Unclassified_Cell_type_specific	NA
cg19743891	-0.0171832	0.00446214	-3.8509	0.000117687	-0.0334192	0.00394415	-8.4731	2.38941e-17	-0.0262979	0.00295518	-8.8989	5.64024e-19	0.0243258	-0.0262979	0.00295518	2.5746e-16	37	1	26644573	1	26517160	F			NA	NA	UBXN11;UBXN11;CD52	NM_145345;NM_145345;NM_001803	1stExon;5'UTR;Body					NA		1:26644117-26644626	Unclassified	NA
cg26309929	-0.0250941	0.00489166	-5.12997	2.89782e-07	-0.0345839	0.00467373	-7.39963	1.36561e-13	-0.0300551	0.00337924	-8.89403	5.89334e-19	0.373907	-0.0300551	0.00337924	2.68738e-16	37	3	24083947	3	24058951	F			NA	NA								TRUE				NA
cg16225773	-0.0161049	0.0040312	-3.99508	6.4673e-05	-0.0232493	0.00287999	-8.07272	6.87498e-16	-0.0208351	0.00234339	-8.891	6.0561e-19	0.353536	-0.0208351	0.00234339	2.75878e-16	37	3	33002878	3	32977882	F			TRUE	NA								NA		3:33002721-33003017	Unclassified_Cell_type_specific	NA
cg00620628	-0.0159458	0.00332621	-4.79397	1.6351e-06	-0.0170873	0.00228113	-7.49071	6.85008e-14	-0.0167221	0.00188123	-8.88892	6.17074e-19	0.96074	-0.0167221	0.00188123	2.80813e-16	37	2	238165917	2	237830656	R			NA	NA								TRUE				NA
cg10547843	-0.0168162	0.00330254	-5.09189	3.54509e-07	-0.030701	0.00395246	-7.76758	7.99998e-15	-0.0225246	0.00253429	-8.88794	6.22536e-19	0.0264206	-0.0225246	0.00253429	2.83009e-16	37	7	99601692	7	99439628	F			NA	NA								TRUE				NA
cg01269795	-0.0124462	0.00284098	-4.38095	1.18161e-05	-0.0171925	0.00219158	-7.84478	4.33712e-15	-0.0154218	0.00173526	-8.88727	6.26288e-19	0.416912	-0.0154218	0.00173526	2.84425e-16	37	6	26440101	6	26548080	R			NA	TRUE	BTN3A3;BTN3A3	NM_006994;NM_197974	TSS1500;TSS1500					NA		6:26439978-26440356	Promoter_Associated_Cell_type_specific	NA
cg05279738	-0.02433	0.00473154	-5.14209	2.71695e-07	-0.0418238	0.00547402	-7.64042	2.16522e-14	-0.0318109	0.00357965	-8.88659	6.30142e-19	0.0537823	-0.0318109	0.00357965	2.85884e-16	37	3	141560204	3	143042894	R			NA	NA								TRUE				NA
cg19361800	-0.0123333	0.00364804	-3.38081	0.000722716	-0.0284047	0.00320672	-8.85788	8.15537e-19	-0.0213995	0.00240849	-8.88501	6.39176e-19	0.00419329	-0.0213995	0.00240849	2.89687e-16	37	2	208014177	2	207722422	F			NA	NA	KLF7	NM_003709	Body					TRUE				NA
cg14708360	-0.0166394	0.00389633	-4.27052	1.95014e-05	-0.0308227	0.00374976	-8.21992	2.03638e-16	-0.0240028	0.00270181	-8.88398	6.451e-19	0.0320747	-0.0240028	0.00270181	2.92075e-16	37	2	129396420	2	129112890	R			NA	NA								TRUE				NA
cg13683827	-0.0147386	0.0037506	-3.92967	8.50624e-05	-0.025914	0.00312673	-8.28787	1.15295e-16	-0.0213318	0.00240164	-8.88219	6.55586e-19	0.0728817	-0.0213318	0.00240164	2.96521e-16	37	12	47617751	12	45904018	F	rs12367393		NA	NA	FAM113B	NM_138371	5'UTR					TRUE				NA
cg23233742	-0.0211813	0.00443434	-4.77665	1.78237e-06	-0.0301956	0.00395237	-7.63988	2.17418e-14	-0.0262048	0.00295049	-8.88152	6.59554e-19	0.316174	-0.0262048	0.00295049	2.98014e-16	37	5	139077894	5	139058078	F	rs72000517		NA	NA				chr5:139076542-139077179	S_Shore		RDMR	TRUE		5:139076721-139077981	Unclassified	TRUE
cg10513302	-0.0149196	0.00324248	-4.60128	4.19901e-06	-0.0205455	0.00266357	-7.71351	1.22407e-14	-0.0182787	0.00205818	-8.88102	6.62516e-19	0.407079	-0.0182787	0.00205818	2.99048e-16	37	6	30698905	6	30806884	F		rs74956736	NA	NA	FLOT1	NM_005803	Body					NA		6:30698505-30699531	Promoter_Associated	TRUE
cg18597411	-0.0185919	0.00396423	-4.6899	2.73339e-06	-0.037255	0.00457611	-8.14118	3.91443e-16	-0.0265931	0.00299629	-8.87535	6.97152e-19	0.00864228	-0.0265931	0.00299629	3.14364e-16	37	7	148394542	7	148025475	R			NA	NA	CUL1	NM_003592	TSS1500	chr7:148395430-148397002	N_Shore		RDMR	NA				NA
cg02717339	-0.0195895	0.00449301	-4.35999	1.3007e-05	-0.0340339	0.00421494	-8.07458	6.77076e-16	-0.0272724	0.00307402	-8.87192	7.18936e-19	0.064012	-0.0272724	0.00307402	3.23859e-16	37	2	97524767	2	96888494	R			NA	NA	ANKRD39	NM_016466	TSS1500	chr2:97523356-97524186	S_Shore			NA	2:96888206-96888521			TRUE
cg17516330	-0.016323	0.00457081	-3.57114	0.000355437	-0.033625	0.00390377	-8.61346	7.08898e-18	-0.0263275	0.00296848	-8.86902	7.3795e-19	0.0158815	-0.0263275	0.00296848	3.32089e-16	37	15	74494781	15	72281834	R			NA	NA	STRA6;STRA6;STRA6;STRA6;STRA6	NM_001142617;NM_001142618;NM_001142619;NM_022369;NM_001142620	5'UTR;5'UTR;5'UTR;5'UTR;5'UTR			low-CpG:72281833-72282584		TRUE				TRUE
cg23781334	-0.0119337	0.00224368	-5.31883	1.04438e-07	-0.0147283	0.00205844	-7.15506	8.36374e-13	-0.0134511	0.0015168	-8.86806	7.44325e-19	0.656283	-0.0134511	0.0015168	3.3462e-16	37	4	1772062	4	1741860	R			NA	NA				chr4:1772006-1772265	Island			NA	4:1741807-1742048			NA
cg00944421	-0.017748	0.00578335	-3.06881	0.00214916	-0.0545897	0.00577034	-9.46041	3.06753e-21	-0.0362103	0.00408484	-8.86457	7.67974e-19	3.83758e-05	-0.0362103	0.00408484	3.44903e-16	37	16	68269483	16	66826984	F			NA	NA	ESRP2	NM_024939	Body	chr16:68269010-68272143	Island		RDMR	NA	16:66826526-66829595			NA
cg26416159	-0.00439781	0.00119984	-3.66533	0.00024702	-0.00891281	0.00104178	-8.55537	1.17494e-17	-0.00697209	0.000786639	-8.86315	7.77874e-19	0.017654	-0.00697209	0.000786639	3.48997e-16	37	17	7077300	17	7018024	F			NA	NA	ASGR1	NM_001671	Body	chr17:7077021-7077888	Island			NA	17:7017621-7018569			TRUE
cg13606889	-0.0158215	0.0034854	-4.53936	5.64257e-06	-0.0210512	0.00273378	-7.70039	1.35653e-14	-0.0190593	0.00215105	-8.86047	7.96789e-19	0.498114	-0.0190593	0.00215105	3.57124e-16	37	11	121335457	11	120840667	R			NA	NA	SORL1	NM_003105	Body					TRUE		11:121335026-121335755	Unclassified	TRUE
cg27449150	-0.0142318	0.00349462	-4.07251	4.65102e-05	-0.0277098	0.00331806	-8.35119	6.75814e-17	-0.0213199	0.00240622	-8.86031	7.97939e-19	0.0200151	-0.0213199	0.00240622	3.5728e-16	37	1	118197326	1	117998849	F			NA	NA								TRUE		1:118197161-118197568	Unclassified_Cell_type_specific	NA
cg13224914	-0.0190411	0.00436161	-4.36562	1.2676e-05	-0.0258997	0.00331941	-7.8025	6.06929e-15	-0.0233842	0.00264145	-8.85279	8.53588e-19	0.45708	-0.0233842	0.00264145	3.81813e-16	37	10	12750368	10	12790374	F	rs1007553		NA	NA	CAMK1D;CAMK1D	NM_020397;NM_153498	Body;Body					TRUE		10:12749557-12750819	Unclassified	NA
cg22607339	-0.015686	0.00398919	-3.93213	8.41969e-05	-0.0336304	0.00393307	-8.55069	1.22359e-17	-0.0247853	0.00280073	-8.8496	8.78363e-19	0.00591503	-0.0247853	0.00280073	3.92502e-16	37	1	43803159	1	43575746	F			NA	TRUE	MPL	NM_005373	TSS1500					NA				NA
cg18030615	-0.0214575	0.00462666	-4.63779	3.52151e-06	-0.0364429	0.0046286	-7.87343	3.45055e-15	-0.0289471	0.00327223	-8.84629	9.04772e-19	0.0726888	-0.0289471	0.00327223	4.03897e-16	37	8	91663454	8	91732630	F		rs79152675	NA	NA								TRUE				NA
cg03787711	-0.0245284	0.00513154	-4.77993	1.75358e-06	-0.025132	0.00337634	-7.44356	9.80099e-14	-0.0249496	0.00282057	-8.8456	9.10398e-19	0.995185	-0.0249496	0.00282057	4.06002e-16	37	7	2756395	7	2722921	R			NA	NA				chr7:2758004-2758257	N_Shore			TRUE				NA
cg19570155	-0.0235628	0.00432358	-5.44984	5.04148e-08	-0.0376725	0.00517979	-7.27299	3.51619e-13	-0.0293567	0.00331923	-8.84443	9.19965e-19	0.112298	-0.0293567	0.00331923	4.09858e-16	37	2	36765605	2	36619109	R			NA	NA	CRIM1	NM_016441	Body					TRUE				NA
cg13480898	-0.012672	0.00422417	-2.99988	0.00270089	-0.0299994	0.00336938	-8.90353	5.40981e-19	-0.0232618	0.00263407	-8.83112	1.03634e-18	0.00584757	-0.0232618	0.00263407	4.61246e-16	37	19	10195914	19	10056914	R			NA	NA	C19orf66	NM_018381	TSS1500	chr19:10196696-10197857	N_Shore			NA		19:10195889-10196300	Unclassified_Cell_type_specific	NA
cg05632420	-0.02878	0.00515556	-5.58233	2.37321e-08	-0.0367746	0.00531266	-6.92206	4.45117e-12	-0.0326573	0.00369982	-8.82673	1.07783e-18	0.558162	-0.0326573	0.00369982	4.79232e-16	37	7	130793732	7	130444272	R			NA	NA	MKLN1;FLJ43663	NM_001145354;NR_015431	TSS1500;TSS200	chr7:130794689-130795032	N_Shore			NA				NA
cg11481968	-0.0152686	0.00357089	-4.27586	1.90403e-05	-0.025627	0.0032012	-8.00543	1.19052e-15	-0.0210116	0.00238361	-8.81502	1.19664e-18	0.0970403	-0.0210116	0.00238361	5.31527e-16	37	11	12303499	11	12260075	F	rs4757334		NA	NA								TRUE		11:12303155-12303887	Unclassified_Cell_type_specific	NA
cg12800962	-0.0268032	0.00565798	-4.73724	2.16647e-06	-0.0445371	0.00574684	-7.74985	9.20039e-15	-0.035532	0.00403185	-8.81284	1.22016e-18	0.0891243	-0.035532	0.00403185	5.41434e-16	37	20	48626437	20	48059844	R			NA	NA				chr20:48626436-48626976	Island			NA	20:48059844-48060360			NA
cg26153045	-0.0200346	0.00398812	-5.02357	5.0719e-07	-0.0329396	0.0043556	-7.56259	3.95112e-14	-0.0259199	0.00294138	-8.81215	1.22768e-18	0.0918539	-0.0259199	0.00294138	5.4423e-16	37	7	73441834	7	73079770	F	rs55670340		NA	NA	ELN;ELN;ELN;ELN;ELN	NM_001081752;NM_000501;NM_001081754;NM_001081753;NM_001081755	TSS1500;TSS1500;TSS1500;TSS1500;TSS1500					NA		7:73440546-73441875	Promoter_Associated	NA
cg01340991	-0.0155543	0.00372524	-4.17538	2.97495e-05	-0.0255346	0.00318348	-8.021	1.04891e-15	-0.0213223	0.00242015	-8.81033	1.24779e-18	0.125667	-0.0213223	0.00242015	5.52595e-16	37	6	33397233	6	33505211	R			NA	NA	SYNGAP1	NM_006772	Body	chr6:33396050-33396296	S_Shore			NA		6:33397014-33397949	Promoter_Associated	NA
cg10062919	-0.0139941	0.00254638	-5.49568	3.89217e-08	-0.0178495	0.00256404	-6.96149	3.36701e-12	-0.0159085	0.00180677	-8.80491	1.3096e-18	0.565996	-0.0159085	0.00180677	5.7939e-16	37	17	38503802	17	35757328	F			NA	NA	RARA;RARA;RARA;RARA	NM_001145301;NM_000964;NM_001024809;NM_001145302	Body;Body;Body;Body	chr17:38501396-38501839	S_Shore			TRUE		17:38503722-38504213	Unclassified_Cell_type_specific	NA
cg04192168	-0.0148277	0.00395856	-3.74573	0.000179873	-0.0304323	0.00358597	-8.4865	2.12958e-17	-0.0233988	0.00265765	-8.80431	1.31663e-18	0.0140148	-0.0233988	0.00265765	5.81924e-16	37	15	64806741	15	62593794	R			NA	NA	ZNF609	NM_015042	Body					TRUE		15:64806601-64806812	Unclassified_Cell_type_specific	NA
cg18568872	-0.015582	0.00305011	-5.10867	3.24437e-07	-0.0246671	0.00331303	-7.44549	9.65875e-14	-0.0197498	0.00224395	-8.80134	1.35188e-18	0.130672	-0.0197498	0.00224395	5.9691e-16	37	15	90606494	15	88407498	R			NA	NA	ZNF710	NM_198526	5'UTR	chr15:90610400-90611606	N_Shelf			TRUE				NA
cg09870137	-0.0144507	0.00315722	-4.57702	4.71648e-06	-0.0240791	0.00307642	-7.82698	4.9972e-15	-0.0193896	0.00220337	-8.8	1.36813e-18	0.0920565	-0.0193896	0.00220337	6.03486e-16	37	22	46320026	22	44698690	F			NA	NA	WNT7B	NM_058238	Body	chr22:46318693-46319087	S_Shore			NA				NA
cg19200592	-0.018952	0.00469807	-4.034	5.48346e-05	-0.0457842	0.00526563	-8.69491	3.47094e-18	-0.0308446	0.00350559	-8.7987	1.38404e-18	0.00072543	-0.0308446	0.00350559	6.09902e-16	37	3	32877042	3	32852046	F			NA	NA	TRIM71	NM_001039111	Body					TRUE				NA
cg27262054	-0.0217413	0.00341242	-6.37123	1.87515e-10	-0.0327866	0.00518797	-6.31974	2.62004e-10	-0.0250769	0.00285097	-8.7959	1.41909e-18	0.205574	-0.0250769	0.00285097	6.24729e-16	37	16	73067525	16	71625026	R			NA	NA	ZFHX3;ZFHX3	NM_006885;NM_001164766	5'UTR;5'UTR					TRUE				NA
cg24729879	-0.0210383	0.00563088	-3.73623	0.000186796	-0.0367263	0.00445144	-8.25043	1.57823e-16	-0.0306927	0.00349205	-8.78932	1.50463e-18	0.0917736	-0.0306927	0.00349205	6.61732e-16	37	5	55288892	5	55324649	F	rs77327430	rs71624106	NA	NA	IL6ST;IL6ST	NM_002184;NM_175767	5'UTR;5'UTR	chr5:55290335-55291389	N_Shore		RDMR	NA				NA
cg11601336	-0.011181	0.00326889	-3.42044	0.000625203	-0.024974	0.00287365	-8.6907	3.60214e-18	-0.0189614	0.00215826	-8.78549	1.55685e-18	0.00659518	-0.0189614	0.00215826	6.83968e-16	37	19	19053012	19	18914012	F			NA	NA	HOMER3	NM_004838	TSS1500	chr19:19051019-19051939	S_Shore			NA				NA
cg06774445	-0.0161157	0.00299836	-5.37484	7.66506e-08	-0.019307	0.00276076	-6.99337	2.68363e-12	-0.0178428	0.00203096	-8.78539	1.55826e-18	0.735991	-0.0178428	0.00203096	6.83968e-16	37	1	36793290	1	36565877	F			NA	NA				chr1:36786500-36789402	S_Shelf			NA				TRUE
cg09612099	-0.0155248	0.00355663	-4.36503	1.27107e-05	-0.0269731	0.00338397	-7.97083	1.57617e-15	-0.0215335	0.0024516	-8.78348	1.585e-18	0.0659375	-0.0215335	0.0024516	6.95019e-16	37	11	102096840	11	101602050	F			NA	NA	YAP1;YAP1	NM_001130145;NM_006106	Body;Body					TRUE				TRUE
cg00871371	-0.0193169	0.00420879	-4.58966	4.43961e-06	-0.0310576	0.00400412	-7.75642	8.73612e-15	-0.0254797	0.002901	-8.78307	1.59067e-18	0.129726	-0.0254797	0.002901	6.96819e-16	37	17	75371476	17	72883071	R			NA	NA	SEPT9;SEPT9;SEPT9;SEPT9;SEPT9	NM_001113492;NM_001113493;NM_001113491;NM_006640;NM_001113494	5'UTR;Body;Body;Body;TSS1500	chr17:75368688-75370506	S_Shore		RDMR	TRUE				NA
cg02159996	-0.0162121	0.00372591	-4.35118	1.35409e-05	-0.024844	0.00317411	-7.82707	4.99368e-15	-0.021214	0.00241621	-8.77984	1.637e-18	0.211179	-0.021214	0.00241621	7.16413e-16	37	6	89927233	6	89983952	F	rs74396800		NA	NA	GABRR1;GABRR1	NM_002042;NM_002042	5'UTR;1stExon					NA				NA
cg26501007	-0.0145701	0.00317891	-4.58338	4.57517e-06	-0.020782	0.0027243	-7.62838	2.37727e-14	-0.0181516	0.0020686	-8.77485	1.71132e-18	0.332616	-0.0181516	0.0020686	7.48204e-16	37	8	126614261	8	126683443	F			NA	NA								TRUE		8:126614165-126614599	Unclassified_Cell_type_specific	NA
cg05308819	-0.0120745	0.00293485	-4.11417	3.8857e-05	-0.0248374	0.00298244	-8.32788	8.23033e-17	-0.0183533	0.00209188	-8.77361	1.73021e-18	0.00954401	-0.0183533	0.00209188	7.5572e-16	37	1	155959156	1	154225780	R			NA	NA								TRUE		1:155958631-155960320	Unclassified	TRUE
cg24581650	-0.0127767	0.00357257	-3.57634	0.000348442	-0.0303194	0.00346487	-8.75051	2.12395e-18	-0.0218164	0.00248724	-8.77136	1.76519e-18	0.00200443	-0.0218164	0.00248724	7.70245e-16	37	5	172263112	5	172195718	R			NA	NA	ERGIC1	NM_001031711	Body	chr5:172261145-172261671	S_Shore			TRUE				NA
cg09244312	-0.0199061	0.00334303	-5.9545	2.60861e-09	-0.020007	0.00310648	-6.44041	1.19149e-10	-0.0199602	0.00227565	-8.77123	1.76718e-18	0.999755	-0.0199602	0.00227565	7.70358e-16	37	13	42120657	13	41018657	R			NA	NA								TRUE				TRUE
cg08606497	-0.0127234	0.00318924	-3.98946	6.62236e-05	-0.0241726	0.00293171	-8.24523	1.64838e-16	-0.0189289	0.00215834	-8.77009	1.78526e-18	0.0304213	-0.0189289	0.00215834	7.77479e-16	37	8	28244769	8	28300688	F			NA	NA	ZNF395	NM_018660	TSS1500	chr8:28243684-28244283	S_Shore			NA		8:28244697-28245073	Promoter_Associated	NA
cg25725418	-0.00896161	0.00362709	-2.47074	0.0134833	-0.030765	0.00322531	-9.53862	1.44739e-21	-0.0211374	0.00241022	-8.76988	1.78859e-18	4.15099e-05	-0.0211374	0.00241022	7.78169e-16	37	10	75639879	10	75309885	R			NA	NA								TRUE		10:75639036-75640136	Unclassified	NA
cg06996423	-0.0111386	0.00284016	-3.92183	8.7878e-05	-0.0242197	0.00285297	-8.48932	2.07842e-17	-0.0176498	0.00201281	-8.76873	1.80699e-18	0.00509538	-0.0176498	0.00201281	7.85406e-16	37	10	105236233	10	105226223	R			NA	NA	CALHM3	NM_001129742	Body	chr10:105232921-105233456	S_Shelf			TRUE		10:105236178-105236349	Unclassified_Cell_type_specific	TRUE
cg01052838	-0.0211864	0.00428537	-4.94388	7.65818e-07	-0.0265393	0.00363462	-7.3018	2.83948e-13	-0.0242997	0.00277189	-8.76646	1.84379e-18	0.635246	-0.0242997	0.00277189	8.0062e-16	37	20	3075251	20	3023251	R			NA	NA				chr20:3073224-3074232	S_Shore			NA				NA
cg16981685	-0.0205361	0.00465045	-4.41595	1.00568e-05	-0.034662	0.004395	-7.88669	3.10307e-15	-0.0279977	0.00319422	-8.76509	1.86622e-18	0.0874394	-0.0279977	0.00319422	8.09571e-16	37	11	123305126	11	122810336	R			NA	NA				chr11:123301049-123302149	S_Shelf			NA		11:123304996-123305355	Unclassified_Cell_type_specific	NA
cg06115614	-0.0180994	0.00311948	-5.80206	6.55049e-09	-0.0210756	0.00319278	-6.60103	4.08306e-11	-0.019553	0.00223127	-8.76316	1.89853e-18	0.800689	-0.019553	0.00223127	8.22786e-16	37	3	128205143	3	129687833	R			NA	NA	GATA2;GATA2;GATA2	NM_001145661;NM_032638;NM_001145662	Body;Body;Body	chr3:128205495-128212274	N_Shore		RDMR	TRUE	3:129687779-129687989			NA
cg13298859	-0.0214938	0.00402302	-5.3427	9.15739e-08	-0.0362892	0.00496093	-7.315	2.57388e-13	-0.0273635	0.00312471	-8.75715	2.00245e-18	0.0683623	-0.0273635	0.00312471	8.66978e-16	37	7	2551996	7	2518522	F			NA	NA	LFNG	NM_001166355	TSS200					NA				NA
cg12133962	-0.0209611	0.00432285	-4.84891	1.24143e-06	-0.0360193	0.00470229	-7.65994	1.86016e-14	-0.0278582	0.00318242	-8.75379	2.06305e-18	0.0621071	-0.0278582	0.00318242	8.92348e-16	37	1	3090134	1	3079994	R			NA	NA	PRDM16;PRDM16	NM_022114;NM_199454	Body;Body					NA	1:3079749-3080214			NA
cg13541073	-0.0176304	0.00349138	-5.04969	4.42523e-07	-0.0234475	0.00323369	-7.25102	4.13649e-13	-0.0207615	0.00237244	-8.75114	2.11211e-18	0.473731	-0.0207615	0.00237244	9.12682e-16	37	17	61505609	17	58859341	R			NA	NA								TRUE				NA
cg22586569	-0.0147805	0.00480765	-3.07438	0.00210942	-0.0411206	0.00451292	-9.11175	8.106e-20	-0.0287826	0.00329038	-8.74752	2.18096e-18	0.000342787	-0.0287826	0.00329038	9.41523e-16	37	7	5524963	7	5491489	F			NA	NA	FBXL18	NM_024963	Body	chr7:5526389-5526693	N_Shore			NA				NA
cg02222982	-0.0207579	0.00341906	-6.07124	1.26928e-09	-0.0236247	0.00373708	-6.32171	2.58681e-10	-0.0220642	0.00252259	-8.74664	2.19808e-18	0.852	-0.0220642	0.00252259	9.47995e-16	37	11	67207599	11	66964175	F			NA	NA	CORO1B;CORO1B	NM_001018070;NM_020441	Body;Body	chr11:67203319-67203662	S_Shelf			NA	11:66964001-66964228	11:67207594-67208409	Unclassified	NA
cg21490635	-0.0171098	0.00307994	-5.55523	2.77252e-08	-0.0214481	0.00314275	-6.82464	8.81489e-12	-0.0192351	0.00219972	-8.74438	2.24246e-18	0.615073	-0.0192351	0.00219972	9.66199e-16	37	12	13349273	12	13240540	F			NA	NA	EMP1	NM_001423	TSS1500					NA				TRUE
cg03143849	-0.0196471	0.00474331	-4.14207	3.44183e-05	-0.0343467	0.00427363	-8.03688	9.21536e-16	-0.0277605	0.00317502	-8.74342	2.26154e-18	0.0706231	-0.0277605	0.00317502	9.7348e-16	37	11	2904951	11	2861527	R			NA	TRUE	CDKN1C;CDKN1C;CDKN1C	NM_001122630;NM_000076;NM_001122631	3'UTR;3'UTR;3'UTR	chr11:2905023-2907024	N_Shore			NA				NA
cg16201957	-0.0180099	0.00506784	-3.55377	0.000379748	-0.0454117	0.00513391	-8.84544	9.11694e-19	-0.0315334	0.00360663	-8.74315	2.26699e-18	0.000736057	-0.0315334	0.00360663	9.74882e-16	37	4	140992311	4	141211761	F			NA	NA	MAML3	NM_018717	Body					TRUE				NA
cg00345025	-0.018406	0.00411734	-4.47037	7.8085e-06	-0.0331191	0.00418148	-7.92043	2.36682e-15	-0.0256489	0.00293381	-8.74251	2.27997e-18	0.0431515	-0.0256489	0.00293381	9.79519e-16	37	8	743875	8	733875	R			NA	NA				chr8:745683-745889	N_Shore			NA				NA
cg07695566	-0.0110902	0.00259997	-4.26552	1.99438e-05	-0.0192898	0.00242016	-7.97047	1.58066e-15	-0.0154833	0.00177147	-8.74039	2.32317e-18	0.0696415	-0.0154833	0.00177147	9.97118e-16	37	17	61525112	17	58878844	F			NA	NA	CYB561	NM_001915	TSS1500	chr17:61523000-61524470	S_Shore			TRUE				NA
cg18915456	-0.0145433	0.00335114	-4.3398	1.42614e-05	-0.0246729	0.00312232	-7.90212	2.74201e-15	-0.0199657	0.00228443	-8.73992	2.33267e-18	0.0866806	-0.0199657	0.00228443	1.00023e-15	37	15	74699653	15	72486706	R			NA	NA				chr15:74703053-74703255	N_Shelf			TRUE		15:74699437-74699752	Unclassified_Cell_type_specific	TRUE
cg05324516	-0.0278555	0.00420341	-6.62688	3.42864e-11	-0.032161	0.00561459	-5.72811	1.01558e-08	-0.0294019	0.0033649	-8.73784	2.37608e-18	0.828269	-0.0294019	0.0033649	1.01786e-15	37	10	29421357	10	29461363	R			NA	NA								TRUE				NA
cg24996979	-0.0158085	0.00325873	-4.85113	1.22761e-06	-0.0196912	0.00268857	-7.32405	2.40606e-13	-0.0181187	0.00207385	-8.73673	2.39958e-18	0.655516	-0.0181187	0.00207385	1.02695e-15	37	14	74223355	14	73293108	F	rs28605040		NA	NA	C14orf43;C14orf43	NM_001043318;NM_194278	5'UTR;5'UTR	chr14:74225626-74227209	N_Shelf			NA		14:74223088-74223502	Promoter_Associated_Cell_type_specific	TRUE
cg15142214	-0.0109511	0.00237752	-4.60611	4.10276e-06	-0.0131325	0.00176083	-7.45808	8.77903e-14	-0.0123598	0.00141501	-8.73474	2.44225e-18	0.762002	-0.0123598	0.00141501	1.0442e-15	37	1	17512653	1	17385240	R			NA	NA								NA		1:17512592-17512865	Unclassified_Cell_type_specific	NA
cg13976502	-0.018666	0.00405269	-4.60583	4.10815e-06	-0.0288436	0.00377365	-7.64342	2.1153e-14	-0.0241172	0.00276176	-8.73256	2.4897e-18	0.184711	-0.0241172	0.00276176	1.06347e-15	37	14	74227875	14	73297628	F			NA	NA	C14orf43;C14orf43	NM_001043318;NM_194278	5'UTR;TSS1500	chr14:74225626-74227209	S_Shore			TRUE				NA
cg25843651	-0.0159749	0.00366945	-4.35348	1.33994e-05	-0.0272205	0.00344925	-7.89172	2.98056e-15	-0.0219452	0.00251323	-8.73187	2.50486e-18	0.0826474	-0.0219452	0.00251323	1.06892e-15	37	15	86329602	15	84130606	F			NA	NA	KLHL25	NM_022480	5'UTR					TRUE		15:86328638-86329755	Unclassified_Cell_type_specific	TRUE
cg17935703	-0.0251237	0.00469449	-5.35174	8.71146e-08	-0.0303381	0.00436753	-6.94629	3.75022e-12	-0.0279188	0.00319766	-8.73102	2.52394e-18	0.71844	-0.0279188	0.00319766	1.07603e-15	37	9	139642998	9	138762819	F	rs1360879		NA	NA	LCN6	NM_198946	TSS200	chr9:139640640-139640885	S_Shelf			NA				NA
cg25316484	-0.0185183	0.0043735	-4.23421	2.29357e-05	-0.0315978	0.00397591	-7.94731	1.90599e-15	-0.0256795	0.00294193	-8.72877	2.57447e-18	0.0864309	-0.0256795	0.00294193	1.09652e-15	37	7	27186676	7	27153201	R			NA	NA	HOXA6	NM_024014	Body	chr7:27186927-27187692	N_Shore		CDMR	NA		7:27186534-27186856	Unclassified_Cell_type_specific	NA
cg03430597	-0.0245197	0.00441111	-5.55863	2.71897e-08	-0.0274762	0.00407251	-6.74675	1.51195e-11	-0.0261158	0.00299225	-8.7278	2.59672e-18	0.885812	-0.0261158	0.00299225	1.10494e-15	37	9	137660514	9	136800335	R			NA	NA	COL5A1	NM_000093	Body	chr9:137660513-137660742	Island			TRUE				NA
cg10375267	-0.0175587	0.00415226	-4.22871	2.35034e-05	-0.0312995	0.00391033	-8.0043	1.20146e-15	-0.024841	0.00284671	-8.72623	2.63306e-18	0.0549192	-0.024841	0.00284671	1.11934e-15	37	16	87523700	16	86081201	R			NA	NA	ZCCHC14	NM_015144	Body				RDMR	NA		16:87523618-87524798	Unclassified_Cell_type_specific	NA
cg07443710	-0.0177734	0.00419849	-4.23329	2.30302e-05	-0.0321008	0.0040042	-8.01678	1.08555e-15	-0.0252763	0.00289765	-8.72302	2.70867e-18	0.0473998	-0.0252763	0.00289765	1.15038e-15	37	10	71206848	10	70876854	R			NA	NA								TRUE				NA
cg16545105	-0.0161106	0.00314889	-5.11629	3.11611e-07	-0.032328	0.00419224	-7.71139	1.24456e-14	-0.0219601	0.00251775	-8.72209	2.73123e-18	0.00836621	-0.0219601	0.00251775	1.15886e-15	37	5	76248749	5	76284505	R			NA	TRUE	CRHBP;CRHBP	NM_001882;NM_001882	1stExon;5'UTR	chr5:76249435-76250528	N_Shore			NA				NA
cg14519777	-0.0150944	0.0030239	-4.99169	5.98539e-07	-0.022513	0.00306008	-7.35699	1.88103e-13	-0.0187595	0.0021509	-8.72173	2.73974e-18	0.226094	-0.0187595	0.0021509	1.16136e-15	37	7	101465705	7	101252425	F			NA	NA	CUX1;CUX1;CUX1	NM_181500;NM_181552;NM_001913	Body;Body;Body					NA				NA
cg01720920	-0.0189844	0.00360695	-5.26328	1.41511e-07	-0.0246182	0.00349887	-7.03605	1.97762e-12	-0.021887	0.00251141	-8.715	2.90766e-18	0.533408	-0.021887	0.00251141	1.23138e-15	37	14	104185151	14	103254904	F			NA	NA	ZFYVE21	NM_024071	Body	chr14:104181378-104182952	S_Shelf			NA	14:103254006-103254974			NA
cg15261712	-0.0265584	0.00616043	-4.31112	1.62427e-05	-0.0399311	0.00514943	-7.75448	8.87083e-15	-0.0344307	0.00395093	-8.71457	2.91864e-18	0.249827	-0.0344307	0.00395093	1.23485e-15	37	7	92238248	7	92076184	F			NA	NA	CDK6;CDK6	NM_001259;NM_001145306	3'UTR;3'UTR				CDMR	NA				NA
cg03653817	-0.0125823	0.00408581	-3.07952	0.00207334	-0.0376045	0.00407239	-9.23401	2.6068e-20	-0.0251346	0.00288435	-8.71413	2.92999e-18	8.2132e-05	-0.0251346	0.00288435	1.23848e-15	37	1	181065498	1	179332121	F	rs73054329		NA	NA								TRUE				TRUE
cg02916283	-0.0223708	0.00569317	-3.92941	8.51557e-05	-0.0455386	0.00548026	-8.30957	9.6052e-17	-0.034396	0.00394825	-8.7117	2.99359e-18	0.0135993	-0.034396	0.00394825	1.26391e-15	37	14	90087792	14	89157545	R			NA	NA				chr14:90085365-90085711	S_Shelf			NA		14:90087339-90088008	Unclassified_Cell_type_specific	NA
cg22093121	-0.0191341	0.00515272	-3.71341	0.000204488	-0.0453242	0.00524052	-8.64881	5.20405e-18	-0.032008	0.00367417	-8.71161	2.99584e-18	0.00174756	-0.032008	0.00367417	1.26391e-15	37	17	67057211	17	64568806	R			NA	NA	ABCA9	NM_080283	TSS200					NA				NA
cg05093811	-0.0176935	0.00504468	-3.50736	0.000452576	-0.0335314	0.00401911	-8.34299	7.24376e-17	-0.0273819	0.00314345	-8.71077	3.01819e-18	0.0490583	-0.0273819	0.00314345	1.27214e-15	37	3	58059919	3	58034959	R			NA	NA	FLNB;FLNB;FLNB;FLNB	NM_001164319;NM_001164317;NM_001164318;NM_001457	Body;Body;Body;Body					TRUE				NA
cg20029153	-0.0111209	0.00290298	-3.83085	0.000127703	-0.020972	0.00254923	-8.22679	1.92296e-16	-0.0166829	0.00191551	-8.7094	3.05479e-18	0.0387399	-0.0166829	0.00191551	1.28635e-15	37	17	27505257	17	24529383	F			NA	NA	MYO18A;MYO18A	NM_078471;NM_203318	5'UTR;5'UTR	chr17:27506889-27507607	N_Shore	low-CpG:24529070-24529449		TRUE				NA
cg02341556	-0.0220302	0.00445477	-4.94531	7.60224e-07	-0.0307102	0.00420311	-7.30654	2.74117e-13	-0.0266223	0.00305715	-8.70822	3.08692e-18	0.366314	-0.0266223	0.00305715	1.29865e-15	37	11	118781978	11	118287188	F			NA	NA	BCL9L	NM_182557	TSS1500	chr11:118781060-118781732	S_Shore			NA				TRUE
cg18796027	-0.011357	0.00348679	-3.25716	0.00112534	-0.0238986	0.00279549	-8.54898	1.24178e-17	-0.0189914	0.00218106	-8.7074	3.10931e-18	0.019493	-0.0189914	0.00218106	1.30683e-15	37	6	33375357	6	33483335	R			NA	NA	KIFC1	NM_002263	Body	chr6:33377929-33379167	N_Shelf			NA		6:33374649-33375828	Gene_Associated	NA
cg01332054	-0.016166	0.0044563	-3.62766	0.000285997	-0.0370381	0.00430582	-8.60188	7.84197e-18	-0.0269604	0.00309651	-8.70672	3.12801e-18	0.0034386	-0.0269604	0.00309651	1.31345e-15	37	15	74494861	15	72281914	F	rs35794319		NA	NA	STRA6;STRA6;STRA6;STRA6;STRA6	NM_001142617;NM_001142618;NM_001142619;NM_022369;NM_001142620	5'UTR;5'UTR;5'UTR;5'UTR;5'UTR			low-CpG:72281833-72282584		TRUE				TRUE
cg09263904	-0.0115565	0.00294288	-3.92692	8.60409e-05	-0.0212786	0.00260956	-8.15408	3.51852e-16	-0.0169991	0.0019525	-8.70632	3.13907e-18	0.0471292	-0.0169991	0.0019525	1.31686e-15	37	12	58219817	12	56506084	F			NA	NA	CTDSP2;MIR26A2	NM_005730;NR_029847	Body;TSS1500					NA				NA
cg23963071	-0.0233994	0.00459974	-5.08711	3.63558e-07	-0.0341062	0.00470544	-7.24825	4.22183e-13	-0.0286312	0.00328924	-8.7045	3.18977e-18	0.26613	-0.0286312	0.00328924	1.33687e-15	37	6	2901712	6	2846711	F			NA	NA	SERPINB9	NM_004155	5'UTR	chr6:2903175-2903906	N_Shore			NA				NA
cg04308040	-0.0161243	0.00410103	-3.93177	8.43227e-05	-0.0329117	0.00396295	-8.30485	9.99477e-17	-0.0248054	0.00284979	-8.70427	3.1963e-18	0.0131345	-0.0248054	0.00284979	1.33834e-15	37	13	44942303	13	43840303	F			NA	NA								TRUE				NA
cg25074809	-0.0294071	0.00544465	-5.4011	6.6233e-08	-0.035212	0.00512658	-6.86853	6.48687e-12	-0.0324841	0.00373242	-8.70322	3.22602e-18	0.739883	-0.0324841	0.00373242	1.34952e-15	37	2	16086016	2	16003467	F			NA	NA	MYCN	NM_005378	Body	chr2:16079801-16083032	S_Shelf			NA	2:16003179-16003527			NA
cg15430294	-0.0170219	0.00459613	-3.70353	0.000212617	-0.0387447	0.00452396	-8.56433	1.08708e-17	-0.0280552	0.00322414	-8.70161	3.27198e-18	0.00343789	-0.0280552	0.00322414	1.36746e-15	37	19	47125648	19	51817488	R			NA	NA	PTGIR	NM_000960	Body	chr19:47126782-47127478	N_Shore			TRUE		19:47124787-47125700	Unclassified_Cell_type_specific	NA
cg06811467	-0.0122113	0.00287936	-4.24098	2.22545e-05	-0.0200894	0.00255432	-7.86489	3.69435e-15	-0.01662	0.00191081	-8.69788	3.38136e-18	0.12312	-0.01662	0.00191081	1.41185e-15	37	1	154299179	1	152565803	R			NA	NA	ATP8B2;ATP8B2	NM_020452;NM_001005855	TSS1500;5'UTR	chr1:154300975-154301528	N_Shore			NA				NA
cg04315923	-0.00686929	0.00177311	-3.87416	0.000106995	-0.0123087	0.00151505	-8.12428	4.50017e-16	-0.0100133	0.00115184	-8.6933	3.52056e-18	0.0658894	-0.0100133	0.00115184	1.4686e-15	37	16	29634191	16	29541692	F	rs2549956		NA	NA								NA	16:29541509-29541693			NA
cg00109344	-0.0135501	0.00320417	-4.2289	2.34834e-05	-0.0233543	0.0029488	-7.91993	2.37639e-15	-0.0188584	0.00216979	-8.69136	3.5812e-18	0.0792943	-0.0188584	0.00216979	1.4925e-15	37	9	116344532	9	115384353	R			NA	NA	RGS3;RGS3;RGS3;RGS3	NM_130795;NM_021106;NM_144488;NM_134427	Body;5'UTR;Body;5'UTR	chr9:116346400-116346603	N_Shore			NA		9:116343993-116345494	Promoter_Associated	NA
cg18740175	-0.0164911	0.00426342	-3.86803	0.000109716	-0.0379609	0.00445243	-8.52588	1.51654e-17	-0.0267606	0.00307935	-8.69035	3.61319e-18	0.00232266	-0.0267606	0.00307935	1.50442e-15	37	20	50110833	20	49544240	R			NA	NA	NFATC2;NFATC2;NFATC2	NM_001136021;NM_173091;NM_012340	Body;Body;Body	chr20:50108795-50109456	S_Shore			NA		20:50110492-50111567	Promoter_Associated_Cell_type_specific	NA
cg02710860	-0.0199287	0.00505643	-3.94127	8.10521e-05	-0.0403175	0.00487726	-8.26643	1.38035e-16	-0.0304908	0.00351038	-8.68589	3.75785e-18	0.0148265	-0.0304908	0.00351038	1.56319e-15	37	15	42065401	15	39852693	R			NA	NA	MAPKBP1;MAPKBP1	NM_014994;NM_001128608	TSS1500;TSS1500	chr15:42066488-42067230	N_Shore			NA				NA
cg13714026	-0.0312381	0.00528589	-5.90971	3.42709e-09	-0.0309533	0.00486408	-6.36365	1.97014e-10	-0.0310839	0.00357927	-8.68442	3.80679e-18	0.999215	-0.0310839	0.00357927	1.58207e-15	37	10	73385503	10	73055509	R			NA	NA	CDH23;CDH23	NM_052836;NM_022124	Body;Body					TRUE		10:73385491-73385538	Unclassified_Cell_type_specific	NA
cg26276667	-0.0198681	0.00490779	-4.04827	5.15966e-05	-0.0376327	0.00463392	-8.12112	4.61888e-16	-0.0292599	0.00336934	-8.68415	3.81589e-18	0.0313242	-0.0292599	0.00336934	1.58437e-15	37	10	92916289	10	92906269	F			NA	NA				chr10:92913390-92913694	S_Shelf			NA				NA
cg08477768	-0.010842	0.0034781	-3.11721	0.00182572	-0.0221812	0.00260543	-8.51344	1.68855e-17	-0.0181054	0.00208525	-8.68258	3.86879e-18	0.0332348	-0.0181054	0.00208525	1.60484e-15	37	5	57925482	5	57961239	F			NA	NA	RAB3C	NM_138453	Body					TRUE				NA
cg24113496	-0.0154062	0.00294873	-5.22469	1.74447e-07	-0.0135323	0.00194701	-6.9503	3.64509e-12	-0.0141013	0.00162478	-8.67887	3.99713e-18	0.868819	-0.0141013	0.00162478	1.65654e-15	37	5	138725830	5	138753729	F			NA	NA	MGC29506	NM_016459	TSS1500	chr5:138727710-138730911	N_Shore			NA		5:138725371-138726187	Promoter_Associated	NA
cg16587010	-0.0172664	0.00364817	-4.73288	2.21355e-06	-0.034616	0.0043938	-7.87838	3.31652e-15	-0.0243463	0.00280679	-8.67408	4.16896e-18	0.00990554	-0.0243463	0.00280679	1.72615e-15	37	3	58523130	3	58498170	R			NA	NA	ACOX2	NM_003500	TSS1500					NA				TRUE
cg05690685	-0.00835328	0.00324269	-2.57603	0.00999415	-0.0185288	0.00213316	-8.68607	3.75184e-18	-0.0154554	0.00178213	-8.67243	4.22999e-18	0.0321807	-0.0154554	0.00178213	1.74979e-15	37	8	20293200	8	20337480	F			NA	NA								TRUE		8:20291961-20293643	Promoter_Associated	TRUE
cg21415060	-0.0142348	0.00420221	-3.38746	0.000705437	-0.0267042	0.00320806	-8.32408	8.49854e-17	-0.0221128	0.00254993	-8.67192	4.24879e-18	0.0619478	-0.0221128	0.00254993	1.75594e-15	37	1	159277295	1	157543919	F			NA	NA	FCER1A	NM_002001	Body					NA				NA
cg15288326	-0.0209414	0.0042032	-4.98225	6.28507e-07	-0.0293553	0.00405347	-7.24201	4.42069e-13	-0.0253009	0.00291774	-8.67141	4.2681e-18	0.354122	-0.0253009	0.00291774	1.76202e-15	37	1	200994098	1	199260721	F			NA	NA	KIF21B	NM_017596	TSS1500	chr1:200992282-200992839	S_Shore			NA				NA
cg03507593	-0.0162213	0.00294003	-5.51738	3.44087e-08	-0.0240332	0.00348013	-6.90583	4.99094e-12	-0.0194747	0.00224587	-8.67132	4.27142e-18	0.229894	-0.0194747	0.00224587	1.76202e-15	37	12	124939480	12	123505433	R			NA	NA	NCOR2;NCOR2	NM_006312;NM_001077261	Body;Body	chr12:124941314-124941584	N_Shore			NA	12:123505409-123505504			TRUE
cg05810848	-0.0165233	0.00296627	-5.5704	2.54153e-08	-0.0207997	0.00309568	-6.71894	1.83046e-11	-0.0185702	0.00214176	-8.67057	4.29978e-18	0.608089	-0.0185702	0.00214176	1.77208e-15	37	16	58005012	16	56562513	F			NA	NA	CNGB1;CNGB1;CNGB1;CNGB1	NM_001297;NM_001297;NM_001135639;NM_001135639	1stExon;5'UTR;1stExon;5'UTR					NA				NA
cg03391568	-0.0192716	0.00332067	-5.80353	6.49333e-09	-0.0208481	0.00323317	-6.44818	1.13202e-10	-0.0200809	0.00231651	-8.66858	4.37547e-18	0.943792	-0.0200809	0.00231651	1.8016e-15	37	3	46918266	3	46893270	R			NA	TRUE	PTH1R	NM_000316	TSS1500					NA				NA
cg05373251	-0.0287047	0.00490749	-5.84916	4.94051e-09	-0.0347748	0.0053904	-6.45126	1.10924e-10	-0.0314557	0.00362886	-8.66822	4.38918e-18	0.707019	-0.0314557	0.00362886	1.80558e-15	37	17	79451985	17	77066580	R			NA	NA				chr17:79450924-79451657	S_Shore			NA		17:79450704-79452185	Promoter_Associated	NA
cg17284119	-0.0178548	0.00422086	-4.23014	2.33545e-05	-0.026832	0.00346746	-7.73823	1.00812e-14	-0.0232147	0.0026793	-8.66449	4.53531e-18	0.259132	-0.0232147	0.0026793	1.86397e-15	37	6	110644424	6	110751117	R			NA	NA	C6orf186	NM_001123364	Body					TRUE				NA
cg06105699	-0.0256816	0.00459652	-5.58719	2.30768e-08	-0.0389802	0.00567918	-6.8637	6.70994e-12	-0.0309451	0.0035729	-8.66107	4.67364e-18	0.190804	-0.0309451	0.0035729	1.91906e-15	37	17	79971436	17	77564725	F			NA	NA	ASPSCR1	NM_024083	Body					NA	17:77564722-77564772	17:79971384-79971795	Unclassified_Cell_type_specific	TRUE
cg10601624	-0.0190924	0.00335027	-5.69878	1.2067e-08	-0.0234066	0.00355651	-6.58134	4.66214e-11	-0.0211208	0.00243865	-8.66086	4.68214e-18	0.677181	-0.0211208	0.00243865	1.92078e-15	37	12	6404377	12	6274638	F			NA	NA				chr12:6399262-6400771	S_Shelf			TRUE				TRUE
cg04972436	-0.0134914	0.00379307	-3.55684	0.000375339	-0.0257939	0.00311333	-8.28499	1.1812e-16	-0.0208419	0.0024065	-8.66065	4.69097e-18	0.0431667	-0.0208419	0.0024065	1.92263e-15	37	17	76212679	17	73724274	F			NA	NA	BIRC5;BIRC5;EPR1;BIRC5	NM_001012270;NM_001012271;NR_002219;NM_001168	Body;Body;Body;Body	chr17:76210129-76210627	S_Shelf			NA				NA
cg11660018	-0.0221853	0.0043695	-5.07731	3.82822e-07	-0.0345758	0.00475372	-7.27342	3.50503e-13	-0.0278596	0.00321697	-8.66021	4.70913e-18	0.158619	-0.0278596	0.00321697	1.9283e-15	37	11	86510915	11	86188563	F			NA	NA	PRSS23	NM_007173	TSS1500	chr11:86511184-86511889	N_Shore			NA				TRUE
cg24280832	-0.0323898	0.00551642	-5.87153	4.31788e-09	-0.0538921	0.0079966	-6.73938	1.59069e-11	-0.0393231	0.00454078	-8.65997	4.71883e-18	0.0863385	-0.0393231	0.00454078	1.9305e-15	37	10	77871958	10	77541964	R			NA	NA	C10orf11	NM_032024	Body	chr10:77872083-77872305	N_Shore			TRUE	10:77541884-77542251			NA
cg09274988	-0.00928663	0.00267972	-3.46553	0.000529196	-0.0177786	0.00213851	-8.31354	9.28855e-17	-0.0144746	0.00167149	-8.65966	4.73168e-18	0.0465338	-0.0144746	0.00167149	1.93254e-15	37	20	1309800	20	1257800	F	rs6033451		NA	NA	SDCBP2;SDCBP2	NM_080489;NM_080489	1stExon;5'UTR	chr20:1305899-1306554	S_Shelf	low-CpG:1257783-1257818		NA				NA
cg13409439	-0.0168755	0.00327664	-5.15023	2.60167e-07	-0.0238884	0.0033549	-7.12045	1.07572e-12	-0.0202992	0.00234411	-8.65964	4.7325e-18	0.326877	-0.0202992	0.00234411	1.93254e-15	37	9	135040296	9	134030117	R			NA	NA	NTNG2	NM_032536	5'UTR	chr9:135036713-135038933	S_Shore			NA				NA
cg09744397	-0.0227971	0.0037999	-5.9994	1.98043e-09	-0.0259423	0.00413909	-6.26763	3.66574e-10	-0.0242356	0.00279918	-8.6581	4.79676e-18	0.854993	-0.0242356	0.00279918	1.95698e-15	37	15	102265293	15	100082816	R			NA	NA	TARSL2	NM_152334	TSS1500	chr15:102264097-102264750	S_Shore			NA				NA
cg03095773	-0.0141925	0.00366296	-3.8746	0.000106799	-0.0283987	0.00344568	-8.24182	1.69609e-16	-0.0217294	0.00250976	-8.65795	4.80314e-18	0.0184996	-0.0217294	0.00250976	1.95779e-15	37	2	102051598	2	101418030	F			NA	NA	RFX8	NM_001145664	Body					TRUE	2:101417950-101418060			NA
cg02121447	-0.0126322	0.00385723	-3.27495	0.00105681	-0.0356786	0.00395009	-9.03237	1.67999e-19	-0.0238814	0.00275972	-8.65356	4.99193e-18	0.000164524	-0.0238814	0.00275972	2.03289e-15	37	20	44461113	20	43894520	R			NA	NA	SNX21;SNX21;SNX21;SNX21	NM_152897;NM_001042633;NM_001042632;NM_033421	TSS1500;TSS1500;TSS1500;TSS1500	chr20:44462383-44463169	N_Shore			NA				NA
cg08614441	-0.0190292	0.00343412	-5.5412	3.00408e-08	-0.0223284	0.00334523	-6.6747	2.4774e-11	-0.020722	0.00239624	-8.64771	5.25427e-18	0.789153	-0.020722	0.00239624	2.13777e-15	37	13	113633676	13	112681677	R			NA	NA	MCF2L;MCF2L;MCF2L	NM_001112732;NM_024979;NM_024979	Body;5'UTR;1stExon	chr13:113633843-113634065	N_Shore	low-CpG:112681455-112681691		NA				NA
cg26580095	-0.017493	0.00343596	-5.09115	3.55903e-07	-0.0254487	0.00354787	-7.17296	7.33949e-13	-0.0213434	0.00246821	-8.64733	5.27171e-18	0.273251	-0.0213434	0.00246821	2.14291e-15	37	1	92545650	1	92318238	F	rs79930065		NA	TRUE	BTBD8	NM_183242	TSS1500	chr1:92545819-92546480	N_Shore			NA		1:92545643-92546946	Promoter_Associated_Cell_type_specific	NA
cg11980897	-0.0161775	0.00328355	-4.92683	8.3574e-07	-0.0285024	0.00379072	-7.51899	5.52017e-14	-0.0214609	0.00248191	-8.64692	5.29072e-18	0.0488112	-0.0214609	0.00248191	2.14867e-15	37	1	32237457	1	32010044	F			NA	NA				chr1:32237827-32238661	N_Shore			TRUE		1:32236958-32238593	Promoter_Associated_Cell_type_specific	NA
cg05773108	-0.0147793	0.00357163	-4.13797	3.50398e-05	-0.0284589	0.00352825	-8.066	7.26416e-16	-0.0217026	0.00251005	-8.64631	5.31909e-18	0.0244244	-0.0217026	0.00251005	2.15823e-15	37	16	85520007	16	84077508	F			NA	NA				chr16:85519109-85519357	S_Shore			NA	16:84077447-84077949			NA
cg08030282	-0.0109818	0.00303159	-3.62245	0.000291822	-0.0181907	0.00225193	-8.07782	6.59369e-16	-0.0156274	0.00180776	-8.64461	5.39876e-18	0.161708	-0.0156274	0.00180776	2.18797e-15	37	1	160967582	1	159234206	R			NA	NA	F11R	NM_016946	3'UTR					NA		1:160966691-160967740	Unclassified	NA
cg20341535	-0.0153785	0.00323359	-4.75587	1.9759e-06	-0.0258317	0.00342023	-7.55261	4.26615e-14	-0.0203121	0.00234971	-8.64454	5.40222e-18	0.0849155	-0.0203121	0.00234971	2.18797e-15	37	11	118017101	11	117522311	R		rs2946742	NA	NA	SCN4B;SCN4B;SCN4B;SCN4B	NM_001142348;NM_001142349;NR_024527;NM_174934	Body;TSS1500;TSS1500;Body	chr11:118016237-118016984	S_Shore			TRUE		11:118015172-118017490	Unclassified	NA
cg17611742	-0.0185986	0.00411749	-4.51698	6.27277e-06	-0.0279208	0.00369295	-7.56057	4.01305e-14	-0.0237649	0.00274919	-8.64434	5.41179e-18	0.241623	-0.0237649	0.00274919	2.18986e-15	37	1	197745238	1	196011861	R			NA	NA	DENND1B;DENND1B	NM_144977;NM_001142795	TSS1500;TSS1500	chr1:197743931-197744788	S_Shore			TRUE		1:197745048-197745377	Promoter_Associated	NA
cg15746187	-0.0156489	0.00322814	-4.84767	1.24919e-06	-0.0232864	0.00316751	-7.35165	1.9577e-13	-0.0195401	0.0022609	-8.64262	5.49376e-18	0.24029	-0.0195401	0.0022609	2.22101e-15	37	1	11713123	1	11635710	F	rs1883575		NA	TRUE	FBXO2;FBXO44	NM_012168;NM_183412	Body;TSS1500	chr1:11714217-11715304	N_Shore			NA				NA
cg03156170	-0.0239766	0.00415523	-5.77022	7.91699e-09	-0.0227372	0.00353224	-6.43706	1.21807e-10	-0.0232571	0.00269126	-8.64173	5.53668e-18	0.974511	-0.0232571	0.00269126	2.23617e-15	37	17	55673870	17	53028869	F	rs76713176		NA	NA	MSI2;MSI2	NM_138962;NM_170721	Body;Body					TRUE	17:53028820-53028927			NA
cg20153322	-0.0133438	0.00287409	-4.6428	3.43711e-06	-0.0196065	0.00262685	-7.46386	8.40216e-14	-0.016756	0.00193899	-8.64164	5.54131e-18	0.274309	-0.016756	0.00193899	2.23617e-15	37	12	120703977	12	119188360	R			NA	NA	PXN;PXN	NM_001080855;NM_002859	TSS1500;TSS1500	chr12:120702976-120703541	S_Shore			NA		12:120702413-120704727	Promoter_Associated	NA
cg01301660	-0.0158129	0.00424641	-3.72382	0.000196229	-0.035013	0.00414735	-8.44224	3.11303e-17	-0.0256395	0.00296702	-8.64148	5.54899e-18	0.00534503	-0.0256395	0.00296702	2.23725e-15	37	5	110886711	5	110914610	R			NA	NA								TRUE		5:110886029-110886878	Unclassified	TRUE
cg25591888	-0.0174714	0.00314029	-5.56363	2.6422e-08	-0.0204603	0.0030797	-6.6436	3.0612e-11	-0.018995	0.00219879	-8.63884	5.6786e-18	0.793827	-0.018995	0.00219879	2.28743e-15	37	2	235890080	2	235554819	F	rs73124237		NA	NA	SH3BP4	NM_014521	5'UTR					TRUE		2:235889368-235890120	Unclassified_Cell_type_specific	TRUE
cg23015991	-0.0192945	0.00473934	-4.07113	4.67849e-05	-0.0374961	0.00463053	-8.09758	5.60654e-16	-0.0286066	0.00331208	-8.63706	5.76799e-18	0.0229817	-0.0286066	0.00331208	2.32134e-15	37	12	20556313	12	20447580	F			NA	NA	PDE3A	NM_000921	Body					TRUE				NA
cg05581878	-0.0174131	0.00411685	-4.22973	2.33976e-05	-0.0273637	0.00353124	-7.74904	9.25893e-15	-0.0231459	0.00268031	-8.63553	5.8453e-18	0.185838	-0.0231459	0.00268031	2.35033e-15	37	3	159886981	3	161369675	F			NA	NA								TRUE				TRUE
cg12340503	-0.0240209	0.00554185	-4.33446	1.46116e-05	-0.0439344	0.00557055	-7.8869	3.09774e-15	-0.0339262	0.00392879	-8.6353	5.85755e-18	0.040306	-0.0339262	0.00392879	2.35314e-15	37	11	128212805	11	127718015	F			NA	NA								TRUE		11:128212663-128213236	Promoter_Associated	NA
cg20124610	-0.0140109	0.00448382	-3.12477	0.00177942	-0.0352588	0.00401242	-8.78743	1.53015e-18	-0.0258102	0.00299003	-8.63209	6.02406e-18	0.00195942	-0.0258102	0.00299003	2.41785e-15	37	13	111357885	13	110155886	R			NA	NA	CARS2	NM_024537	Body	chr13:111358080-111358894	N_Shore			NA		13:111357549-111359120	Promoter_Associated	NA
cg13635516	-0.0113632	0.003265	-3.4803	0.000500848	-0.0220105	0.00265381	-8.29392	1.09581e-16	-0.0177747	0.00205935	-8.63121	6.07064e-18	0.0406859	-0.0177747	0.00205935	2.43435e-15	37	20	31123396	20	30587057	F			NA	NA				chr20:31123989-31124697	N_Shore		CDMR	TRUE		20:31123237-31123484	Unclassified	NA
cg03292992	-0.0131413	0.00455527	-2.88485	0.00391599	-0.0356759	0.00398836	-8.94499	3.71969e-19	-0.0258973	0.00300073	-8.63033	6.11766e-18	0.000981557	-0.0258973	0.00300073	2.451e-15	37	11	33759043	11	33715619	R			NA	NA	CD59;CD59;CD59;CD59	NM_000611;NM_203330;NM_203329;NM_203331	TSS1500;TSS1500;TSS1500;TSS1500	chr11:33757476-33758122	S_Shore		RDMR	NA				NA
cg09982773	-0.0143095	0.00402729	-3.55314	0.000380658	-0.0270057	0.00327902	-8.23588	1.78236e-16	-0.0219444	0.00254278	-8.63007	6.13126e-18	0.0503769	-0.0219444	0.00254278	2.45424e-15	37	7	128550860	7	128338096	F	rs1609545		NA	NA	KCP;KCP	NM_001135914;NM_199349	TSS200;TSS200	chr7:128550409-128550903	Island			NA	7:128337496-128338139	7:128550741-128551016	Unclassified_Cell_type_specific	TRUE
cg15033653	-0.0166841	0.00335909	-4.96686	6.80449e-07	-0.0216004	0.00302636	-7.13741	9.51058e-13	-0.0193977	0.00224842	-8.62728	6.2827e-18	0.553678	-0.0193977	0.00224842	2.5126e-15	37	12	113587581	12	112071964	F	rs58588418		NA	NA	CCDC42B	NM_001144872	TSS200	chr12:113590806-113591304	N_Shelf			TRUE				NA
cg12407070	-0.0205212	0.00421414	-4.86962	1.11814e-06	-0.0223962	0.00314293	-7.12591	1.03398e-12	-0.0217261	0.00251941	-8.62349	6.49462e-18	0.938376	-0.0217261	0.00251941	2.59502e-15	37	3	149034450	3	150517140	R			NA	NA								TRUE				NA
cg04384912	-0.0208486	0.00317379	-6.569	5.06553e-11	-0.0218992	0.00391799	-5.5894	2.27859e-08	-0.0212649	0.00246617	-8.62263	6.54361e-18	0.978527	-0.0212649	0.00246617	2.61225e-15	37	15	80325923	15	78112978	R			NA	NA								TRUE		15:80325109-80326200	Unclassified_Cell_type_specific	TRUE
cg07952905	-0.0136468	0.00352617	-3.87014	0.000108772	-0.0281462	0.00341065	-8.25244	1.55199e-16	-0.0211379	0.00245152	-8.62236	6.55875e-18	0.0126793	-0.0211379	0.00245152	2.61596e-15	37	17	27275352	17	24299478	R			NA	NA	PHF12;PHF12	NM_020889;NM_001033561	Body;Body	chr17:27276219-27278877	N_Shore		RDMR	NA				NA
cg15963913	-0.0193475	0.0041858	-4.62218	3.79721e-06	-0.0316582	0.00418424	-7.56605	3.84734e-14	-0.0255051	0.00295925	-8.61877	6.76761e-18	0.11495	-0.0255051	0.00295925	2.69684e-15	37	14	104196003	14	103265756	F			NA	NA	ZFYVE21	NM_024071	Body	chr14:104193901-104194627	S_Shore			NA	14:103265635-103265854	14:104195980-104196139	Gene_Associated_Cell_type_specific	TRUE
cg12061917	-0.0137753	0.00336329	-4.09577	4.20763e-05	-0.0301693	0.00364756	-8.27111	1.32719e-16	-0.0213087	0.0024726	-8.61791	6.81846e-18	0.0042575	-0.0213087	0.0024726	2.71468e-15	37	6	29601556	6	29709535	F	rs72831514	rs28359990	NA	NA	GABBR1;GABBR1	NM_001470;NM_021904	TSS1500;TSS1500	chr6:29600192-29600661	S_Shore			NA				NA
cg19719391	-0.0189646	0.00427042	-4.44092	8.95754e-06	-0.0343086	0.00440091	-7.7958	6.40016e-15	-0.0264058	0.00306474	-8.61599	6.93372e-18	0.043698	-0.0264058	0.00306474	2.7581e-15	37	4	26789915	4	26399013	F			NA	NA								TRUE		4:26789777-26790040	Unclassified_Cell_type_specific	NA
cg13463639	-0.0186644	0.004168	-4.47802	7.53373e-06	-0.0262877	0.00350948	-7.49048	6.86222e-14	-0.0231251	0.00268457	-8.61409	7.04997e-18	0.37579	-0.0231251	0.00268457	2.80184e-15	37	11	417907	11	407907	F			NA	NA	SIGIRR;SIGIRR	NM_001135053;NM_021805	TSS1500;TSS1500	chr11:416419-417650	S_Shore			NA				NA
cg06264922	-0.0116212	0.0025598	-4.5399	5.6282e-06	-0.0220558	0.00282231	-7.81481	5.50477e-15	-0.0163308	0.00189608	-8.6129	7.12332e-18	0.0235207	-0.0163308	0.00189608	2.82847e-15	37	11	1319648	11	1276224	F			NA	NA	TOLLIP	NM_019009	Body	chr11:1315467-1317115	S_Shelf			NA	11:1276216-1276310			NA
cg00049440	-0.0161969	0.00338981	-4.77812	1.76939e-06	-0.0190886	0.00265255	-7.19631	6.18628e-13	-0.0179904	0.002089	-8.61197	7.18151e-18	0.797987	-0.0179904	0.002089	2.84904e-15	37	9	73026643	9	72216463	R			NA	NA	KLF9	NM_001206	Body	chr9:73027330-73029184	N_Shore		CDMR	NA				NA
cg18096388	-0.0125241	0.0027808	-4.50377	6.67593e-06	-0.0212267	0.00277018	-7.66255	1.8228e-14	-0.016892	0.00196256	-8.60714	7.49063e-18	0.0856184	-0.016892	0.00196256	2.96903e-15	37	2	242800973	2	242449646	F	rs55970948		NA	TRUE	PDCD1	NM_005018	1stExon	chr2:242799488-242799696	S_Shore			NA				TRUE
cg01687189	-0.017676	0.00529048	-3.3411	0.000834467	-0.0428987	0.00495292	-8.6613	4.6641e-18	-0.0311177	0.00361569	-8.60628	7.54707e-18	0.00234251	-0.0311177	0.00361569	2.98874e-15	37	12	102225365	12	100749496	R			NA	NA	GNPTAB	NM_024312	TSS1500	chr12:102224262-102224614	S_Shore			NA		12:102223977-102225512	Promoter_Associated	NA
cg17465423	-0.0131629	0.00317083	-4.15124	3.30674e-05	-0.0230699	0.00292774	-7.87976	3.28003e-15	-0.0185107	0.00215104	-8.60546	7.60082e-18	0.0717383	-0.0185107	0.00215104	3.00735e-15	37	12	54784180	12	53070447	R			NA	NA	ZNF385A;ZNF385A	NM_001130968;NM_001130967	Body;Body	chr12:54784900-54785238	N_Shore			TRUE				TRUE
cg20988565	-0.024397	0.00611387	-3.99044	6.59511e-05	-0.05161	0.00626929	-8.2322	1.8381e-16	-0.037662	0.00437707	-8.60439	7.67256e-18	0.00799772	-0.037662	0.00437707	3.03304e-15	37	8	106334333	8	106403509	F			NA	NA	ZFPM2	NM_012082	Body	chr8:106330518-106332120	S_Shelf			NA				NA
cg22246785	-0.0159753	0.00398714	-4.0067	6.15724e-05	-0.0340631	0.00413883	-8.23014	1.86998e-16	-0.0246817	0.00287146	-8.59551	8.28984e-18	0.00706183	-0.0246817	0.00287146	3.27416e-15	37	12	122021013	12	120505396	R			NA	NA				chr12:122016170-122017693	S_Shelf		RDMR	NA				NA
cg09888330	-0.0133533	0.00321468	-4.15383	3.26955e-05	-0.0250161	0.00314556	-7.95281	1.82322e-15	-0.0193114	0.00224829	-8.58938	8.74425e-18	0.0346629	-0.0193114	0.00224829	3.45057e-15	37	1	156786010	1	155052634	F			NA	NA	SH2D2A;NTRK1;SH2D2A;SH2D2A;SH2D2A;SH2D2A	NM_001161442;NM_001007792;NM_001161443;NM_003975;NM_001161441;NM_001161444	Body;Body;TSS200;Body;Body;Body	chr1:156783523-156784037	S_Shore			NA		1:156785631-156787029	Promoter_Associated	NA
cg04064963	-0.0161352	0.00506086	-3.18824	0.00143143	-0.0441715	0.00496287	-8.9004	5.56436e-19	-0.0304274	0.00354342	-8.58704	8.92399e-18	0.000400654	-0.0304274	0.00354342	3.51838e-15	37	6	158243386	6	158163374	R			NA	NA	SNX9	NM_016224	TSS1500	chr6:158243601-158245035	N_Shore			NA				NA
cg09012411	-0.0279397	0.00526164	-5.31007	1.09581e-07	-0.0461674	0.0065129	-7.0886	1.35475e-12	-0.0351381	0.00409287	-8.5852	9.06766e-18	0.093507	-0.0351381	0.00409287	3.57186e-15	37	1	95167783	1	94940371	R			NA	NA								TRUE				NA
cg20611334	-0.0127854	0.00312645	-4.08944	4.32418e-05	-0.0245671	0.003068	-8.00754	1.17025e-15	-0.0187874	0.00218977	-8.57962	9.5191e-18	0.0268576	-0.0187874	0.00218977	3.74638e-15	37	1	33209453	1	32982040	R			NA	NA	KIAA1522	NM_020888	Body	chr1:33207636-33207874	S_Shore		RDMR	NA				NA
cg08009711	-0.0199099	0.00388671	-5.12255	3.01427e-07	-0.0374642	0.00505708	-7.40827	1.27954e-13	-0.0264286	0.00308169	-8.57602	9.82139e-18	0.0226525	-0.0264286	0.00308169	3.86194e-15	37	21	43346184	21	42219253	F			NA	TRUE	C2CD2;C2CD2	NM_015500;NM_199050	Body;5'UTR					TRUE		21:43345843-43347306	Unclassified	NA
cg01213231	-0.0143243	0.00276267	-5.18494	2.16087e-07	-0.019012	0.00274106	-6.93599	4.03378e-12	-0.0166865	0.00194582	-8.57559	9.85822e-18	0.484113	-0.0166865	0.00194582	3.873e-15	37	12	54806218	12	53092485	F			NA	NA	ITGA5	NM_002205	Body					TRUE				NA
cg26925669	-0.0115275	0.00266358	-4.32784	1.50575e-05	-0.0157175	0.00209455	-7.50401	6.1894e-14	-0.0141165	0.00164646	-8.57388	1.00056e-17	0.465562	-0.0141165	0.00164646	3.92745e-15	37	17	37911329	17	35164855	R			NA	NA				chr17:37910088-37911190	S_Shore			NA	17:35163667-35164929	17:37909876-37911716	Promoter_Associated	NA
cg03654166	-0.011587	0.00490685	-2.3614	0.0182061	-0.0320148	0.0035984	-8.89694	5.74086e-19	-0.0248709	0.00290176	-8.57096	1.02626e-17	0.00357005	-0.0248709	0.00290176	4.02476e-15	37	2	172944393	2	172652639	R			NA	NA	MAP1D	NM_199227	Body	chr2:172944988-172945384	N_Shore		RDMR	NA		2:172944226-172944461	Unclassified_Cell_type_specific	NA
cg23478124	-0.0170764	0.00405256	-4.21373	2.51186e-05	-0.0367091	0.00451346	-8.13325	4.17923e-16	-0.0258395	0.00301542	-8.56912	1.04283e-17	0.00531194	-0.0258395	0.00301542	4.08617e-15	37	11	85776966	11	85454614	R			NA	NA	PICALM;PICALM	NM_001008660;NM_007166	Body;Body	chr11:85779725-85780397	N_Shelf		RDMR	NA				NA
cg03640203	-0.0144852	0.00388852	-3.72511	0.000195226	-0.0308409	0.00371907	-8.29262	1.10778e-16	-0.0230271	0.00268769	-8.56764	1.05632e-17	0.00985426	-0.0230271	0.00268769	4.13537e-15	37	20	61145529	20	60555974	R			NA	NA	C20orf200	NM_152757	5'UTR	chr20:61147457-61147787	N_Shore			NA		20:61145513-61145783	Unclassified_Cell_type_specific	NA
cg06998765	-0.0212678	0.00560746	-3.79276	0.000148983	-0.0338381	0.00429141	-7.88507	3.14361e-15	-0.0291951	0.00340793	-8.56681	1.06394e-17	0.205035	-0.0291951	0.00340793	4.16154e-15	37	14	75389618	14	74459371	F			NA	NA	RPS6KL1	NM_031464	TSS1500	chr14:75389712-75390133	N_Shore			NA		14:75389209-75390361	Promoter_Associated	NA
cg05886321	-0.015973	0.00337901	-4.72712	2.27723e-06	-0.0233654	0.00319278	-7.31821	2.51296e-13	-0.0198785	0.00232068	-8.56582	1.0731e-17	0.282427	-0.0198785	0.00232068	4.19371e-15	37	19	39369335	19	44061175	F	rs2015		NA	NA	SIRT2;SIRT2;RINL	NM_012237;NM_030593;NM_198445	3'UTR;3'UTR;TSS1500					NA		19:39368503-39369512	Promoter_Associated	NA
cg26916621	-0.0168729	0.00401463	-4.20285	2.6358e-05	-0.0305895	0.00389572	-7.85208	4.09177e-15	-0.0239373	0.00279578	-8.56195	1.10976e-17	0.0494842	-0.0239373	0.00279578	4.33318e-15	37	17	46657346	17	44012345	R			NA	NA	MIR10A	NR_029608	TSS200	chr17:46658948-46660003	N_Shore		RDMR	NA				NA
cg22825202	-0.0111872	0.00323735	-3.45567	0.000548935	-0.0233244	0.00280294	-8.32141	8.69227e-17	-0.0181242	0.00211904	-8.553	1.19927e-17	0.0180102	-0.0181242	0.00211904	4.67855e-15	37	14	77767650	14	76837403	R			NA	NA	POMT2	NM_013382	Body					NA		14:77766810-77768259	Unclassified	TRUE
cg20133890	-0.0215442	0.00398154	-5.41102	6.26666e-08	-0.0339974	0.0049209	-6.90878	4.88845e-12	-0.0264713	0.00309526	-8.55218	1.2078e-17	0.144388	-0.0264713	0.00309526	4.70773e-15	37	6	31680144	6	31788123	R			NA	NA	LY6G6E;LY6G6E	NR_024541;NR_003673	Body;Body					NA		6:31680111-31680420	Unclassified_Cell_type_specific	NA
cg02912316	-0.0141597	0.00245196	-5.77484	7.70245e-09	-0.0156905	0.00248157	-6.32282	2.56831e-10	-0.0149159	0.00174417	-8.55186	1.2112e-17	0.908206	-0.0149159	0.00174417	4.71686e-15	37	1	32527924	1	32300511	F			NA	NA								TRUE				NA
cg15659052	-0.0147765	0.00351841	-4.19975	2.67206e-05	-0.0308113	0.00382121	-8.06324	7.42961e-16	-0.0221335	0.00258833	-8.55127	1.21743e-17	0.00852444	-0.0221335	0.00258833	4.73699e-15	37	7	37438819	7	37405344	F	rs73118718		NA	NA	ELMO1	NM_014800	5'UTR					TRUE				NA
cg25730237	-0.0218691	0.00393735	-5.55427	2.7877e-08	-0.0219345	0.00337387	-6.50129	7.96336e-11	-0.0219068	0.00256195	-8.55082	1.22214e-17	0.99992	-0.0219068	0.00256195	4.75115e-15	37	4	8279150	4	8330050	F	rs79469097		NA	NA	HTRA3	NM_053044	Body					TRUE				NA
cg05245650	-0.0174356	0.00433623	-4.02092	5.79701e-05	-0.0389793	0.00472032	-8.25777	1.48421e-16	-0.0272954	0.00319334	-8.54761	1.25666e-17	0.00352283	-0.0272954	0.00319334	4.8811e-15	37	2	37900205	2	37753709	F			NA	NA	CDC42EP3	NM_006449	TSS1500	chr2:37898142-37899830	S_Shore			NA		2:37900178-37900300	Promoter_Associated	NA
cg13827287	-0.0107175	0.00311574	-3.4398	0.000582153	-0.0226578	0.0027174	-8.33806	7.55203e-17	-0.0174993	0.00204794	-8.54483	1.2873e-17	0.0154418	-0.0174993	0.00204794	4.99574e-15	37	12	54730461	12	53016728	F			NA	NA	MIR148B;COPZ1	NR_029894;NM_016057	TSS1500;Body					NA		12:54730234-54730622	Unclassified	NA
cg13672800	-0.017129	0.00392713	-4.36172	1.29045e-05	-0.029416	0.00383508	-7.67023	1.71683e-14	-0.0234182	0.00274378	-8.53502	1.40133e-17	0.0816538	-0.0234182	0.00274378	5.43353e-15	37	20	2795194	20	2743194	F			NA	NA	C20orf141	NM_080739	TSS1500					NA		20:2795116-2795294	Unclassified_Cell_type_specific	TRUE
cg07807219	-0.0119262	0.0034189	-3.48831	0.000486078	-0.0278873	0.0032871	-8.48387	2.17826e-17	-0.0202204	0.00236956	-8.53339	1.42121e-17	0.00347273	-0.0202204	0.00236956	5.50581e-15	37	1	163289415	1	161556039	F	rs75669523		NA	NA				chr1:163291479-163292021	N_Shelf			NA				NA
cg26040101	-0.0199092	0.00464284	-4.28816	1.80159e-05	-0.0346849	0.00449482	-7.71664	1.19435e-14	-0.0275364	0.00322938	-8.52683	1.50414e-17	0.0732386	-0.0275364	0.00322938	5.82204e-15	37	2	60229772	2	60083276	R			NA	NA								TRUE				NA
cg01188914	-0.0145928	0.00313255	-4.65844	3.18607e-06	-0.0234065	0.00316029	-7.40647	1.2971e-13	-0.0189608	0.00222479	-8.52253	1.56101e-17	0.140629	-0.0189608	0.00222479	6.03692e-15	37	22	22306263	22	20636263	R			NA	NA	PPM1F	NM_014634	5'UTR	chr22:22306554-22307402	N_Shore			NA		22:22306231-22307778	Promoter_Associated	NA
cg24674703	-0.0209511	0.00447622	-4.68053	2.86131e-06	-0.0333391	0.0045173	-7.38033	1.579e-13	-0.0270885	0.00317959	-8.51951	1.60234e-17	0.149971	-0.0270885	0.00317959	6.19137e-15	37	11	60869960	11	60626536	F			NA	TRUE	CD5;CD5	NM_014207;NM_014207	5'UTR;1stExon			low-CpG:60626530-60626549		NA		11:60869464-60870416	Promoter_Associated_Cell_type_specific	NA
cg07175797	-0.0108629	0.00318211	-3.41375	0.000640746	-0.0253531	0.00298927	-8.48136	2.22579e-17	-0.0185603	0.00217872	-8.51892	1.61045e-17	0.00405598	-0.0185603	0.00217872	6.21733e-15	37	16	50317656	16	48875157	F	rs78467711		NA	NA								TRUE				NA
cg24437104	-0.0149407	0.00237764	-6.28384	3.30316e-10	-0.0143649	0.0024977	-5.75125	8.85852e-09	-0.014667	0.00172213	-8.51679	1.64043e-17	0.986158	-0.014667	0.00172213	6.32479e-15	37	1	227951794	1	226018417	R			NA	NA	SNAP47	NM_053052	Body					NA		1:227951696-227951860	Promoter_Associated	TRUE
cg10059484	-0.0160296	0.00323058	-4.96184	6.98277e-07	-0.0297857	0.00401482	-7.41895	1.18055e-13	-0.021436	0.00251692	-8.51674	1.64113e-17	0.0283556	-0.021436	0.00251692	6.32479e-15	37	4	183839326	4	184076320	F	rs74509049		NA	NA	DCTD;DCTD	NM_001012732;NM_001921	TSS1500;TSS1500	chr4:183838036-183839286	S_Shore			NA		4:183837739-183839680	Promoter_Associated_Cell_type_specific	TRUE
cg06500792	-0.0202382	0.00420886	-4.80847	1.52089e-06	-0.0302106	0.00417995	-7.22749	4.92012e-13	-0.0252587	0.00296584	-8.51655	1.64374e-17	0.243375	-0.0252587	0.00296584	6.32938e-15	37	2	65006618	2	64860122	R			NA	NA								TRUE				TRUE
cg22784595	-0.0173485	0.00488164	-3.55382	0.000379683	-0.0292731	0.00366804	-7.98057	1.45663e-15	-0.02497	0.00293247	-8.515	1.66585e-17	0.148543	-0.02497	0.00293247	6.40899e-15	37	10	7455714	10	7495720	R			NA	NA				chr10:7449376-7455339	S_Shore		RDMR	NA				NA
cg09626634	-0.0186622	0.00457796	-4.07653	4.57134e-05	-0.0364586	0.00457737	-7.96496	1.65278e-15	-0.0275615	0.0032369	-8.5148	1.66885e-17	0.0228579	-0.0275615	0.0032369	6.415e-15	37	13	99960369	13	98758370	F		rs60595385	NA	TRUE	GPR183;UBAC2;UBAC2;UBAC2	NM_004951;NM_001144072;NM_177967;NR_026644	TSS1500;Body;Body;Body					NA				NA
cg19908207	-0.0121711	0.00470425	-2.58727	0.00967409	-0.0351596	0.00393485	-8.93545	4.05541e-19	-0.0256966	0.00301821	-8.51387	1.68228e-17	0.000889275	-0.0256966	0.00301821	6.46104e-15	37	5	137610645	5	137638544	R			NA	NA	GFRA3	NM_001496	TSS1500	chr5:137610105-137610311	S_Shore			TRUE		5:137609701-137610855	Unclassified_Cell_type_specific	NA
cg20303561	-0.0212322	0.00486962	-4.36014	1.29981e-05	-0.0364327	0.00476677	-7.64307	2.12099e-14	-0.0289947	0.0034064	-8.51184	1.71191e-17	0.0830814	-0.0289947	0.0034064	6.56916e-15	37	14	91881497	14	90951250	F	rs17127363		NA	NA	CCDC88C	NM_001080414	Body	chr14:91883361-91883566	N_Shore			NA				NA
cg17314228	-0.020088	0.00313881	-6.39989	1.55487e-10	-0.0196082	0.00349379	-5.6123	1.99658e-08	-0.0198737	0.00233492	-8.51152	1.71661e-17	0.994795	-0.0198737	0.00233492	6.58153e-15	37	2	182237681	2	181945926	R			NA	NA								TRUE				NA
cg06557644	-0.0145264	0.0037516	-3.87206	0.000107919	-0.0319517	0.00387892	-8.23725	1.76211e-16	-0.0229484	0.00269667	-8.50989	1.74101e-17	0.00544264	-0.0229484	0.00269667	6.66934e-15	37	7	30510463	7	30476988	F			NA	NA	NOD1	NM_006092	5'UTR					TRUE				NA
cg06364044	-0.0178858	0.006063	-2.94999	0.00317786	-0.0504467	0.00567627	-8.88731	6.26077e-19	-0.0352378	0.00414371	-8.50393	1.83286e-17	0.00045969	-0.0352378	0.00414371	7.01517e-15	37	8	6655944	8	6643354	R			NA	NA							DMR	NA				NA
cg11789321	-0.014638	0.00417766	-3.50387	0.000458554	-0.0323008	0.00387493	-8.33583	7.69537e-17	-0.0241325	0.00284099	-8.49438	1.98987e-17	0.00819415	-0.0241325	0.00284099	7.60957e-15	37	5	56773063	5	56808820	R			NA	NA								TRUE				NA
cg08872742	-0.0161762	0.00298569	-5.4179	6.03039e-08	-0.0181955	0.00277566	-6.55539	5.54973e-11	-0.0172594	0.00203289	-8.49007	2.06506e-17	0.884539	-0.0172594	0.00203289	7.89036e-15	37	16	66400320	16	64957821	R			NA	TRUE	CDH5	NM_001795	TSS1500					NA				NA
cg09570614	-0.0180714	0.00361005	-5.00586	5.56127e-07	-0.0265266	0.0037656	-7.04445	1.86192e-12	-0.0221208	0.00260595	-8.48857	2.09192e-17	0.268862	-0.0221208	0.00260595	7.98612e-15	37	2	112124380	2	111840851	R			NA	NA								NA	2:111840835-111840902			NA
cg07045089	-0.018292	0.00456247	-4.00923	6.0916e-05	-0.0278506	0.00363686	-7.65787	1.8904e-14	-0.0241368	0.00284389	-8.48723	2.1162e-17	0.261339	-0.0241368	0.00284389	8.07191e-15	37	1	3620218	1	3610078	R			NA	NA	TP73;TP73;TP73;TP73	NM_001126240;NM_005427;NM_001126242;NM_001126241	Body;Body;Body;Body	chr1:3623318-3623521	N_Shelf			NA		1:3619980-3620274	Unclassified_Cell_type_specific	TRUE
cg03857553	-0.0181293	0.00372956	-4.86097	1.1681e-06	-0.0243692	0.0034504	-7.06271	1.63287e-12	-0.0214915	0.00253275	-8.48544	2.1491e-17	0.470412	-0.0214915	0.00253275	8.18547e-15	37	22	29976613	22	28306613	F			NA	NA	NIPSNAP1	NM_003634	Body	chr22:29976920-29977216	N_Shore			NA		22:29976337-29977462	Promoter_Associated	NA
cg06611426	-0.015755	0.00309647	-5.08807	3.61728e-07	-0.0269683	0.00376118	-7.17017	7.4904e-13	-0.0202849	0.00239056	-8.48541	2.14965e-17	0.0707337	-0.0202849	0.00239056	8.18547e-15	37	12	52404161	12	50690428	R			NA	NA	GRASP	NM_181711	Body	chr12:52400467-52401696	S_Shelf			TRUE		12:52403987-52404836	Unclassified_Cell_type_specific	TRUE
cg20495365	-0.0151302	0.00504946	-2.9964	0.00273184	-0.0357913	0.00419127	-8.53948	1.34829e-17	-0.0273631	0.00322504	-8.4846	2.16463e-17	0.00703855	-0.0273631	0.00322504	8.23549e-15	37	4	3371291	4	3341089	F			NA	NA	RGS12;RGS12;RGS12	NM_198227;NM_198229;NM_002926	TSS1500;Body;Body	chr4:3374733-3374998	N_Shelf			TRUE		4:3371177-3372283	Promoter_Associated	TRUE
cg06152215	-0.0155412	0.00408642	-3.80312	0.000142882	-0.0240425	0.00309733	-7.76233	8.33816e-15	-0.0209406	0.00246841	-8.48344	2.18636e-17	0.252986	-0.0209406	0.00246841	8.31106e-15	37	12	124422259	12	122988212	R			NA	NA	CCDC92	NM_025140	Body	chr12:124421581-124422163	S_Shore			TRUE		12:124421975-124423817	Unclassified	NA
cg01801603	-0.0221062	0.00492315	-4.49025	7.1139e-06	-0.0368937	0.00491689	-7.50347	6.21513e-14	-0.0295094	0.00347898	-8.48219	2.20989e-17	0.104518	-0.0295094	0.00347898	8.39335e-15	37	8	123795433	8	123864614	R			NA	NA	ZHX2	NM_014943	5'UTR	chr8:123792369-123794942	S_Shore		CDMR	NA		8:123795401-123795929	Promoter_Associated	NA
cg21721340	-0.0249789	0.00481171	-5.19128	2.08858e-07	-0.0364553	0.00528826	-6.89363	5.43862e-12	-0.0301768	0.00355897	-8.47909	2.26961e-17	0.275751	-0.0301768	0.00355897	8.61283e-15	37	20	62682309	20	62152753	F	rs6062617		TRUE	NA	SOX18	NM_018419	TSS1500	chr20:62679424-62680883	S_Shore			NA				NA
cg21161526	-0.0160475	0.00345144	-4.64952	3.32705e-06	-0.0272899	0.00367152	-7.43286	1.06277e-13	-0.0213217	0.00251474	-8.47868	2.27771e-17	0.0830151	-0.0213217	0.00251474	8.63619e-15	37	9	123691672	9	122731493	F			NA	NA				chr9:123690771-123691675	Island			NA	9:122730479-122731496			TRUE
cg10025830	-0.00934962	0.00264108	-3.54007	0.000400022	-0.0156415	0.00197089	-7.93628	2.08333e-15	-0.013391	0.00157956	-8.47769	2.29709e-17	0.161587	-0.013391	0.00157956	8.70227e-15	37	12	4136722	12	4006983	F			NA	NA				chr12:4140520-4141052	N_Shelf			NA		12:4136346-4136950	Unclassified_Cell_type_specific	NA
cg10529555	-0.0228878	0.00508961	-4.49698	6.89265e-06	-0.0435491	0.00567045	-7.68	1.59087e-14	-0.0321064	0.00378765	-8.47658	2.31903e-17	0.0253145	-0.0321064	0.00378765	8.77792e-15	37	1	205254523	1	203521146	R			NA	NA								TRUE				NA
cg22845855	-0.0185085	0.00311372	-5.94416	2.77879e-09	-0.0123495	0.00197	-6.26878	3.63885e-10	-0.0141101	0.00166478	-8.47565	2.33777e-17	0.24733	-0.0141101	0.00166478	8.84135e-15	37	10	95205551	10	95195541	R			NA	NA	MYOF;MYOF	NM_133337;NM_013451	Body;Body					TRUE				TRUE
cg19351603	-0.0142079	0.00362422	-3.92027	8.8449e-05	-0.0256901	0.00326281	-7.87363	3.44483e-15	-0.0205499	0.00242489	-8.47459	2.35911e-17	0.0625366	-0.0205499	0.00242489	8.91451e-15	37	19	45943663	19	50635503	R			NA	NA				chr19:45942865-45943396	S_Shore			NA		19:45942731-45943768	Promoter_Associated	NA
cg03032770	-0.0137505	0.00267206	-5.14604	2.66042e-07	-0.0197029	0.00285479	-6.90169	5.13866e-12	-0.0165301	0.00195084	-8.47336	2.38414e-17	0.313916	-0.0165301	0.00195084	9.00145e-15	37	16	57669519	16	56227020	F			NA	NA	GPR56;GPR56;GPR56;GPR56;GPR56;GPR56;GPR56	NM_001145773;NM_201524;NM_001145772;NM_001145770;NM_005682;NM_001145771;NM_201525	5'UTR;5'UTR;5'UTR;5'UTR;5'UTR;5'UTR;5'UTR					TRUE				NA
cg24277586	-0.0166731	0.00288161	-5.78602	7.20719e-09	-0.0186866	0.00301421	-6.1995	5.66444e-10	-0.0176346	0.00208291	-8.46633	2.53254e-17	0.889969	-0.0176346	0.00208291	9.55e-15	37	3	52099561	3	52074601	F			NA	NA	C3orf74	NR_027331	TSS1500					NA				NA
cg12350474	-0.0261038	0.00496576	-5.25676	1.46618e-07	-0.0366764	0.00540054	-6.79125	1.11169e-11	-0.0309474	0.00365538	-8.46627	2.53372e-17	0.354029	-0.0309474	0.00365538	9.55e-15	37	17	46578476	17	43933475	F			NA	NA								TRUE				NA
cg09790270	-0.0162034	0.00367813	-4.40533	1.05623e-05	-0.0211284	0.0028921	-7.30554	2.76151e-13	-0.0192468	0.00227347	-8.46581	2.54378e-17	0.574666	-0.0192468	0.00227347	9.5798e-15	37	1	205774639	1	204041262	F			NA	NA	SLC41A1	NM_173854	Body					TRUE				NA
cg15941014	-0.0220928	0.00512591	-4.31003	1.63231e-05	-0.0469457	0.00590599	-7.94884	1.88267e-15	-0.0327707	0.0038712	-8.46525	2.55597e-17	0.0064096	-0.0327707	0.0038712	9.61758e-15	37	2	31439687	2	31293191	F			NA	NA	CAPN14	NM_001145122	5'UTR					NA		2:31439683-31439872	Unclassified_Cell_type_specific	NA
cg15605124	-0.0197489	0.00352282	-5.60598	2.07081e-08	-0.0227134	0.00356551	-6.37031	1.88649e-10	-0.0212133	0.00250597	-8.46511	2.55922e-17	0.839533	-0.0212133	0.00250597	9.62169e-15	37	1	3230250	1	3220110	F			NA	NA	PRDM16;PRDM16	NM_022114;NM_199454	Body;Body					TRUE	1:3220039-3220344	1:3229866-3230415	Unclassified_Cell_type_specific	NA
cg06783429	-0.0258838	0.00701622	-3.68914	0.000225015	-0.0534653	0.00656774	-8.14059	3.93357e-16	-0.0405841	0.00479481	-8.46419	2.57941e-17	0.0162734	-0.0405841	0.00479481	9.68943e-15	37	7	127673038	7	127460274	F			NA	NA	SND1	NM_014390	Body	chr7:127671158-127672853	S_Shore			NA	7:127457643-127460321			TRUE
cg20016631	-0.0136111	0.00350657	-3.88159	0.000103776	-0.0225792	0.00290402	-7.77515	7.53597e-15	-0.0189307	0.0022366	-8.46403	2.58292e-17	0.143716	-0.0189307	0.0022366	9.69443e-15	37	4	38871320	4	38547715	R			NA	NA	FAM114A1	NM_138389	5'UTR	chr4:38869401-38869780	S_Shore			NA		4:38871205-38871565	Unclassified_Cell_type_specific	NA
cg14399122	-0.0225693	0.00460971	-4.89603	9.77942e-07	-0.0298898	0.00426906	-7.00149	2.53248e-12	-0.02651	0.0031322	-8.46371	2.59003e-17	0.507227	-0.02651	0.0031322	9.71295e-15	37	9	137660670	9	136800491	F			NA	NA	COL5A1	NM_000093	Body	chr9:137660513-137660742	Island			NA	9:136800410-136800702			TRUE
cg01373189	-0.0141879	0.00313376	-4.52745	5.97007e-06	-0.0210436	0.00287092	-7.32993	2.30267e-13	-0.0179153	0.00211688	-8.46307	2.60423e-17	0.272247	-0.0179153	0.00211688	9.75799e-15	37	13	33002820	13	31900820	R			NA	NA	N4BP2L1;N4BP2L1	NM_052818;NM_001079691	TSS1500;TSS1500	chr13:33001249-33002078	S_Shore			NA				NA
cg01528492	-0.0129969	0.00441352	-2.9448	0.00323168	-0.0378618	0.004249	-8.91076	5.06845e-19	-0.0259014	0.003061	-8.46174	2.63428e-17	0.000264879	-0.0259014	0.003061	9.86226e-15	37	8	91659356	8	91728532	R			NA	NA	TMEM64;TMEM64	NM_001146273;NM_001008495	TSS1500;TSS1500	chr8:91657389-91658779	S_Shore			NA				NA
cg13544075	-0.0311484	0.005317	-5.85827	4.67714e-09	-0.0361157	0.00588584	-6.13603	8.46067e-10	-0.0333805	0.00394551	-8.46038	2.66504e-17	0.821933	-0.0333805	0.00394551	9.96906e-15	37	9	139644102	9	138763923	R			NA	NA	LCN6	NM_198946	TSS1500	chr9:139640640-139640885	S_Shelf			NA				NA
cg14689515	-0.0287619	0.00667578	-4.30839	1.6445e-05	-0.0453173	0.00603453	-7.50966	5.92793e-14	-0.0378727	0.00447664	-8.46007	2.67223e-17	0.184104	-0.0378727	0.00447664	9.98757e-15	37	3	39190648	3	39165652	F			NA	NA	CSRNP1	NM_033027	5'UTR	chr3:39194241-39195359	N_Shelf			TRUE		3:39190629-39190683	Unclassified_Cell_type_specific	NA
cg02194129	-0.0158852	0.00363741	-4.36718	1.25859e-05	-0.0252193	0.00337046	-7.48246	7.29434e-14	-0.0209073	0.00247227	-8.45674	2.74952e-17	0.170075	-0.0209073	0.00247227	1.02678e-14	37	14	104171313	14	103241066	F	rs3212070		NA	NA	XRCC3;XRCC3;XRCC3	NM_001100119;NM_005432;NM_001100118	Body;Body;Body					NA	14:103240995-103241067			NA
cg03698343	-0.0113718	0.00230758	-4.92805	8.3056e-07	-0.0197744	0.00272275	-7.26263	3.79628e-13	-0.0148843	0.00176039	-8.45511	2.78817e-17	0.0625827	-0.0148843	0.00176039	1.04017e-14	37	9	139921892	9	139041713	F			NA	NA	ABCA2;C9orf139;ABCA2	NM_001606;NM_207511;NM_212533	Body;TSS200;Body	chr9:139922197-139923447	N_Shore			NA		9:139921780-139922052	Promoter_Associated_Cell_type_specific	NA
cg07148591	-0.0280735	0.00542437	-5.17545	2.27367e-07	-0.0319717	0.00476639	-6.70774	1.97659e-11	-0.0302733	0.0035805	-8.45503	2.79004e-17	0.864406	-0.0302733	0.0035805	1.04017e-14	37	15	69457701	15	67244755	F			NA	NA	MIR548H4;GLCE	NR_031680;NM_015554	Body;5'UTR	chr15:69452451-69453939	S_Shelf			NA				NA
cg16047471	-0.0154027	0.00487089	-3.1622	0.00156579	-0.0376988	0.00441253	-8.54358	1.30125e-17	-0.0276489	0.0032702	-8.45482	2.79521e-17	0.00316952	-0.0276489	0.0032702	1.04117e-14	37	12	26274563	12	26165830	R			NA	NA	BHLHE41	NM_030762	3'UTR	chr12:26275049-26275878	N_Shore		RDMR	NA				NA
cg10740660	-0.015026	0.00273629	-5.49138	3.98801e-08	-0.022389	0.00336737	-6.64882	2.95451e-11	-0.0179543	0.00212358	-8.45473	2.79739e-17	0.236968	-0.0179543	0.00212358	1.04117e-14	37	6	31740849	6	31848828	R			NA	NA	C6orf27	NM_025258	Body					NA		6:31740179-31741223	Unclassified	TRUE
cg13287553	-0.0117779	0.00326138	-3.61132	0.000304648	-0.0200746	0.00254003	-7.9033	2.71607e-15	-0.0169422	0.00200397	-8.45432	2.80713e-17	0.133438	-0.0169422	0.00200397	1.04392e-14	37	7	4784419	7	4750945	F			NA	NA	FOXK1	NM_001037165	Body	chr7:4784820-4785058	N_Shore			TRUE	7:4750827-4751012	7:4784121-4785282	Unclassified	NA
cg07828377	-0.0160365	0.00601329	-2.66684	0.00765673	-0.0413598	0.00476884	-8.67293	4.21154e-18	-0.0315825	0.00373647	-8.45249	2.85161e-17	0.00432397	-0.0315825	0.00373647	1.0587e-14	37	17	109496	17	109496	R			NA	NA	RPH3AL	NM_006987	Body					TRUE	17:109444-109553			NA
cg00504782	-0.0137006	0.00255596	-5.36026	8.31008e-08	-0.0150588	0.00229997	-6.54738	5.85568e-11	-0.0144511	0.00170968	-8.45249	2.85163e-17	0.924955	-0.0144511	0.00170968	1.0587e-14	37	1	111037272	1	110838795	R			NA	NA								TRUE				NA
cg18725681	-0.0106499	0.00328877	-3.23827	0.00120257	-0.0221356	0.00267907	-8.26243	1.42739e-16	-0.0175541	0.00207711	-8.45118	2.88365e-17	0.0255835	-0.0175541	0.00207711	1.0697e-14	37	20	42940213	20	42373627	R			NA	NA	FITM2	NM_001080472	TSS1500	chr20:42939450-42940043	S_Shore			NA		20:42938581-42940393	Promoter_Associated	NA
cg10922280	-0.0108649	0.00310203	-3.5025	0.00046091	-0.0248551	0.00297693	-8.34924	6.8703e-17	-0.0181478	0.00214787	-8.44919	2.93342e-17	0.0050201	-0.0181478	0.00214787	1.08726e-14	37	16	68034227	16	66591728	R			NA	TRUE	DPEP2	NM_022355	TSS1500					TRUE				NA
cg04755674	-0.0207243	0.00474931	-4.36363	1.2792e-05	-0.0408467	0.00525635	-7.77093	7.79111e-15	-0.0297684	0.00352393	-8.4475	2.97604e-17	0.0176999	-0.0297684	0.00352393	1.10214e-14	37	19	14142047	19	14003047	F	rs75361438		NA	NA	IL27RA	NM_004843	TSS1500	chr19:14142398-14142977	N_Shore			NA		19:14141765-14143437	Promoter_Associated	NA
cg19254163	-0.0148131	0.00395548	-3.74497	0.000180418	-0.0324003	0.00395171	-8.19905	2.42288e-16	-0.0236151	0.00279561	-8.4472	2.98381e-17	0.0071043	-0.0236151	0.00279561	1.1041e-14	37	11	60623782	11	60380358	R			NA	NA	GPR44	NM_004778	TSS1500	chr11:60619924-60621111	S_Shelf			TRUE				NA
cg23999080	-0.0159149	0.00335997	-4.73661	2.17323e-06	-0.0223731	0.00313743	-7.13103	9.96178e-13	-0.0193649	0.00229314	-8.44473	3.04752e-17	0.372755	-0.0193649	0.00229314	1.12673e-14	37	1	3319264	1	3309124	R			NA	NA	PRDM16;PRDM16	NM_022114;NM_199454	Body;Body	chr1:3321269-3322310	N_Shelf			NA				TRUE
cg07620544	-0.0141868	0.00332569	-4.26582	1.99172e-05	-0.02547	0.00332031	-7.67097	1.70705e-14	-0.0198375	0.00234971	-8.44253	3.10549e-17	0.0560042	-0.0198375	0.00234971	1.14721e-14	37	16	31225357	16	31132858	R			NA	NA	TRIM72;TRIM72	NM_001008274;NM_001008274	5'UTR;1stExon	chr16:31225956-31228264	N_Shore			NA				NA
cg04902474	-0.0124213	0.0027823	-4.46439	8.02971e-06	-0.0171306	0.00235355	-7.2786	3.37298e-13	-0.0151663	0.00179689	-8.44031	3.16489e-17	0.433887	-0.0151663	0.00179689	1.16819e-14	37	1	33233473	1	33006060	R			NA	NA	KIAA1522	NM_020888	Body	chr1:33235494-33235718	N_Shelf	low-CpG:33006026-33006273		NA				NA
cg12716083	-0.0143046	0.00335126	-4.26844	1.96849e-05	-0.0254501	0.00332485	-7.65453	1.94024e-14	-0.0199215	0.0023603	-8.44021	3.16757e-17	0.0616017	-0.0199215	0.0023603	1.16821e-14	37	6	30559087	6	30667066	F			NA	NA	ABCF1;ABCF1	NM_001090;NM_001025091	3'UTR;3'UTR					TRUE				TRUE
cg01560422	-0.0177816	0.00498623	-3.56614	0.000362281	-0.0293827	0.00373286	-7.87137	3.50773e-15	-0.0252161	0.00298825	-8.43841	3.21673e-17	0.176488	-0.0252161	0.00298825	1.18536e-14	37	9	15509362	9	15499362	R			NA	NA	PSIP1;PSIP1;PSIP1	NM_033222;NM_021144;NM_001128217	Body;Body;Body	chr9:15510176-15511338	N_Shore			NA				NA
cg14255824	-0.0275606	0.0042292	-6.51674	7.18501e-11	-0.0291268	0.00542995	-5.36411	8.13495e-08	-0.028152	0.00333657	-8.43741	3.24456e-17	0.974439	-0.028152	0.00333657	1.19463e-14	37	9	71795999	9	70985819	F			NA	NA	TJP2;TJP2;TJP2;TJP2	NM_001170630;NM_001170414;NM_201629;NM_004817	Body;5'UTR;Body;Body					TRUE				TRUE
cg14396214	-0.00928912	0.00286752	-3.23942	0.00119772	-0.0142828	0.00180166	-7.92762	2.23394e-15	-0.0128695	0.00152554	-8.43603	3.28307e-17	0.337161	-0.0128695	0.00152554	1.20781e-14	37	20	62367998	20	61838442	F			NA	NA	LIME1;LIME1	NM_017806;NM_017806	5'UTR;1stExon	chr20:62368955-62371962	N_Shore		CDMR	NA		20:62367587-62368260	Promoter_Associated	NA
cg00040575	-0.0126659	0.0035258	-3.59236	0.000327696	-0.0279315	0.0033871	-8.24642	1.63212e-16	-0.0206049	0.0024426	-8.43561	3.29478e-17	0.0076391	-0.0206049	0.0024426	1.21112e-14	37	22	18506180	22	16886180	R	rs13053861		NA	NA	MICAL3;MICAL3;MICAL3	NM_001122731;NM_015241;NM_001136004	5'UTR;5'UTR;5'UTR	chr22:18506419-18507412	N_Shore			NA				NA
cg12419932	-0.0185877	0.00444887	-4.17807	2.93996e-05	-0.0307098	0.00404107	-7.59942	2.97457e-14	-0.0252297	0.00299127	-8.43442	3.32838e-17	0.130815	-0.0252297	0.00299127	1.22246e-14	37	18	46069846	18	44323844	R			NA	NA	KIAA0427;KIAA0427	NM_001142397;NM_014772	5'UTR;5'UTR	chr18:46065533-46067826	S_Shelf			TRUE		18:46069774-46070081	Gene_Associated_Cell_type_specific	NA
cg00016968	-0.0131102	0.00295222	-4.4408	8.96244e-06	-0.0168577	0.00232892	-7.23841	4.53976e-13	-0.0154202	0.00182847	-8.43339	3.35787e-17	0.608599	-0.0154202	0.00182847	1.23228e-14	37	1	113250448	1	113051971	R			NA	TRUE	RHOC;RHOC;RHOC	NM_001042679;NM_175744;NM_001042678	TSS1500;TSS1500;TSS1500	chr1:113249342-113250198	S_Shore			NA				NA
cg03631656	-0.0191207	0.00456805	-4.18575	2.84222e-05	-0.0374018	0.00477977	-7.82503	5.07528e-15	-0.0278475	0.00330241	-8.43246	3.38464e-17	0.0218706	-0.0278475	0.00330241	1.24108e-14	37	8	6420770	8	6408178	R			NA	NA	ANGPT2;ANGPT2;ANGPT2;ANGPT2;ANGPT2;ANGPT2;MCPH1	NM_001118888;NM_001147;NM_001118887;NM_001118888;NM_001147;NM_001118887;NM_024596	5'UTR;1stExon;5'UTR;1stExon;5'UTR;1stExon;Body	chr8:6424215-6424888	N_Shelf			TRUE		8:6420381-6420930	Unclassified_Cell_type_specific	NA
cg07914621	-0.0225744	0.00412263	-5.47573	4.3572e-08	-0.0291947	0.00448917	-6.50336	7.85448e-11	-0.0256033	0.00303647	-8.43193	3.40005e-17	0.554378	-0.0256033	0.00303647	1.2457e-14	37	7	150101498	7	149732431	R			NA	NA	LOC728743	NR_027237	TSS1500	chr7:150101906-150102968	N_Shore		RDMR	NA				NA
cg13371740	-0.0119539	0.00290997	-4.10793	3.99213e-05	-0.0193229	0.00254036	-7.60636	2.81934e-14	-0.0161359	0.00191373	-8.43164	3.40851e-17	0.162091	-0.0161359	0.00191373	1.24778e-14	37	1	212839233	1	210905856	R			NA	NA								TRUE	1:210905839-210905933	1:212837940-212839779	Unclassified	NA
cg05515072	-0.0124443	0.00291404	-4.27046	1.95073e-05	-0.0161563	0.00220114	-7.33998	2.13622e-13	-0.0148078	0.00175639	-8.43083	3.43211e-17	0.596551	-0.0148078	0.00175639	1.25538e-14	37	11	45231326	11	45187902	F			NA	NA	PRDM11	NM_020229	Body	chr11:45234222-45234428	N_Shelf			TRUE	11:45187602-45187903			TRUE
cg11367633	-0.013528	0.00428161	-3.15957	0.00158003	-0.0338332	0.0039541	-8.55647	1.16373e-17	-0.0244868	0.00290486	-8.42959	3.46892e-17	0.00231325	-0.0244868	0.00290486	1.26781e-14	37	20	40247916	20	39681330	R			NA	NA	CHD6	NM_032221	TSS1500	chr20:40246345-40247841	S_Shore		RDMR	NA		20:40246132-40248101	Promoter_Associated	NA
cg14539658	-0.0241519	0.00509869	-4.73687	2.1704e-06	-0.0427304	0.00579272	-7.37658	1.62411e-13	-0.0322621	0.0038273	-8.42947	3.47246e-17	0.0551343	-0.0322621	0.0038273	1.26806e-14	37	14	21495146	14	20564986	R			NA	NA	NDRG2;NDRG2;NDRG2;NDRG2	NM_201535;NM_201536;NM_016250;NM_201537	TSS1500;TSS1500;TSS1500;TSS1500	chr14:21492735-21494270	S_Shore			TRUE		14:21495032-21495633	Unclassified	NA
cg10750182	-0.0148256	0.00298162	-4.97233	6.61521e-07	-0.0212749	0.00305132	-6.97237	3.11646e-12	-0.0179758	0.00213254	-8.42928	3.47802e-17	0.318973	-0.0179758	0.00213254	1.26905e-14	37	10	73497514	10	73167520	R			NA	NA	C10orf105;C10orf105;CDH23	NM_001168390;NM_001168390;NM_022124	5'UTR;1stExon;Body					NA				NA
cg07914200	-0.0162888	0.00453716	-3.59009	0.000330558	-0.0349959	0.00427032	-8.19516	2.50252e-16	-0.0262086	0.00310963	-8.42822	3.50948e-17	0.0110286	-0.0262086	0.00310963	1.27948e-14	37	6	22699463	6	22807442	F		rs73388408	NA	NA								TRUE				NA
cg14029001	-0.0148389	0.00281443	-5.27243	1.34629e-07	-0.020544	0.00305891	-6.71611	1.86641e-11	-0.0174543	0.00207115	-8.42739	3.53474e-17	0.389883	-0.0174543	0.00207115	1.28764e-14	37	6	41998500	6	42106478	F			NA	NA	CCND3;CCND3	NM_001136017;NM_001136126	5'UTR;5'UTR					TRUE				NA
cg12421513	-0.018193	0.0029341	-6.20055	5.62652e-10	-0.0217246	0.00377533	-5.75436	8.69712e-09	-0.0195229	0.00231671	-8.42698	3.54705e-17	0.76127	-0.0195229	0.00231671	1.29107e-14	37	1	25599066	1	25471653	F			NA	NA	RHD;RHD	NM_016124;NM_001127691	1stExon;1stExon					NA				NA
cg11997223	-0.0143565	0.00300329	-4.78024	1.75084e-06	-0.0188167	0.00267798	-7.02646	2.11835e-12	-0.0168412	0.00199878	-8.42575	3.58455e-17	0.540998	-0.0168412	0.00199878	1.30365e-14	37	19	42754574	19	47446414	F			NA	NA	ERF	NM_006494	Body	chr19:42757495-42759475	N_Shelf			NA				TRUE
cg02851873	-0.01403	0.00301697	-4.65037	3.31346e-06	-0.0227755	0.00311591	-7.30943	2.68279e-13	-0.0182617	0.00216746	-8.42542	3.59448e-17	0.130948	-0.0182617	0.00216746	1.30619e-14	37	10	80907003	10	80577009	R			NA	NA	ZMIZ1	NM_020338	5'UTR					TRUE		10:80906982-80907192	Unclassified_Cell_type_specific	NA
cg22864500	-0.0169525	0.00408175	-4.15323	3.27814e-05	-0.0301365	0.00392117	-7.68559	1.52295e-14	-0.0238089	0.00282775	-8.41973	3.77338e-17	0.0663485	-0.0238089	0.00282775	1.37009e-14	37	2	28491946	2	28345450	R			NA	NA	BRE;BRE;BRE;BRE;BRE	NM_199192;NM_199193;NM_199191;NM_004899;NM_199194	Body;Body;Body;Body;Body					TRUE				NA
cg25424279	-0.0193522	0.00418377	-4.62554	3.73622e-06	-0.024712	0.00347996	-7.10124	1.23642e-12	-0.0225202	0.00267543	-8.41743	3.84826e-17	0.615673	-0.0225202	0.00267543	1.39614e-14	37	11	65683543	11	65440119	F			NA	NA				chr11:65685100-65685364	N_Shore		RDMR	TRUE				TRUE
cg10369363	-0.0190608	0.00439165	-4.34023	1.42333e-05	-0.0320866	0.00426757	-7.51871	5.53197e-14	-0.0257603	0.00306055	-8.41688	3.86651e-17	0.104102	-0.0257603	0.00306055	1.40162e-14	37	12	52404422	12	50690689	R			NA	NA	GRASP	NM_181711	Body	chr12:52408381-52408675	N_Shelf			TRUE		12:52403987-52404836	Unclassified_Cell_type_specific	TRUE
cg06761203	-0.0116963	0.00385683	-3.03262	0.00242438	-0.0263089	0.00313904	-8.38117	5.24028e-17	-0.0204862	0.0024346	-8.41463	3.9412e-17	0.0133346	-0.0204862	0.0024346	1.42753e-14	37	12	58147888	12	56434155	R			NA	NA	2024-03-09	NM_138396	TSS1500	chr12:58148888-58149781	N_Shore			NA				NA
cg23230929	-0.0174296	0.00351394	-4.96014	7.0444e-07	-0.0253015	0.00362918	-6.97168	3.13168e-12	-0.0212386	0.00252449	-8.41303	3.99561e-17	0.296962	-0.0212386	0.00252449	1.44606e-14	37	2	87883547	2	87664662	F			NA	NA								NA	2:87664612-87664679			NA
cg01481251	-0.0229917	0.00520347	-4.41852	9.93782e-06	-0.0234291	0.00327427	-7.15551	8.33608e-13	-0.023305	0.00277127	-8.4095	4.11774e-17	0.997472	-0.023305	0.00277127	1.48905e-14	37	11	32912719	11	32869295	R			NA	NA				chr11:32913989-32915514	N_Shore		RDMR	NA		11:32912572-32912770	Unclassified_Cell_type_specific	NA
cg21631918	-0.0208147	0.00471791	-4.41185	1.02491e-05	-0.0338682	0.00455911	-7.42869	1.09679e-13	-0.0275648	0.00327848	-8.40781	4.17743e-17	0.138166	-0.0275648	0.00327848	1.50941e-14	37	15	74501549	15	72288602	R			NA	NA	STRA6;STRA6;STRA6	NM_001142617;NM_001142619;NM_001142620	TSS200;TSS200;TSS200					TRUE				TRUE
cg17330252	-0.0143361	0.00426412	-3.36204	0.000773696	-0.034747	0.00411673	-8.44045	3.16123e-17	-0.0249004	0.0029617	-8.40747	4.18939e-17	0.00265999	-0.0249004	0.0029617	1.51251e-14	37	12	69809627	12	68095894	F			NA	NA								TRUE		12:69808606-69810501	Unclassified	TRUE
cg27301655	-0.0161676	0.00398525	-4.05686	4.97378e-05	-0.0305349	0.0039152	-7.79908	6.23597e-15	-0.0234787	0.0027929	-8.40655	4.2226e-17	0.0366311	-0.0234787	0.0027929	1.52326e-14	37	11	60869634	11	60626210	F			NA	NA	CD5	NM_014207	TSS1500					NA		11:60869464-60870416	Promoter_Associated_Cell_type_specific	NA
cg19641804	-0.0166841	0.00375029	-4.44875	8.63733e-06	-0.0262312	0.00356118	-7.36586	1.76014e-13	-0.0217044	0.0025824	-8.40472	4.28866e-17	0.181975	-0.0217044	0.0025824	1.54584e-14	37	12	54653065	12	52939332	F			NA	NA	CBX5;CBX5;CBX5;CBX5	NM_001127322;NM_001127321;NM_001127322;NM_012117	1stExon;5'UTR;5'UTR;5'UTR					TRUE				TRUE
cg18041642	-0.0190979	0.00386401	-4.94251	7.71226e-07	-0.0301118	0.0042643	-7.06136	1.64877e-12	-0.0240638	0.00286335	-8.40405	4.31325e-17	0.160161	-0.0240638	0.00286335	1.55345e-14	37	17	62062565	17	59416297	R			NA	NA								TRUE		17:62062518-62062778	Unclassified_Cell_type_specific	TRUE
cg21734356	-0.0117114	0.00404801	-2.89312	0.00381439	-0.0276462	0.00326647	-8.46366	2.59122e-17	-0.0213622	0.00254206	-8.40349	4.334e-17	0.00916394	-0.0213622	0.00254206	1.55966e-14	37	18	3498854	18	3488854	F			NA	NA	DLGAP1;DLGAP1	NM_001003809;NM_004746	3'UTR;3'UTR	chr18:3498941-3499358	N_Shore			TRUE				NA
cg13675859	-0.0205775	0.00454884	-4.52368	6.07737e-06	-0.0317794	0.00435322	-7.3002	2.8735e-13	-0.0264245	0.00314507	-8.40186	4.39476e-17	0.205426	-0.0264245	0.00314507	1.58025e-14	37	6	47002973	6	47110932	R			NA	NA	GPR110;GPR110	NM_153840;NM_025048	5'UTR;5'UTR					TRUE				TRUE
cg01803759	-0.010079	0.00228631	-4.4084	1.04138e-05	-0.016257	0.0021935	-7.41145	1.24922e-13	-0.0132959	0.00158283	-8.40009	4.46143e-17	0.149409	-0.0132959	0.00158283	1.60293e-14	37	1	27831295	1	27703882	F			NA	NA								TRUE				TRUE
cg08394896	-0.0153191	0.00454178	-3.37294	0.000743707	-0.0404558	0.00470436	-8.59964	7.99647e-18	-0.0274456	0.00326749	-8.39961	4.47973e-17	0.000618275	-0.0274456	0.00326749	1.60821e-14	37	7	5525075	7	5491601	R		rs13243500	NA	NA	FBXL18	NM_024963	Body	chr7:5526389-5526693	N_Shore			NA				NA
cg19135406	-0.0198033	0.00486012	-4.07465	4.60829e-05	-0.0339655	0.00444033	-7.64933	2.02032e-14	-0.0275223	0.00327817	-8.39565	4.6333e-17	0.0988597	-0.0275223	0.00327817	1.662e-14	37	4	160219852	4	160439302	F			NA	NA	RAPGEF2	NM_014247	Body					TRUE				NA
cg21450829	-0.0102445	0.0032982	-3.1061	0.00189573	-0.0178455	0.00222342	-8.02617	1.00566e-15	-0.0154706	0.00184362	-8.3914	4.80391e-17	0.161086	-0.0154706	0.00184362	1.72181e-14	37	3	182970719	3	184453413	R			NA	NA	MCF2L2;B3GNT5	NM_015078;NM_032047	Body;TSS1500	chr3:182971429-182972635	N_Shore			NA		3:182970645-182972632	Unclassified_Cell_type_specific	NA
cg01293143	-0.0226343	0.0038848	-5.82639	5.66385e-09	-0.0255549	0.00421827	-6.05816	1.37685e-09	-0.0239747	0.00285759	-8.3898	4.86958e-17	0.878366	-0.0239747	0.00285759	1.74395e-14	37	20	62688326	20	62158770	R			NA	TRUE	TCEA2	NM_198723	TSS200	chr20:62688551-62688878	N_Shore			TRUE				NA
cg27061485	-0.0172206	0.00332732	-5.17552	2.27271e-07	-0.0232755	0.00346267	-6.72184	1.79442e-11	-0.0201274	0.00239919	-8.38925	4.89271e-17	0.451635	-0.0201274	0.00239919	1.75082e-14	37	16	88989387	16	87516888	F			NA	NA	CBFA2T3;CBFA2T3	NM_175931;NM_005187	5'UTR;Body					NA	16:87516521-87517035			TRUE
cg07262247	-0.0103578	0.00263504	-3.93078	8.46698e-05	-0.0219315	0.00273707	-8.01275	1.12176e-15	-0.0159249	0.0018983	-8.38902	4.90228e-17	0.00965986	-0.0159249	0.0018983	1.75284e-14	37	5	131593730	5	131621629	F			NA	NA	PDLIM4;PDLIM4	NM_003687;NM_001131027	Body;Body	chr5:131593039-131593813	Island			NA	5:131620939-131621630			TRUE
cg01016119	-0.0269347	0.00548733	-4.90852	9.17651e-07	-0.0386375	0.00554714	-6.96529	3.27725e-12	-0.0327226	0.0039011	-8.38805	4.94284e-17	0.324727	-0.0327226	0.0039011	1.76593e-14	37	3	56835282	3	56810322	R			NA	NA	ARHGEF3;ARHGEF3	NM_001128615;NM_019555	Body;Body	chr3:56835650-56836210	N_Shore			TRUE				NA
cg11630939	-0.032604	0.004509	-7.23088	4.79868e-13	-0.0192057	0.00400402	-4.79661	1.61373e-06	-0.0251129	0.00299395	-8.38787	4.9501e-17	0.0847254	-0.0251129	0.00299395	1.7671e-14	37	17	7960449	17	7901174	R			NA	NA								NA	17:7901096-7901208	17:7959558-7961376	Unclassified	NA
cg03772384	-0.0124118	0.00335959	-3.69446	0.000220358	-0.0229264	0.00290446	-7.89352	2.93786e-15	-0.0184291	0.00219719	-8.38756	4.96354e-17	0.0606422	-0.0184291	0.00219719	1.77e-14	37	3	12851369	3	12826369	R			NA	NA	CAND2;CAND2	NM_001162499;NM_012298	Body;Body	chr3:12851516-12851823	N_Shore			TRUE		3:12851281-12852840	Promoter_Associated	NA
cg22608507	-0.0155023	0.00330364	-4.69249	2.69895e-06	-0.0163141	0.00234569	-6.9549	3.52802e-12	-0.016042	0.00191261	-8.38749	4.96616e-17	0.98013	-0.016042	0.00191261	1.77e-14	37	12	123379308	12	121945261	F			NA	NA	VPS37B	NM_024667	Body	chr12:123380333-123380894	N_Shore		RDMR	NA		12:123379140-123379788	Promoter_Associated	NA
cg23890469	-0.0131513	0.00331593	-3.9661	7.30568e-05	-0.0264277	0.00334206	-7.90763	2.62339e-15	-0.0197374	0.0023539	-8.385	5.07277e-17	0.0187566	-0.0197374	0.0023539	1.80655e-14	37	10	88715317	10	88705297	F			NA	NA	MMRN2	NM_024756	Body					TRUE				NA
cg00107046	-0.0127772	0.00235453	-5.42665	5.74227e-08	-0.0165759	0.00255676	-6.48318	8.98063e-11	-0.0145204	0.00173199	-8.38366	5.13082e-17	0.550329	-0.0145204	0.00173199	1.82576e-14	37	1	16465562	1	16338149	R			NA	NA	EPHA2	NM_004431	Body	chr1:16464376-16464621	S_Shore			TRUE		1:16464942-16465584	Unclassified	TRUE
cg14989316	-0.0101657	0.0021273	-4.77869	1.76441e-06	-0.01342	0.00192232	-6.98115	2.92784e-12	-0.0119571	0.00142626	-8.38356	5.13518e-17	0.525125	-0.0119571	0.00142626	1.82586e-14	37	10	80757927	10	80427933	R			NA	NA	LOC283050;LOC283050;LOC283050	NR_024431;NR_024429;NR_015429	Body;Body;Body					TRUE				NA
cg10031995	-0.00756452	0.0022418	-3.3743	0.000740027	-0.00902963	0.00117331	-7.69586	1.40547e-14	-0.0087146	0.00103954	-8.38313	5.15381e-17	0.845659	-0.0087146	0.00103954	1.83102e-14	37	22	45064086	22	43442750	F			NA	NA	PRR5;PRR5	NM_001017529;NM_001017528	TSS1500;TSS1500	chr22:45064159-45065092	N_Shore			NA				TRUE
cg01408363	-0.00786813	0.00183683	-4.28354	1.83946e-05	-0.00658721	0.000910903	-7.23151	4.77645e-13	-0.00684004	0.000816067	-8.38171	5.21623e-17	0.822705	-0.00684004	0.000816067	1.85172e-14	37	12	125033903	12	123599856	F	rs12423712		NA	NA								TRUE	12:123599624-123600303			TRUE
cg25122433	-0.0121953	0.00384345	-3.17301	0.00150865	-0.0348614	0.00397395	-8.77249	1.74765e-18	-0.0231501	0.00276271	-8.37948	5.31632e-17	0.000223871	-0.0231501	0.00276271	1.88575e-14	37	2	231602179	2	231310423	R			NA	NA	CAB39;CAB39;CAB39	NM_016289;NM_001130849;NM_001130850	5'UTR;5'UTR;5'UTR					TRUE				NA
cg22161383	-0.0115669	0.00320248	-3.61185	0.000304019	-0.0209114	0.00265138	-7.88698	3.09594e-15	-0.0171111	0.00204228	-8.37845	5.36313e-17	0.0799971	-0.0171111	0.00204228	1.90084e-14	37	19	18545441	19	18406441	F			NA	NA	ISYNA1;ISYNA1;ISYNA1	NM_001170938;NM_001170939;NM_016368	3'UTR;3'UTR;3'UTR	chr19:18543828-18549161	Island			NA		19:18545397-18546553	Unclassified_Cell_type_specific	NA
cg10255761	-0.0237949	0.00407936	-5.833	5.44402e-09	-0.0239399	0.00398127	-6.01314	1.81958e-09	-0.0238692	0.00284923	-8.37742	5.41015e-17	0.999676	-0.0238692	0.00284923	1.91598e-14	37	3	49210029	3	49185033	R			NA	NA	KLHDC8B	NM_173546	5'UTR	chr3:49208629-49209196	S_Shore			TRUE				NA
cg04561731	-0.0139687	0.00305393	-4.57401	4.78469e-06	-0.0223185	0.00306804	-7.27452	3.47654e-13	-0.0181244	0.00216442	-8.37376	5.58101e-17	0.155638	-0.0181244	0.00216442	1.97492e-14	37	1	54869371	1	54641959	R			NA	NA	SSBP3;SSBP3;SSBP3	NM_001009955;NM_018070;NM_145716	Body;Body;Body	chr1:54870853-54872476	N_Shore		CDMR	NA		1:54869345-54869518	Gene_Associated_Cell_type_specific	NA
cg16659510	-0.0136173	0.00275322	-4.94594	7.5776e-07	-0.0205627	0.00294905	-6.97265	3.11028e-12	-0.0168517	0.00201249	-8.37356	5.59019e-17	0.227224	-0.0168517	0.00201249	1.9766e-14	37	16	87996870	16	86554371	F			NA	NA	BANP;BANP	NM_017869;NM_079837	5'UTR;5'UTR					NA	16:86554232-86554374	16:87996629-87997495	Promoter_Associated_Cell_type_specific	TRUE
cg12698626	-0.0173662	0.00388183	-4.47371	7.68732e-06	-0.0266687	0.003659	-7.28853	3.13345e-13	-0.0222921	0.00266259	-8.37233	5.64924e-17	0.218602	-0.0222921	0.00266259	1.99589e-14	37	17	32581466	17	29605579	F			NA	NA	CCL2	NM_002982	TSS1500					TRUE				NA
cg05726109	-0.0322539	0.00777763	-4.14701	3.36848e-05	-0.0502857	0.00672821	-7.47387	7.78709e-14	-0.0425675	0.00508845	-8.36553	5.98476e-17	0.214985	-0.0425675	0.00508845	2.11276e-14	37	22	19709755	22	18089755	F			NA	TRUE	SEPT5;GP1BB	NM_002688;NM_000407	Body;TSS1500	chr22:19709081-19712106	Island			NA	22:18089168-18092190			NA
cg14916108	-0.00837559	0.00236447	-3.54228	0.000396687	-0.016504	0.00206078	-8.00863	1.15997e-15	-0.012995	0.00155354	-8.36478	6.02262e-17	0.0348005	-0.012995	0.00155354	2.12444e-14	37	12	2027993	12	1898254	F			TRUE	NA	CACNA2D4	NM_172364	TSS200					NA				NA
cg26929272	-0.0101962	0.00278717	-3.65828	0.000253915	-0.0159238	0.00206796	-7.70028	1.3577e-14	-0.0138903	0.00166076	-8.36383	6.07137e-17	0.256197	-0.0138903	0.00166076	2.13994e-14	37	10	88295210	10	88285190	R			NA	NA				chr10:88295205-88295592	Island			TRUE	10:88285160-88285676			NA
cg03313447	-0.0115297	0.00236363	-4.87798	1.0718e-06	-0.016472	0.00237099	-6.94732	3.72299e-12	-0.0139932	0.00167394	-8.35946	6.30064e-17	0.336333	-0.0139932	0.00167394	2.21856e-14	37	19	41829042	19	46520882	R			NA	NA	CCDC97	NM_052848	3'UTR					TRUE				TRUE
cg11639950	-0.00978598	0.00274821	-3.56086	0.000369646	-0.0267668	0.00311325	-8.59769	8.13351e-18	-0.0172229	0.00206031	-8.35939	6.30439e-17	0.000233971	-0.0172229	0.00206031	2.21856e-14	37	12	125003407	12	123569360	F			NA	NA	NCOR2;NCOR2	NM_006312;NM_001077261	5'UTR;5'UTR	chr12:125003217-125003482	Island		RDMR	TRUE	12:123568738-123569372			NA
cg08643824	-0.0139971	0.00461438	-3.03337	0.00241842	-0.0352841	0.00414628	-8.50981	1.74214e-17	-0.0257748	0.00308412	-8.35725	6.41981e-17	0.00277442	-0.0257748	0.00308412	2.2574e-14	37	11	58294523	11	58051099	F		rs11543064	NA	NA	LPXN;LPXN	NM_001143995;NM_004811	3'UTR;3'UTR					NA				NA
cg19251242	-0.0127114	0.00242225	-5.24777	1.53951e-07	-0.0145259	0.00222712	-6.52228	6.92479e-11	-0.0136947	0.00163946	-8.35315	6.64661e-17	0.858953	-0.0136947	0.00163946	2.33526e-14	37	1	28198712	1	28071299	F			NA	NA	C1orf38;C1orf38;C1orf38	NM_001105556;NM_004848;NM_001039477	TSS1500;TSS1500;TSS1500	chr1:28199031-28199257	N_Shore			NA		1:28198541-28200383	Promoter_Associated	TRUE
cg24643922	-0.0152802	0.00305926	-4.99475	5.89113e-07	-0.0214394	0.0031338	-6.84134	7.84571e-12	-0.0182857	0.0021891	-8.35306	6.65172e-17	0.371976	-0.0182857	0.0021891	2.33526e-14	37	10	134236975	10	134086965	F			NA	NA								NA	10:134086897-134086985	10:134236914-134237056	Unclassified_Cell_type_specific	NA
cg20951444	-0.0115164	0.00365538	-3.15055	0.00162966	-0.0315265	0.00364347	-8.65289	5.02114e-18	-0.0215541	0.00258052	-8.35263	6.67597e-17	0.0005443	-0.0215541	0.00258052	2.34192e-14	37	1	33337112	1	33109699	R			NA	TRUE	FNDC5	NM_153756	TSS1500					TRUE				TRUE
cg13419986	-0.0150546	0.00371716	-4.05001	5.12145e-05	-0.029358	0.0037695	-7.78829	6.79205e-15	-0.0221063	0.00264674	-8.35227	6.69662e-17	0.0259938	-0.0221063	0.00264674	2.34732e-14	37	2	218769406	2	218477651	R			NA	NA	TNS1	NM_022648	5'UTR					NA				NA
cg23104592	-0.0134552	0.00341026	-3.94549	7.96366e-05	-0.0197615	0.00263291	-7.50557	6.1162e-14	-0.0174063	0.00208406	-8.35212	6.70474e-17	0.342574	-0.0174063	0.00208406	2.34832e-14	37	17	47443155	17	44798154	R			NA	NA				chr17:47438906-47439938	S_Shelf			NA		17:47443037-47443396	Unclassified_Cell_type_specific	NA
cg09054960	-0.0116858	0.0033368	-3.50211	0.000461593	-0.0199692	0.0025489	-7.83445	4.70908e-15	-0.0169169	0.00202555	-8.35175	6.726e-17	0.14287	-0.0169169	0.00202555	2.35392e-14	37	19	15590328	19	15451328	R			NA	NA	PGLYRP2	NM_052890	TSS200					NA				NA
cg00729699	-0.0201063	0.00379558	-5.29728	1.17538e-07	-0.0259533	0.00396773	-6.5411	6.10682e-11	-0.0229002	0.00274272	-8.34945	6.85839e-17	0.567238	-0.0229002	0.00274272	2.39836e-14	37	8	21918075	8	21974021	R			NA	NA	EPB49;EPB49;EPB49;EPB49;EPB49;EPB49	NM_001114135;NM_001114136;NM_001114138;NM_001978;NM_001114139;NM_001114137	5'UTR;5'UTR;5'UTR;5'UTR;5'UTR;5'UTR	chr8:21914275-21914525	S_Shelf			TRUE		8:21916525-21918452	Unclassified_Cell_type_specific	NA
cg09911316	-0.0134859	0.00365133	-3.69341	0.000221265	-0.0273923	0.00343091	-7.98397	1.41699e-15	-0.0208715	0.00250031	-8.34754	6.97013e-17	0.0212402	-0.0208715	0.00250031	2.43553e-14	37	6	3610600	6	3555599	R			NA	NA								TRUE				NA
cg26547816	-0.0199297	0.00471851	-4.22372	2.40304e-05	-0.0303966	0.00411677	-7.3836	1.54062e-13	-0.0258727	0.00310207	-8.34047	7.39956e-17	0.247344	-0.0258727	0.00310207	2.58356e-14	37	5	142527658	5	142507851	F		rs77104676	NA	NA	ARHGAP26;ARHGAP26	NM_015071;NM_001135608	Body;Body					TRUE				NA
cg22571654	-0.0155286	0.00401866	-3.86411	0.000111493	-0.0305897	0.00389013	-7.86341	3.73811e-15	-0.0233038	0.00279507	-8.33747	7.58973e-17	0.0266329	-0.0233038	0.00279507	2.64788e-14	37	3	150805388	3	152288078	F	rs74735204	rs78165448	NA	NA	MED12L	NM_053002	Body	chr3:150802996-150805168	S_Shore			NA				NA
cg13905081	-0.012213	0.0035346	-3.45526	0.000549753	-0.0305615	0.00363625	-8.40468	4.29015e-17	-0.0211272	0.00253451	-8.3358	7.6973e-17	0.0014359	-0.0211272	0.00253451	2.6833e-14	37	9	140199209	9	139319030	R			NA	NA				chr9:140195501-140197475	S_Shore			NA		9:140199040-140199749	Unclassified	NA
cg00880872	-0.0152062	0.00359219	-4.23313	2.30461e-05	-0.0263626	0.00350875	-7.51339	5.76152e-14	-0.0209155	0.00251004	-8.33272	7.9003e-17	0.0847482	-0.0209155	0.00251004	2.75192e-14	37	9	124887818	9	123927639	F			NA	NA				chr9:124888949-124889382	N_Shore			TRUE		9:124886678-124888194	Unclassified	NA
cg00351047	-0.0169022	0.00352588	-4.79375	1.63696e-06	-0.0213204	0.00310071	-6.87599	6.15615e-12	-0.0193936	0.00232842	-8.32909	8.14655e-17	0.642281	-0.0193936	0.00232842	2.83465e-14	37	19	15234963	19	15095963	R			NA	NA	ILVBL	NM_006844	Body	chr19:15235912-15236631	N_Shore			NA		19:15234832-15235036	Gene_Associated_Cell_type_specific	NA
cg03484180	-0.0218315	0.00405326	-5.38616	7.19806e-08	-0.0267213	0.00416965	-6.40853	1.46933e-10	-0.0242072	0.00290637	-8.32903	8.15054e-17	0.702192	-0.0242072	0.00290637	2.83465e-14	37	3	49967517	3	49942521	F			NA	NA	MON1A;MON1A	NM_001142501;NM_032355	TSS200;TSS200	chr3:49967121-49967472	S_Shore			NA	3:49941746-49942565	3:49966709-49967749	Promoter_Associated	NA
cg06619959	-0.013421	0.00274322	-4.89242	9.96027e-07	-0.0187712	0.00272975	-6.87652	6.13344e-12	-0.0161093	0.00193497	-8.32532	8.40994e-17	0.384571	-0.0161093	0.00193497	2.92259e-14	37	3	9956506	3	9931506	R			NA	NA	IL17RE;IL17RE;IL17RE	NM_153480;NM_153483;NM_153481	Body;Body;Body	chr3:9956822-9957664	N_Shore			TRUE				NA
cg23522915	-0.0125418	0.00276724	-4.53223	5.83656e-06	-0.0206028	0.00283295	-7.27253	3.52804e-13	-0.0164777	0.00197956	-8.32392	8.51035e-17	0.125982	-0.0164777	0.00197956	2.95518e-14	37	12	48199277	12	46485544	R			NA	NA	HDAC7;HDAC7	NM_015401;NM_001098416	Body;Body					TRUE		12:48199228-48200649	Promoter_Associated_Cell_type_specific	NA
cg26581206	-0.0182141	0.00479913	-3.79529	0.000147472	-0.0281056	0.00370891	-7.57785	3.51326e-14	-0.0244069	0.00293466	-8.31675	9.04048e-17	0.264527	-0.0244069	0.00293466	3.13681e-14	37	12	125003558	12	123569511	F	rs78404451		NA	NA	NCOR2;NCOR2	NM_006312;NM_001077261	5'UTR;5'UTR	chr12:125002006-125002433	S_Shore		RDMR	TRUE				NA
cg16341836	-0.0239858	0.00469124	-5.11289	3.17268e-07	-0.0362286	0.00534246	-6.78127	1.19128e-11	-0.0293159	0.00352509	-8.31637	9.06965e-17	0.227052	-0.0293159	0.00352509	3.14449e-14	37	10	90641389	10	90631369	F			NA	NA	STAMBPL1	NM_020799	5'UTR	chr10:90639787-90640623	S_Shore		RDMR	NA				NA
cg07739927	-0.0144259	0.00306956	-4.69968	2.60574e-06	-0.0211143	0.00300189	-7.03366	2.01192e-12	-0.0178446	0.00214618	-8.3146	9.20654e-17	0.297192	-0.0178446	0.00214618	3.18946e-14	37	17	62778162	17	60208624	F			NA	NA	LOC146880;LOC146880	NR_027487;NR_026899	TSS1500;TSS200	chr17:62774366-62777797	S_Shore			NA				NA
cg19258882	-0.0123332	0.00348776	-3.53614	0.000406022	-0.0292297	0.00354144	-8.25362	1.53671e-16	-0.0206524	0.00248498	-8.3109	9.49778e-17	0.00309584	-0.0206524	0.00248498	3.2878e-14	37	12	56472805	12	54759072	F			NA	TRUE	ERBB3;ERBB3	NM_001982;NM_001005915	TSS1500;TSS1500	chr12:56472792-56474393	Island			NA		12:56472390-56474357	Unclassified	NA
cg11942936	-0.0162441	0.00375373	-4.32746	1.50839e-05	-0.0289501	0.00387326	-7.47437	7.7577e-14	-0.0223981	0.00269555	-8.30926	9.63023e-17	0.0623718	-0.0223981	0.00269555	3.33107e-14	37	10	77169689	10	76839695	F			NA	NA				chr10:77155128-77169600	S_Shore		RDMR	NA		10:77168798-77169714	Unclassified	NA
cg06417460	-0.0121298	0.00265855	-4.56255	5.05355e-06	-0.0127539	0.001836	-6.94657	3.74277e-12	-0.0125524	0.00151075	-8.30869	9.67617e-17	0.981514	-0.0125524	0.00151075	3.34436e-14	37	11	60869760	11	60626336	R			NA	NA	CD5	NM_014207	TSS200					NA		11:60869464-60870416	Promoter_Associated_Cell_type_specific	NA
cg05131526	-0.0200747	0.00436643	-4.5975	4.2759e-06	-0.0389629	0.00522607	-7.4555	8.95286e-14	-0.0278396	0.0033508	-8.30836	9.70367e-17	0.0213577	-0.0278396	0.0033508	3.35126e-14	37	15	91447195	15	89248199	R			NA	NA	MAN2A2	NM_006122	TSS1500	chr15:91445563-91446768	S_Shore		RDMR	NA		15:91446968-91447517	Promoter_Associated	NA
cg06437209	-0.0184851	0.00638131	-2.89675	0.00377051	-0.0414979	0.0050088	-8.28499	1.18119e-16	-0.0327248	0.00394004	-8.30571	9.92221e-17	0.0178871	-0.0327248	0.00394004	3.42409e-14	37	4	38330015	4	38006410	R			NA	NA								TRUE				TRUE
cg22123711	-0.0128852	0.00303096	-4.25119	2.12642e-05	-0.0212009	0.00286187	-7.40804	1.28184e-13	-0.0172814	0.00208086	-8.30495	9.98641e-17	0.136735	-0.0172814	0.00208086	3.44357e-14	37	1	12185845	1	12108432	R			NA	NA	TNFRSF8;TNFRSF8	NM_152942;NM_001243	TSS200;Body					NA				NA
cg20204986	-0.0264509	0.00507955	-5.20734	1.91569e-07	-0.0331284	0.00507416	-6.52884	6.62792e-11	-0.0297932	0.00358988	-8.29923	1.04789e-16	0.648894	-0.0297932	0.00358988	3.61061e-14	37	11	32448067	11	32404643	F			NA	NA	WT1;WT1;WT1;WT1	NM_024425;NM_024426;NM_000378;NM_024424	Body;Body;Body;Body	chr11:32448261-32449744	N_Shore		CDMR	TRUE				NA
cg13079123	-0.0143373	0.00324064	-4.42421	9.67964e-06	-0.0297669	0.00388934	-7.65347	1.95626e-14	-0.0206598	0.00248968	-8.29819	1.05713e-16	0.00961267	-0.0206598	0.00248968	3.63962e-14	37	15	67331913	15	65118967	R			NA	NA								TRUE		15:67331852-67332028	Unclassified_Cell_type_specific	NA
cg08762484	-0.0201276	0.00360314	-5.58613	2.32189e-08	-0.0244279	0.00394992	-6.1844	6.23394e-10	-0.0220807	0.00266198	-8.29486	1.08715e-16	0.723633	-0.0220807	0.00266198	3.74008e-14	37	12	125058884	12	123624837	R			NA	NA								TRUE				NA
cg17611046	-0.0107942	0.00364694	-2.95979	0.00307848	-0.0260427	0.00310919	-8.37605	5.47323e-17	-0.0196245	0.00236604	-8.29426	1.09262e-16	0.00633334	-0.0196245	0.00236604	3.75601e-14	37	6	5672954	6	5617953	F			NA	NA	FARS2	NM_006567	Body					TRUE				TRUE
cg27614723	-0.0152257	0.00351397	-4.33289	1.47164e-05	-0.0390147	0.00480285	-8.12324	4.53885e-16	-0.02352	0.00283597	-8.29347	1.09996e-16	0.000338922	-0.02352	0.00283597	3.77833e-14	37	15	92399897	15	90200901	F	rs7162591		NA	NA	SLCO3A1;SLCO3A1	NM_001145044;NM_013272	Body;Body	chr15:92396013-92397682	S_Shelf		CDMR	NA				NA
cg19308132	-0.0107765	0.00265491	-4.05909	4.92647e-05	-0.0210575	0.00272918	-7.71569	1.20327e-14	-0.0157752	0.00190302	-8.28957	1.13658e-16	0.0261067	-0.0157752	0.00190302	3.90109e-14	37	8	103137173	8	103206349	F			NA	NA	NCALD;NCALD;NCALD;NCALD;NCALD;NCALD;NCALD	NM_001040627;NM_001040626;NM_001040628;NM_001040624;NM_001040629;NM_001040625;NM_001040630	TSS1500;TSS1500;TSS1500;TSS1500;TSS1500;TSS1500;TSS200	chr8:103135914-103136775	S_Shore			NA				NA
cg01079060	-0.0200128	0.00473437	-4.22713	2.36686e-05	-0.0380046	0.00500514	-7.5931	3.12329e-14	-0.0285089	0.00343945	-8.2888	1.14399e-16	0.0330455	-0.0285089	0.00343945	3.92351e-14	37	7	139437439	7	139083909	F	rs73158615		NA	NA	HIPK2;HIPK2	NM_001113239;NM_022740	Body;Body					TRUE				NA
cg23679376	-0.0129296	0.0032278	-4.00571	6.18308e-05	-0.0190556	0.00257349	-7.40458	1.31565e-13	-0.0166749	0.00201221	-8.28682	1.16312e-16	0.332522	-0.0166749	0.00201221	3.98605e-14	37	12	131715734	12	130281687	R			NA	NA								NA	12:130281687-130281727			NA
cg11042320	-0.00914397	0.00358548	-2.55028	0.0107638	-0.0292886	0.00328909	-8.90476	5.35007e-19	-0.0200832	0.00242376	-8.28596	1.17158e-16	0.000189568	-0.0200832	0.00242376	4.01197e-14	37	5	149534497	5	149514690	F			NA	TRUE	PDGFRB	NM_002609	5'UTR					TRUE		5:149533603-149535045	Unclassified_Cell_type_specific	NA
cg12188526	-0.00970111	0.00265602	-3.6525	0.000259695	-0.011363	0.00152419	-7.45511	8.97901e-14	-0.0109513	0.00132198	-8.28402	1.19085e-16	0.86307	-0.0109513	0.00132198	4.07482e-14	37	14	71896386	14	70966139	F	rs74926897		NA	NA								TRUE				NA
cg26275355	-0.0213979	0.00459196	-4.65986	3.1642e-06	-0.031016	0.00442496	-7.00932	2.39478e-12	-0.026385	0.00318632	-8.28071	1.22447e-16	0.320651	-0.026385	0.00318632	4.18665e-14	37	4	12252318	4	11861416	R			NA	NA								TRUE				NA
cg11835355	-0.0163566	0.00378993	-4.3158	1.59026e-05	-0.0310673	0.00412097	-7.53883	4.74219e-14	-0.0230974	0.00278958	-8.27987	1.23306e-16	0.0316864	-0.0230974	0.00278958	4.2128e-14	37	22	36561746	22	34891692	R			NA	TRUE	APOL3;APOL3;APOL3;APOL3	NM_145641;NM_145642;NM_145641;NM_145642	5'UTR;1stExon;1stExon;5'UTR					NA				NA
cg13077745	-0.0112907	0.00240355	-4.6975	2.63359e-06	-0.0146936	0.00212959	-6.89974	5.20983e-12	-0.0131971	0.00159395	-8.27949	1.23699e-16	0.570379	-0.0131971	0.00159395	4.22297e-14	37	11	60623592	11	60380168	F			NA	NA	GPR44	NM_004778	TSS200	chr11:60619924-60621111	S_Shelf			TRUE				NA
cg10512089	-0.0126442	0.0040529	-3.11979	0.00180981	-0.0345496	0.00403025	-8.57257	1.01196e-17	-0.0236583	0.00285779	-8.27852	1.24715e-16	0.000646388	-0.0236583	0.00285779	4.2544e-14	37	11	57408751	11	57165327	R			NA	NA	MIR130A	NR_029673	Body					NA				TRUE
cg08248751	-0.0152025	0.00322856	-4.70875	2.49242e-06	-0.0201424	0.00291926	-6.89983	5.20657e-12	-0.0179203	0.00216534	-8.27598	1.274e-16	0.525178	-0.0179203	0.00216534	4.34265e-14	37	6	44043192	6	44151170	R			NA	NA				chr6:44041014-44041468	S_Shore			TRUE		6:44040685-44043241	Unclassified	NA
cg26091247	-0.0117602	0.0026396	-4.45527	8.3786e-06	-0.011603	0.00166379	-6.97383	3.08426e-12	-0.0116477	0.00140752	-8.27534	1.2809e-16	0.998732	-0.0116477	0.00140752	4.36285e-14	37	11	118784336	11	118289546	F			NA	NA				chr11:118781060-118781732	S_Shelf			TRUE		11:118784174-118784594	Unclassified	NA
cg03982897	-0.0166273	0.00304151	-5.4668	4.58239e-08	-0.0199686	0.00319115	-6.2575	3.9119e-10	-0.0182178	0.00220167	-8.27453	1.28968e-16	0.750342	-0.0182178	0.00220167	4.38941e-14	37	11	1990108	11	1946684	F			NA	NA				chr11:1990899-1991211	N_Shore			TRUE	11:1946664-1946750			NA
cg20327784	-0.0152436	0.00355284	-4.29052	1.78252e-05	-0.0181029	0.00254982	-7.09967	1.25058e-12	-0.0171308	0.00207154	-8.2696	1.34405e-16	0.807546	-0.0171308	0.00207154	4.57094e-14	37	17	73703307	17	71214902	F	rs72233484		NA	NA	SAP30BP	NM_013260	3'UTR					NA				TRUE
cg16200531	-0.0185135	0.00413447	-4.47784	7.54018e-06	-0.047778	0.00594174	-8.04108	8.9049e-16	-0.0280605	0.00339372	-8.26836	1.35818e-16	0.000282407	-0.0280605	0.00339372	4.61547e-14	37	2	135532566	2	135249036	R			NA	NA								TRUE				NA
cg01983373	-0.0137428	0.00356754	-3.85218	0.00011707	-0.0251213	0.00326909	-7.68449	1.53606e-14	-0.0199278	0.00241021	-8.26808	1.36131e-16	0.0629913	-0.0199278	0.00241021	4.62258e-14	37	14	101196130	14	100265883	R			NA	NA	DLK1	NM_003836	Body	chr14:101192851-101193499	S_Shelf		CDMR	NA				NA
cg23242489	-0.0117641	0.00441715	-2.66326	0.00773865	-0.024899	0.00303577	-8.2019	2.36622e-16	-0.0206852	0.00250187	-8.26791	1.36326e-16	0.0496442	-0.0206852	0.00250187	4.62511e-14	37	7	1084791	7	1051317	R			NA	NA	C7orf50;C7orf50;C7orf50	NM_001134395;NM_032350;NM_001134396	Body;Body;Body	chr7:1084387-1084595	S_Shore			NA		7:1083296-1085050	Promoter_Associated	NA
cg07572909	-0.0227074	0.00496141	-4.57681	4.72129e-06	-0.0364736	0.00509966	-7.15217	8.54161e-13	-0.0294014	0.00355612	-8.26784	1.36413e-16	0.153847	-0.0294014	0.00355612	4.62511e-14	37	1	113467640	1	113269163	F			NA	NA	SLC16A1;SLC16A1	NM_001166496;NM_003051	Body;Body					NA		1:113467579-113467742	Gene_Associated_Cell_type_specific	NA
cg10724867	-0.0105315	0.00446937	-2.35637	0.0184544	-0.0487021	0.00498972	-9.76048	1.66363e-22	-0.0275233	0.00332914	-8.2674	1.3691e-16	8.8986e-08	-0.0275233	0.00332914	4.63844e-14	37	7	27218867	7	27185392	R			NA	NA	HOXA10	NM_153715	Body	chr7:27219309-27219750	N_Shore			NA	7:27185284-27185393	7:27218624-27220804	Unclassified	NA
cg04791601	-0.0130489	0.00406817	-3.20755	0.00133873	-0.0261233	0.00325644	-8.02202	1.04018e-15	-0.0210174	0.00254228	-8.26717	1.37177e-16	0.042957	-0.0210174	0.00254228	4.64397e-14	37	1	204159016	1	202425639	R			NA	NA				chr1:204159598-204159833	N_Shore			TRUE				NA
cg09645818	-0.019361	0.00849509	-2.27908	0.022662	-0.0531983	0.00620829	-8.56891	1.04466e-17	-0.041418	0.00501242	-8.26308	1.41962e-16	0.00567882	-0.041418	0.00501242	4.80228e-14	37	11	10764592	11	10721168	R			NA	NA								TRUE		11:10764544-10764645	Unclassified_Cell_type_specific	NA
cg09098025	-0.0253546	0.00492929	-5.14366	2.69431e-07	-0.0269528	0.00416517	-6.47099	9.73647e-11	-0.026287	0.00318147	-8.26254	1.426e-16	0.969801	-0.026287	0.00318147	4.82023e-14	37	8	23100643	8	23156588	R			NA	NA	CHMP7	NM_152272	TSS1500	chr8:23103775-23104601	N_Shelf			NA				NA
cg04330176	-0.0157488	0.0037997	-4.14474	3.40203e-05	-0.0258856	0.00349469	-7.40712	1.29067e-13	-0.0212403	0.0025722	-8.25765	1.48574e-16	0.145465	-0.0212403	0.0025722	5.01833e-14	37	10	105619211	10	105609201	F			NA	NA				chr10:105614511-105615456	S_Shelf			NA		10:105618986-105619343	Unclassified_Cell_type_specific	TRUE
[truncated: 4,671 more rows]
