# Supplementary material for: Epigenome-wide DNA methylation association study of CHIP provides insight into perturbed gene regulation
Source: Nat Commun. 2025 May 20;16:4678. doi: 10.1038/s41467-025-59333-w (PMC12092741; doi:10.1038/s41467-025-59333-w)
Supplement: Supplementary file 11 — Dataset 9 [file 41467_2025_59333_MOESM11_ESM.xlsx]

## Sheet: Supplementary Data 9
CpG	EA.TE.fixed	EA.seTE.fixed	EA.zval.fixed	EA.pval.fixed	AA.TE.fixed	AA.seTE.fixed	AA.zval.fixed	AA.pval.fixed	all.TE.fixed	all.seTE.fixed	all.zval.fixed	all.pval.fixed	all.I2	all.Q	all.heterogeneity.p	FDR.fixed	Genome_Build	CHR	MAPINFO	Chromosome_36	Coordinate_36	Strand	Probe_SNPs	Probe_SNPs_10	Random_Loci	Methyl27_Loci	UCSC_RefGene_Name	UCSC_RefGene_Accession	UCSC_RefGene_Group	UCSC_CpG_Islands_Name	Relation_to_UCSC_CpG_Island	Phantom	DMR	Enhancer	HMM_Island	Regulatory_Feature_Name	Regulatory_Feature_Group	DHS
cg13742400	0.100098	0.00575493	17.3935	9.24465e-68	0.0647122	0.00713243	9.07294	1.15845e-19	0.0861449	0.0044788	19.2339	1.92588e-82	0.000578962	0.0861449	0.0044788	8.58036e-77	37	2	225639708	2	225347952	F			TRUE	NA	DOCK10	NM_014689	Body					NA	2:225347908-225347975			NA
cg19695507	0.110614	0.00662583	16.6943	1.44157e-62	0.073964	0.00859729	8.60317	7.75413e-18	0.0969569	0.00524809	18.4747	3.30161e-76	0.00334437	0.0969569	0.00524809	7.35483e-71	37	10	13526193	10	13566199	F	rs80213451		NA	NA	BEND7;BEND7	NM_152751;NM_001100912	Body;Body				DMR	NA				NA
cg22562591	0.0823551	0.00453011	18.1795	7.50404e-74	0.0263306	0.00506714	5.19635	2.03243e-07	0.057468	0.00337723	17.0163	6.21868e-65	1.77636e-15	0.057468	0.00337723	9.23536e-60	37	8	82002977	8	82165532	R			NA	NA	PAG1	NM_018440	5'UTR					TRUE		8:82002882-82003165	Promoter_Associated_Cell_type_specific	NA
cg07905808	0.0750852	0.00478915	15.6782	2.13285e-55	0.0514366	0.00729794	7.04811	1.81369e-12	0.0679667	0.00400399	16.9747	1.2634e-64	0.0254803	0.0679667	0.00400399	1.40721e-59	37	6	30297389	6	30405368	F			NA	NA	TRIM39;TRIM39	NM_172016;NM_021253	Body;Body	chr6:30294169-30295071	S_Shelf			NA				NA
cg00116699	0.0919618	0.00590326	15.5781	1.02512e-54	0.0597285	0.00859302	6.95081	3.63182e-12	0.0816269	0.00486571	16.776	3.65939e-63	0.00839887	0.0816269	0.00486571	3.26074e-58	37	2	240205260	2	239870197	F			NA	NA	HDAC4	NM_006037	Body					NA	2:239870049-239870198			NA
cg06043201	0.0943948	0.00611779	15.4295	1.036e-53	0.0643359	0.00939012	6.85145	7.31041e-12	0.0854377	0.00512588	16.6679	2.24263e-62	0.0274106	0.0854377	0.00512588	1.66526e-57	37	8	28974428	8	29030347	R			NA	NA	KIF13B	NM_015254	Body					NA	8:29030342-29030382			NA
cg09667606	0.093668	0.00594769	15.7486	7.01949e-56	0.0507092	0.00729287	6.95326	3.56935e-12	0.0765084	0.0046092	16.5991	7.07942e-62	2.98563e-05	0.0765084	0.0046092	4.50585e-57	37	6	158507930	6	158427918	R			NA	NA	SYNJ2	NM_003898	Body	chr6:158507719-158508126	Island			TRUE	6:158427813-158428177			NA
cg17607231	0.131803	0.00917968	14.3581	9.47274e-47	0.097718	0.0118282	8.26142	1.43945e-16	0.118991	0.00725195	16.4081	1.67432e-60	0.0749236	0.118991	0.00725195	9.32447e-56	37	2	231090329	2	230798573	R			NA	TRUE	SP140;SP140	NM_001005176;NM_007237	TSS200;TSS200					NA		2:231090068-231091293	Promoter_Associated	NA
cg01133215	0.102144	0.00643715	15.8679	1.05684e-56	0.0517847	0.00891194	5.81071	6.22093e-09	0.0848783	0.00521826	16.2657	1.73008e-59	2.77617e-05	0.0848783	0.00521826	8.56447e-55	37	6	45399681	6	45507659	F			NA	NA	RUNX2;RUNX2;RUNX2	NM_001015051;NM_001024630;NM_004348	Body;Body;Body					TRUE		6:45399581-45399731	Gene_Associated_Cell_type_specific	NA
cg25463483	0.0743016	0.00489618	15.1754	5.14497e-52	0.043978	0.00669495	6.56883	5.0712e-11	0.0637349	0.00395209	16.1269	1.65118e-58	0.00125196	0.0637349	0.00395209	7.35648e-54	37	6	30530544	6	30638523	R			NA	NA	PRR3;PRR3	NM_001077497;NM_025263	3'UTR;3'UTR					NA				NA
cg18739367	0.0739241	0.00495481	14.9197	2.45516e-50	0.0433341	0.00617166	7.02146	2.19561e-12	0.061935	0.00386371	16.0299	7.89728e-58	0.000570333	0.061935	0.00386371	3.19861e-53	37	8	38330740	8	38449897	F			NA	NA								TRUE				NA
cg00504599	0.09569	0.00626074	15.2841	9.75584e-53	0.0590932	0.0108822	5.43028	5.62655e-08	0.086589	0.00542672	15.956	2.58618e-57	0.0142838	0.086589	0.00542672	9.60183e-53	37	17	79428036	17	77042631	F			NA	NA	BAHCC1	NM_001080519	Body	chr17:79427930-79429135	Island			NA	17:77042526-77043730			NA
cg00256485	0.0695833	0.00453031	15.3595	3.05863e-53	0.0432545	0.00850093	5.0882	3.61472e-07	0.0637598	0.00399802	15.9478	2.94908e-57	0.0238641	0.0637598	0.00399802	1.01069e-52	37	5	1494980	5	1547980	F			NA	NA	LPCAT1	NM_024830	Body	chr5:1494853-1495287	Island	high-CpG:1547978-1548032		NA	5:1547887-1548318	5:1494867-1495821	Unclassified	NA
cg26686361	0.123634	0.00869118	14.2253	6.38384e-46	0.0957266	0.0130764	7.32057	2.46921e-13	0.115083	0.00723824	15.8994	6.39928e-57	0.206049	0.115083	0.00723824	2.03648e-52	37	16	85964073	16	84521574	F		rs79618060	NA	NA								NA	16:84521563-84521759			NA
cg13931640	0.106746	0.00690227	15.4654	5.94426e-54	0.0549198	0.0102326	5.36711	8.00068e-08	0.0905393	0.00572218	15.8225	2.17539e-56	0.000148457	0.0905393	0.00572218	6.46135e-52	37	9	137277819	9	136417640	R			NA	NA	RXRA	NM_002957	Body					NA	9:136417608-136417979			NA
cg11723077	0.0960616	0.0062474	15.3763	2.36206e-53	0.0482654	0.00935538	5.15911	2.48131e-07	0.0813209	0.00519546	15.6523	3.20484e-55	0.000120267	0.0813209	0.00519546	8.92407e-51	37	6	158508188	6	158428176	R			NA	NA	SYNJ2	NM_003898	Body	chr6:158507719-158508126	S_Shore			TRUE	6:158427813-158428177			NA
cg14066298	0.0771472	0.00554314	13.9176	4.95297e-44	0.0517273	0.00675333	7.65953	1.8662e-14	0.066915	0.00428465	15.6174	5.5433e-55	0.0145156	0.066915	0.00428465	1.43701e-50	37	6	30297565	6	30405544	F	rs9500858		NA	NA	TRIM39;TRIM39	NM_172016;NM_021253	Body;Body	chr6:30294169-30295071	S_Shelf			NA				NA
cg17572056	0.0857904	0.00586587	14.6253	1.93624e-48	0.0579899	0.00967162	5.99589	2.02377e-09	0.0783142	0.0050155	15.6144	5.80573e-55	0.0487908	0.0783142	0.0050155	1.43701e-50	37	3	195947062	3	197431459	R		rs34387857	NA	NA	OSTalpha	NM_152672	Body					NA	3:197431155-197431515			NA
cg08574423	0.0579554	0.00340319	17.0297	4.94179e-65	0.017122	0.00345527	4.95532	7.22107e-07	0.0378487	0.00242462	15.6102	6.20679e-55	4.44089e-16	0.0378487	0.00242462	1.45543e-50	37	19	12724912	19	12585912	F			NA	NA	ZNF791	NM_153358	Body	chr19:12721532-12722116	S_Shelf			NA		19:12724379-12725110	Unclassified	NA
cg02003183	0.120611	0.00807289	14.9402	1.80392e-50	0.0743639	0.0140277	5.30122	1.15032e-07	0.109105	0.00699694	15.5932	8.09656e-55	0.0168664	0.109105	0.00699694	1.80363e-50	37	14	103415882	14	102485635	F			NA	NA	CDC42BPB	NM_006035	Body					TRUE	14:102485602-102485692	14:103415151-103416162	Unclassified	NA
cg02976843	0.0993056	0.00675391	14.7034	6.12819e-49	0.0608864	0.0101062	6.02464	1.69488e-09	0.0874444	0.00561538	15.5723	1.12272e-54	0.0067718	0.0874444	0.00561538	2.38193e-50	37	17	2843257	17	2790007	R			NA	NA	RAP1GAP2;RAP1GAP2	NM_015085;NM_001100398	Body;Body					TRUE	17:2789856-2790027			NA
cg16776981	0.101146	0.00647235	15.6274	4.73567e-55	0.0436671	0.00841933	5.18652	2.14257e-07	0.0797953	0.00513134	15.5506	1.5765e-54	4.35057e-07	0.0797953	0.00513134	3.19263e-50	37	17	79428142	17	77042737	F			NA	NA	BAHCC1	NM_001080519	Body	chr17:79427930-79429135	Island			NA	17:77042526-77043730	17:79428137-79428195	Unclassified	NA
cg26076905	0.0773134	0.00558406	13.8454	1.35695e-43	0.0625647	0.00904282	6.91871	4.5576e-12	0.0732419	0.00475119	15.4155	1.28817e-53	0.381793	0.0732419	0.00475119	2.4953e-49	37	5	67522298	5	67558054	F			NA	NA	PIK3R1	NM_181523	TSS200					NA				NA
cg20556803	0.0938912	0.00684595	13.7149	8.27297e-43	0.0745852	0.0104752	7.1202	1.0777e-12	0.0881132	0.00573065	15.3758	2.37987e-53	0.304197	0.0881132	0.00573065	4.41793e-49	37	7	2114593	7	2081119	R			NA	NA	MAD1L1;MAD1L1;MAD1L1	NM_003550;NM_001013837;NM_001013836	Body;Body;Body	chr7:2116367-2116781	N_Shore			NA	7:2081089-2081599			NA
cg07869232	0.0864107	0.00611406	14.1331	2.37433e-45	0.0592869	0.00932868	6.35534	2.07972e-10	0.0782605	0.00511363	15.3043	7.1579e-53	0.051982	0.0782605	0.00511363	1.27562e-48	37	13	114790349	13	113808451	R			NA	NA	RASA3	NM_007368	Body	chr13:114786335-114786537	S_Shelf			NA	13:113807836-113808547	13:114790278-114790409	Gene_Associated	NA
cg06230847	0.0827316	0.0061538	13.444	3.3396e-41	0.0748445	0.0102116	7.32939	2.31202e-13	0.0806304	0.00527071	15.2978	7.9071e-53	0.803469	0.0806304	0.00527071	1.35494e-48	37	6	30297594	6	30405573	F		rs9500858	NA	NA	TRIM39;TRIM39	NM_172016;NM_021253	Body;Body	chr6:30294169-30295071	S_Shelf			NA				NA
cg16481791	0.0695282	0.00480871	14.4588	2.20554e-47	0.0383823	0.00636598	6.02928	1.6469e-09	0.058213	0.00383704	15.1713	5.47666e-52	0.000490352	0.058213	0.00383704	9.03709e-48	37	17	72436362	17	69947957	F			NA	NA	GPRC5C;GPRC5C	NM_018653;NM_022036	Body;Body					NA	17:69947891-69948366			NA
cg09849319	0.105076	0.00728935	14.415	4.1638e-47	0.068479	0.0131668	5.20088	1.98348e-07	0.0964908	0.00637729	15.1304	1.02104e-51	0.0519945	0.0964908	0.00637729	1.62465e-47	37	5	1494983	5	1547983	F			NA	NA	LPCAT1	NM_024830	Body	chr5:1494853-1495287	Island	high-CpG:1547978-1548032		NA	5:1547887-1548318	5:1494867-1495821	Unclassified	NA
cg27436118	0.0984589	0.00630317	15.6205	5.27624e-55	0.0362622	0.00773618	4.68736	2.76752e-06	0.0736436	0.00488656	15.0706	2.52624e-51	3.66663e-09	0.0736436	0.00488656	3.88109e-47	37	16	4729905	16	4669906	F			NA	NA	MGRN1;MGRN1;MGRN1;MGRN1	NM_015246;NM_001142291;NM_001142290;NM_001142289	Body;Body;Body;Body	chr16:4730262-4730487	N_Shore			NA	16:4669897-4669991			TRUE
cg07092805	0.0768279	0.00589694	13.0284	8.43201e-39	0.0589489	0.0077194	7.63646	2.23278e-14	0.0702392	0.00468607	14.9889	8.67373e-51	0.183826	0.0702392	0.00468607	1.28814e-46	37	13	21005388	13	19903388	R			NA	NA	CRYL1	NM_015974	Body					NA	13:19903166-19903456			NA
cg04225775	0.1009	0.00695086	14.5162	9.56581e-48	0.0465385	0.00731067	6.36583	1.9424e-10	0.07509	0.0050374	14.9065	2.99085e-50	4.94182e-07	0.07509	0.0050374	4.29843e-46	37	5	143191771	5	143171964	F			NA	NA	HMHB1;HMHB1	NM_021182;NM_021182	1stExon;5'UTR					NA				NA
cg14064762	0.0807073	0.00604087	13.3602	1.03248e-40	0.0563178	0.0081009	6.95204	3.60041e-12	0.0719916	0.00484266	14.8661	5.4698e-50	0.0543338	0.0719916	0.00484266	7.52825e-46	37	9	123688745	9	122728566	F			NA	NA	TRAF1	NM_005658	5'UTR	chr9:123690771-123691675	N_Shelf			TRUE		9:123688502-123689327	Unclassified	TRUE
cg11460110	0.080338	0.00561159	14.3164	1.72774e-46	0.0427189	0.00755335	5.65562	1.55289e-08	0.0669589	0.00450452	14.8648	5.57611e-50	0.000338301	0.0669589	0.00450452	7.52825e-46	37	6	30530458	6	30638437	R			NA	NA	PRR3;PRR3	NM_001077497;NM_025263	3'UTR;3'UTR					NA				NA
cg05165553	0.0779224	0.00623925	12.4891	8.56581e-36	0.0625407	0.00793216	7.88445	3.15913e-15	0.0720432	0.00490398	14.6908	7.38878e-49	0.313009	0.0720432	0.00490398	9.68213e-45	37	18	77171010	18	75271998	F			NA	NA	NFATC1;NFATC1;NFATC1;NFATC1;NFATC1	NM_006162;NM_172388;NM_172389;NM_172387;NM_172390	Body;5'UTR;Body;Body;Body	chr18:77170427-77171445	Island	high-CpG:75271921-75272020		NA	18:75271015-75273504			NA
cg09287328	0.111946	0.00805759	13.8932	6.96725e-44	0.0750573	0.0147192	5.09927	3.40968e-07	0.10344	0.00706787	14.6352	1.67366e-48	0.0892548	0.10344	0.00706787	2.13048e-44	37	10	134231487	10	134081477	R			NA	NA								NA	10:134081455-134081546			NA
cg06824394	0.0612151	0.0041585	14.7205	4.76301e-49	0.0247249	0.00436381	5.6659	1.46251e-08	0.0438486	0.00301047	14.5654	4.66517e-48	1.10308e-08	0.0438486	0.00301047	5.77354e-44	37	7	86846535	7	86684471	F			NA	NA	C7orf23	NM_024315	Body	chr7:86848911-86850024	N_Shelf			NA		7:86845998-86846851	Promoter_Associated	NA
cg17723958	0.106636	0.00835033	12.7702	2.4046e-37	0.0950949	0.0136037	6.99038	2.74148e-12	0.103477	0.00711656	14.5403	6.72648e-48	0.769999	0.103477	0.00711656	8.09959e-44	37	12	124429295	12	122995248	F	rs76978974		NA	NA	CCDC92	NM_025140	5'UTR					NA	12:122995142-122995282			NA
cg08220966	0.062526	0.00484327	12.9099	3.96008e-38	0.0495457	0.00736563	6.7266	1.73675e-11	0.0586078	0.00404679	14.4825	1.56253e-47	0.33821	0.0586078	0.00404679	1.83198e-43	37	10	88717364	10	88707344	F			NA	NA	MMRN2;SNCG;MMRN2	NM_024756;NM_003087;NM_024756	5'UTR;TSS1500;1stExon			low-CpG:88707299-88707353		TRUE				NA
cg22387323	0.0865938	0.00599757	14.4382	2.97692e-47	0.0396725	0.00870317	4.5584	5.1546e-06	0.0714859	0.0049385	14.4752	1.73758e-47	5.25562e-05	0.0714859	0.0049385	1.98499e-43	37	4	24975717	4	24584815	F			NA	NA	CCDC149	NM_173463	5'UTR					NA	4:24584787-24584853			NA
cg17173896	0.0795935	0.00581625	13.6847	1.25339e-42	0.0469287	0.0083658	5.60959	2.02806e-08	0.0689495	0.00477551	14.4382	2.97678e-47	0.00586421	0.0689495	0.00477551	3.31562e-43	37	4	24975754	4	24584852	F			NA	NA	CCDC149	NM_173463	5'UTR					NA	4:24584787-24584853			NA
cg02348449	0.0659746	0.0048812	13.5161	1.25727e-41	0.0377015	0.00605216	6.22944	4.68113e-10	0.0548318	0.00379946	14.4315	3.28029e-47	0.00134508	0.0548318	0.00379946	3.56456e-43	37	19	58630429	19	63322241	R			NA	NA	ZSCAN18;ZSCAN18	NR_027135;NM_001145542	TSS1500;TSS1500	chr19:58629309-58630241	S_Shore			NA				NA
cg18098839	0.06728	0.00517676	12.9966	1.27987e-38	0.0423174	0.00608083	6.95915	3.42332e-12	0.0567906	0.0039418	14.4073	4.65778e-47	0.0075563	0.0567906	0.0039418	4.94091e-43	37	3	167742700	3	169225394	R			NA	NA	GOLIM4	NM_014498	Body					TRUE				TRUE
cg02688118	0.105932	0.00744976	14.2196	6.92784e-46	0.0504872	0.0107562	4.69377	2.68222e-06	0.0879579	0.0061243	14.3621	8.94453e-47	0.000126091	0.0879579	0.0061243	9.26757e-43	37	13	114918456	13	113936558	R			NA	NA				chr13:114914536-114914753	S_Shelf			NA	13:113936432-113936818			NA
cg02850815	0.0868969	0.00634986	13.6849	1.25041e-42	0.0483209	0.00866309	5.57779	2.43589e-08	0.073415	0.00512142	14.3349	1.32485e-46	0.00158161	0.073415	0.00512142	1.3415e-42	37	8	144896183	8	144968171	F			NA	NA	SCRIB;SCRIB;MIR937	NM_015356;NM_182706;NR_030633	Body;Body;TSS1500	chr8:144897283-144898354	N_Shore			NA				NA
cg17080697	0.0751812	0.00534452	14.067	6.06215e-45	0.0373803	0.007954	4.69956	2.60726e-06	0.0634231	0.00443611	14.297	2.28376e-46	0.000417946	0.0634231	0.00443611	2.26108e-42	37	6	30297382	6	30405361	R			NA	NA	TRIM39;TRIM39	NM_172016;NM_021253	Body;Body	chr6:30294169-30295071	S_Shelf			NA				NA
cg10441424	0.0394741	0.00280413	14.0771	5.24879e-45	0.0168304	0.00269868	6.23654	4.47352e-10	0.0277185	0.00194446	14.2551	4.16771e-46	4.45593e-08	0.0277185	0.00194446	4.03661e-42	37	5	1316636	5	1369636	R			NA	NA								NA	5:1369217-1369886	5:1315610-1317313	Promoter_Associated	TRUE
cg23249922	0.107959	0.00796429	13.5553	7.36732e-42	0.0664251	0.0128893	5.15352	2.5564e-07	0.0964826	0.00677523	14.2405	5.13676e-46	0.0233483	0.0964826	0.00677523	4.86932e-42	37	10	134231549	10	134081539	R			NA	NA								NA	10:134081455-134081546			NA
cg27039898	0.070957	0.00502358	14.1248	2.67218e-45	0.0319107	0.00699152	4.5642	5.01409e-06	0.0576621	0.00407966	14.134	2.3429e-45	3.41383e-05	0.0576621	0.00407966	2.17465e-41	37	17	79799411	17	77392700	R			NA	NA				chr17:79799286-79799624	Island			NA	17:77392543-77392877			TRUE
cg17390918	0.0706731	0.00523128	13.5097	1.37069e-41	0.0393825	0.00729632	5.39758	6.75468e-08	0.0600493	0.00425145	14.1244	2.68673e-45	0.0023028	0.0600493	0.00425145	2.44289e-41	37	5	10502512	5	10555512	F	rs75787815		NA	NA								TRUE				NA
cg09912552	0.0811335	0.00607993	13.3445	1.27579e-40	0.0514518	0.00990093	5.19666	2.02899e-07	0.0730057	0.00518105	14.0909	4.31935e-45	0.0382688	0.0730057	0.00518105	3.8488e-41	37	8	134250937	8	134320119	F			NA	NA	NDRG1;NDRG1	NM_006096;NM_001135242	3'UTR;3'UTR					NA	8:134319935-134320509			NA
cg22662844	0.0720189	0.00510734	14.1011	3.74048e-45	0.0318668	0.00737426	4.32136	1.5507e-05	0.0590025	0.00419866	14.0527	7.41534e-45	4.45896e-05	0.0590025	0.00419866	6.47795e-41	37	7	2116648	7	2083174	R			NA	NA	MAD1L1;MAD1L1;MAD1L1	NM_003550;NM_001013837;NM_001013836	Body;Body;Body	chr7:2116367-2116781	Island			NA	7:2081820-2083360			NA
cg13810673	0.0911825	0.00725713	12.5645	3.30773e-36	0.0531156	0.00728173	7.29437	3.00066e-13	0.0722135	0.00514024	14.0487	7.85089e-45	0.00105374	0.0722135	0.00514024	6.72655e-41	37	14	88473038	14	87542791	F			NA	NA	GPR65	NM_003608	5'UTR					NA		14:88472565-88473428	Promoter_Associated	NA
cg04815334	0.120157	0.00963726	12.468	1.11583e-35	0.115287	0.0178559	6.45653	1.07133e-10	0.119059	0.00848085	14.0385	9.05723e-45	0.971604	0.119059	0.00848085	7.61371e-41	37	11	71210295	11	70887943	R			NA	NA	NADSYN1	NM_018161	Body					NA	11:70887858-70887964			NA
cg16030878	0.0725939	0.00570134	12.7328	3.8881e-37	0.0453666	0.00750073	6.04829	1.46396e-09	0.0626235	0.00453896	13.7969	2.66153e-43	0.0153642	0.0626235	0.00453896	2.19591e-39	37	17	77914307	17	75528902	R			NA	NA	TBC1D16	NM_019020	3'UTR	chr17:77914639-77914882	N_Shore			NA	17:75528366-75529029			NA
cg25786273	0.0610022	0.00489844	12.4534	1.34035e-35	0.038607	0.00591839	6.52324	6.88057e-11	0.0518977	0.00377359	13.7529	4.89365e-43	0.0142819	0.0518977	0.00377359	3.9594e-39	37	18	74801026	18	72930014	R			NA	NA	MBP;MBP	NM_001025100;NM_001025101	Body;Body	chr18:74799144-74800038	S_Shore			NA				TRUE
cg16505233	0.0582762	0.00400404	14.5544	5.48017e-48	0.0195182	0.00371376	5.25564	1.4751e-07	0.0374415	0.00272287	13.7508	5.04011e-43	1.15555e-11	0.0374415	0.00272287	3.9594e-39	37	3	5239311	3	5214311	F			NA	NA	EDEM1	NM_014674	Body					TRUE		3:5239099-5239575	Unclassified	NA
cg12122241	0.0774695	0.00633335	12.232	2.09703e-34	0.0578978	0.00886241	6.53297	6.44792e-11	0.0708532	0.00515282	13.7504	5.06556e-43	0.199057	0.0708532	0.00515282	3.9594e-39	37	20	1920407	20	1868407	F			NA	NA	SIRPA;SIRPA;SIRPA	NM_080792;NM_001040023;NM_001040022	3'UTR;3'UTR;3'UTR	chr20:1918077-1918278	S_Shelf			NA				NA
cg13509702	0.0778403	0.00610918	12.7415	3.47479e-37	0.0449497	0.00746639	6.02027	1.74122e-09	0.0646507	0.00472815	13.6736	1.46021e-42	0.00299211	0.0646507	0.00472815	1.12167e-38	37	8	144896307	8	144968295	F			NA	NA	SCRIB;SCRIB;MIR937	NM_015356;NM_182706;NR_030633	Body;Body;TSS1500	chr8:144897283-144898354	N_Shore			NA		8:144896220-144897169	Promoter_Associated	NA
cg19281794	0.0980523	0.00829332	11.823	2.96761e-32	0.0911823	0.0133709	6.81943	9.13994e-12	0.0961436	0.00704773	13.6418	2.25968e-42	0.909079	0.0961436	0.00704773	1.70637e-38	37	3	112218761	3	113701451	F		rs61109654	NA	NA	BTLA;BTLA	NM_181780;NM_001085357	TSS1500;TSS1500					NA				NA
cg11771383	0.0831018	0.00714888	11.6245	3.09555e-31	0.0776461	0.0108687	7.14401	9.06463e-13	0.0814543	0.0059727	13.6378	2.38721e-42	0.915817	0.0814543	0.0059727	1.7556e-38	37	10	134362126	10	134212116	F			NA	NA	INPP5A	NM_005539	Body	chr10:134360859-134361084	S_Shore			NA	10:134212116-134212178			NA
cg02185182	0.0721513	0.00586332	12.3055	8.45821e-35	0.0612745	0.0102998	5.94908	2.69652e-09	0.0694892	0.00509553	13.6373	2.40369e-42	0.65631	0.0694892	0.00509553	1.7556e-38	37	7	2185550	7	2152076	F			NA	NA	MAD1L1;MAD1L1;MAD1L1	NM_003550;NM_001013837;NM_001013836	Body;Body;Body	chr7:2185771-2186205	N_Shore			NA	7:2152016-2152765			NA
cg11145772	0.0524091	0.00446041	11.7499	7.0738e-32	0.0382928	0.0053209	7.19667	6.16991e-13	0.0465833	0.00341825	13.6278	2.73615e-42	0.126586	0.0465833	0.00341825	1.96619e-38	37	3	12966188	3	12941188	F			NA	NA	IQSEC1;IQSEC1	NM_001134382;NM_014869	Body;Body					NA	3:12941111-12941212			NA
cg19755435	0.106731	0.00924991	11.5386	8.42968e-31	0.0888606	0.0123325	7.20539	5.7876e-13	0.100297	0.00739977	13.5541	7.495e-42	0.510746	0.100297	0.00739977	5.3004e-38	37	14	88473001	14	87542754	F			NA	NA	GPR65	NM_003608	5'UTR					NA		14:88472565-88473428	Promoter_Associated	NA
cg00634542	0.0785281	0.00602103	13.0423	7.02991e-39	0.0573201	0.0147671	3.8816	0.000103771	0.075505	0.0055754	13.5425	8.77204e-42	0.413014	0.075505	0.0055754	6.10657e-38	37	2	219254588	2	218962832	R			NA	NA	SLC11A1	NM_000578	Body	chr2:219255949-219256210	N_Shore			NA				NA
cg19588519	0.0697851	0.00556341	12.5436	4.30991e-36	0.0481779	0.00874415	5.50973	3.59377e-08	0.0635588	0.00469389	13.5408	8.9845e-42	0.113804	0.0635588	0.00469389	6.15825e-38	37	10	125817817	10	125807807	F	rs78717563		NA	NA				chr10:125816267-125816522	S_Shore			NA				NA
cg26682407	0.0865691	0.00712104	12.1568	5.27879e-34	0.0591506	0.00923664	6.40391	1.51445e-10	0.0763476	0.0056396	13.5378	9.35927e-42	0.0630792	0.0763476	0.0056396	6.31794e-38	37	13	113660246	13	112708247	F			NA	NA	MCF2L;MCF2L	NM_001112732;NM_024979	Body;Body	chr13:113663201-113663539	N_Shelf			NA	13:112708247-112708397			NA
cg04425551	0.0592724	0.00454306	13.0468	6.62693e-39	0.0332342	0.00699837	4.74884	2.04583e-06	0.0515528	0.00381056	13.5289	1.05562e-41	0.00767751	0.0515528	0.00381056	7.01957e-38	37	6	30297338	6	30405317	F			NA	NA	TRIM39;TRIM39	NM_172016;NM_021253	Body;Body	chr6:30294169-30295071	S_Shelf			NA				NA
cg09763644	0.0940828	0.00702546	13.3917	6.76186e-41	0.0439371	0.00972049	4.52005	6.18249e-06	0.0768765	0.00569397	13.5014	1.53488e-41	0.00015995	0.0768765	0.00569397	1.00564e-37	37	1	207103660	1	205170283	R			NA	NA	PIGR	NM_002644	3'UTR					NA				NA
cg02371935	0.0789192	0.0059531	13.2568	4.1198e-40	0.0411165	0.0100348	4.0974	4.17821e-05	0.0690783	0.00511993	13.492	1.74232e-41	0.00525511	0.0690783	0.00511993	1.12501e-37	37	16	87521363	16	86078864	R	rs11866207		NA	NA	ZCCHC14	NM_015144	Body					NA	16:86078852-86078950			TRUE
cg02787737	0.0869856	0.00780797	11.1406	7.95688e-29	0.0900459	0.011835	7.60842	2.77476e-14	0.0879136	0.0065174	13.4891	1.81404e-41	0.976976	0.0879136	0.0065174	1.15458e-37	37	11	133928346	11	133433556	F			NA	NA								NA	11:133433475-133433567	11:133928086-133928366	Unclassified_Cell_type_specific	NA
cg01329756	0.056495	0.00443831	12.7289	4.08293e-37	0.0374343	0.00775114	4.82953	1.36859e-06	0.0517886	0.00385158	13.4461	3.24719e-41	0.102594	0.0517886	0.00385158	2.03763e-37	37	17	80346912	17	77940201	R			NA	NA				chr17:80346597-80347050	Island			NA	17:77939765-77940364			NA
cg08289839	0.0753917	0.00599539	12.5749	2.9004e-36	0.0481212	0.00896457	5.36794	7.96426e-08	0.0669638	0.00498358	13.4369	3.67616e-41	0.0408847	0.0669638	0.00498358	2.27478e-37	37	13	111318640	13	110116641	R			NA	NA	CARS2	NM_024537	Body					NA	13:110116491-110116642			NA
cg01881899	0.0591073	0.00455069	12.9887	1.41901e-38	0.02819	0.00494692	5.6985	1.20865e-08	0.0449363	0.00334915	13.4172	4.79473e-41	2.54611e-05	0.0449363	0.00334915	2.9263e-37	37	21	43652704	21	42525773	R			NA	NA	ABCG1;ABCG1;ABCG1;ABCG1;ABCG1;ABCG1	NM_207628;NM_004915;NM_207174;NM_207627;NM_016818;NM_207629	Body;Body;Body;Body;Body;Body	chr21:43654846-43655465	N_Shelf			NA		21:43652621-43652767	Unclassified	NA
cg07152894	0.0963581	0.00792043	12.1658	4.73013e-34	0.0861187	0.0152089	5.66239	1.49283e-08	0.0941735	0.00702491	13.4057	5.60203e-41	0.836707	0.0941735	0.00702491	3.3728e-37	37	8	102373664	8	102442840	R		rs78879034	NA	NA								TRUE				NA
cg13273540	0.0675338	0.00587003	11.5048	1.24718e-30	0.0618743	0.00898737	6.88458	5.79579e-12	0.0658414	0.00491462	13.397	6.29172e-41	0.870242	0.0658414	0.00491462	3.73754e-37	37	3	176850227	3	178332921	R			NA	NA	TBL1XR1	NM_024665	5'UTR					TRUE				NA
cg24126698	0.0579742	0.00502939	11.5271	9.63477e-31	0.0421791	0.00595094	7.08781	1.36247e-12	0.051393	0.00384128	13.3791	8.00716e-41	0.128121	0.051393	0.00384128	4.69399e-37	37	13	114839662	13	113857764	R			NA	NA	RASA3	NM_007368	Body	chr13:114840918-114841580	N_Shore			NA	13:113857764-113858018			NA
cg13311440	0.070886	0.00627155	11.3028	1.27124e-29	0.0555764	0.00760052	7.31219	2.62829e-13	0.0646846	0.00483736	13.3719	8.82824e-41	0.299117	0.0646846	0.00483736	5.10811e-37	37	1	160681404	1	158948028	R			NA	TRUE	CD48	NM_001778	Body					NA		1:160681390-160682087	Promoter_Associated	NA
cg08644356	0.0672318	0.00545222	12.3311	6.1605e-35	0.0431249	0.00744994	5.78863	7.09645e-09	0.0588236	0.00439981	13.3696	9.10654e-41	0.0330635	0.0588236	0.00439981	5.20159e-37	37	1	8388411	1	8310998	R			NA	NA	SLC45A1	NM_001080397	Body	chr1:8390202-8390800	N_Shore			NA	1:8310998-8311128			NA
cg00091302	0.0792664	0.00603377	13.1371	2.01729e-39	0.0388371	0.00848675	4.5762	4.73501e-06	0.065692	0.00491759	13.3586	1.05568e-40	0.000532904	0.065692	0.00491759	5.95363e-37	37	1	182602986	1	180869609	F			NA	NA								TRUE		1:182602876-182602990	Unclassified_Cell_type_specific	NA
cg08842616	0.0628791	0.00471648	13.3318	1.51209e-40	0.0289702	0.00730593	3.9653	7.33047e-05	0.0529043	0.00396251	13.3512	1.16497e-40	0.000499235	0.0529043	0.00396251	6.42119e-37	37	16	70733772	16	69291273	F			NA	NA	VAC14	NM_018052	Body					NA	16:69291216-69291489			NA
cg00587301	0.0650057	0.00491424	13.228	6.04547e-40	0.0469438	0.0240422	1.95256	0.0508719	0.0642814	0.00481469	13.3511	1.16741e-40	0.762709	0.0642814	0.00481469	6.42119e-37	37	6	156717406	6	156759098	R			NA	NA				chr6:156718071-156718547	N_Shore			TRUE		6:156717033-156718320	Unclassified	NA
cg09187107	0.088183	0.0070705	12.472	1.06182e-35	0.0520289	0.00916918	5.67432	1.39239e-08	0.0747015	0.00559914	13.3416	1.32609e-40	0.00763583	0.0747015	0.00559914	7.20501e-37	37	17	79006087	17	76620682	F		rs79098470	NA	NA	FLJ90757	NR_026857	Body	chr17:79006584-79006835	N_Shore			NA	17:76620617-76620762			NA
cg12423658	0.0718869	0.00577765	12.4422	1.54124e-35	0.0441079	0.00803401	5.49014	4.01616e-08	0.0624176	0.00469065	13.3068	2.11355e-40	0.0194471	0.0624176	0.00469065	1.13452e-36	37	13	111318555	13	110116556	R			NA	NA	CARS2	NM_024537	Body					NA	13:110116491-110116642			NA
cg05162166	0.0652527	0.00529978	12.3124	7.77253e-35	0.0396318	0.00676309	5.86001	4.62849e-09	0.0555052	0.00417153	13.3057	2.14419e-40	0.0117283	0.0555052	0.00417153	1.13726e-36	37	22	41684460	22	40014406	R			NA	NA				chr22:41681616-41682543	S_Shore			TRUE				TRUE
cg09560590	0.0905847	0.00726622	12.4666	1.13637e-35	0.0501181	0.00854964	5.86201	4.57298e-09	0.0736137	0.00553673	13.2955	2.45772e-40	0.00149793	0.0736137	0.00553673	1.28822e-36	37	5	143191663	5	143171856	F	rs161576		NA	NA	HMHB1	NM_021182	TSS200					NA				NA
cg12068366	0.067485	0.00532548	12.6721	8.44268e-37	0.0382245	0.007731	4.94431	7.64143e-07	0.0580687	0.00438566	13.2406	5.11454e-40	0.00776983	0.0580687	0.00438566	2.64963e-36	37	19	4548354	19	4499354	F			NA	NA	SEMA6B	NM_032108	Body	chr19:4543407-4544578	S_Shelf			NA	19:4499088-4499444			NA
cg07599366	0.0572444	0.00475986	12.0265	2.57885e-33	0.0392235	0.00672235	5.83478	5.38606e-09	0.0512266	0.00388466	13.1869	1.04376e-39	0.0913271	0.0512266	0.00388466	5.34514e-36	37	16	89033692	16	87561193	F			NA	NA	CBFA2T3	NM_005187	Body	chr16:89033529-89033786	Island			NA	16:87561043-87561848			NA
cg24499627	0.0795133	0.00625251	12.717	4.75679e-37	0.0469132	0.0108053	4.34167	1.41405e-05	0.0713358	0.00541179	13.1816	1.12059e-39	0.0330541	0.0713358	0.00541179	5.67325e-36	37	10	73533891	10	73203897	F			NA	NA	C10orf54;CDH23	NM_022153;NM_022124	TSS1500;Body	chr10:73533091-73533492	S_Shore			NA		10:73532778-73534198	Promoter_Associated	NA
cg13618516	0.0746354	0.00614527	12.1452	6.08398e-34	0.0503265	0.00901096	5.58503	2.33655e-08	0.0669186	0.00507701	13.1807	1.1333e-39	0.083436	0.0669186	0.00507701	5.67325e-36	37	17	79129078	17	76743673	R			NA	NA	AATK	NM_001080395	Body	chr17:79131879-79132084	N_Shelf			NA	17:76743609-76743695			NA
cg16302310	0.0606674	0.00474982	12.7726	2.33371e-37	0.0334967	0.00781674	4.28525	1.82536e-05	0.0533404	0.00405918	13.1407	1.92504e-39	0.01213	0.0533404	0.00405918	9.5296e-36	37	3	52260432	3	52235472	R			NA	NA	TLR9	NM_017442	TSS1500					NA				NA
cg08329754	0.0729954	0.00591519	12.3403	5.49331e-35	0.0440833	0.00839401	5.25175	1.50659e-07	0.0634019	0.00483523	13.1125	2.79279e-39	0.0189949	0.0634019	0.00483523	1.36733e-35	37	17	78797015	17	76411610	F			NA	NA	RPTOR;RPTOR	NM_001163034;NM_020761	Body;Body	chr17:78798780-78799160	N_Shore			NA	17:76411574-76411664			NA
cg03669394	0.095779	0.00778477	12.3034	8.68531e-35	0.0693889	0.0146955	4.72177	2.33802e-06	0.0899962	0.00687916	13.0824	4.14897e-39	0.28391	0.0899962	0.00687916	2.00923e-35	37	16	75685254	16	74242755	F			NA	NA	TERF2IP	NM_018975	Body	chr16:75681264-75682579	S_Shelf			NA				NA
cg05661533	0.0873002	0.00675695	12.9201	3.46867e-38	0.0458881	0.0135175	3.39472	0.000686988	0.0790213	0.00604392	13.0745	4.60519e-39	0.0234089	0.0790213	0.00604392	2.20618e-35	37	5	1495043	5	1548043	R			NA	NA	LPCAT1	NM_024830	Body	chr5:1494853-1495287	Island			NA	5:1547887-1548318	5:1494867-1495821	Unclassified	NA
cg18642369	0.105808	0.00948448	11.1559	6.70217e-29	0.100095	0.0148378	6.74595	1.52034e-11	0.104151	0.00799137	13.0329	7.95324e-39	0.948742	0.104151	0.00799137	3.76958e-35	37	13	99651231	13	98449232	F			NA	NA	DOCK9;DOCK9	NM_015296;NM_001130049	Body;Body					TRUE		13:99651046-99651440	Unclassified_Cell_type_specific	NA
cg20660269	0.0515833	0.00343735	15.0067	6.63599e-51	0.0126181	0.00296091	4.26158	2.0299e-05	0.0292152	0.00224337	13.0229	9.0659e-39	1.11022e-16	0.0292152	0.00224337	4.25172e-35	37	22	24823514	22	23153514	F			NA	NA	ADORA2A	NM_000675	TSS200	chr22:24819537-24820810	S_Shelf			NA				NA
cg11969064	0.0623241	0.0052667	11.8336	2.61677e-32	0.0463106	0.0082008	5.64708	1.63194e-08	0.057648	0.00443153	13.0086	1.09305e-38	0.259301	0.057648	0.00443153	5.07278e-35	37	8	1845598	8	1833005	F	rs35000146	rs3758007	NA	NA	ARHGEF10	NM_014629	Body					NA	8:1832580-1833060	8:1845526-1846075	Unclassified_Cell_type_specific	TRUE
cg02365539	0.0810027	0.00628442	12.8894	5.16233e-38	0.0422057	0.0139525	3.02496	0.00248669	0.0744593	0.00573001	12.9946	1.31276e-38	0.0401973	0.0744593	0.00573001	6.02962e-35	37	7	2136919	7	2103445	F			NA	NA	MAD1L1;MAD1L1;MAD1L1	NM_003550;NM_001013837;NM_001013836	Body;Body;Body					NA	7:2103321-2103469			NA
cg00399027	0.0768217	0.00617532	12.4401	1.58281e-35	0.0428241	0.00875484	4.89148	1.00082e-06	0.0655265	0.00504628	12.9851	1.48622e-38	0.00650676	0.0655265	0.00504628	6.75669e-35	37	16	85676861	16	84234362	R			NA	NA	KIAA0182;KIAA0182	NM_001134473;NM_014615	5'UTR;Body	chr16:85674843-85675192	S_Shore			NA	16:84233793-84234460			NA
cg03590328	0.0683813	0.00558312	12.2479	1.7248e-34	0.0400392	0.00783656	5.10928	3.23392e-07	0.0588389	0.00454713	12.9398	2.68303e-38	0.0130608	0.0588389	0.00454713	1.20744e-34	37	7	2684462	7	2650988	F			NA	NA	TTYH3	NM_025250	Body	chr7:2686757-2687306	N_Shelf			TRUE		7:2684253-2684583	Unclassified_Cell_type_specific	NA
cg06832898	0.087625	0.00702118	12.4801	9.58734e-36	0.0481028	0.0106656	4.51011	6.47939e-06	0.0756758	0.00586451	12.904	4.27159e-38	0.00831311	0.0756758	0.00586451	1.90312e-34	37	16	89033785	16	87561286	R			NA	NA	CBFA2T3	NM_005187	Body	chr16:89033529-89033786	Island			NA	16:87561043-87561848	16:89033716-89033956	Unclassified_Cell_type_specific	NA
cg07081759	0.077983	0.0063887	12.2064	2.87315e-34	0.0483021	0.00998917	4.83544	1.3285e-06	0.0693667	0.00538209	12.8884	5.22879e-38	0.0435922	0.0693667	0.00538209	2.30652e-34	37	10	126330905	10	126320895	F			NA	NA	FAM53B	NM_014661	Body					NA	10:126320835-126320925	10:126330522-126330924	Promoter_Associated	NA
cg19769147	0.0747471	0.00622573	12.0061	3.29871e-33	0.0429695	0.00760973	5.64666	1.63597e-08	0.0620056	0.00481858	12.868	6.81239e-38	0.00539052	0.0620056	0.00481858	2.97561e-34	37	14	105860954	14	104931999	R			NA	NA	PACS2;PACS2	NM_015197;NM_001100913	Body;Body	chr14:105864480-105865465	N_Shelf			NA	14:104931961-104932031			NA
cg20173011	0.0783332	0.00726124	10.7879	3.92826e-27	0.0639373	0.00898398	7.11681	1.10452e-12	0.0726449	0.00564729	12.8637	7.20775e-38	0.459989	0.0726449	0.00564729	3.11774e-34	37	8	101507705	8	101576881	R			NA	NA								TRUE		8:101507200-101507821	Promoter_Associated	NA
cg11977716	0.111978	0.00960455	11.6589	2.06787e-31	0.0786388	0.0135781	5.7916	6.97209e-09	0.10086	0.00784116	12.8629	7.28251e-38	0.134102	0.10086	0.00784116	3.11978e-34	37	18	77284742	18	75385730	F			NA	NA	NFATC1;NFATC1;NFATC1;NFATC1	NM_006162;NM_172388;NM_172389;NM_172387	Body;Body;Body;Body	chr18:77284291-77285544	Island			NA	18:75385035-75386532			NA
cg18051527	0.0687225	0.00570114	12.0542	1.84378e-33	0.0390995	0.00710313	5.50454	3.70135e-08	0.0571161	0.00444615	12.8462	9.03346e-38	0.00504677	0.0571161	0.00444615	3.83303e-34	37	6	119864698	6	119906397	R			NA	NA								TRUE				NA
cg15551881	0.0857427	0.00754654	11.3619	6.47525e-30	0.0745929	0.0124275	6.00226	1.94584e-09	0.0827389	0.00645039	12.827	1.1582e-37	0.745243	0.0827389	0.00645039	4.86803e-34	37	9	123688715	9	122728536	R			NA	TRUE	TRAF1	NM_005658	5'UTR	chr9:123690771-123691675	N_Shelf			TRUE		9:123688502-123689327	Unclassified	NA
cg02237342	0.0470177	0.00299455	15.7011	1.48647e-55	0.00984885	0.00203022	4.85111	1.2277e-06	0.0215534	0.00168043	12.8262	1.17015e-37	0	0.0215534	0.00168043	4.8723e-34	37	22	24823519	22	23153519	R			NA	NA	ADORA2A	NM_000675	TSS200	chr22:24819537-24820810	S_Shelf			NA				NA
cg06380320	0.0697016	0.00604769	11.5253	9.83486e-31	0.0517279	0.00888425	5.82243	5.79992e-09	0.0640102	0.00499932	12.8038	1.56166e-37	0.246982	0.0640102	0.00499932	6.44226e-34	37	17	75399899	17	72911494	R			NA	NA	SEPT9;SEPT9;SEPT9;SEPT9;SEPT9	NM_001113492;NM_001113493;NM_001113491;NM_006640;NM_001113494	Body;Body;Body;Body;Body	chr17:75398284-75398527	S_Shore			TRUE				NA
cg07095530	0.0623865	0.00451048	13.8315	1.64621e-43	0.017867	0.00570237	3.13325	0.00172882	0.0452526	0.0035376	12.7919	1.81971e-37	7.21525e-09	0.0452526	0.0035376	7.43796e-34	37	7	100859728	7	100646448	R			NA	NA	ZNHIT1;PLOD3	NM_006349;NM_001084	TSS1500;Body	chr7:100860297-100861029	N_Shore			NA	7:100646181-100646478	7:100859193-100859772	Unclassified_Cell_type_specific	NA
cg06576318	0.0555389	0.00493448	11.2553	2.18189e-29	0.0373834	0.00575244	6.49871	8.10137e-11	0.0478426	0.00374531	12.774	2.29031e-37	0.0567399	0.0478426	0.00374531	9.2764e-34	37	8	134249800	8	134318982	R			NA	NA	NDRG1;NDRG1	NM_006096;NM_001135242	3'UTR;3'UTR					TRUE	8:134318963-134319007			NA
cg08400494	0.0813802	0.00648012	12.5584	3.57335e-36	0.0385674	0.00825683	4.67097	2.99787e-06	0.0650614	0.00509765	12.763	2.63814e-37	0.000243862	0.0650614	0.00509765	1.05889e-33	37	13	111318490	13	110116491	F			NA	NA	CARS2	NM_024537	Body					NA	13:110116491-110116642			NA
cg26638570	0.0566322	0.00494068	11.4624	2.03712e-30	0.0406324	0.00687477	5.91036	3.41362e-09	0.051183	0.00401206	12.7573	2.83975e-37	0.167652	0.051183	0.00401206	1.12964e-33	37	17	79409020	17	77023615	R			NA	NA	BAHCC1	NM_001080519	Body	chr17:79412470-79412789	N_Shelf			NA	17:77023562-77024570			NA
cg01383911	0.072453	0.00681975	10.624	2.3045e-26	0.0784754	0.0111185	7.0581	1.688e-12	0.0740994	0.00581332	12.7465	3.26091e-37	0.898893	0.0740994	0.00581332	1.27997e-33	37	6	30297627	6	30405606	F			NA	NA	TRIM39;TRIM39	NM_172016;NM_021253	Body;Body	chr6:30294169-30295071	S_Shelf			NA				NA
cg14533068	0.089904	0.00785456	11.4461	2.45991e-30	0.0648129	0.0109695	5.90848	3.45281e-09	0.0813997	0.00638622	12.7462	3.27512e-37	0.1774	0.0813997	0.00638622	1.27997e-33	37	6	158507953	6	158427941	F	rs2296506		NA	NA	SYNJ2	NM_003898	Body	chr6:158507719-158508126	Island			TRUE	6:158427813-158428177			NA
cg04231085	0.0715738	0.00604155	11.8469	2.23236e-32	0.0450073	0.00850811	5.28993	1.22363e-07	0.0626685	0.00492596	12.7221	4.45845e-37	0.0391307	0.0626685	0.00492596	1.72728e-33	37	16	85561302	16	84118803	R			NA	NA								NA	16:84118166-84118847			NA
cg12286415	0.0659631	0.00566313	11.6478	2.35421e-31	0.0396498	0.00678079	5.84737	4.99418e-09	0.0551509	0.0043466	12.6883	6.86868e-37	0.0118487	0.0551509	0.0043466	2.63083e-33	37	13	30948122	13	29846122	F			NA	NA	LOC100188949	NR_024464	TSS200					NA		13:30947841-30948216	Unclassified_Cell_type_specific	NA
cg04204452	0.0610914	0.00502555	12.1562	5.32056e-34	0.033578	0.00691731	4.8542	1.20873e-06	0.0515862	0.0040658	12.6878	6.90879e-37	0.00564286	0.0515862	0.0040658	2.63083e-33	37	17	1479213	17	1425963	F	rs75809027		NA	NA	SLC43A2	NM_152346	Body	chr17:1478584-1479214	Island			NA		17:1479102-1479432	Unclassified_Cell_type_specific	NA
cg09317371	0.0573747	0.00487696	11.7644	5.95241e-32	0.0367411	0.00693131	5.30075	1.15331e-07	0.0505422	0.00398858	12.6717	8.48312e-37	0.051631	0.0505422	0.00398858	3.20295e-33	37	16	57180175	16	55737676	R			NA	NA	CPNE2	NM_152727	Body					NA	16:55737602-55737696			NA
cg05870586	0.0640859	0.00536331	11.9489	6.57576e-33	0.0372342	0.00727424	5.11863	3.07764e-07	0.0546295	0.00431682	12.655	1.04913e-36	0.0121105	0.0546295	0.00431682	3.9279e-33	37	2	240196769	2	239861706	R			NA	NA	HDAC4	NM_006037	Body	chr2:240196768-240196997	Island			TRUE		2:240196029-240197458	Promoter_Associated	TRUE
cg16776035	0.0632871	0.0052453	12.0655	1.60735e-33	0.0400811	0.00916372	4.37389	1.22052e-05	0.0575602	0.00455229	12.6442	1.20416e-36	0.0893534	0.0575602	0.00455229	4.47076e-33	37	17	74542680	17	72054275	F			NA	NA								TRUE		17:74542553-74544446	Unclassified	NA
cg04214459	0.0872283	0.00812271	10.7388	6.68982e-27	0.0846331	0.0126801	6.6745	2.48075e-11	0.0864732	0.0068397	12.6428	1.22547e-36	0.985259	0.0864732	0.0068397	4.51228e-33	37	1	198637612	1	196904235	F	rs74677706		NA	NA	PTPRC;PTPRC;PTPRC;PTPRC	NM_080922;NM_002838;NM_080923;NM_080921	Body;Body;Body;Body					TRUE				NA
cg06633438	0.1084	0.00943893	11.4843	1.58121e-30	0.1074	0.0203511	5.27737	1.31052e-07	0.108223	0.00856277	12.6388	1.2903e-36	0.999007	0.108223	0.00856277	4.71204e-33	37	19	6272158	19	6223158	F			NA	NA	MLLT1	NM_005934	Body	chr19:6271959-6272176	Island			TRUE	19:6222837-6223303			TRUE
cg15355713	0.0621298	0.00502708	12.359	4.35395e-35	0.0318608	0.00747196	4.26405	2.00753e-05	0.0526979	0.00417095	12.6345	1.36255e-36	0.00352269	0.0526979	0.00417095	4.93543e-33	37	12	125431744	12	123997697	F			NA	NA	DHX37	NM_032656	3'UTR					NA				NA
cg27133780	0.0841973	0.00802255	10.4951	9.10074e-26	0.0718553	0.0102225	7.02916	2.07781e-12	0.0794931	0.00631109	12.5958	2.22759e-36	0.636969	0.0794931	0.00631109	8.00368e-33	37	3	32474793	3	32449797	R			NA	NA	CMTM7;CMTM7	NM_138410;NM_181472	Body;Body					TRUE		3:32474322-32474949	Promoter_Associated	NA
cg00476771	0.085101	0.00778717	10.9284	8.43634e-28	0.075928	0.0120808	6.28503	3.27784e-10	0.0824084	0.00654523	12.5906	2.37849e-36	0.815743	0.0824084	0.00654523	8.47752e-33	37	5	64398066	5	64433822	R			NA	NA				chr5:64398699-64399216	N_Shore			TRUE		5:64398027-64399939	Promoter_Associated	NA
cg01483139	0.0822386	0.00675009	12.1833	3.81378e-34	0.0524585	0.0145969	3.59381	0.000325873	0.0769922	0.00612672	12.5666	3.22186e-36	0.180054	0.0769922	0.00612672	1.13923e-32	37	4	187549458	4	187786452	F			NA	NA	FAT1	NM_005245	Body					NA	4:187786383-187786453			NA
cg26444097	0.0751674	0.00587768	12.7886	1.8979e-37	0.0295389	0.00646436	4.56949	4.88908e-06	0.0545172	0.0043488	12.5362	4.73394e-36	1.1954e-06	0.0545172	0.0043488	1.66072e-32	37	4	2432313	4	2402111	R			NA	NA				chr4:2431798-2432328	Island			NA	4:2401607-2402112			NA
cg06412669	0.0931374	0.00687497	13.5473	8.21755e-42	0.0265729	0.00860004	3.08986	0.00200249	0.0671843	0.00536999	12.5111	6.4941e-36	1.15672e-08	0.0671843	0.00536999	2.2604e-32	37	17	78735550	17	76350145	R			NA	NA	RPTOR;RPTOR	NM_001163034;NM_020761	Body;Body					TRUE	17:76350145-76350219	17:78735179-78735593	Unclassified_Cell_type_specific	TRUE
cg16660547	0.0807003	0.0071012	11.3643	6.29468e-30	0.0789079	0.0150965	5.2269	1.72378e-07	0.0803756	0.00642579	12.5083	6.72717e-36	0.994245	0.0803756	0.00642579	2.32338e-32	37	10	114574152	10	114564142	R			NA	NA	VTI1A	NM_145206	Body					TRUE				NA
cg09273716	0.0860274	0.00684176	12.5739	2.93977e-36	0.0373262	0.0120866	3.08824	0.00201344	0.0742091	0.00595402	12.4637	1.1779e-35	0.00213792	0.0742091	0.00595402	4.03685e-32	37	20	35494835	20	34928249	F			NA	NA				chr20:35491001-35492805	S_Shelf			NA				NA
cg24365215	0.0667902	0.00525811	12.7023	5.74034e-37	0.0269058	0.00797355	3.37438	0.000739832	0.0547024	0.00438959	12.4618	1.20553e-35	0.000163466	0.0547024	0.00438959	4.10001e-32	37	20	61315208	20	60785653	R		rs2427382	NA	NA				chr20:61315175-61315497	Island			NA	20:60785073-60785919			NA
cg11887996	0.0593356	0.00539891	10.9903	4.25555e-28	0.0349254	0.00520219	6.71361	1.89871e-11	0.0466777	0.00374612	12.4603	1.22934e-35	0.00499072	0.0466777	0.00374612	4.14929e-32	37	12	120559003	12	119043386	F			NA	NA				chr12:120554162-120555224	S_Shelf			NA		12:120558965-120559069	Unclassified_Cell_type_specific	NA
cg19327615	0.056836	0.00505783	11.2372	2.67608e-29	0.0365703	0.00618649	5.91132	3.39383e-09	0.0487171	0.00391573	12.4414	1.55826e-35	0.0401184	0.0487171	0.00391573	5.21993e-32	37	20	19955436	20	19903436	R			NA	NA	RIN2	NM_018993	Body	chr20:19955536-19956034	N_Shore			NA				TRUE
cg12387247	0.0653114	0.00530408	12.3134	7.66868e-35	0.031276	0.0079942	3.91234	9.14079e-05	0.0549081	0.00441973	12.4234	1.95055e-35	0.00184933	0.0549081	0.00441973	6.4853e-32	37	19	7766974	19	7672974	R			NA	TRUE	FCER2;FCER2	NM_002002;NM_002002	1stExon;5'UTR					NA		19:7766576-7767346	Unclassified_Cell_type_specific	NA
cg08782022	0.111315	0.00906608	12.2781	1.18715e-34	0.0512955	0.011359	4.51584	6.30657e-06	0.0879589	0.00708585	12.4133	2.21262e-35	0.000197996	0.0879589	0.00708585	7.30215e-32	37	16	4730136	16	4670137	F		rs74529238	NA	NA	MGRN1;MGRN1;MGRN1;MGRN1	NM_015246;NM_001142291;NM_001142290;NM_001142289	Body;Body;Body;Body	chr16:4730262-4730487	N_Shore			TRUE	16:4670056-4670912			TRUE
cg02708956	0.0644895	0.00581389	11.0923	1.36721e-28	0.045367	0.00767648	5.90987	3.42378e-09	0.057519	0.00463468	12.4106	2.29001e-35	0.139221	0.057519	0.00463468	7.50197e-32	37	2	240300118	2	239965055	F			NA	NA	HDAC4	NM_006037	5'UTR					NA	2:239964721-239965098			NA
cg22137236	0.0509726	0.00438101	11.6349	2.73946e-31	0.0339526	0.00720419	4.7129	2.44218e-06	0.0463777	0.00374321	12.3898	2.96739e-35	0.130379	0.0463777	0.00374321	9.65007e-32	37	18	46506533	18	44760531	F			NA	NA				chr18:46501624-46502976	S_Shelf			NA				TRUE
cg01833890	0.060127	0.00499659	12.0336	2.36595e-33	0.0313469	0.00708653	4.42344	9.71401e-06	0.0505702	0.00408359	12.3838	3.19954e-35	0.00405261	0.0505702	0.00408359	1.03296e-31	37	12	2564063	12	2434324	R			NA	NA	CACNA1C;CACNA1C;CACNA1C;CACNA1C;CACNA1C;CACNA1C;CACNA1C;CACNA1C;CACNA1C;CACNA1C;CACNA1C;CACNA1C;CACNA1C;CACNA1C;CACNA1C;CACNA1C;CACNA1C;CACNA1C;CACNA1C;CACNA1C;CACNA1C;CACNA1C;CACNA1C	NM_001129844;NM_001129827;NM_001129839;NM_001129834;NM_001129841;NM_000719;NM_001129830;NM_001167625;NM_001129843;NM_001167624;NM_001129835;NM_001129837;NM_001167623;NM_001129840;NM_199460;NM_001129833;NM_001129832;NM_001129829;NM_001129846;NM_001129836;NM_001129838;NM_001129831;NM_001129842	Body;Body;Body;Body;Body;Body;Body;Body;Body;Body;Body;Body;Body;Body;Body;Body;Body;Body;Body;Body;Body;Body;Body					NA	12:2434324-2434400			NA
cg22091236	0.0745194	0.00646101	11.5337	8.92101e-31	0.0614912	0.013458	4.56913	4.89748e-06	0.0720791	0.00582455	12.3751	3.56662e-35	0.68331	0.0720791	0.00582455	1.14319e-31	37	17	78853966	17	76468561	R			NA	NA	RPTOR;RPTOR	NM_001163034;NM_020761	Body;Body	chr17:78857630-78857866	N_Shelf			TRUE				NA
cg17803713	0.0573064	0.00485271	11.8091	3.501e-32	0.0341558	0.00776457	4.39894	1.08782e-05	0.0508037	0.00411513	12.3456	5.14483e-35	0.0409112	0.0508037	0.00411513	1.63727e-31	37	2	109873891	2	109240323	F			NA	NA	SH3RF3	NM_001099289	Body					TRUE				NA
cg04157865	0.0726521	0.00656646	11.0641	1.87277e-28	0.0492226	0.00836952	5.88117	4.07384e-09	0.0637251	0.0051662	12.335	5.86863e-35	0.0884463	0.0637251	0.0051662	1.85436e-31	37	17	77914162	17	75528757	R			NA	NA	TBC1D16	NM_019020	3'UTR	chr17:77914639-77914882	N_Shore			NA	17:75528366-75529029			NA
cg09865593	0.0843534	0.00710451	11.8732	1.6305e-32	0.0458258	0.0101106	4.53243	5.83102e-06	0.0716183	0.00581292	12.3205	7.02296e-35	0.00774681	0.0716183	0.00581292	2.20348e-31	37	7	645796	7	612322	R			NA	NA	PRKAR1B;PRKAR1B;PRKAR1B;PRKAR1B;PRKAR1B;PRKAR1B	NM_001164759;NM_001164762;NM_001164758;NM_001164760;NM_001164761;NM_002735	Body;Body;Body;Body;Body;Body	chr7:644181-644461	S_Shore			NA	7:612246-612323			NA
cg15349696	0.097081	0.00843337	11.5115	1.15406e-30	0.0717729	0.015641	4.58877	4.45861e-06	0.0913807	0.0074231	12.3103	7.97125e-35	0.362686	0.0913807	0.0074231	2.48352e-31	37	17	80545434	17	78138723	R			NA	NA	FOXK2	NM_004514	Body	chr17:80545433-80545658	Island			NA	17:78138688-78139218			NA
cg03794617	0.0630369	0.00566447	11.1285	9.11747e-29	0.0487901	0.00902344	5.40704	6.40758e-08	0.0590097	0.00479752	12.3	9.05282e-35	0.408983	0.0590097	0.00479752	2.8009e-31	37	17	78796999	17	76411594	F			NA	NA	RPTOR;RPTOR	NM_001163034;NM_020761	Body;Body	chr17:78798780-78799160	N_Shore			NA	17:76411574-76411664			NA
cg04088945	0.0703794	0.00625431	11.2529	2.24012e-29	0.050195	0.00973819	5.15445	2.54376e-07	0.064485	0.00526246	12.2538	1.60324e-34	0.218545	0.064485	0.00526246	4.92614e-31	37	7	157090146	7	156782907	R			NA	NA				chr7:157092597-157093535	N_Shelf			NA	7:156782737-156782974	7:157089930-157090213	Unclassified_Cell_type_specific	NA
cg06895124	0.0596536	0.00524044	11.3833	5.06308e-30	0.0383437	0.00752637	5.09458	3.49521e-07	0.0526957	0.00430064	12.253	1.61921e-34	0.0672337	0.0526957	0.00430064	4.94114e-31	37	8	141588750	8	141657932	R			NA	NA	EIF2C2;EIF2C2	NM_012154;NM_001164623	Body;Body					NA	8:141657655-141658126			NA
cg10937494	0.0729623	0.00639404	11.411	3.68528e-30	0.0439932	0.00851559	5.1662	2.389e-07	0.0625181	0.00511311	12.227	2.22999e-34	0.0247176	0.0625181	0.00511311	6.75869e-31	37	17	80195101	17	77788390	F			NA	NA	SLC16A3;SLC16A3;SLC16A3	NM_004207;NM_001042423;NM_001042422	Body;Body;Body	chr17:80195043-80195866	Island			NA	17:77788333-77789155	17:80193914-80195458	Promoter_Associated	NA
cg22799499	0.0505782	0.00473716	10.6769	1.30541e-26	0.0363602	0.00585772	6.20724	5.39249e-10	0.0449563	0.00368341	12.2051	2.91969e-34	0.168478	0.0449563	0.00368341	8.78926e-31	37	1	40773045	1	40545632	F			NA	NA	COL9A2	NM_001852	Body	chr1:40769186-40769871	S_Shelf			NA				NA
cg22023664	0.0621472	0.0054933	11.3133	1.12793e-29	0.0383122	0.00727958	5.26297	1.4175e-07	0.0534991	0.0043849	12.2008	3.0797e-34	0.0328634	0.0534991	0.0043849	9.20873e-31	37	19	2619608	19	2570608	F			NA	NA	GNG7	NM_052847	5'UTR	chr19:2622522-2622859	N_Shelf			NA				NA
cg07719512	0.0580928	0.00488772	11.8855	1.40851e-32	0.028685	0.00651054	4.40593	1.05329e-05	0.0474926	0.00390879	12.1502	5.72096e-34	0.00146736	0.0474926	0.00390879	1.69924e-30	37	2	219246576	2	218954820	F			NA	TRUE	SLC11A1	NM_000578	TSS200					NA				NA
cg16352321	0.0466177	0.00414572	11.2448	2.45706e-29	0.0277968	0.00514811	5.39941	6.68599e-08	0.0392138	0.00322891	12.1446	6.12907e-34	0.0173552	0.0392138	0.00322891	1.80215e-30	37	20	33299610	20	32763271	R			NA	NA	TP53INP2	NM_021202	3'UTR	chr20:33296514-33298242	S_Shore	low-CpG:32763161-32763534		TRUE				NA
cg06305891	0.0814896	0.00618052	13.1849	1.07192e-39	0.0211813	0.00860139	2.46255	0.0137954	0.0609543	0.00501916	12.1443	6.14832e-34	9.11726e-08	0.0609543	0.00501916	1.80215e-30	37	3	195897904	3	197382301	R			NA	NA								NA	3:197382197-197382367			NA
cg17112975	0.0576742	0.00471654	12.2281	2.20103e-34	0.0251282	0.00743332	3.38048	0.000723605	0.0483321	0.0039825	12.1361	6.79644e-34	0.00107672	0.0483321	0.0039825	1.9791e-30	37	17	75431407	17	72943002	F			NA	NA	SEPT9;SEPT9;SEPT9;SEPT9;SEPT9	NM_001113492;NM_001113493;NM_001113491;NM_006640;NM_001113494	Body;Body;Body;Body;Body					TRUE		17:75430863-75431700	Promoter_Associated	NA
cg07173823	0.0763436	0.00682491	11.186	4.77346e-29	0.0523007	0.0103235	5.0662	4.05839e-07	0.0690313	0.00569324	12.1251	7.77213e-34	0.151496	0.0690313	0.00569324	2.24852e-30	37	1	45190519	1	44963106	R			NA	NA	C1orf228	NM_001145636	Body	chr1:45189705-45190558	Island			NA	1:44962312-44963533			NA
cg07078732	0.060988	0.00515068	11.8408	2.40255e-32	0.0300413	0.00668815	4.49172	7.06508e-06	0.0494669	0.0040808	12.1219	8.0887e-34	0.00120692	0.0494669	0.0040808	2.32501e-30	37	2	30505165	2	30358669	R			NA	NA								TRUE		2:30505091-30505243	Unclassified_Cell_type_specific	NA
cg25329734	0.0405448	0.00322464	12.5734	2.95607e-36	0.0140139	0.00253788	5.5219	3.3535e-08	0.0241617	0.00199431	12.1154	8.75864e-34	8.37661e-10	0.0241617	0.00199431	2.50143e-30	37	17	63160487	17	60590949	R			NA	NA	RGS9;RGS9;RGS9	NM_003835;NM_001081955;NM_001165933	Body;Body;Body					TRUE		17:63160276-63160514	Unclassified_Cell_type_specific	NA
cg17285931	0.0864857	0.00808947	10.6911	1.1198e-26	0.0674145	0.0115597	5.83184	5.48208e-09	0.0802164	0.00662778	12.1031	1.01758e-33	0.401105	0.0802164	0.00662778	2.88766e-30	37	2	240205408	2	239870345	R			NA	NA	HDAC4	NM_006037	Body					NA	2:239870339-239870719			NA
cg14801864	0.0597314	0.00568287	10.5108	7.70522e-26	0.0402824	0.00627001	6.42461	1.32206e-10	0.05096	0.00421071	12.1025	1.02482e-33	0.0712743	0.05096	0.00421071	2.88981e-30	37	20	17540975	20	17488975	R			NA	NA	BFSP1	NM_001161705	TSS1500					NA				NA
cg13549638	0.0795361	0.00769716	10.3332	4.98853e-25	0.0755298	0.011992	6.29833	3.00867e-10	0.0783672	0.00647764	12.0981	1.08069e-33	0.961249	0.0783672	0.00647764	3.02818e-30	37	17	78860076	17	76474671	F			NA	NA	RPTOR;RPTOR	NM_001163034;NM_020761	Body;Body	chr17:78863569-78863813	N_Shelf			NA	17:76474554-76474672			NA
cg11554295	0.0606449	0.00483435	12.5446	4.25597e-36	0.0221631	0.00580512	3.81785	0.000134621	0.0448862	0.00371487	12.0828	1.30152e-33	2.32004e-06	0.0448862	0.00371487	3.62417e-30	37	7	5523691	7	5490217	R			NA	NA	FBXL18	NM_024963	Body	chr7:5526389-5526693	N_Shelf			NA	7:5490102-5490218			NA
cg10319474	0.0646629	0.00537618	12.0277	2.5423e-33	0.029864	0.00783551	3.81137	0.0001382	0.0535242	0.00443303	12.074	1.4497e-33	0.00122436	0.0535242	0.00443303	4.01171e-30	37	3	48573819	3	48548823	F			NA	NA	PFKFB4	NM_004567	Body					NA	3:48548703-48549064			NA
cg14178895	0.0758969	0.00747226	10.1571	3.07956e-24	0.0684156	0.0104578	6.54206	6.06778e-11	0.0733683	0.00607977	12.0676	1.56605e-33	0.84417	0.0733683	0.00607977	4.30693e-30	37	6	11778902	6	11886888	R			NA	TRUE	C6orf105;C6orf105	NM_032744;NM_001143948	1stExon;1stExon					TRUE				NA
cg25059899	0.0814467	0.00684985	11.8903	1.32938e-32	0.0413853	0.0115295	3.58951	0.0003313	0.0709952	0.00588893	12.0557	1.80977e-33	0.0115413	0.0709952	0.00588893	4.94668e-30	37	18	60904328	18	59055308	R			NA	TRUE	BCL2	NM_000633	Body					NA	18:59055308-59055399			NA
cg14522298	0.075256	0.00655004	11.4894	1.49162e-30	0.0475191	0.0113345	4.19241	2.76009e-05	0.0683122	0.0056712	12.0455	2.04925e-33	0.105969	0.0683122	0.0056712	5.5671e-30	37	7	73645783	7	73283719	R			NA	NA								NA	7:73283636-73283867	7:73645708-73645878	Gene_Associated_Cell_type_specific	NA
cg24830898	0.0684708	0.00666335	10.2757	9.06501e-25	0.062289	0.00991586	6.28175	3.34777e-10	0.0665477	0.00553062	12.0326	2.39505e-33	0.874696	0.0665477	0.00553062	6.46708e-30	37	5	177964873	5	177897479	R			NA	NA	COL23A1	NM_173465	Body					NA	5:177897339-177897484			NA
cg21253130	0.0539794	0.00530547	10.1743	2.58254e-24	0.0500794	0.00778461	6.43313	1.25003e-10	0.0527424	0.0043841	12.0304	2.46015e-33	0.917879	0.0527424	0.0043841	6.60284e-30	37	13	32609104	13	31507104	R			NA	NA	FRY	NM_023037	Body	chr13:32605320-32605903	S_Shelf			NA				NA
cg25003924	0.0620502	0.00566919	10.9452	7.00981e-28	0.0422266	0.00788992	5.35197	8.70021e-08	0.0553003	0.00460394	12.0115	3.09098e-33	0.124725	0.0553003	0.00460394	8.24625e-30	37	15	52861754	15	50649046	R			NA	TRUE	ARPP19	NM_006628	TSS1500	chr15:52860752-52861410	S_Shore			NA		15:52860258-52862015	Promoter_Associated_Cell_type_specific	NA
cg04926244	0.0530613	0.00519587	10.2122	1.74845e-24	0.0472309	0.00743407	6.35331	2.1073e-10	0.0511478	0.00425877	12.01	3.14787e-33	0.813335	0.0511478	0.00425877	8.34803e-30	37	12	24737251	12	24628518	R			NA	TRUE	C12orf67	NR_029451	TSS200					NA	12:24628491-24628679			NA
cg05027554	0.0536422	0.00462309	11.6031	3.97384e-31	0.0270305	0.0057314	4.71621	2.40275e-06	0.0431525	0.00359837	11.9922	3.90193e-33	0.00145838	0.0431525	0.00359837	1.02865e-29	37	16	646579	16	586580	F			NA	NA	RAB40C	NM_021168	Body	chr16:649465-650057	N_Shelf			NA	16:586234-586672			NA
cg11297046	0.060695	0.00531718	11.4149	3.52381e-30	0.0329576	0.0067735	4.86567	1.14071e-06	0.0501195	0.00418245	11.9833	4.34796e-33	0.00558498	0.0501195	0.00418245	1.1395e-29	37	19	49657000	19	54348812	R			NA	NA	HRC	NM_002152	1stExon	chr19:49655102-49655395	S_Shore			NA				NA
cg18599081	0.0723682	0.0062572	11.5656	6.15626e-31	0.0405242	0.00976433	4.15023	3.32145e-05	0.0630982	0.00526829	11.977	4.69178e-33	0.023056	0.0630982	0.00526829	1.22241e-29	37	3	46448084	3	46423088	R			NA	NA	CCRL2;CCRL2	NM_001130910;NM_003965	TSS1500;TSS1500					NA				NA
cg22513955	0.0558626	0.00487643	11.4556	2.20353e-30	0.0299846	0.00638642	4.69505	2.6654e-06	0.0463318	0.00387577	11.9542	6.17193e-33	0.00559463	0.0463318	0.00387577	1.59871e-29	37	17	1665123	17	1611873	F			NA	NA	SERPINF1	NM_002615	TSS200					NA				NA
cg04987734	0.0919167	0.00812206	11.3169	1.08195e-29	0.0570509	0.0127081	4.48934	7.14439e-06	0.0818051	0.00684369	11.9534	6.23521e-33	0.0691049	0.0818051	0.00684369	1.60577e-29	37	14	103415873	14	102485626	R			NA	NA	CDC42BPB	NM_006035	Body					TRUE	14:102485602-102485692	14:103415151-103416162	Unclassified	NA
cg23756272	0.0781018	0.00715331	10.9183	9.42798e-28	0.0546935	0.0105719	5.17346	2.29798e-07	0.0707504	0.00592453	11.942	7.15248e-33	0.186097	0.0707504	0.00592453	1.8314e-29	37	18	60904418	18	59055398	F			NA	TRUE	BCL2	NM_000633	Body					NA	18:59055308-59055399			NA
cg13640297	0.0634459	0.00572718	11.078	1.60364e-28	0.0451125	0.00948974	4.75382	1.99607e-06	0.0585512	0.0049034	11.9409	7.24124e-33	0.254638	0.0585512	0.0049034	1.84354e-29	37	6	170099238	6	169841163	R			NA	NA	WDR27	NM_182552	5'UTR	chr6:170101662-170103059	N_Shelf			NA		6:170099215-170099379	Gene_Associated_Cell_type_specific	NA
cg26689780	0.0582879	0.00545624	10.6828	1.22515e-26	0.0360604	0.00605367	5.95679	2.57243e-09	0.0483248	0.00405295	11.9234	8.94116e-33	0.0242492	0.0483248	0.00405295	2.26338e-29	37	4	10079554	4	9688652	F			NA	NA	WDR1;WDR1	NM_005112;NM_017491	Body;Body	chr4:10079335-10079555	Island			NA				NA
cg26680989	0.0726996	0.0063894	11.3782	5.37209e-30	0.0402794	0.00871051	4.62423	3.75997e-06	0.061358	0.00515197	11.9096	1.05448e-32	0.0110713	0.061358	0.00515197	2.65424e-29	37	16	85560739	16	84118240	F	rs80332660		NA	NA								NA	16:84118166-84118847			NA
cg10499974	0.0777827	0.00738993	10.5255	6.59092e-26	0.0625139	0.0110155	5.67508	1.3862e-08	0.0730437	0.00613687	11.9024	1.14954e-32	0.515562	0.0730437	0.00613687	2.87727e-29	37	3	46244099	3	46219103	R			NA	NA	CCR1	NM_001295	3'UTR					NA				NA
cg19137806	0.0743739	0.00720278	10.3257	5.39149e-25	0.0629957	0.0105828	5.95264	2.63858e-09	0.0707718	0.00595448	11.8855	1.40849e-32	0.673677	0.0707718	0.00595448	3.50572e-29	37	10	134362170	10	134212160	F	rs78719720		NA	NA	INPP5A	NM_005539	Body	chr10:134360859-134361084	S_Shore			NA	10:134212116-134212178			NA
cg07970325	0.0600385	0.00519179	11.5641	6.26278e-31	0.030516	0.00706614	4.31862	1.57008e-05	0.0496884	0.00418387	11.8762	1.57426e-32	0.00345454	0.0496884	0.00418387	3.89656e-29	37	6	106497542	6	106604235	R		rs35516202	NA	NA								TRUE				NA
cg11070172	0.0764656	0.0069508	11.001	3.78001e-28	0.0441432	0.00824671	5.35282	8.65921e-08	0.0630407	0.00531478	11.8614	1.87808e-32	0.0112124	0.0630407	0.00531478	4.62288e-29	37	14	23586812	14	22656652	R			NA	NA	CEBPE	NM_001805	Body					NA	14:22656634-22656816			NA
cg02203067	0.0755378	0.0063632	11.871	1.67357e-32	0.0339604	0.00953341	3.56225	0.000367696	0.0627236	0.00529255	11.8513	2.11898e-32	0.00138905	0.0627236	0.00529255	5.1872e-29	37	16	87866800	16	86424301	R	rs75157467		NA	NA	SLC7A5	NM_003486	Body					NA	16:86424121-86424399			NA
cg12459502	0.0767494	0.00639534	12.0008	3.51735e-33	0.0320564	0.00932113	3.43911	0.000583626	0.0624443	0.00527344	11.8413	2.38776e-32	0.000403322	0.0624443	0.00527344	5.81321e-29	37	18	60904237	18	59055217	F			NA	TRUE	BCL2	NM_000633	Body					NA				NA
cg22505006	0.0680952	0.00602918	11.2943	1.40065e-29	0.0381134	0.00827853	4.60389	4.14675e-06	0.0577041	0.00487365	11.84	2.42413e-32	0.0137711	0.0577041	0.00487365	5.86968e-29	37	1	154981829	1	153248453	R			NA	NA	ZBTB7B	NM_015872	5'UTR					NA		1:154981741-154982221	Promoter_Associated_Cell_type_specific	NA
cg01470340	0.0502408	0.00501506	10.018	1.27065e-23	0.048801	0.00775822	6.29023	3.17001e-10	0.0498164	0.00421172	11.828	2.79567e-32	0.987928	0.0498164	0.00421172	6.73274e-29	37	10	73498766	10	73168772	F	rs12218621		NA	NA	C10orf105;CDH23	NM_001168390;NM_022124	TSS1500;Body					NA				NA
cg06005892	0.0729214	0.00554352	13.1543	1.60668e-39	0.0136808	0.00815812	1.67696	0.0935504	0.0542084	0.00458513	11.8227	2.98078e-32	1.46796e-08	0.0542084	0.00458513	7.13993e-29	37	11	3177622	11	3134198	F			NA	NA	OSBPL5;OSBPL5;OSBPL5	NM_020896;NM_001144063;NM_145638	5'UTR;5'UTR;5'UTR	chr11:3181574-3182120	N_Shelf			NA	11:3134187-3134445			NA
cg07812957	0.0562789	0.00498582	11.2878	1.50755e-29	0.0324747	0.00740001	4.38847	1.1415e-05	0.0488468	0.00413487	11.8134	3.32848e-32	0.0284824	0.0488468	0.00413487	7.93015e-29	37	19	16466298	19	16327298	F			NA	NA				chr19:16466399-16466637	N_Shore			NA		19:16465981-16466327	Unclassified_Cell_type_specific	NA
cg05389236	0.057998	0.00520806	11.1362	8.36194e-29	0.0344275	0.00727425	4.73279	2.21454e-06	0.0500103	0.00423462	11.8099	3.47135e-32	0.0310976	0.0500103	0.00423462	8.21477e-29	37	6	36635087	6	36743065	R			NA	NA								TRUE		6:36634863-36635164	Unclassified_Cell_type_specific	TRUE
cg21473786	0.0607383	0.00551401	11.0153	3.22614e-28	0.0435976	0.00962512	4.52956	5.91054e-06	0.0565029	0.00478451	11.8095	3.48482e-32	0.303049	0.0565029	0.00478451	8.21477e-29	37	2	44311918	2	44165422	R			NA	NA				chr2:44314288-44314564	N_Shelf			NA				NA
cg06433350	0.0577707	0.0051579	11.2004	4.05814e-29	0.0363285	0.00840062	4.3245	1.52877e-05	0.0519004	0.00439551	11.8076	3.56611e-32	0.0938858	0.0519004	0.00439551	8.36216e-29	37	11	3115015	11	3071591	F		rs73413562	NA	NA	OSBPL5;OSBPL5;OSBPL5	NM_020896;NM_001144063;NM_145638	Body;Body;Body	chr11:3114760-3115028	Island			NA	11:3071396-3071604			NA
cg26955383	0.072952	0.00658556	11.0776	1.61188e-28	0.0410662	0.00807221	5.08735	3.63099e-07	0.0602101	0.00510282	11.7994	3.93122e-32	0.00924221	0.0602101	0.00510282	9.17003e-29	37	10	105218660	10	105208650	R			NA	NA	CALHM1	NM_001001412	TSS200	chr10:105217966-105218287	S_Shore			TRUE				TRUE
cg19533955	0.0787669	0.0079349	9.92665	3.18789e-23	0.0690577	0.0108976	6.33694	2.34381e-10	0.0754029	0.00641462	11.7548	6.66842e-32	0.77153	0.0754029	0.00641462	1.54739e-28	37	3	99790878	3	101273568	R			NA	NA	C3orf26;FILIP1L;FILIP1L	NM_032359;NM_182909;NM_001042459	Body;5'UTR;5'UTR					TRUE				NA
cg07628580	0.0475757	0.00441944	10.7651	5.03112e-27	0.0321781	0.00627769	5.12578	2.96304e-07	0.0424733	0.00361376	11.7532	6.79703e-32	0.133825	0.0424733	0.00361376	1.56906e-28	37	22	38819702	22	37149648	R			NA	NA				chr22:38822879-38824193	N_Shelf			TRUE				NA
cg02306995	0.0540852	0.00487105	11.1034	1.20752e-28	0.028286	0.00542802	5.21111	1.87716e-07	0.0425768	0.00362532	11.7443	7.55761e-32	0.00191746	0.0425768	0.00362532	1.73564e-28	37	3	122635049	3	124117739	R	rs80005107		NA	NA	SEMA5B	NM_001031702	Body	chr3:122631722-122632854	S_Shelf		CDMR	NA		3:122634911-122635227	Unclassified_Cell_type_specific	NA
cg11311053	0.0626561	0.0053835	11.6385	2.6245e-31	0.0297883	0.00797001	3.73754	0.000185829	0.0523583	0.00446114	11.7365	8.28003e-32	0.00291105	0.0523583	0.00446114	1.8918e-28	37	12	124912049	12	123478002	F			NA	NA	NCOR2;NCOR2	NM_006312;NM_001077261	Body;Body	chr12:124911243-124911464	S_Shore			NA	12:123477863-123478056			TRUE
cg03894068	0.0541872	0.00530402	10.2163	1.67687e-24	0.0413686	0.00695562	5.9475	2.72264e-09	0.049474	0.00421767	11.7302	8.92662e-32	0.341712	0.049474	0.00421767	2.02912e-28	37	20	19955537	20	19903537	R			NA	NA	RIN2	NM_018993	Body	chr20:19955536-19956034	Island			NA	20:19903537-19904385			TRUE
cg09020199	0.0546771	0.00493263	11.0848	1.48746e-28	0.033261	0.00742568	4.47918	7.4929e-06	0.0481204	0.00410875	11.7117	1.11036e-31	0.0558209	0.0481204	0.00410875	2.51116e-28	37	6	30297320	6	30405299	F			NA	NA	TRIM39;TRIM39	NM_172016;NM_021253	Body;Body	chr6:30294169-30295071	S_Shelf			NA				NA
cg07875215	0.060097	0.00596656	10.0723	7.32487e-24	0.0538853	0.00903078	5.96685	2.41876e-09	0.0582094	0.00497816	11.693	1.3849e-31	0.848171	0.0582094	0.00497816	3.11624e-28	37	6	157912969	6	157832957	F			NA	NA	ZDHHC14;ZDHHC14	NM_153746;NM_024630	Body;Body					NA	6:157832957-157833052			NA
cg08415156	0.0638661	0.00620138	10.2987	7.14214e-25	0.0543845	0.00972079	5.59466	2.21053e-08	0.0611235	0.0052281	11.6913	1.41157e-31	0.713126	0.0611235	0.0052281	3.14632e-28	37	16	88972776	16	87500277	F			NA	NA	CBFA2T3;CBFA2T3	NM_175931;NM_005187	5'UTR;Body	chr16:88975850-88976169	N_Shelf			NA	16:87500238-87500379			NA
cg15609237	0.0683384	0.007058	9.68241	3.58181e-22	0.0680122	0.0103793	6.55269	5.65104e-11	0.0682353	0.00583642	11.6913	1.41239e-31	0.999662	0.0682353	0.00583642	3.14632e-28	37	2	179395885	2	179104131	F			NA	NA	TTN;TTN;TTN;MIR548N;TTN	NM_133378;NM_133432;NM_003319;NR_031666;NM_133437	Body;Body;Body;Body;Body					NA	2:179104131-179104182			NA
cg27217742	0.0703475	0.00614887	11.4407	2.61739e-30	0.0396413	0.0127633	3.10587	0.0018972	0.0645632	0.00553954	11.655	2.16425e-31	0.0954821	0.0645632	0.00553954	4.79722e-28	37	4	3365280	4	3335078	F			NA	NA	RGS12;RGS12	NM_198229;NM_002926	Body;Body	chr4:3365194-3365415	Island			NA	4:3334959-3335183			NA
cg00313685	0.0616264	0.00566543	10.8776	1.47372e-27	0.0400734	0.00860725	4.65577	3.22774e-06	0.0551112	0.0047323	11.6458	2.41156e-31	0.112204	0.0551112	0.0047323	5.31892e-28	37	7	101468882	7	101255602	F			NA	NA	CUX1;CUX1;CUX1	NM_181500;NM_181552;NM_001913	Body;Body;Body					NA	7:101255362-101255603			NA
cg23462242	0.0637757	0.00647089	9.85579	6.47079e-23	0.0594469	0.00960883	6.1867	6.14384e-10	0.0624251	0.00536729	11.6307	2.87884e-31	0.932567	0.0624251	0.00536729	6.31828e-28	37	5	156696185	5	156628763	R			NA	NA	CYFIP2;CYFIP2;CYFIP2	NM_014376;NM_001037333;NM_001037332	TSS200;5'UTR;5'UTR	chr5:156692812-156693749	S_Shelf			NA				NA
cg00463732	0.0540524	0.00519452	10.4057	2.33641e-25	0.0402104	0.00744375	5.4019	6.59398e-08	0.0495192	0.00425984	11.6247	3.08824e-31	0.312629	0.0495192	0.00425984	6.74463e-28	37	17	3704621	17	3651370	F			NA	NA	ITGAE	NM_002208	TSS200					NA				NA
cg08691235	0.0605932	0.00647497	9.35807	8.12062e-21	0.0621889	0.00903734	6.88133	5.92976e-12	0.0611345	0.00526346	11.6149	3.46256e-31	0.989753	0.0611345	0.00526346	7.52525e-28	37	2	179395935	2	179104181	F	rs3813250		NA	NA	TTN;TTN;TTN;MIR548N;TTN	NM_133378;NM_133432;NM_003319;NR_031666;NM_133437	Body;Body;Body;Body;Body					NA	2:179104131-179104182			NA
cg00107970	0.0660716	0.00578202	11.4271	3.06245e-30	0.0334873	0.0091906	3.64365	0.000268802	0.0568319	0.00489405	11.6124	3.56297e-31	0.0110787	0.0568319	0.00489405	7.70587e-28	37	1	156119457	1	154386081	R			NA	NA								NA		1:156119143-156119849	Unclassified_Cell_type_specific	NA
cg22615330	0.0609652	0.00615335	9.90763	3.85668e-23	0.0502811	0.00819644	6.13451	8.54231e-10	0.0571141	0.00492095	11.6063	3.82718e-31	0.580812	0.0571141	0.00492095	8.2373e-28	37	7	151502322	7	151133255	F			NA	NA	PRKAG2;PRKAG2	NM_001040633;NM_016203	5'UTR;Body					NA				NA
cg08698943	0.0763617	0.00821158	9.29928	1.41406e-20	0.076941	0.0110846	6.94125	3.88636e-12	0.076567	0.00659825	11.6041	3.92675e-31	0.999119	0.076567	0.00659825	8.41098e-28	37	10	3509758	10	3499758	F			NA	NA							CDMR	NA				TRUE
cg08729908	0.0638897	0.00579378	11.0273	2.82219e-28	0.0343792	0.00712518	4.82503	1.39985e-06	0.0521438	0.00449522	11.5998	4.12917e-31	0.00572394	0.0521438	0.00449522	8.80224e-28	37	12	125359183	12	123925136	R		rs12810086	NA	NA								NA	12:123925136-123925265			NA
cg25960854	0.0782725	0.00684991	11.4268	3.07218e-30	0.0375097	0.0092773	4.04317	5.27333e-05	0.0638906	0.00551058	11.5942	4.41128e-31	0.00193599	0.0638906	0.00551058	9.35886e-28	37	19	1160184	19	1111184	F			NA	NA	SBNO2	NM_014963	5'UTR	chr19:1157315-1158900	S_Shore			NA		19:1160062-1160325	Unclassified_Cell_type_specific	NA
cg16370767	0.0477786	0.00408557	11.6945	1.36003e-31	0.0205848	0.00614912	3.3476	0.000815157	0.0394504	0.00340293	11.5931	4.46783e-31	0.00113172	0.0394504	0.00340293	9.43389e-28	37	5	180657761	5	180590367	F			NA	NA	TRIM41;TRIM41	NM_201627;NM_033549	Body;Body	chr5:180661182-180661555	N_Shelf			NA				NA
cg03310874	0.079789	0.00664044	12.0156	2.94166e-33	0.0285781	0.00993118	2.87761	0.00400696	0.0639671	0.00552013	11.588	4.74335e-31	0.000102307	0.0639671	0.00552013	9.96843e-28	37	7	4850260	7	4816786	F			NA	NA	RADIL	NM_018059	Body	chr7:4848251-4849204	S_Shore			NA	7:4816741-4816872			NA
cg22166739	0.0538455	0.00484956	11.1032	1.21049e-28	0.0342084	0.00898392	3.80774	0.000140245	0.0494146	0.0042675	11.5793	5.24807e-31	0.157259	0.0494146	0.0042675	1.09773e-27	37	11	73694868	11	73372516	R			NA	NA	UCP2	NM_003355	TSS1500	chr11:73693702-73694802	S_Shore			NA	11:73371351-73372567	11:73693578-73694976	Promoter_Associated	NA
cg19570897	0.0629891	0.00623509	10.1023	5.3935e-24	0.0518771	0.00904307	5.73667	9.65579e-09	0.0594086	0.00513321	11.5734	5.62156e-31	0.599478	0.0594086	0.00513321	1.17036e-27	37	15	90191316	15	87992320	R			NA	NA	KIF7	NM_198525	Body	chr15:90191478-90192617	N_Shore			TRUE	15:87992284-87993532			NA
cg24906420	0.0660846	0.00608125	10.8669	1.65675e-27	0.0476421	0.0112633	4.22984	2.33859e-05	0.0619219	0.00535112	11.5718	5.72876e-31	0.354181	0.0619219	0.00535112	1.18713e-27	37	12	133133512	12	131643585	R			NA	NA	FBRSL1	NM_001142641	Body	chr12:133135293-133135722	N_Shore			NA	12:131643529-131643660			NA
cg05644602	0.0611836	0.00590804	10.356	3.93087e-25	0.0475026	0.00893847	5.3144	1.0701e-07	0.057024	0.00492871	11.5697	5.86555e-31	0.442554	0.057024	0.00492871	1.20985e-27	37	2	74795186	2	74648694	F			NA	NA	C2orf65	NM_138804	Body					TRUE				NA
cg10505257	0.0743648	0.00709308	10.4841	1.02175e-25	0.0538804	0.010473	5.14471	2.67937e-07	0.0679233	0.00587289	11.5656	6.15786e-31	0.269465	0.0679233	0.00587289	1.26429e-27	37	16	4731639	16	4671640	F	rs62037153		NA	NA	MGRN1;MGRN1;MGRN1;MGRN1	NM_015246;NM_001142291;NM_001142290;NM_001142289	Body;Body;Body;Body	chr16:4731561-4731835	Island			NA	16:4671578-4673185			NA
cg25613180	0.0564485	0.0053992	10.455	1.39037e-25	0.038393	0.00721969	5.31782	1.05018e-07	0.0499725	0.00432383	11.5574	6.76902e-31	0.134588	0.0499725	0.00432383	1.38339e-27	37	5	149513303	5	149493496	F	rs67844973		NA	NA	PDGFRB	NM_002609	Body	chr5:149512300-149512530	S_Shore			NA				NA
cg09163720	0.0620326	0.00634465	9.77714	1.41137e-22	0.061357	0.00998959	6.14209	8.1441e-10	0.0618384	0.00535574	11.5462	7.71623e-31	0.998372	0.0618384	0.00535574	1.56978e-27	37	10	134400506	10	134250496	R			NA	NA	INPP5A	NM_005539	Body					NA	10:134250320-134250497			NA
cg01498832	0.0682045	0.00662549	10.2942	7.48042e-25	0.0528514	0.00985061	5.36529	8.08186e-08	0.0634223	0.00549765	11.5363	8.66107e-31	0.43332	0.0634223	0.00549765	1.75398e-27	37	17	78682934	17	76297529	R			NA	NA	RPTOR;RPTOR	NM_001163034;NM_020761	Body;Body					NA	17:76297373-76297530			NA
cg16409562	0.0725742	0.00697334	10.4074	2.29439e-25	0.0533251	0.0102331	5.21103	1.87791e-07	0.06647	0.00576255	11.5348	8.80648e-31	0.298748	0.06647	0.00576255	1.77536e-27	37	14	21485900	14	20555740	R			NA	NA	NDRG2;NDRG2;NDRG2;NDRG2;NDRG2;NDRG2;NDRG2;NDRG2	NM_016250;NM_201535;NM_201538;NM_201541;NM_201540;NM_201539;NM_201537;NM_201536	Body;Body;Body;Body;Body;Body;Body;Body					NA	14:20555725-20555935			NA
cg26963090	0.0527473	0.00448402	11.7634	6.02581e-32	0.0210039	0.00614235	3.41952	0.000627328	0.0417116	0.00362165	11.5173	1.07959e-30	0.000164698	0.0417116	0.00362165	2.16662e-27	37	17	76887989	17	74399584	R			NA	NA	TIMP2	NM_003255	Body					NA	17:74399391-74399598			NA
cg26385126	0.0761123	0.00696538	10.9272	8.54162e-28	0.0416284	0.00874926	4.75794	1.95581e-06	0.0627351	0.00544937	11.5124	1.14318e-30	0.00861675	0.0627351	0.00544937	2.28396e-27	37	12	124912021	12	123477974	F			NA	NA	NCOR2;NCOR2	NM_006312;NM_001077261	Body;Body	chr12:124911243-124911464	S_Shore			NA	12:123477863-123478056			TRUE
cg05006384	0.0510591	0.00525876	9.70934	2.75111e-22	0.0464555	0.00750823	6.18727	6.1215e-10	0.049544	0.00430734	11.5022	1.28544e-30	0.881518	0.049544	0.00430734	2.55672e-27	37	14	95942319	14	95012072	F			NA	NA	C14orf49	NM_152592	TSS200					NA				NA
cg25750408	0.0514778	0.00554362	9.28597	1.60247e-20	0.0476191	0.00701572	6.78749	1.14103e-11	0.0499946	0.00434961	11.494	1.41346e-30	0.911087	0.0499946	0.00434961	2.79884e-27	37	19	44159698	19	48851538	R			TRUE	NA	PLAUR;PLAUR;PLAUR	NM_002659;NM_001005376;NM_001005377	Body;Body;Body					NA				NA
cg26546155	0.0684697	0.00661093	10.3571	3.88762e-25	0.0492625	0.00939256	5.24484	1.56416e-07	0.0621067	0.00540609	11.4883	1.51099e-30	0.247038	0.0621067	0.00540609	2.97871e-27	37	16	57269635	16	55827136	F			NA	NA	RSPRY1	NM_133368	Body					TRUE		16:57269571-57269835	Gene_Associated_Cell_type_specific	NA
cg25392060	0.0703932	0.00660957	10.6502	1.73981e-26	0.0424198	0.00849258	4.99492	5.88605e-07	0.059841	0.00521602	11.4725	1.81255e-30	0.0341009	0.059841	0.00521602	3.55747e-27	37	8	142297121	8	142366303	R			NA	NA				chr8:142295218-142295879	S_Shore			NA	8:142366303-142366439			TRUE
cg19404444	0.0674601	0.00648647	10.4001	2.47603e-25	0.0501554	0.00993458	5.04857	4.45126e-07	0.062288	0.00543129	11.4684	1.90212e-30	0.345203	0.062288	0.00543129	3.7169e-27	37	1	2164602	1	2154462	R			NA	NA	SKI	NM_003036	Body	chr1:2158212-2161173	S_Shelf			TRUE	1:2154359-2154508			NA
cg07248377	0.0883632	0.00785009	11.2563	2.15545e-29	0.0431772	0.0106293	4.0621	4.86326e-05	0.0724156	0.00631465	11.4679	1.91312e-30	0.00288905	0.0724156	0.00631465	3.72206e-27	37	16	4732406	16	4672407	R			NA	NA	MGRN1;MGRN1;MGRN1;MGRN1	NM_015246;NM_001142291;NM_001142290;NM_001142289	Body;Body;Body;Body	chr16:4732219-4732487	Island			NA	16:4671578-4673185			TRUE
cg14855124	0.0557868	0.00557515	10.0063	1.4295e-23	0.0418081	0.00720455	5.80302	6.51318e-09	0.0505512	0.00440916	11.465	1.97665e-30	0.308111	0.0505512	0.00440916	3.82894e-27	37	1	9180023	1	9102610	R		rs74318679	NA	NA	GPR157	NM_024980	Body					NA		1:9179887-9180067	Unclassified_Cell_type_specific	NA
cg10829629	0.0596804	0.00559405	10.6685	1.42846e-26	0.04069	0.00900797	4.51711	6.26898e-06	0.054395	0.00475224	11.4462	2.45783e-30	0.201146	0.054395	0.00475224	4.74042e-27	37	10	88717494	10	88707474	F		rs73353632	NA	NA	MMRN2;SNCG	NM_024756;NM_003087	TSS200;TSS1500					TRUE		10:88717399-88717673	Unclassified_Cell_type_specific	NA
cg15601361	0.060978	0.00572606	10.6492	1.75849e-26	0.0392105	0.00831659	4.71473	2.42031e-06	0.0539777	0.00471629	11.445	2.49245e-30	0.0979071	0.0539777	0.00471629	4.78647e-27	37	6	11771493	6	11879479	F			NA	NA	C6orf105;C6orf105	NM_032744;NM_001143948	Body;Body					TRUE	6:11879479-11879832			TRUE
cg27185978	0.0661433	0.00690643	9.57706	9.9843e-22	0.0657081	0.0105366	6.23618	4.48379e-10	0.0660125	0.00577617	11.4284	3.01524e-30	0.999404	0.0660125	0.00577617	5.76558e-27	37	8	25095288	8	25151205	R			NA	NA	DOCK5	NM_024940	Body					TRUE				NA
cg08458745	0.0541042	0.00503593	10.7436	6.34906e-27	0.0304838	0.00625276	4.87526	1.08666e-06	0.0448109	0.00392206	11.4253	3.12448e-30	0.0131961	0.0448109	0.00392206	5.94892e-27	37	11	128422788	11	127927998	F			NA	NA	ETS1	NM_001143820	Body	chr11:128419198-128419513	S_Shelf			NA		11:128422640-128423231	Unclassified_Cell_type_specific	NA
cg21227325	0.0644559	0.00689856	9.34338	9.33079e-21	0.0679658	0.0103392	6.5736	4.9113e-11	0.0655371	0.00573848	11.4206	3.29765e-30	0.960913	0.0655371	0.00573848	6.25193e-27	37	9	78776599	9	77966419	R			NA	NA	PCSK5	NM_006200	Body					TRUE				NA
cg10671830	0.0994555	0.00874153	11.3774	5.42195e-30	0.049237	0.0189194	2.60247	0.00925558	0.0906208	0.00793543	11.4198	3.33142e-30	0.054857	0.0906208	0.00793543	6.28919e-27	37	4	7652103	4	7703003	F			NA	NA	SORCS2	NM_020777	Body					NA	4:7702835-7703153	4:7651041-7653123	Unclassified	NA
cg01309569	0.0576759	0.00541376	10.6536	1.67776e-26	0.0374768	0.00817752	4.58291	4.5856e-06	0.0515207	0.00451416	11.4131	3.59498e-30	0.119908	0.0515207	0.00451416	6.75811e-27	37	1	5950209	1	5872796	F			NA	NA	NPHP4	NM_015102	Body	chr1:5950824-5951029	N_Shore			NA				NA
cg04837616	0.0522774	0.00499406	10.4679	1.21281e-25	0.0355442	0.00721362	4.92737	8.3342e-07	0.0468558	0.00410607	11.4113	3.66996e-30	0.162232	0.0468558	0.00410607	6.87007e-27	37	17	75880542	17	73392137	F			NA	NA	FLJ45079	NR_028337	TSS1500	chr17:75883803-75884328	N_Shelf			NA				NA
cg09039672	0.0625816	0.00552648	11.3239	9.98767e-30	0.0288423	0.00735608	3.92088	8.82272e-05	0.0504089	0.00441847	11.4087	3.78427e-30	0.00120234	0.0504089	0.00441847	7.05442e-27	37	12	52367989	12	50654256	F			NA	NA	ACVR1B;ACVR1B;ACVR1B	NM_004302;NM_020327;NM_020328	Body;Body;Body					TRUE				NA
cg07543400	0.0635835	0.00548534	11.5915	4.54937e-31	0.0261037	0.00800601	3.26051	0.00111212	0.05161	0.0045251	11.4053	3.93621e-30	0.000577206	0.05161	0.0045251	7.30709e-27	37	17	3824384	17	3771133	R	rs11658432		NA	NA				chr17:3827795-3828137	N_Shelf			NA	17:3771124-3771259			NA
cg08929197	0.0495766	0.00465516	10.6498	1.74731e-26	0.033953	0.00765605	4.43479	9.21609e-06	0.0453595	0.00397759	11.4037	4.00515e-30	0.218674	0.0453595	0.00397759	7.40421e-27	37	6	158068523	6	157988511	F	rs2271071		NA	NA	ZDHHC14;ZDHHC14	NM_153746;NM_024630	Body;Body					NA	6:157988434-157988535			NA
cg13079571	0.0526681	0.00523207	10.0664	7.77733e-24	0.0410855	0.00746467	5.50399	3.71298e-08	0.0488524	0.00428444	11.4023	4.07354e-30	0.446086	0.0488524	0.00428444	7.49951e-27	37	6	30297257	6	30405236	R			NA	NA	TRIM39;TRIM39	NM_172016;NM_021253	Body;Body	chr6:30294169-30295071	S_Shelf			NA				NA
cg11046602	0.0626042	0.00621114	10.0793	6.81772e-24	0.0486126	0.00889145	5.46734	4.56834e-08	0.0580157	0.00509182	11.3939	4.48468e-30	0.435142	0.0580157	0.00509182	8.22246e-27	37	17	47695458	17	45050457	F	rs76309849		NA	NA	SPOP;SPOP;SPOP;SPOP;SPOP;SPOP	NM_001007227;NM_001007230;NM_001007228;NM_001007229;NM_003563;NM_001007226	Body;Body;Body;Body;Body;Body					TRUE				NA
cg23258188	0.0530858	0.00486457	10.9127	1.00189e-27	0.0292856	0.00674232	4.34355	1.40197e-05	0.0449379	0.00394496	11.3912	4.62541e-30	0.0166159	0.0449379	0.00394496	8.44573e-27	37	1	3075846	1	3065706	R			NA	NA	PRDM16;PRDM16	NM_022114;NM_199454	Body;Body	chr1:3071899-3072239	S_Shelf			NA				NA
cg14543285	0.0418406	0.00501271	8.34692	7.00672e-17	0.0540509	0.00686556	7.87276	3.46904e-15	0.0460864	0.00404846	11.3837	5.04247e-30	0.356444	0.0460864	0.00404846	9.16969e-27	37	14	103129037	14	102198790	F			NA	NA	RCOR1	NM_015156	Body					TRUE				NA
cg04890607	0.0865181	0.00879519	9.83698	7.80182e-23	0.075908	0.0131708	5.76333	8.24687e-09	0.0832459	0.00731429	11.3813	5.1838e-30	0.79899	0.0832459	0.00731429	9.38836e-27	37	12	66262214	12	64548481	F			NA	NA	HMGA2;HMGA2	NM_003484;NM_003483	Body;Body					TRUE				NA
cg16471167	0.0615192	0.00552166	11.1414	7.88458e-29	0.0313305	0.00819019	3.82537	0.000130577	0.0520856	0.00457836	11.3765	5.47716e-30	0.00936877	0.0520856	0.00457836	9.87951e-27	37	16	88079739	16	86637240	F			NA	NA	BANP;BANP	NM_017869;NM_079837	Body;Body					NA	16:86637240-86637299	16:88079556-88079964	Unclassified_Cell_type_specific	NA
cg01543603	0.0554729	0.00510334	10.8699	1.6033e-27	0.0310177	0.00716176	4.33102	1.48418e-05	0.0472372	0.00415611	11.3657	6.19474e-30	0.0209279	0.0472372	0.00415611	1.11288e-26	37	16	89469541	16	87997042	F	rs12929751		NA	NA	ANKRD11	NM_013275	5'UTR					TRUE	16:87997042-87997347	16:89469422-89469869	Unclassified_Cell_type_specific	NA
cg11399589	0.0495472	0.00492897	10.0522	8.98071e-24	0.0369112	0.00671331	5.49821	3.83673e-08	0.0451214	0.00397309	11.3568	6.86513e-30	0.316331	0.0451214	0.00397309	1.22836e-26	37	20	36147549	20	35580963	F	rs11557677		NA	NA	BLCAP;BLCAP;BLCAP;BLCAP;BLCAP	NM_001167823;NM_001167821;NM_001167820;NM_001167822;NM_006698	Body;Body;Body;Body;Body	chr20:36148603-36150136	N_Shore			TRUE	20:35580933-35581084			NA
cg25700432	0.0556235	0.00578677	9.6122	7.10181e-22	0.0446675	0.0072504	6.1607	7.24218e-10	0.0513602	0.00452283	11.3558	6.94174e-30	0.497866	0.0513602	0.00452283	1.2371e-26	37	13	20797446	13	19695446	F	rs78235745		NA	NA	GJB6;GJB6;GJB6;GJB6	NM_006783;NM_001110219;NM_001110220;NM_001110221	Body;Body;Body;Body					NA	13:19695297-19695512			NA
cg07694319	0.0641992	0.00678248	9.46544	2.92332e-21	0.0516966	0.00811091	6.37371	1.84509e-10	0.0590543	0.00520306	11.3499	7.42408e-30	0.497008	0.0590543	0.00520306	1.31779e-26	37	16	70713203	16	69270704	F	rs56134708		NA	NA	MTSS1L	NM_138383	Body	chr16:70713461-70714379	N_Shore			TRUE		16:70712828-70713205	Unclassified_Cell_type_specific	NA
cg26712428	0.0675808	0.00655374	10.3118	6.2334e-25	0.0430016	0.00813338	5.28705	1.24303e-07	0.0579045	0.00510318	11.3467	7.69793e-30	0.0627474	0.0579045	0.00510318	1.35952e-26	37	10	105218771	10	105208761	F			NA	NA	CALHM1	NM_001001412	TSS200	chr10:105217966-105218287	S_Shore			TRUE		10:105218747-105219420	Unclassified_Cell_type_specific	TRUE
cg10991454	0.0700489	0.00647286	10.8219	2.70986e-27	0.0406167	0.00953315	4.26058	2.03902e-05	0.0607617	0.00535511	11.3465	7.72021e-30	0.0383106	0.0607617	0.00535511	1.35952e-26	37	2	30834674	2	30688178	F			NA	NA	LCLAT1;LCLAT1	NM_001002257;NM_182551	Body;Body					TRUE				NA
cg11812928	0.0494382	0.00456111	10.8391	2.24762e-27	0.0284521	0.00672332	4.23186	2.31768e-05	0.0428239	0.00377451	11.3456	7.80283e-30	0.0355745	0.0428239	0.00377451	1.36866e-26	37	1	227164459	1	225231082	F			NA	NA	CABC1	NM_020247	Body	chr1:227163739-227164237	S_Shore			NA		1:227164332-227164490	Gene_Associated_Cell_type_specific	NA
cg06496803	0.0647571	0.00581639	11.1335	8.61357e-29	0.0309022	0.00730587	4.22978	2.33922e-05	0.0516236	0.00455043	11.3448	7.87268e-30	0.0013997	0.0516236	0.00455043	1.3755e-26	37	4	6940915	4	6991816	F			NA	NA	TBC1D14;TBC1D14	NM_001113361;NM_020773	Body;Body					TRUE				NA
cg27093403	0.0530864	0.00448602	11.8338	2.61173e-32	0.0185881	0.00605933	3.06768	0.00215728	0.0408722	0.00360545	11.3362	8.6804e-30	2.83973e-05	0.0408722	0.00360545	1.51069e-26	37	12	25083077	12	24974344	R			NA	NA	BCAT1	NM_005504	Body					TRUE				NA
cg18651578	0.0531808	0.00525333	10.1233	4.35688e-24	0.0417225	0.00802198	5.20103	1.98187e-07	0.0497417	0.00439482	11.3183	1.06561e-29	0.489716	0.0497417	0.00439482	1.84731e-26	37	20	5844315	20	5792315	R			NA	NA	C20orf196	NM_152504	3'UTR					TRUE				NA
cg13397818	0.041939	0.00402241	10.4263	1.87971e-25	0.0266057	0.00538597	4.93982	7.81953e-07	0.0364489	0.00322282	11.3096	1.17588e-29	0.0741656	0.0364489	0.00322282	2.03058e-26	37	9	34519806	9	34509806	F			NA	NA	DNAI1	NM_012144	Body	chr9:34522724-34523357	N_Shelf			NA				NA
cg11599718	0.0591026	0.00486158	12.1571	5.26107e-34	0.0149287	0.00758985	1.96693	0.0491909	0.0462513	0.00409377	11.298	1.34289e-29	6.0857e-06	0.0462513	0.00409377	2.31002e-26	37	12	123357128	12	121923081	R			NA	NA	VPS37B	NM_024667	Body					TRUE		12:123356277-123357230	Promoter_Associated	TRUE
cg02909097	0.0712629	0.0065437	10.8903	1.28194e-27	0.0386135	0.00933974	4.13432	3.56004e-05	0.0605129	0.00535922	11.2914	1.4477e-29	0.0166003	0.0605129	0.00535922	2.48074e-26	37	17	2843206	17	2789956	R			NA	NA	RAP1GAP2;RAP1GAP2	NM_015085;NM_001100398	Body;Body					TRUE	17:2789856-2790027			NA
cg09636302	0.0980028	0.0104171	9.40789	5.06211e-21	0.0892796	0.0142851	6.24983	4.10903e-10	0.0949744	0.00841685	11.2838	1.57691e-29	0.885398	0.0949744	0.00841685	2.69181e-26	37	12	96389483	12	94913614	F			NA	NA	HAL	NM_002108	Body	chr12:96389405-96389675	Island			NA	12:94913582-94913735			NA
cg08168141	0.0635302	0.00590982	10.7499	5.93082e-27	0.0398623	0.0100242	3.97659	6.99098e-05	0.0574256	0.00509094	11.28	1.64824e-29	0.12639	0.0574256	0.00509094	2.80282e-26	37	2	8685893	2	8603344	R			NA	NA								NA	2:8602972-8603449	2:8684713-8685921	Unclassified	NA
cg07957995	0.046089	0.0042785	10.7722	4.65612e-27	0.0297561	0.00789239	3.77023	0.000163095	0.0423793	0.00376136	11.267	1.90937e-29	0.191102	0.0423793	0.00376136	3.23453e-26	37	1	224644750	1	222711373	F			NA	NA								TRUE		1:224644711-224646183	Unclassified	NA
cg13863007	0.0569244	0.00533185	10.6763	1.31436e-26	0.0323681	0.00715812	4.52188	6.12929e-06	0.0481617	0.00427599	11.2633	1.99228e-29	0.0227194	0.0481617	0.00427599	3.36219e-26	37	9	95766607	9	94806428	F			NA	NA	FGD3;FGD3	NM_001083536;NM_033086	Body;Body					NA		9:95765709-95767031	Promoter_Associated	TRUE
cg09138892	0.0804103	0.00826861	9.72477	2.3645e-22	0.0658747	0.0114474	5.75458	8.68573e-09	0.0754266	0.00670289	11.2529	2.24217e-29	0.588743	0.0754266	0.00670289	3.76963e-26	37	17	79005662	17	76620257	F			NA	NA	FLJ90757	NR_026857	Body	chr17:79006584-79006835	N_Shore			NA	17:76619872-76620406			NA
cg10402995	0.0628997	0.00562315	11.1859	4.78253e-29	0.0390502	0.0259118	1.50704	0.1318	0.0618271	0.00549524	11.251	2.28917e-29	0.667293	0.0618271	0.00549524	3.83418e-26	37	1	248903325	1	246969948	F	rs35436147		NA	NA	LOC646627	NM_001085474	TSS200					NA				NA
cg19906284	0.0644408	0.00717333	8.98339	2.62552e-19	0.0656995	0.00971313	6.76398	1.34249e-11	0.064885	0.00577031	11.2446	2.46106e-29	0.994582	0.064885	0.00577031	4.10665e-26	37	2	179395912	2	179104158	R			NA	NA	TTN;TTN;TTN;MIR548N;TTN	NM_133378;NM_133432;NM_003319;NR_031666;NM_133437	Body;Body;Body;Body;Body					NA	2:179104131-179104182			NA
cg14786790	0.0790234	0.00791846	9.97964	1.87144e-23	0.0626462	0.0118064	5.3061	1.11993e-07	0.0739422	0.00657632	11.2437	2.48733e-29	0.515002	0.0739422	0.00657632	4.135e-26	37	4	89766654	4	89985677	F			NA	NA	FAM13A	NM_014883	Body					TRUE				NA
cg10020520	0.0641058	0.00570477	11.2372	2.67634e-29	0.0279955	0.00700521	3.99639	6.43169e-05	0.0497071	0.00442352	11.237	2.68355e-29	0.000339438	0.0497071	0.00442352	4.44462e-26	37	16	30976186	16	30883687	R			NA	NA	SETD1A	NM_014712	Body					NA	16:30883530-30883820			NA
cg05414903	0.0629116	0.00596395	10.5486	5.15333e-26	0.0407718	0.00945505	4.31218	1.61656e-05	0.05661	0.0050443	11.2226	3.15894e-29	0.14069	0.05661	0.0050443	5.21261e-26	37	17	76573574	17	74085169	R			NA	NA	DNAH17	NM_173628	TSS200					NA				NA
cg17082719	0.0736262	0.00710565	10.3616	3.70575e-25	0.0474646	0.00985196	4.81779	1.4516e-06	0.064674	0.00576308	11.2221	3.17566e-29	0.0983445	0.064674	0.00576308	5.22086e-26	37	8	144896176	8	144968164	F			NA	NA	SCRIB;SCRIB;MIR937	NM_015356;NM_182706;NR_030633	Body;Body;TSS1500	chr8:144897283-144898354	N_Shore			NA				NA
cg19233405	0.0626133	0.00575747	10.8751	1.51437e-27	0.0317458	0.00743862	4.2677	1.97499e-05	0.0510492	0.004553	11.2122	3.55258e-29	0.00458862	0.0510492	0.004553	5.81905e-26	37	1	154988721	1	153255345	F			NA	NA	ZBTB7B	NM_015872	Body	chr1:154989749-154990234	N_Shore			NA		1:154988504-154988900	Promoter_Associated_Cell_type_specific	NA
cg16143049	0.0460921	0.0042396	10.8718	1.57056e-27	0.0234444	0.0055497	4.22444	2.39532e-05	0.0377459	0.00336902	11.2038	3.90487e-29	0.00520472	0.0377459	0.00336902	6.37266e-26	37	3	124768294	3	126250984	R			NA	NA	HEG1	NM_020733	Body					TRUE				NA
cg14096415	0.0633224	0.00620713	10.2016	1.951e-24	0.0429974	0.00858302	5.00959	5.45475e-07	0.0563428	0.00502968	11.202	3.98409e-29	0.15866	0.0563428	0.00502968	6.47822e-26	37	2	235891856	2	235556595	F			NA	NA	SH3BP4	NM_014521	5'UTR					TRUE				NA
cg08425796	0.0872382	0.00857568	10.1728	2.62383e-24	0.0682187	0.0141433	4.8234	1.41135e-06	0.0821254	0.00733298	11.1995	4.1025e-29	0.516263	0.0821254	0.00733298	6.6465e-26	37	22	50981121	22	49327987	R			NA	NA				chr22:50982570-50982994	N_Shore			NA		22:50980849-50981262	Unclassified_Cell_type_specific	NA
cg09797463	0.0581246	0.00593961	9.78593	1.29404e-22	0.0447286	0.00798191	5.60374	2.09773e-08	0.0533504	0.00476507	11.1961	4.25911e-29	0.403967	0.0533504	0.00476507	6.87522e-26	37	10	90995297	10	90985277	R			NA	NA	LIPA;LIPA	NM_001127605;NM_000235	Body;Body					TRUE				NA
cg01902845	0.0621419	0.00595556	10.4343	1.7295e-25	0.0354709	0.00714013	4.96782	6.77088e-07	0.0511993	0.00457347	11.1949	4.32114e-29	0.0163393	0.0511993	0.00457347	6.95016e-26	37	1	214170993	1	212237616	R			NA	NA	PROX1	NM_002763	Body					NA	1:212236997-212238160			NA
cg27229484	0.058524	0.00565422	10.3505	4.16268e-25	0.0514401	0.0120775	4.25916	2.05192e-05	0.0572505	0.00512082	11.18	5.11174e-29	0.868412	0.0572505	0.00512082	8.1922e-26	37	1	37947371	1	37719958	R			NA	NA	ZC3H12A	NM_025079	Body					NA	1:37719845-37719986			NA
cg23281529	0.0950947	0.00929382	10.232	1.42483e-24	0.0609018	0.012107	5.0303	4.89706e-07	0.0824166	0.00737216	11.1794	5.1415e-29	0.0813166	0.0824166	0.00737216	8.21036e-26	37	13	114823829	13	113841931	F			NA	NA	RASA3	NM_007368	Body					NA	13:113841858-113841964			NA
cg23731826	0.0606654	0.00566419	10.7103	9.10297e-27	0.0327459	0.00751923	4.35495	1.33099e-05	0.0505579	0.00452419	11.175	5.40375e-29	0.0123032	0.0505579	0.00452419	8.59833e-26	37	15	90371692	15	88172696	R			NA	NA								TRUE				TRUE
cg12119693	0.0521851	0.00435926	11.9711	5.03646e-33	0.00916393	0.00868462	1.05519	0.291338	0.0435271	0.003896	11.1723	5.57397e-29	5.54297e-05	0.0435271	0.003896	8.83762e-26	37	17	80581925	17	78175214	R			NA	NA	WDR45L	NM_019613	Body					NA	17:78174990-78175215			NA
cg13567986	0.0490406	0.00503311	9.74361	1.96449e-22	0.0366221	0.00646468	5.66496	1.47061e-08	0.044354	0.0039714	11.1684	5.82495e-29	0.317031	0.044354	0.0039714	9.18185e-26	37	1	38310056	1	38082643	R			TRUE	NA	MTF1	NM_005955	Body					NA				NA
cg13871900	0.0648287	0.00651195	9.95535	2.38983e-23	0.050159	0.00961461	5.21695	1.81892e-07	0.0602155	0.00539167	11.1682	5.8323e-29	0.450252	0.0602155	0.00539167	9.18185e-26	37	17	79235968	17	76850563	R			NA	NA	SLC38A10;SLC38A10	NM_001037984;NM_138570	Body;Body	chr17:79235486-79235751	S_Shore			NA	17:76849983-76850890	17:79235849-79235981	Gene_Associated_Cell_type_specific	NA
cg19637821	0.0687299	0.00628125	10.9421	7.25219e-28	0.0365912	0.0106999	3.41978	0.00062672	0.0604929	0.00541685	11.1676	5.87797e-29	0.0349148	0.0604929	0.00541685	9.22117e-26	37	12	133133572	12	131643645	R			NA	NA	FBRSL1	NM_001142641	Body	chr12:133135293-133135722	N_Shore			NA	12:131643529-131643660			NA
cg10606730	0.04002	0.00424931	9.41801	4.59738e-21	0.0345685	0.00572209	6.04125	1.52929e-09	0.0380823	0.0034115	11.1629	6.19341e-29	0.746384	0.0380823	0.0034115	9.68193e-26	37	1	22456024	1	22328611	R			NA	NA	WNT4	NM_030761	Body	chr1:22456023-22456225	Island			NA				NA
cg25761791	0.0954644	0.00985773	9.68422	3.51886e-22	0.082698	0.0148205	5.57998	2.4054e-08	0.0915487	0.00820789	11.1537	6.86587e-29	0.773204	0.0915487	0.00820789	1.06956e-25	37	19	3165800	19	3116800	R			NA	NA				chr19:3162841-3163161	S_Shelf			NA	19:3116650-3116978	19:3165796-3165951	Gene_Associated_Cell_type_specific	NA
cg04848343	0.0785549	0.00845935	9.28616	1.59953e-20	0.0757558	0.0123346	6.14172	8.16308e-10	0.0776595	0.00697632	11.1319	8.77741e-29	0.98264	0.0776595	0.00697632	1.36258e-25	37	19	4544095	19	4495095	R			NA	NA	SEMA6B	NM_032108	Body	chr19:4543407-4544578	Island			NA	19:4494389-4495533			NA
cg06912282	0.0590675	0.00555878	10.626	2.2564e-26	0.0327544	0.00754835	4.33928	1.42953e-05	0.0498151	0.00447602	11.1293	9.03216e-29	0.0194588	0.0498151	0.00447602	1.39726e-25	37	1	1563001	1	1552864	R			NA	NA	MIB2;MIB2;MIB2;MIB2;MIB2;MIB2	NM_001170687;NM_001170688;NM_080875;NM_001170689;NM_001170686;NR_033183	Body;Body;Body;Body;Body;Body	chr1:1563674-1564032	N_Shore			NA	1:1552565-1553073			NA
cg06876354	0.0520049	0.00475164	10.9446	7.05232e-28	0.0260343	0.00723196	3.59989	0.000318349	0.0441741	0.00397117	11.1237	9.62218e-29	0.0110678	0.0441741	0.00397117	1.48338e-25	37	2	121020189	2	120736659	F	rs76573046		NA	NA	RALB	NM_002881	5'UTR					TRUE				TRUE
cg01418351	0.0564006	0.00557333	10.1197	4.51663e-24	0.0395362	0.00805981	4.90535	9.32594e-07	0.0509452	0.00458409	11.1135	1.07867e-28	0.227423	0.0509452	0.00458409	1.65718e-25	37	4	1294432	4	1284432	F	rs56887292	rs73796072	NA	NA	MAEA;MAEA	NM_005882;NM_001017405	Body;Body					TRUE	4:1284346-1284784			NA
cg07769015	0.0570449	0.00578032	9.86882	5.68307e-23	0.0444289	0.00846412	5.24909	1.52852e-07	0.0530324	0.00477341	11.11	1.12197e-28	0.468819	0.0530324	0.00477341	1.71778e-25	37	8	142238770	8	142307952	F			NA	NA	SLC45A4	NM_001080431	TSS200	chr8:142237037-142237360	S_Shore			TRUE				NA
cg01919885	0.0975925	0.00942787	10.3515	4.12033e-25	0.0703176	0.0164491	4.27487	1.91248e-05	0.0908481	0.00817959	11.1067	1.16412e-28	0.355304	0.0908481	0.00817959	1.77621e-25	37	4	3365330	4	3335128	R			NA	NA	RGS12;RGS12	NM_198229;NM_002926	Body;Body	chr4:3365194-3365415	Island			NA	4:3334959-3335183			NA
cg27572072	0.0690084	0.00608292	11.3446	7.88784e-30	0.0274199	0.00810093	3.38479	0.00071233	0.0540138	0.00486426	11.1042	1.19659e-28	0.000218958	0.0540138	0.00486426	1.81951e-25	37	7	958244	7	924770	F	rs1534410		NA	NA	ADAP1	NM_006869	Body	chr7:959724-959959	N_Shore			NA				NA
cg07427438	0.0666376	0.00598382	11.1363	8.35197e-29	0.0292722	0.00821679	3.56249	0.000367359	0.0536887	0.0048371	11.0993	1.26361e-28	0.00116336	0.0536887	0.0048371	1.91489e-25	37	16	4819304	16	4759305	F			NA	NA				chr16:4816764-4817353	S_Shore			NA		16:4818276-4819331	Promoter_Associated	NA
cg09885622	0.0829341	0.0083472	9.93556	2.91519e-23	0.0648934	0.0127886	5.07432	3.88878e-07	0.0775444	0.00698999	11.0936	1.34705e-28	0.497699	0.0775444	0.00698999	2.03441e-25	37	5	1504991	5	1557991	F			NA	NA	LPCAT1	NM_024830	Body				CDMR	TRUE		5:1504894-1505105	Unclassified_Cell_type_specific	NA
cg18763629	0.0609531	0.00599587	10.1658	2.81663e-24	0.0411143	0.00853764	4.81565	1.46718e-06	0.0544004	0.00490673	11.0869	1.45265e-28	0.163978	0.0544004	0.00490673	2.18648e-25	37	4	1199037	4	1189037	R			NA	NA	LOC100130872;LOC100130872-SPON2	NR_024569;NR_033182	Body;Body	chr4:1202956-1203200	N_Shelf			NA				TRUE
cg03887528	0.0759287	0.00795787	9.54134	1.40999e-21	0.0591256	0.0102196	5.78552	7.22892e-09	0.069586	0.00627879	11.0827	1.52196e-28	0.431076	0.069586	0.00627879	2.2831e-25	37	2	231090531	2	230798775	F			NA	NA	SP140;SP140;SP140;SP140	NM_007237;NM_007237;NM_001005176;NM_001005176	5'UTR;1stExon;1stExon;5'UTR					NA		2:231090068-231091293	Promoter_Associated	NA
cg10183965	0.0640848	0.00620175	10.3333	4.97934e-25	0.0406904	0.00898322	4.5296	5.90952e-06	0.0565337	0.00510365	11.0771	1.6202e-28	0.100612	0.0565337	0.00510365	2.42231e-25	37	17	3824497	17	3771246	R			NA	NA				chr17:3827795-3828137	N_Shelf			NA	17:3771124-3771259			NA
cg21400802	0.0453771	0.00440701	10.2966	7.30055e-25	0.0232844	0.00429302	5.42379	5.8347e-08	0.0340414	0.00307513	11.0699	1.75608e-28	0.00158471	0.0340414	0.00307513	2.61668e-25	37	1	153312501	1	151579125	R			NA	NA	PGLYRP4	NM_020393	Body					NA		1:153312368-153312553	Unclassified_Cell_type_specific	NA
cg10460657	0.0628415	0.00685579	9.16619	4.90033e-20	0.0596172	0.00959775	6.21158	5.24532e-10	0.0617522	0.00557872	11.0692	1.76894e-28	0.963326	0.0617522	0.00557872	2.62705e-25	37	17	80560479	17	78153768	F	rs4822		NA	NA	FOXK2	NM_004514	3'UTR	chr17:80559025-80559450	S_Shore			NA	17:78153688-78154007			NA
cg23648810	0.0799442	0.00800003	9.99299	1.63577e-23	0.0614545	0.012518	4.90927	9.14167e-07	0.0745825	0.00674101	11.064	1.87582e-28	0.460929	0.0745825	0.00674101	2.77653e-25	37	10	30337992	10	30377998	F	rs73598342		NA	NA	KIAA1462	NM_020848	5'UTR					NA		10:30337871-30338036	Unclassified_Cell_type_specific	NA
cg12545949	0.0638385	0.0062625	10.1938	2.11423e-24	0.041005	0.0085453	4.79855	1.59822e-06	0.0558601	0.00505126	11.0586	1.99072e-28	0.0980249	0.0558601	0.00505126	2.93684e-25	37	6	71571446	6	71628167	R			NA	NA	SMAP1;SMAP1;B3GAT2	NM_021940;NM_001044305;NM_080742	3'UTR;3'UTR;Body					NA				NA
cg16554534	0.0487078	0.00512065	9.51204	1.86965e-21	0.0406161	0.00713052	5.69609	1.2259e-08	0.0459547	0.00415927	11.0487	2.22319e-28	0.653892	0.0459547	0.00415927	3.26897e-25	37	17	73238513	17	70750108	R		rs52809447	NA	NA	GGA3;GGA3	NM_014001;NM_138619	Body;Body					NA	17:70750032-70750119	17:73238499-73238946	Promoter_Associated_Cell_type_specific	NA
cg19529621	-0.080108	0.00858863	-9.32722	1.08689e-20	-0.0753616	0.0127173	-5.9259	3.106e-09	-0.0786213	0.00711752	-11.0462	2.28807e-28	0.953295	-0.0786213	0.00711752	3.35331e-25	37	12	2045722	12	1915983	R			NA	NA								TRUE				TRUE
cg27217148	0.0572648	0.00534164	10.7204	8.16066e-27	0.0279765	0.00633288	4.41765	9.97784e-06	0.0450896	0.00408312	11.0429	2.37183e-28	0.00193289	0.0450896	0.00408312	3.46466e-25	37	10	105111158	10	105101148	R			NA	TRUE	PCGF6;PCGF6	NM_001011663;NM_032154	TSS1500;TSS1500	chr10:105110265-105111008	S_Shore			NA		10:105110161-105111388	Promoter_Associated_Cell_type_specific	NA
cg25653947	0.0509547	0.00473522	10.7608	5.2715e-27	0.0350562	0.0130577	2.68472	0.00725901	0.0491069	0.00445155	11.0314	2.69575e-28	0.5194	0.0491069	0.00445155	3.92496e-25	37	8	144443217	8	144514592	F			NA	NA				chr8:144441870-144442438	S_Shore			NA	8:144514488-144514593	8:144442529-144443910	Unclassified_Cell_type_specific	NA
cg26918117	0.0530042	0.00551961	9.60289	7.77323e-22	0.0419787	0.00756854	5.54647	2.91502e-08	0.0491762	0.00445964	11.0269	2.83334e-28	0.500236	0.0491762	0.00445964	4.11186e-25	37	7	101603298	7	101390018	F			NA	NA	CUX1;CUX1;CUX1	NM_181500;NM_181552;NM_001913	Body;Body;Body					NA	7:101390014-101390102			NA
cg27437304	0.0833703	0.0075494	11.0433	2.36175e-28	0.0393122	0.0222792	1.76452	0.0776444	0.0788325	0.00715006	11.0254	2.88111e-28	0.173089	0.0788325	0.00715006	4.15591e-25	37	11	129992368	11	129497578	F	rs2298587		NA	NA	APLP2;APLP2;APLP2;APLP2;APLP2;APLP2	NR_024516;NR_024515;NM_001142276;NM_001642;NM_001142277;NM_001142278	Body;Body;Body;Body;Body;Body	chr11:129993524-129993797	N_Shore	low-CpG:129497349-129497587		NA				NA
cg01040749	0.0693645	0.00737585	9.40428	5.23871e-21	0.0725246	0.0125933	5.75898	8.46253e-09	0.0701717	0.00636455	11.0254	2.88236e-28	0.97683	0.0701717	0.00636455	4.15591e-25	37	10	134400440	10	134250430	R			NA	NA	INPP5A	NM_005539	Body					NA	10:134250320-134250497			NA
cg22941668	0.0616056	0.00577963	10.6591	1.58153e-26	0.0358795	0.0100338	3.57585	0.00034909	0.0551964	0.0050082	11.0212	3.02025e-28	0.0847545	0.0551964	0.0050082	4.34068e-25	37	5	148810180	5	148790373	F			NA	NA	MIR145;LOC728264	NR_029686;NR_027180	TSS200;Body					TRUE		5:148809741-148811204	Unclassified	TRUE
cg17208953	0.0587938	0.00618061	9.51262	1.85919e-21	0.0480832	0.00855496	5.62051	1.90394e-08	0.0551206	0.00500993	11.0023	3.72583e-28	0.597535	0.0551206	0.00500993	5.33752e-25	37	12	108054842	12	106578972	R			NA	NA								TRUE				NA
cg10944833	0.0500332	0.0048062	10.4101	2.22877e-25	0.0280109	0.0061772	4.53456	5.77224e-06	0.0417288	0.00379328	11.0007	3.79006e-28	0.0190904	0.0417288	0.00379328	5.41213e-25	37	6	17702460	6	17810439	R			NA	NA	NUP153	NM_005124	Body	chr6:17706292-17707339	N_Shelf			NA		6:17702014-17702482	Promoter_Associated	NA
cg10671066	0.0413101	0.00479357	8.61781	6.82477e-18	0.0327232	0.00471184	6.9449	3.78735e-12	0.0369428	0.0033603	10.9939	4.08793e-28	0.442192	0.0369428	0.0033603	5.81884e-25	37	1	160492861	1	158759485	F			NA	TRUE	SLAMF6	NM_052931	Body					NA				NA
cg05650911	0.0510158	0.0052292	9.75594	1.7398e-22	0.0361956	0.00678462	5.33495	9.55725e-08	0.0454928	0.00414176	10.9839	4.5662e-28	0.223875	0.0454928	0.00414176	6.47891e-25	37	11	63585213	11	63341789	F	rs73492257		NA	NA	C11orf84	NM_138471	Body	chr11:63580537-63581740	S_Shelf			NA				NA
cg06779856	0.0746984	0.00810088	9.22102	2.94297e-20	0.0550213	0.00889721	6.1841	6.24568e-10	0.0657796	0.00598997	10.9816	4.68433e-28	0.262602	0.0657796	0.00598997	6.62543e-25	37	11	33209645	11	33166221	R			NA	NA								TRUE				NA
cg07539709	0.0816209	0.00840156	9.71497	2.60336e-22	0.070494	0.0136777	5.15393	2.55077e-07	0.0785727	0.00715888	10.9756	5.00896e-28	0.786433	0.0785727	0.00715888	7.06216e-25	37	17	80545454	17	78138743	R		rs75883681	NA	NA	FOXK2	NM_004514	Body	chr17:80545433-80545658	Island			NA	17:78138688-78139218			NA
cg26080567	0.0684249	0.00700693	9.76532	1.58604e-22	0.0480832	0.00904722	5.3147	1.06835e-07	0.0607982	0.00553976	10.9749	5.04812e-28	0.205987	0.0607982	0.00553976	7.07867e-25	37	21	37536137	21	36458007	R			NA	NA	DOPEY2	NM_005128	TSS1500					NA				NA
cg02084118	0.0821721	0.0077451	10.6096	2.69016e-26	0.0444498	0.0113044	3.93208	8.42144e-05	0.0701215	0.00638932	10.9748	5.05245e-28	0.022618	0.0701215	0.00638932	7.07867e-25	37	7	971027	7	937553	F			NA	NA	ADAP1	NM_006869	Body	chr7:973189-973888	N_Shelf			NA	7:937524-937755			NA
cg23260578	0.0563505	0.00568777	9.90731	3.86907e-23	0.0426634	0.00870841	4.89911	9.6274e-07	0.0522577	0.00476204	10.9738	5.10736e-28	0.420717	0.0522577	0.00476204	7.13317e-25	37	14	20978830	14	20048670	F		rs77163096	NA	NA	RNASE10	NM_001012975	1stExon					NA				NA
cg10504000	0.0739855	0.00685519	10.7926	3.72959e-27	0.0358147	0.00940041	3.80991	0.000139018	0.0607337	0.00553884	10.9651	5.6267e-28	0.0045989	0.0607337	0.00553884	7.83395e-25	37	11	2402391	11	2358967	R			NA	NA	CD81	NM_004356	Body	chr11:2398223-2399598	S_Shelf			TRUE		11:2402256-2402475	Unclassified	NA
cg14827056	0.0512909	0.00514869	9.96194	2.23666e-23	0.0349469	0.00706426	4.947	7.53648e-07	0.0456209	0.00416084	10.9644	5.67008e-28	0.174138	0.0456209	0.00416084	7.86975e-25	37	8	141550539	8	141619721	R			NA	NA	EIF2C2;EIF2C2	NM_012154;NM_001164623	Body;Body					NA	8:141619721-141620609			NA
cg10967866	0.0765698	0.00777207	9.85191	6.72507e-23	0.0572955	0.0114702	4.99517	5.87847e-07	0.0705049	0.00643414	10.958	6.08609e-28	0.379995	0.0705049	0.00643414	8.42091e-25	37	10	134362164	10	134212154	F	rs78719720		NA	NA	INPP5A	NM_005539	Body	chr10:134360859-134361084	S_Shore			NA	10:134212116-134212178			NA
cg23606775	0.059203	0.0054848	10.794	3.67413e-27	0.0306772	0.00962025	3.18882	0.00142855	0.0522053	0.0047648	10.9564	6.18819e-28	0.0362354	0.0522053	0.0047648	8.53567e-25	37	1	9790616	1	9713203	R			NA	NA	CLSTN1;CLSTN1	NM_001009566;NM_014944	Body;Body	chr1:9790292-9790704	Island			NA	1:9712804-9714476			NA
cg07551060	0.0661466	0.00711223	9.30041	1.39904e-20	0.0525495	0.00890293	5.9025	3.58037e-09	0.0608496	0.0055568	10.9505	6.60872e-28	0.4907	0.0608496	0.0055568	9.0876e-25	37	10	121075316	10	121065306	F			NA	NA	GRK5	NM_005308	Body					TRUE		10:121075133-121075401	Unclassified	TRUE
cg15644413	0.0577651	0.00571557	10.1066	5.16357e-24	0.0408136	0.00907521	4.49726	6.88346e-06	0.0529509	0.00483633	10.9486	6.75123e-28	0.286773	0.0529509	0.00483633	9.25501e-25	37	1	36185939	1	35958526	R			NA	NA	C1orf216	NM_152374	TSS1500	chr1:36184248-36184774	S_Shore			NA				NA
cg00782708	0.0723203	0.00788153	9.17592	4.47739e-20	0.0575423	0.00944968	6.08934	1.1338e-09	0.0662575	0.00605262	10.9469	6.87416e-28	0.486187	0.0662575	0.00605262	9.39461e-25	37	2	44933278	2	44786782	F			NA	NA	C2orf34	NM_024766	Body					TRUE				NA
cg09018739	0.0624954	0.00621779	10.0511	9.08687e-24	0.0450605	0.0098536	4.573	4.80796e-06	0.0575302	0.0052584	10.9406	7.36902e-28	0.326413	0.0575302	0.0052584	1.00401e-24	37	16	57180107	16	55737608	R			NA	NA	CPNE2	NM_152727	Body					NA	16:55737602-55737696			NA
cg26021714	0.0522651	0.00545413	9.58267	9.45665e-22	0.0417935	0.00776333	5.38345	7.30708e-08	0.0488046	0.00446284	10.9358	7.7746e-28	0.543852	0.0488046	0.00446284	1.05604e-24	37	14	21424117	14	20493957	R			NA	NA	RNASE2	NM_002934	Body					NA				NA
cg01596292	0.0692541	0.00776577	8.91787	4.75358e-19	0.0761574	0.0120183	6.33677	2.34629e-10	0.0712874	0.00652258	10.9293	8.34619e-28	0.89014	0.0712874	0.00652258	1.13024e-24	37	8	101315505	8	101384681	R			NA	NA	RNF19A;RNF19A	NM_183419;NM_015435	5'UTR;TSS200					TRUE				NA
cg10881749	0.0576424	0.00652193	8.83824	9.72367e-19	0.0551316	0.00857282	6.43098	1.26788e-10	0.0567219	0.00519059	10.9278	8.48462e-28	0.973201	0.0567219	0.00519059	1.1455e-24	37	1	234792390	1	232859013	R			NA	NA								TRUE		1:234792361-234792498	Unclassified_Cell_type_specific	NA
cg26963146	0.0536835	0.00541572	9.91253	3.67222e-23	0.0371439	0.00756475	4.91013	9.10142e-07	0.048079	0.00440356	10.9182	9.43415e-28	0.205925	0.048079	0.00440356	1.26985e-24	37	8	141572044	8	141641226	R			NA	NA	EIF2C2;EIF2C2	NM_012154;NM_001164623	Body;Body					NA	8:141641155-141641532			NA
cg25221975	0.0831586	0.00855353	9.72214	2.42635e-22	0.071195	0.0141891	5.0176	5.23219e-07	0.0799698	0.00732544	10.9167	9.58956e-28	0.770504	0.0799698	0.00732544	1.28688e-24	37	3	13663444	3	13638445	F			NA	NA	FBLN2;FBLN2;FBLN2	NM_001165035;NM_001998;NM_001004019	Body;Body;Body					NA	3:13638379-13638540	3:13663122-13663621	Unclassified_Cell_type_specific	NA
cg23322122	0.0664809	0.00557099	11.9334	7.92626e-33	0.0166752	0.00755365	2.20756	0.0272747	0.048934	0.0044835	10.9142	9.8548e-28	7.68044e-07	0.048934	0.0044835	1.3185e-24	37	18	77269319	18	75370307	F	rs34587142		NA	NA	NFATC1;NFATC1;NFATC1;NFATC1	NM_006162;NM_172388;NM_172389;NM_172387	Body;Body;Body;Body	chr18:77270793-77271160	N_Shore			NA	18:75369553-75370502	18:77269194-77269365	Unclassified_Cell_type_specific	NA
cg07467649	0.0498836	0.0047667	10.465	1.25049e-25	0.0310909	0.0085303	3.64476	0.000267646	0.0454118	0.00416111	10.9134	9.94634e-28	0.15735	0.0454118	0.00416111	1.32676e-24	37	7	72856462	7	72494398	R			NA	NA	BAZ1B	NM_032408	3'UTR					NA				NA
cg06373240	0.0700608	0.00698346	10.0324	1.0983e-23	0.0487198	0.0106484	4.57531	4.75507e-06	0.0636425	0.00583965	10.8983	1.1739e-27	0.245535	0.0636425	0.00583965	1.56122e-24	37	19	30162566	19	34854406	R		rs79866438	NA	NA	PLEKHF1	NM_024310	5'UTR	chr19:30164768-30165556	N_Shelf			NA		19:30162169-30162994	Unclassified	TRUE
cg13300580	0.0479258	0.00435504	11.0047	3.62852e-28	0.0205417	0.00692072	2.96815	0.00299597	0.040158	0.00368597	10.8948	1.21992e-27	0.00366975	0.040158	0.00368597	1.61759e-24	37	1	27440539	1	27313126	F			NA	NA	SLC9A1	NM_003047	Body					NA	1:27312994-27313333			NA
cg07902156	0.0852595	0.00757432	11.2564	2.15412e-29	0.0185744	0.0205553	0.903629	0.366192	0.0772874	0.00710717	10.8746	1.5237e-27	0.00972326	0.0772874	0.00710717	2.0144e-24	37	5	1495284	5	1548284	F	rs7711887	rs7726123	NA	NA	LPCAT1	NM_024830	Body	chr5:1494853-1495287	Island			NA	5:1547887-1548318	5:1494867-1495821	Unclassified	NA
cg02520639	0.101304	0.00974186	10.3988	2.51028e-25	0.066576	0.0185914	3.581	0.000342281	0.0938226	0.00862898	10.873	1.55074e-27	0.254416	0.0938226	0.00862898	2.04409e-24	37	8	82021210	8	82183765	R			NA	NA	PAG1	NM_018440	5'UTR	chr8:82023855-82024483	N_Shelf			TRUE				NA
cg27123392	0.0690692	0.00737717	9.36257	7.78237e-21	0.0513798	0.00896639	5.73026	1.00274e-08	0.0619285	0.00569682	10.8707	1.58941e-27	0.313328	0.0619285	0.00569682	2.08888e-24	37	15	50570473	15	48357765	R			NA	NA	GABPB1;GABPB1	NM_016654;NM_005254	3'UTR;3'UTR					NA				NA
cg23128584	0.0860602	0.00915611	9.39921	5.49753e-21	0.0774372	0.0141682	5.46558	4.61395e-08	0.0835199	0.00769005	10.8608	1.77243e-27	0.877528	0.0835199	0.00769005	2.32256e-24	37	10	323649	10	313649	F			NA	NA	DIP2C	NM_014974	Body					NA	10:313625-313810			NA
cg26775538	0.0696687	0.00765948	9.09575	9.394e-20	0.068587	0.0115689	5.92856	3.056e-09	0.069339	0.00638658	10.857	1.84728e-27	0.996966	0.069339	0.00638658	2.41354e-24	37	19	815090	19	766090	R		rs351988	NA	NA	LPPR3	NM_024888	Body	chr19:814444-815238	Island	high-CpG:766088-766093		NA	19:765478-766738	19:814156-815760	Gene_Associated	NA
cg12116137	0.0988935	0.00976964	10.1225	4.389e-24	0.0636928	0.0145139	4.38841	1.14183e-05	0.0879174	0.0081046	10.8478	2.04172e-27	0.132126	0.0879174	0.0081046	2.65979e-24	37	17	1576449	17	1523199	R			NA	NA	PRPF8	NM_006445	Body					NA	17:1523165-1523482	17:1575497-1576830	Gene_Associated_Cell_type_specific	NA
cg10706013	0.0539948	0.00491863	10.9776	4.89684e-28	0.0216007	0.00516584	4.18145	2.89658e-05	0.0385914	0.00356219	10.8336	2.38513e-27	3.32149e-05	0.0385914	0.00356219	3.09541e-24	37	21	44104950	21	42978019	F		rs34599333	NA	NA	PDE9A;PDE9A;PDE9A;PDE9A;PDE9A;PDE9A;PDE9A;PDE9A;PDE9A;PDE9A;PDE9A;PDE9A;PDE9A;PDE9A;PDE9A;PDE9A;PDE9A;PDE9A;PDE9A;PDE9A	NM_001001582;NM_001001568;NM_001001573;NM_001001567;NM_001001578;NM_002606;NM_001001580;NM_001001579;NM_001001581;NM_001001571;NM_001001584;NM_001001576;NM_001001585;NM_001001574;NM_001001572;NM_001001569;NM_001001570;NM_001001577;NM_001001583;NM_001001575	Body;Body;5'UTR;Body;Body;Body;5'UTR;5'UTR;Body;Body;5'UTR;5'UTR;5'UTR;Body;5'UTR;Body;Body;Body;Body;Body	chr21:44105237-44105532	N_Shore			NA		21:44103594-44105175	Unclassified_Cell_type_specific	TRUE
cg25574849	0.0723244	0.00762605	9.48387	2.45031e-21	0.0698561	0.0133343	5.23885	1.61581e-07	0.0717161	0.00661988	10.8334	2.39001e-27	0.987173	0.0717161	0.00661988	3.09541e-24	37	11	118269825	11	117775035	F			NA	NA	UBE4A	NM_004788	3'UTR	chr11:118272261-118272546	N_Shelf			NA		11:118269499-118269963	Gene_Associated_Cell_type_specific	NA
cg13586051	0.0524732	0.00601843	8.71876	2.81257e-18	0.0475477	0.00737142	6.45027	1.11651e-10	0.0505031	0.00466195	10.833	2.40033e-27	0.874632	0.0505031	0.00466195	3.09976e-24	37	3	58200471	3	58175511	R			NA	NA	DNASE1L3	NM_004944	TSS200					NA		3:58200233-58200942	Unclassified_Cell_type_specific	NA
cg11589287	0.062733	0.00712267	8.80751	1.27952e-18	0.0580391	0.00920599	6.30449	2.89152e-10	0.0609753	0.00563341	10.8239	2.65325e-27	0.921905	0.0609753	0.00563341	3.41648e-24	37	8	1905343	8	1892750	R			NA	NA	ARHGEF10	NM_014629	Body					TRUE	8:1892437-1892848			NA
cg21271945	0.0595322	0.00607438	9.80055	1.11979e-22	0.0449272	0.00941507	4.77184	1.82555e-06	0.0552396	0.00510425	10.8223	2.6994e-27	0.427607	0.0552396	0.00510425	3.46589e-24	37	1	2080081	1	2069941	R			NA	NA	PRKCZ;PRKCZ;PRKCZ	NM_001033581;NM_001033582;NM_002744	Body;Body;Body	chr1:2082314-2082529	N_Shelf			NA		1:2080000-2080865	Promoter_Associated_Cell_type_specific	NA
cg01141721	0.0669524	0.00661895	10.1153	4.72748e-24	0.0511871	0.012814	3.99464	6.47925e-05	0.0636319	0.00588074	10.8204	2.75606e-27	0.55022	0.0636319	0.00588074	3.52846e-24	37	20	36010619	20	35444033	F	rs3078007	rs5841263	NA	NA	SRC;SRC	NM_198291;NM_005417	5'UTR;5'UTR	chr20:36012595-36013439	N_Shore			NA				NA
cg12573002	0.0576187	0.00587134	9.81354	9.84499e-23	0.0373259	0.0074116	5.03615	4.74994e-07	0.0497942	0.00460225	10.8195	2.78173e-27	0.0999593	0.0497942	0.00460225	3.55113e-24	37	6	31560624	6	31668603	F	rs56336924		NA	NA	NCR3;NCR3;NCR3;NCR3;NCR3;NCR3	NM_001145466;NM_001145467;NM_001145467;NM_147130;NM_001145466;NM_147130	5'UTR;1stExon;5'UTR;1stExon;1stExon;5'UTR					NA		6:31560532-31561108	Unclassified	NA
cg02083676	0.0732096	0.00783848	9.33976	9.65507e-21	0.0604218	0.0109118	5.53727	3.07221e-08	0.0688569	0.00636619	10.816	2.89011e-27	0.635747	0.0688569	0.00636619	3.67894e-24	37	3	127311156	3	128793846	R			NA	NA				chr3:127308568-127310132	S_Shore			NA	3:128793841-128793882			NA
cg13408344	0.0573767	0.00584985	9.80824	1.03768e-22	0.0388712	0.00788291	4.93107	8.17805e-07	0.0508048	0.00469765	10.8149	2.92468e-27	0.169155	0.0508048	0.00469765	3.71234e-24	37	15	31631240	15	29418532	R			NA	NA	KLF13	NM_015995	Body					TRUE		15:31630825-31631396	Promoter_Associated_Cell_type_specific	TRUE
cg08973191	0.0695464	0.00765032	9.09065	9.8449e-20	0.0645191	0.0109958	5.86762	4.42105e-09	0.0679066	0.0062799	10.8133	2.97683e-27	0.931997	0.0679066	0.0062799	3.76781e-24	37	8	144894328	8	144966316	F			NA	NA	SCRIB;SCRIB	NM_015356;NM_182706	Body;Body	chr8:144894918-144895169	N_Shore			NA				NA
cg14016418	0.0588066	0.00587626	10.0075	1.41288e-23	0.0395303	0.0089699	4.407	1.04814e-05	0.0530181	0.00491541	10.7861	4.00388e-27	0.198752	0.0530181	0.00491541	5.05339e-24	37	2	65065975	2	64919479	R		rs78273872	NA	NA								TRUE				TRUE
cg09455342	0.0692513	0.00764512	9.05824	1.32575e-19	0.0700338	0.0119651	5.85317	4.82299e-09	0.0694782	0.00644233	10.7846	4.06885e-27	0.998482	0.0694782	0.00644233	5.12089e-24	37	17	80346849	17	77940138	F			NA	NA				chr17:80346597-80347050	Island			NA	17:77939765-77940364			NA
cg09660810	0.0507087	0.00506753	10.0066	1.42591e-23	0.0318002	0.0070325	4.52189	6.12908e-06	0.0442462	0.00411133	10.762	5.20267e-27	0.0926214	0.0442462	0.00411133	6.51157e-24	37	12	132270673	12	130836626	F			NA	NA	SFRS8	NM_004592	Body					NA	12:130836589-130836789			NA
cg22185977	0.0952214	0.00984345	9.67358	3.90471e-22	0.0612835	0.0117641	5.20938	1.89476e-07	0.0812454	0.00754929	10.762	5.20306e-27	0.0865007	0.0812454	0.00754929	6.51157e-24	37	5	1518133	5	1571133	F			NA	NA	LPCAT1	NM_024830	Body					NA	5:1570988-1571228			NA
cg07438412	0.0562	0.00537165	10.4623	1.28661e-25	0.0285798	0.00719462	3.97238	7.11586e-05	0.0463141	0.00430429	10.76	5.31844e-27	0.00881352	0.0463141	0.00430429	6.63733e-24	37	14	105852272	14	104923317	F		rs76498547	NA	NA	PACS2;PACS2	NM_015197;NM_001100913	Body;Body	chr14:105851751-105851987	S_Shore			NA				NA
cg16606773	0.0658622	0.00579532	11.3647	6.26697e-30	0.0218323	0.00715974	3.04932	0.0022936	0.0484336	0.00450459	10.7521	5.79549e-27	1.09281e-05	0.0484336	0.00450459	7.21247e-24	37	20	19955806	20	19903806	R			NA	NA	RIN2	NM_018993	Body	chr20:19955536-19956034	Island			NA	20:19903537-19904385			TRUE
cg20754708	0.0606376	0.00617195	9.8247	8.81381e-23	0.0414108	0.00877995	4.71652	2.39909e-06	0.0542788	0.00504923	10.7499	5.93117e-27	0.200944	0.0542788	0.00504923	7.36077e-24	37	3	193419842	3	194902536	F	rs80171537	rs79343975	NA	NA								TRUE				NA
cg24894783	0.0634603	0.00674579	9.4074	5.08558e-21	0.0529327	0.0100682	5.2574	1.46106e-07	0.0601986	0.00560418	10.7417	6.48154e-27	0.685714	0.0601986	0.00560418	8.02145e-24	37	5	10577031	5	10630031	R			NA	NA	ANKRD33B	NM_001164440	Body					TRUE				NA
cg20627754	0.0698233	0.0074756	9.34016	9.61908e-21	0.0624225	0.0117192	5.32653	1.00109e-07	0.0676828	0.0063025	10.739	6.67355e-27	0.867853	0.0676828	0.0063025	8.2362e-24	37	2	232582394	2	232290638	R			NA	NA								TRUE		2:232581964-232582421	Unclassified_Cell_type_specific	NA
cg10702418	0.0541482	0.00555435	9.74879	1.86682e-22	0.03761	0.00780677	4.81762	1.45284e-06	0.0485901	0.00452576	10.7363	6.87225e-27	0.225425	0.0485901	0.00452576	8.458e-24	37	7	157090031	7	156782792	F			NA	NA				chr7:157092597-157093535	N_Shelf			NA	7:156782737-156782974	7:157089930-157090213	Unclassified_Cell_type_specific	NA
cg05830425	0.0550325	0.00668796	8.22859	1.89426e-16	0.0588767	0.00853615	6.89733	5.29877e-12	0.0564947	0.00526456	10.7311	7.26971e-27	0.939101	0.0564947	0.00526456	8.92251e-24	37	13	21654356	13	20552356	R			NA	NA								TRUE				TRUE
cg08841257	0.0554245	0.00526703	10.5229	6.77414e-26	0.026655	0.00670507	3.97535	7.02748e-05	0.0444463	0.00414193	10.7308	7.29531e-27	0.00337121	0.0444463	0.00414193	8.92934e-24	37	8	10191002	8	10228412	F			NA	NA	MSRA;MSRA;MSRA	NM_001135671;NM_001135670;NM_012331	Body;Body;Body	chr8:10191940-10192620	N_Shore			TRUE		8:10190810-10191171	Unclassified	NA
cg16624482	0.0677345	0.00677032	10.0046	1.45457e-23	0.0453142	0.0106396	4.25901	2.05333e-05	0.0612726	0.00571194	10.7271	7.5937e-27	0.205905	0.0612726	0.00571194	9.2691e-24	37	21	43548126	21	42421195	R			NA	NA	UMODL1;UMODL1	NM_173568;NM_001004416	Body;Body	chr21:43547871-43548089	S_Shore			NA	21:42421100-42421196			NA
cg07223106	0.0582101	0.00610596	9.53333	1.52315e-21	0.0375768	0.0069727	5.38913	7.0801e-08	0.0492549	0.00459362	10.7225	7.9857e-27	0.0839067	0.0492549	0.00459362	9.72096e-24	37	1	233155919	1	231222542	R			NA	NA	PCNXL2	NM_014801	Body					TRUE				NA
cg12940993	0.0628551	0.00595465	10.5556	4.78347e-26	0.0325219	0.0102779	3.16427	0.00155475	0.0552321	0.00515237	10.7197	8.22294e-27	0.0383642	0.0552321	0.00515237	9.98247e-24	37	14	21271148	14	20340988	F	rs78426213		NA	NA	RNASE1;RNASE1;RNASE1;RNASE1	NM_198235;NM_198234;NM_198232;NM_002933	TSS200;TSS200;TSS1500;TSS200					NA				NA
cg11609556	0.0739968	0.00744627	9.93743	2.86123e-23	0.0442514	0.00936418	4.7256	2.29433e-06	0.0624742	0.00582822	10.7192	8.26725e-27	0.045468	0.0624742	0.00582822	1.0009e-23	37	17	79006044	17	76620639	R	rs4969349		NA	NA	FLJ90757	NR_026857	Body	chr17:79006584-79006835	N_Shore			NA	17:76620617-76620762			NA
cg18535415	0.0518082	0.00458873	11.2903	1.4653e-29	0.0172946	0.00598775	2.88833	0.00387294	0.0390382	0.0036422	10.7183	8.35156e-27	2.84997e-05	0.0390382	0.0036422	1.00837e-23	37	1	200983238	1	199249861	F			NA	NA	KIF21B	NM_017596	Body					NA	1:199249822-199249985			NA
cg06419268	0.0618051	0.00652337	9.47441	2.68267e-21	0.0493032	0.00963653	5.11628	3.11618e-07	0.0578764	0.00540202	10.7139	8.76376e-27	0.561527	0.0578764	0.00540202	1.05528e-23	37	1	206879950	1	204946573	R			NA	NA	MAPKAPK2;MAPKAPK2	NM_032960;NM_004759	Body;Body					TRUE		1:206879731-206879985	Unclassified_Cell_type_specific	TRUE
cg14364797	0.0789083	0.00778186	10.14	3.6698e-24	0.0498441	0.0125392	3.97506	7.03602e-05	0.0708268	0.00661203	10.7118	8.95999e-27	0.1438	0.0708268	0.00661203	1.0748e-23	37	9	132651576	9	131691397	R			NA	NA	FNBP1	NM_015033	3'UTR	chr9:132652350-132652715	N_Shore			TRUE		9:132649653-132651607	Promoter_Associated	NA
cg25027367	0.0681491	0.0077029	8.8472	8.97449e-19	0.0652723	0.0108019	6.04266	1.51596e-09	0.0671793	0.00627161	10.7117	8.97415e-27	0.976766	0.0671793	0.00627161	1.0748e-23	37	17	63100218	17	60530680	R			NA	NA				chr17:63096756-63097000	S_Shelf			NA				NA
cg07248223	0.0841864	0.00866382	9.71701	2.55169e-22	0.0591914	0.0123334	4.79929	1.5923e-06	0.0759277	0.00708944	10.71	9.13971e-27	0.252829	0.0759277	0.00708944	1.09169e-23	37	17	38717275	17	35970801	F			NA	NA	CCR7	NM_001838	Body					NA	17:35970726-35970833	17:38715911-38717621	Promoter_Associated	NA
cg26959655	0.0590373	0.00633148	9.32442	1.11597e-20	0.0396245	0.00701729	5.64669	1.63564e-08	0.0503256	0.00470084	10.7057	9.57476e-27	0.121315	0.0503256	0.00470084	1.1406e-23	37	8	103379529	8	103448705	R			NA	NA	UBR5	NM_015902	Body					TRUE				NA
cg01212284	0.0560258	0.00633521	8.84356	9.27177e-19	0.0539511	0.00896878	6.01544	1.79403e-09	0.0553352	0.00517449	10.6938	1.08768e-26	0.982309	0.0553352	0.00517449	1.29225e-23	37	3	182814959	3	184297653	R		rs71629974	NA	NA	MCCC1	NM_020166	Body	chr3:182816771-182817455	N_Shore			NA				NA
cg03440799	0.0645703	0.00698444	9.24488	2.35497e-20	0.0551731	0.0102058	5.40607	6.44222e-08	0.0615729	0.0057639	10.6825	1.22899e-26	0.749237	0.0615729	0.0057639	1.45626e-23	37	1	179334176	1	177600799	R			NA	NA	C1orf125;C1orf125	NM_182766;NM_144696	TSS1500;TSS1500	chr1:179334794-179335338	N_Shore			NA				NA
cg00934037	0.069893	0.00667705	10.4676	1.21642e-25	0.0334659	0.00833732	4.01398	5.97024e-05	0.0556588	0.00521171	10.6796	1.26853e-26	0.00298219	0.0556588	0.00521171	1.49912e-23	37	1	100889672	1	100662260	F			NA	NA	CDC14A;CDC14A;CDC14A	NM_003672;NM_033312;NM_033313	Body;Body;Body					NA		1:100889670-100889944	Promoter_Associated_Cell_type_specific	NA
cg07243202	0.0644133	0.0072873	8.83912	9.64751e-19	0.0624285	0.0104171	5.9929	2.06134e-09	0.0637611	0.00597124	10.678	1.28968e-26	0.987886	0.0637611	0.00597124	1.52008e-23	37	8	134315520	8	134384702	R			NA	NA								TRUE		8:134315263-134315829	Unclassified_Cell_type_specific	NA
cg08400424	0.0598656	0.00650211	9.2071	3.35055e-20	0.0365455	0.00609023	6.00067	1.96503e-09	0.0474436	0.00444493	10.6737	1.35208e-26	0.0325177	0.0474436	0.00444493	1.58943e-23	37	5	142357042	5	142337226	F			NA	NA	ARHGAP26;ARHGAP26	NM_015071;NM_001135608	Body;Body					TRUE				NA
cg26633373	0.0523148	0.00507091	10.3166	5.92563e-25	0.0320778	0.00975972	3.28675	0.0010135	0.048013	0.00449978	10.6701	1.4052e-26	0.184008	0.048013	0.00449978	1.64753e-23	37	19	54377836	19	59069648	R			NA	NA	MYADM;MYADM;MYADM;MYADM;MYADM	NM_001020821;NM_001020820;NM_001020819;NM_001020818;NM_138373	3'UTR;3'UTR;3'UTR;3'UTR;3'UTR	chr19:54377172-54377441	S_Shore			NA		19:54377474-54378129	Unclassified_Cell_type_specific	NA
cg22100563	0.060828	0.00653491	9.30817	1.30055e-20	0.056443	0.010828	5.21268	1.86134e-07	0.0596573	0.00559493	10.6627	1.52067e-26	0.941664	0.0596573	0.00559493	1.77823e-23	37	20	62505188	20	61975632	R			NA	NA	TPD52L2;TPD52L2;TPD52L2;TPD52L2;TPD52L2;TPD52L2	NM_199361;NM_199362;NM_199359;NM_199363;NM_199360;NM_003288	Body;Body;Body;Body;Body;Body	chr20:62509163-62509369	N_Shelf			NA				TRUE
cg19942083	0.0865387	0.00798899	10.8322	2.42147e-27	0.0351161	0.0126653	2.77263	0.00556057	0.0719022	0.00675704	10.6411	1.91911e-26	0.00274961	0.0719022	0.00675704	2.23827e-23	37	12	7070562	12	6940823	R			NA	NA								TRUE	12:6940819-6941051	12:7069947-7071841	Promoter_Associated	NA
cg13525276	0.0906482	0.00942313	9.61975	6.59893e-22	0.0603716	0.0121975	4.9495	7.44051e-07	0.0793321	0.00745704	10.6385	1.97175e-26	0.145261	0.0793321	0.00745704	2.29367e-23	37	14	81426012	14	80495765	F			NA	NA	TSHR;TSHR;TSHR	NM_001018036;NM_001142626;NM_000369	Body;Body;Body					NA		14:81425690-81426151	Unclassified	NA
cg01135648	0.0546017	0.00607806	8.98341	2.625e-19	0.0457908	0.00797174	5.74414	9.23879e-09	0.0513626	0.00483341	10.6266	2.24169e-26	0.679596	0.0513626	0.00483341	2.60089e-23	37	4	41983611	4	41678368	R			NA	NA	DCAF4L1	NM_001029955	TSS200	chr4:41983922-41984183	N_Shore			NA				NA
cg24431966	0.0547042	0.00560347	9.76257	1.62975e-22	0.0402598	0.00916185	4.39429	1.11138e-05	0.050772	0.00478028	10.6211	2.37652e-26	0.404754	0.050772	0.00478028	2.75015e-23	37	17	79801787	17	77395076	R			NA	NA	P4HB	NM_000918	3'UTR	chr17:79804259-79804488	N_Shelf			NA	17:77394851-77395279			NA
cg23499749	0.0508597	0.00545221	9.32828	1.07605e-20	0.0400061	0.00768856	5.20333	1.95746e-07	0.0472281	0.00444746	10.6191	2.4287e-26	0.515308	0.0472281	0.00444746	2.80326e-23	37	2	113345365	2	113061836	R			NA	NA	CHCHD5	NM_032309	Body	chr2:113341684-113342453	S_Shelf			NA				NA
cg14184907	0.0394736	0.00374742	10.5336	6.05019e-26	0.0175928	0.004394	4.00382	6.23267e-05	0.0302601	0.00285129	10.6128	2.59946e-26	0.000763283	0.0302601	0.00285129	2.99261e-23	37	12	90257229	12	88781360	F			NA	NA								TRUE		12:90256489-90258134	Promoter_Associated	NA
cg23839180	0.0669722	0.00680049	9.84814	6.9822e-23	0.0422513	0.00942931	4.48085	7.43459e-06	0.0585136	0.00551567	10.6086	2.71783e-26	0.104272	0.0585136	0.00551567	3.12081e-23	37	2	16805111	2	16668592	F		rs35617735	NA	NA	FAM49A	NM_030797	5'UTR					TRUE				NA
cg08796391	0.0757819	0.00779419	9.72288	2.40876e-22	0.0543676	0.0121153	4.48753	7.20532e-06	0.0695134	0.00655487	10.6048	2.82951e-26	0.331265	0.0695134	0.00655487	3.2407e-23	37	7	2113395	7	2079921	R			NA	NA	MAD1L1;MAD1L1;MAD1L1	NM_003550;NM_001013837;NM_001013836	Body;Body;Body	chr7:2116367-2116781	N_Shelf			NA	7:2079698-2080086			NA
cg27229664	0.0586817	0.00565362	10.3795	3.07388e-25	0.0315319	0.0099034	3.18395	0.0014528	0.0520084	0.00490988	10.5926	3.22504e-26	0.058768	0.0520084	0.00490988	3.68423e-23	37	16	85096666	16	83654167	R		rs28678628	NA	NA	KIAA0513	NM_014732	5'UTR					TRUE				NA
cg04871472	0.0585833	0.00560771	10.4469	1.51358e-25	0.0295948	0.00925897	3.19634	0.00139183	0.0508036	0.00479657	10.5917	3.25784e-26	0.0277141	0.0508036	0.00479657	3.71219e-23	37	2	70268913	2	70122417	R			NA	NA								TRUE				NA
cg09306188	0.0848882	0.00884074	9.60193	7.84636e-22	0.0530977	0.0105703	5.02331	5.0788e-07	0.0718031	0.00678148	10.5881	3.38293e-26	0.0698702	0.0718031	0.00678148	3.84489e-23	37	16	4733253	16	4673254	F	rs78699679	rs61734739	NA	NA	MGRN1;MGRN1;MGRN1;MGRN1	NM_015246;NM_001142291;NM_001142290;NM_001142289	Body;Body;Body;Body	chr16:4731561-4731835	S_Shore			NA		16:4732655-4733320	Gene_Associated	TRUE
cg18625627	0.0803095	0.00841106	9.54808	1.32116e-21	0.0533462	0.0107019	4.98473	6.20495e-07	0.0700139	0.00661305	10.5872	3.41542e-26	0.140581	0.0700139	0.00661305	3.87194e-23	37	14	81426015	14	80495768	F			NA	NA	TSHR;TSHR;TSHR	NM_001018036;NM_001142626;NM_000369	Body;Body;Body					NA		14:81425690-81426151	Unclassified	NA
cg09924669	0.049484	0.00505729	9.78469	1.30997e-22	0.0308665	0.0067106	4.59966	4.23183e-06	0.0427403	0.00403879	10.5824	3.59471e-26	0.0859076	0.0427403	0.00403879	4.05707e-23	37	16	1593214	16	1533215	F			NA	NA	IFT140;TMEM204	NM_014714;NM_024600	Body;Body	chr16:1591813-1592107	S_Shore			NA	16:1533144-1533224	16:1593179-1594034	Promoter_Associated_Cell_type_specific	NA
cg22688564	0.0585958	0.00561478	10.436	1.69833e-25	0.029265	0.00887175	3.29867	0.000971437	0.0502075	0.00474444	10.5824	3.59694e-26	0.0201983	0.0502075	0.00474444	4.05707e-23	37	19	6271968	19	6222968	R		rs60158934	NA	NA	MLLT1	NM_005934	Body	chr19:6271959-6272176	Island			TRUE	19:6222837-6223303			TRUE
cg13747899	0.0414323	0.0040341	10.2705	9.56801e-25	0.0204965	0.0049323	4.15556	3.24486e-05	0.0330408	0.00312266	10.581	3.65131e-26	0.00452705	0.0330408	0.00312266	4.10799e-23	37	6	33171911	6	33279889	F			NA	NA	HSD17B8;SLC39A7;SLC39A7	NM_014234;NM_001077516;NM_006979	TSS1500;3'UTR;3'UTR	chr6:33172289-33172823	N_Shore			NA				NA
cg17122311	0.0520398	0.00564238	9.22302	2.88847e-20	0.0417916	0.0079631	5.24815	1.53633e-07	0.0486143	0.00460382	10.5596	4.58754e-26	0.576182	0.0486143	0.00460382	5.14833e-23	37	16	28517278	16	28424779	F			NA	TRUE	IL27	NM_145659	Body					NA				NA
cg16158027	0.0664	0.00725004	9.15856	5.25928e-20	0.0671434	0.0127934	5.24829	1.53521e-07	0.0665807	0.0063076	10.5556	4.78443e-26	0.998723	0.0665807	0.0063076	5.3558e-23	37	2	196520930	2	196229175	F	rs34553587		NA	NA	SLC39A10;SLC39A10	NM_001127257;NM_020342	TSS1500;TSS1500	chr2:196521555-196522950	N_Shore			NA				NA
cg04011995	0.0535484	0.00547474	9.781	1.35865e-22	0.0350191	0.00799567	4.37976	1.1881e-05	0.0476341	0.00451728	10.5449	5.3656e-26	0.160714	0.0476341	0.00451728	5.99132e-23	37	1	41326317	1	41098904	R			NA	NA				chr1:41326949-41328285	N_Shore			NA				NA
cg08059112	0.065073	0.00627957	10.3626	3.66664e-25	0.0315505	0.00847807	3.72142	0.000198108	0.0531973	0.00504613	10.5422	5.51992e-26	0.00642312	0.0531973	0.00504613	6.14823e-23	37	19	2294887	19	2245887	R			NA	NA	LINGO3	NM_001101391	5'UTR	chr19:2294886-2295101	Island			NA	19:2245859-2246093			TRUE
cg13984928	0.0701901	0.00804398	8.72579	2.64318e-18	0.0669334	0.011329	5.90816	3.45942e-09	0.0690986	0.00655881	10.5352	5.94413e-26	0.972904	0.0690986	0.00655881	6.60421e-23	37	17	3704574	17	3651323	F			NA	NA	ITGAE	NM_002208	TSS200					NA				NA
cg00504285	0.0573856	0.00586519	9.7841	1.31764e-22	0.0381837	0.00891007	4.28546	1.82365e-05	0.0515805	0.00489904	10.5287	6.37117e-26	0.19787	0.0515805	0.00489904	7.06106e-23	37	22	20019887	22	18399887	R			NA	NA	C22orf25;MIR185	NM_152906;NR_029706	5'UTR;TSS1500					NA		22:20019524-20019945	Unclassified_Cell_type_specific	NA
cg02661034	0.0667988	0.00635007	10.5194	7.0343e-26	0.0302185	0.00972255	3.10808	0.00188307	0.0558605	0.00531657	10.5069	8.03115e-26	0.0070028	0.0558605	0.00531657	8.87712e-23	37	5	1477269	5	1530269	F	rs31491		NA	NA	LPCAT1	NM_024830	Body					NA	5:1529940-1530720			NA
cg05612654	0.0584497	0.00606278	9.64076	5.37901e-22	0.0321931	0.00624904	5.15169	2.58155e-07	0.0457186	0.00435139	10.5067	8.04964e-26	0.0105979	0.0457186	0.00435139	8.87712e-23	37	6	2375895	6	2320894	F			NA	NA								NA	6:2320850-2320930			NA
cg19339902	0.0600714	0.00615875	9.75382	1.77659e-22	0.0392084	0.00905355	4.33072	1.48624e-05	0.0534712	0.00509223	10.5006	8.58693e-26	0.162812	0.0534712	0.00509223	9.44626e-23	37	4	8292261	4	8343161	F			NA	NA	HTRA3	NM_053044	Body					NA	4:8343088-8343286			NA
cg08271907	0.0626056	0.00714418	8.76317	1.89843e-18	0.0587837	0.0101499	5.79156	6.97346e-09	0.0613395	0.00584211	10.4995	8.67975e-26	0.953699	0.0613395	0.00584211	9.52485e-23	37	8	142250257	8	142319439	R			NA	NA								TRUE		8:142250196-142250304	Unclassified_Cell_type_specific	NA
cg02086839	0.0720713	0.00771196	9.34539	9.15484e-21	0.0622252	0.012956	4.80282	1.56445e-06	0.0694954	0.00662681	10.487	9.91329e-26	0.807974	0.0694954	0.00662681	1.08518e-22	37	8	144403439	8	144474814	R			NA	NA	TOP1MT	NM_052963	Body	chr8:144403266-144403524	Island			NA	8:144474483-144477654			NA
cg01994902	0.0419826	0.00432678	9.70297	2.92843e-22	0.0271443	0.00610747	4.44444	8.81199e-06	0.0370241	0.00353058	10.4867	9.94566e-26	0.140145	0.0370241	0.00353058	1.08605e-22	37	16	1576069	16	1516070	R			NA	NA	IFT140	NM_014714	Body	chr16:1574515-1574986	S_Shore			NA	16:1515871-1516255	16:1576064-1576331	Promoter_Associated_Cell_type_specific	NA
cg14587213	0.0797474	0.00771944	10.3307	5.11668e-25	0.0422284	0.0148575	2.84223	0.00447996	0.0717722	0.00685003	10.4776	1.09441e-25	0.081211	0.0717722	0.00685003	1.19216e-22	37	7	213703	7	308786	F	rs28433907	rs80327117	NA	NA	FAM20C	NM_020223	Body					NA	7:308714-308988			NA
cg14266248	0.0542892	0.00552864	9.81965	9.26679e-23	0.0335411	0.00791611	4.23707	2.26454e-05	0.0474869	0.00453263	10.4767	1.10558e-25	0.0993892	0.0474869	0.00453263	1.20139e-22	37	8	62606211	8	62768765	R			NA	NA	ASPH;ASPH;ASPH;ASPH;ASPH	NM_001164755;NM_004318;NM_032466;NM_001164756;NM_001164754	Body;Body;Body;Body;Body					TRUE				NA
cg01297806	0.051703	0.0057016	9.06816	1.21038e-19	0.0388509	0.00715784	5.42774	5.7072e-08	0.0467139	0.00445969	10.4747	1.12883e-25	0.372986	0.0467139	0.00445969	1.22367e-22	37	2	235949554	2	235614293	R			NA	NA	SH3BP4	NM_014521	Body	chr2:235951452-235951814	N_Shore			NA	2:235614217-235615191			NA
cg14938677	0.0453122	0.00483831	9.3653	7.58374e-21	0.0315524	0.00632249	4.99051	6.02206e-07	0.0402303	0.00384233	10.4703	1.18289e-25	0.224572	0.0402303	0.00384233	1.27916e-22	37	7	127231698	7	127018934	F			NA	NA	ARF5	NM_001662	3'UTR	chr7:127227758-127229039	S_Shelf			NA				NA
cg27230067	0.0527109	0.00550326	9.57814	9.88124e-22	0.0367262	0.00813777	4.51305	6.39015e-06	0.0476947	0.0045587	10.4624	1.28625e-25	0.266129	0.0476947	0.0045587	1.38756e-22	37	1	77933593	1	77706181	F			NA	NA	AK5;AK5	NM_174858;NM_012093	Body;Body					TRUE				NA
cg02117271	0.0454989	0.00491862	9.25033	2.23803e-20	0.0371235	0.00746879	4.97049	6.67846e-07	0.0429653	0.00410785	10.4593	1.32814e-25	0.644972	0.0429653	0.00410785	1.42929e-22	37	5	10618513	5	10671513	F			NA	NA	ANKRD33B	NM_001164440	Body					NA	5:10671423-10671646			NA
cg06527213	0.0501099	0.00492455	10.1755	2.55031e-24	0.0257897	0.00687035	3.75377	0.000174196	0.0418556	0.00400254	10.4573	1.35728e-25	0.0159405	0.0418556	0.00400254	1.45713e-22	37	15	86315211	15	84116215	R			NA	NA	KLHL25;MIR1276	NM_022480;NR_031682	5'UTR;TSS1500	chr15:86312153-86313047	S_Shelf			TRUE				NA
cg13583535	0.0536879	0.00521696	10.291	7.73295e-25	0.0240422	0.00564445	4.25944	2.04936e-05	0.0400301	0.00383117	10.4485	1.48816e-25	0.000588226	0.0400301	0.00383117	1.5938e-22	37	18	74768041	18	72897029	F			NA	NA	MBP;MBP	NM_001025100;NM_001025101	Body;Body	chr18:74770351-74770590	N_Shelf			TRUE		18:74768021-74768051	Promoter_Associated	NA
cg08759026	0.0515195	0.00568453	9.0631	1.26796e-19	0.0388454	0.00723773	5.36707	8.00271e-08	0.0466841	0.00447053	10.4426	1.58349e-25	0.387417	0.0466841	0.00447053	1.69183e-22	37	11	69061454	11	68818030	R			NA	NA	MYEOV	NM_138768	TSS200					TRUE				TRUE
cg12570716	0.0520931	0.00626889	8.30978	9.58811e-17	0.0528106	0.00836065	6.31656	2.67449e-10	0.0523513	0.00501557	10.4378	1.66715e-25	0.997646	0.0523513	0.00501557	1.77695e-22	37	10	3822379	10	3812379	R			NA	NA	KLF6;KLF6;KLF6;KLF6	NR_027653;NM_001160124;NM_001160125;NM_001300	Body;Body;Body;Body	chr10:3823789-3824017	N_Shore		RDMR	NA				NA
cg08703857	0.0663854	0.00706751	9.39304	5.82913e-21	0.0498714	0.010538	4.73253	2.21736e-06	0.061262	0.00586966	10.4371	1.6793e-25	0.428724	0.061262	0.00586966	1.78563e-22	37	7	2653651	7	2620177	F			NA	NA	IQCE;IQCE	NM_152558;NM_001100390	3'UTR;3'UTR				RDMR	TRUE	7:2620167-2620260			TRUE
cg06423617	0.0787477	0.00815848	9.65226	4.80832e-22	0.0604168	0.0147258	4.10279	4.08205e-05	0.0744426	0.00713642	10.4314	1.78308e-25	0.552767	0.0744426	0.00713642	1.89147e-22	37	7	6490427	7	6456952	R			NA	NA				chr7:6487306-6487750	S_Shelf			NA				NA
cg24277586	0.0547781	0.00522297	10.4879	9.81555e-26	0.0239108	0.00745849	3.20585	0.00134666	0.0446218	0.00427828	10.4299	1.81152e-25	0.00319537	0.0446218	0.00427828	1.91707e-22	37	3	52099561	3	52074601	F			NA	NA	C3orf74	NR_027331	TSS1500					NA				NA
cg02286380	0.0657399	0.00840947	7.81736	5.39438e-15	0.070727	0.0102298	6.91384	4.71711e-12	0.067751	0.00649621	10.4293	1.82215e-25	0.931542	0.067751	0.00649621	1.92375e-22	37	17	4621205	17	4567954	F			NA	NA	ARRB2;ARRB2	NM_004313;NM_199004	Body;Body					NA	17:4567954-4568012			NA
cg07933720	0.084401	0.00896427	9.41527	4.71858e-21	0.0559516	0.0115091	4.86151	1.16495e-06	0.0736587	0.00707217	10.4153	2.1113e-25	0.149336	0.0736587	0.00707217	2.22375e-22	37	4	77468187	4	77687211	R			NA	NA	SHROOM3	NM_020859	Body					TRUE				NA
cg16734795	0.0654195	0.00743452	8.79943	1.37515e-18	0.0617246	0.0110787	5.57149	2.52569e-08	0.0642722	0.00617333	10.4113	2.2024e-25	0.962378	0.0642722	0.00617333	2.31423e-22	37	19	47839187	19	52531027	R			NA	NA	GPR77	NM_018485	TSS1500					NA		19:47839064-47839306	Unclassified_Cell_type_specific	NA
cg00478884	0.0627604	0.00683741	9.17897	4.35234e-20	0.0585406	0.0119015	4.91877	8.70903e-07	0.0617132	0.00592867	10.4093	2.24899e-25	0.95384	0.0617132	0.00592867	2.35763e-22	37	14	20978888	14	20048728	R		rs75463308	NA	NA	RNASE10	NM_001012975	1stExon					NA				NA
cg19198358	0.051393	0.00553005	9.29341	1.4942e-20	0.0349332	0.00693483	5.03735	4.72018e-07	0.0449948	0.00432365	10.4067	2.31172e-25	0.178738	0.0449948	0.00432365	2.4177e-22	37	8	1725179	8	1712586	F	rs7006711	rs35679284	NA	NA	CLN8	NM_018941	Body					NA	8:1712509-1712590			NA
cg09298313	0.0552517	0.00638006	8.66005	4.71573e-18	0.0509788	0.00882745	5.77503	7.69375e-09	0.0537855	0.00517088	10.4016	2.43776e-25	0.925935	0.0537855	0.00517088	2.54354e-22	37	14	55569959	14	54639712	R			NA	NA								TRUE		14:55569674-55570161	Promoter_Associated	TRUE
cg23975840	0.0825501	0.00931311	8.86386	7.72916e-19	0.0772087	0.014181	5.44451	5.19476e-08	0.0809405	0.00778449	10.3977	2.54064e-25	0.951647	0.0809405	0.00778449	2.6447e-22	37	12	117042895	12	115527278	R			NA	NA								NA	12:115527237-115527314			NA
cg15059548	0.0559297	0.0059759	9.35921	8.0338e-21	0.0336991	0.00650811	5.17801	2.24265e-07	0.0457604	0.00440174	10.396	2.5866e-25	0.0422041	0.0457604	0.00440174	2.68627e-22	37	7	47344634	7	47311159	F			NA	NA	TNS3	NM_022748	Body			low-CpG:47311095-47311281		NA				NA
cg04094640	0.0571825	0.00608634	9.39521	5.71053e-21	0.035558	0.00709757	5.00989	5.44618e-07	0.0480192	0.00462022	10.3933	2.66111e-25	0.0689368	0.0480192	0.00462022	2.75722e-22	37	16	27237122	16	27144623	F			NA	NA	NSMCE1	NM_145080	Body					NA	16:27144589-27144768			NA
cg01028796	-0.075158	0.00832186	-9.0314	1.69492e-19	-0.0541668	0.0100552	-5.38693	7.16724e-08	-0.0666249	0.00641102	-10.3922	2.68957e-25	0.274383	-0.0666249	0.00641102	2.78024e-22	37	9	95525261	9	94565082	F		rs79087898	NA	NA	BICD2;BICD2	NM_015250;NM_001003800	Body;Body	chr9:95526459-95527825	N_Shore			NA		9:95525053-95525403	Promoter_Associated	NA
cg26303281	0.0484826	0.00470023	10.3149	6.0314e-25	0.0273074	0.0146261	1.86704	0.0618962	0.0465005	0.00447484	10.3915	2.70937e-25	0.386772	0.0465005	0.00447484	2.79423e-22	37	1	153515622	1	151782246	R		rs11486137	NA	NA	S100A5	NM_002962	TSS1500					TRUE				NA
cg14469436	0.0387663	0.00447769	8.65766	4.81564e-18	0.0367697	0.00640207	5.74341	9.27891e-09	0.0381105	0.00366928	10.3864	2.86067e-25	0.967871	0.0381105	0.00366928	2.94345e-22	37	3	127441359	3	128924049	R			TRUE	NA	MGLL;MGLL	NM_007283;NM_001003794	Body;Body					TRUE				NA
cg10615580	0.0666657	0.00701044	9.50948	1.91616e-21	0.0471248	0.0106131	4.44026	8.9851e-06	0.0607296	0.00584951	10.382	2.99439e-25	0.307244	0.0607296	0.00584951	3.07395e-22	37	17	79005548	17	76620143	F			NA	NA	FLJ90757	NR_026857	Body	chr17:79006584-79006835	N_Shore			NA	17:76619872-76620406			NA
cg16448702	0.0457329	0.00494099	9.25582	2.12584e-20	0.0353771	0.00730642	4.84192	1.28589e-06	0.0424832	0.00409295	10.3796	3.07072e-25	0.501957	0.0424832	0.00409295	3.14505e-22	37	2	234072980	2	233737052	F			NA	NA	INPP5D;INPP5D	NM_005541;NM_001017915	Body;Body					NA	2:233736758-233737058			NA
cg09452568	0.0649772	0.00672916	9.65606	4.63332e-22	0.0388153	0.00864931	4.48768	7.20042e-06	0.0551127	0.00531111	10.3769	3.15963e-25	0.0578636	0.0551127	0.00531111	3.22869e-22	37	5	54275198	5	54310955	R			NA	NA	ESM1;ESM1	NM_001135604;NM_007036	Body;Body					NA				NA
cg03821418	0.0507991	0.00507921	10.0014	1.50301e-23	0.027372	0.00710479	3.85262	0.000116862	0.0428755	0.00413193	10.3766	3.16697e-25	0.0273886	0.0428755	0.00413193	3.22879e-22	37	12	124859683	12	123425636	F			NA	NA	NCOR2;NCOR2	NM_006312;NM_001077261	Body;Body	chr12:124856556-124856801	S_Shelf			NA		12:124859553-124860371	Unclassified	NA
cg02050917	0.0583103	0.00629499	9.26298	1.98811e-20	0.0430042	0.00880378	4.88474	1.03563e-06	0.0531322	0.00512063	10.3761	3.18535e-25	0.367863	0.0531322	0.00512063	3.24011e-22	37	1	2173571	1	2163431	F			NA	NA	SKI	NM_003036	Body					NA		1:2173560-2173749	Unclassified_Cell_type_specific	NA
cg14392772	0.0697987	0.00750926	9.29501	1.47191e-20	0.0490153	0.0100047	4.89925	9.62036e-07	0.0623093	0.00600575	10.3749	3.22394e-25	0.251532	0.0623093	0.00600575	3.2719e-22	37	9	123666481	9	122706302	R			NA	NA	TRAF1	NM_005658	3'UTR					NA		9:123666229-123666879	Unclassified_Cell_type_specific	NA
cg14891022	0.0527928	0.00506842	10.416	2.09514e-25	0.0225739	0.00621654	3.63126	0.000282045	0.0407263	0.00392826	10.3675	3.48475e-25	0.000827418	0.0407263	0.00392826	3.52854e-22	37	22	37625461	22	35955407	R			NA	NA	RAC2	NM_002872	Body					TRUE		22:37625454-37626987	Promoter_Associated	TRUE
cg12845808	0.0532664	0.0052048	10.2341	1.39515e-24	0.0255604	0.00732367	3.49011	0.000482819	0.0439688	0.00424254	10.3638	3.62278e-25	0.00861314	0.0439688	0.00424254	3.66e-22	37	5	141338604	5	141318788	R			NA	TRUE	PCDH12;PCDH12	NM_016580;NM_016580	1stExon;5'UTR					NA				NA
cg25282976	0.0862855	0.00843091	10.2344	1.39019e-24	0.0553591	0.0288915	1.91611	0.0553515	0.0838586	0.00809335	10.3614	3.71412e-25	0.58981	0.0838586	0.00809335	3.74378e-22	37	17	79005047	17	76619642	F			NA	NA	FLJ90757	NR_026857	Body	chr17:79006584-79006835	N_Shore			NA	17:76619363-76619705			NA
cg02821342	0.0383018	0.00304598	12.5746	2.91417e-36	0.00643847	0.00301082	2.13845	0.0324806	0.0221852	0.00214129	10.3607	3.74406e-25	9.57234e-13	0.0221852	0.00214129	3.76544e-22	37	7	130793551	7	130444091	F	rs78453604		NA	NA	MKLN1;FLJ43663	NM_001145354;NR_015431	TSS1500;Body	chr7:130794689-130795032	N_Shore			NA		7:130793420-130793675	Promoter_Associated	NA
cg09502149	0.0567953	0.00608836	9.32852	1.07361e-20	0.0384733	0.00792225	4.85636	1.19564e-06	0.0499922	0.00482745	10.3558	3.93843e-25	0.186123	0.0499922	0.00482745	3.952e-22	37	1	43406792	1	43179379	R			NA	NA	SLC2A1	NM_006516	Body					TRUE				TRUE
cg01219924	0.0768786	0.00743145	10.345	4.4075e-25	0.0380689	0.0220574	1.7259	0.0843651	0.0729223	0.00704249	10.3546	3.98739e-25	0.249049	0.0729223	0.00704249	3.99214e-22	37	17	79004947	17	76619542	F	rs78484825		NA	NA	FLJ90757	NR_026857	Body	chr17:79006584-79006835	N_Shore			NA	17:76619363-76619705			NA
cg23770271	0.0505841	0.00538026	9.4018	5.36394e-21	0.0329858	0.00691928	4.76724	1.8677e-06	0.0439531	0.00424734	10.3484	4.25616e-25	0.133234	0.0439531	0.00424734	4.25168e-22	37	17	3704471	17	3651220	R		rs75053057	NA	NA	ITGAE;ITGAE	NM_002208;NM_002208	1stExon;5'UTR			low-CpG:3651209-3651247		NA				NA
cg13424923	0.0507202	0.0045169	11.229	2.93808e-29	0.0154875	0.0041082	3.7699	0.000163316	0.0314381	0.00303918	10.3443	4.44236e-25	5.88003e-08	0.0314381	0.00303918	4.42775e-22	37	2	65258738	2	65112242	F			NA	NA								TRUE		2:65258661-65258752	Unclassified_Cell_type_specific	NA
cg21121609	0.0473917	0.00458711	10.3315	5.07664e-25	0.0215956	0.00695114	3.10677	0.00189142	0.039566	0.00382861	10.3343	4.93012e-25	0.00825449	0.039566	0.00382861	4.90294e-22	37	19	7766960	19	7672960	F			NA	NA	FCER2;FCER2	NM_002002;NM_002002	1stExon;5'UTR					NA		19:7766576-7767346	Unclassified_Cell_type_specific	NA
cg14643399	0.0477401	0.0049047	9.73353	2.16929e-22	0.0301349	0.00759188	3.96935	7.20675e-05	0.0425558	0.00411974	10.3297	5.17039e-25	0.150017	0.0425558	0.00411974	5.13043e-22	37	13	44706965	13	43604965	F			NA	NA								TRUE				NA
cg22563987	0.0543835	0.00551094	9.86828	5.71386e-23	0.0359603	0.0105382	3.41239	0.00064397	0.0504272	0.00488349	10.326	5.3729e-25	0.301199	0.0504272	0.00488349	5.31953e-22	37	17	76130496	17	73642091	F			NA	NA	TMC8	NM_152468	Body	chr17:76127521-76128406	S_Shelf			NA	17:73641728-73642172	17:76129950-76131216	Promoter_Associated	TRUE
cg08764914	0.060679	0.00641626	9.45707	3.16694e-21	0.0384522	0.00826644	4.65161	3.29357e-06	0.0523227	0.00506861	10.3229	5.5527e-25	0.10479	0.0523227	0.00506861	5.48535e-22	37	5	79553422	5	79589178	F			NA	NA				chr5:79551369-79552294	S_Shore		RDMR	NA	5:79589023-79589399			TRUE
cg18136895	0.0504561	0.0061841	8.159	3.37801e-16	0.0509851	0.0080834	6.30738	2.83794e-10	0.0506514	0.0049116	10.3126	6.18065e-25	0.99865	0.0506514	0.0049116	6.09218e-22	37	15	74290733	15	72077786	F			NA	NA	PML;PML;PML;PML;PML;PML;PML;PML;PML	NM_033247;NM_033244;NM_002675;NM_033238;NM_033246;NM_033250;NM_033239;NM_033249;NM_033240	Body;Body;Body;Body;Body;Body;Body;Body;Body	chr15:74290344-74290760	Island			NA	15:72077516-72077813			NA
cg25808809	0.065685	0.00667643	9.83835	7.69649e-23	0.0387853	0.0102333	3.79011	0.00015058	0.0576536	0.00559161	10.3107	6.30166e-25	0.088623	0.0576536	0.00559161	6.19775e-22	37	13	114917199	13	113935301	R			NA	NA				chr13:114912875-114913457	S_Shelf			NA	13:113935243-113935425	13:114917192-114917442	Unclassified_Cell_type_specific	TRUE
cg02722672	0.0563763	0.00629893	8.95014	3.55018e-19	0.0490493	0.00952552	5.14926	2.61517e-07	0.0541472	0.00525408	10.3057	6.63781e-25	0.813974	0.0541472	0.00525408	6.51397e-22	37	4	2967106	4	2936904	F	rs79252276		NA	NA	GRK4;GRK4;GRK4	NM_001004057;NM_182982;NM_001004056	Body;Body;Body	chr4:2964459-2966014	S_Shore			NA	4:2936904-2937009			NA
cg14486857	-0.0514937	0.00549434	-9.37213	7.10805e-21	-0.0319242	0.00658264	-4.84976	1.23614e-06	-0.0434582	0.00421809	-10.3028	6.84297e-25	0.0739382	-0.0434582	0.00421809	6.70055e-22	37	11	977048	11	967048	F			NA	NA	AP2A2	NM_012305	Body	chr11:976949-977193	Island			TRUE	11:967036-967596	11:976845-977170	Unclassified_Cell_type_specific	TRUE
cg23059461	0.0553961	0.0058612	9.45133	3.34559e-21	0.0339119	0.00721496	4.70021	2.5989e-06	0.0468547	0.00454926	10.2994	7.0893e-25	0.0691931	0.0468547	0.00454926	6.92653e-22	37	10	72362694	10	72032700	R			NA	NA	PRF1;PRF1	NM_005041;NM_001083116	TSS200;TSS200	chr10:72360255-72360605	S_Shelf			NA		10:72361599-72363398	Unclassified_Cell_type_specific	NA
cg26161004	0.0603156	0.00602672	10.008	1.40533e-23	0.0319373	0.00893373	3.57491	0.000350348	0.0514401	0.00499616	10.2959	7.35133e-25	0.0312023	0.0514401	0.00499616	7.16682e-22	37	8	11413186	8	11450595	F	rs12550718	rs73195298	NA	NA	BLK	NM_001715	Body					NA	8:11450449-11450706			NA
cg04911669	0.077434	0.00840768	9.20991	3.2639e-20	0.0551785	0.0113756	4.8506	1.23087e-06	0.0695716	0.00676136	10.2896	7.8519e-25	0.290051	0.0695716	0.00676136	7.63812e-22	37	6	73697178	6	73753899	F			NA	NA	KCNQ5;KCNQ5;KCNQ5;KCNQ5;KCNQ5	NM_001160130;NM_001160133;NM_001160134;NM_019842;NM_001160132	Body;Body;Body;Body;Body					NA	6:73753809-73753993			NA
cg08468599	0.0613366	0.00618152	9.92258	3.32054e-23	0.0357143	0.0103563	3.44857	0.000563556	0.054606	0.00530788	10.2877	8.00527e-25	0.104706	0.054606	0.00530788	7.77035e-22	37	1	2182126	1	2171986	F			NA	NA	SKI	NM_003036	Body					NA	1:2171986-2172489			NA
cg13109911	0.0430502	0.00479821	8.97214	2.90816e-19	0.0344991	0.00672727	5.12825	2.92453e-07	0.0401669	0.00390638	10.2824	8.46159e-25	0.585403	0.0401669	0.00390638	8.19542e-22	37	1	160178210	1	158444834	F			NA	NA	PEA15	NM_003768	5'UTR	chr1:160175132-160175702	S_Shelf			TRUE				NA
cg03378645	0.0441393	0.00456158	9.67633	3.80114e-22	0.0273451	0.00684806	3.99312	6.52102e-05	0.0389778	0.00379643	10.267	9.92827e-25	0.124564	0.0389778	0.00379643	9.5951e-22	37	16	81659528	16	80217029	F			NA	NA	CMIP;CMIP	NM_030629;NM_198390	Body;Body					TRUE				TRUE
cg25075684	0.0635749	0.00679994	9.34932	8.82117e-21	0.0436442	0.00957068	4.5602	5.11042e-06	0.0568889	0.00554326	10.2627	1.03744e-24	0.236706	0.0568889	0.00554326	1.00046e-21	37	7	2933297	7	2899823	R			NA	NA								NA		7:2933177-2933417	Unclassified_Cell_type_specific	NA
cg16158874	0.0413982	0.00447613	9.24865	2.27353e-20	0.0329121	0.00723798	4.54715	5.43783e-06	0.0390505	0.00380696	10.2577	1.09318e-24	0.608257	0.0390505	0.00380696	1.05194e-21	37	19	46095562	19	50787402	F		rs75210312	NA	TRUE	GPR4	NM_005282	5'UTR	chr19:46094334-46095111	S_Shore		CDMR	NA				NA
cg19362478	0.0515887	0.00531927	9.69844	3.06142e-22	0.0319447	0.00819904	3.89616	9.77316e-05	0.0457697	0.00446242	10.2567	1.10416e-24	0.132663	0.0457697	0.00446242	1.0602e-21	37	1	42420460	1	42193047	R			NA	NA								TRUE				NA
cg08850169	0.0486967	0.00504627	9.65003	4.91391e-22	0.030775	0.00775438	3.96873	7.22571e-05	0.0433649	0.00422954	10.2529	1.14865e-24	0.153174	0.0433649	0.00422954	1.10056e-21	37	1	161171469	1	159438093	F			NA	NA	NDUFS2;NDUFS2	NM_004550;NM_001166159	5'UTR;TSS1500	chr1:161171809-161172256	N_Shore		RDMR	NA		1:161171343-161172645	Promoter_Associated	NA
cg26955845	0.0643673	0.00591022	10.8908	1.27453e-27	0.0206079	0.00744881	2.7666	0.00566435	0.0474615	0.00462987	10.2511	1.16956e-24	2.51825e-05	0.0474615	0.00462987	1.11818e-21	37	16	57680131	16	56237632	R			NA	NA	GPR56;GPR56;GPR56;GPR56;GPR56;GPR56;GPR56;GPR56	NM_001145773;NM_001145774;NM_005682;NM_001145771;NM_201525;NM_201524;NM_001145772;NM_001145770	5'UTR;5'UTR;5'UTR;5'UTR;5'UTR;5'UTR;5'UTR;5'UTR					TRUE				TRUE
cg11153071	0.0644238	0.0068828	9.36012	7.96453e-21	0.0459979	0.010411	4.41821	9.9523e-06	0.0588198	0.00574152	10.2446	1.25085e-24	0.336266	0.0588198	0.00574152	1.19335e-21	37	17	78748077	17	76362672	R			NA	NA	RPTOR;RPTOR	NM_001163034;NM_020761	Body;Body					NA	17:76362529-76362686			NA
cg25345722	0.0673899	0.00784942	8.58533	9.05729e-18	0.06064	0.0108168	5.60612	2.0691e-08	0.0650615	0.00635294	10.2412	1.29664e-24	0.880261	0.0650615	0.00635294	1.23438e-21	37	3	169656700	3	171139394	F			NA	NA	SAMD7	NM_182610	3'UTR					NA				NA
cg23092820	0.0471237	0.00486419	9.68788	3.39505e-22	0.0297243	0.00777944	3.82088	0.000132979	0.0422333	0.00412434	10.24	1.31227e-24	0.1656	0.0422333	0.00412434	1.2466e-21	37	1	153329512	1	151596136	F			NA	NA	S100A9	NM_002965	TSS1500					NA				NA
cg27583104	0.0466418	0.00544042	8.5732	1.00646e-17	0.0413581	0.00735213	5.62532	1.85164e-08	0.0447723	0.00437328	10.2377	1.34408e-24	0.84631	0.0447723	0.00437328	1.2741e-21	37	2	240299910	2	239964847	R		rs73104791	NA	NA	HDAC4	NM_006037	5'UTR					NA	2:239964721-239965098			NA
cg24408769	0.0782735	0.00849937	9.20933	3.28165e-20	0.0582348	0.012508	4.65582	3.22698e-06	0.0719436	0.00702993	10.2339	1.39789e-24	0.415635	0.0719436	0.00702993	1.32229e-21	37	6	15506085	6	15614064	R			NA	NA	JARID2	NM_004973	Body					NA	6:15613912-15614065			NA
cg03511957	0.0538321	0.00593183	9.07513	1.13543e-19	0.0394665	0.00798295	4.94385	7.65943e-07	0.0487218	0.00476127	10.233	1.41152e-24	0.352334	0.0487218	0.00476127	1.33236e-21	37	1	167765211	1	166031835	F			NA	NA								TRUE				NA
cg16045731	0.0477382	0.00531822	8.97636	2.79872e-19	0.0335852	0.0064738	5.18787	2.12718e-07	0.0420355	0.00410938	10.2291	1.46815e-24	0.240069	0.0420355	0.00410938	1.38289e-21	37	14	24777708	14	23847548	F			NA	NA	LTB4R2;CIDEB	NM_019839;NM_014430	TSS1500;5'UTR	chr14:24779874-24780932	N_Shelf			NA		14:24777116-24777720	Gene_Associated	NA
cg02176078	0.059237	0.00626822	9.45037	3.37621e-21	0.0455839	0.0112672	4.04571	5.2165e-05	0.0560102	0.00547762	10.2253	1.5281e-24	0.570837	0.0560102	0.00547762	1.43632e-21	37	11	1075679	11	1065679	F	rs72652891	rs72652890	NA	NA	MUC2	NM_002457	Body					NA	11:1065679-1065820			NA
cg23221723	0.0586304	0.00669461	8.75785	1.99011e-18	0.0538808	0.0102377	5.26299	1.4173e-07	0.0572077	0.005603	10.2102	1.78491e-24	0.927388	0.0572077	0.005603	1.67417e-21	37	8	22963367	8	23019312	R			NA	NA	TNFRSF10C	NM_003841	Body	chr8:22960384-22960927	S_Shelf			NA				NA
cg02464551	0.0595081	0.00602453	9.87764	5.20464e-23	0.0347596	0.0105842	3.28412	0.00102303	0.0534519	0.00523577	10.209	1.80727e-24	0.126848	0.0534519	0.00523577	1.69158e-21	37	2	232482571	2	232190815	F	rs4973454		NA	NA				chr2:232478359-232479925	S_Shelf			NA		2:232482522-232482665	Unclassified_Cell_type_specific	NA
cg01281601	0.0519059	0.00605937	8.56622	1.06938e-17	0.0560774	0.0100954	5.55477	2.77977e-08	0.0530107	0.00519538	10.2034	1.91383e-24	0.939168	0.0530107	0.00519538	1.78757e-21	37	16	15931190	16	15838691	F	rs74009457		NA	NA	MYH11;MYH11;MYH11;MYH11	NM_022844;NM_002474;NM_001040114;NM_001040113	Body;Body;Body;Body					NA				NA
cg21375204	0.0809168	0.00896509	9.02576	1.78456e-19	0.0721249	0.0150749	4.78442	1.71481e-06	0.0786197	0.00770546	10.2031	1.91998e-24	0.881937	0.0786197	0.00770546	1.78956e-21	37	7	73752935	7	73390871	R			NA	NA	CLIP2;CLIP2	NM_032421;NM_003388	Body;Body	chr7:73752819-73753343	Island			NA	7:73390838-73391265			NA
cg08280936	0.0427131	0.00446191	9.57283	1.04023e-21	0.023148	0.00508533	4.55192	5.31591e-06	0.0342027	0.00335393	10.1978	2.02785e-24	0.0152714	0.0342027	0.00335393	1.88616e-21	37	7	148981586	7	148612519	F	rs74885063		NA	NA	ZNF783	NR_015357	Body	chr7:148982079-148982675	N_Shore			TRUE		7:148981253-148982889	Promoter_Associated	TRUE
cg10755077	0.0477137	0.00463508	10.294	7.49707e-25	0.020321	0.00671652	3.02553	0.002482	0.0388767	0.00381486	10.1909	2.1784e-24	0.00357539	0.0388767	0.00381486	2.02196e-21	37	17	75318882	17	72830477	F	rs74890167		NA	NA	SEPT9;SEPT9;SEPT9	NM_001113492;NM_001113491;NM_006640	5'UTR;Body;Body					TRUE	17:72830176-72830483			TRUE
cg18518074	0.058866	0.00667901	8.81359	1.21205e-18	0.0539505	0.0105224	5.12721	2.94065e-07	0.0574543	0.00563896	10.1888	2.22449e-24	0.92517	0.0574543	0.00563896	2.06045e-21	37	11	64642316	11	64398892	R			NA	NA	EHD1	NM_006795	Body	chr11:64645429-64646566	N_Shelf		CDMR	NA				NA
cg01662869	0.0714282	0.00604634	11.8135	3.32561e-32	0.00765842	0.00864528	0.88585	0.375698	0.0504819	0.0049548	10.1885	2.23214e-24	1.16409e-08	0.0504819	0.0049548	2.06324e-21	37	16	4730410	16	4670411	R			NA	NA	MGRN1;MGRN1;MGRN1;MGRN1	NM_015246;NM_001142291;NM_001142290;NM_001142289	Body;Body;Body;Body	chr16:4730262-4730487	Island			TRUE	16:4670056-4670912			TRUE
cg03507593	0.0574868	0.00583826	9.84657	7.09197e-23	0.0314381	0.00877592	3.58231	0.000340566	0.0494953	0.00486088	10.1824	2.37699e-24	0.0471857	0.0494953	0.00486088	2.19259e-21	37	12	124939480	12	123505433	R			NA	NA	NCOR2;NCOR2	NM_006312;NM_001077261	Body;Body	chr12:124941314-124941584	N_Shore			NA	12:123505409-123505504			TRUE
cg16802439	0.0703908	0.00614183	11.4609	2.07365e-30	0.0097612	0.0094669	1.03109	0.3025	0.0524311	0.00515247	10.1759	2.54035e-24	5.39235e-07	0.0524311	0.00515247	2.33844e-21	37	16	88907184	16	87434685	R			NA	NA	GALNS	NM_000512	Body	chr16:88908433-88908698	N_Shore			NA	16:87434579-87434994	16:88907164-88907296	Unclassified_Cell_type_specific	NA
cg26578983	0.0633483	0.00757158	8.36659	5.93115e-17	0.0567887	0.00976831	5.81356	6.11572e-09	0.0608864	0.00598435	10.1743	2.58355e-24	0.868622	0.0608864	0.00598435	2.37329e-21	37	16	85075249	16	83632750	R			NA	NA	KIAA0513	NM_014732	5'UTR					NA	16:83632726-83632751			NA
cg24011073	0.0743983	0.0076459	9.73048	2.23527e-22	0.0434601	0.0117466	3.6998	0.000215768	0.0651913	0.00640801	10.1734	2.60618e-24	0.0874862	0.0651913	0.00640801	2.38915e-21	37	2	11917787	2	11835238	R			NA	NA	LPIN1	NM_145693	Body					NA	2:11834814-11835257			NA
cg16858211	0.0655414	0.00751652	8.71965	2.79053e-18	0.0645648	0.0123324	5.23539	1.64635e-07	0.0652769	0.00641832	10.1704	2.6879e-24	0.997716	0.0652769	0.00641832	2.45901e-21	37	7	36765349	7	36731874	F			NA	NA	AOAH	NM_001637	TSS1500					NA				NA
cg16417416	0.0632462	0.00618459	10.2264	1.50984e-24	0.0280438	0.0103962	2.69751	0.00698607	0.0540447	0.00531518	10.168	2.75572e-24	0.0144896	0.0540447	0.00531518	2.51589e-21	37	4	6284031	4	6334932	R			NA	NA	WFS1;WFS1	NM_006005;NM_001145853	Body;Body					TRUE				NA
cg25558617	0.0567233	0.00596519	9.50905	1.9242e-21	0.0422973	0.0112413	3.76268	0.000168102	0.0535536	0.00526926	10.1634	2.88825e-24	0.525973	0.0535536	0.00526926	2.6315e-21	37	8	128857923	8	128927105	F	rs28456278		NA	NA	PVT1	NR_003367	Body					TRUE				NA
cg10149296	0.0632495	0.00675588	9.36214	7.81369e-21	0.0460061	0.0110518	4.16278	3.14402e-05	0.0585588	0.0057642	10.159	3.02009e-24	0.412276	0.0585588	0.0057642	2.746e-21	37	2	20795912	2	20659393	R			TRUE	NA								NA		2:20795111-20796013	Unclassified_Cell_type_specific	NA
cg27293155	0.0643214	0.00662671	9.7064	2.83171e-22	0.0534251	0.0177802	3.00475	0.00265801	0.0629925	0.00620946	10.1446	3.50213e-24	0.847997	0.0629925	0.00620946	3.17781e-21	37	2	38044012	2	37897516	F			NA	NA								NA				NA
cg13466002	0.0660177	0.00733645	8.99859	2.28635e-19	0.0444277	0.00880454	5.046	4.51154e-07	0.0571703	0.00563623	10.1434	3.54675e-24	0.169574	0.0571703	0.00563623	3.21176e-21	37	17	4621252	17	4568001	F			NA	NA	ARRB2;ARRB2	NM_004313;NM_199004	Body;Body					NA	17:4567954-4568012			NA
cg07806328	0.0566823	0.00554282	10.2263	1.5126e-24	0.020099	0.0218798	0.918611	0.358299	0.0544761	0.00537309	10.1387	3.72051e-24	0.268874	0.0544761	0.00537309	3.36227e-21	37	21	45774664	21	44599092	F	rs45568434	rs9979269	NA	NA	TRPM2	NM_003307	Body				CDMR	NA				NA
cg14611767	0.0475086	0.0057397	8.27719	1.26112e-16	0.0600961	0.0101452	5.92357	3.15018e-09	0.0505607	0.00499562	10.121	4.45862e-24	0.55818	0.0505607	0.00499562	4.02115e-21	37	9	134127575	9	133117396	F			NA	NA								NA	9:133117267-133117768			NA
cg07466463	0.0786111	0.00850754	9.24017	2.46113e-20	0.0674293	0.0161835	4.16654	3.09258e-05	0.0761901	0.00753042	10.1176	4.61391e-24	0.829432	0.0761901	0.00753042	4.15279e-21	37	8	141574207	8	141643389	F			NA	NA	EIF2C2;EIF2C2	NM_012154;NM_001164623	Body;Body					NA	8:141643342-141643404			NA
cg11222173	0.0570832	0.00622901	9.16409	4.99655e-20	0.0423549	0.00945694	4.47872	7.50935e-06	0.0526268	0.00520197	10.1167	4.65796e-24	0.429212	0.0526268	0.00520197	4.184e-21	37	17	78748019	17	76362614	R			NA	NA	RPTOR;RPTOR	NM_001163034;NM_020761	Body;Body					NA	17:76362529-76362686	17:78746785-78748034	Unclassified	NA
cg25626999	0.0471706	0.00489473	9.63702	5.57859e-22	0.0261126	0.00650543	4.01397	5.97057e-05	0.0395586	0.00391126	10.114	4.78745e-24	0.0352517	0.0395586	0.00391126	4.29166e-21	37	19	3189496	19	3140496	R			TRUE	NA	NCLN	NM_020170	Body	chr19:3189821-3190043	N_Shore			NA	19:3140180-3140919			NA
cg20732787	0.0682401	0.00743412	9.17931	4.33878e-20	0.0592621	0.0138357	4.28328	1.84158e-05	0.0662288	0.00654866	10.1133	4.82177e-24	0.849277	0.0662288	0.00654866	4.31374e-21	37	19	3191211	19	3142211	R			NA	NA	NCLN	NM_020170	Body	chr19:3190998-3191418	Island			NA	19:3141872-3142391			NA
cg11681597	0.0459811	0.00520041	8.84181	9.41805e-19	0.0400171	0.00809036	4.94627	7.56506e-07	0.0442373	0.00437461	10.1123	4.87267e-24	0.825086	0.0442373	0.00437461	4.35054e-21	37	1	249116587	1	247083210	R			NA	NA	SH3BP5L	NM_030645	Body	chr1:249120450-249120731	N_Shelf			NA				NA
cg02137956	0.0533125	0.00521501	10.2229	1.56604e-24	0.0223649	0.0069191	3.23234	0.0012278	0.0421008	0.00416458	10.1093	5.02547e-24	0.00169678	0.0421008	0.00416458	4.47799e-21	37	7	157092982	7	156785743	F			NA	NA				chr7:157092597-157093535	Island			NA	7:156785443-156786296	7:157092510-157093005	Unclassified_Cell_type_specific	TRUE
cg12336290	0.0499711	0.00554384	9.01382	1.99009e-19	0.0314202	0.00617934	5.08471	3.68187e-07	0.0416983	0.00412653	10.1049	5.25299e-24	0.0823551	0.0416983	0.00412653	4.67138e-21	37	10	72362674	10	72032680	R			NA	NA	PRF1;PRF1	NM_005041;NM_001083116	TSS200;TSS200	chr10:72360255-72360605	S_Shelf			NA		10:72361599-72363398	Unclassified_Cell_type_specific	NA
cg10239163	0.0710553	0.0073534	9.66291	4.3338e-22	0.0419501	0.0115155	3.64294	0.000269545	0.0626248	0.00619759	10.1047	5.2656e-24	0.103425	0.0626248	0.00619759	4.67327e-21	37	2	25527366	2	25380870	F			NA	NA	DNMT3A;DNMT3A;DNMT3A	NM_022552;NM_175630;NM_175629	Body;Body;Body					TRUE	2:25380750-25380919			NA
cg04523589	0.052669	0.00558209	9.43536	3.89641e-21	0.0349836	0.00876099	3.9931	6.52141e-05	0.0475624	0.00470771	10.1031	5.35238e-24	0.234763	0.0475624	0.00470771	4.74084e-21	37	3	48265146	3	48240150	F			NA	TRUE	CAMP	NM_004345	1stExon					NA				NA
cg03094134	0.0521655	0.00606914	8.59521	8.31142e-18	0.0414568	0.00764925	5.41972	5.96912e-08	0.0480285	0.0047544	10.1019	5.41858e-24	0.548057	0.0480285	0.0047544	4.78996e-21	37	6	30297174	6	30405153	F			NA	NA	TRIM39;TRIM39	NM_172016;NM_021253	Body;Body	chr6:30294169-30295071	S_Shelf			NA				NA
cg02178957	0.045765	0.00519768	8.80488	1.30996e-18	0.0384411	0.00768229	5.00386	5.61947e-07	0.0434651	0.00430494	10.0966	5.7201e-24	0.732176	0.0434651	0.00430494	5.03808e-21	37	16	85964200	16	84521701	F			NA	NA								NA	16:84521563-84521759			NA
cg03963853	0.0518278	0.00526376	9.84615	7.1219e-23	0.0257141	0.00683391	3.76273	0.000168071	0.0421041	0.00417015	10.0966	5.72188e-24	0.0102321	0.0421041	0.00417015	5.03808e-21	37	16	4732369	16	4672370	R			NA	NA	MGRN1;MGRN1;MGRN1;MGRN1	NM_015246;NM_001142291;NM_001142290;NM_001142289	Body;Body;Body;Body	chr16:4732219-4732487	Island			NA	16:4671578-4673185			NA
cg17359629	0.0617279	0.00739898	8.34276	7.25774e-17	0.068638	0.0120308	5.70521	1.162e-08	0.0636243	0.00630247	10.0951	5.80536e-24	0.887201	0.0636243	0.00630247	5.1015e-21	37	13	114259310	13	113307311	R			NA	NA	TFDP1;TFDP1	NR_026580;NM_007111	Body;Body	chr13:114260191-114260565	N_Shore			NA	13:113307270-113307418			NA
cg05526498	0.0571385	0.00580738	9.83896	7.64983e-23	0.0281443	0.00738531	3.81085	0.000138489	0.0460604	0.00456506	10.0898	6.13036e-24	0.00854876	0.0460604	0.00456506	5.37649e-21	37	17	49012893	17	46367892	F			NA	NA				chr17:49008487-49009155	S_Shelf			NA				TRUE
cg17420028	0.0550011	0.0066105	8.32026	8.77719e-17	0.0525799	0.00921106	5.70835	1.14075e-08	0.054178	0.00537058	10.0879	6.24717e-24	0.977456	0.054178	0.00537058	5.46817e-21	37	2	240142589	2	239807526	R			NA	NA	HDAC4	NM_006037	Body					NA	2:239807526-239807754			NA
cg02359160	0.0495192	0.00529685	9.3488	8.86448e-21	0.0333422	0.00805244	4.14063	3.46349e-05	0.0446335	0.00442528	10.086	6.36948e-24	0.24451	0.0446335	0.00442528	5.5643e-21	37	1	45189875	1	44962462	F	rs71817469		NA	NA	C1orf228	NM_001145636	Body	chr1:45189705-45190558	Island			NA	1:44962312-44963533	1:45189646-45190024	Promoter_Associated	NA
cg26618703	0.0483283	0.0052584	9.19069	3.90333e-20	0.031069	0.00673153	4.61545	3.92239e-06	0.0417877	0.00414393	10.0841	6.49738e-24	0.129861	0.0417877	0.00414393	5.66493e-21	37	7	922962	7	889488	R			NA	NA	C7orf20	NM_015949	Body					NA	7:889227-889585			NA
cg04195774	0.0649082	0.00662255	9.8011	1.11371e-22	0.0334446	0.00917322	3.64589	0.000266464	0.054128	0.00536947	10.0807	6.72522e-24	0.020924	0.054128	0.00536947	5.85212e-21	37	5	118677172	5	118705071	F			NA	NA	TNFAIP8	NM_001077654	Body					TRUE				NA
cg18801311	0.0514833	0.00585463	8.7936	1.44842e-18	0.04169	0.00830861	5.01769	5.22957e-07	0.048234	0.00478583	10.0785	6.87632e-24	0.628653	0.048234	0.00478583	5.97194e-21	37	12	6417620	12	6287881	F			NA	NA				chr12:6419603-6420024	N_Shore		RDMR	NA				NA
cg22904406	0.052094	0.005674	9.18117	4.26431e-20	0.038214	0.00876774	4.35848	1.30971e-05	0.0479969	0.00476353	10.0759	7.06085e-24	0.413463	0.0479969	0.00476353	6.12027e-21	37	6	33288296	6	33396274	R	rs61737694		NA	NA	DAXX;DAXX;DAXX;DAXX	NM_001141969;NR_024517;NM_001350;NM_001141970	Body;Body;Body;Body	chr6:33288733-33289008	N_Shore			TRUE				TRUE
cg25752272	0.0414199	0.00417826	9.9132	3.64772e-23	0.0200701	0.00577934	3.47273	0.000515194	0.0340913	0.00338604	10.0682	7.63501e-24	0.0113198	0.0340913	0.00338604	6.6051e-21	37	11	61110107	11	60866683	R			NA	NA	DAK	NM_015533	Body	chr11:61106710-61106927	S_Shelf			NA	11:60866657-60866884			NA
cg18245976	0.0542968	0.00534364	10.161	2.95948e-24	0.022503	0.0062277	3.61338	0.00030223	0.0408149	0.00405539	10.0644	7.9392e-24	0.000549951	0.0408149	0.00405539	6.85495e-21	37	7	158708271	7	158401032	F	rs72439016	rs62476479	NA	NA	WDR60	NM_018051	Body					NA	7:158400880-158401143			NA
cg12252865	-0.0541861	0.0060571	-8.94587	3.6902e-19	-0.0363948	0.00731404	-4.97602	6.49065e-07	-0.0469482	0.00466507	-10.0638	7.98767e-24	0.172921	-0.0469482	0.00466507	6.88346e-21	37	3	13520771	3	13495771	F			NA	NA	HDAC11;HDAC11	NM_001136041;NM_024827	TSS1500;TSS1500	chr3:13520912-13521319	N_Shore			NA				NA
cg22095582	0.0369938	0.00423748	8.73015	2.54341e-18	0.0310495	0.00614917	5.04939	4.43225e-07	0.0350799	0.00348923	10.0538	8.84219e-24	0.728481	0.0350799	0.00348923	7.60514e-21	37	15	90131512	15	87932516	F			NA	NA	C15orf42	NM_152259	Body					TRUE				NA
cg00883689	0.0955893	0.0102391	9.33574	1.00286e-20	0.0637991	0.0156006	4.08954	4.32237e-05	0.0860182	0.00856006	10.0488	9.30054e-24	0.234305	0.0860182	0.00856006	7.98394e-21	37	2	54802904	2	54656408	F			NA	NA	SPTBN1;SPTBN1	NM_178313;NM_003128	Body;Body					TRUE				NA
cg08537847	0.0413301	0.00437134	9.45479	3.23671e-21	0.0255326	0.00644689	3.96045	7.48099e-05	0.0363546	0.00361805	10.0481	9.3632e-24	0.127877	0.0363546	0.00361805	8.02228e-21	37	5	148810203	5	148790396	R			NA	NA	MIR145;LOC728264	NR_029686;NR_027180	TSS200;Body					TRUE		5:148809741-148811204	Unclassified	TRUE
cg19880751	0.0485577	0.00554026	8.76453	1.87566e-18	0.0359261	0.00703231	5.10871	3.24362e-07	0.0437201	0.00435193	10.0461	9.55319e-24	0.369574	0.0437201	0.00435193	8.16935e-21	37	10	72362618	10	72032624	F			NA	NA	PRF1;PRF1	NM_005041;NM_001083116	TSS200;TSS200	chr10:72360255-72360605	S_Shelf			NA		10:72361599-72363398	Unclassified_Cell_type_specific	NA
cg13296238	0.0503604	0.00515838	9.76283	1.62555e-22	0.0263754	0.00746301	3.53415	0.000409085	0.0426062	0.00424339	10.0406	1.01063e-23	0.0303558	0.0426062	0.00424339	8.62577e-21	37	3	127323965	3	128806655	F			NA	NA	MCM2	NM_004526	Body	chr3:127323457-127324038	Island			NA	3:128806180-128806705			NA
cg17582615	0.0538077	0.00571495	9.41525	4.71936e-21	0.0335385	0.00836076	4.01141	6.03568e-05	0.0473531	0.00471805	10.0366	1.05274e-23	0.134946	0.0473531	0.00471805	8.968e-21	37	13	44986657	13	43884657	R			NA	NA								TRUE				NA
cg09322555	0.0548045	0.00647276	8.46695	2.51901e-17	0.044089	0.00804665	5.47917	4.27326e-08	0.0505948	0.00504352	10.0316	1.10659e-23	0.583717	0.0505948	0.00504352	9.40875e-21	37	6	32826281	6	32934259	R			NA	NA	PSMB9;PSMB9	NM_002800;NM_148954	Body;Body	chr6:32820849-32822370	S_Shelf			NA				NA
cg26601496	0.045464	0.00482476	9.42307	4.38101e-21	0.0265878	0.00637321	4.17181	3.02184e-05	0.0385871	0.00384677	10.031	1.11335e-23	0.0615316	0.0385871	0.00384677	9.44819e-21	37	1	204955125	1	203221748	R			NA	NA	NFASC;NFASC;NFASC;NFASC	NM_001005388;NM_001160331;NM_015090;NM_001160332	Body;Body;Body;Body	chr1:204950982-204951210	S_Shelf			NA				NA
cg04682905	0.0520246	0.00535674	9.71199	2.68049e-22	0.0265642	0.00695316	3.82044	0.000133211	0.0425416	0.00424347	10.0252	1.18131e-23	0.0148901	0.0425416	0.00424347	1.00059e-20	37	7	5523636	7	5490162	R			NA	NA	FBXL18	NM_024963	Body	chr7:5526389-5526693	N_Shelf			NA	7:5490102-5490218			NA
cg00469800	0.0429441	0.00483884	8.87489	7.00017e-19	0.0307395	0.00627193	4.90112	9.52913e-07	0.0383902	0.00383116	10.0205	1.2384e-23	0.305179	0.0383902	0.00383116	1.04696e-20	37	9	132584943	9	131624764	R			NA	NA	TOR1A	NM_000113	Body	chr9:132586191-132586570	N_Shore			NA				NA
cg13821176	0.064216	0.00652084	9.84781	7.00525e-23	0.0325615	0.010217	3.18698	0.00143765	0.0550539	0.00549673	10.0158	1.29946e-23	0.0330309	0.0550539	0.00549673	1.0965e-20	37	8	126448338	8	126517520	F	rs67268576		NA	NA	TRIB1	NM_025195	Body	chr8:126444232-126444440	S_Shelf		CDMR	NA				NA
cg03867607	0.0370409	0.00338097	10.9557	6.23946e-28	0.01095	0.00317799	3.44556	0.000569876	0.0231888	0.00231562	10.0141	1.32168e-23	1.36275e-07	0.0231888	0.00231562	1.11314e-20	37	12	56554439	12	54840706	R			NA	NA	MYL6;MYL6	NM_021019;NM_079423	3'UTR;Body					TRUE		12:56554230-56554710	Promoter_Associated	NA
cg13085627	0.0469133	0.00605993	7.74155	9.82112e-15	0.0543388	0.00850446	6.38945	1.66483e-10	0.0494139	0.0049352	10.0125	1.34253e-23	0.77661	0.0494139	0.0049352	1.12856e-20	37	15	101597169	15	99414692	R			NA	NA	LRRK1	NM_024652	Body	chr15:101593447-101593882	S_Shelf			NA				NA
cg13394182	0.0741913	0.0080767	9.18584	4.08329e-20	0.0585041	0.014348	4.0775	4.55226e-05	0.0704166	0.00703821	10.0049	1.45046e-23	0.635165	0.0704166	0.00703821	1.217e-20	37	8	144403454	8	144474829	R		rs61631623	NA	NA	TOP1MT	NM_052963	Body	chr8:144403266-144403524	Island			NA	8:144474483-144477654			NA
cg09516200	0.07443	0.00690333	10.7817	4.19856e-27	0.0204071	0.00968918	2.10617	0.0351893	0.0562402	0.00562228	10.0031	1.47701e-23	3.32993e-05	0.0562402	0.00562228	1.23694e-20	37	17	78735324	17	76349919	F			NA	NA	RPTOR;RPTOR	NM_001163034;NM_020761	Body;Body					TRUE	17:76349863-76349920	17:78735179-78735593	Unclassified_Cell_type_specific	TRUE
cg08106108	0.0507695	0.00626725	8.10077	5.46134e-16	0.0503634	0.00858407	5.86707	4.43551e-09	0.0506283	0.00506173	10.0022	1.49083e-23	0.99927	0.0506283	0.00506173	1.24617e-20	37	17	695095	17	641845	R			NA	NA	RNMTL1	NM_018146	Body					NA	17:641730-642179			NA
cg23754918	0.0595204	0.00630743	9.43654	3.85275e-21	0.0370567	0.00964757	3.84104	0.000122514	0.0527938	0.00527928	10.0002	1.52101e-23	0.149709	0.0527938	0.00527928	1.26902e-20	37	7	2653733	7	2620259	R			NA	NA	IQCE;IQCE	NM_152558;NM_001100390	3'UTR;3'UTR				RDMR	TRUE	7:2620167-2620260			TRUE
cg15459165	0.0621201	0.00618597	10.0421	9.95396e-24	0.0264685	0.00738453	3.58431	0.000337966	0.0474187	0.00474201	9.9997	1.52859e-23	0.00106109	0.0474187	0.00474201	1.27296e-20	37	1	31223850	1	30996437	F			NA	NA	LAPTM5	NM_006762	Body					TRUE		1:31223746-31223876	Unclassified	NA
cg00782811	0.0512296	0.00619466	8.26996	1.33999e-16	0.0416605	0.00729815	5.70837	1.14065e-08	0.0472225	0.00472275	9.99893	1.5406e-23	0.606757	0.0472225	0.00472275	1.28057e-20	37	6	46293734	6	46401693	F			NA	NA	RCAN2	NM_005822	TSS1500					TRUE				NA
cg03369999	0.0576509	0.00662778	8.69837	3.36683e-18	0.0461507	0.00918009	5.02726	4.97533e-07	0.0537104	0.00537364	9.99517	1.60014e-23	0.597019	0.0537104	0.00537364	1.32758e-20	37	3	194342992	3	195824281	R			NA	NA	TMEM44;TMEM44;TMEM44;TMEM44	NM_001011655;NM_001166306;NM_001166305;NM_138399	Body;Body;Body;Body					NA	3:195824192-195824350			NA
cg17344040	0.0657549	0.00622805	10.5579	4.67199e-26	0.0195959	0.0099485	1.96974	0.0488684	0.0527582	0.00527893	9.9941	1.61751e-23	0.000438078	0.0527582	0.00527893	1.3395e-20	37	11	64626220	11	64382796	R			NA	NA	EHD1	NM_006795	Body	chr11:64621207-64622246	S_Shelf			NA		11:64626202-64626787	Gene_Associated_Cell_type_specific	NA
cg00206490	0.0580796	0.00610209	9.51798	1.76574e-21	0.0349496	0.00955161	3.65902	0.000253178	0.0513756	0.00514229	9.9908	1.67233e-23	0.124653	0.0513756	0.00514229	1.38232e-20	37	16	89469729	16	87997230	F			NA	NA	ANKRD11	NM_013275	5'UTR					TRUE	16:87997042-87997347	16:89469422-89469869	Unclassified_Cell_type_specific	NA
cg25642069	0.0518589	0.00518141	10.0087	1.39638e-23	0.0240787	0.0108285	2.22365	0.0261723	0.0466833	0.00467389	9.98811	1.71834e-23	0.068717	0.0466833	0.00467389	1.41773e-20	37	8	144408230	8	144479605	F	rs2956268		NA	NA	TOP1MT	NM_052963	Body					NA	8:144479569-144480120			NA
cg25318579	0.0415164	0.00455305	9.11836	7.62707e-20	0.0284248	0.00646227	4.39857	1.08966e-05	0.0371735	0.00372202	9.98746	1.72965e-23	0.253773	0.0371735	0.00372202	1.42442e-20	37	3	187672350	3	189155044	F			NA	NA								TRUE				NA
cg04079215	0.0454969	0.00497335	9.14814	5.7921e-20	0.0345107	0.00828599	4.16495	3.11418e-05	0.0425873	0.00426421	9.98714	1.73515e-23	0.524044	0.0425873	0.00426421	1.42631e-20	37	1	95095221	1	94867809	R			NA	NA								TRUE				NA
cg00736958	0.041997	0.00443006	9.48	2.54282e-21	0.0267773	0.00751575	3.56283	0.000366876	0.0380726	0.00381642	9.97601	1.94114e-23	0.218342	0.0380726	0.00381642	1.5927e-20	37	3	52099548	3	52074588	F			NA	NA	C3orf74	NR_027331	TSS1500					NA				NA
cg18563860	0.0565115	0.0060276	9.37545	6.88781e-21	0.0350099	0.00889891	3.93417	8.34833e-05	0.0497492	0.00499055	9.96869	2.08956e-23	0.1352	0.0497492	0.00499055	1.71133e-20	37	20	57583391	20	57016786	R			NA	NA	CTSZ	NM_001336	TSS1500	chr20:57581902-57582595	S_Shore			NA		20:57583352-57583596	Unclassified_Cell_type_specific	NA
cg02617388	0.0494825	0.00587962	8.41593	3.89776e-17	0.0555289	0.0103622	5.35879	8.37827e-08	0.0509551	0.00511377	9.96429	2.18438e-23	0.87917	0.0509551	0.00511377	1.7857e-20	37	12	48216620	12	46502887	R			NA	NA				chr12:48213109-48214188	S_Shelf			NA				NA
cg18578954	0.0667717	0.00692494	9.6422	5.30367e-22	0.0346087	0.00929122	3.72488	0.000195411	0.0552856	0.0055524	9.95706	2.34895e-23	0.0212407	0.0552856	0.0055524	1.91672e-20	37	6	28887247	6	28995226	F			NA	NA	TRIM27	NM_006510	Body	chr6:28890951-28892013	N_Shelf			NA				NA
cg15678817	0.0325639	0.00275138	11.8355	2.55839e-32	0.00491439	0.00317037	1.5501	0.121118	0.0206857	0.00207798	9.95475	2.40434e-23	3.79431e-10	0.0206857	0.00207798	1.95833e-20	37	11	64621386	11	64377962	F			NA	NA	EHD1	NM_006795	3'UTR	chr11:64621207-64622246	Island			NA	11:64377792-64378137	11:64621052-64621729	Unclassified	NA
cg16704703	0.0745272	0.00903395	8.24968	1.58814e-16	0.0631396	0.0112271	5.62388	1.86718e-08	0.0700518	0.00703831	9.95293	2.44868e-23	0.731807	0.0700518	0.00703831	1.99025e-20	37	10	3509710	10	3499710	R			NA	NA							RDMR	NA				NA
cg04943741	0.0504232	0.00519925	9.69817	3.06956e-22	0.0258777	0.00733017	3.5303	0.000415082	0.0422077	0.00424079	9.95278	2.45246e-23	0.0239952	0.0422077	0.00424079	1.99025e-20	37	8	145651369	8	145622177	R			NA	NA	VPS28;VPS28	NM_016208;NM_183057	Body;Body	chr8:145653335-145654145	N_Shore			NA				NA
cg26628751	0.073009	0.00774266	9.42945	4.12258e-21	0.0438859	0.011547	3.80062	0.000144333	0.0639762	0.00643079	9.94842	2.56219e-23	0.111462	0.0639762	0.00643079	2.07551e-20	37	17	80981644	17	78574933	F			NA	NA	B3GNTL1	NM_001009905	Body	chr17:80983038-80983563	N_Shore			NA	17:78574823-78575038			NA
cg00780426	0.0618562	0.00746876	8.28198	1.21139e-16	0.0629497	0.0114376	5.50375	3.71795e-08	0.0621831	0.00625355	9.94365	2.68799e-23	0.996801	0.0621831	0.00625355	2.17347e-20	37	6	27838209	6	27946188	F	rs76407898	rs9348779	NA	NA				chr6:27839698-27840069	N_Shore			NA				NA
cg26450228	0.0621082	0.00644638	9.63459	5.71211e-22	0.0357403	0.0112059	3.18942	0.0014256	0.0555519	0.00558776	9.94171	2.74087e-23	0.124924	0.0555519	0.00558776	2.21221e-20	37	17	64575581	17	62006043	F			TRUE	NA	PRKCA	NM_002737	Body					TRUE				NA
cg22548088	0.056083	0.00546344	10.2651	1.01189e-24	0.00689336	0.0180757	0.381361	0.702935	0.0519653	0.00522978	9.93643	2.89002e-23	0.033614	0.0519653	0.00522978	2.32837e-20	37	19	6271786	19	6222786	R			NA	NA	MLLT1	NM_005934	Body	chr19:6271959-6272176	N_Shore			TRUE				TRUE
cg11692409	0.0589306	0.00604959	9.74126	2.01056e-22	0.0279891	0.00742166	3.77127	0.00016242	0.0465789	0.00468914	9.93336	2.98028e-23	0.00539979	0.0465789	0.00468914	2.39676e-20	37	17	1665181	17	1611931	F			NA	NA	SERPINF1	NM_002615	TSS200					NA				NA
cg09069499	0.0666078	0.00820463	8.11832	4.72678e-16	0.0629143	0.0109896	5.72488	1.03508e-08	0.0652859	0.00657448	9.9302	3.07643e-23	0.964385	0.0652859	0.00657448	2.46963e-20	37	8	26216910	8	26272827	F			NA	NA	PPP2R2A	NM_002717	Body					TRUE				NA
cg05376738	0.0646348	0.00746422	8.65929	4.74723e-18	0.0405716	0.00757078	5.35897	8.36965e-08	0.0527738	0.00531528	9.9287	3.12308e-23	0.0771962	0.0527738	0.00531528	2.50257e-20	37	1	212923780	1	210990403	F			NA	NA	NSL1;NSL1	NM_001042549;NM_015471	Body;Body					TRUE				NA
cg23580000	0.0677241	0.00715349	9.46729	2.87197e-21	0.0394369	0.0107394	3.67217	0.0002405	0.0590306	0.00595362	9.91508	3.57974e-23	0.0904631	0.0590306	0.00595362	2.86334e-20	37	16	50322156	16	48879657	F	rs61731918		NA	TRUE	ADCY7	NM_001114	1stExon					NA				NA
cg24738036	0.0591443	0.00654532	9.03612	1.62328e-19	0.0399295	0.00901385	4.4298	9.43206e-06	0.0525106	0.00529629	9.9146	3.59688e-23	0.225902	0.0525106	0.00529629	2.8719e-20	37	17	3704476	17	3651225	R		rs75053057	NA	NA	ITGAE;ITGAE	NM_002208;NM_002208	1stExon;5'UTR			low-CpG:3651209-3651247		NA				NA
cg09076927	0.051116	0.00575166	8.88717	6.26852e-19	0.0368118	0.00797464	4.61611	3.91004e-06	0.0462212	0.00466492	9.90827	3.83227e-23	0.347074	0.0462212	0.00466492	3.05437e-20	37	6	158094919	6	158014907	F			NA	NA	ZDHHC14;ZDHHC14	NM_153746;NM_024630	3'UTR;3'UTR	chr6:158093810-158094080	S_Shore			NA	6:158014766-158014908			NA
cg22840076	0.0446459	0.0049203	9.07382	1.14921e-19	0.0360408	0.00887327	4.06172	4.87116e-05	0.0426222	0.00430303	9.90517	3.95293e-23	0.697918	0.0426222	0.00430303	3.14491e-20	37	19	41782156	19	46473996	R			NA	NA	HNRNPUL1;HNRNPUL1	NM_007040;NM_144732	Body;Body			low-CpG:46473910-46474044		NA				NA
cg14459032	0.0517039	0.00613945	8.42158	3.71441e-17	0.0526597	0.010102	5.21279	1.86021e-07	0.0519617	0.00524653	9.90402	3.99863e-23	0.996737	0.0519617	0.00524653	3.1756e-20	37	9	78905335	9	78095155	R		rs73652914	NA	NA								NA				NA
cg06634140	0.0495258	0.00509919	9.71248	2.66757e-22	0.0264819	0.00902447	2.93445	0.00334137	0.043949	0.0044395	9.89954	4.18175e-23	0.084485	0.043949	0.0044395	3.31512e-20	37	14	95956325	14	95026078	R			NA	NA								TRUE				NA
cg09471887	0.0343271	0.00404858	8.4788	2.27535e-17	0.0277943	0.00534669	5.19842	2.00991e-07	0.0319464	0.00322765	9.89771	4.25905e-23	0.622249	0.0319464	0.00322765	3.3704e-20	37	6	90660913	6	90717634	F	rs61754114		NA	NA	BACH2;BACH2	NM_021813;NM_001170794	Body;Body					NA	6:90717583-90717774			NA
cg12222277	0.0402082	0.00444477	9.04617	1.48069e-19	0.0235117	0.00498404	4.71739	2.38886e-06	0.0328117	0.00331726	9.89121	4.54503e-23	0.0439151	0.0328117	0.00331726	3.59033e-20	37	1	2191658	1	2181518	F			NA	NA	SKI	NM_003036	Body					NA	1:2181418-2181544			NA
cg18780100	0.0666953	0.00779227	8.55916	1.13692e-17	0.0609262	0.0122646	4.96763	6.77776e-07	0.0650362	0.00657707	9.88832	4.67804e-23	0.924209	0.0650362	0.00657707	3.68886e-20	37	17	78682785	17	76297380	R			NA	NA	RPTOR;RPTOR	NM_001163034;NM_020761	Body;Body					NA	17:76297373-76297530			NA
cg11043002	0.062022	0.00672883	9.21734	3.04552e-20	0.0445598	0.0117112	3.80488	0.000141872	0.0576881	0.00583437	9.88762	4.71085e-23	0.433555	0.0576881	0.00583437	3.70817e-20	37	5	177876863	5	177809469	R			NA	NA	COL23A1	NM_173465	Body					NA	5:177809436-177809537			NA
cg06628679	0.0443032	0.00547356	8.09403	5.77238e-16	0.0392955	0.00690578	5.69023	1.26867e-08	0.042371	0.00428956	9.87771	5.20101e-23	0.850887	0.042371	0.00428956	4.08678e-20	37	4	10609880	4	10218978	R			NA	NA	CLNK	NM_052964	Body					TRUE				NA
cg08949143	0.0737021	0.00890493	8.27655	1.26798e-16	0.0653806	0.01207	5.41679	6.06777e-08	0.070769	0.00716577	9.87599	5.29102e-23	0.857362	0.070769	0.00716577	4.15019e-20	37	13	30947713	13	29845713	F			NA	NA	LOC100188949	NR_024464	Body					NA				NA
cg11715789	0.0512365	0.00629724	8.13634	4.07394e-16	0.0579318	0.0103348	5.60553	2.07619e-08	0.0530493	0.00537759	9.86489	5.91011e-23	0.8581	0.0530493	0.00537759	4.62765e-20	37	5	179036461	5	178969067	F			NA	NA	RUFY1;RUFY1;RUFY1	NM_001040451;NM_001040452;NM_025158	Body;Body;Body					NA	5:178969062-178969280			NA
cg19733736	0.0694007	0.00786142	8.82801	1.06553e-18	0.0501698	0.0108364	4.62976	3.66096e-06	0.0627695	0.00636328	9.86433	5.94297e-23	0.356396	0.0627695	0.00636328	4.64521e-20	37	12	56115029	12	54401296	R			NA	NA	RDH5	NM_002905	Body					NA		12:56114210-56115540	Unclassified_Cell_type_specific	TRUE
cg23039807	0.0749882	0.00845725	8.86674	7.53182e-19	0.0551472	0.0122015	4.5197	6.19281e-06	0.0685494	0.00695081	9.86208	6.07771e-23	0.409399	0.0685494	0.00695081	4.74221e-20	37	2	240425897	2	240090834	R			NA	NA								NA	2:240090834-240090963			NA
cg21333406	0.0560052	0.00630124	8.88797	6.2235e-19	0.0418021	0.00938569	4.45381	8.43582e-06	0.0515924	0.00523157	9.86174	6.09815e-23	0.454182	0.0515924	0.00523157	4.74984e-20	37	4	2967210	4	2937008	R		rs73189480	NA	NA	GRK4;GRK4;GRK4	NM_001004057;NM_182982;NM_001004056	Body;Body;Body	chr4:2964459-2966014	S_Shore			NA	4:2936904-2937009			NA
cg06889108	0.0624737	0.00695186	8.98662	2.54944e-19	0.0386156	0.00842049	4.5859	4.52029e-06	0.0528034	0.00536093	9.84967	6.87707e-23	0.091908	0.0528034	0.00536093	5.34719e-20	37	5	173317342	5	173249948	R			NA	NA	CPEB4	NM_030627	1stExon	chr5:173314931-173315979	S_Shore	low-CpG:173249920-173250104		TRUE				NA
cg15871766	0.0658888	0.00742931	8.86877	7.39564e-19	0.0590986	0.0137241	4.30618	1.66101e-05	0.06435	0.00653345	9.84931	6.90144e-23	0.909683	0.06435	0.00653345	5.35679e-20	37	12	52365222	12	50651489	F	rs74094863		NA	NA	ACVR1B;ACVR1B;ACVR1B	NM_004302;NM_020327;NM_020328	Body;Body;Body					TRUE		12:52363787-52365400	Unclassified	NA
cg05603784	0.0415793	0.00466396	8.91502	4.8773e-19	0.0287098	0.00639828	4.4871	7.21984e-06	0.0371138	0.00376892	9.84732	7.03962e-23	0.266874	0.0371138	0.00376892	5.45454e-20	37	16	88499083	16	87026584	F			NA	NA	ZNF469	NM_001127464	Body	chr16:88496201-88497763	S_Shore			NA				NA
cg08851837	0.0574838	0.00625076	9.1963	3.70495e-20	0.0359353	0.00891601	4.03042	5.56771e-05	0.0503828	0.00511824	9.84378	7.29218e-23	0.141122	0.0503828	0.00511824	5.64043e-20	37	16	57558820	16	56116321	R			NA	NA	CCDC102A	NM_033212	Body	chr16:57562451-57563325	N_Shelf			NA				NA
cg08704934	0.0585549	0.00656778	8.91547	4.85756e-19	0.0524312	0.0125007	4.19426	2.73767e-05	0.0572302	0.00581416	9.84324	7.33128e-23	0.910256	0.0572302	0.00581416	5.66084e-20	37	3	194826585	3	196307874	R		rs6799614	NA	NA	C3orf21	NM_152531	Body					TRUE	3:196307679-196307875	3:194826295-194827844	Unclassified	NA
cg21581415	0.0446047	0.00522628	8.53469	1.40531e-17	0.0382934	0.00774086	4.94691	7.53989e-07	0.0426285	0.00433148	9.84156	7.45459e-23	0.795883	0.0426285	0.00433148	5.7461e-20	37	3	47460784	3	47435788	F			NA	NA	SCAP	NM_012235	Body	chr3:47459614-47460027	S_Shore			NA		3:47460332-47460881	Unclassified	NA
cg26136772	0.0798501	0.00851196	9.38093	6.53917e-21	0.0489767	0.0139237	3.5175	0.00043563	0.071451	0.0072624	9.83848	7.68617e-23	0.167045	0.071451	0.0072624	5.91437e-20	37	7	4754681	7	4721207	R			NA	NA	FOXK1	NM_001037165	Body	chr7:4757802-4758037	N_Shelf			TRUE	7:4721028-4721208			NA
cg02508743	0.0691342	0.00788927	8.76307	1.90006e-18	0.0535463	0.0116529	4.59509	4.32562e-06	0.064235	0.00653288	9.83256	8.152e-23	0.541454	0.064235	0.00653288	6.262e-20	37	8	56903623	8	57066177	R			NA	NA	LYN;LYN	NM_001111097;NM_002350	Body;Body					TRUE		8:56903543-56903994	Unclassified_Cell_type_specific	NA
cg16941122	0.0530058	0.0063602	8.33398	7.8169e-17	0.0446624	0.00848159	5.2658	1.39578e-07	0.0500027	0.00508844	9.82672	8.63826e-23	0.733673	0.0500027	0.00508844	6.62411e-20	37	13	99965936	13	98763937	F	rs34867310		NA	NA	UBAC2;UBAC2;UBAC2	NM_001144072;NM_177967;NR_026644	Body;Body;Body					TRUE				NA
cg06673536	0.079662	0.00810564	9.82797	8.53199e-23	0.0365989	0.0134452	2.72208	0.00648723	0.0681829	0.00694174	9.82217	9.03808e-23	0.0232394	0.0681829	0.00694174	6.91879e-20	37	19	45213941	19	49905781	F			NA	NA	CEACAM16	NM_001039213	3'UTR	chr19:45211114-45211328	S_Shelf			NA				NA
cg14315912	0.0510771	0.0053433	9.55909	1.18793e-21	0.0248883	0.00645889	3.85334	0.000116519	0.0404362	0.00411707	9.82161	9.08847e-23	0.00759494	0.0404362	0.00411707	6.94543e-20	37	14	102677294	14	101747047	F			NA	NA	WDR20	NM_181291	Body	chr14:102680287-102680519	N_Shelf			TRUE	14:101746704-101747070			NA
cg09245003	0.0589609	0.00677336	8.70482	3.1808e-18	0.0446853	0.00950207	4.70269	2.56758e-06	0.0541511	0.0055155	9.81797	9.42216e-23	0.473164	0.0541511	0.0055155	7.1881e-20	37	17	695428	17	642178	F			NA	NA	RNMTL1	NM_018146	3'UTR					NA	17:641730-642179	17:695136-695985	Gene_Associated_Cell_type_specific	NA
cg20554353	0.0465441	0.00502712	9.2586	2.07123e-20	0.0277228	0.00707216	3.91999	8.85521e-05	0.0402263	0.00409742	9.81748	9.46827e-23	0.0951215	0.0402263	0.00409742	7.21094e-20	37	7	72839549	7	72477485	R			NA	NA				chr7:72838383-72838815	S_Shore			NA				NA
cg27457201	0.0627852	0.00774615	8.10534	5.26001e-16	0.0546628	0.00980418	5.57546	2.46878e-08	0.0596635	0.00607801	9.81629	9.58001e-23	0.809547	0.0596635	0.00607801	7.28359e-20	37	17	78854232	17	76468827	F	rs76608178		NA	NA	RPTOR;RPTOR	NM_001163034;NM_020761	Body;Body	chr17:78857630-78857866	N_Shelf			NA	17:76468732-76469073			NA
cg09006159	0.0564829	0.0062705	9.00772	2.10383e-19	0.0327716	0.00707497	4.63204	3.62075e-06	0.0460514	0.00469267	9.81347	9.85228e-23	0.0430518	0.0460514	0.00469267	7.47783e-20	37	2	98329811	2	97696243	F			NA	NA	ZAP70	NM_001079	TSS1500					NA		2:98329743-98330828	Promoter_Associated_Cell_type_specific	NA
cg08684477	0.0460269	0.00502481	9.15992	5.1936e-20	0.0275577	0.00663522	4.15325	3.27787e-05	0.0392954	0.00400578	9.80967	1.02304e-22	0.0852636	0.0392954	0.00400578	7.75165e-20	37	16	87521410	16	86078911	F			NA	NA	ZCCHC14	NM_015144	Body					NA	16:86078852-86078950			TRUE
cg05348871	0.0748434	0.00826727	9.05298	1.39118e-19	0.0523244	0.0129113	4.0526	5.06521e-05	0.0682953	0.0069623	9.80931	1.02668e-22	0.340032	0.0682953	0.0069623	7.76596e-20	37	11	36397127	11	36353703	F			NA	NA	PRR5L;PRR5L;PRR5L	NM_001160167;NM_001160168;NM_024841	5'UTR;TSS1500;TSS1500	chr11:36397926-36399398	N_Shore			NA		11:36396981-36397206	Unclassified_Cell_type_specific	NA
cg01145119	0.0634249	0.00665355	9.53248	1.53564e-21	0.0415537	0.015753	2.63783	0.00834392	0.0601139	0.00612926	9.80768	1.0434e-22	0.441358	0.0601139	0.00612926	7.87906e-20	37	8	144441955	8	144513330	F	rs9694798		NA	NA				chr8:144441870-144442438	Island			NA	8:144512982-144514223			NA
cg03423077	0.0659444	0.00827911	7.96516	1.65015e-15	0.0828386	0.0142529	5.81203	6.17192e-09	0.0702066	0.00715898	9.80678	1.05275e-22	0.591405	0.0702066	0.00715898	7.93623e-20	37	1	87599262	1	87371850	R			TRUE	NA	LOC339524;LOC339524;LOC339524;LOC339524;LOC339524	NR_026986;NR_026989;NR_026987;NR_026988;NR_026985	Body;Body;Body;Body;Body	chr1:87597543-87598515	S_Shore			NA				NA
cg01275932	0.054437	0.00588697	9.24704	2.30792e-20	0.0340457	0.00903825	3.76684	0.000165326	0.048363	0.00493287	9.80423	1.07963e-22	0.167473	0.048363	0.00493287	8.12515e-20	37	9	139367244	9	138487065	F			NA	NA	SEC16A	NM_014866	Body	chr9:139367185-139367409	Island			NA	9:138487007-138487230			NA
cg14374401	0.0555026	0.00646341	8.5872	8.91115e-18	0.0403857	0.00816359	4.94705	7.53469e-07	0.0496779	0.00506744	9.80335	1.08916e-22	0.348584	0.0496779	0.00506744	8.183e-20	37	21	45845495	21	44669923	R			NA	NA	TRPM2	NM_003307	Body	chr21:45844992-45845693	Island			NA	21:44669424-44670112			NA
cg08180187	0.055474	0.00604696	9.17387	4.56356e-20	0.0351469	0.00895914	3.92302	8.74445e-05	0.0491121	0.00501214	9.79864	1.14115e-22	0.17062	0.0491121	0.00501214	8.55921e-20	37	4	24796689	4	24405787	F			NA	NA	SOD3	NM_003102	TSS1500					TRUE				TRUE
cg11330465	0.0441491	0.00483979	9.12212	7.36672e-20	0.0300438	0.0077071	3.8982	9.69109e-05	0.0401599	0.00409866	9.79831	1.14487e-22	0.300858	0.0401599	0.00409866	8.57269e-20	37	4	3431864	4	3401662	F			NA	NA	RGS12;RGS12;RGS12	NM_198229;NM_198227;NM_002926	Body;Body;Body					NA	4:3401635-3401691			NA
cg18551531	0.0503846	0.00523469	9.62513	6.26298e-22	0.0249756	0.00754052	3.31218	0.000925723	0.0421215	0.0043001	9.79548	1.17732e-22	0.021687	0.0421215	0.0043001	8.80089e-20	37	19	2323913	19	2274913	R			NA	NA	LSM7	NM_016199	Body	chr19:2323912-2324127	Island			NA	19:2274913-2275516			NA
cg23680451	0.0602823	0.00666945	9.03857	1.58736e-19	0.0416153	0.0102174	4.07299	4.64131e-05	0.0547049	0.00558492	9.79512	1.18156e-22	0.310275	0.0547049	0.00558492	8.81776e-20	37	10	3823790	10	3813790	R			NA	NA	KLF6;KLF6;KLF6;KLF6	NR_027653;NM_001160124;NM_001160125;NM_001300	Body;Body;Body;Body	chr10:3823789-3824017	Island		DMR	NA	10:3813790-3814388	10:3823604-3824453	Promoter_Associated	NA
cg07073964	0.0691969	0.0072293	9.57173	1.05127e-21	0.0356114	0.0106999	3.3282	0.000874077	0.0586705	0.00599021	9.79441	1.18988e-22	0.03397	0.0586705	0.00599021	8.86503e-20	37	19	698371	19	649371	R			NA	TRUE								NA				NA
cg04674832	0.0507579	0.00534263	9.50054	2.0881e-21	0.0260381	0.00711823	3.65794	0.000254247	0.0418503	0.00427296	9.79421	1.19229e-22	0.0211286	0.0418503	0.00427296	8.8681e-20	37	2	72078638	2	71932146	F			NA	NA				chr2:72079362-72079610	N_Shore			NA				NA
cg12332902	0.044372	0.00447285	9.9203	3.39737e-23	0.0184072	0.0059011	3.11928	0.00181296	0.0348978	0.0035646	9.79012	1.24153e-22	0.00213793	0.0348978	0.0035646	9.21899e-20	37	2	98330020	2	97696452	R			NA	NA	ZAP70	NM_001079	TSS200					NA		2:98329743-98330828	Promoter_Associated_Cell_type_specific	NA
cg17781958	0.0759166	0.00847472	8.958	3.30611e-19	0.0541181	0.0129139	4.19068	2.78119e-05	0.0693548	0.00708528	9.78857	1.26071e-22	0.369427	0.0693548	0.00708528	9.34583e-20	37	17	79428404	17	77042999	F			NA	NA	BAHCC1	NM_001080519	Body	chr17:79427930-79429135	Island			NA	17:77042526-77043730			NA
cg12284769	0.0429562	0.00475591	9.03217	1.68308e-19	0.0227184	0.00470014	4.83356	1.34112e-06	0.032718	0.00334305	9.78687	1.28204e-22	0.0102523	0.032718	0.00334305	9.48496e-20	37	12	125259369	12	123825322	R			NA	NA							DMR	NA		12:125258541-125259458	Unclassified	TRUE
cg19089328	0.0699755	0.0075858	9.22454	2.84788e-20	0.0509681	0.0147088	3.46513	0.000529973	0.0659821	0.00674199	9.78673	1.28375e-22	0.517096	0.0659821	0.00674199	9.48496e-20	37	11	71210210	11	70887858	R			NA	NA	NADSYN1	NM_018161	Body					NA	11:70887858-70887964			NA
cg27585074	0.0605087	0.00625398	9.67524	3.84199e-22	0.0286616	0.00857605	3.34205	0.000831625	0.0494524	0.00505309	9.78657	1.28587e-22	0.0110946	0.0494524	0.00505309	9.48496e-20	37	19	1947960	19	1898960	R			NA	NA	CSNK1G2	NM_001319	5'UTR	chr19:1947721-1948042	Island			NA	19:1898417-1899042			NA
cg03992323	0.056834	0.00726793	7.81982	5.28971e-15	0.0835804	0.0136302	6.132	8.67805e-10	0.0627551	0.00641318	9.78534	1.30152e-22	0.223338	0.0627551	0.00641318	9.5846e-20	37	1	224023297	1	222089920	R			NA	NA	TP53BP2;TP53BP2	NM_001031685;NM_005426	Body;5'UTR					TRUE		1:224023073-224023327	Promoter_Associated_Cell_type_specific	NA
cg22590032	0.0443367	0.00533435	8.31153	9.44747e-17	0.0297699	0.00540461	5.50824	3.62432e-08	0.0371486	0.00379655	9.78481	1.30835e-22	0.158841	0.0371486	0.00379655	9.61897e-20	37	5	180050565	5	179983171	F			NA	NA	FLT4;FLT4	NM_002020;NM_182925	Body;Body	chr5:180045789-180048897	S_Shore			NA		5:180050333-180051057	Unclassified_Cell_type_specific	NA
cg26913344	0.0450937	0.00508569	8.86678	7.52901e-19	0.0268714	0.00562892	4.7738	1.80779e-06	0.036904	0.0037736	9.77952	1.37856e-22	0.055857	0.036904	0.0037736	1.01185e-19	37	4	185872829	4	186109823	F		rs34086684	NA	NA				chr4:185872976-185873467	N_Shore			NA	4:186109462-186109824			NA
cg00502254	0.0560284	0.00626839	8.93824	3.95417e-19	0.0389477	0.00919591	4.23533	2.28217e-05	0.0506097	0.00517952	9.77111	1.49799e-22	0.307967	0.0506097	0.00517952	1.0977e-19	37	1	12201600	1	12124187	F	rs11569948		NA	NA	TNFRSF8;TNFRSF8	NM_152942;NM_001243	Body;Body					NA				NA
cg05549575	0.0409931	0.00441399	9.28709	1.58566e-20	0.0235561	0.00621507	3.79015	0.000150556	0.0351468	0.00359874	9.76642	1.56898e-22	0.0730837	0.0351468	0.00359874	1.14783e-19	37	17	5137892	17	5078616	R			NA	NA	C17orf87	NM_207103	Body					NA		17:5137831-5138227	Unclassified_Cell_type_specific	NA
cg18802138	0.0438379	0.00501802	8.7361	2.41302e-18	0.033972	0.00755608	4.49599	6.92477e-06	0.0408184	0.00418019	9.76474	1.59513e-22	0.55348	0.0408184	0.00418019	1.16504e-19	37	16	85981780	16	84539281	R			NA	NA				chr16:85981652-85981965	Island			NA	16:84539123-84539490	16:85980941-85982051	Promoter_Associated	NA
cg02014217	0.0412117	0.00453829	9.08089	1.07689e-19	0.0272299	0.00685999	3.96937	7.20626e-05	0.0369553	0.00378498	9.76366	1.61234e-22	0.235804	0.0369553	0.00378498	1.17569e-19	37	4	1015600	4	1005600	F			NA	NA	FGFRL1;FGFRL1;FGFRL1	NM_001004358;NM_001004356;NM_021923	Body;Body;Body	chr4:1017524-1018938	N_Shore			NA		4:1014916-1015961	Unclassified	NA
cg09043456	0.0652361	0.00699562	9.32529	1.10682e-20	0.0361904	0.00957192	3.78089	0.000156266	0.0551233	0.00564799	9.75982	1.67452e-22	0.0497353	0.0551233	0.00564799	1.21904e-19	37	17	79024087	17	76638682	R	rs4969365		NA	NA	BAIAP2;BAIAP2;BAIAP2;BAIAP2	NM_017450;NM_006340;NM_001144888;NM_017451	Body;Body;Body;Body	chr17:79026043-79026355	N_Shore			NA	17:76638639-76639369			TRUE
cg09632976	0.0548334	0.00626516	8.75212	2.09382e-18	0.0450642	0.0102726	4.38685	1.15005e-05	0.0521848	0.00534885	9.75627	1.73412e-22	0.719213	0.0521848	0.00534885	1.25957e-19	37	16	53594200	16	52151701	F			NA	NA								NA	16:52151649-52151833			NA
cg16886828	0.0534121	0.00594967	8.97732	2.77435e-19	0.0350069	0.00828684	4.2244	2.39579e-05	0.0471517	0.00483302	9.75617	1.73586e-22	0.196419	0.0471517	0.00483302	1.25957e-19	37	19	5032663	19	4983663	F			NA	NA	KDM4B	NM_015015	5'UTR	chr19:5032461-5033099	Island			NA	19:4983145-4984099	19:5031218-5032809	Unclassified	NA
cg22534374	0.0770563	0.00914033	8.43037	3.44583e-17	0.0615817	0.0123031	5.0054	5.57467e-07	0.0715528	0.00733708	9.75222	1.80486e-22	0.600679	0.0715528	0.00733708	1.30751e-19	37	1	201511610	1	199778233	R			NA	NA				chr1:201507779-201509317	S_Shelf			NA				NA
cg04606170	0.023575	0.00232023	10.1606	2.97232e-24	0.00810212	0.00187047	4.3316	1.48026e-05	0.0141968	0.00145621	9.74919	1.85954e-22	1.40283e-06	0.0141968	0.00145621	1.34494e-19	37	16	3628412	16	3568413	R			NA	NA	NLRC3	NM_178844	TSS1500					NA		16:3628217-3629698	Unclassified_Cell_type_specific	TRUE
cg25043129	0.0532257	0.00580596	9.16741	4.84499e-20	0.0317521	0.00801925	3.95948	7.51124e-05	0.0458407	0.00470279	9.74754	1.88989e-22	0.0951587	0.0458407	0.00470279	1.36467e-19	37	17	79047823	17	76662418	F			NA	NA	BAIAP2;BAIAP2;BAIAP2;BAIAP2	NM_017450;NM_006340;NM_001144888;NM_017451	Body;Body;Body;Body	chr17:79045454-79045696	S_Shelf			NA	17:76662400-76662517			NA
cg09868768	0.0488946	0.00562446	8.6932	3.52356e-18	0.0444294	0.0100554	4.41845	9.94117e-06	0.0478305	0.00490875	9.74394	1.95818e-22	0.927652	0.0478305	0.00490875	1.41169e-19	37	2	70188605	2	70042109	F			NA	NA	ASPRV1	NM_152792	1stExon	chr2:70188511-70188726	Island			NA				NA
cg08999812	0.0627322	0.00611053	10.2662	1.00024e-24	0.0187989	0.00992832	1.89346	0.0582965	0.0506624	0.0052039	9.73547	2.1283e-22	0.000824463	0.0506624	0.0052039	1.53186e-19	37	17	80740950	17	78334239	R			NA	NA	TBCD	NM_005993	Body	chr17:80740534-80740929	S_Shore			NA	17:78333824-78334432	17:80739219-80740967	Unclassified	NA
cg12103569	0.0713406	0.00743227	9.59876	8.09107e-22	0.0342677	0.0102166	3.35411	0.000796208	0.0585108	0.00601018	9.73528	2.13225e-22	0.0134971	0.0585108	0.00601018	1.53223e-19	37	12	132258560	12	130824513	R			NA	NA	SFRS8	NM_004592	Body					TRUE		12:132258359-132258817	Gene_Associated	NA
cg23004527	0.0449628	0.00479384	9.37929	6.64209e-21	0.0245644	0.0068919	3.56424	0.000364909	0.0383116	0.00393543	9.73504	2.13732e-22	0.05224	0.0383116	0.00393543	1.5334e-19	37	19	3390353	19	3341353	R			NA	NA	NFIC;NFIC	NM_005597;NM_205843	Body;Body	chr19:3387963-3388203	S_Shelf			NA				TRUE
cg24561419	0.0704499	0.00757851	9.29601	1.4582e-20	0.0388884	0.010222	3.80438	0.000142158	0.0592551	0.00608787	9.7333	2.17416e-22	0.0461463	0.0592551	0.00608787	1.55732e-19	37	5	79553606	5	79589362	F			NA	NA				chr5:79551369-79552294	S_Shore		CDMR	NA	5:79589023-79589399			TRUE
cg01663440	0.0570747	0.00672751	8.48378	2.18001e-17	0.0418376	0.0084096	4.97498	6.52534e-07	0.0511287	0.00525336	9.73258	2.18967e-22	0.36755	0.0511287	0.00525336	1.56591e-19	37	12	1056096	12	926357	R			NA	NA	RAD52	NM_134424	5'UTR	chr12:1058481-1059430	N_Shelf			NA				NA
cg17016369	0.0561658	0.00667158	8.41867	3.80797e-17	0.0398895	0.00777008	5.13373	2.84057e-07	0.0492586	0.00506173	9.73156	2.2117e-22	0.282832	0.0492586	0.00506173	1.57913e-19	37	2	198246278	2	197954523	R			NA	NA								NA				NA
cg00471371	0.0625445	0.0062609	9.9897	1.69084e-23	0.0236642	0.0103561	2.28505	0.0223101	0.0521376	0.00535786	9.73105	2.22291e-22	0.00573496	0.0521376	0.00535786	1.5846e-19	37	18	74114728	18	72243716	F	rs73975413		NA	NA	ZNF516	NM_014643	Body	chr18:74114551-74114791	Island			NA	18:72243493-72243779			NA
cg20525527	0.0588755	0.00581592	10.1232	4.36044e-24	0.0206658	0.00856949	2.41156	0.0158846	0.046826	0.00481229	9.73051	2.23478e-22	0.00110739	0.046826	0.00481229	1.59052e-19	37	17	17056629	17	16997354	F			NA	NA	MPRIP;MPRIP	NM_015134;NM_201274	Body;Body					TRUE				NA
cg05008854	0.0391149	0.00473348	8.26346	1.41504e-16	0.0335987	0.00648664	5.17967	2.22275e-07	0.0371982	0.00382366	9.72841	2.2813e-22	0.789821	0.0371982	0.00382366	1.62103e-19	37	10	7825899	10	7865905	R			NA	NA	KIN	NM_012311	Body	chr10:7829588-7830517	N_Shelf			NA				NA
cg04816311	0.0884195	0.00988313	8.94651	3.66909e-19	0.0589652	0.0141228	4.17518	2.97748e-05	0.0787369	0.00809734	9.7238	2.38697e-22	0.23226	0.0787369	0.00809734	1.69342e-19	37	7	1066650	7	1033176	F			NA	NA	C7orf50;C7orf50;C7orf50	NM_001134395;NM_032350;NM_001134396	Body;Body;Body	chr7:1066931-1068245	N_Shore			NA	7:1032869-1033180			NA
cg02390637	0.0454388	0.00525582	8.64542	5.36071e-18	0.0345341	0.00750124	4.60379	4.14871e-06	0.0418482	0.0043044	9.72218	2.42536e-22	0.492275	0.0418482	0.0043044	1.71792e-19	37	10	106074440	10	106064430	R			NA	NA	ITPRIP	NM_033397	Body	chr10:106074965-106075368	N_Shore			NA	10:106064259-106064635			NA
cg27588384	0.0523935	0.00549641	9.53232	1.53804e-21	0.033261	0.0146989	2.26282	0.0236469	0.0500465	0.00514825	9.72107	2.45203e-22	0.47559	0.0500465	0.00514825	1.73405e-19	37	3	45674281	3	45649285	F	rs3796363		NA	NA	LIMD1	NM_014240	Body					TRUE				NA
cg23334433	0.0666362	0.00763381	8.72909	2.5673e-18	0.0506695	0.0114449	4.42726	9.54385e-06	0.0617199	0.00635072	9.71857	2.51285e-22	0.509917	0.0617199	0.00635072	1.77425e-19	37	17	79129051	17	76743646	F			NA	NA	AATK	NM_001080395	Body	chr17:79131879-79132084	N_Shelf			NA	17:76743609-76743695			NA
cg04406114	0.0440335	0.00491266	8.96327	3.15176e-19	0.0303649	0.00752766	4.03377	5.4888e-05	0.0399508	0.00411407	9.71079	2.71236e-22	0.314702	0.0399508	0.00411407	1.91209e-19	37	19	42599489	19	47291329	R			NA	NA	POU2F2	NM_002698	Body	chr19:42599507-42600522	N_Shore			NA				NA
cg09802688	0.0538892	0.00618865	8.70776	3.09949e-18	0.0387477	0.00855795	4.52769	5.96323e-06	0.04869	0.00501481	9.70925	2.75362e-22	0.357813	0.04869	0.00501481	1.9381e-19	37	1	209942066	1	208008689	F			NA	NA	TRAF3IP3	NM_025228	Body					NA		1:209941619-209942194	Promoter_Associated	NA
cg19400926	0.0523435	0.0061711	8.48204	2.21279e-17	0.0385865	0.00784218	4.92038	8.63785e-07	0.0470825	0.00484962	9.70848	2.77441e-22	0.386645	0.0470825	0.00484962	1.94966e-19	37	6	28889996	6	28997975	R			NA	NA	TRIM27	NM_006510	Body	chr6:28890951-28892013	N_Shore			NA		6:28889756-28890379	Promoter_Associated	NA
cg03351487	0.0713379	0.00885262	8.0584	7.73025e-16	0.0688018	0.0127382	5.40121	6.61916e-08	0.070512	0.0072695	9.6997	3.02397e-22	0.986724	0.070512	0.0072695	2.12168e-19	37	2	169003820	2	168712066	R			NA	NA	STK39	NM_013233	Body					TRUE				NA
cg16047279	0.0725668	0.00864969	8.38952	4.88112e-17	0.0589886	0.0119127	4.95175	7.35472e-07	0.0678795	0.00699925	9.69811	3.07139e-22	0.653546	0.0678795	0.00699925	2.15156e-19	37	17	38717242	17	35970768	F		rs73293429	NA	NA	CCR7	NM_001838	Body					NA	17:35970726-35970833	17:38715911-38717621	Promoter_Associated	TRUE
cg01001791	0.0413844	0.00447292	9.2522	2.19909e-20	0.0260551	0.00775138	3.36135	0.000775616	0.0375551	0.00387417	9.69371	3.20668e-22	0.230617	0.0375551	0.00387417	2.24281e-19	37	22	41924687	22	40254633	F			NA	NA	POLR3H;ACO2;POLR3H;POLR3H	NM_001018052;NM_001098;NM_001018050;NM_138338	3'UTR;3'UTR;3'UTR;3'UTR					NA				NA
cg05598678	0.0532243	0.00674515	7.89075	3.00367e-15	0.0556302	0.00989643	5.62124	1.89592e-08	0.0539874	0.00557366	9.68617	3.45219e-22	0.980024	0.0539874	0.00557366	2.41074e-19	37	8	133773099	8	133842281	F		rs77902459	NA	NA	TMEM71;TMEM71	NM_144649;NM_001145153	TSS200;TSS200					NA		8:133772510-133773141	Unclassified_Cell_type_specific	TRUE
cg25652610	0.0501667	0.00446493	11.2357	2.7225e-29	0.00438472	0.00662043	0.662301	0.507778	0.0358535	0.00370175	9.68555	3.47323e-22	7.2832e-08	0.0358535	0.00370175	2.42164e-19	37	19	4648335	19	4599335	F	rs78809762		NA	NA	TNFAIP8L1;TNFAIP8L1	NM_001167942;NM_152362	5'UTR;5'UTR	chr19:4652103-4652500	N_Shelf			NA		19:4648295-4648401	Unclassified_Cell_type_specific	NA
cg09929238	0.0932681	0.0104257	8.94598	3.68675e-19	0.0611219	0.0148707	4.11021	3.95299e-05	0.0826745	0.0085367	9.68459	3.5061e-22	0.208772	0.0826745	0.0085367	2.44074e-19	37	17	78560916	17	76175511	R			NA	NA	RPTOR;RPTOR	NM_001163034;NM_020761	Body;Body					NA	17:76175073-76175558			NA
cg17540192	0.0544604	0.00560577	9.71505	2.60114e-22	0.0235592	0.0071329	3.3029	0.000956919	0.0426618	0.00440752	9.67933	3.69142e-22	0.00302449	0.0426618	0.00440752	2.56574e-19	37	7	97875259	7	97713195	R			NA	NA	TECPR1	NM_015395	Body					NA	7:97713192-97713286			NA
cg08500112	0.0401566	0.00395786	10.146	3.45085e-24	0.0139952	0.00468404	2.98784	0.00280952	0.0292589	0.00302315	9.67828	3.72948e-22	0.00011165	0.0292589	0.00302315	2.58815e-19	37	5	59086432	5	59122189	R			NA	NA	PDE4D;PDE4D	NM_001165899;NM_001104631	Body;Body					TRUE				NA
cg07039378	0.0802498	0.0086183	9.31156	1.25963e-20	0.0560512	0.0195219	2.8712	0.00408919	0.0763029	0.00788418	9.67797	3.74069e-22	0.525736	0.0763029	0.00788418	2.5919e-19	37	7	73645723	7	73283659	F		rs73705356	NA	NA								NA	7:73283636-73283867	7:73645708-73645878	Gene_Associated_Cell_type_specific	NA
cg25731553	0.048435	0.00659312	7.3463	2.03774e-13	0.0557792	0.00880858	6.33236	2.41434e-10	0.0510721	0.00527833	9.67581	3.82041e-22	0.800302	0.0510721	0.00527833	2.64303e-19	37	15	101715276	15	99532799	R			NA	NA								NA	15:99532422-99532816			NA
cg05914150	0.0560113	0.00648977	8.63071	6.09741e-18	0.0456852	0.0102849	4.44197	8.91406e-06	0.0530707	0.00548846	9.6695	4.06368e-22	0.697336	0.0530707	0.00548846	2.80696e-19	37	5	67522332	5	67558088	R			NA	NA	PIK3R1	NM_181523	TSS200					NA				NA
cg27027375	0.0517791	0.00554602	9.33627	9.97862e-21	0.0315563	0.0103601	3.04594	0.00231958	0.0472747	0.0048895	9.66862	4.09883e-22	0.227461	0.0472747	0.0048895	2.82686e-19	37	4	6695319	4	6746220	F			NA	NA	S100P	NM_005980	TSS1500					NA				NA
cg08066875	0.0425215	0.00554086	7.67418	1.66485e-14	0.0435309	0.00740403	5.87935	4.1187e-09	0.0428839	0.00443618	9.66684	4.17041e-22	0.994061	0.0428839	0.00443618	2.87178e-19	37	2	163197084	2	162905330	R			NA	NA				chr2:163200575-163201025	N_Shelf			NA				NA
cg27134322	0.0913896	0.0104446	8.74994	2.13471e-18	0.0636467	0.0145014	4.38902	1.13864e-05	0.0819135	0.00847515	9.66514	4.24027e-22	0.299709	0.0819135	0.00847515	2.91538e-19	37	8	1900778	8	1888185	F			NA	NA	ARHGEF10	NM_014629	Body					NA	8:1888168-1888449			NA
cg24754633	0.0513427	0.00572186	8.97308	2.88325e-19	0.0335853	0.00841615	3.99058	6.59113e-05	0.0457295	0.00473185	9.66419	4.28011e-22	0.218219	0.0457295	0.00473185	2.93824e-19	37	14	91831327	14	90901080	R		rs75205118	NA	NA	CCDC88C	NM_001080414	Body					TRUE		14:91831205-91831481	Unclassified	NA
cg23281123	0.0641466	0.00725576	8.84078	9.50487e-19	0.0430369	0.0101186	4.25325	2.10689e-05	0.0569781	0.00589647	9.66309	4.3263e-22	0.237594	0.0569781	0.00589647	2.96538e-19	37	2	65540411	2	65393915	R			NA	NA	SPRED2;SPRED2	NM_001128210;NM_181784	3'UTR;3'UTR	chr2:65540761-65541311	N_Shore			NA	2:65393884-65394938			NA
cg05962781	0.0506774	0.00545686	9.28691	1.58832e-20	0.0324152	0.010541	3.07515	0.00210399	0.0468176	0.00484601	9.66106	4.41273e-22	0.306182	0.0468176	0.00484601	3.01997e-19	37	1	115599145	1	115400668	R			NA	NA	TSPAN2	NM_005725	Body					TRUE				NA
cg05331340	0.043877	0.00478494	9.16982	4.73829e-20	0.023594	0.00581069	4.06045	4.89775e-05	0.0356809	0.00369374	9.65981	4.46695e-22	0.0265045	0.0356809	0.00369374	3.04592e-19	37	17	7083064	17	7023788	F			NA	NA	ASGR1	NM_001671	TSS200					NA				NA
cg08134678	0.0516312	0.00644819	8.00708	1.17464e-15	0.054576	0.0100898	5.40904	6.33629e-08	0.0524851	0.00543339	9.65974	4.46994e-22	0.970212	0.0524851	0.00543339	3.04592e-19	37	12	57872430	12	56158697	F	rs3802989		NA	NA	ARHGAP9;ARHGAP9;ARHGAP9	NM_032496;NM_001080157;NM_001080156	Body;Body;TSS1500	chr12:57869075-57870182	S_Shelf			NA				NA
cg03917803	0.0433127	0.00468925	9.23659	2.54477e-20	0.0245811	0.00677503	3.62818	0.000285421	0.0372457	0.00385577	9.65971	4.47116e-22	0.0754612	0.0372457	0.00385577	3.04592e-19	37	13	44947247	13	43845247	R			NA	NA	SERP2	NM_001010897	TSS1500	chr13:44947371-44948443	N_Shore			NA				NA
cg14484844	0.0607678	0.00658834	9.22353	2.87465e-20	0.0327774	0.00845911	3.87481	0.00010671	0.0501995	0.00519783	9.65778	4.55616e-22	0.033125	0.0501995	0.00519783	3.0991e-19	37	9	139590683	9	138710504	F	rs4880126		NA	NA				chr9:139590437-139590761	Island			NA		9:139590565-139590900	Unclassified_Cell_type_specific	TRUE
cg27617724	0.0326388	0.00408362	7.99262	1.32097e-15	0.0297951	0.00548803	5.42911	5.66352e-08	0.0316254	0.00327615	9.65321	4.76402e-22	0.917223	0.0316254	0.00327615	3.23358e-19	37	16	1416030	16	1356031	F			NA	NA	UNKL	NM_023076	3'UTR	chr16:1414417-1414851	S_Shore			NA	16:1355932-1356300			NA
cg07764473	0.0729405	0.00846102	8.62078	6.65018e-18	0.0655481	0.0150185	4.36449	1.27418e-05	0.0711595	0.00737166	9.65312	4.76839e-22	0.912146	0.0711595	0.00737166	3.23358e-19	37	X	40037510	X	39922454	F			NA	NA	BCOR;BCOR	NM_001123383;NM_001123384	TSS1500;TSS1500	chrX:40034239-40036007	S_Shore			NA				NA
cg10000139	0.0467432	0.00525732	8.89108	6.05192e-19	0.0342764	0.00867287	3.95214	7.74565e-05	0.0433932	0.00449581	9.65192	4.82427e-22	0.469767	0.0433932	0.00449581	3.2665e-19	37	19	3805860	19	3756860	R			NA	NA	ZFR2	NM_015174	3'UTR	chr19:3805859-3806172	Island			NA				NA
cg04062576	0.0369299	0.00356147	10.3693	3.42068e-25	0.00873829	0.00593953	1.47121	0.141235	0.0294743	0.00305444	9.64966	4.93212e-22	0.000252183	0.0294743	0.00305444	3.33446e-19	37	12	53496842	12	51783109	F	rs75952675		NA	NA	SOAT2	NM_003578	TSS1500					NA		12:53496632-53498065	Unclassified	NA
cg06988336	0.0597829	0.00620471	9.63509	5.68434e-22	0.0278614	0.0103378	2.69509	0.00703704	0.0513291	0.00532004	9.64825	5.00003e-22	0.0300524	0.0513291	0.00532004	3.37525e-19	37	16	89922397	16	88449898	F	rs73270331		NA	NA	SPIRE2	NM_032451	Body	chr16:89920497-89920740	S_Shore			NA	16:88449898-88450127			NA
cg09009788	0.0404179	0.00520355	7.76738	8.01284e-15	0.0424429	0.0074315	5.71121	1.12173e-08	0.0410841	0.00426251	9.63848	5.49968e-22	0.975398	0.0410841	0.00426251	3.70692e-19	37	13	77894098	13	76792099	R			NA	NA	MYCBP2	NM_015057	Body					TRUE				NA
cg17680813	0.0471056	0.00597816	7.8796	3.28425e-15	0.0474484	0.00854987	5.5496	2.86316e-08	0.0472181	0.00489932	9.63769	5.54185e-22	0.99946	0.0472181	0.00489932	3.7297e-19	37	3	172394387	3	173877081	R			NA	NA	NCEH1;NCEH1;NCEH1;NCEH1	NM_001146278;NM_020792;NM_001146276;NM_001146277	5'UTR;Body;Body;5'UTR					NA	3:173877071-173877089			NA
cg08943045	0.0563177	0.00665261	8.4655	2.55056e-17	0.0414516	0.00864492	4.79491	1.6275e-06	0.0507885	0.00527223	9.6332	5.78975e-22	0.395092	0.0507885	0.00527223	3.89003e-19	37	1	9043919	1	8966506	R			NA	NA								NA		1:9043880-9044002	Unclassified_Cell_type_specific	NA
cg19154600	0.0664883	0.00668632	9.94392	2.68064e-23	0.020983	0.0144094	1.45621	0.145335	0.058426	0.00606515	9.63306	5.79755e-22	0.0165212	0.058426	0.00606515	3.89003e-19	37	10	75415868	10	75085874	R			NA	NA	SYNPO2L	NM_001114133	TSS200			low-CpG:75085756-75085882		NA				NA
cg20121012	0.044545	0.00569476	7.8221	5.19486e-15	0.0456742	0.00814427	5.60814	2.04513e-08	0.0449158	0.00466701	9.62412	6.32487e-22	0.993565	0.0449158	0.00466701	4.23643e-19	37	12	93516072	12	92040203	R			NA	NA								TRUE				NA
cg16760587	0.0580276	0.00735009	7.89481	2.90759e-15	0.0500957	0.00903292	5.5459	2.92444e-08	0.0548678	0.00570116	9.62399	6.33282e-22	0.792979	0.0548678	0.00570116	4.23643e-19	37	4	17517594	4	17126692	F			NA	NA	CLRN2	NM_001079827	Body	chr4:17513309-17513981	S_Shelf			NA				NA
cg20025658	0.0430865	0.00501534	8.59095	8.62527e-18	0.0297086	0.00641779	4.62911	3.67239e-06	0.0380143	0.00395178	9.61953	6.61302e-22	0.259543	0.0380143	0.00395178	4.41724e-19	37	2	219031640	2	218739885	F			NA	NA	CXCR1;CXCR1	NM_000634;NM_000634	1stExon;5'UTR					NA		2:219031471-219031960	Unclassified_Cell_type_specific	NA
cg03214715	0.0355248	0.00415897	8.54173	1.32228e-17	0.0285927	0.00634099	4.50919	6.50744e-06	0.0334397	0.00347768	9.61553	6.87571e-22	0.658483	0.0334397	0.00347768	4.58583e-19	37	12	57873176	12	56159443	F			NA	NA	ARHGAP9;ARHGAP9;ARHGAP9	NM_001080157;NM_032496;NM_001080156	1stExon;Body;TSS1500	chr12:57869075-57870182	S_Shelf			NA				NA
cg20954870	0.0506351	0.00642258	7.88392	3.17271e-15	0.047594	0.00864136	5.5077	3.63553e-08	0.049553	0.00515475	9.61307	7.04164e-22	0.960895	0.049553	0.00515475	4.68948e-19	37	5	173070254	5	173002860	R			NA	NA								TRUE				NA
cg16206504	0.0696342	0.00788845	8.82736	1.07179e-18	0.0497575	0.0123232	4.03771	5.39761e-05	0.0638568	0.00664383	9.61145	7.15373e-22	0.397445	0.0638568	0.00664383	4.75702e-19	37	13	114917223	13	113935325	R			NA	NA				chr13:114912875-114913457	S_Shelf			NA	13:113935243-113935425	13:114917192-114917442	Unclassified_Cell_type_specific	TRUE
cg25921609	0.0679209	0.00802572	8.4629	2.60815e-17	0.0563944	0.0122378	4.60822	4.06136e-06	0.0644543	0.00671123	9.60396	7.69336e-22	0.733325	0.0644543	0.00671123	5.10823e-19	37	17	8379225	17	8319950	R			NA	NA	MYH10	NM_005964	Body	chr17:8380172-8380539	N_Shore			NA	17:8319758-8320126			NA
cg00005619	0.0477072	0.00505077	9.44553	3.53613e-21	0.0243716	0.00828769	2.9407	0.00327474	0.0413874	0.00431295	9.59608	8.3045e-22	0.0555477	0.0413874	0.00431295	5.50581e-19	37	11	47608722	11	47565298	R			NA	NA	FAM180B	NM_001164379	Body	chr11:47611138-47612438	N_Shelf			NA				NA
cg15450349	0.0448542	0.00541059	8.29008	1.13172e-16	0.042262	0.00873834	4.83639	1.3222e-06	0.0441358	0.00460017	9.5944	8.44094e-22	0.968693	0.0441358	0.00460017	5.58795e-19	37	8	42269042	8	42388199	R			NA	NA				chr8:42268436-42268759	S_Shore			NA	8:42388190-42388797			NA
cg03901454	0.059098	0.00612239	9.65276	4.78505e-22	0.0256253	0.00853302	3.00308	0.00267262	0.0477224	0.00497444	9.59354	8.51152e-22	0.00622525	0.0477224	0.00497444	5.62631e-19	37	16	87588683	16	86146184	F	rs11859964		NA	NA				chr16:87584359-87584710	S_Shelf			NA	16:86146015-86146508			NA
cg25422678	0.0644308	0.00727652	8.85462	8.39662e-19	0.0431903	0.0107367	4.0227	5.7535e-05	0.0577455	0.00602351	9.58669	9.09583e-22	0.261597	0.0577455	0.00602351	6.00365e-19	37	2	28304502	2	28158006	R			NA	NA	BRE;BRE;BRE;BRE;BRE	NM_199192;NM_199193;NM_199191;NM_004899;NM_199194	Body;Body;Body;Body;Body					TRUE				NA
cg26756782	0.057022	0.00645094	8.83933	9.62902e-19	0.0355843	0.0084238	4.22426	2.39728e-05	0.0490973	0.00512165	9.58623	9.13616e-22	0.129874	0.0490973	0.00512165	6.02135e-19	37	16	89922218	16	88449719	R			NA	NA	SPIRE2	NM_032451	Body	chr16:89920497-89920740	S_Shore			NA	16:88449410-88449734	16:89922000-89922221	Unclassified_Cell_type_specific	NA
cg06068369	0.0428433	0.00529387	8.09299	5.82164e-16	0.0380142	0.00736141	5.16398	2.41748e-07	0.0411972	0.00429791	9.58539	9.21126e-22	0.867778	0.0411972	0.00429791	6.06188e-19	37	6	105837504	6	105944197	R		rs77593223	NA	NA	PREP	NM_002726	Body					TRUE				NA
cg26241460	0.0670145	0.00745805	8.98552	2.5752e-19	0.0409314	0.0104958	3.89977	9.62831e-05	0.0582634	0.00607953	9.58353	9.37815e-22	0.1285	0.0582634	0.00607953	6.16261e-19	37	11	1767775	11	1724351	R			NA	NA	HCCA2;LOC402778	NM_053005;NM_001170820	Body;Body	chr11:1768979-1770712	N_Shore			NA	11:1724335-1724431			TRUE
cg11555067	0.0571366	0.0071266	8.01737	1.08036e-15	0.045505	0.00851324	5.3452	9.03167e-08	0.052344	0.00546462	9.57871	9.82613e-22	0.577641	0.052344	0.00546462	6.44747e-19	37	2	99081350	2	98447782	F			NA	NA	INPP4A;INPP4A;INPP4A;INPP4A	NM_001566;NM_004027;NM_001134224;NM_001134225	5'UTR;5'UTR;5'UTR;5'UTR					TRUE		2:99081176-99081729	Promoter_Associated	NA
cg14175330	0.0622656	0.00679902	9.15802	5.28561e-20	0.0350508	0.00966855	3.62524	0.00028869	0.0532607	0.00556157	9.57655	1.00336e-21	0.0706019	0.0532607	0.00556157	6.57394e-19	37	9	138949384	9	138089205	R			NA	NA	NACC2	NM_144653	5'UTR					TRUE				NA
cg14547461	0.0544159	0.00673202	8.08315	6.31139e-16	0.0505435	0.00983221	5.1406	2.73864e-07	0.0531799	0.00555474	9.57379	1.03055e-21	0.948565	0.0531799	0.00555474	6.74216e-19	37	8	48176671	8	48339224	F			NA	NA	KIAA0146	NM_001080394	Body	chr8:48172791-48172993	S_Shelf			NA				NA
cg04002220	0.0535013	0.00622013	8.60131	7.88105e-18	0.0350667	0.0076198	4.60205	4.18362e-06	0.0461294	0.00481853	9.57334	1.03502e-21	0.172695	0.0461294	0.00481853	6.7615e-19	37	16	89598305	16	88125806	R			NA	NA	SPG7;SPG7	NM_003119;NM_199367	Body;Body					NA	16:88125806-88126517			NA
cg03541887	0.0673698	0.00714559	9.42816	4.17329e-21	0.0462277	0.0252745	1.82903	0.0673957	0.0658049	0.00687607	9.57015	1.06756e-21	0.723271	0.0658049	0.00687607	6.96383e-19	37	1	248903323	1	246969946	F	rs35436147		NA	NA	LOC646627	NM_001085474	TSS200					NA				NA
cg14101659	0.0742182	0.0079704	9.31174	1.2576e-20	0.039065	0.0119993	3.2556	0.00113152	0.0634564	0.0066392	9.55784	1.20244e-21	0.0509167	0.0634564	0.0066392	7.83222e-19	37	6	503773	6	448773	R			NA	NA	EXOC2	NM_018303	Body					NA	6:448735-448888			NA
cg04425005	0.040286	0.00466047	8.64419	5.41885e-18	0.0294793	0.00693343	4.25177	2.12091e-05	0.0369229	0.00386789	9.54601	1.34794e-21	0.433156	0.0369229	0.00386789	8.76712e-19	37	4	146783253	4	147002703	F			NA	NA	ZNF827	NM_178835	Body					TRUE				NA
cg01561864	0.0483172	0.00590386	8.184	2.74567e-16	0.042588	0.00861516	4.94338	7.67802e-07	0.0464864	0.00487005	9.54536	1.3563e-21	0.860311	0.0464864	0.00487005	8.80866e-19	37	7	2679067	7	2645593	R			NA	NA	TTYH3	NM_025250	Body					TRUE	7:2645553-2645805			NA
cg20256153	0.0367518	0.00440952	8.33465	7.77263e-17	0.024681	0.00493936	4.99681	5.82879e-07	0.0313983	0.00328943	9.54521	1.35832e-21	0.18981	0.0313983	0.00328943	8.80894e-19	37	13	107145658	13	105943659	F			NA	NA	EFNB2	NM_004093	Body	chr13:107145408-107145787	Island			NA	13:105942946-105943788			NA
cg23774975	0.0502747	0.00549939	9.14186	6.13893e-20	0.0270492	0.00722433	3.74418	0.000180984	0.0417537	0.00437581	9.54195	1.40176e-21	0.0379366	0.0417537	0.00437581	9.07743e-19	37	11	3848848	11	3805424	F			NA	NA	RHOG	NM_001665	Body					NA	11:3805424-3805840			NA
cg06333800	0.0542339	0.00557911	9.72089	2.45636e-22	0.021897	0.00760423	2.87958	0.00398203	0.0429183	0.00449827	9.54107	1.41372e-21	0.00280085	0.0429183	0.00449827	9.14155e-19	37	7	151442481	7	151073414	R			NA	NA	PRKAG2;PRKAG2	NM_016203;NM_001040633	Body;Body					NA	7:151073198-151073473	7:151442027-151442976	Unclassified_Cell_type_specific	TRUE
cg20992330	0.0405544	0.00444727	9.11895	7.5857e-20	0.025914	0.00802984	3.22722	0.00125001	0.0371178	0.00389044	9.54077	1.4178e-21	0.280284	0.0371178	0.00389044	9.15465e-19	37	1	249097923	1	247064546	R		rs35355765	NA	NA								NA	1:247063716-247064547			NA
cg13675051	0.0582319	0.00700692	8.31063	9.51951e-17	0.0511077	0.0108428	4.71353	2.43462e-06	0.0561332	0.00588503	9.53831	1.45176e-21	0.858757	0.0561332	0.00588503	9.36038e-19	37	8	101315498	8	101384674	R			NA	NA	RNF19A;RNF19A	NM_183419;NM_015435	5'UTR;TSS200					TRUE				NA
cg06315217	0.0450808	0.00522205	8.63277	5.98859e-18	0.0331837	0.00782661	4.23986	2.23662e-05	0.0414159	0.00434391	9.53426	1.50953e-21	0.449587	0.0414159	0.00434391	9.71878e-19	37	6	1629850	6	1574849	F	rs75270993		NA	NA	GMDS	NM_001500	Body					NA	6:1574849-1575104			NA
cg21337881	0.043165	0.00514077	8.3966	4.59603e-17	0.0321939	0.00685906	4.69363	2.68398e-06	0.0392189	0.00411363	9.53388	1.51516e-21	0.440829	0.0392189	0.00411363	9.74096e-19	37	17	5138645	17	5079369	F			NA	NA	C17orf87	NM_207103	TSS1500					NA		17:5138494-5138757	Unclassified_Cell_type_specific	NA
cg27493411	0.0583506	0.00646364	9.02753	1.75598e-19	0.0356776	0.00988997	3.60745	0.000309216	0.0515647	0.00541059	9.53033	1.56778e-21	0.158605	0.0515647	0.00541059	1.00648e-18	37	7	101555711	7	101342431	R			NA	NA	CUX1;CUX1;CUX1	NM_181500;NM_181552;NM_001913	Body;Body;Body	chr7:101559402-101559625	N_Shelf			TRUE				NA
cg01815801	0.0442809	0.00478503	9.25404	2.16165e-20	0.0238213	0.00729228	3.26665	0.00108827	0.038123	0.00400065	9.52921	1.58488e-21	0.0638494	0.038123	0.00400065	1.01599e-18	37	13	114270609	13	113318610	F			NA	NA	TFDP1;TFDP1	NR_026580;NM_007111	Body;Body					NA	13:113318610-113318670			NA
cg16555909	0.0371346	0.00534978	6.94134	3.88403e-12	0.0449491	0.00682519	6.58576	4.52558e-11	0.0401086	0.00421048	9.52588	1.63647e-21	0.666306	0.0401086	0.00421048	1.04755e-18	37	1	23721285	1	23593872	F			NA	NA	TCEA3	NM_003196	Body					TRUE				TRUE
cg25513379	0.0414849	0.00481672	8.61269	7.13633e-18	0.0304731	0.0071498	4.26209	2.02526e-05	0.0380473	0.00399477	9.5243	1.66158e-21	0.442286	0.0380473	0.00399477	1.0621e-18	37	5	169308566	5	169241144	F			NA	NA	DOCK2;FAM196B	NM_004946;NM_001129891	Body;Body					TRUE				NA
cg00524561	0.0695756	0.00799009	8.70774	3.09982e-18	0.0434274	0.009951	4.36413	1.27633e-05	0.0593257	0.00623026	9.5222	1.69556e-21	0.122569	0.0593257	0.00623026	1.08227e-18	37	12	125197665	12	123763618	R			NA	NA								NA	12:123763454-123763714			NA
cg09007354	0.0531655	0.00595546	8.92719	4.36981e-19	0.0333931	0.00888687	3.75757	0.000171568	0.0470378	0.0049473	9.50778	1.94769e-21	0.18122	0.0470378	0.0049473	1.24142e-18	37	1	54100163	1	53872751	F			NA	NA	GLIS1	NM_147193	5'UTR					TRUE				NA
cg12599598	0.0591524	0.00700153	8.4485	2.95077e-17	0.0567801	0.0130127	4.36345	1.28025e-05	0.0586198	0.00616569	9.50742	1.95448e-21	0.987195	0.0586198	0.00616569	1.24397e-18	37	4	185923887	4	186160881	F			NA	NA				chr4:185926380-185926651	N_Shelf			NA				NA
cg15419073	0.0453258	0.00502903	9.01283	2.00811e-19	0.0293921	0.00861891	3.41019	0.000649175	0.0412788	0.00434368	9.5032	2.03532e-21	0.279487	0.0412788	0.00434368	1.29358e-18	37	3	14920880	3	14895884	R			NA	NA	FGD5	NM_152536	Body					TRUE		3:14920668-14921112	Unclassified_Cell_type_specific	NA
cg16395997	0.0607045	0.00731499	8.29864	1.05313e-16	0.056007	0.0120646	4.64224	3.44644e-06	0.0594418	0.00625506	9.503	2.03935e-21	0.946084	0.0594418	0.00625506	1.29429e-18	37	1	3562798	1	3552658	R			NA	NA	WDR8	NM_017818	Body	chr1:3559952-3561009	S_Shore			NA	1:3552514-3552672			NA
cg17830204	0.0595603	0.00728384	8.17705	2.90876e-16	0.046311	0.00932531	4.96616	6.8291e-07	0.0545399	0.00574031	9.50122	2.07447e-21	0.534259	0.0545399	0.00574031	1.31471e-18	37	7	99819110	7	99657046	R			NA	NA	GATS;GATS;GATS;GATS;PVRIG	NR_028040;NM_178831;NR_028038;NR_028039;NM_024070	Body;3'UTR;Body;Body;3'UTR					NA		7:99818377-99819619	Promoter_Associated	NA
cg15401418	0.0574063	0.00678755	8.45758	2.72986e-17	0.0445589	0.0100176	4.44807	8.66451e-06	0.0533639	0.00561916	9.49677	2.16492e-21	0.569143	0.0533639	0.00561916	1.37008e-18	37	17	75316383	17	72827978	F			NA	NA	SEPT9;SEPT9;SEPT9;SEPT9	NM_006640;NM_001113492;NM_001113491;NM_006640	5'UTR;5'UTR;Body;1stExon					TRUE	17:72827927-72828076	17:75316325-75316449	Promoter_Associated	NA
cg10383568	-0.058017	0.00665326	-8.72009	2.77982e-18	-0.0386607	0.00938496	-4.11943	3.79816e-05	-0.0515428	0.0054277	-9.49624	2.17602e-21	0.2428	-0.0515428	0.0054277	1.37516e-18	37	11	6589761	11	6546337	F			NA	NA	DNHD1	NM_144666	Body	chr11:6591960-6592795	N_Shelf			NA				TRUE
cg18559579	0.0871552	0.0105594	8.25381	1.53425e-16	0.0771081	0.0163371	4.71982	2.36057e-06	0.0841947	0.00886823	9.49396	2.22421e-21	0.87513	0.0841947	0.00886823	1.40362e-18	37	2	209224676	2	208932921	R			NA	NA				chr2:209224972-209225308	N_Shore			NA	2:208932897-208932946			NA
cg06784824	0.051712	0.00562686	9.1902	3.92115e-20	0.0268719	0.00763006	3.52185	0.000428547	0.0429616	0.0045286	9.48673	2.38387e-21	0.032305	0.0429616	0.0045286	1.50224e-18	37	11	47376985	11	47333561	F	rs3197824		NA	NA	SPI1;SPI1	NM_003120;NM_001080547	Body;Body	chr11:47376651-47377236	Island			TRUE	11:47333095-47333914			NA
cg10799327	0.0454471	0.00515537	8.81549	1.19158e-18	0.0266256	0.00636305	4.1844	2.85919e-05	0.0379883	0.00400565	9.48367	2.45489e-21	0.0712855	0.0379883	0.00400565	1.54481e-18	37	3	170484840	3	171967534	R			NA	NA								TRUE				NA
cg00781658	0.0634666	0.00656164	9.67237	3.95119e-22	0.0252544	0.00805488	3.13529	0.00171684	0.048224	0.00508731	9.47928	2.56053e-21	0.00115453	0.048224	0.00508731	1.60902e-18	37	19	41805850	19	46497690	F			NA	NA	HNRNPUL1;HNRNPUL1	NM_007040;NM_144732	Body;Body					NA		19:41805727-41805963	Gene_Associated_Cell_type_specific	TRUE
cg11900393	0.0475959	0.00657325	7.24084	4.45905e-13	0.0591194	0.00954136	6.19612	5.78724e-10	0.0513048	0.00541304	9.478	2.59199e-21	0.609823	0.0513048	0.00541304	1.62649e-18	37	12	721502	12	591763	F			NA	NA	NINJ2	NM_016533	Body	chr12:718174-718505	S_Shelf			NA				NA
cg26992566	0.0607251	0.00698168	8.69777	3.38465e-18	0.0490505	0.0127485	3.84755	0.000119303	0.0580315	0.00612353	9.4768	2.62196e-21	0.724289	0.0580315	0.00612353	1.64298e-18	37	16	85814166	16	84371667	F			NA	NA	COX4NB;COX4NB	NM_001142288;NM_006067	Body;Body					NA	16:84371330-84371700			NA
cg10414208	0.0410315	0.00511033	8.02914	9.81585e-16	0.035388	0.0069734	5.07471	3.8808e-07	0.0390597	0.00412198	9.47595	2.64336e-21	0.808111	0.0390597	0.00412198	1.65407e-18	37	17	74669923	17	72181518	F			NA	NA				chr17:74667824-74668090	S_Shore			TRUE				NA
cg01948978	0.0549046	0.00685405	8.01054	1.14207e-15	0.0540896	0.0106943	5.0578	4.24123e-07	0.0546673	0.00577059	9.47343	2.70793e-21	0.997943	0.0546673	0.00577059	1.6921e-18	37	1	203712327	1	201978950	R			NA	NA	ATP2B4;ATP2B4	NM_001684;NM_001001396	3'UTR;3'UTR					TRUE				NA
cg25291653	0.0438473	0.00474736	9.23613	2.55564e-20	0.0226632	0.00688406	3.29212	0.000994342	0.0370197	0.00390816	9.47242	2.73444e-21	0.0404056	0.0370197	0.00390816	1.70627e-18	37	20	19867145	20	19815145	F			NA	NA						low-CpG:19814697-19815211		NA				NA
cg02135245	0.0463789	0.00490507	9.45528	3.22146e-21	0.0208637	0.0066469	3.13886	0.00169607	0.037383	0.00394677	9.47179	2.75094e-21	0.00848009	0.037383	0.00394677	1.71416e-18	37	17	998711	17	945461	R			NA	NA	ABR;ABR;ABR	NM_021962;NM_001092;NM_001159746	Body;Body;Body					NA	17:945090-945547			NA
cg05068866	0.0506333	0.00599548	8.44525	3.034e-17	0.0425597	0.00980707	4.33969	1.42683e-05	0.0484368	0.00511531	9.46899	2.8256e-21	0.781395	0.0484368	0.00511531	1.75655e-18	37	3	66633374	3	66716064	F			NA	NA								NA	3:66715936-66716140	3:66633116-66633645	Unclassified_Cell_type_specific	NA
cg11639815	0.06845	0.0077017	8.88765	6.24152e-19	0.0453642	0.0125152	3.62472	0.000289277	0.0621088	0.00655921	9.46894	2.82685e-21	0.291128	0.0621088	0.00655921	1.75655e-18	37	8	37379119	8	37498277	R		rs74662221	NA	NA								TRUE				TRUE
cg19520763	0.0515337	0.00692144	7.44551	9.65688e-14	0.049501	0.00846356	5.84873	4.95348e-09	0.0507191	0.00535792	9.46619	2.90244e-21	0.982867	0.0507191	0.00535792	1.80101e-18	37	3	38534710	3	38509714	F			NA	NA				chr3:38537682-38538071	N_Shelf			NA				NA
cg14189391	0.088528	0.00966808	9.15673	5.34949e-20	0.0501759	0.0158504	3.1656	0.00154765	0.0781283	0.00825383	9.46571	2.91582e-21	0.118419	0.0781283	0.00825383	1.80679e-18	37	2	25527347	2	25380851	F			NA	NA	DNMT3A;DNMT3A;DNMT3A	NM_022552;NM_175630;NM_175629	Body;Body;Body					TRUE	2:25380750-25380919			NA
cg00876196	0.0588796	0.00736898	7.9902	1.34725e-15	0.0584581	0.0115337	5.06844	4.01088e-07	0.0587574	0.00620977	9.4621	3.01816e-21	0.999526	0.0587574	0.00620977	1.86761e-18	37	19	55315034	19	60006846	R			NA	NA	KIR2DL4;KIR2DL4;KIR2DL4	NM_002255;NM_001080770;NM_001080772	TSS200;TSS200;TSS200					NA				NA
cg27431877	0.0409457	0.00443774	9.22672	2.79055e-20	0.0207181	0.00608925	3.40241	0.000667944	0.0339291	0.00358638	9.46054	3.06367e-21	0.0272291	0.0339291	0.00358638	1.89314e-18	37	12	124911924	12	123477877	F			NA	NA	NCOR2;NCOR2	NM_006312;NM_001077261	Body;Body	chr12:124911243-124911464	S_Shore			NA	12:123477863-123478056			TRUE
cg16743273	0.0421288	0.00534092	7.88792	3.07262e-15	0.0400837	0.00767549	5.2223	1.76711e-07	0.0414616	0.004384	9.45748	3.15456e-21	0.976368	0.0414616	0.004384	1.94661e-18	37	19	2076833	19	2027833	F			NA	NA	MOBKL2A	NM_130807	Body	chr19:2076483-2076982	Island			NA	19:2027484-2027982			NA
cg09397579	0.0549642	0.00575686	9.54761	1.3272e-21	0.0231512	0.00739622	3.13013	0.00174726	0.0429621	0.00454293	9.45693	3.17105e-21	0.00314949	0.0429621	0.00454293	1.95408e-18	37	7	151511901	7	151142834	F			NA	NA	PRKAG2;PRKAG2;PRKAG2	NM_001040633;NM_001040633;NM_016203	1stExon;5'UTR;Body					TRUE				NA
cg06001419	0.0526924	0.00607706	8.6707	4.29462e-18	0.0470619	0.0124238	3.78804	0.000151843	0.0516053	0.00545898	9.45328	3.28367e-21	0.920472	0.0516053	0.00545898	2.02068e-18	37	7	4717725	7	4684251	R			NA	NA				chr7:4721637-4722779	N_Shelf			NA				NA
cg14221252	0.0502071	0.00580178	8.65375	4.9834e-18	0.033905	0.00827704	4.09627	4.19858e-05	0.0448363	0.00475088	9.43746	3.81918e-21	0.272375	0.0448363	0.00475088	2.34698e-18	37	9	139589413	9	138709234	F			NA	NA				chr9:139590437-139590761	N_Shore			NA				NA
cg00421164	0.0537432	0.00671844	7.99936	1.2507e-15	0.0462697	0.00916509	5.04847	4.45374e-07	0.051131	0.00541853	9.43632	3.86088e-21	0.805526	0.051131	0.00541853	2.36933e-18	37	6	7111068	6	7056067	F			NA	NA	RREB1;RREB1;RREB1;RREB1	NM_001003700;NM_001003699;NM_001168344;NM_001003698	5'UTR;5'UTR;5'UTR;5'UTR	chr6:7107075-7109854	S_Shore		RDMR	NA				NA
cg23633330	0.0509009	0.0059632	8.53583	1.39149e-17	0.0344687	0.00792991	4.34668	1.38216e-05	0.0449652	0.00476601	9.43457	3.92586e-21	0.253745	0.0449652	0.00476601	2.4059e-18	37	1	207510679	1	205577302	R	rs55909078	rs56395601	NA	NA	CD55;CD55	NM_001114752;NM_000574	Body;Body					NA		1:207510620-207510742	Gene_Associated	NA
cg24961970	0.0495091	0.00600896	8.23921	1.73351e-16	0.041658	0.0089605	4.64907	3.3343e-06	0.0470737	0.00499067	9.43233	4.01066e-21	0.767376	0.0470737	0.00499067	2.45129e-18	37	12	109885015	12	108369398	R			NA	NA	MYO1H	NM_001101421	3'UTR					NA				NA
cg27658601	0.0363491	0.00419569	8.66345	4.57714e-18	0.0249599	0.00619555	4.02868	5.60906e-05	0.0327682	0.00347403	9.43233	4.01092e-21	0.313991	0.0327682	0.00347403	2.45129e-18	37	17	80794081	17	78387370	F			NA	NA	TBCD;ZNF750	NM_005993;NM_024702	Body;5'UTR	chr17:80790368-80790581	S_Shelf			NA	17:78387302-78387628			NA
cg17496887	0.039689	0.00475611	8.34484	7.13092e-17	0.0331306	0.00745096	4.44648	8.72875e-06	0.0377903	0.00400899	9.42641	4.24383e-21	0.759391	0.0377903	0.00400899	2.59007e-18	37	1	153387707	1	151654331	F			NA	NA	S100A7A	NM_176823	TSS1500					NA				NA
cg01676795	0.0721406	0.00796373	9.05864	1.32082e-19	0.0424234	0.0130643	3.24729	0.00116511	0.0640896	0.00679993	9.42504	4.29923e-21	0.151643	0.0640896	0.00679993	2.6203e-18	37	7	75586348	7	75424284	F			NA	NA	POR	NM_000941	Body					TRUE				NA
cg17520654	0.0473533	0.00608849	7.77751	7.39653e-15	0.0405644	0.00755799	5.36709	8.00159e-08	0.0446816	0.0047414	9.4237	4.3548e-21	0.782977	0.0446816	0.0047414	2.65054e-18	37	12	13409474	12	13300741	F	rs78077170		NA	NA								TRUE		12:13408457-13409874	Unclassified	NA
cg02916418	0.042742	0.00497478	8.59174	8.56601e-18	0.0300837	0.00729641	4.12308	3.73834e-05	0.038725	0.00411031	9.42142	4.45011e-21	0.357967	0.038725	0.00411031	2.7036e-18	37	1	10480153	1	10402740	R			NA	NA	PGD	NM_002631	3'UTR					NA				NA
cg26960939	0.0569657	0.00654323	8.70606	3.14626e-18	0.0365811	0.0090631	4.03627	5.43073e-05	0.0499812	0.00530511	9.42133	4.45411e-21	0.189618	0.0499812	0.00530511	2.7036e-18	37	17	38717206	17	35970732	R			NA	NA	CCR7	NM_001838	Body					NA	17:35970726-35970833	17:38715911-38717621	Promoter_Associated	TRUE
cg14852276	0.0545161	0.0061182	8.91048	5.08128e-19	0.0332064	0.00919001	3.61332	0.000302303	0.0479718	0.00509282	9.41951	4.53199e-21	0.155243	0.0479718	0.00509282	2.74712e-18	37	3	197684729	3	199169126	F			NA	NA	IQCG	NM_032263	5'UTR	chr3:197686919-197687334	N_Shelf			NA				NA
cg08684511	0.074257	0.00897445	8.27427	1.29248e-16	0.0638628	0.0140576	4.54292	5.54794e-06	0.0712473	0.0075644	9.41877	4.564e-21	0.82349	0.0712473	0.0075644	2.76277e-18	37	5	177890047	5	177822653	R			NA	NA	COL23A1	NM_173465	Body					NA	5:177822520-177822697			NA
cg25132241	0.0423306	0.00491209	8.61764	6.83502e-18	0.0317166	0.0080174	3.95596	7.62266e-05	0.0394338	0.00418847	9.41483	4.73853e-21	0.528796	0.0394338	0.00418847	2.86453e-18	37	14	92396859	14	91466612	R			NA	NA	FBLN5	NM_006329	Body					TRUE				NA
cg20623350	0.0528564	0.00746116	7.08421	1.39836e-12	0.0538638	0.00869527	6.19461	5.84293e-10	0.0532836	0.00566234	9.41018	4.95272e-21	0.996142	0.0532836	0.00566234	2.98995e-18	37	22	40289840	22	38619786	F			NA	NA	ENTHD1	NM_152512	TSS200					NA				NA
cg17571207	0.0537146	0.00673599	7.97428	1.53276e-15	0.0463841	0.00922531	5.02792	4.95829e-07	0.0511655	0.00544014	9.40517	5.1946e-21	0.813899	0.0511655	0.00544014	3.13101e-18	37	22	33257641	22	31587641	F			NA	NA	SYN3;SYN3;TIMP3;SYN3	NM_133633;NM_003490;NM_000362;NM_001135774	Body;Body;3'UTR;Body					NA				NA
cg08472633	0.0476335	0.00477824	9.96883	2.08671e-23	0.0119586	0.00875775	1.36548	0.172101	0.0394499	0.00419454	9.40505	5.20044e-21	0.00167229	0.0394499	0.00419454	3.13101e-18	37	16	88907370	16	87434871	F	rs7196835		NA	NA	GALNS	NM_000512	Body	chr16:88908433-88908698	N_Shore			NA	16:87434579-87434994			NA
cg22386583	0.0560438	0.00748066	7.49183	6.79192e-14	0.0596678	0.0104862	5.69015	1.2693e-08	0.0572661	0.00608986	9.40352	5.27684e-21	0.961195	0.0572661	0.00608986	3.17273e-18	37	17	78753756	17	76368351	R			NA	NA	RPTOR;RPTOR	NM_001163034;NM_020761	Body;Body					TRUE	17:76368289-76368495			NA
cg18929814	0.0566048	0.00674544	8.39157	4.79713e-17	0.0444478	0.010201	4.3572	1.31734e-05	0.0529063	0.00562657	9.40295	5.30556e-21	0.610128	0.0529063	0.00562657	3.18569e-18	37	7	97875293	7	97713229	F			NA	NA	TECPR1	NM_015395	Body					NA	7:97713192-97713286			NA
cg26870438	0.0553829	0.00715606	7.7393	9.99656e-15	0.0575855	0.0107786	5.34256	9.16421e-08	0.0560567	0.00596177	9.4027	5.3181e-21	0.985613	0.0560567	0.00596177	3.18893e-18	37	10	6186015	10	6226021	F	rs78044187		NA	NA	PFKFB3	NM_001145443	TSS1500	chr10:6186520-6187855	N_Shore			NA	10:6225923-6226032			NA
cg03839717	0.0441351	0.00333468	13.2352	5.49412e-40	0.00173242	0.00308504	0.561557	0.574418	0.0212874	0.00226457	9.4002	5.44583e-21	0	0.0212874	0.00226457	3.26113e-18	37	6	167507762	6	167427752	F			NA	NA				chr6:167507434-167507730	S_Shore			NA	6:167427047-167427873	6:167507626-167508149	Unclassified	NA
cg26362368	0.0363532	0.00456121	7.97009	1.58557e-15	0.0344102	0.00690822	4.98106	6.32365e-07	0.0357633	0.00380637	9.39565	5.68656e-21	0.972831	0.0357633	0.00380637	3.40072e-18	37	1	10675623	1	10598210	F			NA	NA	PEX14	NM_004565	Body					TRUE	1:10598162-10598211			NA
cg22384801	0.0590646	0.00809269	7.29852	2.90955e-13	0.064525	0.010884	5.92842	3.05856e-09	0.0610087	0.00649423	9.39428	5.76107e-21	0.922156	0.0610087	0.00649423	3.44065e-18	37	15	60767308	15	58554600	F			NA	NA	NARG2;NARG2	NM_001018089;NM_024611	5'UTR;Body	chr15:60771068-60771558	N_Shelf			NA				NA
cg14502319	0.0643883	0.00673925	9.55423	1.24507e-21	0.0262281	0.00936297	2.80125	0.00509047	0.0513653	0.00546971	9.39086	5.95133e-21	0.00420681	0.0513653	0.00546971	3.54953e-18	37	12	125167409	12	123733362	R		rs75510902	NA	NA								TRUE				NA
cg12303610	0.0450104	0.00533914	8.43027	3.44868e-17	0.0298412	0.00663669	4.49639	6.91167e-06	0.0390503	0.00416004	9.38698	6.1745e-21	0.204786	0.0390503	0.00416004	3.67771e-18	37	22	50636559	22	48978686	F			NA	NA	TRABD	NM_025204	Body	chr22:50636305-50636997	Island			NA	22:48978433-48979201	22:50636462-50636722	Unclassified_Cell_type_specific	NA
cg20888995	0.0508726	0.00576896	8.81835	1.16163e-18	0.0296001	0.00758466	3.90263	9.51542e-05	0.0430763	0.00459168	9.38139	6.51098e-21	0.0827739	0.0430763	0.00459168	3.87295e-18	37	3	56822059	3	56797099	F			NA	NA	ARHGEF3;ARHGEF3	NM_001128615;NM_019555	Body;Body					TRUE				NA
cg02016178	0.0198959	0.00222583	8.93866	3.93907e-19	0.00955571	0.00218719	4.36893	1.24855e-05	0.0146353	0.00156006	9.38125	6.5198e-21	0.00412886	0.0146353	0.00156006	3.87302e-18	37	16	3628416	16	3568417	R			NA	NA	NLRC3	NM_178844	TSS1500					NA		16:3628217-3629698	Unclassified_Cell_type_specific	TRUE
cg26793227	0.0447867	0.00532659	8.40814	4.16576e-17	0.0331734	0.00763926	4.34249	1.40879e-05	0.0409876	0.00436932	9.38077	6.54907e-21	0.459543	0.0409876	0.00436932	3.88008e-18	37	1	16483658	1	16356245	F	rs57602506		NA	NA	EPHA2	NM_004431	TSS1500	chr1:16481484-16482782	S_Shore			NA		1:16483409-16483787	Unclassified_Cell_type_specific	NA
cg27319917	0.085921	0.00977279	8.79186	1.47101e-18	0.0638777	0.0185929	3.4356	0.000591235	0.0811493	0.0086506	9.38077	6.54909e-21	0.576568	0.0811493	0.0086506	3.88008e-18	37	16	48592694	16	47150195	F			NA	NA	N4BP1	NM_153029	Body					TRUE		16:48592671-48592870	Unclassified_Cell_type_specific	NA
cg08788930	0.0589641	0.00665202	8.8641	7.71256e-19	0.0407233	0.0121974	3.33869	0.000841744	0.0547826	0.00584	9.38058	6.56089e-21	0.422368	0.0547826	0.00584	3.88191e-18	37	8	142201685	8	142270867	R			NA	NA	DENND3	NM_014957	Body					NA	8:142270756-142271037			NA
cg11952493	0.0544631	0.00619273	8.79468	1.43457e-18	0.0359471	0.00993175	3.61941	0.000295276	0.0492796	0.0052549	9.37784	6.73403e-21	0.286118	0.0492796	0.0052549	3.97906e-18	37	10	28570835	10	28610841	F			NA	NA	MPP7	NM_173496	5'UTR					TRUE				NA
cg18865207	0.0488381	0.00595672	8.19883	2.42739e-16	0.031334	0.00629324	4.979	6.39149e-07	0.0405666	0.00432611	9.37714	6.77877e-21	0.129997	0.0405666	0.00432611	4.00019e-18	37	1	160765919	1	159032543	R			NA	NA	LY9;LY9	NM_001033667;NM_002348	TSS200;TSS200					NA		1:160765509-160766156	Unclassified	NA
cg04977528	0.0500586	0.00623508	8.02855	9.86332e-16	0.0439129	0.0090041	4.87699	1.07719e-06	0.0480668	0.00512604	9.37698	6.78917e-21	0.854325	0.0480668	0.00512604	4.00103e-18	37	1	40091349	1	39863936	R			NA	NA	HEYL	NM_014571	3'UTR					TRUE				TRUE
cg16679543	0.0740677	0.00879584	8.42076	3.74044e-17	0.0689581	0.0167341	4.12082	3.77523e-05	0.0729616	0.00778582	9.37109	7.17864e-21	0.964133	0.0729616	0.00778582	4.22496e-18	37	6	157913024	6	157833012	F	rs34668715		NA	NA	ZDHHC14;ZDHHC14	NM_153746;NM_024630	Body;Body					NA	6:157832957-157833052			NA
cg13221899	0.0901654	0.00960421	9.38811	6.10855e-21	0.0418364	0.0195381	2.14127	0.0322524	0.0807601	0.00861916	9.36984	7.26443e-21	0.0851017	0.0807601	0.00861916	4.26982e-18	37	13	103426862	13	102224863	F	rs55907129		NA	NA	C13orf27	NM_138779	TSS1500	chr13:103425298-103426887	Island			NA	13:102223316-102224912			NA
cg16113793	0.044773	0.00386892	11.5725	5.68051e-31	0.00835459	0.00315918	2.64455	0.00818002	0.0229232	0.00244702	9.36779	7.40636e-21	2.85949e-12	0.0229232	0.00244702	4.34534e-18	37	18	21451607	18	19705605	F			NA	NA	LAMA3;LAMA3;LAMA3;LAMA3	NM_000227;NM_001127718;NM_198129;NM_001127717	TSS1500;TSS1500;Body;Body					NA		18:21451255-21451736	Unclassified_Cell_type_specific	NA
cg04245131	0.0500576	0.00557951	8.97167	2.92045e-19	0.0289191	0.00849506	3.40423	0.000663511	0.043687	0.00466357	9.36771	7.41242e-21	0.114996	0.043687	0.00466357	4.34534e-18	37	1	235133338	1	233199961	R			NA	NA								TRUE				TRUE
cg02720566	0.0341417	0.00361418	9.4466	3.50003e-21	0.0112531	0.00211431	5.32232	1.0245e-07	0.017089	0.00182497	9.364	7.67715e-21	3.24672e-07	0.017089	0.00182497	4.48979e-18	37	19	18230196	19	18091196	F			NA	NA	MAST3	NM_015016	Body	chr19:18228622-18229284	S_Shore			NA		19:18230169-18230334	Promoter_Associated	NA
cg19280540	0.04118	0.00409042	10.0674	7.69623e-24	0.0115024	0.00575646	1.99816	0.0456988	0.0312227	0.00333435	9.36398	7.679e-21	0.000146151	0.0312227	0.00333435	4.48979e-18	37	19	16553711	19	16414711	R			NA	NA	EPS15L1	NM_021235	Body				DMR	NA				NA
cg13491737	0.0482862	0.00560621	8.61299	7.11803e-18	0.0298021	0.00711015	4.19149	2.77132e-05	0.0412001	0.00440234	9.35867	8.0746e-21	0.124468	0.0412001	0.00440234	4.71491e-18	37	13	111295728	13	110093729	R			NA	NA	CARS2	NM_024537	Body	chr13:111294675-111294900	S_Shore			NA		13:111295529-111295763	Gene_Associated_Cell_type_specific	NA
cg26508444	0.0586134	0.00635459	9.22379	2.86793e-20	0.0280588	0.00859578	3.26426	0.00109751	0.0478158	0.00510987	9.35754	8.16165e-21	0.0168224	0.0478158	0.00510987	4.7595e-18	37	10	126330845	10	126320835	R			NA	NA	FAM53B	NM_014661	Body					NA	10:126320835-126320925	10:126330522-126330924	Promoter_Associated	NA
cg05617650	0.0376881	0.004311	8.74231	2.28396e-18	0.0218782	0.00541445	4.04071	5.32902e-05	0.0315541	0.00337256	9.35613	8.27121e-21	0.0736036	0.0315541	0.00337256	4.81709e-18	37	22	50892951	22	49239817	R		rs6010066	NA	NA	SBF1	NM_002972	Body	chr22:50892836-50893042	Island			NA	22:49239802-49240665			NA
cg21834463	0.0571933	0.00733551	7.79677	6.3511e-15	0.0625605	0.0120698	5.18324	2.18066e-07	0.058641	0.00626858	9.35474	8.38037e-21	0.930343	0.058641	0.00626858	4.87429e-18	37	6	134538515	6	134580208	R			NA	NA	SGK1	NM_001143676	Body					TRUE				NA
cg18168740	0.0513261	0.00553707	9.26955	1.86938e-20	0.0233008	0.00679841	3.42739	0.000609408	0.0401495	0.00429327	9.35174	8.62179e-21	0.00604669	0.0401495	0.00429327	5.00817e-18	37	15	41797753	15	39585045	F	rs67824971		NA	NA	LTK;LTK;LTK	NM_206961;NM_001135685;NM_002344	Body;Body;Body	chr15:41793562-41795305	S_Shelf			NA		15:41797720-41797923	Unclassified_Cell_type_specific	NA
cg03652336	0.0489558	0.00508955	9.61888	6.65502e-22	0.0186623	0.00582722	3.20261	0.00136188	0.0358467	0.0038333	9.35141	8.64839e-21	0.000468799	0.0358467	0.0038333	5.01708e-18	37	4	141017399	4	141236849	F			NA	NA	MAML3	NM_018717	Body					TRUE		4:141017179-141017620	Unclassified_Cell_type_specific	NA
cg07752613	0.0507125	0.00561278	9.03518	1.63727e-19	0.0269485	0.00786508	3.42634	0.00061177	0.0426938	0.00456872	9.34482	9.20491e-21	0.0485877	0.0426938	0.00456872	5.33298e-18	37	8	141554311	8	141623493	R			NA	NA	EIF2C2;EIF2C2	NM_012154;NM_001164623	Body;Body					NA	8:141623481-141623614			NA
cg25323444	0.0551435	0.00646039	8.53563	1.39393e-17	0.0403448	0.0100915	3.9979	6.39069e-05	0.0508416	0.00544096	9.34424	9.25501e-21	0.466419	0.0508416	0.00544096	5.35504e-18	37	7	2111060	7	2077586	F			NA	NA	MAD1L1;MAD1L1;MAD1L1	NM_003550;NM_001013837;NM_001013836	Body;Body;Body	chr7:2107080-2107381	S_Shelf			NA	7:2077555-2078114			NA
cg15086439	0.0548359	0.00660744	8.29911	1.04893e-16	0.0422123	0.00955646	4.41715	1.00013e-05	0.050753	0.00543487	9.33841	9.7793e-21	0.554174	0.050753	0.00543487	5.65106e-18	37	1	236563070	1	234629693	R			NA	NA	EDARADD;EDARADD	NM_080738;NM_145861	Body;Body	chr1:236558459-236559336	S_Shelf			NA				NA
cg15872437	0.0449737	0.00518119	8.68019	3.9512e-18	0.0306373	0.00817891	3.74589	0.000179752	0.0408681	0.00437687	9.33728	9.88409e-21	0.33411	0.0408681	0.00437687	5.70422e-18	37	3	37804282	3	37779286	F			NA	NA	ITGA9	NM_002207	Body					TRUE				NA
cg23092775	0.0651736	0.00819139	7.95635	1.77183e-15	0.0555824	0.0112652	4.93399	8.05648e-07	0.0618564	0.00662509	9.33669	9.93969e-21	0.788925	0.0618564	0.00662509	5.72889e-18	37	X	117857613	X	117741641	R			NA	NA				chrX:117861214-117862177	N_Shelf			NA				NA
cg06836480	0.0622147	0.00765325	8.12919	4.3216e-16	0.048986	0.010423	4.6998	2.60414e-06	0.0575808	0.00616887	9.33409	1.01858e-20	0.592566	0.0575808	0.00616887	5.85768e-18	37	2	169928251	2	169636497	R			NA	NA	DHRS9;DHRS9;DHRS9	NM_001142270;NM_005771;NM_199204	TSS1500;5'UTR;5'UTR					NA				NA
cg06178887	0.0492063	0.00574211	8.56937	1.04049e-17	0.0328213	0.0081014	4.05131	5.09316e-05	0.0437274	0.00468472	9.33406	1.01894e-20	0.256318	0.0437274	0.00468472	5.85768e-18	37	19	42599631	19	47291471	R			NA	NA	POU2F2	NM_002698	Body	chr19:42599507-42600522	Island			NA	19:47291382-47292333			NA
cg04321224	0.0574486	0.00748749	7.67261	1.68536e-14	0.057034	0.0107435	5.30867	1.10425e-07	0.057313	0.00614284	9.33005	1.05816e-20	0.999499	0.057313	0.00614284	6.0753e-18	37	21	46341380	21	45165808	F	rs79717025		NA	NA	ITGB2;ITGB2	NM_001127491;NM_000211	5'UTR;TSS1500					NA		21:46341263-46341456	Promoter_Associated	NA
cg09940677	0.0423305	0.00447075	9.46831	2.8442e-21	0.017537	0.00738072	2.37606	0.0174986	0.0356753	0.00382393	9.32948	1.06395e-20	0.0161204	0.0356753	0.00382393	6.10066e-18	37	14	103415458	14	102485211	R		rs34455001	NA	NA	CDC42BPB	NM_006035	Body					TRUE		14:103415151-103416162	Unclassified	TRUE
cg08398132	0.0548355	0.006738	8.13825	4.01048e-16	0.0439538	0.00944545	4.65344	3.26444e-06	0.0511656	0.00548534	9.3277	1.08197e-20	0.644161	0.0511656	0.00548534	6.19601e-18	37	2	8557381	2	8474832	R			NA	NA								TRUE				NA
cg01976921	0.0452921	0.00505987	8.95124	3.51503e-19	0.0261623	0.00789176	3.31514	0.00091597	0.0397191	0.00425954	9.32474	1.11255e-20	0.124674	0.0397191	0.00425954	6.36294e-18	37	8	38342087	8	38461244	R			NA	NA								TRUE				NA
cg25719851	0.0458359	0.00506094	9.05679	1.34349e-19	0.0263832	0.00910377	2.89805	0.00375487	0.0412434	0.00442338	9.32396	1.12077e-20	0.174831	0.0412434	0.00442338	6.40174e-18	37	12	7055452	12	6925713	R			NA	NA	PTPN6	NM_080548	TSS1500	chr12:7053149-7053927	S_Shore			NA		12:7055221-7055846	Promoter_Associated	TRUE
cg07318627	0.0476777	0.00558143	8.5422	1.31688e-17	0.0303914	0.00726526	4.18312	2.87538e-05	0.041262	0.0044261	9.32243	1.13707e-20	0.168637	0.041262	0.0044261	6.48655e-18	37	16	88820993	16	87348494	R			NA	NA	FAM38A	NM_001142864	Body	chr16:88821117-88821605	N_Shore			TRUE				NA
cg08080174	0.0501212	0.0061848	8.10394	5.32071e-16	0.0415689	0.00892027	4.66005	3.16131e-06	0.0473447	0.00508263	9.315	1.21957e-20	0.733162	0.0473447	0.00508263	6.94828e-18	37	16	72992580	16	71550081	R			NA	NA	ZFHX3;ZFHX3	NM_006885;NM_001164766	Body;5'UTR	chr16:72993103-72993867	N_Shore			NA	16:71548837-71550432			NA
cg00309945	0.058658	0.00655	8.95542	3.38451e-19	0.0328323	0.00972642	3.37558	0.000736607	0.0506002	0.00543293	9.31362	1.23544e-20	0.0884579	0.0506002	0.00543293	7.02969e-18	37	1	22148926	1	22021513	R	rs3207899		NA	NA	LDLRAD2;HSPG2	NM_001013693;NM_005529	3'UTR;3'UTR	chr1:22149683-22149897	N_Shore			NA		1:22148878-22149203	Unclassified_Cell_type_specific	TRUE
cg15058210	0.0559034	0.00609025	9.17916	4.34463e-20	0.0276017	0.00914113	3.0195	0.00253189	0.0472028	0.00506838	9.31319	1.24047e-20	0.0361735	0.0472028	0.00506838	7.04933e-18	37	2	240196877	2	239861814	F			NA	NA	HDAC4	NM_006037	Body	chr2:240196768-240196997	Island			NA	2:239861723-239862108	2:240196029-240197458	Promoter_Associated	TRUE
cg06625767	0.0423008	0.00457521	9.24566	2.33794e-20	0.0208095	0.00825146	2.52192	0.0116718	0.0372472	0.00400129	9.3088	1.29284e-20	0.0747015	0.0372472	0.00400129	7.33755e-18	37	5	176836695	5	176769301	R			NA	TRUE	F12	NM_000505	TSS200					NA				NA
cg01484915	0.0713074	0.00787151	9.05892	1.31751e-19	0.0375985	0.0117348	3.20401	0.00135527	0.0608468	0.00653705	9.30799	1.30271e-20	0.0581066	0.0608468	0.00653705	7.38417e-18	37	10	45458834	10	44778840	R			NA	NA	RASSF4	NM_032023	5'UTR	chr10:45454795-45455044	S_Shelf			NA		10:45458604-45459553	Unclassified_Cell_type_specific	NA
cg01719223	0.0414822	0.00473538	8.76006	1.95148e-18	0.0260302	0.00718749	3.6216	0.000292792	0.0368051	0.0039543	9.30762	1.30735e-20	0.1996	0.0368051	0.0039543	7.40104e-18	37	7	2205727	7	2172253	R			NA	NA	MAD1L1;MAD1L1;MAD1L1	NM_003550;NM_001013837;NM_001013836	Body;Body;Body					NA	7:2172217-2172289	7:2205548-2205748	Unclassified_Cell_type_specific	NA
cg07147614	0.0477754	0.00549178	8.69943	3.33542e-18	0.0283448	0.0072291	3.92093	8.82085e-05	0.0406652	0.00437303	9.29909	1.41655e-20	0.101226	0.0406652	0.00437303	8.00907e-18	37	10	134095646	10	133945636	R			NA	NA	STK32C	NM_173575	Body	chr10:134095487-134095820	Island			NA	10:133945311-133945902			TRUE
cg26721382	0.0422955	0.00472371	8.95387	3.43225e-19	0.0251923	0.00814268	3.09386	0.00197571	0.037989	0.00408595	9.29746	1.43835e-20	0.191957	0.037989	0.00408595	8.12205e-18	37	1	31196596	1	30969183	F			NA	NA	MATN1	NM_002379	TSS200	chr1:31194276-31194587	S_Shelf			NA				NA
cg26250129	0.0476279	0.00587825	8.10238	5.38921e-16	0.0444519	0.0097317	4.56774	4.93011e-06	0.0467789	0.00503159	9.29703	1.44417e-20	0.961733	0.0467789	0.00503159	8.14458e-18	37	17	79239903	17	76854498	R			NA	NA	SLC38A10;SLC38A10	NM_001037984;NM_138570	Body;Body					NA	17:76854113-76854573			NA
cg15775914	0.0673093	0.00761759	8.83604	9.91721e-19	0.0427613	0.0128823	3.31938	0.000902164	0.0609496	0.006557	9.29535	1.46727e-20	0.260486	0.0609496	0.006557	8.26436e-18	37	1	241799084	1	239865707	F			NA	TRUE	CHML;OPN3;CHML	NM_001821;NM_014322;NM_001821	1stExon;Body;5'UTR	chr1:241802960-241803649	N_Shelf			NA				NA
cg15825027	0.0618479	0.00745732	8.29358	1.09886e-16	0.057964	0.0137878	4.20399	2.62245e-05	0.0609689	0.00655937	9.29493	1.47304e-20	0.969771	0.0609689	0.00655937	8.2864e-18	37	8	586336	8	576336	F			NA	NA								NA	8:574900-576337			NA
cg04024799	0.0461165	0.0050137	9.19809	3.64363e-20	0.0371964	0.0274159	1.35674	0.174862	0.0458278	0.00493191	9.2921	1.51267e-20	0.950072	0.0458278	0.00493191	8.4986e-18	37	1	248903300	1	246969923	F	rs34754014		NA	NA	LOC646627	NM_001085474	TSS200					NA				NA
cg23845009	0.067652	0.00793569	8.52503	1.52766e-17	0.0472203	0.0119271	3.95909	7.52369e-05	0.0613825	0.0066069	9.29067	1.53327e-20	0.361661	0.0613825	0.0066069	8.60349e-18	37	11	34323678	11	34280254	R		rs78499881	NA	NA	ABTB2	NM_145804	Body					TRUE				NA
cg24693635	0.0433936	0.00461503	9.40267	5.31972e-21	0.018097	0.0062085	2.91488	0.00355828	0.0343905	0.00370383	9.28513	1.61515e-20	0.00476461	0.0343905	0.00370383	9.05152e-18	37	1	5968728	1	5891315	F			NA	NA	NPHP4	NM_015102	Body					NA	1:5891236-5891320			NA
cg18757087	0.0589928	0.00743659	7.93278	2.14297e-15	0.0464116	0.00940315	4.93575	7.9844e-07	0.0541517	0.00583291	9.28382	1.63516e-20	0.57656	0.0541517	0.00583291	9.15216e-18	37	5	173317332	5	173249938	R			NA	NA	CPEB4	NM_030627	1stExon	chr5:173314931-173315979	S_Shore	low-CpG:173249920-173250104		TRUE				NA
cg19900821	0.0721213	0.0089795	8.03178	9.60705e-16	0.0905497	0.0191276	4.73397	2.20171e-06	0.0754492	0.00812838	9.2822	1.66007e-20	0.683658	0.0754492	0.00812838	9.27996e-18	37	1	162359133	1	160625757	F			NA	NA								TRUE				NA
cg21745092	0.0847123	0.0101697	8.32984	8.09509e-17	0.0624076	0.0145918	4.27689	1.89525e-05	0.0774201	0.00834332	9.2793	1.70599e-20	0.455516	0.0774201	0.00834332	9.52469e-18	37	8	68868519	8	69031073	R			NA	NA	PREX2;PREX2	NM_025170;NM_024870	Body;Body	chr8:68864584-68864946	S_Shelf			NA				NA
cg12939085	0.0490848	0.00528443	9.28855	1.56398e-20	0.0220277	0.00771902	2.85368	0.00432154	0.0404504	0.00436049	9.27658	1.75012e-20	0.0152535	0.0404504	0.00436049	9.75884e-18	37	11	67166104	11	66922680	F			NA	NA	PPP1CA;PPP1CA;PPP1CA	NM_001008709;NM_206873;NM_002708	Body;Body;Body	chr11:67166292-67166522	N_Shore			NA	11:66922625-66923083			NA
cg13314965	0.0556503	0.00648711	8.57859	9.60455e-18	0.0335503	0.00815741	4.11286	3.90793e-05	0.0470885	0.00507735	9.27424	1.78893e-20	0.105597	0.0470885	0.00507735	9.96279e-18	37	3	196065506	3	197549903	R			NA	NA	TM4SF19	NM_138461	TSS1500					NA				TRUE
cg11036290	0.0571349	0.00664209	8.60194	7.83767e-18	0.039856	0.0107238	3.71659	0.000201927	0.0523441	0.0056467	9.26985	1.86404e-20	0.391342	0.0523441	0.0056467	1.03681e-17	37	X	68060375	X	67977100	F			NA	NA	EFNB1	NM_004429	Body	chrX:68060178-68060558	Island			NA	X:67976913-67977201			NA
cg06591011	0.0584577	0.00625868	9.34025	9.61086e-21	0.0253587	0.010082	2.51524	0.011895	0.0492506	0.00531742	9.26212	2.00415e-20	0.020447	0.0492506	0.00531742	1.11335e-17	37	4	111086137	4	111305586	F	rs80063223	rs10008890	NA	NA	ELOVL6;ELOVL6	NM_024090;NM_001130721	Body;Body					TRUE				NA
cg04804052	0.0485078	0.006188	7.83901	4.54126e-15	0.048925	0.00992188	4.93103	8.17988e-07	0.0486246	0.00525054	9.26087	2.02768e-20	0.999363	0.0486246	0.00525054	1.12502e-17	37	19	11094658	19	10955658	R			NA	NA	SMARCA4;SMARCA4;SMARCA4;SMARCA4;SMARCA4;SMARCA4;SMARCA4	NM_001128846;NM_003072;NM_001128848;NM_001128849;NM_001128845;NM_001128844;NM_001128847	TSS200;5'UTR;TSS200;5'UTR;TSS200;5'UTR;TSS200	chr19:11098395-11098609	N_Shelf			NA				NA
cg17137888	0.0546624	0.0059184	9.236	2.55889e-20	0.0264705	0.0120381	2.19889	0.0278854	0.0491746	0.00531122	9.25862	2.07098e-20	0.109875	0.0491746	0.00531122	1.14762e-17	37	10	5592777	10	5582777	F			NA	NA								TRUE		10:5592676-5592779	Unclassified_Cell_type_specific	NA
cg15321908	0.0442421	0.00490182	9.02564	1.78646e-19	0.0278381	0.0113587	2.45082	0.014253	0.0416667	0.00450062	9.258	2.083e-20	0.415156	0.0416667	0.00450062	1.15285e-17	37	3	53187213	3	53162253	R			NA	NA				chr3:53190509-53190764	N_Shelf			NA				NA
cg00574379	0.0863978	0.010169	8.49618	1.9594e-17	0.0587122	0.0147375	3.98385	6.78081e-05	0.077468	0.00836989	9.25555	2.13124e-20	0.302586	0.077468	0.00836989	1.17808e-17	37	7	38344455	7	38310980	R			NA	NA								TRUE				NA
cg16000989	0.0655581	0.00800976	8.18477	2.72831e-16	0.0544236	0.0124291	4.37872	1.19377e-05	0.0622908	0.0067328	9.25184	2.20655e-20	0.753132	0.0622908	0.0067328	1.2182e-17	37	4	41983716	4	41678473	F			NA	NA	DCAF4L1;DCAF4L1	NM_001029955;NM_001029955	5'UTR;1stExon	chr4:41983922-41984183	N_Shore			NA	4:41678463-41679776			NA
cg16302816	0.0530698	0.00580898	9.13582	6.49133e-20	0.0239097	0.00661167	3.61628	0.000298863	0.0403664	0.00436392	9.25003	2.24433e-20	0.00413263	0.0403664	0.00436392	1.23752e-17	37	11	16834800	11	16791376	F			NA	NA	PLEKHA7	NM_175058	Body					TRUE				NA
cg07737182	0.0511349	0.00666133	7.67638	1.63652e-14	0.0513597	0.0099559	5.15872	2.48649e-07	0.0512044	0.00553638	9.24872	2.27205e-20	0.999824	0.0512044	0.00553638	1.25126e-17	37	1	244891843	1	242958466	R			NA	NA				chr1:244893441-244894366	N_Shore			NA				NA
cg08418670	0.0497928	0.00534995	9.30715	1.31308e-20	0.0215367	0.00737895	2.91866	0.00351537	0.0400572	0.00433132	9.24827	2.28163e-20	0.00818379	0.0400572	0.00433132	1.25498e-17	37	19	4374567	19	4325567	F			NA	NA	SH3GL1	NM_003025	Body	chr19:4371729-4371952	S_Shelf		RDMR	NA				TRUE
cg06830981	0.0493337	0.00509804	9.67698	3.77702e-22	0.0173939	0.00552178	3.15005	0.0016324	0.0346362	0.00374572	9.24688	2.31148e-20	0.000119637	0.0346362	0.00374572	1.26983e-17	37	1	22142491	1	22015078	R			NA	NA	LDLRAD2	NM_001013693	Body	chr1:22140891-22141407	S_Shore			TRUE				NA
cg14531665	0.0393118	0.00463697	8.47791	2.29275e-17	0.0257011	0.00630131	4.07869	4.52902e-05	0.0345306	0.00373474	9.24576	2.33574e-20	0.220184	0.0345306	0.00373474	1.28158e-17	37	9	91058614	9	90248434	F		rs77172582	NA	NA	SPIN1	NM_006717	Body					NA		9:91058495-91058680	Unclassified_Cell_type_specific	NA
cg03066323	0.0461998	0.00519869	8.88681	6.289e-19	0.026171	0.00789525	3.31478	0.000917165	0.0401423	0.00434195	9.24521	2.34771e-20	0.105975	0.0401423	0.00434195	1.28656e-17	37	7	99970779	7	99808715	R			NA	NA	PILRA;PILRA;PILRA	NM_178273;NM_178272;NM_013439	TSS1500;TSS1500;TSS1500					TRUE				NA
cg09685472	0.0536617	0.00614365	8.73451	2.44721e-18	0.0305109	0.00803847	3.79561	0.000147279	0.0451252	0.00488125	9.24458	2.36157e-20	0.0729502	0.0451252	0.00488125	1.29257e-17	37	16	81527427	16	80084928	R			NA	NA	CMIP	NM_198390	Body					TRUE	16:80084844-80085006	16:81527395-81527534	Unclassified_Cell_type_specific	TRUE
cg27550498	0.0552021	0.00667959	8.2643	1.40516e-16	0.0388279	0.0088356	4.39449	1.11035e-05	0.0492473	0.00532832	9.24255	2.40684e-20	0.335311	0.0492473	0.00532832	1.31573e-17	37	X	70340920	X	70257645	F			NA	NA	MED12	NM_005120	Body	chrX:70338280-70338866	S_Shelf			NA				NA
cg06125903	0.0734811	0.00879855	8.35151	6.73984e-17	0.0515356	0.0122241	4.21589	2.48792e-05	0.0659918	0.00714111	9.24112	2.43926e-20	0.345926	0.0659918	0.00714111	1.33182e-17	37	20	57583328	20	57016723	R			NA	NA	CTSZ	NM_001336	TSS1500	chr20:57581902-57582595	S_Shore			NA				NA
cg23511909	0.0356339	0.00440967	8.08086	6.43108e-16	0.0288668	0.00633569	4.55622	5.20814e-06	0.0334256	0.00361932	9.23531	2.57537e-20	0.680951	0.0334256	0.00361932	1.40324e-17	37	3	128340787	3	129823477	R			NA	NA	RPN1	NM_002950	Body	chr3:128336406-128337113	S_Shelf			NA				NA
cg06575692	0.0494458	0.00615499	8.03344	9.47753e-16	0.0454419	0.00994679	4.5685	4.91233e-06	0.0483372	0.00523398	9.23527	2.57638e-20	0.943099	0.0483372	0.00523398	1.40324e-17	37	16	68112968	16	66670469	R			NA	NA	DUS2L	NM_017803	3'UTR					NA				NA
cg26656658	0.0901028	0.0107232	8.4026	4.36704e-17	0.0813932	0.021147	3.84893	0.000118635	0.0883214	0.00956389	9.23488	2.58576e-20	0.934759	0.0883214	0.00956389	1.40664e-17	37	12	121615078	12	120099461	F	rs1718119		NA	NA	P2RX7	NM_002562	Body					NA	12:120099456-120099632			NA
cg00235484	0.055461	0.00696273	7.9654	1.64685e-15	0.0428547	0.00892398	4.8022	1.56932e-06	0.0506908	0.00548953	9.23409	2.60496e-20	0.537835	0.0506908	0.00548953	1.41535e-17	37	6	136825415	6	136867108	F			NA	NA	MAP7	NM_003980	Body					TRUE				NA
cg23985447	0.0618587	0.00781822	7.91213	2.53027e-15	0.0525457	0.0109369	4.80445	1.55181e-06	0.0587092	0.00636025	9.23063	2.69038e-20	0.786677	0.0587092	0.00636025	1.45998e-17	37	5	118691066	5	118718965	R			NA	NA	TNFAIP8;TNFAIP8	NM_001077654;NM_014350	Body;TSS1500	chr5:118691401-118691759	N_Shore			NA	5:118718932-118719026	5:118690889-118691710	Unclassified	NA
cg27292264	0.04718	0.00554007	8.51615	1.64951e-17	0.0306226	0.00773037	3.96134	7.45303e-05	0.0415617	0.00450307	9.22963	2.71571e-20	0.219709	0.0415617	0.00450307	1.47194e-17	37	3	128079636	3	129562326	R			NA	NA	MIR1280;EEFSEC	NR_031703;NM_021937	TSS1500;Body					TRUE				NA
cg05251389	0.0706399	0.00722484	9.77736	1.4083e-22	0.0201832	0.0117593	1.71636	0.0860954	0.0568128	0.00615581	9.22914	2.72804e-20	0.00125222	0.0568128	0.00615581	1.47682e-17	37	22	43525330	22	41855274	F			NA	NA	BIK	NM_001197	3'UTR					TRUE		22:43525265-43525437	Unclassified_Cell_type_specific	TRUE
cg00506299	0.064232	0.00740677	8.67206	4.24362e-18	0.0408378	0.0113583	3.59541	0.000323875	0.057252	0.00620419	9.22796	2.75843e-20	0.225769	0.057252	0.00620419	1.49146e-17	37	3	16469127	3	16444131	R			NA	NA	RFTN1	NM_015150	Body					TRUE				TRUE
cg21517792	-0.0334713	0.00522268	-6.40885	1.46626e-10	-0.0415081	0.00619012	-6.70555	2.00651e-11	-0.0368133	0.00399172	-9.22242	2.90475e-20	0.61119	-0.0368133	0.00399172	1.56865e-17	37	14	105885531	14	104956576	R			NA	NA	MTA1	NM_004689	TSS1500	chr14:105881312-105881747	S_Shelf			NA				NA
cg11973132	0.0472651	0.0054463	8.67839	4.01411e-18	0.0292731	0.00807251	3.62627	0.000287542	0.0416372	0.00451484	9.22229	2.90823e-20	0.181438	0.0416372	0.00451484	1.56865e-17	37	11	67052656	11	66809232	R			NA	NA	ADRBK1	NM_001619	Body	chr11:67052394-67053110	Island			NA	11:66808974-66809501			NA
cg17753124	0.0447885	0.00524044	8.5467	1.26653e-17	0.0274349	0.00685668	4.00119	6.30258e-05	0.0383895	0.00416363	9.2202	2.96545e-20	0.13242	0.0383895	0.00416363	1.59758e-17	37	19	13259872	19	13120872	R			NA	TRUE	IER2;STX10	NM_004907;NM_003765	TSS1500;Body	chr19:13260562-13264924	N_Shore			NA				NA
cg21650866	0.0711552	0.00906971	7.84536	4.31698e-15	0.0668705	0.0137918	4.84857	1.24353e-06	0.0698616	0.00757796	9.21906	2.99723e-20	0.966873	0.0698616	0.00757796	1.61275e-17	37	8	142297256	8	142366438	F			NA	NA				chr8:142295218-142295879	S_Shore			NA	8:142366303-142366439			TRUE
cg20472746	0.049321	0.00609103	8.09732	5.61844e-16	0.0396604	0.00882934	4.49188	7.05969e-06	0.0462059	0.00501373	9.21588	3.08741e-20	0.666598	0.0462059	0.00501373	1.65927e-17	37	13	42039334	13	40937334	F			NA	NA	C13orf15	NM_014059	Body					TRUE		13:42038974-42040073	Promoter_Associated	TRUE
cg10233454	0.0502949	0.00617414	8.14606	3.75981e-16	0.0368968	0.00819853	4.50042	6.78198e-06	0.0454463	0.00493201	9.21455	3.12598e-20	0.426527	0.0454463	0.00493201	1.67797e-17	37	12	57529389	12	55815656	F			NA	NA	LRP1	NM_002332	Body					TRUE				NA
cg20875821	0.0457249	0.00622479	7.34562	2.04806e-13	0.0508982	0.00911969	5.58113	2.3896e-08	0.0473691	0.0051413	9.21345	3.15809e-20	0.896051	0.0473691	0.0051413	1.69317e-17	37	18	61557735	18	59708715	F			NA	NA	SERPINB2;SERPINB2	NM_001143818;NM_002575	5'UTR;5'UTR					NA				NA
cg20364025	0.0616615	0.00691445	8.91777	4.75777e-19	0.0336725	0.0105204	3.20069	0.00137098	0.0532183	0.00577818	9.21022	3.25453e-20	0.0844644	0.0532183	0.00577818	1.74278e-17	37	16	88905749	16	87433250	F			NA	NA	GALNS	NM_000512	Body	chr16:88905509-88905750	Island			NA				NA
cg17983957	0.0448982	0.00484065	9.27524	1.77225e-20	0.0193877	0.0124885	1.55245	0.120556	0.0415661	0.00451346	9.20937	3.28052e-20	0.16303	0.0415661	0.00451346	1.75458e-17	37	11	118083938	11	117589148	R			NA	NA	AMICA1;AMICA1;AMICA1	NM_153206;NM_153206;NM_001098526	1stExon;5'UTR;Body					NA				NA
cg03074946	0.054997	0.00646507	8.50679	1.78813e-17	0.0420984	0.0115042	3.6594	0.000252805	0.0519011	0.00563606	9.20876	3.29903e-20	0.62021	0.0519011	0.00563606	1.76237e-17	37	12	120687694	12	119172077	F		rs73415041	NA	NA	PXN;PXN;PXN;PXN	NM_025157;NM_001080855;NM_025157;NM_002859	5'UTR;Body;1stExon;Body					TRUE				NA
cg06806711	0.0635324	0.00762859	8.3282	8.2082e-17	0.0398292	0.00904412	4.40387	1.06335e-05	0.0536788	0.00583123	9.20541	3.4037e-20	0.134431	0.0536788	0.00583123	1.81611e-17	37	11	60223291	11	59979867	R			NA	TRUE	MS4A1;MS4A1;MS4A1;MS4A1	NM_152866;NM_021950;NM_021950;NM_152866	1stExon;1stExon;5'UTR;5'UTR					NA		11:60223036-60223570	Unclassified_Cell_type_specific	NA
cg15370309	0.0434637	0.00494895	8.78241	1.6001e-18	0.0230501	0.00608628	3.78722	0.000152339	0.0353387	0.00383976	9.20336	3.4694e-20	0.0338436	0.0353387	0.00383976	1.84895e-17	37	17	9141550	17	9082275	F			NA	NA	NTN1	NM_004822	Body	chr17:9142980-9143839	N_Shore			NA		17:9141472-9141652	Unclassified_Cell_type_specific	NA
cg17092523	0.0445072	0.00601145	7.40373	1.32409e-13	0.0398499	0.00726043	5.48864	4.05029e-08	0.042613	0.00463031	9.20306	3.47891e-20	0.885097	0.042613	0.00463031	1.8518e-17	37	12	6571600	12	6441861	F			NA	NA	VAMP1;VAMP1;VAMP1	NM_199245;NM_014231;NM_016830	3'UTR;3'UTR;3'UTR					NA				NA
cg15821562	0.0464216	0.00586882	7.90987	2.57658e-15	0.0441929	0.0093961	4.70333	2.55954e-06	0.0457962	0.00497764	9.20037	3.56709e-20	0.979967	0.0457962	0.00497764	1.89647e-17	37	14	90083275	14	89153028	F			NA	NA	FOXN3	NM_001085471	5'UTR	chr14:90085365-90085711	N_Shelf			NA		14:90083191-90083516	Promoter_Associated_Cell_type_specific	NA
cg20450689	0.108022	0.0146059	7.39578	1.40581e-13	0.121886	0.0221731	5.49702	3.86257e-08	0.112217	0.0121974	9.20012	3.57559e-20	0.872559	0.112217	0.0121974	1.89873e-17	37	18	77586147	18	75687135	R			NA	NA				chr18:77585913-77586856	Island			NA	18:75686872-75687826			NA
cg08435683	0.0810269	0.00981303	8.25707	1.49289e-16	0.0677075	0.0164526	4.1153	3.86671e-05	0.0775319	0.0084278	9.19954	3.59484e-20	0.785283	0.0775319	0.0084278	1.90668e-17	37	20	4836338	20	4784338	F	rs79045958		NA	NA	SLC23A2;SLC23A2	NM_005116;NM_203327	3'UTR;3'UTR					NA	20:4784257-4784368			NA
cg10922232	0.0396292	0.00602613	6.57622	4.82543e-11	0.0510162	0.00780606	6.53545	6.34165e-11	0.0438813	0.00477011	9.19922	3.6057e-20	0.51342	0.0438813	0.00477011	1.91016e-17	37	17	73238491	17	70750086	R			NA	NA	GGA3;GGA3	NM_014001;NM_138619	Body;Body					NA	17:70750032-70750119			NA
cg06303168	0.0653862	0.00753392	8.6789	3.99603e-18	0.0405112	0.0114089	3.55085	0.000383995	0.0578328	0.00628686	9.199	3.61298e-20	0.191065	0.0578328	0.00628686	1.91115e-17	37	12	56322959	12	54609226	F			NA	NA	WIBG	NM_032345	TSS1500	chr12:56320739-56321628	S_Shore			NA		12:56322944-56325597	Promoter_Associated	NA
cg16530881	0.0494093	0.00576716	8.56736	1.05887e-17	0.0313546	0.00825228	3.7995	0.000144986	0.0434849	0.00472718	9.19891	3.61614e-20	0.20029	0.0434849	0.00472718	1.91115e-17	37	17	38708399	17	35961925	R			NA	NA							RDMR	NA				TRUE
cg07265015	0.0437451	0.00534007	8.19187	2.57207e-16	0.0326127	0.00749184	4.3531	1.34226e-05	0.0399947	0.00434848	9.19739	3.66742e-20	0.480916	0.0399947	0.00434848	1.93595e-17	37	5	176938522	5	176871128	R			NA	NA	DOK3;DOK3	NM_001144876;NM_001144875	TSS1500;TSS1500					NA				NA
cg05861879	0.0501873	0.00612772	8.1902	2.60788e-16	0.0393246	0.00917835	4.28449	1.83155e-05	0.0468382	0.00509631	9.19062	3.90592e-20	0.616049	0.0468382	0.00509631	2.05941e-17	37	7	2284723	7	2251249	F			NA	NA	NUDT1;NUDT1;NUDT1;NUDT1;NUDT1;NUDT1;NUDT1	NM_198948;NM_002452;NM_198952;NM_198950;NM_198954;NM_198953;NM_198949	Body;Body;Body;Body;Body;Body;Body	chr7:2281362-2282105	S_Shelf			NA	7:2251048-2251487			NA
cg19295314	0.0431576	0.00489964	8.8083	1.27055e-18	0.0250407	0.00762196	3.28533	0.00101862	0.0378601	0.00412152	9.18596	4.07878e-20	0.135486	0.0378601	0.00412152	2.14801e-17	37	6	1635640	6	1580639	F			NA	NA	GMDS	NM_001500	Body					NA	6:1580553-1580661			NA
cg04162032	0.0560586	0.006105	9.1824	4.21578e-20	0.0277278	0.021662	1.28002	0.200537	0.0539739	0.0058761	9.18533	4.10256e-20	0.452795	0.0539739	0.0058761	2.15798e-17	37	1	248902767	1	246969390	F			NA	NA	LOC646627;LOC646627	NM_001085474;NM_001085474	1stExon;3'UTR					NA				NA
cg13947735	0.0621699	0.00826498	7.52209	5.39061e-14	0.0613751	0.0116432	5.2713	1.35458e-07	0.0619036	0.00673959	9.18507	4.11277e-20	0.998452	0.0619036	0.00673959	2.16081e-17	37	17	80924969	17	78518258	F			NA	NA	B3GNTL1	NM_001009905	Body	chr17:80922368-80922812	S_Shelf			NA	17:78518258-78518393			NA
cg04583842	0.081253	0.00903368	8.99445	2.3742e-19	0.0416778	0.0137712	3.02646	0.00247439	0.0693466	0.00755351	9.18072	4.28224e-20	0.0557444	0.0693466	0.00755351	2.24719e-17	37	16	88103117	16	86660618	R			NA	NA	BANP;BANP	NM_017869;NM_079837	Body;Body	chr16:88101473-88101911	S_Shore			NA	16:86660532-86660638	16:88102934-88103350	Unclassified	NA
cg09989037	0.0598001	0.0070004	8.54238	1.31482e-17	0.0401058	0.010872	3.68889	0.000225234	0.054028	0.00588582	9.17935	4.33685e-20	0.313537	0.054028	0.00588582	2.27317e-17	37	1	44300942	1	44073529	R			NA	NA	ST3GAL3;ST3GAL3;ST3GAL3;ST3GAL3;ST3GAL3;ST3GAL3;ST3GAL3;ST3GAL3;ST3GAL3;ST3GAL3	NM_174968;NM_006279;NM_174971;NM_174963;NM_174967;NM_174969;NM_174970;NM_174964;NM_174965;NM_174966	Body;Body;Body;Body;Body;Body;Body;Body;Body;Body					TRUE				TRUE
cg07711192	0.0516398	0.00660754	7.8153	5.48344e-15	0.0438913	0.00908139	4.8331	1.34425e-06	0.0489577	0.00534294	9.16306	5.04467e-20	0.788197	0.0489577	0.00534294	2.64107e-17	37	12	14426994	12	14318261	R			NA	NA								TRUE				NA
cg04036049	0.0579067	0.00714328	8.10645	5.21186e-16	0.0419604	0.00936971	4.4783	7.52387e-06	0.0520452	0.00568069	9.16177	5.10534e-20	0.400161	0.0520452	0.00568069	2.6697e-17	37	12	57923710	12	56209977	F			NA	NA	MBD6	NM_052897	3'UTR					NA		12:57923623-57923832	Gene_Associated_Cell_type_specific	NA
cg23587176	0.0509869	0.00625903	8.14613	3.75752e-16	0.0453502	0.0107562	4.2162	2.48452e-05	0.049561	0.00540979	9.16137	5.12438e-20	0.902509	0.049561	0.00540979	2.67651e-17	37	7	4746837	7	4713363	R			NA	NA	FOXK1	NM_001037165	Body				RDMR	TRUE	7:4713271-4713491			NA
cg07054502	0.0447004	0.00562548	7.94605	1.92554e-15	0.0345471	0.00737382	4.6851	2.79817e-06	0.040965	0.00447254	9.15923	5.22698e-20	0.54924	0.040965	0.00447254	2.72478e-17	37	16	89405478	16	87932979	R			NA	NA	ANKRD11	NM_013275	5'UTR	chr16:89408237-89408465	N_Shelf			NA		16:89405448-89405694	Unclassified_Cell_type_specific	NA
cg22898924	0.0811326	0.00969403	8.36933	5.79458e-17	0.05126	0.0122533	4.18336	2.87236e-05	0.069633	0.00760253	9.15919	5.22902e-20	0.160775	0.069633	0.00760253	2.72478e-17	37	19	4903952	19	4854952	R			NA	NA	ARRDC5	NM_001080523	TSS1500					NA				NA
cg23545458	0.0603811	0.00670404	9.00668	2.12397e-19	0.0309977	0.0109669	2.82647	0.00470648	0.052388	0.00571997	9.15879	5.24842e-20	0.0733237	0.052388	0.00571997	2.73169e-17	37	12	133239966	12	131750039	F			NA	NA	POLE	NM_006231	Body					NA	12:131749653-131750153	12:133239772-133240040	Gene_Associated_Cell_type_specific	NA
cg11997536	0.0507043	0.00610066	8.31127	9.46822e-17	0.036082	0.00884239	4.08057	4.49259e-05	0.0459886	0.00502149	9.15836	5.26917e-20	0.395998	0.0459886	0.00502149	2.73929e-17	37	19	16176297	19	16037297	F	rs10424815		NA	NA				chr19:16178396-16178609	N_Shelf			TRUE				NA
cg07409471	0.0570861	0.0070326	8.11735	4.76486e-16	0.0452302	0.0104495	4.32848	1.50145e-05	0.0533901	0.00583434	9.15101	5.64028e-20	0.642108	0.0533901	0.00583434	2.9288e-17	37	17	80833638	17	78426927	F	rs74000147		NA	NA	TBCD	NM_005993	Body	chr17:80829533-80829871	S_Shelf		CDMR	TRUE	17:78426592-78427006			TRUE
cg13671299	0.0576698	0.00621832	9.27417	1.79001e-20	0.0214973	0.0174421	1.2325	0.217764	0.0535907	0.00585722	9.1495	5.71956e-20	0.148383	0.0535907	0.00585722	2.96651e-17	37	11	64621685	11	64378261	F			NA	NA	EHD1	NM_006795	3'UTR	chr11:64621207-64622246	Island			NA	11:64378213-64378816	11:64621052-64621729	Unclassified	NA
cg27534772	0.0368524	0.00449517	8.19822	2.43963e-16	0.0272457	0.00642344	4.24161	2.21925e-05	0.0336943	0.00368292	9.14881	5.75654e-20	0.472027	0.0336943	0.00368292	2.98222e-17	37	1	16042836	1	15915423	F			NA	NA	PLEKHM2	NM_015164	Body					NA		1:16042811-16042992	Gene_Associated_Cell_type_specific	NA
cg08782002	0.0487824	0.00622625	7.83496	4.68989e-15	0.0420627	0.00884011	4.75816	1.95367e-06	0.0465543	0.0050904	9.14552	5.93462e-20	0.824387	0.0465543	0.0050904	3.07091e-17	37	17	61847885	17	59201617	F			NA	NA	CCDC47	NM_020198	5'UTR	chr17:61850684-61852062	N_Shelf			NA		17:61847862-61848007	Promoter_Associated_Cell_type_specific	NA
cg00469771	0.0492893	0.00572296	8.61255	7.14512e-18	0.0277563	0.00717601	3.86793	0.000109762	0.0409181	0.0044743	9.14513	5.95609e-20	0.0638108	0.0409181	0.0044743	3.07844e-17	37	17	79799525	17	77392814	F			NA	NA				chr17:79799286-79799624	Island			NA	17:77392543-77392877			NA
cg04403049	0.0529023	0.00690066	7.66626	1.77078e-14	0.0471959	0.00943853	5.00035	5.72276e-07	0.0509146	0.00557061	9.13985	6.25387e-20	0.88772	0.0509146	0.00557061	3.2286e-17	37	14	68133392	14	67203145	R			NA	NA	VTI1B	NM_006370	Body					TRUE				NA
cg08111960	0.0404605	0.00516552	7.83281	4.77089e-15	0.0366354	0.00775079	4.72667	2.28233e-06	0.0392841	0.0042984	9.13924	6.28946e-20	0.919133	0.0392841	0.0042984	3.24322e-17	37	11	59822765	11	59579341	R			NA	NA	MS4A3;MS4A3;MS4A3	NM_001031809;NM_006138;NM_001031666	TSS1500;TSS1500;TSS1500					NA				NA
cg01208873	0.0544725	0.00611878	8.90251	5.45997e-19	0.0296738	0.0100951	2.93944	0.00328807	0.0478097	0.00523264	9.13684	6.43065e-20	0.110077	0.0478097	0.00523264	3.31219e-17	37	1	15127769	1	15000356	F			NA	NA	KIAA1026;KIAA1026	NM_201628;NM_015209	Body;Body	chr1:15127583-15127869	Island			NA	1:15000176-15000444			NA
cg01108112	-0.047758	0.00587078	-8.13486	4.12399e-16	-0.0345984	0.0079227	-4.36699	1.25968e-05	-0.0430934	0.0047169	-9.13595	6.48323e-20	0.410452	-0.0430934	0.0047169	3.33542e-17	37	9	139254189	9	138374010	R			NA	NA				chr9:139255523-139256012	N_Shore			NA				NA
cg02058628	0.0510508	0.00549942	9.28295	1.64849e-20	0.0206602	0.00670973	3.07913	0.00207604	0.0388388	0.00425332	9.13142	6.76055e-20	0.00216424	0.0388388	0.00425332	3.47279e-17	37	1	2164542	1	2154402	F			NA	NA	SKI	NM_003036	Body	chr1:2158212-2161173	S_Shelf			NA	1:2154359-2154508			NA
cg11465404	0.0446659	0.00523817	8.52701	1.50181e-17	0.0265312	0.0068242	3.88781	0.000101151	0.0379425	0.00415519	9.13134	6.76584e-20	0.108411	0.0379425	0.00415519	3.47279e-17	37	15	22550643	15	20052007	R			NA	NA				chr15:22545218-22547291	S_Shelf			NA				NA
cg18352516	0.0433583	0.00576972	7.5148	5.69975e-14	0.0400904	0.00772117	5.19228	2.07738e-07	0.0421874	0.00462185	9.12782	6.98949e-20	0.944149	0.0421874	0.00462185	3.58346e-17	37	3	177315226	3	178797920	F	rs9867713		NA	NA								TRUE				NA
cg20042291	0.0550617	0.006944	7.9294	2.20206e-15	0.0454296	0.00989814	4.58971	4.43865e-06	0.0518847	0.00568461	9.12722	7.02792e-20	0.728099	0.0518847	0.00568461	3.59902e-17	37	3	42700585	3	42675589	R			NA	NA	ZBTB47	NM_145166	Body	chr3:42700092-42700355	S_Shore			NA	3:42675556-42675698	3:42700372-42700681	Unclassified_Cell_type_specific	NA
cg11544657	0.0414995	0.00536811	7.73074	1.06924e-14	0.0404136	0.0083341	4.84918	1.23972e-06	0.0411811	0.00451296	9.12507	7.16906e-20	0.994019	0.0411811	0.00451296	3.66709e-17	37	1	9968130	1	9890717	R			NA	NA	CTNNBIP1;CTNNBIP1	NM_020248;NM_001012329	5'UTR;5'UTR	chr1:9969845-9970063	N_Shore			NA				NA
cg26783127	0.0597183	0.00667337	8.94874	3.59558e-19	0.0298347	0.0095832	3.11323	0.00185053	0.0499594	0.00547639	9.1227	7.32757e-20	0.037845	0.0499594	0.00547639	3.74387e-17	37	17	79128918	17	76743513	F			NA	NA	AATK	NM_001080395	Body	chr17:79131879-79132084	N_Shelf			NA	17:76743480-76743514			NA
cg15878616	0.0706858	0.00752735	9.39052	5.97055e-21	0.0269023	0.00973441	2.76363	0.00571625	0.0543021	0.00595471	9.11918	7.56976e-20	0.00178193	0.0543021	0.00595471	3.86318e-17	37	20	52492209	20	51925616	F	rs6126997	rs76557525	NA	NA	SUMO1P1	NR_002189	Body					NA				NA
cg05279866	0.0509848	0.00624879	8.15914	3.37413e-16	0.0364494	0.00847961	4.29848	1.71973e-05	0.0458693	0.00503044	9.11835	7.62769e-20	0.385924	0.0458693	0.00503044	3.88829e-17	37	8	37378355	8	37497513	R			NA	NA								NA	8:37497419-37497583			NA
cg26601310	0.0628901	0.00750409	8.38078	5.25789e-17	0.0441228	0.0114801	3.84341	0.000121335	0.0572718	0.00628123	9.11794	7.65657e-20	0.392108	0.0572718	0.00628123	3.89855e-17	37	11	36397123	11	36353699	F			NA	NA	PRR5L;PRR5L;PRR5L	NM_001160167;NM_001160168;NM_024841	5'UTR;TSS1500;TSS1500	chr11:36397926-36399398	N_Shore			NA		11:36396981-36397206	Unclassified_Cell_type_specific	NA
cg24144883	0.0369274	0.00480784	7.68066	1.58272e-14	0.030181	0.00604855	4.9898	6.04421e-07	0.0343153	0.00376369	9.11747	7.68988e-20	0.683053	0.0343153	0.00376369	3.91104e-17	37	22	21986985	22	20316985	F			NA	NA	CCDC116	NM_152612	TSS200	chr22:21982786-21984484	S_Shelf			NA	22:20316846-20317341	22:21986824-21987293	Unclassified_Cell_type_specific	TRUE
cg25389145	0.0540662	0.00641913	8.42268	3.67978e-17	0.0346364	0.00884322	3.91672	8.97624e-05	0.0473614	0.00519481	9.11705	7.71977e-20	0.205812	0.0473614	0.00519481	3.92176e-17	37	8	141220490	8	141289672	R			NA	NA	TRAPPC9;TRAPPC9	NM_001160372;NM_031466	Body;Body					NA	8:141289343-141289673			NA
cg03376308	0.0556219	0.00630578	8.82077	1.13676e-18	0.0296115	0.00900382	3.28877	0.00100627	0.0470624	0.00516506	9.11169	8.11077e-20	0.060839	0.0470624	0.00516506	4.11571e-17	37	10	3497811	10	3487811	R			NA	NA				chr10:3500332-3500576	N_Shelf			NA				NA
cg10759972	0.0768887	0.00796596	9.65216	4.81332e-22	0.018994	0.0148328	1.28054	0.200354	0.0639285	0.00701793	9.10932	8.2903e-20	0.00270642	0.0639285	0.00701793	4.20202e-17	37	8	1971471	8	1958878	F			NA	NA				chr8:1971909-1972406	N_Shore			NA	8:1958593-1959123			NA
cg17178175	0.0551024	0.00760363	7.24686	4.26542e-13	0.0650888	0.0116976	5.56428	2.63243e-08	0.0580686	0.00637517	9.10856	8.34848e-20	0.774009	0.0580686	0.00637517	4.2267e-17	37	2	178109973	2	177818219	R	rs13402068		NA	NA	NFE2L2;NFE2L2;NFE2L2	NM_006164;NM_001145413;NM_001145412	Body;5'UTR;5'UTR					TRUE				NA
cg21593835	0.0382618	0.00476596	8.02814	9.89602e-16	0.0326506	0.00751633	4.34396	1.3994e-05	0.0366527	0.00402501	9.10624	8.52903e-20	0.819759	0.0366527	0.00402501	4.31321e-17	37	3	123354036	3	124836726	R			NA	NA	MYLK;MYLK;MYLK;MYLK	NM_053028;NM_053025;NM_053027;NM_053026	Body;Body;Body;Body					TRUE				NA
cg15751131	0.0492805	0.00579491	8.50409	1.8302e-17	0.0282177	0.00708322	3.98375	6.78371e-05	0.0408353	0.00448515	9.10455	8.66233e-20	0.0707579	0.0408353	0.00448515	4.37565e-17	37	7	140090416	7	139736885	R			NA	NA	SLC37A3;SLC37A3	NM_207113;NM_032295	5'UTR;5'UTR					TRUE				NA
cg21932542	0.0638592	0.00769212	8.3019	1.02461e-16	0.0497863	0.0129218	3.85288	0.000116736	0.0601771	0.00660966	9.10442	8.67293e-20	0.645403	0.0601771	0.00660966	4.37605e-17	37	7	4850345	7	4816871	F			NA	NA	RADIL	NM_018059	Body	chr7:4848251-4849204	S_Shore			NA	7:4816741-4816872			NA
cg22327338	0.0571846	0.00752715	7.59711	3.02814e-14	0.0526476	0.0104859	5.02079	5.14597e-07	0.0556418	0.00611482	9.0995	9.07496e-20	0.940097	0.0556418	0.00611482	4.57372e-17	37	7	2205691	7	2172217	F			NA	NA	MAD1L1;MAD1L1;MAD1L1	NM_003550;NM_001013837;NM_001013836	Body;Body;Body					NA	7:2172217-2172289	7:2205548-2205748	Unclassified_Cell_type_specific	NA
cg09400037	0.0733252	0.00853379	8.59234	8.52186e-18	0.0465316	0.0135909	3.42372	0.000617705	0.0657486	0.0072272	9.09739	9.25259e-20	0.248139	0.0657486	0.0072272	4.65798e-17	37	16	84822801	16	83380302	R			NA	NA								NA	16:83380202-83380329			NA
cg06524165	0.0514155	0.00579687	8.86953	7.34566e-19	0.0256735	0.00764965	3.35617	0.000790306	0.0420254	0.00462015	9.09611	9.36288e-20	0.0274161	0.0420254	0.00462015	4.70817e-17	37	13	30948114	13	29846114	F			NA	NA	LOC100188949	NR_024464	TSS200					NA		13:30947841-30948216	Unclassified_Cell_type_specific	NA
cg26647135	0.0446855	0.00525166	8.50884	1.75675e-17	0.0284601	0.00781726	3.64067	0.000271929	0.0396399	0.00435928	9.09321	9.61553e-20	0.226682	0.0396399	0.00435928	4.82977e-17	37	7	99954400	7	99792336	F			NA	NA	PILRB;PILRB;PILRB	NM_175047;NM_178238;NM_013440	5'UTR;TSS1500;5'UTR					NA				NA
cg18062064	0.0458208	0.00500237	9.15981	5.19875e-20	0.018889	0.00544264	3.47055	0.000519386	0.0334881	0.00368304	9.09251	9.67755e-20	0.00131154	0.0334881	0.00368304	4.85545e-17	37	20	35504553	20	34937967	R			NA	NA	C20orf118	NM_080628	TSS200			low-CpG:34937928-34937999		NA				NA
cg15090877	0.049183	0.00582366	8.44538	3.03053e-17	0.0297942	0.00759826	3.92119	8.8113e-05	0.0420081	0.00462218	9.08837	1.00539e-19	0.128618	0.0420081	0.00462218	5.03862e-17	37	17	79801920	17	77395209	R			NA	NA	P4HB	NM_000918	Body	chr17:79804259-79804488	N_Shelf			NA	17:77394851-77395279			NA
cg18644653	0.0433361	0.00499848	8.66986	4.32664e-18	0.0246989	0.00715282	3.45303	0.000554329	0.037221	0.0040972	9.08451	1.04165e-19	0.102209	0.037221	0.0040972	5.20913e-17	37	3	49696053	3	49671057	R			NA	NA	BSN	NM_003458	Body				RDMR	NA				NA
cg04970434	-0.0535395	0.00694331	-7.71095	1.24889e-14	-0.0493905	0.0102582	-4.81473	1.47396e-06	-0.0522359	0.00575001	-9.0845	1.04176e-19	0.94545	-0.0522359	0.00575001	5.20913e-17	37	17	4838096	17	4778838	F			NA	NA	GP1BA	NM_000173	3'UTR					NA				TRUE
cg12304937	0.0649391	0.00789455	8.22582	1.93865e-16	0.04361	0.0104227	4.18415	2.86237e-05	0.0571633	0.00629309	9.0835	1.05134e-19	0.264331	0.0571633	0.00629309	5.25115e-17	37	7	680013	7	646539	R			NA	NA	PRKAR1B;PRKAR1B;PRKAR1B;PRKAR1B;PRKAR1B;PRKAR1B	NM_001164759;NM_001164762;NM_001164758;NM_001164760;NM_001164761;NM_002735	Body;Body;Body;Body;Body;Body	chr7:675569-676095	S_Shelf			NA				NA
cg11231069	0.0534494	0.00625761	8.54151	1.32477e-17	0.0325951	0.00899173	3.62501	0.00028895	0.0466449	0.00513624	9.08153	1.07058e-19	0.163334	0.0466449	0.00513624	5.34127e-17	37	2	240225142	2	239890079	F			NA	NA	HDAC4	NM_006037	Body					NA	2:239889996-239890149			NA
cg21426759	0.0443221	0.00583849	7.59136	3.16572e-14	0.0407246	0.0081582	4.99187	5.97985e-07	0.0431036	0.00474789	9.07848	1.10099e-19	0.93773	0.0431036	0.00474789	5.48684e-17	37	6	30303126	6	30411105	R			NA	NA	TRIM39;TRIM39	NM_172016;NM_021253	Body;Body					NA				NA
cg19583076	0.0406575	0.00432515	9.40025	5.44325e-21	0.0149991	0.00470534	3.18767	0.00143426	0.0289066	0.00318428	9.07791	1.10679e-19	0.000316321	0.0289066	0.00318428	5.50961e-17	37	19	42381099	19	47072939	R			NA	NA	CD79A;CD79A	NM_001783;NM_021601	TSS200;TSS200					NA		19:42380991-42381409	Unclassified_Cell_type_specific	NA
cg07404200	0.0588986	0.00685451	8.59268	8.49673e-18	0.0288348	0.00673664	4.28029	1.86652e-05	0.043606	0.00480466	9.07577	1.12873e-19	0.0075016	0.043606	0.00480466	5.61256e-17	37	6	166876585	6	166796575	F	rs3817793		NA	NA	RPS6KA2;RPS6KA2	NM_021135;NM_001006932	Body;Body					NA	6:166796480-166796576			NA
cg15044270	0.0530158	0.0069801	7.59528	3.07137e-14	0.042889	0.00849092	5.05116	4.39125e-07	0.048932	0.00539202	9.07489	1.13789e-19	0.654161	0.048932	0.00539202	5.64939e-17	37	3	196065485	3	197549882	R		rs79097859	NA	NA	TM4SF19	NM_138461	TSS1500					NA				TRUE
cg17074014	0.0656439	0.00888012	7.39224	1.4438e-13	0.0571883	0.0107935	5.29841	1.16815e-07	0.0622308	0.00685752	9.07482	1.13868e-19	0.832773	0.0622308	0.00685752	5.64939e-17	37	17	3704494	17	3651243	R	rs3809805		NA	NA	ITGAE;ITGAE	NM_002208;NM_002208	1stExon;5'UTR			low-CpG:3651209-3651247		NA				NA
cg03860038	0.0537508	0.00653336	8.22712	1.91766e-16	0.0652888	0.0168455	3.87575	0.000106297	0.0552594	0.00609128	9.07189	1.16971e-19	0.815547	0.0552594	0.00609128	5.79691e-17	37	10	134231517	10	134081507	R			NA	NA								NA	10:134081455-134081546			NA
cg20949502	0.0551629	0.00610764	9.03179	1.68891e-19	0.0267241	0.0115354	2.31669	0.0205204	0.0489361	0.00539774	9.06604	1.2342e-19	0.0931473	0.0489361	0.00539774	6.10972e-17	37	6	503807	6	448807	R		rs78275601	NA	NA	EXOC2	NM_018303	Body					NA	6:448735-448888			NA
cg09232727	0.04339	0.00537331	8.0751	6.74204e-16	0.0339547	0.00801903	4.23427	2.29298e-05	0.0404664	0.00446384	9.06537	1.24187e-19	0.620198	0.0404664	0.00446384	6.14085e-17	37	22	29140725	22	27470725	R			NA	NA	HSCB	NM_172002	Body	chr22:29137866-29138560	S_Shelf			NA				NA
cg06966839	0.0393748	0.00474046	8.3061	9.88956e-17	0.0255445	0.00637564	4.00658	6.16052e-05	0.034451	0.00380416	9.05614	1.35148e-19	0.219772	0.034451	0.00380416	6.67543e-17	37	17	55685941	17	53040940	R			NA	NA	MSI2;MSI2	NM_138962;NM_170721	Body;Body					TRUE				NA
cg13940534	0.0436686	0.00584894	7.46608	8.2621e-14	0.0412597	0.00805357	5.12315	3.00467e-07	0.0428368	0.00473254	9.05154	1.40961e-19	0.971138	0.0428368	0.00473254	6.95488e-17	37	5	140909712	5	140889896	R			NA	NA	DIAPH1;DIAPH1	NM_001079812;NM_005219	Body;Body					TRUE				NA
cg19913465	0.0446565	0.00498449	8.95909	3.27355e-19	0.028793	0.0194129	1.48319	0.138024	0.0436754	0.00482789	9.04648	1.47654e-19	0.731081	0.0436754	0.00482789	7.27702e-17	37	19	7767075	19	7673075	R			NA	NA	FCER2	NM_002002	TSS200					NA		19:7766576-7767346	Unclassified_Cell_type_specific	NA
cg14914532	0.0484508	0.00586839	8.25623	1.50351e-16	0.0368675	0.00961477	3.83446	0.000125839	0.0453068	0.00500908	9.04494	1.49749e-19	0.589353	0.0453068	0.00500908	7.37213e-17	37	12	1947412	12	1817673	R			NA	NA	CACNA2D4	NM_172364	Body					TRUE	12:1817673-1817741			NA
cg07018090	0.0597068	0.00673153	8.86971	7.33348e-19	0.0292588	0.00910662	3.21291	0.00131396	0.0489483	0.00541318	9.04243	1.53224e-19	0.02693	0.0489483	0.00541318	7.53487e-17	37	16	88079797	16	86637298	R			NA	NA	BANP;BANP	NM_017869;NM_079837	Body;Body					NA	16:86637240-86637299	16:88079556-88079964	Unclassified_Cell_type_specific	NA
cg04276058	0.024329	0.00274251	8.87109	7.24305e-19	0.019142	0.0106297	1.8008	0.0717339	0.0240053	0.00265554	9.03969	1.5712e-19	0.894378	0.0240053	0.00265554	7.71793e-17	37	1	19254031	1	19126618	R			NA	NA	IFFO2	NM_001136265	Body					TRUE		1:19253807-19254579	Promoter_Associated	TRUE
cg22595920	0.0479926	0.00551897	8.69593	3.43997e-18	0.028966	0.00965903	2.99886	0.00270995	0.0433097	0.00479191	9.03809	1.59426e-19	0.231634	0.0433097	0.00479191	7.81437e-17	37	1	9716050	1	9638637	F			NA	NA	C1orf200;PIK3CD	NR_027045;NM_005026	TSS1500;5'UTR	chr1:9711780-9713001	S_Shelf			NA				NA
cg23819411	0.0617799	0.00692252	8.92448	4.47794e-19	0.0299638	0.0101111	2.96347	0.00304191	0.051626	0.00571204	9.03809	1.59434e-19	0.0343646	0.051626	0.00571204	7.81437e-17	37	3	182929273	3	184411967	F		rs73886281	TRUE	NA	MCF2L2	NM_015078	Body					NA				NA
cg04913803	0.0575997	0.00619242	9.30164	1.38302e-20	0.0218429	0.0088813	2.45942	0.0139161	0.0459029	0.0050796	9.03672	1.61447e-19	0.00428147	0.0459029	0.0050796	7.90434e-17	37	14	77510549	14	76580302	F	rs77474515	rs75895977	NA	NA								TRUE				NA
cg20313873	0.0695732	0.00777433	8.94909	3.58414e-19	0.0560005	0.0436918	1.28172	0.199942	0.0691567	0.00765411	9.03524	1.63645e-19	0.954307	0.0691567	0.00765411	8.00316e-17	37	10	101436820	10	101426810	F			NA	NA	ENTPD7	NM_020354	Body					TRUE				NA
cg00329157	0.0410452	0.00506168	8.10901	5.10355e-16	0.0324276	0.00793374	4.0873	4.36422e-05	0.0385523	0.00426719	9.03457	1.64646e-19	0.657532	0.0385523	0.00426719	8.0433e-17	37	3	111844870	3	113327560	R			NA	NA	GCET2;GCET2	NM_001008756;NM_152785	5'UTR;Body					TRUE				NA
cg08894588	0.040889	0.00520033	7.86277	3.75742e-15	0.0355286	0.00793014	4.4802	7.45715e-06	0.0392771	0.00434869	9.03193	1.68665e-19	0.852354	0.0392771	0.00434869	8.2306e-17	37	16	58027941	16	56585442	R			NA	NA				chr16:58030214-58031633	N_Shelf			NA				NA
cg17550566	0.058694	0.00670143	8.75843	1.9799e-18	0.0317781	0.010267	3.09517	0.00196702	0.0506527	0.0056118	9.02611	1.77881e-19	0.0898394	0.0506527	0.0056118	8.67082e-17	37	7	2681436	7	2647962	R			NA	NA	TTYH3	NM_025250	Body					NA	7:2647713-2647997	7:2681044-2681441	Unclassified_Cell_type_specific	TRUE
cg00750518	0.0453798	0.00523276	8.67225	4.23666e-18	0.0268818	0.00870039	3.08973	0.0020034	0.040466	0.0044842	9.02412	1.81143e-19	0.190181	0.040466	0.0044842	8.82019e-17	37	12	57940139	12	56226406	F			NA	NA	DCTN2	NM_006400	Body	chr12:57940563-57940981	N_Shore		CDMR	NA		12:57939858-57941608	Promoter_Associated	NA
cg23672828	0.0647059	0.0079238	8.16601	3.18754e-16	0.0501457	0.0126836	3.95359	7.69876e-05	0.0606185	0.00672019	9.02035	1.87487e-19	0.622549	0.0606185	0.00672019	9.11912e-17	37	19	54878038	19	59569850	F			NA	NA	LAIR1;LAIR1	NM_021706;NM_002287	TSS1500;TSS1500					NA				NA
cg14018648	0.0410523	0.00538385	7.62508	2.43884e-14	0.0318033	0.00643513	4.94214	7.72695e-07	0.037244	0.00412928	9.0195	1.88945e-19	0.544668	0.037244	0.00412928	9.17999e-17	37	17	7083015	17	7023739	R			NA	NA	ASGR1	NM_001671	TSS200					NA				NA
cg24380489	0.0483756	0.0059339	8.15242	3.567e-16	0.0379784	0.00958296	3.96312	7.39771e-05	0.045494	0.00504501	9.01762	1.92224e-19	0.653473	0.045494	0.00504501	9.32916e-17	37	17	79793082	17	77386371	F			NA	NA	DYSFIP1	NM_001007533	TSS200	chr17:79790530-79791553	S_Shore			NA		17:79792873-79793346	Unclassified_Cell_type_specific	NA
cg06303635	0.0527597	0.00531034	9.93527	2.92389e-23	0.0127684	0.00699101	1.8264	0.0677904	0.0381277	0.00422872	9.01637	1.9442e-19	3.11982e-05	0.0381277	0.00422872	9.42546e-17	37	10	45958759	10	45278765	R			NA	NA	MARCH8;MARCH8;MARCH8	NM_001002265;NM_145021;NM_001002266	Body;Body;Body					NA	10:45278694-45278927			NA
cg10900641	0.0640425	0.0076498	8.37179	5.67515e-17	0.0403942	0.0106264	3.8013	0.000143939	0.0559704	0.00620842	9.01525	1.96428e-19	0.195733	0.0559704	0.00620842	9.51246e-17	37	11	1767793	11	1724369	R			NA	NA	HCCA2;LOC402778	NM_053005;NM_001170820	Body;Body	chr11:1768979-1770712	N_Shore			NA	11:1724335-1724431			TRUE
cg19283354	0.0549653	0.00619318	8.87512	6.98553e-19	0.0340527	0.0175672	1.93843	0.0525711	0.0526534	0.00584084	9.0147	1.97406e-19	0.532465	0.0526534	0.00584084	9.54944e-17	37	17	41851905	17	39207431	F		rs73987085	NA	NA	DUSP3	NM_004090	Body	chr17:41855634-41856346	N_Shelf			NA		17:41851852-41852139	Gene_Associated_Cell_type_specific	NA
cg05129597	0.0546955	0.00725766	7.53625	4.83683e-14	0.0566593	0.0114553	4.94613	7.57029e-07	0.055258	0.00613076	9.01323	2.00077e-19	0.98957	0.055258	0.00613076	9.66816e-17	37	15	44970408	15	42757700	R			NA	NA	PATL2	NM_001145112	TSS1500					NA				NA
cg16205844	0.0516076	0.00577302	8.93944	3.91139e-19	0.0230196	0.00673691	3.41694	0.000633301	0.0395033	0.00438368	9.01145	2.03351e-19	0.00556402	0.0395033	0.00438368	9.81572e-17	37	12	124872143	12	123438096	F			NA	NA	NCOR2;NCOR2	NM_006312;NM_001077261	Body;Body	chr12:124872135-124872419	Island			TRUE	12:123438034-123438268	12:124872028-124872273	Unclassified_Cell_type_specific	NA
cg18183961	0.0470576	0.00578861	8.12935	4.31588e-16	0.0377087	0.00948143	3.97711	6.97572e-05	0.0445192	0.00494061	9.01086	2.04452e-19	0.701787	0.0445192	0.00494061	9.85815e-17	37	4	40519094	4	40213851	R			NA	NA	RBM47;RBM47	NM_019027;NM_001098634	TSS1500;5'UTR					NA				NA
cg07727594	0.0445936	0.00544633	8.18782	2.66011e-16	0.0477761	0.0126957	3.76317	0.000167773	0.0450882	0.00500521	9.00826	2.09357e-19	0.973813	0.0450882	0.00500521	1.00838e-16	37	20	45187423	20	44620830	F			NA	NA	SLC13A3;SLC13A3	NM_022829;NM_001011554	3'UTR;3'UTR					NA				TRUE
cg08610982	0.0403166	0.00390408	10.3268	5.33237e-25	0.0102169	0.00312488	3.26954	0.00107724	0.0219705	0.00243963	9.00568	2.14341e-19	1.3576e-08	0.0219705	0.00243963	1.03127e-16	37	6	31560871	6	31668850	F	rs2736191		NA	NA	NCR3;NCR3;NCR3	NM_001145467;NM_147130;NM_001145466	TSS200;TSS200;TSS200					NA		6:31560532-31561108	Unclassified	NA
cg03493211	0.0499515	0.0061189	8.16348	3.25505e-16	0.033387	0.00806592	4.13926	3.48423e-05	0.0439009	0.0048749	9.0055	2.14689e-19	0.262248	0.0439009	0.0048749	1.03183e-16	37	7	97923799	7	97761735	F			NA	NA	BAIAP2L1	NM_018842	Body					TRUE	7:97761681-97761776			NA
cg23903708	0.040072	0.00471646	8.49621	1.95875e-17	0.0244925	0.00698445	3.50672	0.000453672	0.0351927	0.00390872	9.00363	2.18368e-19	0.181111	0.0351927	0.00390872	1.04838e-16	37	2	25527266	2	25380770	R			NA	NA	DNMT3A;DNMT3A;DNMT3A	NM_022552;NM_175630;NM_175629	Body;Body;Body					TRUE	2:25380750-25380919			NA
cg27366532	0.0464906	0.00566153	8.21168	2.18121e-16	0.0338566	0.00871553	3.88462	0.000102489	0.0427415	0.00474776	9.00245	2.20731e-19	0.477644	0.0427415	0.00474776	1.05858e-16	37	16	3843012	16	3783013	R			NA	NA	CREBBP;CREBBP	NM_001079846;NM_004380	Body;Body					TRUE				NA
cg26105232	0.0561094	0.00723718	7.75294	8.97894e-15	0.0460813	0.00992701	4.64201	3.45041e-06	0.0526292	0.00584805	8.99944	2.26866e-19	0.716652	0.0526292	0.00584805	1.08684e-16	37	10	6105656	10	6145662	R			NA	TRUE	IL2RA	NM_000417	TSS1500					NA				NA
cg13448704	0.0450427	0.00499056	9.02559	1.78727e-19	0.0201677	0.00772024	2.61232	0.00899312	0.0377117	0.00419113	8.99797	2.29926e-19	0.0257067	0.0377117	0.00419113	1.10031e-16	37	8	143596845	8	143593847	R			NA	NA	BAI1	NM_001702	Body					NA	8:143593715-143593950			NA
cg24989577	0.0503379	0.00555615	9.05986	1.30613e-19	0.0220401	0.0127447	1.72936	0.0837445	0.0458186	0.00509318	8.99606	2.33957e-19	0.126017	0.0458186	0.00509318	1.1184e-16	37	17	59470156	17	56824938	F	rs28694665		NA	NA	BCAS3;BCAS3	NM_017679;NM_001099432	3'UTR;3'UTR	chr17:59473060-59483266	N_Shelf			TRUE				NA
cg06823060	0.0442962	0.00537746	8.23738	1.76025e-16	0.0310651	0.00803808	3.86474	0.000111207	0.0402054	0.0044695	8.99549	2.35175e-19	0.392243	0.0402054	0.0044695	1.12302e-16	37	16	81616874	16	80174375	R			NA	NA	CMIP;CMIP	NM_030629;NM_198390	Body;Body					TRUE		16:81616849-81616975	Unclassified_Cell_type_specific	NA
cg13525397	0.0429536	0.00525128	8.17966	2.84657e-16	0.0287658	0.00706407	4.07212	4.65872e-05	0.0379038	0.00421438	8.99393	2.38544e-19	0.272786	0.0379038	0.00421438	1.13788e-16	37	6	31025933	6	31133912	F	rs62401701		NA	NA	HCG22	NR_003948	Body					TRUE				TRUE
cg09100343	0.0399303	0.00477561	8.3613	6.20308e-17	0.0247453	0.00649454	3.81018	0.000138868	0.0346012	0.00384741	8.99336	2.39782e-19	0.169633	0.0346012	0.00384741	1.14257e-16	37	16	57147202	16	55704703	R			NA	NA	CPNE2	NM_152727	Body					TRUE				TRUE
cg03746834	0.0442767	0.00458743	9.65175	4.83249e-22	0.0108998	0.00750908	1.45154	0.146629	0.0352054	0.00391471	8.9931	2.40348e-19	0.000751333	0.0352054	0.00391471	1.14404e-16	37	8	28196926	8	28252845	R			NA	NA	PNOC	NM_006228	Body					NA		8:28196808-28197296	Unclassified_Cell_type_specific	NA
cg26261298	0.042652	0.00427881	9.96819	2.1003e-23	0.0113331	0.00467934	2.42195	0.0154376	0.0283901	0.0031577	8.99075	2.4556e-19	5.03786e-06	0.0283901	0.0031577	1.1676e-16	37	6	144263435	6	144305128	R			NA	NA	PLAGL1;PLAGL1;PLAGL1;PLAGL1;PLAGL1;PLAGL1;PLAGL1;PLAGL1	NM_001080952;NM_001080956;NM_001080951;NM_002656;NM_006718;NM_001080954;NM_001080953;NM_001080955	Body;Body;Body;Body;Body;Body;Body;Body					NA		6:144262872-144263921	Unclassified	NA
cg01056135	0.0571272	0.00752708	7.58956	3.20982e-14	0.0614209	0.0127425	4.82014	1.43454e-06	0.0582379	0.00648084	8.98616	2.56014e-19	0.958788	0.0582379	0.00648084	1.21601e-16	37	18	61253151	18	59404131	R			NA	NA	SERPINB13	NM_012397	TSS1500					NA				NA
cg21405786	0.0491173	0.00658506	7.4589	8.72449e-14	0.044633	0.00887871	5.02697	4.98302e-07	0.047526	0.00528912	8.9856	2.57318e-19	0.921011	0.047526	0.00528912	1.22091e-16	37	7	148990485	7	148621418	R			NA	NA	ZNF783	NR_015357	Body	chr7:148991655-148992181	N_Shore			NA				NA
cg00249503	0.0495742	0.00534901	9.26792	1.89803e-20	0.0167768	0.0104481	1.60573	0.108333	0.0427631	0.0047613	8.98139	2.67378e-19	0.020166	0.0427631	0.0047613	1.26729e-16	37	17	76565078	17	74076673	F			NA	NA	DNAH17	NM_173628	Body					NA	17:74076558-74076687			NA
cg19566648	0.0583878	0.00703215	8.30298	1.01536e-16	0.0521161	0.0151679	3.43595	0.000590489	0.0572782	0.00637985	8.978	2.75745e-19	0.932057	0.0572782	0.00637985	1.30418e-16	37	6	167047877	6	166967867	R			NA	NA	RPS6KA2	NM_001006932	Body					NA	6:166967763-166967868			NA
cg16322565	0.0462988	0.00588859	7.86246	3.76672e-15	0.0414102	0.00950583	4.35629	1.32284e-05	0.0449431	0.00500591	8.97799	2.75747e-19	0.908859	0.0449431	0.00500591	1.30418e-16	37	3	119526221	3	121008911	F			NA	NA	NR1I2;NR1I2;NR1I2	NM_033013;NM_003889;NM_022002	Body;Body;Body	chr3:119528920-119529159	N_Shelf			NA		3:119526161-119526224	Unclassified_Cell_type_specific	NA
cg24531955	0.0522007	0.00682961	7.64329	2.11736e-14	0.0406332	0.00841915	4.82628	1.39107e-06	0.0476098	0.00530393	8.97632	2.79969e-19	0.565937	0.0476098	0.00530393	1.32274e-16	37	8	23154691	8	23210636	R			NA	NA	LOXL2	NM_002318	3'UTR					TRUE		8:23153052-23154972	Unclassified	NA
cg26501007	0.0448223	0.00556904	8.04848	8.3831e-16	0.029517	0.00681099	4.33373	1.46605e-05	0.0386897	0.00431131	8.97401	2.85922e-19	0.220206	0.0386897	0.00431131	1.34943e-16	37	8	126614261	8	126683443	F			NA	NA								TRUE		8:126614165-126614599	Unclassified_Cell_type_specific	NA
cg14190451	0.0472107	0.00524635	8.99877	2.28261e-19	0.0150699	0.0410192	0.367386	0.713331	0.0466934	0.00520396	8.97267	2.89421e-19	0.739309	0.0466934	0.00520396	1.3645e-16	37	11	118083942	11	117589152	R			NA	NA	AMICA1;AMICA1;AMICA1	NM_153206;NM_153206;NM_001098526	1stExon;5'UTR;Body					NA				NA
cg08565197	0.0430465	0.00552297	7.79409	6.48767e-15	0.0349486	0.00772295	4.52529	6.0312e-06	0.0403064	0.00449241	8.9721	2.9091e-19	0.695089	0.0403064	0.00449241	1.37007e-16	37	2	240196284	2	239861221	R			NA	NA	HDAC4	NM_006037	Body	chr2:240196768-240196997	N_Shore		RDMR	TRUE		2:240196029-240197458	Promoter_Associated	TRUE
cg12182124	0.046578	0.00540547	8.61683	6.88335e-18	0.0229495	0.00595447	3.85417	0.000116125	0.035903	0.00400229	8.97061	2.94882e-19	0.0133496	0.035903	0.00400229	1.38731e-16	37	18	21451563	18	19705561	F			NA	NA	LAMA3;LAMA3;LAMA3;LAMA3	NM_000227;NM_001127718;NM_198129;NM_001127717	TSS1500;TSS1500;Body;Body					NA		18:21451255-21451736	Unclassified_Cell_type_specific	NA
cg13440894	0.0417832	0.00467661	8.93449	4.0905e-19	0.0214324	0.0123847	1.73056	0.08353	0.0392435	0.00437508	8.96977	2.97129e-19	0.306788	0.0392435	0.00437508	1.39641e-16	37	8	11351135	8	11388544	R			NA	NA	BLK	NM_001715	TSS1500					NA		8:11351030-11351278	Unclassified_Cell_type_specific	NA
cg17981790	0.0448467	0.00503122	8.91368	4.93644e-19	0.0211138	0.00753076	2.80368	0.00505233	0.0375227	0.00418348	8.96926	2.98519e-19	0.0322773	0.0375227	0.00418348	1.40146e-16	37	2	16807234	2	16670715	R			NA	NA	FAM49A	NM_030797	5'UTR					TRUE				NA
cg00345025	0.0623928	0.0076044	8.20482	2.30935e-16	0.0419098	0.0106258	3.94417	8.00764e-05	0.0554553	0.00618394	8.96762	3.02987e-19	0.292681	0.0554553	0.00618394	1.42094e-16	37	8	743875	8	733875	R			NA	NA				chr8:745683-745889	N_Shore			NA				NA
cg02222982	0.0528201	0.00598703	8.82242	1.12007e-18	0.0265447	0.00923776	2.8735	0.00405957	0.045048	0.00502414	8.96632	3.0659e-19	0.057923	0.045048	0.00502414	1.43633e-16	37	11	67207599	11	66964175	F			NA	NA	CORO1B;CORO1B	NM_001018070;NM_020441	Body;Body	chr11:67203319-67203662	S_Shelf			NA	11:66964001-66964228	11:67207594-67208409	Unclassified	NA
cg10208610	0.0375789	0.00478318	7.85647	3.95117e-15	0.0294447	0.00664334	4.43221	9.32702e-06	0.0348018	0.00388172	8.96556	3.08709e-19	0.610378	0.0348018	0.00388172	1.44474e-16	37	1	27326422	1	27199009	R			NA	NA	TRNP1	NM_001013642	3'UTR					TRUE		1:27326090-27326839	Unclassified_Cell_type_specific	TRUE
cg06086316	0.0302261	0.0030783	9.81907	9.32006e-23	0.00888254	0.00233622	3.8021	0.000143472	0.016683	0.00186097	8.9647	3.11125e-19	2.37732e-07	0.016683	0.00186097	1.45398e-16	37	12	48207862	12	46494129	R			NA	NA	HDAC7;HDAC7	NM_015401;NM_001098416	Body;Body	chr12:48206721-48207126	S_Shore			TRUE		12:48206425-48208058	Promoter_Associated	NA
cg04946561	0.0395439	0.0048307	8.18596	2.70139e-16	0.0276842	0.00708517	3.90734	9.3318e-05	0.0357804	0.00399128	8.96463	3.11336e-19	0.384284	0.0357804	0.00399128	1.45398e-16	37	19	4902899	19	4853899	F			NA	NA	ARRDC5	NM_001080523	TSS200					NA				NA
cg03836615	0.0488748	0.00575665	8.49015	2.06375e-17	0.0271892	0.00738917	3.67959	0.000233607	0.0406841	0.00454119	8.95891	3.27891e-19	0.0685679	0.0406841	0.00454119	1.52969e-16	37	3	4856096	3	4831096	F			NA	NA	ITPR1;ITPR1;ITPR1	NM_002222;NM_001099952;NM_001168272	Body;Body;Body					NA	3:4831096-4831260			NA
cg15042302	0.0694487	0.00771002	9.00759	2.10627e-19	0.0307519	0.0132759	2.31638	0.0205376	0.0596889	0.00666722	8.9526	3.47217e-19	0.0417236	0.0596889	0.00666722	1.61816e-16	37	7	47981215	7	47947740	F	rs2686828	rs11978570	NA	NA	PKD1L1	NM_138295	Body					TRUE				TRUE
cg13518537	0.0703525	0.00936856	7.50943	5.93861e-14	0.0777539	0.0159028	4.88933	1.01178e-06	0.0722594	0.00807197	8.95189	3.49453e-19	0.922745	0.0722594	0.00807197	1.62687e-16	37	8	28618150	8	28674069	R			NA	NA								NA				NA
cg26915799	0.0529713	0.00557185	9.50694	1.96347e-21	0.0149795	0.00889196	1.68462	0.0920628	0.0422597	0.00472149	8.95052	3.53827e-19	0.00142428	0.0422597	0.00472149	1.64552e-16	37	1	201852272	1	200118895	R			NA	NA	IPO9	NM_018085	3'UTR					TRUE				TRUE
cg04956949	-0.0507014	0.00704847	-7.19325	6.32669e-13	-0.0454711	0.0085188	-5.33773	9.41154e-08	-0.0485759	0.00543059	-8.94486	3.7243e-19	0.894145	-0.0485759	0.00543059	1.73022e-16	37	7	73119262	7	72757198	F			NA	NA	STX1A;STX1A	NM_001165903;NM_004603	Body;Body	chr7:73118500-73118749	S_Shore			TRUE				TRUE
cg10194884	0.0528358	0.00627533	8.41961	3.77735e-17	0.0304847	0.00820815	3.71396	0.00020404	0.0445908	0.00498529	8.94448	3.7371e-19	0.0963437	0.0445908	0.00498529	1.73437e-16	37	16	2863919	16	2803920	R			NA	NA				chr16:2867245-2868002	N_Shelf			NA				NA
cg22675767	0.0477477	0.00507201	9.41397	4.77757e-21	0.0157541	0.00700363	2.24941	0.0244861	0.0367409	0.00410792	8.94393	3.75576e-19	0.00106541	0.0367409	0.00410792	1.74121e-16	37	1	1234367	1	1224230	F			NA	NA	ACAP3	NM_030649	Body					NA				TRUE
cg16770832	0.0359846	0.00474591	7.58224	3.39643e-14	0.0347612	0.00732594	4.74495	2.08563e-06	0.035623	0.00398314	8.94344	3.77225e-19	0.990225	0.035623	0.00398314	1.74704e-16	37	14	56604516	14	55674269	F			NA	NA	PELI2	NM_021255	Body					TRUE				NA
cg21757633	0.0468782	0.00599557	7.81881	5.33232e-15	0.0339393	0.00746713	4.54516	5.48926e-06	0.0418064	0.00467507	8.94241	3.80758e-19	0.401401	0.0418064	0.00467507	1.76157e-16	37	22	50847567	22	49194433	R			NA	NA	SAPS2	NM_014678	Body	chr22:50845158-50845437	S_Shelf			NA				NA
cg06710735	0.0531252	0.0064487	8.23812	1.74934e-16	0.0388622	0.0106119	3.66213	0.000250128	0.0492786	0.00551094	8.94195	3.82347e-19	0.517031	0.0492786	0.00551094	1.76709e-16	37	3	48264567	3	48239571	F			NA	NA	CAMP	NM_004345	TSS1500					NA				NA
cg13772414	0.0534464	0.00675069	7.91717	2.42968e-15	0.0365008	0.00820309	4.44963	8.60167e-06	0.0466041	0.00521256	8.94073	3.86614e-19	0.280231	0.0466041	0.00521256	1.78496e-16	37	2	222383060	2	222091304	R			NA	NA	EPHA4	NM_004438	Body					TRUE		2:222382935-222383421	Promoter_Associated	NA
cg11251006	0.0610336	0.00723129	8.44021	3.16758e-17	0.0337269	0.00893298	3.77555	0.000159657	0.0502235	0.00562054	8.93571	4.0458e-19	0.0594545	0.0502235	0.00562054	1.86597e-16	37	19	2227699	19	2178699	R			NA	NA	DOT1L	NM_032482	Body	chr19:2226193-2228342	Island			NA	19:2177047-2179550	19:2227271-2227849	Gene_Associated	NA
cg02549595	0.0506597	0.00582632	8.69498	3.46895e-18	0.0265889	0.0085675	3.10346	0.00191274	0.0430479	0.00481783	8.93514	4.06676e-19	0.0672919	0.0430479	0.00481783	1.87369e-16	37	16	85947219	16	84504720	F			NA	NA	IRF8	NM_002163	Body					TRUE				NA
cg06945697	0.0467494	0.00553769	8.44204	3.11848e-17	0.0267034	0.00735617	3.63007	0.000283342	0.0394985	0.00442421	8.9278	4.34565e-19	0.0934883	0.0394985	0.00442421	2.00012e-16	37	14	100055765	14	99125518	F	rs60948280	rs56814459	NA	NA	CCDC85C	NM_001144995	Body					NA	14:99125415-99125527			TRUE
cg03507641	0.0332506	0.00432841	7.68194	1.56699e-14	0.0193377	0.0037532	5.15233	2.57266e-07	0.0253089	0.00283563	8.92531	4.44462e-19	0.0524028	0.0253089	0.00283563	2.04356e-16	37	12	1598243	12	1468504	R			NA	NA	ERC1;ERC1;ERC1;ERC1;ERC1	NM_178039;NR_027948;NR_027949;NM_178040;NR_027946	Body;Body;Body;Body;Body					TRUE		12:1597853-1598728	Unclassified_Cell_type_specific	NA
cg23540819	0.0515686	0.00644933	7.99595	1.28575e-15	0.0387678	0.00940944	4.1201	3.78711e-05	0.0474771	0.0053197	8.92476	4.46675e-19	0.53281	0.0474771	0.0053197	2.05162e-16	37	8	17940228	8	17984508	R			NA	NA	ASAH1;ASAH1;ASAH1	NM_004315;NM_177924;NM_001127505	Body;Body;Body	chr8:17941489-17942459	N_Shore			NA				NA
cg20482280	0.0610128	0.00688921	8.85628	8.27308e-19	0.0300579	0.0121412	2.47568	0.0132982	0.0534736	0.00599182	8.92443	4.47985e-19	0.0855575	0.0534736	0.00599182	2.05552e-16	37	14	105936300	14	105007345	F			NA	NA	MTA1	NM_004689	Body	chr14:105936264-105936558	Island			NA	14:105007310-105007886			NA
cg18520125	0.0578785	0.00718697	8.05325	8.06247e-16	0.0399995	0.00971125	4.11888	3.80719e-05	0.0515515	0.00577701	8.92356	4.51528e-19	0.334534	0.0515515	0.00577701	2.06964e-16	37	13	28903926	13	27801926	R		rs61764364	NA	NA	FLT1	NM_002019	Body					TRUE				TRUE
cg02528768	0.0426918	0.00481352	8.86915	7.37061e-19	0.020026	0.0071443	2.80307	0.00506181	0.0356152	0.00399198	8.92168	4.59264e-19	0.031388	0.0356152	0.00399198	2.10294e-16	37	19	18547358	19	18408358	F			NA	NA	ISYNA1;ISYNA1;ISYNA1	NM_016368;NM_001170939;NM_001170938	Body;Body;Body	chr19:18543828-18549161	Island			NA	19:18407089-18410137			NA
cg17864487	0.0629817	0.00884233	7.12275	1.05794e-12	0.06886	0.0127928	5.38271	7.33731e-08	0.0648822	0.00727388	8.91988	4.66797e-19	0.931052	0.0648822	0.00727388	2.13524e-16	37	2	238643342	2	238308081	F	rs75677593		NA	NA	LRRFIP1;LRRFIP1;LRRFIP1;LRRFIP1;LRRFIP1	NM_001137553;NM_004735;NM_001137550;NM_001137552;NM_001137551	Body;Body;Body;Body;Body	chr2:238643905-238644109	N_Shore			TRUE				NA
cg13223682	0.0561071	0.00715261	7.84428	4.35429e-15	0.0435533	0.00998241	4.36301	1.28286e-05	0.0518484	0.00581416	8.9176	4.76494e-19	0.593031	0.0518484	0.00581416	2.17736e-16	37	2	174889929	2	174598175	F			NA	NA				chr2:174890243-174890814	N_Shore			TRUE				NA
cg25938025	0.0378585	0.00377098	10.0394	1.02245e-23	0.00481282	0.00595445	0.808274	0.418933	0.0283988	0.00318584	8.91408	4.91875e-19	1.68446e-05	0.0283988	0.00318584	2.24534e-16	37	6	167508001	6	167427991	R			NA	NA				chr6:167507434-167507730	S_Shore			NA	6:167427991-167428055	6:167507626-167508149	Unclassified	NA
cg19621710	0.0562439	0.00584934	9.61543	6.88227e-22	0.00815794	0.0117102	0.696651	0.486021	0.0466419	0.00523284	8.9133	4.95349e-19	0.00117391	0.0466419	0.00523284	2.25888e-16	37	1	1404170	1	1394033	R			NA	NA	ATAD3C	NM_001039211	3'UTR	chr1:1406844-1407821	N_Shelf			NA	1:1393631-1394193			TRUE
cg20519581	0.0536858	0.0067688	7.93136	2.1676e-15	0.0404565	0.00959223	4.21763	2.46882e-05	0.0492881	0.00553049	8.91207	5.00867e-19	0.529986	0.0492881	0.00553049	2.28171e-16	37	20	48959844	20	48393251	R			NA	NA				chr20:48960164-48960373	N_Shore			NA				NA
cg26562462	0.0473388	0.00529498	8.94031	3.88085e-19	0.020845	0.00736243	2.83126	0.00463644	0.0383069	0.00429871	8.91125	5.04605e-19	0.0140182	0.0383069	0.00429871	2.29639e-16	37	4	6929045	4	6979946	F	rs78799784		NA	NA	TBC1D14;TBC1D14	NM_001113361;NM_020773	Body;Body	chr4:6925211-6925591	S_Shelf			NA		4:6928822-6929382	Promoter_Associated_Cell_type_specific	NA
cg14352586	0.0532019	0.0062442	8.52022	1.59257e-17	0.0554019	0.0212351	2.60898	0.00908115	0.053377	0.00599058	8.91016	5.09581e-19	0.995073	0.053377	0.00599058	2.31667e-16	37	9	101594150	9	100633971	R			NA	NA	GALNT12	NM_024642	Body					NA	9:100633938-100634050			NA
cg16384774	0.0508299	0.00644961	7.88107	3.24583e-15	0.0422886	0.0100423	4.21103	2.54204e-05	0.0483356	0.00542679	8.90685	5.25032e-19	0.774085	0.0483356	0.00542679	2.38448e-16	37	14	89626932	14	88696685	R			NA	NA	FOXN3;FOXN3	NM_005197;NM_001085471	3'UTR;3'UTR	chr14:89628885-89629199	N_Shore			NA				NA
cg14188508	0.0517532	0.00537717	9.62462	6.29408e-22	0.0158351	0.00569035	2.7828	0.00538916	0.0348097	0.00390826	8.9067	5.25726e-19	2.68849e-05	0.0348097	0.00390826	2.3852e-16	37	19	11685647	19	11546647	F			NA	NA	ACP5;ACP5;ACP5;ACP5	NM_001611;NM_001111034;NM_001111036;NM_001111035	3'UTR;3'UTR;3'UTR;3'UTR	chr19:11689417-11689768	N_Shelf			NA				NA
cg17855595	0.0400833	0.0048658	8.23777	1.75447e-16	0.0263552	0.00704259	3.74225	0.000182377	0.0356476	0.00400324	8.90468	5.354e-19	0.27637	0.0356476	0.00400324	2.42662e-16	37	1	249148077	1	247114700	F			NA	NA	ZNF692;ZNF692	NM_017865;NM_001136036	Body;Body					NA		1:249148043-249148258	Gene_Associated_Cell_type_specific	NA
cg08837884	0.0512595	0.00665336	7.7043	1.31565e-14	0.0480126	0.0107423	4.46947	7.84138e-06	0.0503593	0.00565633	8.90316	5.42769e-19	0.967525	0.0503593	0.00565633	2.45752e-16	37	19	4540782	19	4491782	R			NA	TRUE	LRG1	NM_052972	TSS1500	chr19:4543407-4544578	N_Shelf			NA				NA
cg08752433	0.0611557	0.00850706	7.18881	6.53578e-13	0.0679692	0.0129044	5.26715	1.38561e-07	0.0632197	0.00710256	8.90098	5.5354e-19	0.907407	0.0632197	0.00710256	2.50374e-16	37	12	111016566	12	109500949	R			NA	NA	PPTC7	NM_139283	Body	chr12:111020507-111021192	N_Shelf			NA				NA
cg03928384	0.0607805	0.00758186	8.01656	1.08744e-15	0.0531068	0.0136359	3.89463	9.83493e-05	0.0589683	0.00662643	8.89896	5.63713e-19	0.886075	0.0589683	0.00662643	2.54717e-16	37	3	46395191	3	46370195	R			NA	NA	CCR2;CCR2	NM_001123041;NM_001123396	TSS200;TSS200					NA				NA
cg07298431	0.0402946	0.00470114	8.57123	1.02389e-17	0.0248101	0.00870729	2.84935	0.00438091	0.0367996	0.00413672	8.89584	5.79779e-19	0.293951	0.0367996	0.00413672	2.61711e-16	37	11	129817649	11	129322859	R		rs74940644	NA	NA	PRDM10;PRDM10;PRDM10;PRDM10	NM_199438;NM_199439;NM_199437;NM_020228	TSS200;TSS200;Body;Body					NA				NA
cg06892907	0.0456828	0.00599497	7.62019	2.53297e-14	0.0363692	0.00776128	4.68598	2.78626e-06	0.0422025	0.00474443	8.89516	5.83368e-19	0.637019	0.0422025	0.00474443	2.63065e-16	37	8	103818062	8	103887238	F			NA	NA				chr8:103818620-103819495	N_Shore			NA				NA
cg14191466	0.0636001	0.0074835	8.49871	1.91714e-17	0.0397723	0.0129639	3.06794	0.00215542	0.0576446	0.00648116	8.89417	5.88552e-19	0.281687	0.0576446	0.00648116	2.65134e-16	37	14	103440432	14	102510185	F	rs8009219		NA	NA	CDC42BPB	NM_006035	Body					NA	14:102510071-102510186			NA
cg17283039	0.0394927	0.00503704	7.84045	4.48938e-15	0.0296899	0.00682144	4.35245	1.34626e-05	0.0360337	0.00405206	8.89269	5.96444e-19	0.512627	0.0360337	0.00405206	2.68418e-16	37	22	29787625	22	28117625	F			NA	NA				chr22:29784169-29784779	S_Shelf			NA				NA
cg25752703	0.0586342	0.0066585	8.80593	1.29777e-18	0.0268288	0.00830375	3.23092	0.00123391	0.046187	0.00519468	8.89122	6.044e-19	0.0115084	0.046187	0.00519468	2.71724e-16	37	3	128710390	3	130193080	F			NA	NA	KIAA1257	NM_020741	Body	chr3:128712404-128713058	N_Shelf			NA				NA
cg12449916	0.0515627	0.00639995	8.05673	7.83621e-16	0.0371847	0.00941642	3.94891	7.85065e-05	0.0470196	0.00529313	8.88313	6.50031e-19	0.450504	0.0470196	0.00529313	2.91944e-16	37	2	207847811	2	207556056	R			NA	NA								TRUE				NA
cg13876222	0.0557712	0.00760266	7.33575	2.20482e-13	0.0499133	0.00992173	5.03071	4.88675e-07	0.0536041	0.00603469	8.88266	6.52813e-19	0.896	0.0536041	0.00603469	2.92898e-16	37	9	139399348	9	138519169	R			NA	NA	NOTCH1	NM_017617	Body	chr9:139399040-139400388	Island			NA	9:138518862-138520209			NA
cg26227957	0.0486321	0.00623114	7.80469	5.96474e-15	0.0408746	0.00952012	4.2935	1.75882e-05	0.0463055	0.00521366	8.88158	6.59174e-19	0.792609	0.0463055	0.00521366	2.95454e-16	37	1	19547285	1	19419872	R			NA	NA	KIAA0090	NM_015047	Body					TRUE				NA
cg18448426	-0.0511932	0.00693226	-7.38478	1.52702e-13	-0.0432945	0.0086866	-4.98406	6.22635e-07	-0.04812	0.00541836	-8.88092	6.63092e-19	0.776807	-0.04812	0.00541836	2.96912e-16	37	22	36648832	22	34978778	R			NA	NA	APOL1;APOL1;APOL1;APOL1	NM_003661;NM_001136541;NM_145343;NM_001136540	TSS1500;TSS1500;TSS1500;TSS1500					NA		22:36648819-36649508	Unclassified	NA
cg10160630	0.046943	0.00530027	8.85673	8.2398e-19	0.0213218	0.00746974	2.85442	0.0043115	0.0383631	0.00432264	8.87492	6.9982e-19	0.0199895	0.0383631	0.00432264	3.13043e-16	37	11	64789409	11	64545985	R			NA	NA	ARL2	NM_001667	3'UTR					NA				NA
cg21811284	0.03431	0.00425962	8.0547	7.96764e-16	0.023341	0.00582379	4.00787	6.12679e-05	0.030487	0.00343812	8.86736	7.49005e-19	0.314883	0.030487	0.00343812	3.34708e-16	37	17	75208450	17	72720045	F			NA	NA	SEC14L1;SEC14L1;SEC14L1;SEC14L1;SEC14L1	NM_001143999;NM_003003;NM_001143998;NM_001039573;NM_001144001	Body;Body;Body;Body;Body	chr17:75209459-75209672	N_Shore			NA	17:72719559-72720176			NA
cg09530650	0.0415925	0.0052178	7.97128	1.57044e-15	0.0290511	0.00701807	4.13948	3.48094e-05	0.037128	0.00418731	8.86679	7.52857e-19	0.357613	0.037128	0.00418731	3.36093e-16	37	5	137024163	5	137052062	F			NA	NA	KLHL3	NM_017415	Body				RDMR	NA				NA
cg07069844	0.0435793	0.00506252	8.60822	7.42045e-18	0.0232794	0.00755834	3.07996	0.00207029	0.0372926	0.00420619	8.86612	7.57365e-19	0.0829335	0.0372926	0.00420619	3.37766e-16	37	19	1617027	19	1568027	F	rs75418372		NA	NA	TCF3;TCF3	NM_003200;NM_001136139	Body;Body	chr19:1615202-1615812	S_Shore			NA		19:1616951-1617245	Gene_Associated_Cell_type_specific	NA
cg07393369	0.0620641	0.00720194	8.61768	6.8323e-18	0.0331335	0.0109085	3.03741	0.00238618	0.0532818	0.00601021	8.8652	7.63657e-19	0.0863574	0.0532818	0.00601021	3.40232e-16	37	7	550640	7	517166	R			NA	NA	PDGFA;PDGFA	NM_002607;NM_033023	Body;Body	chr7:550450-550681	Island			NA	7:517020-517170			NA
cg22043381	0.0456197	0.00592544	7.69895	1.3719e-14	0.0396427	0.00896505	4.42192	9.78275e-06	0.0438025	0.00494327	8.86103	7.92785e-19	0.856698	0.0438025	0.00494327	3.52857e-16	37	8	123850540	8	123919721	R			NA	NA	ZHX2	NM_014943	5'UTR					TRUE				NA
cg11804940	0.0451896	0.00615948	7.33659	2.19098e-13	0.0430502	0.00866027	4.971	6.66096e-07	0.0444709	0.00501941	8.85979	8.01648e-19	0.979941	0.0444709	0.00501941	3.56445e-16	37	12	122402696	12	120887079	F	rs11043275		NA	NA	WDR66	NM_144668	Body					TRUE				NA
cg13157980	0.0566109	0.00753087	7.51717	5.5974e-14	0.0423605	0.00874073	4.84633	1.25766e-06	0.0505394	0.00570533	8.85829	8.12543e-19	0.466369	0.0505394	0.00570533	3.60929e-16	37	8	141599141	8	141668323	R			NA	NA	EIF2C2;EIF2C2	NM_012154;NM_001164623	Body;Body					NA	8:141668319-141668408	8:141598777-141599480	Promoter_Associated	TRUE
cg02722633	0.0532019	0.00609528	8.72837	2.58363e-18	0.0267421	0.00967992	2.76264	0.00573366	0.0456893	0.0051579	8.85812	8.13783e-19	0.0688917	0.0456893	0.0051579	3.6112e-16	37	5	142180618	5	142160802	R			NA	NA	ARHGAP26;ARHGAP26	NM_015071;NM_001135608	Body;Body					TRUE		5:142180310-142180762	Unclassified_Cell_type_specific	NA
cg07021906	0.0646625	0.0079075	8.17736	2.90122e-16	0.0405789	0.0105	3.86466	0.000111244	0.0559467	0.0063166	8.85708	8.2138e-19	0.186653	0.0559467	0.0063166	3.64129e-16	37	16	87866833	16	86424334	R			NA	NA	SLC7A5	NM_003486	Body					NA	16:86424121-86424399			NA
cg09723161	0.0435209	0.00492816	8.83107	1.03681e-18	0.0207326	0.00892483	2.32303	0.0201776	0.0381961	0.00431415	8.8537	8.46653e-19	0.0822395	0.0381961	0.00431415	3.74959e-16	37	7	2563909	7	2530435	F			NA	NA	LFNG;LFNG;LFNG;LFNG	NM_001166355;NM_001040167;NM_001040168;NM_002304	Body;Body;Body;Body	chr7:2563610-2564056	Island			TRUE	7:2530196-2531810	7:2563770-2564203	Unclassified_Cell_type_specific	NA
cg06980932	0.0639674	0.0080848	7.91206	2.53171e-15	0.0518616	0.0128166	4.04644	5.20014e-05	0.0605215	0.00683799	8.85077	8.69163e-19	0.726803	0.0605215	0.00683799	3.84546e-16	37	11	121301233	11	120806443	R			NA	NA				chr11:121297942-121298160	S_Shelf			NA		11:121301022-121301353	Unclassified_Cell_type_specific	NA
cg01520105	0.0389662	0.00484474	8.043	8.7668e-16	0.0276005	0.0070411	3.91991	8.85818e-05	0.0353142	0.00399121	8.848	8.91028e-19	0.413042	0.0353142	0.00399121	3.93829e-16	37	6	111887243	6	111993936	R			NA	NA	TRAF3IP2;TRAF3IP2;TRAF3IP2;TRAF3IP2;TRAF3IP2	NR_028338;NM_001164281;NM_001164283;NM_001164282;NM_147686	Body;Body;Body;Body;Body					TRUE		6:111887104-111887358	Unclassified_Cell_type_specific	NA
cg22262140	0.0507712	0.0064821	7.83252	4.78184e-15	0.035117	0.00800534	4.3867	1.15084e-05	0.044572	0.00503769	8.84771	8.9336e-19	0.315123	0.044572	0.00503769	3.94468e-16	37	22	21986976	22	20316976	F			NA	TRUE	CCDC116	NM_152612	TSS200	chr22:21982786-21984484	S_Shelf			NA	22:20316846-20317341	22:21986824-21987293	Unclassified_Cell_type_specific	TRUE
cg06080300	0.0476692	0.00573902	8.30616	9.88517e-17	0.0279487	0.00759403	3.68035	0.000232912	0.0405005	0.0045786	8.84562	9.10205e-19	0.116938	0.0405005	0.0045786	4.01509e-16	37	1	1563096	1	1552959	R			NA	NA	MIB2;MIB2;MIB2;MIB2;MIB2;MIB2	NM_001170687;NM_001170688;NM_080875;NM_001170689;NM_001170686;NR_033183	Body;Body;Body;Body;Body;Body	chr1:1563674-1564032	N_Shore			NA	1:1552565-1553073			NA
cg14004921	0.050729	0.00650241	7.80157	6.11419e-15	0.0382396	0.00884961	4.32106	1.55284e-05	0.0463502	0.00523999	8.84548	9.11332e-19	0.523761	0.0463502	0.00523999	4.01608e-16	37	9	140023416	9	139143237	F			NA	NA				chr9:140023747-140025010	N_Shore		DMR	NA		9:140022570-140023658	Promoter_Associated	NA
cg07367607	0.0692577	0.00811008	8.53971	1.34554e-17	0.0364833	0.0109594	3.32895	0.000871741	0.0576606	0.00651918	8.84476	9.17215e-19	0.0556105	0.0576606	0.00651918	4.03801e-16	37	12	131314725	12	129880678	F			NA	NA	STX2;STX2	NM_001980;NM_194356	Body;Body					TRUE				NA
cg19407392	0.0445678	0.00537734	8.28808	1.15096e-16	0.0278021	0.0078472	3.54293	0.000395704	0.0392106	0.00443579	8.83959	9.60672e-19	0.211597	0.0392106	0.00443579	4.22516e-16	37	20	4665569	20	4613569	R			NA	NA	PRNP;PRNP;PRNP;PRNP	NM_001080121;NM_183079;NM_001080122;NM_000311	TSS1500;TSS1500;TSS1500;TSS1500	chr20:4666827-4667874	N_Shore			NA				NA
cg07729527	0.0386198	0.00583249	6.62149	3.5559e-11	0.0450108	0.00764585	5.88696	3.93366e-09	0.0409707	0.00463727	8.83509	1.0002e-18	0.801845	0.0409707	0.00463727	4.39467e-16	37	2	174889845	2	174598091	R			NA	NA				chr2:174890243-174890814	N_Shore			TRUE				NA
cg24134897	-0.0885223	0.0130024	-6.80816	9.88544e-12	-0.108127	0.0189973	-5.69173	1.2576e-08	-0.0947765	0.0107298	-8.83298	1.01922e-18	0.695842	-0.0947765	0.0107298	4.47382e-16	37	11	859670	11	849670	F			NA	NA	TSPAN4;TSPAN4;TSPAN4;TSPAN4;TSPAN4;TSPAN4;TSPAN4	NM_001025239;NM_001025237;NM_001025234;NM_001025235;NM_001025236;NM_001025238;NM_003271	5'UTR;Body;Body;Body;Body;Body;Body	chr11:858575-858932	S_Shore			TRUE		11:859646-859800	Unclassified_Cell_type_specific	TRUE
cg13644239	0.0471619	0.00575058	8.20125	2.37906e-16	0.0305449	0.00833009	3.66682	0.000245586	0.0417987	0.00473244	8.83239	1.02466e-18	0.259894	0.0417987	0.00473244	4.49326e-16	37	5	891886	5	944886	R			NA	NA	TRIP13;BRD9;BRD9;TRIP13;BRD9	NM_004237;NM_001009877;NR_027633;NM_001166260;NM_023924	TSS1500;5'UTR;Body;TSS1500;Body	chr5:892522-893479	N_Shore			NA	5:944843-946479			NA
cg09005651	0.0361604	0.00425521	8.49791	1.93028e-17	0.0198373	0.00611625	3.24338	0.00118123	0.0308365	0.00349301	8.82806	1.0651e-18	0.0907432	0.0308365	0.00349301	4.66602e-16	37	16	4740694	16	4680695	R			NA	NA	MGRN1;MGRN1;MGRN1;MGRN1	NM_001142291;NM_015246;NM_001142289;NM_001142290	3'UTR;3'UTR;3'UTR;3'UTR	chr16:4743043-4744231	N_Shelf			NA	16:4680549-4680901			NA
cg19619956	0.0382599	0.00515269	7.42522	1.12591e-13	0.0399454	0.00836405	4.77584	1.7896e-06	0.0387236	0.00438702	8.82684	1.07674e-18	0.985389	0.0387236	0.00438702	4.71238e-16	37	5	176967557	5	176900163	F			NA	NA	FAM193B;FAM193B	NM_019057;NR_024019	5'UTR;Body					TRUE				NA
cg13298859	0.0661469	0.0071611	9.23697	2.53571e-20	0.0204197	0.0124119	1.64517	0.0999342	0.0547268	0.00620275	8.82298	1.1145e-18	0.00614811	0.0547268	0.00620275	4.87286e-16	37	7	2551996	7	2518522	F			NA	NA	LFNG	NM_001166355	TSS200					NA				NA
cg16847760	0.0560617	0.00760621	7.37052	1.69964e-13	0.0518005	0.010659	4.8598	1.17507e-06	0.054624	0.00619145	8.82249	1.11945e-18	0.948429	0.054624	0.00619145	4.88971e-16	37	8	28912915	8	28968834	F			NA	NA								TRUE				NA
cg01509853	0.0430058	0.00503496	8.54144	1.32555e-17	0.0227985	0.00714399	3.19128	0.00141643	0.0362996	0.00411553	8.82014	1.14312e-18	0.069059	0.0362996	0.00411553	4.98818e-16	37	7	4754502	7	4721028	F			NA	NA	FOXK1	NM_001037165	Body	chr7:4757802-4758037	N_Shelf			NA	7:4721028-4721208			NA
cg16904859	0.0503569	0.00542789	9.27743	1.73618e-20	0.0173499	0.00591515	2.93312	0.00335572	0.0352686	0.00399928	8.81874	1.15758e-18	0.000213499	0.0352686	0.00399928	5.04633e-16	37	1	206849995	1	204916618	F	rs74147149		NA	NA								TRUE				NA
cg02163885	0.0651057	0.00765765	8.50204	1.86286e-17	0.0397441	0.0141828	2.80227	0.00507438	0.0593811	0.00673822	8.81258	1.22298e-18	0.289983	0.0593811	0.00673822	5.32159e-16	37	6	27729346	6	27837325	R			NA	NA								NA		6:27729286-27729427	Unclassified_Cell_type_specific	NA
cg15453708	0.0534412	0.00640028	8.34983	6.83615e-17	0.0301938	0.00845724	3.57017	0.000356748	0.0449755	0.00510356	8.81257	1.22311e-18	0.0905178	0.0449755	0.00510356	5.32159e-16	37	7	151493647	7	151124580	R			NA	NA	PRKAG2;PRKAG2	NM_001040633;NM_016203	5'UTR;Body					TRUE	7:151124467-151124800	7:151493430-151493664	Unclassified_Cell_type_specific	TRUE
cg16815625	0.0761	0.00943124	8.06893	7.09172e-16	0.059074	0.016152	3.65737	0.000254813	0.071771	0.00814448	8.81223	1.22682e-18	0.660794	0.071771	0.00814448	5.33254e-16	37	8	141229477	8	141298659	R		rs76920047	NA	NA	TRAPPC9;TRAPPC9	NM_001160372;NM_031466	Body;Body					NA	8:141298512-141298685			NA
cg24328944	0.0501726	0.00653299	7.67988	1.59239e-14	0.0445971	0.0102686	4.34306	1.40509e-05	0.0485661	0.00551201	8.81095	1.24086e-18	0.900386	0.0485661	0.00551201	5.38832e-16	37	13	96256596	13	95054597	R			NA	NA	DZIP1;DZIP1	NM_198968;NM_014934	Body;Body					TRUE				TRUE
cg20975835	0.0366222	0.00510313	7.17643	7.15553e-13	0.0287257	0.00550677	5.21644	1.82396e-07	0.032974	0.00374303	8.80943	1.25778e-18	0.575154	0.032974	0.00374303	5.45647e-16	37	11	64107374	11	63863950	F	rs75140369	rs76429770	NA	NA	CCDC88B	NM_032251	TSS1500	chr11:64109822-64110228	N_Shelf			NA		11:64106983-64111798	Promoter_Associated	NA
cg11510938	0.0534698	0.00632339	8.45588	2.76989e-17	0.0364761	0.013426	2.71682	0.00659118	0.0503846	0.00572066	8.80749	1.27983e-18	0.519126	0.0503846	0.00572066	5.5467e-16	37	7	1220897	7	1187423	F			NA	NA								NA	7:1187294-1187869			NA
cg13353550	0.0643988	0.00804228	8.00753	1.17038e-15	0.05177	0.013818	3.74658	0.000179265	0.0612033	0.00695073	8.8053	1.30498e-18	0.732006	0.0612033	0.00695073	5.65022e-16	37	12	48149200	12	46435467	F			NA	NA	RAPGEF3;RAPGEF3;RAPGEF3	NM_001098532;NM_006105;NM_001098531	Body;Body;Body	chr12:48152554-48153146	N_Shelf			NA		12:48149082-48149254	Unclassified_Cell_type_specific	NA
cg17583432	0.024769	0.00239212	10.3544	3.99622e-25	0.00551218	0.00209862	2.62658	0.00862489	0.0138874	0.00157757	8.80303	1.33168e-18	1.11736e-08	0.0138874	0.00157757	5.76025e-16	37	8	129005567	8	129074749	F	rs77261369		NA	NA	PVT1	NR_003367	Body			low-CpG:129074526-129075407		TRUE		8:129004925-129005852	Promoter_Associated	NA
cg08621778	0.0631561	0.00672293	9.39415	5.76839e-21	0.0178053	0.0101738	1.75012	0.080098	0.049372	0.00560893	8.80239	1.33936e-18	0.000992349	0.049372	0.00560893	5.78784e-16	37	1	202102420	1	200369043	R	rs59850671		NA	NA	ARL8A	NM_138795	3'UTR					TRUE				NA
cg11111225	0.0577409	0.0067367	8.5711	1.02499e-17	0.0380193	0.0166745	2.28009	0.0226024	0.0549736	0.00624619	8.80114	1.35437e-18	0.5481	0.0549736	0.00624619	5.84703e-16	37	2	27135972	2	26989476	F		rs76203980	NA	NA	DPYSL5	NM_020134	Body					TRUE				NA
cg11749792	0.045818	0.00616145	7.43623	1.03599e-13	0.0446405	0.00948257	4.70764	2.50599e-06	0.0454685	0.00516658	8.80049	1.36224e-18	0.994594	0.0454685	0.00516658	5.8753e-16	37	8	124730091	8	124799272	R			NA	NA	ANXA13;ANXA13	NM_001003954;NM_004306	Body;Body					NA	8:124799259-124799459			NA
cg04944536	0.0427472	0.00554916	7.70336	1.3253e-14	0.0342021	0.00789486	4.3322	1.47624e-05	0.0399215	0.00453989	8.7935	1.44967e-18	0.675667	0.0399215	0.00453989	6.24634e-16	37	12	116756890	12	115241273	F	rs78862555		NA	NA								NA	12:115241153-115241394			NA
cg05955036	0.0458928	0.00580237	7.90932	2.58788e-15	0.0338518	0.00842329	4.01883	5.84876e-05	0.0420179	0.00477839	8.79333	1.45197e-18	0.500111	0.0420179	0.00477839	6.2502e-16	37	1	150130379	1	148397003	F			NA	NA	PLEKHO1	NM_016274	Body					TRUE		1:150130295-150130514	Gene_Associated_Cell_type_specific	NA
cg17384647	0.0394539	0.00513752	7.67955	1.59644e-14	0.0303583	0.0068867	4.40826	1.04206e-05	0.0362018	0.0041179	8.79134	1.47791e-18	0.571018	0.0362018	0.0041179	6.35574e-16	37	10	88717435	10	88707415	F			NA	NA	MMRN2;SNCG	NM_024756;NM_003087	TSS200;TSS1500					TRUE		10:88717399-88717673	Unclassified_Cell_type_specific	NA
cg27061485	0.0540098	0.00577457	9.35303	8.5173e-21	0.0157061	0.00867309	1.8109	0.070157	0.0422451	0.00480665	8.78889	1.5104e-18	0.00116281	0.0422451	0.00480665	6.48917e-16	37	16	88989387	16	87516888	F			NA	NA	CBFA2T3;CBFA2T3	NM_175931;NM_005187	5'UTR;Body					NA	16:87516521-87517035			TRUE
cg09854615	0.059685	0.00732588	8.14715	3.72607e-16	0.0382497	0.0103241	3.7049	0.000211475	0.0525064	0.00597455	8.78835	1.51767e-18	0.238456	0.0525064	0.00597455	6.51416e-16	37	11	69259788	11	68968969	F	rs4980631		NA	NA				chr11:69258149-69258544	S_Shore			TRUE	11:68968922-68969178			TRUE
cg22051370	0.0393614	0.00479536	8.20823	2.24473e-16	0.0267589	0.00780757	3.4273	0.000609626	0.0359095	0.00408618	8.78804	1.52198e-18	0.388327	0.0359095	0.00408618	6.52633e-16	37	7	4804431	7	4770957	R			NA	NA	FOXK1	NM_001037165	3'UTR	chr7:4802762-4803020	S_Shore			NA	7:4770292-4771122			NA
cg17477806	0.0494478	0.00533378	9.27067	1.84979e-20	0.0160209	0.00738914	2.16817	0.0301461	0.037997	0.00432477	8.7859	1.55119e-18	0.00119797	0.037997	0.00432477	6.64522e-16	37	19	4543865	19	4494865	R			NA	NA	SEMA6B	NM_032108	Body	chr19:4543407-4544578	Island			NA	19:4494389-4495533			NA
cg21448870	0.0421939	0.00628611	6.71225	1.91647e-11	0.0536191	0.00931582	5.7557	8.6281e-09	0.0457685	0.00521077	8.78344	1.58544e-18	0.596445	0.0457685	0.00521077	6.7854e-16	37	3	72492399	3	72575089	R			NA	NA	RYBP	NM_012234	Body	chr3:72495853-72496852	N_Shelf			NA				NA
cg10972897	0.0398346	0.00446595	8.91961	4.67926e-19	0.0162245	0.0055771	2.90913	0.00362441	0.0306101	0.00348602	8.78082	1.62288e-18	0.00425421	0.0306101	0.00348602	6.93898e-16	37	1	165859714	1	164126338	F			NA	NA	UCK2	NM_012474	Body					TRUE				NA
cg12233463	0.0689005	0.0102286	6.73609	1.6271e-11	0.0856814	0.0150188	5.70494	1.16381e-08	0.0742177	0.00845414	8.77886	1.65138e-18	0.652842	0.0742177	0.00845414	7.05406e-16	37	15	81679567	15	79466622	F			NA	NA								TRUE				NA
cg08462501	0.0476957	0.00666263	7.15869	8.14525e-13	0.0465307	0.00915818	5.08078	3.75885e-07	0.0472925	0.00538771	8.77785	1.66635e-18	0.994724	0.0472925	0.00538771	7.11119e-16	37	4	38138950	4	37815345	F			NA	NA	TBC1D1	NM_015173	Body					NA	4:37815283-37815469			NA
cg04131063	0.0356248	0.00449144	7.93172	2.16128e-15	0.0261082	0.006625	3.94087	8.11883e-05	0.0326282	0.00371762	8.77661	1.6847e-18	0.4932	0.0326282	0.00371762	7.18264e-16	37	1	44230412	1	44002999	R			NA	NA	ST3GAL3;ST3GAL3;ST3GAL3;ST3GAL3;ST3GAL3;ST3GAL3;ST3GAL3;ST3GAL3;ST3GAL3;ST3GAL3	NM_174968;NM_006279;NM_174971;NM_174963;NM_174967;NM_174969;NM_174970;NM_174964;NM_174965;NM_174966	Body;Body;Body;Body;Body;Body;Body;Body;Body;Body					TRUE				NA
cg12691572	0.0755237	0.00777994	9.70749	2.80138e-22	0.00670577	0.0145256	0.461651	0.644331	0.0601828	0.00685818	8.77533	1.70405e-18	0.00016311	0.0601828	0.00685818	7.25817e-16	37	10	114574959	10	114564949	F			NA	NA	VTI1A	NM_145206	Body					NA	10:114564797-114565105			NA
cg20386404	0.0477796	0.00712868	6.70245	2.04959e-11	0.0633518	0.0109483	5.78648	7.18781e-09	0.052416	0.00597393	8.77413	1.72229e-18	0.491466	0.052416	0.00597393	7.32886e-16	37	1	214577721	1	212644344	R			NA	NA	PTPN14	NM_005401	Body					TRUE				NA
cg10557578	0.0335577	0.00412519	8.13484	4.12492e-16	0.0253899	0.00741502	3.42412	0.000616793	0.0316273	0.00360488	8.77346	1.73259e-18	0.629211	0.0316273	0.00360488	7.36564e-16	37	8	37758453	8	37877611	R			NA	NA	RAB11FIP1;RAB11FIP1	NM_025151;NM_001002814	TSS1500;TSS1500	chr8:37756454-37757339	S_Shore			NA				NA
cg19382191	0.0521043	0.00716293	7.27416	3.48579e-13	0.0556695	0.0113441	4.90734	9.23213e-07	0.0531205	0.00605661	8.77068	1.77596e-18	0.965309	0.0531205	0.00605661	7.54283e-16	37	7	45200201	7	45166726	F	rs76611803		NA	NA	RAMP3	NM_005856	Body	chr7:45197181-45197807	S_Shelf			NA				NA
cg25330264	0.0403076	0.00523688	7.69688	1.39433e-14	0.0349549	0.00825217	4.23584	2.27696e-05	0.0387708	0.00442167	8.76837	1.8127e-18	0.860732	0.0387708	0.00442167	7.69155e-16	37	7	4806949	7	4773475	R			NA	NA	FOXK1	NM_001037165	3'UTR	chr7:4806860-4807086	Island			NA	7:4773166-4773612			NA
cg04102510	0.0355707	0.00493422	7.20899	5.63682e-13	0.0287225	0.00566137	5.07342	3.90738e-07	0.0326144	0.00371971	8.76798	1.81896e-18	0.659822	0.0326144	0.00371971	7.71076e-16	37	1	226850741	1	224917364	F		rs34890394	NA	NA	ITPKB	NM_002221	Body					NA		1:226850447-226851096	Promoter_Associated	TRUE
cg20918393	0.0484628	0.00540254	8.97038	2.95503e-19	0.0191044	0.00725312	2.63396	0.00843953	0.0379867	0.0043327	8.76743	1.82783e-18	0.00515008	0.0379867	0.0043327	7.74099e-16	37	20	19867136	20	19815136	F			NA	NA						low-CpG:19814697-19815211		NA				NA
cg12955084	0.0495583	0.00630877	7.85546	3.9831e-15	0.0389926	0.00976553	3.99288	6.52753e-05	0.0464471	0.00529915	8.76501	1.86756e-18	0.661697	0.0464471	0.00529915	7.90175e-16	37	19	41886265	19	46578105	R			NA	NA	TMEM91;TMEM91;TMEM91;TMEM91;TMEM91;TMEM91	NM_001098824;NM_001098821;NM_001098822;NM_001042595;NM_001098823;NM_001098825	Body;Body;Body;Body;Body;Body	chr19:41882507-41882773	S_Shelf			NA				NA
cg06601071	0.0792556	0.00884424	8.96127	3.20956e-19	0.0305886	0.015776	1.93893	0.0525098	0.0676178	0.00771463	8.76488	1.86983e-18	0.0267721	0.0676178	0.00771463	7.90385e-16	37	16	85525842	16	84083343	R			NA	NA				chr16:85529839-85530128	N_Shelf			TRUE		16:85524317-85526558	Unclassified	TRUE
cg06629453	0.0418823	0.00602421	6.95234	3.59277e-12	0.0398074	0.0074588	5.33697	9.45135e-08	0.0410632	0.00468654	8.76193	1.91935e-18	0.976854	0.0410632	0.00468654	8.10548e-16	37	2	98852910	2	98219342	F			NA	NA	VWA3B	NM_144992	Body					NA				NA
cg08140459	0.0449945	0.00507586	8.86441	7.69071e-19	0.0187796	0.00659563	2.84727	0.00440957	0.0352436	0.00402257	8.76147	1.92718e-18	0.00700793	0.0352436	0.00402257	8.13086e-16	37	14	75086513	14	74156266	R			NA	NA								TRUE				TRUE
cg23282441	0.0831582	0.00960835	8.65478	4.93865e-18	0.0420506	0.0169046	2.48752	0.0128636	0.0731206	0.00835331	8.75349	2.0686e-18	0.107021	0.0731206	0.00835331	8.71923e-16	37	10	73533927	10	73203933	F			NA	NA	C10orf54;CDH23	NM_022153;NM_022124	TSS1500;Body	chr10:73533091-73533492	S_Shore			NA		10:73532778-73534198	Promoter_Associated	NA
cg02544453	0.0459885	0.00526258	8.73878	2.35648e-18	0.0211945	0.0081165	2.61129	0.00902025	0.0386502	0.00441564	8.75302	2.07719e-18	0.0374466	0.0386502	0.00441564	8.74716e-16	37	16	46782760	16	45340261	R			NA	NA	MYLK3	NM_182493	TSS1500					TRUE				NA
cg17285177	0.053576	0.00648013	8.26774	1.36523e-16	0.0348719	0.0107893	3.23208	0.00122892	0.0486175	0.00555517	8.75176	2.10055e-18	0.331441	0.0486175	0.00555517	8.8372e-16	37	18	77402002	18	75502990	F			NA	NA				chr18:77397556-77398898	S_Shelf			NA	18:75502624-75503328			NA
cg12115800	0.0503229	0.00575486	8.74442	2.24162e-18	0.0234424	0.00982728	2.38544	0.0170588	0.0434587	0.00496602	8.75122	2.11053e-18	0.0616887	0.0434587	0.00496602	8.87081e-16	37	3	73144435	3	73227125	F	rs73838473		NA	NA								TRUE				NA
cg11420667	0.0607613	0.00769292	7.89835	2.8263e-15	0.050085	0.0131125	3.81963	0.000133652	0.0580275	0.00663528	8.7453	2.22425e-18	0.78146	0.0580275	0.00663528	9.33998e-16	37	11	1750353	11	1706929	F			NA	NA	HCCA2	NM_053005	Body					NA	11:1706878-1706958			NA
cg17343451	0.0377222	0.00525177	7.18276	6.83157e-13	0.0365976	0.00733571	4.98897	6.07028e-07	0.0373411	0.00427024	8.7445	2.23996e-18	0.992261	0.0373411	0.00427024	9.39432e-16	37	3	183899704	3	185382398	R			NA	NA	AP2M1;AP2M1	NM_001025205;NM_004068	Body;Body	chr3:183903386-183904495	N_Shelf			NA				NA
cg00729654	0.0425633	0.00531905	8.00204	1.22374e-15	0.026421	0.00659201	4.00803	6.12283e-05	0.0361978	0.00413953	8.74443	2.24141e-18	0.162687	0.0361978	0.00413953	9.39432e-16	37	20	31123895	20	30587556	R			NA	NA				chr20:31123989-31124697	N_Shore			TRUE		20:31123614-31125613	Promoter_Associated	TRUE
cg14343513	0.0698711	0.0102424	6.82178	8.99172e-12	0.0724047	0.0132407	5.46834	4.54271e-08	0.0708196	0.00810139	8.74166	2.29717e-18	0.988612	0.0708196	0.00810139	9.61898e-16	37	17	78753273	17	76367868	R			NA	NA	RPTOR;RPTOR	NM_001163034;NM_020761	Body;Body					NA	17:76367777-76368077			NA
cg17515837	0.0458107	0.00658966	6.9519	3.6039e-12	0.0430173	0.00810781	5.30566	1.12267e-07	0.0446995	0.00511369	8.74114	2.30774e-18	0.96489	0.0446995	0.00511369	9.65415e-16	37	15	76355522	15	74142577	F			NA	NA	C15orf27	NM_152335	5'UTR	chr15:76351684-76352129	S_Shelf			NA				NA
cg24425149	0.0431547	0.00606222	7.11863	1.09002e-12	0.040764	0.00802953	5.07676	3.83931e-07	0.0422867	0.00483816	8.74025	2.32598e-18	0.972163	0.0422867	0.00483816	9.72132e-16	37	13	75991251	13	74889252	R			NA	NA	TBC1D4	NM_014832	Body					TRUE				NA
cg02341571	0.0540936	0.00805523	6.71535	1.87619e-11	0.0635598	0.011287	5.63125	1.78906e-08	0.0572881	0.0065567	8.73733	2.38693e-18	0.792144	0.0572881	0.0065567	9.96673e-16	37	15	44968935	15	42756227	F			NA	NA	PATL2	NM_001145112	5'UTR					NA				NA
cg18271914	0.0466763	0.00626182	7.45411	9.04783e-14	0.0445373	0.00977277	4.55728	5.18197e-06	0.0460537	0.00527237	8.73491	2.43859e-18	0.983162	0.0460537	0.00527237	1.01729e-15	37	4	39482373	4	39158768	R			NA	NA	LOC401127	NR_026854	Body	chr4:39481980-39482195	S_Shore			NA	4:39158768-39158835			NA
cg18402166	0.0448277	0.00502616	8.91889	4.70986e-19	0.0177518	0.00800708	2.21702	0.0266217	0.0371747	0.00425697	8.73265	2.48764e-18	0.0165518	0.0371747	0.00425697	1.03678e-15	37	17	62778279	17	60208741	R			NA	NA	LOC146880;LOC146880	NR_027487;NR_026899	TSS1500;TSS200	chr17:62774366-62777797	S_Shore			NA				NA
cg02472646	0.0405851	0.00537739	7.54736	4.44156e-14	0.0356862	0.00807185	4.42108	9.82108e-06	0.0390793	0.00447524	8.73232	2.49491e-18	0.880242	0.0390793	0.00447524	1.03884e-15	37	10	134215716	10	134065706	F	rs72863865		NA	NA	PWWP2B;PWWP2B	NM_001098637;NM_138499	Body;Body	chr10:134218268-134219615	N_Shelf			NA		10:134215538-134215812	Unclassified_Cell_type_specific	NA
cg17907003	0.0504874	0.00661329	7.63424	2.27164e-14	0.0460149	0.0108205	4.25255	2.11353e-05	0.0492711	0.00564283	8.73163	2.51033e-18	0.939701	0.0492711	0.00564283	1.04428e-15	37	1	117533414	1	117334937	R			NA	NA								TRUE				TRUE
cg17933224	-0.0522929	0.00605643	-8.63428	5.90978e-18	-0.0252377	0.00914554	-2.75957	0.0057878	-0.0440451	0.00504958	-8.72253	2.72065e-18	0.0477497	-0.0440451	0.00504958	1.13072e-15	37	19	42774330	19	47466170	R			NA	NA				chr19:42772332-42773525	S_Shore		RDMR	NA				NA
cg01395261	0.0369182	0.00498243	7.40968	1.26608e-13	0.0338298	0.00733105	4.61459	3.93876e-06	0.0359424	0.0041208	8.72217	2.72911e-18	0.941104	0.0359424	0.0041208	1.13318e-15	37	19	18260515	19	18121515	F			NA	NA	MAST3	NM_015016	Body	chr19:18260252-18260525	Island			NA	19:18121160-18121574			NA
cg22809017	0.0447166	0.00513287	8.71181	2.9907e-18	0.0202288	0.00727412	2.78093	0.00542027	0.0365767	0.00419388	8.72144	2.74691e-18	0.0227578	0.0365767	0.00419388	1.13951e-15	37	5	169373347	5	169305925	F			NA	NA	FAM196B;DOCK2	NM_001129891;NM_004946	5'UTR;Body					TRUE				TRUE
cg07411165	0.0500595	0.00618016	8.10004	5.49426e-16	0.0326072	0.00907258	3.59404	0.000325594	0.044528	0.00510771	8.71781	2.8364e-18	0.282589	0.044528	0.00510771	1.17554e-15	37	4	146761480	4	146980930	R			NA	NA	ZNF827	NM_178835	Body					TRUE		4:146761360-146761653	Unclassified	NA
cg22945457	0.0436953	0.00556289	7.85478	4.00466e-15	0.0372231	0.00973841	3.82229	0.000132216	0.042103	0.00483035	8.71634	2.87351e-18	0.846609	0.042103	0.00483035	1.18981e-15	37	1	225612608	1	223679231	R			NA	NA	LBR;LBR	NM_194442;NM_002296	5'UTR;5'UTR	chr1:225614721-225616512	N_Shelf		CDMR	TRUE				NA
cg26247646	0.0653492	0.00893283	7.31562	2.56203e-13	0.0680243	0.0143596	4.73719	2.16699e-06	0.0660956	0.00758497	8.71402	2.93275e-18	0.987566	0.0660956	0.00758497	1.21321e-15	37	1	10363989	1	10286576	F			NA	NA	KIF1B;KIF1B	NM_015074;NM_183416	Body;Body					NA	1:10286576-10286658			NA
cg14333394	0.0390773	0.00488267	8.00327	1.2116e-15	0.0239678	0.00605897	3.95575	7.62959e-05	0.0331284	0.00380184	8.71378	2.93911e-18	0.151806	0.0331284	0.00380184	1.21471e-15	37	9	139812357	9	138932178	F			NA	NA	TRAF2	NM_021138	Body					NA	9:138932122-138932258			NA
cg22380161	0.0561176	0.00716604	7.83105	4.83809e-15	0.0432729	0.0109689	3.94507	7.97778e-05	0.0522753	0.00599923	8.71366	2.94225e-18	0.618448	0.0522753	0.00599923	1.21489e-15	37	11	64310371	11	64066947	R	rs7949576	rs79089206	NA	NA								NA	11:64066947-64067127			NA
cg20856545	0.0580817	0.00682845	8.50584	1.80291e-17	0.0304446	0.0105667	2.88117	0.00396198	0.0499403	0.00573516	8.70775	3.09977e-18	0.0895652	0.0499403	0.00573516	1.27874e-15	37	13	114917297	13	113935399	R			NA	NA				chr13:114912875-114913457	S_Shelf			NA	13:113935243-113935425	13:114917192-114917442	Unclassified_Cell_type_specific	TRUE
cg02750743	0.0516356	0.00647121	7.97929	1.47179e-15	0.0399347	0.0111362	3.58602	0.000335766	0.048682	0.00559514	8.70076	3.2966e-18	0.661894	0.048682	0.00559514	1.35868e-15	37	12	117477837	12	115962220	F			NA	NA	TESC;TESC;TESC	NR_031766;NM_017899;NM_001168325	Body;Body;Body	chr12:117476810-117477106	S_Shore			NA	12:115962140-115962310			NA
cg10611016	0.045077	0.00616867	7.30741	2.7235e-13	0.042725	0.0090542	4.7188	2.3724e-06	0.0443313	0.00509794	8.69593	3.44007e-18	0.97722	0.0443313	0.00509794	1.4165e-15	37	11	6225759	11	6182335	R			NA	NA	C11orf42	NM_173525	TSS1500					NA				NA
cg17830209	0.0552666	0.00729304	7.57799	3.50942e-14	0.0447019	0.0103056	4.33765	1.44011e-05	0.0517412	0.00595313	8.69143	3.579e-18	0.704606	0.0517412	0.00595313	1.47235e-15	37	17	79006166	17	76620761	R			NA	NA	FLJ90757	NR_026857	Body	chr17:79006584-79006835	N_Shore			NA	17:76620617-76620762			NA
cg13912964	0.0424702	0.00554035	7.66561	1.77986e-14	0.0464151	0.0112994	4.10774	3.99553e-05	0.0432348	0.00497455	8.69119	3.58661e-18	0.952055	0.0432348	0.00497455	1.47412e-15	37	7	100867281	7	100654001	F	rs12410		NA	NA	ZNHIT1	NM_006349	3'UTR					NA				NA
cg20283107	0.0597964	0.00800028	7.4743	7.76176e-14	0.0467941	0.0103007	4.54283	5.55042e-06	0.0549042	0.00631841	8.68957	3.63823e-18	0.608402	0.0549042	0.00631841	1.49396e-15	37	8	124788969	8	124858150	F			NA	TRUE	FAM91A1	NM_144963	Body					NA				NA
cg04100124	0.0502703	0.00688307	7.30347	2.80447e-13	0.0384052	0.00793463	4.8402	1.29705e-06	0.0451755	0.00519939	8.68863	3.6684e-18	0.528367	0.0451755	0.00519939	1.50496e-15	37	10	69611755	10	69281761	F			NA	NA				chr10:69609477-69609722	S_Shelf			NA				NA
cg16795184	0.0478886	0.00682571	7.01592	2.28437e-12	0.0459923	0.00896929	5.12775	2.93222e-07	0.0471932	0.00543173	8.68842	3.67503e-18	0.985946	0.0471932	0.00543173	1.50629e-15	37	16	56777257	16	55334758	F			NA	NA	NUP93	NM_014669	5'UTR					TRUE				NA
cg23206289	0.0508132	0.00640891	7.92851	2.21788e-15	0.0346272	0.00901288	3.84196	0.000122053	0.0453774	0.00522305	8.68792	3.69139e-18	0.342656	0.0453774	0.00522305	1.5116e-15	37	19	43891866	19	48583706	R			NA	NA	TEX101	NM_031451	TSS1500					NA				NA
cg04180462	0.037951	0.00522113	7.26873	3.62877e-13	0.0339988	0.00711402	4.77913	1.76056e-06	0.0365674	0.00420916	8.68757	3.70259e-18	0.904571	0.0365674	0.00420916	1.5148e-15	37	11	107993298	11	107498508	F	rs57663127		NA	NA	ACAT1	NM_000019	Body	chr11:107992004-107992731	S_Shore		RDMR	NA				NA
cg05960938	0.0466664	0.00616057	7.57501	3.59104e-14	0.0356713	0.00813691	4.38389	1.1658e-05	0.0426602	0.00491164	8.68554	3.76946e-18	0.559727	0.0426602	0.00491164	1.54074e-15	37	12	58272307	12	56558574	F			NA	NA								NA				NA
cg12389043	0.0618165	0.00801474	7.71285	1.23038e-14	0.0524195	0.0130038	4.03108	5.55214e-05	0.0592295	0.00682292	8.68097	3.92412e-18	0.827604	0.0592295	0.00682292	1.60249e-15	37	12	124429228	12	122995181	F			NA	NA	CCDC92	NM_025140	5'UTR					NA	12:122995142-122995282			NA
cg13924998	0.0467477	0.00568807	8.21854	2.05989e-16	0.0298995	0.00937763	3.18839	0.00143069	0.0422162	0.00486335	8.68047	3.94138e-18	0.307323	0.0422162	0.00486335	1.60806e-15	37	7	41531155	7	41497680	R			NA	NA								TRUE				NA
cg07352054	0.0904038	0.0104695	8.635	5.87259e-18	0.0424357	0.0158831	2.67174	0.0075458	0.0758749	0.0087413	8.68005	3.95598e-18	0.0416225	0.0758749	0.0087413	1.61254e-15	37	7	157092682	7	156785443	F			NA	NA				chr7:157092597-157093535	Island		DMR	NA	7:156785443-156786296	7:157092510-157093005	Unclassified_Cell_type_specific	TRUE
cg23896972	0.0522978	0.00603422	8.66688	4.44129e-18	0.0233372	0.0079293	2.94317	0.00324873	0.0416769	0.00480189	8.67926	3.98364e-18	0.0146435	0.0416769	0.00480189	1.62099e-15	37	12	122079102	12	120563485	F			NA	NA	ORAI1	NM_032790	Body					NA	12:120563470-120563802			NA
cg03152353	0.0500815	0.00553396	9.04985	1.43166e-19	0.0170668	0.00849151	2.00987	0.0444451	0.0402396	0.0046363	8.67925	3.98397e-18	0.00496667	0.0402396	0.0046363	1.62099e-15	37	9	139417194	9	138537015	F			NA	NA	NOTCH1	NM_017617	Body	chr9:139417115-139417518	Island			NA	9:138536636-138537611			NA
cg09187338	0.0496441	0.00605713	8.19598	2.48567e-16	0.0282521	0.00791557	3.56919	0.000358092	0.0417439	0.00481034	8.67795	4.02969e-18	0.0999425	0.0417439	0.00481034	1.63809e-15	37	7	130588508	7	130239048	R			NA	NA								TRUE				NA
cg19619585	0.0512781	0.00684115	7.49554	6.60272e-14	0.0410312	0.00919906	4.46037	8.18193e-06	0.0476291	0.00548953	8.67635	4.08677e-18	0.670679	0.0476291	0.00548953	1.65978e-15	37	15	101170019	15	98987542	R			NA	NA	ASB7;ASB7	NM_024708;NM_198243	Body;Body					NA	15:98987230-98987593			NA
cg11597902	0.0735639	0.00990017	7.43057	1.08133e-13	0.0583872	0.0127611	4.57539	4.75333e-06	0.0678615	0.00782219	8.67552	4.11681e-18	0.643082	0.0678615	0.00782219	1.67046e-15	37	17	75096239	17	72607834	R			NA	NA								NA	17:72607734-72607984			NA
cg21764708	0.0528163	0.0061207	8.62914	6.18173e-18	0.0239576	0.0080874	2.96234	0.00305311	0.0423065	0.00488054	8.66842	4.38164e-18	0.0174576	0.0423065	0.00488054	1.7763e-15	37	7	151493629	7	151124562	R			NA	NA	PRKAG2;PRKAG2	NM_001040633;NM_016203	5'UTR;Body					TRUE	7:151124467-151124800	7:151493430-151493664	Unclassified_Cell_type_specific	TRUE
cg10264003	0.0453737	0.00555636	8.16609	3.18541e-16	0.0279794	0.00825825	3.38805	0.000703915	0.0399532	0.00461002	8.6666	4.4522e-18	0.217186	0.0399532	0.00461002	1.80326e-15	37	11	110198965	11	109704175	F			NA	NA								NA				NA
cg11669284	0.0648527	0.00881794	7.35463	1.91458e-13	0.0762066	0.0164821	4.62359	3.77162e-06	0.0673793	0.00777515	8.66598	4.47651e-18	0.831547	0.0673793	0.00777515	1.81146e-15	37	5	37721782	5	37757539	R			NA	NA	WDR70	NM_018034	Body					TRUE		5:37721764-37721888	Unclassified_Cell_type_specific	NA
cg19631648	0.0386949	0.00476848	8.11473	4.86848e-16	0.0233105	0.00649364	3.58975	0.000330994	0.0333053	0.00384349	8.66537	4.50032e-18	0.161499	0.0333053	0.00384349	1.81944e-15	37	19	33764284	19	38456124	F			NA	NA				chr19:33764349-33764551	N_Shore			NA				TRUE
cg07104417	0.0689494	0.00914964	7.53575	4.85518e-14	0.0545233	0.0125181	4.35554	1.3274e-05	0.0639261	0.00738684	8.65406	4.97008e-18	0.648681	0.0639261	0.00738684	2.00754e-15	37	11	69259247	11	68968428	R			NA	NA				chr11:69258149-69258544	S_Shore			TRUE	11:68968396-68968529	11:69256847-69259657	Unclassified	TRUE
cg10818566	0.0527991	0.00692712	7.62207	2.49631e-14	0.0494113	0.0120389	4.10429	4.05554e-05	0.0519564	0.00600414	8.65342	4.99769e-18	0.970692	0.0519564	0.00600414	2.01687e-15	37	2	47197798	2	47051302	R			NA	NA	TTC7A	NM_020458	Body					TRUE				TRUE
cg02212389	0.0403732	0.00481219	8.38977	4.87088e-17	0.0213638	0.00690378	3.09451	0.0019714	0.0341573	0.00394779	8.65227	5.04864e-18	0.0779834	0.0341573	0.00394779	2.03559e-15	37	7	151070905	7	150701838	R			NA	NA	NUB1	NM_016118	Body					TRUE				NA
cg10611580	0.0353466	0.00397532	8.89151	6.02824e-19	0.0127945	0.0033466	3.82312	0.000131775	0.0221482	0.00256018	8.65103	5.10372e-18	8.12918e-05	0.0221482	0.00256018	2.05593e-15	37	17	75319942	17	72831537	F	rs4788986		NA	NA	SEPT9;SEPT9;SEPT9	NM_001113492;NM_001113491;NM_006640	5'UTR;Body;Body					NA	17:72831297-72831793	17:75319637-75320175	Gene_Associated_Cell_type_specific	NA
cg17009616	0.0374966	0.00484378	7.74119	9.84883e-15	0.0213111	0.00468731	4.54655	5.45317e-06	0.0291382	0.00336839	8.6505	5.12744e-18	0.0559648	0.0291382	0.00336839	2.06362e-15	37	22	24549738	22	22879738	F			NA	NA	CABIN1	NM_012295	Body	chr22:24551813-24552696	N_Shelf			NA		22:24549249-24550520	Unclassified_Cell_type_specific	NA
cg03290827	0.0471521	0.00683375	6.89989	5.2043e-12	0.0477429	0.00915661	5.21403	1.84777e-07	0.0473634	0.00547666	8.64823	5.23024e-18	0.998664	0.0473634	0.00547666	2.10309e-15	37	17	75180760	17	72692355	F			NA	NA	SEC14L1;SEC14L1;SEC14L1;SEC14L1;SEC14L1	NM_001143999;NM_003003;NM_001144001;NM_001143998;NM_001039573	Body;Body;TSS1500;Body;Body					NA				NA
cg09788082	0.0521796	0.00663547	7.86373	3.72851e-15	0.036133	0.00937767	3.85309	0.000116636	0.0468259	0.00541663	8.64485	5.3875e-18	0.376977	0.0468259	0.00541663	2.16438e-15	37	19	1163485	19	1114485	F			NA	NA	SBNO2	NM_014963	5'UTR	chr19:1163466-1163876	Island			NA	19:1114467-1114993			NA
cg00785482	0.0446634	0.0051793	8.62343	6.49783e-18	0.0205679	0.00800522	2.5693	0.0101903	0.0375533	0.00434852	8.63587	5.828e-18	0.0410373	0.0375533	0.00434852	2.33915e-15	37	1	208058986	1	206125609	R			NA	NA								TRUE		1:208057935-208059230	Promoter_Associated	NA
cg10672416	-0.0545183	0.00669415	-8.14417	3.81882e-16	-0.0336923	0.0100585	-3.34964	0.000809179	-0.0481256	0.00557281	-8.63577	5.83304e-18	0.226387	-0.0481256	0.00557281	2.33915e-15	37	12	123718706	12	122284659	F			NA	NA	C12orf65;C12orf65	NM_001143905;NM_152269	5'UTR;5'UTR	chr12:123717367-123718388	S_Shore			NA		12:123716897-123718892	Promoter_Associated	NA
cg03411376	0.035986	0.0046522	7.73527	1.03182e-14	0.0253524	0.00622957	4.06969	4.70767e-05	0.0321789	0.00372749	8.63286	5.98376e-18	0.392482	0.0321789	0.00372749	2.39743e-15	37	11	2432720	11	2389296	R			NA	NA	TRPM5	NM_014555	Body	chr11:2435295-2436651	N_Shelf			NA	11:2389217-2389545			NA
cg05462339	0.0479477	0.00580321	8.26227	1.42924e-16	0.026745	0.00817117	3.27309	0.00106379	0.0408389	0.00473138	8.63149	6.05576e-18	0.106691	0.0408389	0.00473138	2.4241e-15	37	5	138311077	5	138338976	R			NA	NA	SIL1;SIL1	NM_001037633;NM_022464	Body;Body					TRUE				NA
cg00820311	0.060088	0.00697764	8.6115	7.21111e-18	0.0291888	0.0150255	1.94261	0.0520629	0.0546065	0.00632854	8.62861	6.21023e-18	0.175628	0.0546065	0.00632854	2.4837e-15	37	16	921351	16	861352	R			NA	NA	LMF1	NM_022773	Body	chr16:923303-923659	N_Shore			NA		16:921257-921480	Unclassified_Cell_type_specific	NA
cg20306694	0.0545299	0.00773796	7.04706	1.82732e-12	0.0448728	0.00890275	5.04033	4.64719e-07	0.050374	0.00584026	8.6253	6.39244e-18	0.71524	0.050374	0.00584026	2.55428e-15	37	12	51718251	12	50004518	F			NA	NA	BIN2	NM_016293	TSS1500					NA	12:50003941-50004609	12:51716542-51718520	Promoter_Associated	NA
cg18944752	0.0531013	0.00779258	6.81434	9.46986e-12	0.0521434	0.00986462	5.28589	1.25092e-07	0.0527332	0.00611484	8.62381	6.47632e-18	0.997101	0.0527332	0.00611484	2.5844e-15	37	4	3404372	4	3374170	R			NA	NA	RGS12;RGS12;RGS12	NM_198229;NM_198227;NM_002926	Body;Body;Body					TRUE				TRUE
cg13028635	0.0569055	0.00678116	8.3917	4.79152e-17	0.0379739	0.0169404	2.24162	0.0249858	0.0542909	0.0062955	8.62375	6.47943e-18	0.583795	0.0542909	0.0062955	2.5844e-15	37	11	1871244	11	1827820	F		rs598960	NA	NA								NA	11:1827677-1827821			NA
cg08959230	0.0522313	0.00622132	8.39554	4.63769e-17	0.0262621	0.00821599	3.19647	0.00139121	0.0427675	0.00495981	8.6228	6.53386e-18	0.0417976	0.0427675	0.00495981	2.60378e-15	37	16	30409261	16	30316762	R			NA	NA	ZNF48	NM_152652	Body	chr16:30406290-30407290	S_Shore			NA	16:30316762-30317205			NA
cg25721818	-0.0648277	0.00758038	-8.55204	1.20935e-17	-0.0292005	0.00914168	-3.19422	0.00140211	-0.0503118	0.00583522	-8.62208	6.57471e-18	0.0111088	-0.0503118	0.00583522	2.61772e-15	37	12	54689916	12	52976183	R			NA	NA	NFE2;NFE2	NM_006163;NM_001136023	TSS1500;5'UTR					NA				NA
cg10274029	0.0414871	0.00581581	7.13351	9.78424e-13	0.0400989	0.00827884	4.84355	1.27542e-06	0.0410284	0.00475892	8.62137	6.61568e-18	0.990631	0.0410284	0.00475892	2.63168e-15	37	16	85981336	16	84538837	R			NA	NA				chr16:85981652-85981965	N_Shore		DMR	NA	16:84538824-84538927	16:85980941-85982051	Promoter_Associated	NA
cg11417612	0.0474204	0.00582521	8.14055	3.93488e-16	0.0304633	0.00952073	3.19968	0.00137582	0.0428015	0.00496892	8.61384	7.06505e-18	0.315348	0.0428015	0.00496892	2.80793e-15	37	12	107779567	12	106303697	R			NA	NA	BTBD11	NM_001018072	Body					TRUE		12:107779561-107779883	Unclassified_Cell_type_specific	NA
cg04554131	0.0507092	0.00613281	8.2685	1.35652e-16	0.0266711	0.00781389	3.4133	0.000641819	0.0415461	0.00482434	8.61176	7.19456e-18	0.0534966	0.0415461	0.00482434	2.85686e-15	37	1	25291540	1	25164127	R			NA	NA	RUNX3	NM_001031680	TSS200					NA	1:25163972-25164333	1:25291322-25292142	Unclassified	NA
cg12120750	0.0484793	0.00636324	7.61865	2.56337e-14	0.0386246	0.00940638	4.10622	4.02195e-05	0.0453854	0.00527054	8.61115	7.23325e-18	0.686259	0.0453854	0.00527054	2.86966e-15	37	3	11592700	3	11567700	F			NA	NA	ATG7;ATG7;ATG7	NM_001136031;NM_001144912;NM_006395	Body;Body;Body					NA	3:11567632-11567746			NA
cg07051833	0.0357478	0.00542241	6.5926	4.32199e-11	0.0364162	0.0065738	5.5396	3.03166e-08	0.0360184	0.00418301	8.61065	7.2646e-18	0.996928	0.0360184	0.00418301	2.87953e-15	37	12	93808395	12	92332526	R			NA	NA	UBE2N	NM_003348	Body					TRUE				NA
cg16822407	0.0334914	0.0033378	10.034	1.08081e-23	0.00655013	0.00362644	1.80622	0.0708845	0.0211354	0.00245589	8.60602	7.5643e-18	3.24907e-07	0.0211354	0.00245589	2.99566e-15	37	1	15392852	1	15265439	F	rs58622808		NA	NA	KIAA1026;KIAA1026;KIAA1026;KIAA1026;KIAA1026	NM_201628;NM_015209;NM_001018001;NM_001018000;NM_001017999	Body;3'UTR;3'UTR;3'UTR;3'UTR					NA	1:15265364-15265543			NA
cg16805291	0.0560052	0.00789393	7.09472	1.29613e-12	0.0618847	0.0126634	4.88691	1.0243e-06	0.0576506	0.00669895	8.60591	7.57124e-18	0.925315	0.0576506	0.00669895	2.99575e-15	37	7	36022575	7	35989100	F	rs73695035		NA	NA				chr7:36022319-36022576	Island			NA	7:35988702-35989101			NA
cg12019801	0.0620916	0.006297	9.86051	6.17369e-23	0.00631736	0.00958833	0.658859	0.509986	0.0452848	0.00526342	8.60369	7.71914e-18	7.35535e-06	0.0452848	0.00526342	3.05156e-15	37	18	74114708	18	72243696	F	rs73975413		NA	NA	ZNF516	NM_014643	Body	chr18:74114551-74114791	Island			NA	18:72243493-72243779			NA
cg19783291	0.0503951	0.00664098	7.58851	3.23612e-14	0.0365004	0.00860098	4.24375	2.19814e-05	0.0452055	0.00525645	8.59999	7.97225e-18	0.441528	0.0452055	0.00525645	3.14628e-15	37	7	101835912	7	101622632	R			NA	NA	CUX1;CUX1;CUX1	NM_181500;NM_181552;NM_001913	Body;Body;Body	chr7:101838731-101839597	N_Shelf			NA				NA
cg24067911	0.049974	0.0067906	7.35928	1.84905e-13	0.0453094	0.010145	4.46617	7.96321e-06	0.0485307	0.00564312	8.59998	7.97286e-18	0.929604	0.0485307	0.00564312	3.14628e-15	37	6	16729610	6	16837589	F			NA	NA	ATXN1;ATXN1	NM_001128164;NM_000332	5'UTR;5'UTR					TRUE				NA
cg04915300	0.0457789	0.00637619	7.17966	6.98871e-13	0.0416353	0.00877857	4.74283	2.10753e-06	0.0443478	0.00515895	8.59628	8.23409e-18	0.929671	0.0443478	0.00515895	3.24649e-15	37	2	157314925	2	157023171	F			NA	NA	GPD2;GPD2	NM_000408;NM_001083112	5'UTR;5'UTR					TRUE				NA
cg03872934	0.0633962	0.00755281	8.39372	4.71002e-17	0.0317169	0.0102318	3.09985	0.00193621	0.0522226	0.00607657	8.5941	8.39233e-18	0.0449347	0.0522226	0.00607657	3.30596e-15	37	6	33151135	6	33259113	F			NA	NA	COL11A2;COL11A2;COL11A2	NM_080679;NM_080681;NM_080680	Body;Body;Body					NA		6:33150793-33151460	Unclassified	NA
cg07512993	0.0490994	0.0058816	8.34797	6.9449e-17	0.0279182	0.010344	2.69898	0.00695523	0.0439244	0.00511287	8.59095	8.62536e-18	0.205091	0.0439244	0.00511287	3.39475e-15	37	16	66582592	16	65140093	R			NA	NA	TK2	NM_004614	Body	chr16:66583236-66584135	N_Shore			NA		16:66582521-66584366	Promoter_Associated	NA
cg02827175	0.0729741	0.00852501	8.56001	1.12861e-17	0.0338289	0.0127654	2.65005	0.00804796	0.0609006	0.00708945	8.5903	8.67389e-18	0.0387131	0.0609006	0.00708945	3.41084e-15	37	7	1986245	7	1952771	R			NA	NA	MAD1L1;MAD1L1;MAD1L1	NM_003550;NM_001013837;NM_001013836	Body;Body;Body					NA	7:1952771-1952861			NA
cg06792126	0.043189	0.0063621	6.78848	1.1332e-11	0.0462519	0.00878299	5.26608	1.39369e-07	0.0442431	0.00515237	8.58693	8.93271e-18	0.960904	0.0442431	0.00515237	3.50951e-15	37	15	90365488	15	88166492	R			NA	NA								TRUE				NA
cg08202226	0.0611219	0.00868733	7.03576	1.98176e-12	0.0541816	0.0109581	4.94445	7.63593e-07	0.0584434	0.00680758	8.58506	9.07918e-18	0.884121	0.0584434	0.00680758	3.56392e-15	37	1	153896590	1	152163214	F			NA	NA	GATAD2B	NM_020699	TSS1500	chr1:153894837-153895921	S_Shore			NA				NA
cg26160945	0.0511453	0.00758373	6.74408	1.53999e-11	0.0485362	0.00914082	5.30983	1.09725e-07	0.0500816	0.00583653	8.58072	9.42834e-18	0.976161	0.0500816	0.00583653	3.69772e-15	37	12	27396706	12	27287973	R			NA	NA	STK38L	NM_015000	TSS1500	chr12:27396982-27397646	N_Shore			NA		12:27396682-27398019	Promoter_Associated	NA
cg18334660	0.0503404	0.00613366	8.20723	2.26342e-16	0.0287539	0.00903984	3.1808	0.00146871	0.0435353	0.00507559	8.57739	9.70533e-18	0.141947	0.0435353	0.00507559	3.803e-15	37	18	21590132	18	19844130	F		rs73967651	NA	NA	TTC39C	NM_153211	5'UTR	chr18:21594013-21595464	N_Shelf			NA		18:21589484-21590328	Unclassified	NA
cg18213653	0.0389179	0.00528231	7.36759	1.73738e-13	0.0345375	0.00782587	4.41325	1.0183e-05	0.0375469	0.00437828	8.57572	9.84697e-18	0.89797	0.0375469	0.00437828	3.85512e-15	37	12	112605734	12	111090117	R			NA	NA	C12orf51	NM_001109662	Body					NA	12:111090092-111090161			NA
cg18731055	0.0704266	0.00845238	8.33215	7.93842e-17	0.0403301	0.0151054	2.66991	0.00758716	0.0632501	0.00737614	8.57497	9.91167e-18	0.220558	0.0632501	0.00737614	3.87704e-15	37	13	49108131	13	48006132	R			NA	NA	RCBTB2	NM_001268	TSS1500	chr13:49106411-49107463	S_Shore			NA				NA
cg19118972	0.0443075	0.00530515	8.35178	6.72402e-17	0.0222753	0.00705169	3.15887	0.00158384	0.0363445	0.00423939	8.57305	1.00782e-17	0.0442991	0.0363445	0.00423939	3.93873e-15	37	3	184323327	3	185806021	F			NA	NA				chr3:184321783-184322277	S_Shore		RDMR	NA				NA
cg20692268	0.0774273	0.00825687	9.37733	6.7665e-21	0.0210542	0.00998503	2.10857	0.0349814	0.0545338	0.00636311	8.57031	1.03207e-17	7.75115e-05	0.0545338	0.00636311	4.02909e-15	37	1	25358981	1	25231568	F			NA	NA								TRUE		1:25357957-25359295	Unclassified	NA
cg00101457	0.0501779	0.0060612	8.27855	1.24685e-16	0.0272215	0.00882663	3.08402	0.00204222	0.0428217	0.00499656	8.57023	1.03275e-17	0.100425	0.0428217	0.00499656	4.02909e-15	37	10	11246612	10	11286618	F			NA	NA	CUGBP2;CUGBP2;CUGBP2;CUGBP2	NM_001025076;NM_006561;NM_001025077;NM_001083591	Body;Body;Body;Body					NA	10:11286561-11286775			NA
cg12551813	0.0515579	0.00610544	8.44458	3.05147e-17	0.0257859	0.00964586	2.67326	0.0075119	0.0441861	0.00515887	8.56507	1.08007e-17	0.0782105	0.0441861	0.00515887	4.21001e-15	37	1	200781121	1	199047744	R			NA	NA	CAMSAP1L1	NM_203459	Body					TRUE				NA
cg09340403	0.0595321	0.00853489	6.97514	3.05558e-12	0.053943	0.0108384	4.97702	6.45703e-07	0.0573928	0.00670543	8.55916	1.13692e-17	0.921208	0.0573928	0.00670543	4.42774e-15	37	6	138247491	6	138289184	F			NA	NA								TRUE				TRUE
cg24197477	0.0591275	0.00725703	8.14762	3.71144e-16	0.038441	0.0129823	2.96103	0.00306609	0.0542025	0.00633452	8.55669	1.16155e-17	0.380117	0.0542025	0.00633452	4.51969e-15	37	1	202975221	1	201241844	F			NA	NA	TMEM183B;TMEM183A	NM_001079809;NM_138391	TSS1500;TSS1500	chr1:202976328-202977028	N_Shore			NA				NA
cg10803034	0.0621242	0.00740323	8.3915	4.79958e-17	0.0303301	0.00989686	3.06462	0.00217944	0.0507167	0.00592816	8.55522	1.17646e-17	0.0365615	0.0507167	0.00592816	4.57373e-15	37	11	3178188	11	3134764	R			NA	NA	OSBPL5;OSBPL5;OSBPL5	NM_020896;NM_001144063;NM_145638	5'UTR;5'UTR;5'UTR	chr11:3181574-3182120	N_Shelf			NA	11:3134549-3135025			NA
cg15946337	0.0432993	0.00607282	7.13001	1.00362e-12	0.0409612	0.00865592	4.73216	2.22138e-06	0.0425281	0.00497136	8.55462	1.18257e-17	0.975849	0.0425281	0.00497136	4.59347e-15	37	17	78773498	17	76388093	R			NA	NA	RPTOR;RPTOR	NM_001163034;NM_020761	Body;Body	chr17:78775591-78775815	N_Shelf			NA	17:76387957-76388257			NA
cg11342234	0.0405236	0.0049609	8.16859	3.12014e-16	0.0234898	0.00740966	3.17016	0.00152356	0.0352514	0.00412229	8.55142	1.21588e-17	0.161294	0.0352514	0.00412229	4.71872e-15	37	11	2710838	11	2667414	F			NA	NA	KCNQ1;KCNQ1OT1;KCNQ1	NM_000218;NR_002728;NM_181798	Body;Body;Body				RDMR	NA				NA
cg11028872	0.0790084	0.00958388	8.24388	1.66716e-16	0.0441871	0.0147361	2.99857	0.00271248	0.0686578	0.00803419	8.5457	1.2776e-17	0.140578	0.0686578	0.00803419	4.95394e-15	37	2	204486921	2	204195166	F			NA	NA								TRUE				NA
cg02878831	0.0501532	0.00602884	8.31888	8.8796e-17	0.0360629	0.017155	2.10218	0.0355374	0.0486043	0.00568782	8.54532	1.28179e-17	0.740646	0.0486043	0.00568782	4.96588e-15	37	17	78847752	17	76462347	R		rs2672872	NA	NA	RPTOR;RPTOR	NM_001163034;NM_020761	Body;Body	chr17:78849401-78850933	N_Shore			NA				TRUE
cg18431951	0.0578254	0.00743921	7.77306	7.6612e-15	0.0377593	0.00965657	3.91022	9.22122e-05	0.0503519	0.00589323	8.54403	1.29616e-17	0.257977	0.0503519	0.00589323	5.01717e-15	37	8	144906507	8	144978495	R			NA	NA	PUF60;PUF60;PUF60	NM_014281;NM_078480;NM_001136033	Body;Body;5'UTR					NA	8:144978306-144978528			TRUE
cg13689831	0.0474982	0.00616736	7.70154	1.34433e-14	0.0373867	0.00984699	3.79676	0.000146601	0.0446492	0.00522681	8.54235	1.31517e-17	0.684767	0.0446492	0.00522681	5.08636e-15	37	1	227175077	1	225241700	R			NA	NA	CABC1	NM_020247	3'UTR					NA				NA
cg04387347	0.0773883	0.00908523	8.51803	1.62284e-17	0.0380841	0.0205108	1.85678	0.063342	0.0709416	0.00830679	8.54019	1.34005e-17	0.215481	0.0709416	0.00830679	5.17807e-15	37	16	88537187	16	87064688	R			NA	NA	ZFPM1	NM_153813	Body	chr16:88536936-88537375	Island			NA	16:87064538-87065466	16:88536615-88537767	Promoter_Associated_Cell_type_specific	NA
cg00851028	0.0491722	0.00554828	8.86259	7.81756e-19	0.0169385	0.00911021	1.85929	0.062986	0.0404512	0.00473866	8.53643	1.38428e-17	0.0104006	0.0404512	0.00473866	5.34434e-15	37	1	234905772	1	232972395	F			NA	NA								NA	1:232972395-232972718			NA
cg22610620	0.0434319	0.0057118	7.6039	2.87338e-14	0.0324523	0.00804433	4.03418	5.47926e-05	0.0397518	0.00465721	8.53554	1.39505e-17	0.538343	0.0397518	0.00465721	5.38128e-15	37	10	77524487	10	77194493	F			NA	NA								TRUE				NA
cg06449934	0.0606133	0.00696319	8.70481	3.18099e-18	0.0241853	0.0112776	2.14455	0.0319886	0.0505589	0.00592482	8.5334	1.42106e-17	0.0228921	0.0505589	0.00592482	5.47687e-15	37	7	1130697	7	1097223	R			NA	NA	GPER;C7orf50;GPER;C7orf50;C7orf50;GPER	NM_001039966;NM_001134395;NM_001098201;NM_032350;NM_001134396;NM_001505	5'UTR;Body;5'UTR;Body;Body;5'UTR	chr7:1131625-1133187	N_Shore			NA				NA
cg00858400	0.0393661	0.00510345	7.71362	1.22301e-14	0.0259439	0.00651374	3.98295	6.80641e-05	0.0342607	0.00401728	8.52835	1.48445e-17	0.268342	0.0342607	0.00401728	5.71621e-15	37	16	87904580	16	86462081	F	rs33933613		NA	NA	SLC7A5	NM_003486	TSS1500	chr16:87902454-87903460	S_Shore		RDMR	TRUE				TRUE
cg00058449	0.0626396	0.00828076	7.56448	3.89427e-14	0.050771	0.0126583	4.01088	6.04917e-05	0.0590827	0.0069297	8.52601	1.51481e-17	0.735044	0.0590827	0.0069297	5.82809e-15	37	6	31867956	6	31975935	R			NA	NA	ZBTB12	NM_181842	Body	chr6:31867691-31867957	Island			NA	6:31975679-31976216			NA
cg13241645	0.0525247	0.00750379	6.99976	2.564e-12	0.0452742	0.00922969	4.90528	9.32935e-07	0.0496394	0.00582235	8.52566	1.51939e-17	0.830467	0.0496394	0.00582235	5.84067e-15	37	3	52235959	3	52210999	F	rs35952977		NA	NA	ALAS1;ALAS1	NM_000688;NM_199166	Body;Body	chr3:52231942-52232541	S_Shelf			NA				NA
cg23083936	0.0350209	0.0042369	8.26568	1.38899e-16	0.0185317	0.00608576	3.04509	0.0023261	0.0296378	0.0034772	8.52347	1.54849e-17	0.08439	0.0296378	0.0034772	5.9474e-15	37	19	41915452	19	46607292	F			NA	NA	BCKDHA;BCKDHA	NM_000709;NM_001164783	Body;Body					NA				TRUE
cg07156336	0.0417771	0.00655067	6.37753	1.79971e-10	0.047842	0.00841927	5.68244	1.32787e-08	0.0440641	0.00517009	8.52289	1.55616e-17	0.850764	0.0440641	0.00517009	5.97172e-15	37	3	128501650	3	129984340	F			NA	NA	RAB7A	NM_004637	5'UTR					TRUE				NA
cg10785394	0.0498293	0.00689972	7.22193	5.12551e-13	0.0439304	0.00965126	4.55177	5.31959e-06	0.0478341	0.0056129	8.52219	1.56568e-17	0.883722	0.0478341	0.0056129	6.00309e-15	37	1	178993006	1	177259629	R			NA	NA				chr1:178994804-178995917	N_Shore		CDMR	NA				NA
cg10170847	0.0579387	0.00713747	8.11754	4.75717e-16	0.0345106	0.0109476	3.15235	0.00161962	0.0509507	0.00597899	8.52163	1.57328e-17	0.200519	0.0509507	0.00597899	6.02702e-15	37	19	41834029	19	46525869	R			NA	NA				chr19:41837014-41837230	N_Shelf		CDMR	NA	19:46525444-46526400	19:41833298-41834177	Promoter_Associated	TRUE
cg06015525	0.0407818	0.00545817	7.47169	7.91705e-14	0.0294558	0.00687596	4.28388	1.83665e-05	0.0364037	0.004275	8.51548	1.65907e-17	0.435084	0.0364037	0.004275	6.35022e-15	37	12	57872123	12	56158390	R			NA	NA	ARHGAP9;ARHGAP9;ARHGAP9	NM_032496;NM_001080157;NM_001080156	Body;Body;TSS1500	chr12:57869075-57870182	S_Shore			NA		12:57870955-57872336	Promoter_Associated	NA
cg05902522	0.0468156	0.00656838	7.12742	1.02266e-12	0.0383772	0.00812362	4.72415	2.3108e-06	0.0434798	0.00510766	8.51265	1.69997e-17	0.721643	0.0434798	0.00510766	6.50117e-15	37	3	149348590	3	150831280	R	rs11922934		NA	NA	WWTR1;WWTR1;WWTR1	NM_015472;NM_001168278;NM_001168280	Body;Body;Body					TRUE				NA
cg09302474	0.0461852	0.00624232	7.39873	1.37497e-13	0.0408995	0.00966879	4.23005	2.33636e-05	0.0446302	0.00524431	8.5102	1.73628e-17	0.899904	0.0446302	0.00524431	6.63436e-15	37	17	8869948	17	8810673	F			NA	NA	PIK3R5	NM_001142633	TSS1500	chr17:8868469-8869372	S_Shore			NA				NA
cg15674813	0.0422085	0.00562239	7.50721	6.0401e-14	0.0324375	0.00785163	4.13131	3.60704e-05	0.0388965	0.00457125	8.50895	1.7552e-17	0.599379	0.0388965	0.00457125	6.70089e-15	37	2	238608549	2	238273288	F	rs13413057		NA	NA	LRRFIP1;LRRFIP1;LRRFIP1;LRRFIP1;LRRFIP1	NM_001137553;NM_004735;NM_001137550;NM_001137552;NM_001137551	Body;Body;Body;Body;Body					NA	2:238273288-238273472			NA
cg09273683	0.0455398	0.00569758	7.99282	1.31882e-15	0.0250112	0.0066973	3.73453	0.000188066	0.0369205	0.00433965	8.50772	1.77383e-17	0.0655264	0.0369205	0.00433965	6.76622e-15	37	10	22936953	10	22976959	R			NA	NA	PIP4K2A	NM_005028	Body					TRUE				NA
cg24686189	0.0481725	0.00558708	8.62212	6.57269e-18	0.0196323	0.0065113	3.01511	0.00256886	0.03607	0.00424011	8.50685	1.78719e-17	0.00395554	0.03607	0.00424011	6.81136e-15	37	17	47913532	17	45268531	F			NA	NA								TRUE				NA
cg05422796	0.0481961	0.00712601	6.76341	1.3478e-11	0.0559502	0.0107746	5.19281	2.0714e-07	0.0505558	0.00594368	8.50581	1.80339e-17	0.835139	0.0505558	0.00594368	6.86722e-15	37	18	5297381	18	5287381	F			NA	NA	ZFP161;ZFP161	NM_001143823;NM_003409	TSS1500;TSS1500	chr18:5295323-5297099	S_Shore			NA				NA
cg27471246	0.0442309	0.00617028	7.16837	7.58949e-13	0.0404873	0.00881984	4.59048	4.42232e-06	0.0430007	0.00505586	8.50512	1.81406e-17	0.941314	0.0430007	0.00505586	6.90194e-15	37	21	39776434	21	38698304	F			NA	NA	ERG;ERG;ERG;ERG	NM_004449;NM_182918;NM_001136155;NM_001136154	Body;Body;Body;Body					NA				NA
cg14615927	0.0460305	0.00765434	6.01365	1.81395e-09	0.0574387	0.00943707	6.0865	1.15404e-09	0.0505575	0.00594473	8.50459	1.82244e-17	0.643562	0.0505575	0.00594473	6.92791e-15	37	2	240259213	2	239924150	R			NA	NA	HDAC4	NM_006037	Body					TRUE	2:239923916-239924151			NA
cg01242348	0.0325092	0.00452268	7.18805	6.57213e-13	0.0271123	0.00589347	4.60039	4.21692e-06	0.0305089	0.00358795	8.50317	1.84477e-17	0.768055	0.0305089	0.00358795	7.0036e-15	37	14	23586886	14	22656726	F			NA	NA	CEBPE	NM_001805	Body					NA	14:22656634-22656816			NA
cg16565901	0.0680977	0.00768084	8.86592	7.5878e-19	0.024405	0.00849309	2.87352	0.00405931	0.0484401	0.00569675	8.50311	1.8458e-17	0.000689636	0.0484401	0.00569675	7.0036e-15	37	17	78735596	17	76350191	F			NA	NA	RPTOR;RPTOR	NM_001163034;NM_020761	Body;Body					NA	17:76350145-76350219			TRUE
cg05399785	0.0475911	0.00654913	7.26678	3.68169e-13	0.0415101	0.00933344	4.44746	8.68911e-06	0.0455848	0.00536101	8.50303	1.84707e-17	0.867432	0.0455848	0.00536101	7.0036e-15	37	1	3564031	1	3553891	F			NA	NA	WDR8	NM_017818	Body	chr1:3566445-3569636	N_Shelf			NA	1:3553814-3553892			NA
cg18672030	0.0466618	0.00521139	8.95381	3.43413e-19	0.0154792	0.0069591	2.22431	0.0261277	0.0354579	0.00417139	8.50026	1.89172e-17	0.00160929	0.0354579	0.00417139	7.16681e-15	37	4	37668528	4	37344923	R			NA	NA	RELL1;RELL1	NM_001085400;NM_001085399	Body;Body				DMR	NA				TRUE
cg01304182	0.0445909	0.00570469	7.81654	5.42969e-15	0.0298488	0.00817627	3.65066	0.000261566	0.0397641	0.00467849	8.49935	1.90649e-17	0.335118	0.0397641	0.00467849	7.21663e-15	37	16	30409908	16	30317409	F			NA	NA	ZNF48	NM_152652	Body	chr16:30411425-30412120	N_Shore			NA	16:30317409-30317592			NA
cg02411995	0.0460072	0.00550182	8.36218	6.15682e-17	0.0237742	0.00930422	2.55521	0.0106124	0.0402472	0.0047358	8.4985	1.92055e-17	0.120592	0.0402472	0.0047358	7.25862e-15	37	16	4851344	16	4791345	R			NA	NA	ROGDI	NM_024589	Body	chr16:4852117-4853176	N_Shore			NA				NA
cg26599989	0.0528524	0.00624369	8.46493	2.56301e-17	0.0254683	0.01134	2.24587	0.0247121	0.0464821	0.00546946	8.49848	1.92084e-17	0.106735	0.0464821	0.00546946	7.25862e-15	37	11	1297087	11	1253663	R			NA	NA	TOLLIP	NM_019009	3'UTR	chr11:1298009-1298476	N_Shore			NA	11:1253642-1253674	11:1296674-1297657	Gene_Associated_Cell_type_specific	NA
cg10877241	0.0566467	0.007827	7.23735	4.5755e-13	0.047592	0.0105625	4.50575	6.61383e-06	0.0534371	0.00628861	8.49745	1.93807e-17	0.78884	0.0534371	0.00628861	7.31319e-15	37	13	52131904	13	51029905	R			NA	NA								TRUE				NA
cg26180383	0.0487499	0.00574525	8.48526	2.15244e-17	0.0223248	0.00860823	2.59343	0.00950242	0.0406065	0.00477869	8.49742	1.93856e-17	0.0384008	0.0406065	0.00477869	7.31319e-15	37	8	129061048	8	129130230	F			NA	NA	MIR1207;PVT1	NR_031612;NR_003367	TSS1500;Body					TRUE		8:129060529-129061196	Unclassified	NA
cg07157107	0.059363	0.00712406	8.33274	7.89917e-17	0.0305937	0.0112236	2.72583	0.00641396	0.0511008	0.00601472	8.49596	1.96311e-17	0.0961603	0.0511008	0.00601472	7.39954e-15	37	8	42623730	8	42742887	F			NA	NA	CHRNA6	NM_004198	TSS200				DMR	NA		8:42623619-42624109	Unclassified	NA
cg06784232	0.0607333	0.00807052	7.52533	5.25893e-14	0.0616487	0.0156703	3.93411	8.3504e-05	0.0609252	0.00717487	8.49147	2.04038e-17	0.998652	0.0609252	0.00717487	7.68428e-15	37	8	19463150	8	19507430	F			NA	NA	CSGALNACT1;CSGALNACT1	NR_024040;NM_018371	Body;5'UTR	chr8:19459905-19460137	S_Shelf			NA				NA
cg12098228	0.0403232	0.00443103	9.10019	9.01704e-20	0.0121829	0.00564954	2.15643	0.0310497	0.0296056	0.00348657	8.49133	2.04277e-17	0.000461749	0.0296056	0.00348657	7.68679e-15	37	7	2106321	7	2072847	F			NA	NA	MAD1L1;MAD1L1;MAD1L1	NM_003550;NM_001013837;NM_001013836	Body;Body;Body	chr7:2107080-2107381	N_Shore			NA	7:2072371-2072848	7:2105716-2107168	Promoter_Associated_Cell_type_specific	NA
cg26764846	0.0514453	0.00721339	7.13192	9.89757e-13	0.0437747	0.00941016	4.65186	3.2896e-06	0.0486063	0.0057249	8.49032	2.06064e-17	0.811182	0.0486063	0.0057249	7.74749e-15	37	13	20797693	13	19695693	F			NA	NA	GJB6;GJB6;GJB6;GJB6	NM_001110220;NM_001110219;NM_001110221;NM_006783	5'UTR;5'UTR;5'UTR;5'UTR					NA				NA
cg00686823	0.0512301	0.00662848	7.72878	1.08578e-14	0.0363287	0.00974784	3.72685	0.00019389	0.0465184	0.00548128	8.48678	2.12433e-17	0.449781	0.0465184	0.00548128	7.97536e-15	37	3	127311038	3	128793728	F			NA	NA	TPRA1	NM_001142646	TSS1500	chr3:127308568-127310132	S_Shore			NA				NA
cg26724018	0.0661801	0.00794942	8.32514	8.42273e-17	0.0351801	0.0137865	2.55178	0.0107175	0.058445	0.00688661	8.48676	2.12483e-17	0.149979	0.058445	0.00688661	7.97536e-15	37	11	5716255	11	5672831	F			NA	NA	TRIM22	NM_006074	5'UTR					NA				NA
cg16267322	0.0482328	0.00621477	7.76099	8.42676e-15	0.0382878	0.0108889	3.51624	0.000437707	0.0457892	0.00539752	8.48338	2.18744e-17	0.730086	0.0457892	0.00539752	8.20345e-15	37	14	92864074	14	91933827	F			NA	NA	SLC24A4;SLC24A4;SLC24A4	NM_153647;NM_153648;NM_153646	Body;Body;Body					TRUE				TRUE
cg14449910	0.0476021	0.00526727	9.03734	1.60531e-19	0.00320343	0.0131531	0.243548	0.807581	0.0414661	0.00488977	8.48018	2.24852e-17	0.0073746	0.0414661	0.00488977	8.41915e-15	37	11	2919689	11	2876265	R			NA	NA	SLC22A18AS;SLC22A18	NM_007105;NM_183233	Body;TSS1500	chr11:2923301-2923817	N_Shelf			TRUE				NA
cg26657725	0.0452387	0.00583859	7.74823	9.31831e-15	0.0328672	0.00904696	3.63295	0.0002802	0.0416011	0.00490569	8.48017	2.24874e-17	0.516809	0.0416011	0.00490569	8.41915e-15	37	17	79792929	17	77386218	F			NA	NA	DYSFIP1	NM_001007533	TSS200	chr17:79790530-79791553	S_Shore			NA	17:77386039-77386324	17:79792873-79793346	Unclassified_Cell_type_specific	NA
cg23669118	0.0573369	0.00791329	7.24565	4.3037e-13	0.0441826	0.00976679	4.52376	6.07507e-06	0.0521238	0.00614845	8.47754	2.29997e-17	0.578368	0.0521238	0.00614845	8.60374e-15	37	16	1538347	16	1478348	R		rs61743346	NA	NA	C16orf38	NM_001013658	1stExon	chr16:1535925-1536576	S_Shore			NA	16:1477669-1478415			NA
cg22959742	0.06116	0.00830823	7.36138	1.8202e-13	0.0536701	0.0126806	4.23247	2.31143e-05	0.0589105	0.00694945	8.477	2.31071e-17	0.885106	0.0589105	0.00694945	8.63665e-15	37	10	13913931	10	13953937	F			NA	NA	FRMD4A	NM_018027	Body					TRUE				NA
cg15586392	0.0447762	0.00591119	7.57483	3.59606e-14	0.0357017	0.00917233	3.89233	9.92854e-05	0.0421133	0.00496874	8.47565	2.33764e-17	0.707669	0.0421133	0.00496874	8.73001e-15	37	8	142238691	8	142307873	F			NA	NA	SLC45A4	NM_001080431	TSS200	chr8:142237037-142237360	S_Shore			TRUE				NA
cg12498580	0.0428758	0.0048508	8.83891	9.66543e-19	0.0153259	0.0053948	2.84087	0.00449903	0.0305595	0.00360707	8.47211	2.4098e-17	0.000739072	0.0305595	0.00360707	8.99193e-15	37	12	7070732	12	6940993	F			NA	NA								TRUE	12:6940819-6941051	12:7069947-7071841	Promoter_Associated	NA
cg06142108	0.0379308	0.00512665	7.39876	1.37465e-13	0.0348499	0.00842093	4.13849	3.49599e-05	0.0370977	0.00437898	8.47178	2.41672e-17	0.952343	0.0370977	0.00437898	9.01023e-15	37	16	19195208	16	19102709	F			NA	NA	SYT17	NM_016524	Body	chr16:19194883-19195209	Island			NA	16:19102400-19102782			NA
cg06861181	0.0375589	0.00475107	7.90535	2.67177e-15	0.02287	0.00643105	3.55618	0.000376286	0.0323725	0.00382135	8.47149	2.42283e-17	0.184986	0.0323725	0.00382135	9.02545e-15	37	16	81527237	16	80084738	R			NA	NA	CMIP	NM_198390	Body					TRUE	16:80084455-80084752			TRUE
cg08862479	0.0612437	0.00857666	7.14074	9.28314e-13	0.0630276	0.0138244	4.55915	5.13612e-06	0.0617394	0.00728802	8.47136	2.42542e-17	0.994006	0.0617394	0.00728802	9.02756e-15	37	5	177889945	5	177822551	F			NA	NA	COL23A1	NM_173465	Body					TRUE	5:177822520-177822697			NA
cg02390624	0.054638	0.00783339	6.97501	3.05844e-12	0.0543866	0.0113139	4.80706	1.53163e-06	0.0545565	0.00644037	8.47103	2.43234e-17	0.999833	0.0545565	0.00644037	9.04576e-15	37	11	85469919	11	85147567	F			NA	NA	SYTL2;SYTL2;SYTL2	NM_001162953;NM_032943;NM_001162951	TSS1500;5'UTR;TSS1500					NA				NA
cg22365313	0.0464877	0.0066903	6.94853	3.69113e-12	0.0380318	0.00774079	4.91316	8.96182e-07	0.0428721	0.00506173	8.46984	2.45731e-17	0.710682	0.0428721	0.00506173	9.13097e-15	37	4	108636320	4	108855769	R			NA	NA	PAPSS1	NM_005443	Body					TRUE				NA
cg17635080	0.0586571	0.00774817	7.57044	3.71964e-14	0.039381	0.00959087	4.1061	4.02401e-05	0.0510447	0.0060271	8.4692	2.47081e-17	0.29461	0.0510447	0.0060271	9.17348e-15	37	12	109030115	12	107554244	R			NA	NA								TRUE		12:109030011-109030120	Promoter_Associated_Cell_type_specific	NA
cg02212836	0.0449923	0.00498083	9.03309	1.66891e-19	0.0126157	0.00760895	1.65801	0.0973148	0.0352804	0.00416736	8.46589	2.54213e-17	0.00176916	0.0352804	0.00416736	9.43042e-15	37	6	6589075	6	6534074	F			NA	TRUE	LY86;LOC285780	NM_004271;NR_026970	1stExon;Body					NA		6:6588983-6589180	Unclassified	NA
cg11589536	0.046414	0.00588198	7.89088	3.00075e-15	0.0396748	0.0128095	3.0973	0.0019529	0.0452404	0.00534537	8.46349	2.595e-17	0.891994	0.0452404	0.00534537	9.61856e-15	37	3	46250518	3	46225522	R			NA	NA	CCR1	NM_001295	TSS1500					TRUE				NA
cg26291655	0.0353392	0.00436322	8.09934	5.52582e-16	0.0188285	0.00557166	3.37933	0.000726636	0.0290629	0.00343522	8.46025	2.66799e-17	0.0657665	0.0290629	0.00343522	9.8809e-15	37	15	86315115	15	84116119	R			NA	NA	KLHL25;MIR1276	NM_022480;NR_031682	5'UTR;TSS1500	chr15:86312153-86313047	S_Shelf			TRUE				NA
cg08160085	-0.0700909	0.0103567	-6.7677	1.30848e-11	-0.0861721	0.0167895	-5.13249	2.85929e-07	-0.0745233	0.00881457	-8.45456	2.80131e-17	0.717291	-0.0745233	0.00881457	1.0366e-14	37	12	2045730	12	1915991	R			NA	NA								TRUE				TRUE
cg00186499	0.0380947	0.00455607	8.3613	6.20292e-17	0.0172305	0.00534629	3.2229	0.00126901	0.0293171	0.00346769	8.45434	2.80675e-17	0.0121393	0.0293171	0.00346769	1.03775e-14	37	20	55975578	20	55408984	F	rs6025529		NA	NA	RBM38;RBM38	NM_017495;NM_183425	Body;Body				CDMR	NA		20:55974859-55975945	Promoter_Associated	NA
cg01986630	0.0496887	0.00607078	8.18489	2.72545e-16	0.0271824	0.00929793	2.92348	0.00346137	0.0429619	0.00508322	8.4517	2.87084e-17	0.128224	0.0429619	0.00508322	1.06057e-14	37	16	53946263	16	52503764	F			NA	NA	FTO	NM_001080432	Body					TRUE		16:53946238-53946423	Unclassified_Cell_type_specific	NA
cg10819350	0.0548593	0.00704115	7.79125	6.63513e-15	0.034657	0.00937584	3.69642	0.000218662	0.0475742	0.00563024	8.44976	2.91901e-17	0.226663	0.0475742	0.00563024	1.07747e-14	37	19	10655686	19	10516686	R			NA	NA	ATG4D	NM_032885	Body	chr19:10654228-10655042	S_Shore			NA		19:10655525-10655869	Promoter_Associated_Cell_type_specific	NA
cg14710984	0.0339233	0.00476918	7.11304	1.13512e-12	0.0226434	0.0046614	4.85764	1.18792e-06	0.0281545	0.00333356	8.44577	3.02035e-17	0.239196	0.0281545	0.00333356	1.11396e-14	37	5	138725705	5	138753604	F			NA	NA	MGC29506	NM_016459	TSS200	chr5:138727710-138730911	N_Shelf			NA		5:138725371-138726187	Promoter_Associated	NA
cg02722808	0.0395677	0.00496882	7.96319	1.67665e-15	0.0231716	0.00676644	3.42449	0.000615952	0.0338236	0.00400497	8.4454	3.02995e-17	0.148479	0.0338236	0.00400497	1.11657e-14	37	10	105595043	10	105585033	R			NA	NA	SH3PXD2A	NM_014631	Body					TRUE				NA
cg13664588	0.0497565	0.00665526	7.47626	7.64651e-14	0.0423857	0.0106866	3.96626	7.30101e-05	0.0476967	0.00564931	8.44292	3.09498e-17	0.842497	0.0476967	0.00564931	1.13959e-14	37	17	74557494	17	72069089	F			NA	NA	SNORD1A	NR_004395	TSS1500	chr17:74553220-74553912	S_Shelf			NA				NA
cg02879453	0.056716	0.00715495	7.92681	2.2484e-15	0.0390723	0.0123741	3.15758	0.00159084	0.0522951	0.00619404	8.44281	3.09798e-17	0.466814	0.0522951	0.00619404	1.13976e-14	37	16	50321818	16	48879319	R			NA	NA	ADCY7	NM_001114	TSS200					NA				NA
cg18542546	0.0526594	0.00574655	9.16366	5.01673e-20	0.0124529	0.00873073	1.42633	0.153774	0.0405061	0.0048001	8.4386	3.21175e-17	0.000612124	0.0405061	0.0048001	1.18063e-14	37	7	1982333	7	1948859	F			NA	NA	MAD1L1;MAD1L1;MAD1L1	NM_003550;NM_001013837;NM_001013836	Body;Body;Body	chr7:1978698-1978934	S_Shelf			TRUE				NA
cg26391219	0.0438929	0.00493283	8.89811	5.6806e-19	0.0146879	0.00619236	2.37194	0.017695	0.0325549	0.00385828	8.43767	3.23716e-17	0.00110927	0.0325549	0.00385828	1.18899e-14	37	11	3189207	11	3145783	F			NA	NA				chr11:3186131-3186768	S_Shelf			NA				NA
cg11550064	0.0437095	0.00582265	7.50681	6.05842e-14	0.0327624	0.00819963	3.99559	6.45322e-05	0.0400398	0.00474744	8.43398	3.34091e-17	0.552966	0.0400398	0.00474744	1.22609e-14	37	2	240148191	2	239813128	R			NA	NA	HDAC4	NM_006037	Body					TRUE		2:240148128-240148214	Unclassified_Cell_type_specific	TRUE
cg21473545	0.0542259	0.00658799	8.23102	1.85622e-16	0.0283532	0.00999453	2.83688	0.00455573	0.0463893	0.00550052	8.43363	3.35114e-17	0.0967364	0.0463893	0.00550052	1.22883e-14	37	5	178203432	5	178136038	R			NA	NA	AACSL	NR_024035	TSS200					NA				NA
cg25234117	0.0411473	0.00573174	7.17886	7.02971e-13	0.0282757	0.00603148	4.68802	2.75857e-06	0.0350393	0.00415488	8.43329	3.36073e-17	0.302234	0.0350393	0.00415488	1.23134e-14	37	3	155423168	3	156905862	R			NA	NA	PLCH1	NM_014996	TSS1500					NA				NA
cg15626112	0.0471136	0.00545325	8.63955	5.64361e-18	0.0183544	0.00796786	2.30355	0.0212477	0.0379397	0.0045002	8.43066	3.4371e-17	0.0118429	0.0379397	0.0045002	1.25828e-14	37	8	131025902	8	131095084	R			NA	NA				chr8:131028491-131029095	N_Shelf			NA		8:131025841-131026042	Promoter_Associated_Cell_type_specific	NA
cg08629043	0.0386143	0.00523039	7.38267	1.55142e-13	0.032008	0.00776285	4.12323	3.73594e-05	0.0365516	0.00433767	8.42655	3.55994e-17	0.779545	0.0365516	0.00433767	1.30218e-14	37	2	240196078	2	239861015	R			NA	NA	HDAC4	NM_006037	Body	chr2:240196768-240196997	N_Shore		RDMR	TRUE	2:239860966-239861112	2:240196029-240197458	Promoter_Associated	TRUE
cg12710152	0.0273685	0.00282202	9.69819	3.06881e-22	0.00626103	0.00281281	2.2259	0.0260209	0.0167803	0.00199221	8.42296	3.67099e-17	8.05582e-07	0.0167803	0.00199221	1.3417e-14	37	1	32716773	1	32489360	R			NA	NA	LCK	NM_005356	TSS200	chr1:32713918-32714186	S_Shelf			NA		1:32716484-32717207	Promoter_Associated	NA
cg10768932	0.0583987	0.00791072	7.38222	1.55672e-13	0.0311287	0.00640574	4.85951	1.17677e-06	0.0419284	0.00497827	8.42228	3.69226e-17	0.0276371	0.0419284	0.00497827	1.34837e-14	37	1	198590738	1	196857361	R			NA	NA								NA		1:198589759-198590795	Promoter_Associated	NA
cg26898099	0.0423308	0.00568761	7.44264	9.86914e-14	0.034743	0.00866521	4.00948	6.08534e-05	0.0400461	0.00475484	8.42217	3.69581e-17	0.764941	0.0400461	0.00475484	1.34856e-14	37	5	95192949	5	95218705	F			NA	NA	C5orf27	NR_026936	Body					TRUE				NA
cg14834285	0.0400196	0.00562936	7.10908	1.16815e-12	0.0369625	0.00816713	4.52576	6.01785e-06	0.039035	0.004635	8.42179	3.70763e-17	0.953615	0.039035	0.004635	1.35177e-14	37	17	33897374	17	30921487	F			NA	NA				chr17:33894866-33895142	S_Shelf			NA				NA
cg10120652	0.0570036	0.00712099	8.00501	1.19461e-15	0.0322816	0.00970844	3.32511	0.00088384	0.0483557	0.00574199	8.42142	3.71938e-17	0.121475	0.0483557	0.00574199	1.35494e-14	37	8	9182252	8	9219662	R			NA	NA								NA				NA
cg01938023	0.0419341	0.00491626	8.52968	1.46752e-17	0.0174347	0.0064972	2.68342	0.00728737	0.0330141	0.00392041	8.42107	3.73057e-17	0.0108795	0.0330141	0.00392041	1.35791e-14	37	5	138855699	5	138835883	F			NA	NA	TMEM173	NM_198282	3'UTR					NA				NA
cg25983531	0.0493462	0.00631218	7.81761	5.38358e-15	0.0357175	0.0107797	3.31339	0.000921711	0.0458663	0.00544704	8.42041	3.75169e-17	0.551482	0.0458663	0.00544704	1.36448e-14	37	7	36765142	7	36731667	R			NA	NA	AOAH	NM_001637	TSS1500					NA				NA
cg00619628	0.0485759	0.00690079	7.03919	1.93366e-12	0.0533136	0.011506	4.63353	3.59475e-06	0.0498293	0.00591802	8.41992	3.76735e-17	0.939559	0.0498293	0.00591802	1.36906e-14	37	6	151258451	6	151300144	R			NA	NA	MTHFD1L	NM_015440	Body					NA	6:151300030-151300242			NA
cg01810926	0.0310612	0.00424898	7.31026	2.66626e-13	0.0270886	0.00643747	4.20795	2.57697e-05	0.0298557	0.00354618	8.41911	3.79341e-17	0.87579	0.0298557	0.00354618	1.37741e-14	37	1	53663981	1	53436569	R			NA	NA	CPT2	NM_000098	Body	chr1:53662309-53662815	S_Shore		RDMR	NA				NA
cg23539261	0.0489856	0.00568212	8.62101	6.63653e-18	0.0192024	0.0080765	2.37757	0.0174273	0.0391248	0.00464724	8.41893	3.79948e-17	0.0105866	0.0391248	0.00464724	1.37849e-14	37	12	48228889	12	46515156	R			NA	NA								TRUE				NA
cg25096745	0.0576743	0.00727859	7.92383	2.30307e-15	0.0411502	0.0135533	3.03617	0.00239602	0.0539755	0.00641241	8.41735	3.8511e-17	0.561667	0.0539755	0.00641241	1.39608e-14	37	11	35195513	11	35152089	R			NA	NA	CD44;CD44;CD44;CD44;CD44	NM_001001389;NM_001001392;NM_000610;NM_001001390;NM_001001391	Body;Body;Body;Body;Body					TRUE		11:35195355-35195602	Unclassified_Cell_type_specific	NA
cg07425204	0.0535971	0.00706171	7.58982	3.20346e-14	0.03938	0.0103432	3.80732	0.000140479	0.049077	0.00583208	8.41501	3.9285e-17	0.525015	0.049077	0.00583208	1.42298e-14	37	17	66511183	17	64022778	R			NA	NA	PRKAR1A;PRKAR1A;PRKAR1A	NM_212471;NM_212472;NM_002734	5'UTR;5'UTR;5'UTR	chr17:66507790-66508956	S_Shelf			NA				NA
cg14384960	0.0366786	0.00519512	7.0602	1.6626e-12	0.035197	0.00768653	4.57904	4.67114e-06	0.036214	0.00430423	8.41359	3.97635e-17	0.987328	0.036214	0.00430423	1.43835e-14	37	4	146807291	4	147026741	F			NA	NA	ZNF827	NM_178835	Body					TRUE				NA
cg07137429	0.0359815	0.00464811	7.74111	9.85548e-15	0.0243796	0.00680194	3.58421	0.000338103	0.0322883	0.00383765	8.41356	3.9774e-17	0.370976	0.0322883	0.00383765	1.43835e-14	37	10	100093476	10	100083466	R			NA	NA								TRUE				NA
cg10483525	0.0366391	0.0045591	8.03648	9.24548e-16	0.0204976	0.0063409	3.2326	0.00122669	0.0311383	0.00370162	8.41207	4.02833e-17	0.118138	0.0311383	0.00370162	1.45559e-14	37	16	73080909	16	71638410	R			NA	NA	ZFHX3;ZFHX3	NM_006885;NM_001164766	5'UTR;5'UTR	chr16:73081590-73082565	N_Shore		RDMR	TRUE				NA
cg20177522	0.0492663	0.00611788	8.05284	8.08931e-16	0.0278431	0.00886484	3.14085	0.00168458	0.0423548	0.0050352	8.41173	4.04006e-17	0.138345	0.0423548	0.0050352	1.45864e-14	37	20	62410437	20	61880881	R			NA	NA	ZBTB46	NM_025224	Body	chr20:62406463-62407179	S_Shelf			NA				NA
cg12689529	0.03909	0.00462807	8.44628	3.00722e-17	0.0161508	0.00484877	3.33091	0.000865623	0.0281543	0.00334784	8.40969	4.11087e-17	0.00286303	0.0281543	0.00334784	1.48301e-14	37	11	126335883	11	125841093	F			NA	NA	KIRREL3;KIRREL3	NM_001161707;NM_032531	Body;Body					TRUE		11:126335533-126335962	Unclassified	NA
cg07971820	0.0543545	0.0100307	5.4188	6.00015e-08	0.0961836	0.0139963	6.87207	6.32773e-12	0.0685484	0.00815314	8.40761	4.18463e-17	0.0523175	0.0685484	0.00815314	1.5084e-14	37	17	4621234	17	4567983	R			NA	NA	ARRB2;ARRB2	NM_004313;NM_199004	Body;Body					NA	17:4567954-4568012			NA
cg13930047	0.0426515	0.00580237	7.35071	1.97154e-13	0.0330506	0.00787566	4.19655	2.71007e-05	0.0392737	0.00467144	8.40719	4.19965e-17	0.617778	0.0392737	0.00467144	1.51259e-14	37	1	200886417	1	199153040	F			NA	NA								TRUE				NA
cg08907118	0.0418667	0.00565814	7.39937	1.36836e-13	0.0296726	0.00705325	4.20694	2.58851e-05	0.037092	0.00441352	8.40419	4.30837e-17	0.402802	0.037092	0.00441352	1.55049e-14	37	16	27482516	16	27390017	F			NA	NA	GTF3C1	NM_001520	Body					TRUE	16:27389739-27390790			TRUE
cg09262100	0.0365554	0.00473713	7.71679	1.19296e-14	0.0264372	0.00753249	3.50976	0.000448512	0.0336878	0.00401005	8.40085	4.43264e-17	0.523875	0.0336878	0.00401005	1.59392e-14	37	14	103416268	14	102486021	F			NA	NA	CDC42BPB	NM_006035	Body					TRUE	14:102485848-102486259			NA
cg22666103	0.0503907	0.00588137	8.56786	1.05426e-17	0.0201832	0.0077165	2.61559	0.00890727	0.0392908	0.0046776	8.39977	4.47364e-17	0.00785407	0.0392908	0.0046776	1.60737e-14	37	10	111818288	10	111808278	R			NA	NA	ADD3;ADD3;ADD3	NM_016824;NM_001121;NM_019903	5'UTR;5'UTR;5'UTR					TRUE				NA
cg23459424	0.0461024	0.00570963	8.0745	6.77512e-16	0.0251088	0.00798488	3.14454	0.00166346	0.0389999	0.00464443	8.39713	4.57505e-17	0.101575	0.0389999	0.00464443	1.64248e-14	37	2	28549125	2	28402629	F			NA	NA	BRE;BRE;BRE;BRE;BRE	NM_199193;NM_199191;NM_004899;NM_199194;NM_199192	3'UTR;Body;Body;Body;3'UTR					TRUE				NA
cg08064068	0.0590747	0.00808757	7.30439	2.78531e-13	0.0528422	0.0127069	4.15855	3.20271e-05	0.0572778	0.00682283	8.39502	4.65798e-17	0.917953	0.0572778	0.00682283	1.67091e-14	37	14	60671024	14	59740777	F			NA	NA								TRUE		14:60670812-60671121	Unclassified_Cell_type_specific	NA
cg25649895	0.0481004	0.00633441	7.5935	3.11375e-14	0.0334434	0.00873851	3.82713	0.000129648	0.0430516	0.00512869	8.39428	4.68761e-17	0.397676	0.0430516	0.00512869	1.68019e-14	37	17	48356195	17	45711194	F			NA	NA	TMEM92;TMEM92	NM_001168215;NM_153229	Body;Body					TRUE				TRUE
cg27036638	0.041336	0.0048746	8.47989	2.25413e-17	0.0176678	0.00768474	2.29908	0.0215004	0.0345452	0.00411631	8.39227	4.7686e-17	0.0339774	0.0345452	0.00411631	1.70784e-14	37	12	53608721	12	51894988	R			NA	NA	RARG;RARG	NM_001042728;NM_000966	Body;Body			low-CpG:51894867-51895229		TRUE				NA
cg14267671	0.0450328	0.0058349	7.71784	1.18314e-14	0.0271541	0.00712265	3.81236	0.000137645	0.0378529	0.0045137	8.38623	5.01991e-17	0.151799	0.0378529	0.0045137	1.7964e-14	37	19	45572412	19	50264252	F			NA	NA	SFRS16	NM_007056	Body	chr19:45574866-45575143	N_Shelf			NA		19:45572389-45572677	Gene_Associated_Cell_type_specific	TRUE
cg04486919	0.03763	0.00546429	6.88654	5.71666e-12	0.0375647	0.00785134	4.78449	1.71423e-06	0.0376087	0.004485	8.38544	5.05342e-17	0.999977	0.0376087	0.004485	1.80694e-14	37	7	2117171	7	2083697	F	rs73048975		NA	NA	MAD1L1;MAD1L1;MAD1L1	NM_003550;NM_001013837;NM_001013836	Body;Body;Body	chr7:2116367-2116781	S_Shore			NA	7:2083572-2084814			NA
cg14294646	0.038884	0.00498219	7.80459	5.96949e-15	0.0229059	0.00626058	3.65875	0.000253446	0.0326886	0.00389841	8.38511	5.06769e-17	0.136151	0.0326886	0.00389841	1.81059e-14	37	9	129243551	9	128283372	R			NA	NA	FAM125B	NM_033446	Body	chr9:129244737-129245247	N_Shore			NA				NA
cg01724917	-0.0574225	0.00719238	-7.9838	1.41892e-15	-0.0272413	0.00685666	-3.97298	7.09796e-05	-0.0416111	0.00496283	-8.38456	5.0918e-17	0.00992746	-0.0416111	0.00496283	1.81775e-14	37	16	17563028	16	17470529	F			NA	NA	XYLT1	NM_022166	Body				CDMR	TRUE				TRUE
cg10327250	0.0549598	0.00679313	8.0905	5.94225e-16	0.0281283	0.00853013	3.29752	0.00097544	0.044547	0.00531394	8.38304	5.15796e-17	0.0484503	0.044547	0.00531394	1.83989e-14	37	17	18379129	17	18319854	F			NA	NA	LGALS9C	NM_001040078	TSS1500					NA				NA
cg09071093	0.0473379	0.00699119	6.77107	1.27829e-11	0.0487018	0.0098564	4.94114	7.76685e-07	0.0477944	0.00570237	8.3815	5.22573e-17	0.99365	0.0477944	0.00570237	1.86258e-14	37	12	57865987	12	56152254	F			NA	NA	GLI1;GLI1;GLI1	NM_005269;NM_001167609;NM_001160045	3'UTR;3'UTR;3'UTR	chr12:57869075-57870182	N_Shelf			NA				NA
cg02430584	0.0336755	0.00415496	8.10489	5.27948e-16	0.0183378	0.00618447	2.96515	0.0030254	0.0289056	0.00344888	8.38114	5.24169e-17	0.120167	0.0289056	0.00344888	1.86677e-14	37	7	102065866	7	101852871	F			NA	NA	PRKRIP1	NM_024653	3'UTR				CDMR	TRUE				NA
cg05718253	0.0394747	0.00508441	7.76386	8.2383e-15	0.0262034	0.00754591	3.47253	0.000515578	0.0353308	0.00421656	8.37906	5.33522e-17	0.345187	0.0353308	0.00421656	1.89856e-14	37	19	11347359	19	11208359	F			NA	TRUE	LOC55908;DOCK6	NM_018687;NM_020812	TSS1500;Body					NA				NA
cg22239727	0.04269	0.00501399	8.51417	1.67782e-17	0.0175091	0.00705566	2.48157	0.0130807	0.0342406	0.0040871	8.37772	5.39624e-17	0.0145297	0.0342406	0.0040871	1.91874e-14	37	11	19264434	11	19221010	F			NA	NA				chr11:19262473-19264397	S_Shore			NA				NA
cg17715243	0.0618089	0.00834336	7.40815	1.28076e-13	0.056886	0.014509	3.92074	8.8277e-05	0.0605855	0.00723276	8.37654	5.45084e-17	0.957666	0.0605855	0.00723276	1.93661e-14	37	10	1156212	10	1146212	R			NA	NA	WDR37	NM_014023	Body					TRUE	10:1146113-1146219	10:1155668-1156799	Promoter_Associated	NA
cg24214470	0.0408328	0.00529446	7.71237	1.23501e-14	0.0247966	0.00655772	3.78129	0.000156019	0.0345048	0.00411944	8.37607	5.47223e-17	0.163639	0.0345048	0.00411944	1.94266e-14	37	17	1665119	17	1611869	F			NA	TRUE	SERPINF1	NM_002615	TSS200					NA				NA
cg18050634	0.0661917	0.00829252	7.98209	1.43872e-15	0.0369767	0.0112576	3.2846	0.00102128	0.0559155	0.00667667	8.37476	5.53369e-17	0.112714	0.0559155	0.00667667	1.96292e-14	37	17	79420145	17	77034740	F			NA	NA	BAHCC1	NM_001080519	Body	chr17:79420144-79420437	Island			NA				NA
cg08331345	0.0349629	0.00380121	9.19784	3.65202e-20	0.0101774	0.00288162	3.53185	0.000412665	0.019223	0.00229636	8.37106	5.71013e-17	1.37122e-06	0.019223	0.00229636	2.02389e-14	37	16	28995882	16	28903383	R			NA	NA	LAT;LAT;LAT;LAT	NM_001014989;NM_001014987;NM_014387;NM_001014988	TSS1500;TSS1500;TSS1500;TSS1500					NA		16:28995820-28997267	Unclassified_Cell_type_specific	NA
cg08320703	0.0480747	0.0054141	8.87954	6.71383e-19	0.0150085	0.00748115	2.00617	0.0448377	0.0367092	0.00438602	8.36959	5.78214e-17	0.00164422	0.0367092	0.00438602	2.04779e-14	37	4	2792582	4	2762380	R			NA	NA				chr4:2794494-2794875	N_Shore			NA				NA
cg15320998	0.0572008	0.00816772	7.00327	2.5005e-12	0.0644609	0.0140072	4.60198	4.18494e-06	0.059043	0.0070558	8.36801	5.86e-17	0.904619	0.059043	0.0070558	2.07371e-14	37	7	148936039	7	148566972	F			NA	NA	ZNF212	NM_012256	TSS1500	chr7:148936618-148937330	N_Shore			NA		7:148936033-148937469	Promoter_Associated	NA
cg27659768	0.0601158	0.00791328	7.59682	3.03489e-14	0.0380943	0.00971469	3.92131	8.80703e-05	0.0513322	0.00613539	8.36657	5.93213e-17	0.213427	0.0513322	0.00613539	2.09757e-14	37	16	71523436	16	70080937	F	rs79122102		NA	NA	ZNF19	NM_006961	TSS200					NA	16:70080707-70080938			NA
cg23072086	0.038163	0.00419431	9.09876	9.13706e-20	0.0115737	0.00374173	3.09312	0.00198061	0.0233569	0.00279215	8.3652	6.00152e-17	1.38232e-05	0.0233569	0.00279215	2.12043e-14	37	1	21606767	1	21479354	F	rs6657439	rs71863448	NA	NA	ECE1;ECE1;ECE1;ECE1	NM_001113347;NM_001397;NM_001113349;NM_001113348	TSS1500;Body;Body;Body					NA		1:21606471-21606883	Unclassified_Cell_type_specific	NA
cg01910727	0.0442023	0.00564507	7.83026	4.86851e-15	0.0274561	0.00809142	3.39324	0.000690705	0.0387199	0.0046297	8.36338	6.09485e-17	0.236804	0.0387199	0.0046297	2.15169e-14	37	1	226842455	1	224909078	F			NA	NA	ITPKB	NM_002221	Body					TRUE				NA
cg05148180	0.0460497	0.00682987	6.7424	1.55793e-11	0.0498459	0.0100545	4.95756	7.13849e-07	0.0472483	0.00564969	8.363	6.11431e-17	0.952399	0.0472483	0.00564969	2.15686e-14	37	10	4414968	10	4404968	F			NA	NA								TRUE				TRUE
cg25199005	0.0422884	0.00620672	6.81333	9.53627e-12	0.0477755	0.00980724	4.87145	1.10783e-06	0.0438576	0.00524465	8.36236	6.14776e-17	0.894265	0.0438576	0.00524465	2.16694e-14	37	1	246446300	1	244512923	R			NA	NA	SMYD3;SMYD3	NM_022743;NM_001167740	Body;Body					TRUE				NA
cg00262030	0.0388687	0.00466599	8.33022	8.06914e-17	0.018955	0.0092248	2.05479	0.0398994	0.0348119	0.00416367	8.36086	6.22607e-17	0.156398	0.0348119	0.00416367	2.19281e-14	37	8	61837048	8	61999602	R			NA	NA				chr8:61834699-61835871	S_Shore		RDMR	NA				NA
cg11189107	0.0497994	0.00676229	7.36429	1.78093e-13	0.0409209	0.0101717	4.02301	5.74579e-05	0.0470781	0.00563137	8.35997	6.27366e-17	0.767829	0.0470781	0.00563137	2.20782e-14	37	14	25042782	14	24112622	F			NA	NA	CTSG	NM_001911	3'UTR					NA				NA
cg08615650	0.0423199	0.00556221	7.60848	2.77343e-14	0.0265076	0.00680743	3.89392	9.8638e-05	0.0359896	0.00430724	8.3556	6.50993e-17	0.198352	0.0359896	0.00430724	2.28916e-14	37	11	67049363	11	66805939	F	rs61891564		NA	NA	ADRBK1	NM_001619	Body	chr11:67052394-67053110	N_Shelf			NA	11:66805900-66805979			NA
cg13726789	0.0350711	0.00465355	7.53642	4.83052e-14	0.0248429	0.00649017	3.82777	0.000129307	0.0315982	0.00378186	8.35519	6.53289e-17	0.440362	0.0315982	0.00378186	2.29543e-14	37	8	37678323	8	37797481	F			NA	NA	GPR124	NM_032777	Body					TRUE				NA
cg01378112	0.0521841	0.0075121	6.94667	3.74001e-12	0.043536	0.00927562	4.69359	2.68447e-06	0.0487586	0.00583773	8.35231	6.69389e-17	0.769144	0.0487586	0.00583773	2.35014e-14	37	X	21874808	X	21784729	F			NA	NA	YY2;MBTPS2	NM_206923;NM_015884	1stExon;Body	chrX:21874261-21874825	Island			NA	X:21784183-21785157			NA
cg00700039	0.0633872	0.0087163	7.27226	3.5352e-13	0.0472261	0.0110768	4.26353	2.01223e-05	0.057207	0.00684984	8.35158	6.73585e-17	0.518235	0.057207	0.00684984	2.36301e-14	37	18	2659555	18	2649555	R			NA	NA	SMCHD1	NM_015295	Body	chr18:2654918-2656817	S_Shelf			NA		18:2659449-2659659	Promoter_Associated_Cell_type_specific	NA
cg01417714	0.0382648	0.00499602	7.65906	1.87297e-14	0.0234936	0.00615923	3.81438	0.000136525	0.0324029	0.00388006	8.35115	6.76019e-17	0.176487	0.0324029	0.00388006	2.36968e-14	37	1	155223726	1	153490350	R			NA	NA	FAM189B;FAM189B	NM_198264;NM_006589	Body;Body	chr1:155224624-155225655	N_Shore			TRUE				NA
cg24861866	0.0397929	0.00503324	7.906	2.65784e-15	0.0230439	0.00693537	3.32266	0.000891638	0.0340146	0.00407354	8.35013	6.81853e-17	0.148065	0.0340146	0.00407354	2.38825e-14	37	10	135106684	10	134956674	R			NA	NA	TUBGCP2	NM_006659	Body	chr10:135103295-135103554	S_Shelf			TRUE	10:134956667-134956708	10:135106585-135106805	Gene_Associated_Cell_type_specific	TRUE
cg16855355	0.0496006	0.00645008	7.68992	1.47229e-14	0.0337469	0.00956028	3.52991	0.000415704	0.0446415	0.00534695	8.34897	6.88588e-17	0.388731	0.0446415	0.00534695	2.40995e-14	37	4	185269126	4	185506120	R			NA	NA								TRUE				NA
cg00110545	0.0679503	0.0084747	8.01801	1.07469e-15	0.0399222	0.0137579	2.90176	0.00371073	0.0602407	0.00721561	8.34866	6.90442e-17	0.222162	0.0602407	0.00721561	2.41454e-14	37	10	6625489	10	6665495	R			NA	NA				chr10:6621907-6622642	S_Shelf			NA		10:6625435-6625671	Unclassified_Cell_type_specific	NA
cg26985878	0.0482408	0.0064179	7.5166	5.6219e-14	0.0315136	0.00791712	3.98043	6.87896e-05	0.0416077	0.00498557	8.34562	7.08411e-17	0.260051	0.0416077	0.00498557	2.47544e-14	37	17	79799549	17	77392838	F			NA	NA				chr17:79799286-79799624	Island			NA	17:77392543-77392877			TRUE
cg04136321	0.038156	0.00538265	7.08871	1.35368e-12	0.0329565	0.00742567	4.43818	9.07227e-06	0.036365	0.00435812	8.34421	7.16918e-17	0.851542	0.036365	0.00435812	2.5032e-14	37	6	32093933	6	32201911	F			NA	NA	ATF6B;ATF6B	NM_004381;NM_001136153	Body;Body	chr6:32097820-32098086	N_Shelf			NA				NA
cg18816534	0.0658506	0.00839944	7.83988	4.50961e-15	0.0381177	0.0109079	3.49452	0.000474923	0.0555275	0.00665501	8.34371	7.19963e-17	0.13147	0.0555275	0.00665501	2.51186e-14	37	5	158385443	5	158318021	R			NA	NA	EBF1	NM_024007	Body					TRUE		5:158385396-158385643	Unclassified_Cell_type_specific	NA
cg14519150	0.0481192	0.00617869	7.78793	6.81141e-15	0.0317818	0.00958517	3.31573	0.000914044	0.0433234	0.00519324	8.34228	7.28722e-17	0.358376	0.0433234	0.00519324	2.54043e-14	37	1	20985249	1	20857836	F			NA	NA	DDOST	NM_005216	Body	chr1:20987516-20988238	N_Shelf			NA				NA
cg22900266	0.0342253	0.0052788	6.48355	8.95915e-11	0.0440268	0.00824117	5.3423	9.17752e-08	0.0370768	0.00444509	8.34108	7.3618e-17	0.605625	0.0370768	0.00444509	2.56443e-14	37	2	65089000	2	64942504	R			NA	NA				chr2:65086804-65087180	S_Shore			NA		2:65088905-65089377	Unclassified_Cell_type_specific	NA
cg00360761	0.0544733	0.00673532	8.08771	6.07965e-16	0.0284272	0.00935868	3.03752	0.00238534	0.045586	0.00546676	8.33876	7.5075e-17	0.0779758	0.045586	0.00546676	2.61314e-14	37	2	43398079	2	43251583	R			NA	NA				chr2:43398040-43398276	Island			NA	2:43251583-43251695			NA
cg26421997	0.0437598	0.00611854	7.152	8.55234e-13	0.0399852	0.00930116	4.29895	1.71606e-05	0.0426197	0.00511169	8.33769	7.57531e-17	0.944149	0.0426197	0.00511169	2.63468e-14	37	17	30179118	17	27203231	F			NA	NA	C17orf79	NM_018405	3'UTR					NA				NA
cg12073251	0.0608836	0.00713142	8.53738	1.37298e-17	0.0236389	0.0111856	2.11334	0.0345715	0.0501198	0.00601325	8.33488	7.75746e-17	0.0194208	0.0501198	0.00601325	2.69593e-14	37	8	141568652	8	141637834	F	rs2292777		NA	NA	EIF2C2;EIF2C2	NM_012154;NM_001164623	Body;Body					NA	8:141637758-141637919			NA
cg12723251	0.0505762	0.00538346	9.39474	5.73575e-21	0.0103863	0.00687991	1.50965	0.131132	0.0353135	0.00423975	8.32916	8.14189e-17	2.53512e-05	0.0353135	0.00423975	2.82733e-14	37	1	230414987	1	228481610	R			NA	NA	GALNT2	NM_004481	Body	chr1:230415342-230415689	N_Shore			NA				NA
cg08425678	0.0493748	0.00755803	6.53276	6.45681e-11	0.0706039	0.0131933	5.3515	8.7226e-08	0.0546203	0.00655813	8.32864	8.17792e-17	0.377307	0.0546203	0.00655813	2.83762e-14	37	1	14029478	1	13902065	R			NA	NA	PRDM2	NM_001135610	5'UTR	chr1:14026481-14027200	S_Shelf			NA		1:14029226-14029686	Unclassified	NA
cg04173586	0.10036	0.0137455	7.30125	2.85106e-13	0.078437	0.0190666	4.11384	3.89137e-05	0.0928624	0.0111501	8.32838	8.1953e-17	0.647293	0.0928624	0.0111501	2.84144e-14	37	19	2167496	19	2118496	R			NA	NA	DOT1L	NM_032482	Body	chr19:2163632-2165603	S_Shore			NA	19:2118147-2118591			TRUE
cg14799927	0.0441234	0.00690759	6.38767	1.6843e-10	0.0542916	0.0100417	5.40659	6.42363e-08	0.0473894	0.00569111	8.32692	8.29741e-17	0.706101	0.0473894	0.00569111	2.87461e-14	37	6	30175074	6	30283053	F			NA	NA	TRIM26	NM_003449	5'UTR					TRUE				NA
cg23725323	0.0582546	0.00734676	7.92929	2.20405e-15	0.0351312	0.0115286	3.04729	0.00230912	0.0515762	0.00619566	8.32457	8.46327e-17	0.239179	0.0515762	0.00619566	2.92979e-14	37	X	20163796	X	20073717	F			NA	NA				chrX:20159421-20160283	S_Shelf			NA				NA
cg05915362	0.0340871	0.00542776	6.28014	3.38267e-10	0.0355333	0.00650209	5.4649	4.63164e-08	0.034681	0.00416677	8.32323	8.5598e-17	0.985529	0.034681	0.00416677	2.9609e-14	37	6	159274480	6	159194468	R			NA	NA	OSTCL	NR_028496	Body					TRUE		6:159274295-159274771	Promoter_Associated_Cell_type_specific	TRUE
cg04231643	0.0395082	0.00493514	8.00548	1.19004e-15	0.021384	0.00682643	3.13253	0.00173308	0.033287	0.00399944	8.32292	8.5825e-17	0.0987928	0.033287	0.00399944	2.96646e-14	37	11	1803975	11	1760551	R		rs74720438	NA	NA								TRUE				NA
cg14482712	0.048958	0.00570626	8.57971	9.51145e-18	0.0182226	0.00865576	2.10526	0.0352688	0.039647	0.00476415	8.32193	8.65398e-17	0.0123455	0.039647	0.00476415	2.98884e-14	37	15	40348303	15	38135595	F			TRUE	NA								NA		15:40347694-40348414	Unclassified	NA
cg16513984	0.0419989	0.00621562	6.75699	1.40885e-11	0.043291	0.00891848	4.85408	1.20948e-06	0.0424213	0.00509936	8.31895	8.87472e-17	0.992961	0.0424213	0.00509936	3.06271e-14	37	1	12261884	1	12184471	R			NA	NA	TNFRSF1B	NM_001066	Body					NA		1:12261674-12262088	Gene_Associated_Cell_type_specific	NA
cg23083424	0.0556663	0.00635121	8.76468	1.87308e-18	0.0131778	0.0129361	1.01868	0.308353	0.0474138	0.00570114	8.31654	9.05676e-17	0.0129555	0.0474138	0.00570114	3.12311e-14	37	10	75415875	10	75085881	R			NA	NA	SYNPO2L	NM_001114133	TSS200			low-CpG:75085756-75085882		NA				NA
cg12332239	0.0442605	0.00605788	7.30628	2.74641e-13	0.0389743	0.00974646	3.99881	6.36605e-05	0.0427875	0.00514504	8.31625	9.07889e-17	0.899337	0.0427875	0.00514504	3.12832e-14	37	17	66251609	17	63763204	F			NA	NA	AMZ2;AMZ2;AMZ2;AMZ2;AMZ2;AMZ2	NM_001033569;NM_001033574;NM_001033572;NM_001033570;NM_001033571;NM_016627	Body;Body;Body;Body;Body;Body	chr17:66255192-66255556	N_Shelf			NA				NA
cg00769590	0.0399823	0.00523986	7.63041	2.34008e-14	0.027571	0.00774199	3.56123	0.000369119	0.0360831	0.00433941	8.31522	9.15791e-17	0.414247	0.0360831	0.00433941	3.15311e-14	37	12	1756074	12	1626335	F			NA	NA	WNT5B;WNT5B	NM_030775;NM_032642	3'UTR;3'UTR	chr12:1754997-1755243	S_Shore			NA				NA
cg14012059	0.057168	0.00696926	8.20288	2.34692e-16	0.0289982	0.0117711	2.46351	0.0137584	0.0498564	0.00599698	8.31358	9.28597e-17	0.119996	0.0498564	0.00599698	3.19473e-14	37	9	130222969	9	129262790	R			TRUE	NA	LRSAM1;LRSAM1;LRSAM1	NM_001005373;NM_001005374;NM_138361	Body;Body;Body					NA				NA
cg18424841	0.0863043	0.0118866	7.26062	3.85311e-13	0.0787667	0.0193895	4.06233	4.85844e-05	0.0842453	0.0101339	8.3132	9.3152e-17	0.946559	0.0842453	0.0101339	3.20232e-14	37	20	61315444	20	60785889	F			NA	NA				chr20:61315175-61315497	Island			NA	20:60785073-60785919			NA
cg10585621	0.0446702	0.00632613	7.06123	1.65031e-12	0.03979	0.00902526	4.40874	1.03976e-05	0.0430625	0.00518029	8.31276	9.35051e-17	0.90662	0.0430625	0.00518029	3.21198e-14	37	17	78773453	17	76388048	F	rs11481462		NA	NA	RPTOR;RPTOR	NM_001163034;NM_020761	Body;Body	chr17:78775591-78775815	N_Shelf			NA	17:76387957-76388257			NA
cg27316369	0.0466735	0.00534987	8.72422	2.68013e-18	0.0159253	0.00690716	2.30562	0.0211318	0.035144	0.00422956	8.30913	9.64068e-17	0.00204334	0.035144	0.00422956	3.3091e-14	37	17	79799376	17	77392665	R			NA	NA				chr17:79799286-79799624	Island			NA	17:77392543-77392877			TRUE
cg22417613	0.0538662	0.00649889	8.28853	1.14661e-16	0.0235076	0.0076774	3.06192	0.00219923	0.0411933	0.00496032	8.30457	1.00184e-16	0.0105189	0.0411933	0.00496032	3.43588e-14	37	7	138560796	7	138211336	R			NA	NA	KIAA1549;KIAA1549	NM_001164665;NM_020910	Body;Body					TRUE		7:138560677-138560991	Unclassified_Cell_type_specific	NA
cg02659854	0.0420442	0.00545728	7.70425	1.31616e-14	0.0266471	0.00759147	3.51014	0.000447867	0.0367984	0.00443114	8.30448	1.00255e-16	0.257678	0.0367984	0.00443114	3.43588e-14	37	13	24824078	13	23722078	R			NA	NA	SPATA13;SPATA13	NM_001166271;NM_153023	Body;Body					TRUE				NA
cg14088282	0.0759449	0.0109388	6.94273	3.84595e-12	0.0826672	0.0181099	4.56476	5.00067e-06	0.0777418	0.00936326	8.30287	1.0163e-16	0.950775	0.0777418	0.00936326	3.48035e-14	37	1	222003220	1	220069843	R			NA	NA								TRUE				NA
cg17487784	0.0707022	0.00912842	7.74528	9.53697e-15	0.0454196	0.0134906	3.36676	0.000760567	0.0627619	0.00756029	8.30153	1.02783e-16	0.299819	0.0627619	0.00756029	3.51712e-14	37	8	19369752	8	19414032	F			NA	NA	CSGALNACT1;CSGALNACT1;CSGALNACT1	NM_001130518;NR_024040;NM_018371	5'UTR;Body;5'UTR					TRUE				NA
cg23582644	0.0556149	0.00778314	7.14557	8.96256e-13	0.0478658	0.0112302	4.26224	2.0239e-05	0.0531006	0.006397	8.30085	1.03367e-16	0.851444	0.0531006	0.006397	3.5344e-14	37	18	61557687	18	59708667	F			NA	NA	SERPINB2;SERPINB2	NM_001143818;NM_002575	5'UTR;5'UTR					NA				NA
cg17102112	0.0479693	0.00594413	8.07004	7.02776e-16	0.0253924	0.00883564	2.87386	0.00405491	0.040935	0.00493194	8.29998	1.04127e-16	0.105672	0.040935	0.00493194	3.55764e-14	37	17	72666692	17	70178287	R			NA	NA	RAB37	NM_175738	TSS1500	chr17:72667195-72667710	N_Shore		CDMR	NA				NA
cg17831694	0.0576055	0.00769411	7.48696	7.04866e-14	0.0357369	0.00884868	4.03867	5.37554e-05	0.0481901	0.00580614	8.29984	1.04253e-16	0.175685	0.0481901	0.00580614	3.55923e-14	37	17	78929900	17	76544495	F			NA	NA	RPTOR;RPTOR	NM_001163034;NM_020761	Body;Body					NA	17:76544495-76544569			NA
cg11186858	0.0702683	0.00869453	8.0819	6.37679e-16	0.0352926	0.0114686	3.07734	0.0020886	0.057503	0.00692853	8.29945	1.04595e-16	0.0521786	0.057503	0.00692853	3.56812e-14	37	17	75096382	17	72607977	R			NA	NA								NA	17:72607734-72607984			NA
cg05573654	0.0496249	0.00632782	7.84234	4.4222e-15	0.0277519	0.00802552	3.45796	0.000544284	0.0412398	0.00496904	8.29936	1.04674e-16	0.101244	0.0412398	0.00496904	3.56812e-14	37	5	1518179	5	1571179	R			NA	NA	LPCAT1	NM_024830	Body					NA	5:1570988-1571228			NA
cg09977718	0.0579764	0.00897782	6.45773	1.06283e-10	0.0628467	0.0120399	5.21987	1.79052e-07	0.0597167	0.00719718	8.29724	1.06559e-16	0.948779	0.0597167	0.00719718	3.62962e-14	37	17	78854273	17	76468868	F	rs2289760		NA	NA	RPTOR;RPTOR	NM_001163034;NM_020761	Body;Body	chr17:78857630-78857866	N_Shelf			NA	17:76468732-76469073			NA
cg01219426	0.0522684	0.00756756	6.9069	4.9537e-12	0.0413938	0.00882609	4.68993	2.73297e-06	0.047661	0.00574497	8.29613	1.07557e-16	0.645683	0.047661	0.00574497	3.66081e-14	37	11	95856658	11	95496306	F			NA	NA	MAML2	NM_032427	Body					TRUE				NA
cg22647738	0.0547155	0.00779471	7.01957	2.22552e-12	0.0550713	0.0124567	4.42103	9.82328e-06	0.0548156	0.00660769	8.29574	1.07914e-16	0.999707	0.0548156	0.00660769	3.67013e-14	37	17	34304462	17	31328575	R			NA	NA	CCL16	NM_004590	3'UTR					NA				NA
cg10909801	0.0466109	0.00716178	6.50828	7.60149e-11	0.0462472	0.00900965	5.13308	2.85045e-07	0.0464701	0.00560633	8.28886	1.14338e-16	0.999501	0.0464701	0.00560633	3.88567e-14	37	10	30319344	10	30359350	F		rs74538457	NA	NA	KIAA1462	NM_020848	Body					TRUE				NA
cg10087651	0.0341571	0.00478954	7.1316	9.9212e-13	0.0297973	0.00700543	4.25346	2.10494e-05	0.0327683	0.0039538	8.2878	1.15362e-16	0.87637	0.0327683	0.0039538	3.91748e-14	37	12	111801381	12	110285764	F			NA	NA	FAM109A	NM_144671	5'UTR	chr12:111800834-111801244	S_Shore			NA				NA
cg08959144	0.0385345	0.00491614	7.83836	4.56463e-15	0.0229168	0.00706016	3.24593	0.00117068	0.0334347	0.00403442	8.28737	1.1578e-16	0.192485	0.0334347	0.00403442	3.92837e-14	37	16	29141694	16	29049195	F			NA	NA								NA				NA
cg11254522	0.0367696	0.00466787	7.87716	3.34893e-15	0.023	0.00767575	2.99645	0.00273142	0.0330521	0.00398829	8.28729	1.15859e-16	0.308928	0.0330521	0.00398829	3.92837e-14	37	1	27950343	1	27822930	R			NA	TRUE	FGR;FGR;FGR	NM_001042729;NM_001042747;NM_005248	Body;Body;Body					TRUE				NA
cg05368971	0.0337568	0.0048813	6.91553	4.66108e-12	0.0286624	0.00621657	4.61064	4.01428e-06	0.0318138	0.0038392	8.28657	1.16565e-16	0.812436	0.0318138	0.0038392	3.9493e-14	37	1	2321364	1	2311224	R			NA	NA	MORN1	NM_024848	Body	chr1:2322481-2323764	N_Shore			NA				NA
cg25831522	0.0428892	0.00542314	7.90855	2.60394e-15	0.0239126	0.00742459	3.22073	0.00127863	0.0362871	0.0043793	8.28604	1.17081e-16	0.118844	0.0362871	0.0043793	3.96374e-14	37	11	8779964	11	8736540	R			TRUE	NA	ST5;ST5;ST5	NM_213618;NM_139157;NM_005418	5'UTR;5'UTR;5'UTR					TRUE				NA
cg00920892	0.0422627	0.00482408	8.76077	1.93918e-18	0.0112479	0.00864776	1.30067	0.193371	0.0349019	0.00421291	8.2845	1.18605e-16	0.00740974	0.0349019	0.00421291	4.01232e-14	37	8	37732224	8	37851382	R			NA	NA	RAB11FIP1;RAB11FIP1;RAB11FIP1	NM_025151;NM_001002233;NM_001002814	Body;TSS1500;Body					NA		8:37732151-37732415	Gene_Associated_Cell_type_specific	NA
cg16335643	0.0358822	0.00487952	7.35362	1.92905e-13	0.03074	0.0079757	3.85421	0.000116102	0.0344817	0.00416233	8.28422	1.18888e-16	0.85965	0.0344817	0.00416233	4.01882e-14	37	8	101569405	8	101638581	R			NA	NA	ANKRD46	NM_198401	5'UTR	chr8:101571515-101572104	N_Shelf			NA				NA
cg26272651	0.071087	0.00816945	8.70157	3.27322e-18	0.0159637	0.0177518	0.899275	0.368506	0.061453	0.00742129	8.28063	1.22524e-16	0.0187121	0.061453	0.00742129	4.1386e-14	37	8	1971644	8	1959051	F	rs73184767		NA	NA				chr8:1971909-1972406	N_Shore			NA	8:1958593-1959123	8:1971523-1973378	Unclassified	NA
cg13241751	0.0393307	0.00481872	8.16206	3.29363e-16	0.0195105	0.00736674	2.64846	0.00808592	0.0333914	0.00403262	8.28033	1.2283e-16	0.0792774	0.0333914	0.00403262	4.14579e-14	37	17	49009658	17	46364657	F			NA	NA				chr17:49008487-49009155	S_Shore			TRUE				NA
cg20216752	0.0458318	0.0060931	7.52191	5.39797e-14	0.0296972	0.00776011	3.8269	0.000129765	0.0396783	0.00479236	8.2795	1.23691e-16	0.2626	0.0396783	0.00479236	4.17171e-14	37	17	6913521	17	6854245	F			NA	NA	ALOX12	NM_000697	Body	chr17:6915824-6916201	N_Shelf			NA				NA
cg26152188	0.0373197	0.00481208	7.75542	8.80512e-15	0.0239499	0.00731484	3.27415	0.00105979	0.0332814	0.00402017	8.27859	1.24647e-16	0.311666	0.0332814	0.00402017	4.20076e-14	37	5	863294	5	916294	F			NA	NA				chr5:865317-865642	N_Shelf			NA				TRUE
cg15969901	0.0414486	0.00495218	8.36977	5.77298e-17	0.0175591	0.00717815	2.44619	0.0144376	0.0337449	0.00407624	8.27844	1.24802e-16	0.0234662	0.0337449	0.00407624	4.20279e-14	37	6	36810478	6	36918456	F			NA	NA				chr6:36807678-36808808	S_Shore			NA				NA
cg13474450	0.0419421	0.00527217	7.95538	1.78582e-15	0.022242	0.00691158	3.21808	0.00129052	0.0346957	0.00419183	8.27697	1.26345e-16	0.0766955	0.0346957	0.00419183	4.25156e-14	37	8	142222685	8	142291867	F			NA	NA	SLC45A4	NM_001080431	Body	chr8:142221016-142221482	S_Shore			NA				NA
cg21012061	0.0353503	0.00468245	7.54953	4.36839e-14	0.0266067	0.00754383	3.52695	0.000420372	0.0329185	0.00397838	8.27436	1.29148e-16	0.615777	0.0329185	0.00397838	4.34056e-14	37	1	205568557	1	203835180	R			NA	NA	MFSD4	NM_181644	Body					TRUE				TRUE
cg12339328	0.0448394	0.00570584	7.85852	3.88699e-15	0.025946	0.00805702	3.2203	0.00128058	0.0385289	0.00465643	8.27433	1.29185e-16	0.160238	0.0385289	0.00465643	4.34056e-14	37	20	18491484	20	18439484	F			NA	NA	SEC23B;SEC23B;SEC23B	NM_032985;NM_006363;NM_032986	Body;Body;Body	chr20:18488084-18488804	S_Shelf			NA				NA
cg21745599	0.0470109	0.00675554	6.95887	3.43017e-12	0.0382026	0.00839894	4.5485	5.40309e-06	0.0435508	0.00526405	8.27326	1.30345e-16	0.716119	0.0435508	0.00526405	4.37622e-14	37	19	15755338	19	15616338	F			NA	NA	CYP4F3	NM_000896	Body					NA				NA
cg18397975	0.0404492	0.00658065	6.14669	7.91177e-10	0.0536087	0.00948596	5.65137	1.59172e-08	0.0447247	0.00540697	8.27167	1.32094e-16	0.522248	0.0447247	0.00540697	4.43161e-14	37	5	33997484	5	34033241	R			NA	NA	AMACR;AMACR;AMACR;AMACR;AMACR;AMACR	NM_001167595;NM_001167597;NM_001167598;NM_001167596;NM_203382;NM_014324	Body;Body;Body;3'UTR;Body;Body					NA		5:33997107-33997953	Unclassified	TRUE
cg12654199	0.043664	0.00664955	6.56646	5.1525e-11	0.0486432	0.00963631	5.0479	4.46682e-07	0.0452701	0.00547298	8.27157	1.32205e-16	0.913536	0.0452701	0.00547298	4.432e-14	37	17	78753826	17	76368421	F	rs9911979		NA	NA	RPTOR;RPTOR	NM_001163034;NM_020761	Body;Body					TRUE	17:76368289-76368495			NA
cg22881435	0.0412636	0.00507872	8.1248	4.48108e-16	0.0221435	0.00939988	2.35572	0.0184868	0.0369432	0.00446824	8.26796	1.3627e-16	0.201636	0.0369432	0.00446824	4.56483e-14	37	8	37732086	8	37851244	F			NA	NA	RAB11FIP1;RAB11FIP1;RAB11FIP1	NM_025151;NM_001002233;NM_001002814	Body;TSS1500;Body					NA				NA
cg22833809	0.0469215	0.00579918	8.09105	5.91527e-16	0.0240201	0.00865902	2.77399	0.0055373	0.0398301	0.00481839	8.26626	1.38223e-16	0.089412	0.0398301	0.00481839	4.62677e-14	37	17	76129984	17	73641579	R			NA	NA	TMC8;TMC6	NM_152468;NM_007267	Body;TSS1500	chr17:76127521-76128406	S_Shore			NA		17:76129950-76131216	Promoter_Associated	NA
cg13747876	0.0579377	0.00716028	8.09153	5.89187e-16	0.0283774	0.00940332	3.0178	0.00254614	0.0470885	0.00569673	8.26588	1.38668e-16	0.0438215	0.0470885	0.00569673	4.63819e-14	37	17	80195402	17	77788691	F			NA	NA	SLC16A3;SLC16A3;SLC16A3	NM_004207;NM_001042423;NM_001042422	Body;Body;Body	chr17:80195043-80195866	Island			TRUE	17:77788333-77789155	17:80193914-80195458	Promoter_Associated	NA
cg03998636	0.0418726	0.00606699	6.90172	5.13784e-12	0.0386294	0.00848058	4.55504	5.23763e-06	0.0407747	0.00493431	8.26349	1.41472e-16	0.952779	0.0407747	0.00493431	4.72844e-14	37	13	111210121	13	110008122	R			NA	NA	RAB20	NM_017817	Body	chr13:111213589-111214477	N_Shelf			NA				NA
cg20730966	0.0506716	0.00705146	7.18597	6.67307e-13	0.0419275	0.0101377	4.1358	3.53726e-05	0.0478205	0.00578881	8.26085	1.4464e-16	0.778263	0.0478205	0.00578881	4.83071e-14	37	3	33095886	3	33070890	R		rs78739623	NA	NA	GLB1;GLB1;GLB1	NM_001079811;NM_001135602;NM_000404	Body;Body;Body					NA		3:33095700-33095990	Unclassified_Cell_type_specific	NA
cg00241281	-0.0517408	0.00738562	-7.00562	2.45895e-12	-0.0446588	0.0101259	-4.41035	1.03204e-05	-0.0492816	0.00596703	-8.25897	1.46934e-16	0.852445	-0.0492816	0.00596703	4.90101e-14	37	14	105779794	14	104850839	R			NA	NA	PACS2;PACS2	NM_015197;NM_001100913	TSS1500;TSS1500	chr14:105780339-105782027	N_Shore			NA	14:104850839-104851060			NA
cg26841425	0.0493535	0.00536525	9.19874	3.62174e-20	0.0114877	0.00674324	1.70359	0.0884583	0.0346748	0.00419845	8.25895	1.46965e-16	6.41416e-05	0.0346748	0.00419845	4.90101e-14	37	10	45958771	10	45278777	R			NA	NA	MARCH8;MARCH8;MARCH8	NM_001002265;NM_145021;NM_001002266	Body;Body;Body					NA	10:45278694-45278927			NA
cg01752594	0.055942	0.00759235	7.3682	1.72944e-13	0.0451565	0.011869	3.80457	0.000142048	0.0528102	0.00639575	8.25707	1.49291e-16	0.746028	0.0528102	0.00639575	4.97484e-14	37	13	50696070	13	49594071	R			NA	NA	DLEU2	NR_002612	Body	chr13:50697984-50702286	N_Shore			NA				NA
cg10231179	0.038052	0.00527441	7.21446	5.41504e-13	0.0367181	0.00914136	4.0167	5.90199e-05	0.0377189	0.0045685	8.25628	1.50278e-16	0.992044	0.0377189	0.0045685	5.00397e-14	37	8	142201784	8	142270966	F			NA	NA	DENND3	NM_014957	Body					NA	8:142270756-142271037			NA
cg16114380	0.0572735	0.00704879	8.12529	4.46281e-16	0.0289344	0.0111292	2.59987	0.00932589	0.04916	0.00595487	8.25543	1.51362e-16	0.0988812	0.04916	0.00595487	5.03632e-14	37	12	50606100	12	48892367	F			NA	NA	LIMA1;LIMA1;LIMA1	NM_001113546;NM_016357;NM_001113547	Body;Body;Body					TRUE		12:50605594-50606171	Unclassified_Cell_type_specific	NA
cg03107987	0.0378166	0.00520621	7.26375	3.765e-13	0.026675	0.00643668	4.14422	3.40978e-05	0.0334103	0.00404786	8.25381	1.53426e-16	0.404287	0.0334103	0.00404786	5.10117e-14	37	19	3481960	19	3432960	F			NA	NA	C19orf77	NM_001136503	TSS1500	chr19:3481782-3482048	Island			NA	19:3432576-3433036			TRUE
cg22992279	0.0414173	0.00705627	5.86957	4.36926e-09	0.0587102	0.00982741	5.97413	2.31322e-09	0.0472999	0.00573179	8.25221	1.55491e-16	0.360037	0.0472999	0.00573179	5.166e-14	37	4	26414901	4	26023999	R			NA	NA	RBPJ;RBPJ;RBPJ;RBPJ	NM_203284;NM_203283;NM_015874;NM_005349	Body;Body;Body;Body					TRUE				NA
cg17330176	0.0385476	0.00498212	7.7372	1.01633e-14	0.0231558	0.00683294	3.38885	0.000701858	0.0332051	0.00402565	8.24837	1.60569e-16	0.190814	0.0332051	0.00402565	5.33072e-14	37	4	2389058	4	2358856	F			NA	NA	ZFYVE28	NM_020972	Body					NA	4:2358852-2358959			NA
cg02839351	0.039107	0.0050556	7.7354	1.03082e-14	0.02256	0.00644718	3.49921	0.00046664	0.0328065	0.00397832	8.24632	1.63344e-16	0.130094	0.0328065	0.00397832	5.41882e-14	37	19	4475009	19	4426009	F			NA	NA	HDGF2;HDGF2	NM_032631;NM_001001520	Body;Body	chr19:4472119-4473123	S_Shore	low-CpG:4425823-4426286		NA				TRUE
cg18643199	0.0813287	0.0113639	7.15676	8.26044e-13	0.0549961	0.012555	4.38041	1.18456e-05	0.0694705	0.0084252	8.24556	1.64391e-16	0.298494	0.0694705	0.0084252	5.44947e-14	37	10	82363313	10	82353293	R			NA	NA	SH2D4B;SH2D4B	NM_207372;NM_001145719	Body;Body					NA	10:82353279-82353419			NA
cg02888894	0.042367	0.00583031	7.26668	3.68436e-13	0.0357325	0.00905873	3.94454	7.99531e-05	0.0404237	0.00490265	8.24529	1.64766e-16	0.827259	0.0404237	0.00490265	5.45787e-14	37	20	62660605	20	62131049	R			NA	NA	PRPF6	NM_012469	Body	chr20:62660961-62661352	N_Shore			NA				NA
cg13673960	0.05084	0.00841393	6.04236	1.51872e-09	0.0492114	0.00877073	5.61087	2.01312e-08	0.0500595	0.00607177	8.24464	1.6566e-16	0.991062	0.0500595	0.00607177	5.48338e-14	37	4	1742301	4	1712099	F	rs78738426		NA	NA	TACC3	NM_006342	Body					NA	4:1711977-1712304			NA
cg17706411	0.0568579	0.00749068	7.59048	3.18731e-14	0.0403289	0.011773	3.42556	0.000613542	0.0520947	0.00631989	8.24298	1.6798e-16	0.49581	0.0520947	0.00631989	5.55606e-14	37	6	109780058	6	109886751	F			NA	NA				chr6:109776194-109777645	S_Shelf			NA		6:109779916-109780385	Unclassified	NA
cg25954134	0.0598041	0.00783219	7.63569	2.24616e-14	0.0316856	0.00792417	3.9986	6.37184e-05	0.045909	0.00557043	8.24156	1.69982e-16	0.0413936	0.045909	0.00557043	5.6181e-14	37	2	178941694	2	178649940	R			NA	NA	PDE11A	NM_001077197	Body	chr2:178937595-178937907	S_Shelf			NA				NA
cg17479245	0.0392437	0.00517295	7.58633	3.29099e-14	0.0252365	0.00701267	3.5987	0.000319814	0.0343077	0.00416289	8.24131	1.70329e-16	0.274757	0.0343077	0.00416289	5.62539e-14	37	13	101328588	13	100126589	R			NA	NA	TMTC4;TMTC4	NM_032813;NM_001079669	TSS1500;TSS1500	chr13:101326329-101327723	S_Shore			NA				NA
cg27660627	0.0401815	0.0052911	7.59418	3.09749e-14	0.029028	0.00857409	3.38555	0.000710365	0.0371055	0.00450275	8.24063	1.71306e-16	0.541857	0.0371055	0.00450275	5.65349e-14	37	16	89461803	16	87989304	R			NA	NA	ANKRD11	NM_013275	5'UTR					TRUE	16:87989215-87989423			TRUE
[truncated: 4,283 more rows]
