# Supplementary material for: Epigenome-wide DNA methylation association study of CHIP provides insight into perturbed gene regulation
Source: Nat Commun. 2025 May 20;16:4678. doi: 10.1038/s41467-025-59333-w (PMC12092741; doi:10.1038/s41467-025-59333-w)
Supplement: Supplementary file 12 — Dataset 10 [file 41467_2025_59333_MOESM12_ESM.xlsx]

## Sheet: Supplementary Data 10
Row.names	Estimate	Std.Error	t.value	P	CHIP_N	FDR	Genome_Build	CHR	MAPINFO	Chromosome_36	Coordinate_36	Strand	Probe_SNPs	Probe_SNPs_10	Random_Loci	Methyl27_Loci	UCSC_RefGene_Name	UCSC_RefGene_Accession	UCSC_RefGene_Group	UCSC_CpG_Islands_Name	Relation_to_UCSC_CpG_Island	Phantom	DMR	Enhancer	HMM_Island	Regulatory_Feature_Name	Regulatory_Feature_Group	DHS
cg00004105	-0.0368669	0.00667711	-5.52138	3.69273e-08	21	3.35541e-06	37	10	100022608	10	100012598	F			NA	NA	LOXL4	NM_032211	Body					NA		10:100022326-100022665	Unclassified_Cell_type_specific	TRUE
cg00005619	0.0339992	0.00581352	5.84829	5.58107e-09	21	6.39992e-07	37	11	47608722	11	47565298	R			NA	NA	FAM180B	NM_001164379	Body	chr11:47611138-47612438	N_Shelf			NA				NA
cg00008971	-0.0247981	0.00451115	-5.49707	4.23274e-08	21	3.76842e-06	37	1	45966925	1	45739512	R			NA	NA	MMACHC;CCDC163P	NM_015506;NM_001102601	Body;TSS1500	chr1:45965586-45966049	S_Shore			NA				NA
cg00010654	-0.0471938	0.00816782	-5.77801	8.44892e-09	21	9.20738e-07	37	1	45476118	1	45248705	F			NA	NA	HECTD3	NM_024602	Body	chr1:45476225-45477022	N_Shore			NA				NA
cg00010853	-0.0773426	0.0115196	-6.71398	2.31187e-11	21	4.90035e-09	37	6	30653167	6	30761146	F			NA	NA	KIAA1949;KIAA1949	NM_001134870;NM_133471	Body;1stExon	chr6:30654392-30654934	N_Shore		RDMR	NA		6:30652289-30655443	Promoter_Associated	NA
cg00016968	-0.0286723	0.00535263	-5.35667	9.21121e-08	21	7.42759e-06	37	1	113250448	1	113051971	R			NA	TRUE	RHOC;RHOC;RHOC	NM_001042679;NM_175744;NM_001042678	TSS1500;TSS1500;TSS1500	chr1:113249342-113250198	S_Shore			NA				NA
cg00017842	-0.0470139	0.00821203	-5.725	1.15165e-08	21	1.20364e-06	37	2	119528421	2	119244891	R			NA	NA				chr2:119532065-119532315	N_Shelf			NA				NA
cg00020991	-0.0533254	0.00818367	-6.51607	8.61937e-11	21	1.58692e-08	37	4	169930429	4	170167004	R			NA	NA	CBR4	NM_032783	Body	chr4:169930790-169931607	N_Shore			NA				NA
cg00021275	0.0483675	0.00770313	6.27895	3.97508e-10	21	6.23047e-08	37	2	128142155	2	127858625	F			NA	NA				chr2:128145117-128145897	N_Shelf			NA				NA
cg00025211	-0.0392982	0.00652441	-6.02326	1.94827e-09	21	2.54049e-07	37	1	145588627	1	144299984	R			NA	NA	NUDT17	NM_001012758	Body	chr1:145589135-145589535	N_Shore			TRUE		1:145588157-145589967	Promoter_Associated	NA
cg00027637	0.0404434	0.006748	5.99339	2.33651e-09	21	2.98392e-07	37	1	226900521	1	224967144	F			NA	NA	ITPKB	NM_002221	Body					NA	1:224967129-224967281			NA
cg00035969	0.0168647	0.00309209	5.45414	5.37937e-08	21	4.64184e-06	37	1	112159097	1	111960620	R		rs76701185	NA	NA				chr1:112162204-112162837	N_Shelf			NA		1:112158673-112159344	Promoter_Associated	NA
cg00036732	-0.0559535	0.00659222	-8.4878	3.46539e-17	21	2.3603e-14	37	10	102767507	10	102757497	R			NA	NA	LZTS2	NM_032429	3'UTR	chr10:102766321-102766693	S_Shore			TRUE				NA
cg00038020	-0.066322	0.00902201	-7.35113	2.61088e-13	21	8.42969e-11	37	1	223575793	1	221642416	R			NA	NA								TRUE				TRUE
cg00040575	-0.0512382	0.006569	-7.8	8.85573e-15	21	3.94359e-12	37	22	18506180	22	16886180	R	rs13053861		NA	NA	MICAL3;MICAL3;MICAL3	NM_001122731;NM_015241;NM_001136004	5'UTR;5'UTR;5'UTR	chr22:18506419-18507412	N_Shore			NA				NA
cg00047052	-0.0372218	0.00655828	-5.67554	1.53387e-08	21	1.54485e-06	37	4	189578842	4	189815836	R			NA	NA				chr4:189580300-189580762	N_Shore			NA				NA
cg00048697	-0.036898	0.006616	-5.5771	2.69502e-08	21	2.54616e-06	37	4	56459255	4	56154012	R			NA	NA	PDCL2	NM_152401	TSS1500					NA				NA
cg00050654	-0.0303397	0.00526145	-5.76641	9.04369e-09	21	9.75905e-07	37	4	4576493	4	4627394	F		rs76663815	NA	NA				chr4:4577004-4577448	N_Shore			NA		4:4576325-4577962	Unclassified_Cell_type_specific	TRUE
cg00054774	-0.0546553	0.0100124	-5.45875	5.24319e-08	21	4.54292e-06	37	21	43373079	21	42246148	F			NA	NA	C2CD2	NM_015500	Body	chr21:43373135-43374062	N_Shore			NA		21:43372665-43373338	Unclassified_Cell_type_specific	NA
cg00056754	0.0372385	0.00608517	6.11954	1.07853e-09	21	1.51471e-07	37	1	167063958	1	165330582	R			NA	NA	DUSP27	NM_001080426	TSS200					TRUE				NA
cg00061031	-0.0424635	0.00678738	-6.25625	4.58871e-10	21	7.06215e-08	37	9	100744026	9	99783847	R			NA	NA	ANP32B	NM_006401	TSS1500	chr9:100744982-100747768	N_Shore		CDMR	NA				NA
cg00072689	0.0769784	0.014082	5.46643	5.02367e-08	21	4.37987e-06	37	17	46681111	17	44036110	R			NA	NA	LOC404266;LOC404266;HOXB6	NR_033204;NR_033201;NM_018952	Body;Body;5'UTR					NA	17:44036110-44036154			TRUE
cg00073460	-0.107888	0.0115372	-9.3513	1.7924e-20	21	2.06957e-17	37	6	149806502	6	149848195	F			NA	NA	ZC3H12D	NM_207360	TSS1500					NA		6:149805583-149806902	Promoter_Associated	NA
cg00073650	-0.0466568	0.00548348	-8.50861	2.91087e-17	21	2.0023e-14	37	16	88922166	16	87449667	F	rs77524365		NA	TRUE	GALNS;TRAPPC2L	NM_000512;NM_016209	Body;TSS1500	chr16:88922671-88923976	N_Shore			NA		16:88921039-88922169	Unclassified	NA
cg00080125	-0.0565581	0.00939461	-6.02027	1.98407e-09	21	2.57943e-07	37	17	59490613	17	56845395	F			NA	NA	C17orf82;C17orf82	NM_203425;NM_203425	3'UTR;1stExon	chr17:59488115-59490485	S_Shore			NA				NA
cg00086577	-0.0383144	0.00708151	-5.41048	6.85239e-08	21	5.74923e-06	37	6	32122894	6	32230872	F	rs62402749		NA	NA	PPT2;PPT2	NM_005155;NM_138717	Body;Body	chr6:32121829-32122529	S_Shore		RDMR	NA		6:32120376-32123743	Promoter_Associated	NA
cg00087884	-0.0434099	0.00609847	-7.11816	1.40515e-12	21	3.89163e-10	37	1	6525551	1	6448138	R			NA	NA	TNFRSF25;TNFRSF25;TNFRSF25;TNFRSF25;TNFRSF25;TNFRSF25	NM_148967;NM_003790;NM_148970;NM_001039664;NM_148966;NM_148965	Body;Body;Body;Body;Body;Body	chr1:6525996-6526228	N_Shore			TRUE				TRUE
cg00089451	-0.0461588	0.00806801	-5.72122	1.17727e-08	21	1.22619e-06	37	2	233468457	2	233176701	R		rs77526780	NA	NA				chr2:233470646-233471077	N_Shelf			NA				NA
cg00091633	-0.0688013	0.00940712	-7.31375	3.43209e-13	21	1.08147e-10	37	3	120170383	3	121653073	R			NA	NA	FSTL1	NM_007085	TSS1500	chr3:120169202-120170519	Island			NA	3:121651810-121653132			TRUE
cg00092400	0.0340404	0.00628655	5.4148	6.69086e-08	21	5.62635e-06	37	12	51788285	12	50074552	R			NA	NA				chr12:51785279-51785821	S_Shelf			TRUE		12:51787968-51788373	Unclassified_Cell_type_specific	TRUE
cg00093971	-0.0539159	0.00835723	-6.45141	1.31454e-10	21	2.31308e-08	37	3	51907586	3	51882626	R			NA	NA								NA				NA
cg00095333	-0.0224399	0.00414741	-5.41058	6.84874e-08	21	5.74716e-06	37	17	70172535	17	67684130	F			NA	NA								TRUE				NA
cg00101457	0.0353809	0.00657753	5.37906	8.14737e-08	21	6.65048e-06	37	10	11246612	10	11286618	F			NA	NA	CUGBP2;CUGBP2;CUGBP2;CUGBP2	NM_001025076;NM_006561;NM_001025077;NM_001083591	Body;Body;Body;Body					NA	10:11286561-11286775			NA
cg00102731	-0.0343224	0.00483904	-7.09281	1.68238e-12	21	4.59903e-10	37	20	2729245	20	2677245	R			NA	NA	EBF4	NM_001110514	Body	chr20:2729997-2730797	N_Shore			TRUE				NA
cg00105512	-0.0699917	0.0123686	-5.65882	1.68908e-08	21	1.68542e-06	37	16	77245845	16	75803346	F	rs755255		NA	NA	SYCE1L	NM_001129979	Body	chr16:77245944-77247013	N_Shore			NA		16:77245330-77247299	Promoter_Associated	TRUE
cg00109764	-0.0418731	0.00654725	-6.39552	1.88722e-10	21	3.21677e-08	37	3	43811308	3	43786312	R			NA	NA								TRUE		3:43810111-43811823	Unclassified	NA
cg00114132	-0.0360877	0.0066382	-5.43636	5.93783e-08	21	5.06604e-06	37	18	8657945	18	8647945	F			TRUE	NA				chr18:8659443-8659672	N_Shore			NA				NA
cg00116430	-0.0694947	0.0106284	-6.53856	7.43584e-11	21	1.39335e-08	37	1	94188268	1	93960856	F			NA	NA								TRUE				NA
cg00118507	-0.0416387	0.004916	-8.47004	4.02053e-17	21	2.72311e-14	37	1	113215934	1	113017457	F			NA	NA	MOV10;MOV10	NM_001130079;NM_020963	TSS1500;TSS1500	chr1:113217475-113218097	N_Shore			TRUE				NA
cg00122854	-0.102435	0.00759147	-13.4934	3.60224e-40	21	6.98759e-36	37	2	218898491	2	218606736	R			NA	NA				chr2:218898490-218898835	Island			NA				NA
cg00123104	0.0375038	0.00657329	5.70548	1.28991e-08	21	1.32896e-06	37	1	9884732	1	9807319	R			NA	NA	CLSTN1;CLSTN1	NM_014944;NM_001009566	TSS200;TSS200	chr1:9883011-9884667	S_Shore			NA	1:9805573-9807372			NA
cg00127150	-0.0588498	0.00743228	-7.91814	3.52429e-15	21	1.6905e-12	37	22	22862144	22	21192144	R			NA	NA	ZNF280B	NM_080764	5'UTR	chr22:22862623-22863220	N_Shore			NA				NA
cg00137611	-0.0384958	0.00703357	-5.47315	4.83869e-08	21	4.23788e-06	37	8	21644216	8	21700162	R			NA	NA	GFRA2;GFRA2;GFRA2	NM_001165038;NM_001165039;NM_001495	Body;Body;Body	chr8:21644908-21647845	N_Shore			NA				NA
cg00139947	0.0402677	0.00737681	5.45869	5.24485e-08	21	4.54342e-06	37	8	144403371	8	144474746	R			NA	NA	TOP1MT	NM_052963	Body	chr8:144403266-144403524	Island			NA	8:144474483-144477654			NA
cg00143364	-0.0620644	0.0102083	-6.07978	1.3783e-09	21	1.87807e-07	37	17	78605344	17	76219939	R			NA	NA	RPTOR;RPTOR	NM_001163034;NM_020761	Body;Body					TRUE				NA
cg00143376	-0.0732945	0.00707371	-10.3615	1.09995e-24	21	2.6671e-21	37	2	232394702	2	232102946	R			NA	TRUE	NMUR1	NM_006056	Body	chr2:232394763-232395337	N_Shore			NA				NA
cg00144673	-0.038208	0.00597308	-6.39671	1.87288e-10	21	3.19694e-08	37	6	31497557	6	31605536	F			NA	NA	MCCD1	NM_001011700	Body					TRUE				NA
cg00153395	0.0284167	0.00485985	5.84725	5.61565e-09	21	6.43197e-07	37	1	65327523	1	65100111	F			NA	NA	JAK1	NM_002227	Body					TRUE		1:65327163-65327812	Unclassified_Cell_type_specific	NA
cg00154846	-0.0611421	0.00596861	-10.2439	3.56343e-24	21	7.85491e-21	37	1	2130580	1	2120440	F			NA	NA	C1orf86	NM_001146310	Body	chr1:2126048-2126642	S_Shelf			NA		1:2130416-2132750	Unclassified	NA
cg00159289	-0.0475417	0.00825227	-5.76104	9.3324e-09	21	1.00133e-06	37	7	100844060	7	100630780	F			NA	NA	MOGAT3	NM_178176	1stExon	chr7:100845050-100845726	N_Shore			TRUE				TRUE
cg00161791	-0.0589484	0.00782915	-7.52935	6.96546e-14	21	2.56483e-11	37	21	45575014	21	44399442	F			NA	NA				chr21:45575451-45575833	N_Shore			NA	21:44399219-44399651	21:45574618-45576242	Promoter_Associated	TRUE
cg00166216	-0.0593924	0.0110119	-5.39348	7.52601e-08	21	6.21441e-06	37	3	194407860	3	195889149	R			NA	NA	FAM43A	NM_153690	1stExon	chr3:194406440-194409045	Island		DMR	NA	3:195887730-195890297			NA
cg00168942	0.0600998	0.0093801	6.40716	1.75072e-10	21	3.00967e-08	37	10	35894430	10	35934436	R			NA	TRUE	GJD4;GJD4	NM_153368;NM_153368	1stExon;5'UTR	chr10:35896518-35897461	N_Shelf			NA				NA
cg00174179	-0.0375768	0.00566926	-6.62816	4.10895e-11	21	8.15314e-09	37	3	49450293	3	49425297	R			NA	NA	RHOA;TCTA	NM_001664;NM_022171	TSS1500;Body	chr3:49448861-49449965	S_Shore		RDMR	NA		3:49450126-49450466	Promoter_Associated	NA
cg00178728	-0.039333	0.0061963	-6.34782	2.5638e-10	21	4.21604e-08	37	4	22516158	4	22125256	R			NA	NA	GPR125	NM_145290	Body	chr4:22516856-22518048	N_Shore			NA				NA
cg00178850	-0.0512114	0.00947326	-5.40589	7.02839e-08	21	5.8725e-06	37	1	236559675	1	234626298	F			NA	NA	EDARADD;EDARADD	NM_080738;NM_145861	Body;Body	chr1:236558459-236559336	S_Shore			NA	1:234626233-234626299			NA
cg00178928	-0.031359	0.00543081	-5.77427	8.63639e-09	21	9.38427e-07	37	2	233366275	2	233074519	R			NA	NA				chr2:233367780-233368577	N_Shore			TRUE				NA
cg00181061	-0.0420711	0.00427831	-9.83358	1.95718e-22	21	3.22834e-19	37	16	55671734	16	54229235	F			NA	NA								TRUE				NA
cg00187299	-0.0480122	0.00821553	-5.84408	5.72215e-09	21	6.54006e-07	37	10	72545473	10	72215479	F			NA	NA	C10orf27	NM_152710	TSS1500					NA				NA
cg00187692	-0.0243459	0.00393744	-6.18317	7.2618e-10	21	1.06104e-07	37	13	52199954	13	51097955	F			NA	NA	WDFY2	NM_052950	Body					TRUE				NA
cg00192882	0.0292421	0.00524673	5.57341	2.75208e-08	21	2.59603e-06	37	17	19291120	17	19231713	R			NA	NA	MFAP4	NM_002404	TSS1500					TRUE				TRUE
cg00197173	-0.0290579	0.00500349	-5.80754	7.1022e-09	21	7.90316e-07	37	6	44125647	6	44233625	R		rs885130	NA	NA	CAPN11	NM_007058	TSS1500					NA				NA
cg00199059	-0.0578729	0.00976427	-5.927	3.48849e-09	21	4.22e-07	37	20	45317219	20	44750626	R			NA	NA	TP53RK	NM_033550	Body	chr20:45317691-45318458	N_Shore			NA				NA
cg00199091	-0.0603078	0.0111311	-5.41794	6.57587e-08	21	5.53926e-06	37	6	42228954	6	42336932	F			NA	NA	TRERF1	NM_033502	Body	chr6:42227081-42227488	S_Shore			TRUE		6:42228422-42229662	Gene_Associated	TRUE
cg00202479	-0.0409852	0.00626219	-6.54487	7.13327e-11	21	1.34236e-08	37	6	31760383	6	31868362	R			NA	NA	VARS	NM_006295	Body	chr6:31763240-31763905	N_Shelf			NA		6:31758726-31760405	Gene_Associated	NA
cg00206490	0.0481561	0.00647856	7.43315	1.42661e-13	21	4.91568e-11	37	16	89469729	16	87997230	F			NA	NA	ANKRD11	NM_013275	5'UTR					TRUE	16:87997042-87997347	16:89469422-89469869	Unclassified_Cell_type_specific	NA
cg00210249	-0.0802029	0.0104799	-7.653	2.73747e-14	21	1.09532e-11	37	10	71135679	10	70805685	R			NA	NA	HK1;HK1;HK1;HK1;HK1	NM_033500;NM_000188;NM_033498;NM_033497;NM_033496	Body;Body;Body;Body;Body					TRUE				TRUE
cg00212786	-0.0275118	0.00491278	-5.60005	2.3651e-08	21	2.27164e-06	37	2	133171941	2	132888411	R			NA	NA				chr2:133173532-133174369	N_Shore			NA				NA
cg00214970	-0.0610826	0.0104976	-5.81874	6.64777e-09	21	7.46255e-07	37	2	229047701	2	228755945	R			NA	NA	SPHKAP;SPHKAP	NM_030623;NM_001142644	TSS1500;TSS1500	chr2:229045957-229046553	S_Shore			NA				NA
cg00218406	-0.0933633	0.015733	-5.93423	3.34016e-09	21	4.06068e-07	37	6	31431407	6	31539386	R		rs11557308	NA	NA	HCP5	NM_006674	3'UTR				DMR	NA		6:31430369-31431494	Promoter_Associated	NA
cg00218893	-0.0384597	0.00641814	-5.99234	2.35144e-09	21	2.99928e-07	37	17	73073239	17	70584834	R			NA	NA				chr17:73073313-73073941	N_Shore			NA		17:73073168-73074920	Promoter_Associated	NA
cg00229387	-0.0447607	0.00623315	-7.18107	8.96364e-13	21	2.61075e-10	37	6	43445942	6	43553920	F			NA	TRUE	TJAP1;TJAP1;TJAP1;TJAP1;TJAP1;TJAP1	NM_001146019;NM_080604;NM_001146020;NM_001146016;NR_027394;NM_001146018	5'UTR;5'UTR;5'UTR;5'UTR;Body;5'UTR					TRUE				NA
cg00231812	-0.0336821	0.00597887	-5.63352	1.95318e-08	21	1.91352e-06	37	18	14998120	18	14988120	R			NA	NA				chr18:14997380-15000542	Island			NA	18:14987381-14990542			NA
cg00232105	-0.0572168	0.00731223	-7.82481	7.30527e-15	21	3.30782e-12	37	14	100752338	14	99822091	F			NA	NA				chr14:100751672-100752339	Island			NA		14:100751296-100752955	Promoter_Associated	NA
cg00238353	-0.0811683	0.00877586	-9.24904	4.54805e-20	21	4.96749e-17	37	10	129785537	10	129675527	F			NA	NA	PTPRE	NM_006504	5'UTR					NA				NA
cg00241281	-0.0719867	0.00825878	-8.71639	4.99171e-18	21	3.94381e-15	37	14	105779794	14	104850839	R			NA	NA	PACS2;PACS2	NM_015197;NM_001100913	TSS1500;TSS1500	chr14:105780339-105782027	N_Shore			NA	14:104850839-104851060			NA
cg00242561	-0.0318667	0.00512833	-6.21385	5.99241e-10	21	8.91174e-08	37	12	56215013	12	54501280	F		rs77199828	NA	NA	DNAJC14	NM_032364	3'UTR	chr12:56211325-56211553	S_Shelf			NA				NA
cg00244308	-0.0525611	0.00982059	-5.35213	9.44284e-08	21	7.57909e-06	37	2	220253656	2	219961900	F			NA	NA	DNPEP	NM_012100	TSS1500	chr2:220252008-220252638	S_Shore			NA				NA
cg00244776	-0.0753441	0.00968671	-7.77809	1.04909e-14	21	4.59996e-12	37	6	30883192	6	30991171	F			NA	NA	VARS2;VARS2;VARS2	NM_020442;NM_001167733;NM_001167734	Body;5'UTR;Body	chr6:30881533-30882296	S_Shore			TRUE		6:30883023-30883686	Promoter_Associated	NA
cg00246121	-0.0423461	0.00658922	-6.42657	1.54429e-10	21	2.69098e-08	37	5	141030607	5	141010791	F	rs17287002		NA	NA	FCHSD1	NM_033449	Body	chr5:141030918-141031177	N_Shore			TRUE		5:141030576-141031373	Promoter_Associated	NA
cg00246969	-0.0920215	0.00833095	-11.0457	9.2818e-28	21	3.44855e-24	37	13	99159656	13	97957657	F			NA	NA	STK24;STK24	NM_003576;NM_001032296	Body;Body					TRUE				NA
cg00253564	-0.0597133	0.00543731	-10.9821	1.82325e-27	21	6.59836e-24	37	1	6552403	1	6474990	F			NA	NA	PLEKHG5;PLEKHG5;PLEKHG5	NM_198681;NM_001042663;NM_020631	Body;Body;TSS1500	chr1:6550083-6551115	S_Shore			NA				NA
cg00253681	-0.0230516	0.00393801	-5.85361	5.40775e-09	21	6.23213e-07	37	12	14996583	12	14887850	F			NA	NA	ART4	NM_021071	TSS200					NA				NA
cg00256485	0.0318944	0.00454378	7.01935	2.8258e-12	21	7.30863e-10	37	5	1494980	5	1547980	F			NA	NA	LPCAT1	NM_024830	Body	chr5:1494853-1495287	Island	high-CpG:1547978-1548032		NA	5:1547887-1548318	5:1494867-1495821	Unclassified	NA
cg00259834	0.0293363	0.00403961	7.26216	4.99467e-13	21	1.5205e-10	37	3	16553499	3	16528503	F			NA	NA	RFTN1	NM_015150	5'UTR	chr3:16554327-16555413	N_Shore		RDMR	NA		3:16553314-16554247	Promoter_Associated	NA
cg00262054	-0.0495393	0.0077927	-6.35714	2.41513e-10	21	3.99868e-08	37	17	27491416	17	24515542	F		rs77716447	NA	NA	MYO18A;MYO18A	NM_078471;NM_203318	Body;Body	chr17:27493203-27493880	N_Shore			NA				NA
cg00263248	-0.0686746	0.0106355	-6.45711	1.26667e-10	21	2.23941e-08	37	14	98444151	14	97513904	F			NA	NA	C14orf64	NR_015430	Body					NA		14:98444107-98445301	Unclassified_Cell_type_specific	NA
cg00273359	-0.0689339	0.0106328	-6.48313	1.06923e-10	21	1.92401e-08	37	7	3019314	7	2985840	F	rs28483164		NA	NA	CARD11	NM_032415	5'UTR					TRUE	7:2985786-2985929			NA
cg00274203	-0.0514025	0.00633455	-8.11463	7.40021e-16	21	4.01422e-13	37	12	56661537	12	54947804	R			NA	NA	COQ10A;COQ10A	NM_001099337;NM_144576	Body;Body	chr12:56660442-56661131	S_Shore			NA	12:54946738-54947805			NA
cg00284153	-0.0712076	0.0103254	-6.89635	6.65773e-12	21	1.59518e-09	37	10	135171713	10	135021703	R			NA	NA	C10orf125;C10orf125	NM_198472;NM_001098483	TSS200;TSS200	chr10:135170645-135171954	Island			NA	10:135020689-135021983	10:135170363-135172284	Promoter_Associated	NA
cg00285343	-0.0722054	0.00774247	-9.32589	2.26101e-20	21	2.57993e-17	37	7	41733356	7	41699881	F			NA	NA	LOC285954;LOC285954;INHBA	NR_027119;NR_027118;NM_002192	TSS200;TSS200;Body					NA		7:41732612-41733461	Unclassified	NA
cg00288957	-0.0642784	0.00865467	-7.42702	1.49278e-13	21	5.09087e-11	37	15	65203541	15	62990594	R			NA	NA	ANKDD1A	NM_182703	TSS1500	chr15:65203730-65204392	N_Shore			NA				TRUE
cg00293381	0.0274983	0.00468153	5.87379	4.79596e-09	21	5.59892e-07	37	12	121177413	12	119661796	R			NA	NA	ACADS	NM_000017	3'UTR	chr12:121177115-121177341	S_Shore			NA				NA
cg00299736	-0.0450849	0.00793932	-5.67868	1.50628e-08	21	1.52181e-06	37	11	60869969	11	60626545	F			NA	NA	CD5;CD5	NM_014207;NM_014207	5'UTR;1stExon			low-CpG:60626530-60626549		NA		11:60869464-60870416	Promoter_Associated_Cell_type_specific	NA
cg00303541	-0.10066	0.0162148	-6.20789	6.22091e-10	21	9.21729e-08	37	3	51741280	3	51716320	R			NA	NA	GRM2;GRM2	NM_000839;NM_001130063	5'UTR;5'UTR	chr3:51740740-51741413	Island			TRUE	3:51715881-51716416			NA
cg00308631	-0.0628642	0.00786714	-7.99073	1.98807e-15	21	1.00848e-12	37	20	3149249	20	3097249	R			NA	NA	ProSAPiP1	NM_014731	TSS200	chr20:3148649-3149060	S_Shore			TRUE		20:3148652-3149288	Unclassified_Cell_type_specific	TRUE
cg00308841	-0.0682931	0.0112592	-6.06555	1.50422e-09	21	2.02855e-07	37	5	90790737	5	90826493	F			NA	NA								TRUE				NA
cg00309945	0.050052	0.0072075	6.94444	4.77041e-12	21	1.1773e-09	37	1	22148926	1	22021513	R	rs3207899		NA	NA	LDLRAD2;HSPG2	NM_001013693;NM_005529	3'UTR;3'UTR	chr1:22149683-22149897	N_Shore			NA		1:22148878-22149203	Unclassified_Cell_type_specific	TRUE
cg00310412	-0.0604262	0.00668335	-9.04131	2.92947e-19	21	2.81873e-16	37	15	74724918	15	72511971	R			NA	NA	SEMA7A;SEMA7A;SEMA7A	NM_003612;NM_001146029;NM_001146030	Body;Body;5'UTR	chr15:74725323-74726487	N_Shore		CDMR	NA				NA
cg00311984	-0.0522912	0.00852586	-6.13325	9.90728e-10	21	1.4036e-07	37	8	145051668	8	145123656	R			NA	NA	PLEC1;PARP10	NM_000445;NM_032789	TSS1500;Body	chr8:145047293-145052305	Island			NA	8:145122197-145124253	8:145050892-145052157	Promoter_Associated	NA
cg00313685	0.0364687	0.00606109	6.01685	2.02589e-09	21	2.62547e-07	37	7	101468882	7	101255602	F			NA	NA	CUX1;CUX1;CUX1	NM_181500;NM_181552;NM_001913	Body;Body;Body					NA	7:101255362-101255603			NA
cg00314029	-0.038701	0.00702097	-5.5122	3.88832e-08	21	3.5075e-06	37	2	161348665	2	161056911	F			NA	NA	RBMS1;RBMS1	NM_002897;NM_016836	Body;Body	chr2:161349223-161350371	N_Shore		CDMR	NA				TRUE
cg00316222	-0.0444648	0.00801202	-5.54977	3.14642e-08	21	2.92364e-06	37	6	137817512	6	137859205	R			NA	NA				chr6:137818167-137819372	N_Shore			NA				NA
cg00321901	-0.0542161	0.00680366	-7.96867	2.36719e-15	21	1.18591e-12	37	8	10512459	8	10549869	R			NA	NA	RP1L1;RP1L1	NM_178857;NM_178857	1stExon;5'UTR					NA				TRUE
cg00322618	-0.0454702	0.00738749	-6.15502	8.6544e-10	21	1.2417e-07	37	5	2759441	5	2812441	R			NA	NA				chr5:2748368-2757024	S_Shelf			NA				NA
cg00324097	-0.0350595	0.00623044	-5.62713	2.02598e-08	21	1.97685e-06	37	17	75446549	17	72958144	F			NA	NA	SEPT9;SEPT9;SEPT9;SEPT9;SEPT9;SEPT9	NM_001113496;NM_001113492;NM_001113493;NM_001113491;NM_006640;NM_001113494	TSS200;Body;Body;Body;Body;Body	chr17:75447477-75447821	N_Shore			NA				NA
cg00325968	-0.0910591	0.0143743	-6.33485	2.78536e-10	21	4.53883e-08	37	8	139977703	8	140046885	R			NA	NA								TRUE				NA
cg00328058	-0.0421884	0.00788233	-5.35228	9.43544e-08	21	7.5744e-06	37	1	901062	1	890925	F			NA	NA	PLEKHN1;KLHL17;PLEKHN1	NM_001160184;NM_198317;NM_032129	TSS1500;3'UTR;TSS1500	chr1:894313-902654	Island			NA	1:890608-890926			NA
cg00328729	-0.0593365	0.00605695	-9.79643	2.79202e-22	21	4.49829e-19	37	11	45231175	11	45187751	R			NA	NA	PRDM11	NM_020229	Body	chr11:45234222-45234428	N_Shelf			TRUE	11:45187602-45187903			TRUE
cg00335591	-0.0582445	0.00854334	-6.81753	1.14457e-11	21	2.5998e-09	37	7	1596260	7	1562786	R			NA	NA	TMEM184A	NM_001097620	TSS200					NA		7:1594906-1596387	Unclassified_Cell_type_specific	NA
cg00335744	-0.0692523	0.00983401	-7.04212	2.40746e-12	21	6.31489e-10	37	5	95298673	5	95324429	R			NA	NA	ELL2	NM_012081	TSS1500	chr5:95296368-95297438	S_Shore		RDMR	NA				NA
cg00339241	-0.0408924	0.00628412	-6.50726	9.13199e-11	21	1.67178e-08	37	15	41196012	15	38983304	F			NA	NA	VPS18	NM_020857	3'UTR					NA		15:41195941-41196597	Promoter_Associated	NA
cg00339319	-0.0331635	0.00549111	-6.03948	1.76459e-09	21	2.3336e-07	37	1	223899845	1	221966468	F			NA	NA	CAPN2;CAPN2	NM_001748;NM_001146068	TSS1500;Body	chr1:223899990-223900823	N_Shore			NA	1:221966417-221967441	1:223899584-223901223	Promoter_Associated	NA
cg00340855	-0.0684006	0.0108278	-6.31714	3.11864e-10	21	5.02786e-08	37	6	30458586	6	30566565	F		rs77275906	NA	NA	HLA-E	NM_005516	Body	chr6:30457369-30458175	S_Shore			NA				NA
cg00342358	-0.0626233	0.0116428	-5.3787	8.16313e-08	21	6.66222e-06	37	1	92350112	1	92122700	F			NA	NA	TGFBR3	NM_003243	5'UTR	chr1:92350913-92352085	N_Shore		RDMR	NA				NA
cg00342891	-0.0524541	0.00800833	-6.54995	6.89876e-11	21	1.30227e-08	37	1	113263764	1	113065287	F	rs34801696	rs75204751	NA	NA	FAM19A3;FAM19A3	NM_182759;NM_001004440	5'UTR;5'UTR	chr1:113265573-113265787	N_Shore			NA				NA
cg00344380	-0.0400817	0.00477983	-8.3856	8.11612e-17	21	5.276e-14	37	4	42155519	4	41850276	F	rs6843424		NA	NA	BEND4;BEND4	NM_207406;NM_001159547	TSS1500;TSS1500	chr4:42152766-42154984	S_Shore			NA				NA
cg00345862	-0.0483517	0.00642804	-7.52199	7.36033e-14	21	2.69591e-11	37	13	53313845	13	52211846	R			NA	NA	LECT1;LECT1;LECT1;LECT1	NM_001011705;NM_007015;NM_007015;NM_001011705	1stExon;5'UTR;1stExon;5'UTR	chr13:53313127-53314045	Island			NA	13:52210873-52211989	13:53312898-53313948	Unclassified	NA
cg00347584	-0.0445412	0.00706878	-6.30111	3.45353e-10	21	5.50011e-08	37	11	47283025	11	47239601	F		rs55993545	NA	NA	NR1H3;NR1H3;NR1H3	NM_005693;NM_001130102;NM_001130101	Body;Body;Body					NA	11:47239544-47239608			NA
cg00351443	-0.041863	0.00713926	-5.86377	5.09091e-09	21	5.90531e-07	37	10	105252720	10	105242710	R			NA	NA	NEURL	NM_004210	TSS1500	chr10:105253191-105254428	N_Shore			TRUE				TRUE
cg00352027	-0.0564731	0.00566156	-9.97482	5.01291e-23	21	8.9375e-20	37	10	71893159	10	71563165	F			NA	NA	AIFM2	NM_032797	TSS1500	chr10:71892092-71892802	S_Shore			NA				NA
cg00352031	-0.0625387	0.00902452	-6.92986	5.27878e-12	21	1.29159e-09	37	11	46298408	11	46254984	R			NA	NA	CREB3L1	NM_052854	TSS1500	chr11:46299544-46300216	N_Shore			NA				NA
cg00352780	-0.0537014	0.00949227	-5.65738	1.70309e-08	21	1.69766e-06	37	20	33544183	20	33007844	R			NA	NA	GSS	NM_000178	TSS1500	chr20:33543082-33543846	S_Shore			TRUE		20:33543031-33544467	Promoter_Associated	NA
cg00353330	-0.0549014	0.00859414	-6.38823	1.97798e-10	21	3.35626e-08	37	4	101715708	4	101934731	R			NA	NA								TRUE				NA
cg00354484	-0.0385075	0.00624256	-6.16854	7.95573e-10	21	1.14996e-07	37	2	114007283	2	113723753	R			NA	NA	PAX8;PAX8;LOC654433;PAX8;PAX8;PAX8;LOC440839	NM_003466;NM_013951;NR_015377;NM_013953;NM_013992;NM_013952;NR_029399	Body;Body;Body;Body;Body;Body;Body					NA		2:114005955-114007506	Unclassified	NA
cg00356361	-0.0750235	0.00788072	-9.51989	3.78343e-21	21	4.94546e-18	37	18	77286260	18	75387248	R			NA	NA	NFATC1;NFATC1;NFATC1;NFATC1	NM_006162;NM_172388;NM_172389;NM_172387	Body;Body;Body;Body	chr18:77286051-77286277	Island			NA	18:75386954-75387568	18:77286122-77287272	Unclassified_Cell_type_specific	TRUE
cg00356999	-0.0385774	0.00523669	-7.36676	2.32803e-13	21	7.61789e-11	37	2	234119529	2	233784268	R			NA	NA								TRUE				TRUE
cg00361992	-0.0384954	0.00701128	-5.4905	4.3915e-08	21	3.89048e-06	37	1	76079177	1	75851765	R			NA	NA				chr1:76080454-76080808	N_Shore			NA				NA
cg00364051	0.0317633	0.00501659	6.33166	2.84284e-10	21	4.62317e-08	37	6	33647861	6	33755839	R			NA	NA	ITPR3	NM_002224	Body					NA	6:33755654-33755898			NA
cg00374747	-0.0472033	0.00709091	-6.65687	3.39248e-11	21	6.8492e-09	37	11	2907930	11	2864506	F			NA	NA	CDKN1C;CDKN1C;CDKN1C	NM_000076;NM_001122631;NM_001122630	TSS1500;TSS1500;TSS1500	chr11:2905023-2907024	S_Shore			NA				NA
cg00376553	0.0550934	0.00794607	6.93341	5.15018e-12	21	1.26395e-09	37	7	100073281	7	99911217	R			NA	NA	TSC22D4	NM_030935	Body	chr7:100075303-100075551	N_Shelf			NA				NA
cg00379648	0.0465421	0.00559971	8.31152	1.49503e-16	21	9.29503e-14	37	12	106979451	12	105503581	R			NA	NA	RFX4	NM_213594	Body	chr12:106979429-106981086	Island			TRUE	12:105503560-105503613			NA
cg00387658	-0.0412614	0.00743231	-5.55163	3.1135e-08	21	2.89695e-06	37	20	54986793	20	54420200	F			NA	NA	CASS4;CASS4;CASS4;CASS4	NM_001164116;NM_001164114;NM_001164115;NM_020356	TSS1500;TSS1500;TSS1500;TSS1500					TRUE		20:54986738-54987675	Promoter_Associated_Cell_type_specific	NA
cg00391479	-0.0502667	0.00892171	-5.6342	1.94559e-08	21	1.90723e-06	37	19	1313527	19	1264527	F			NA	NA				chr19:1312787-1313528	Island			TRUE				NA
cg00391741	0.0362498	0.00629413	5.75931	9.42757e-09	21	1.00969e-06	37	3	127307227	3	128789917	R			NA	NA	TPRA1;TPRA1	NM_001142646;NM_001136053	5'UTR;5'UTR	chr3:127308568-127310132	N_Shore			NA				NA
cg00392257	-0.0302763	0.005193	-5.83021	6.21199e-09	21	7.02575e-07	37	1	156696747	1	154963371	R			NA	TRUE	ISG20L2	NM_030980	1stExon	chr1:156698111-156698916	N_Shore		RDMR	TRUE				NA
cg00393247	-0.0356595	0.00584082	-6.10522	1.17828e-09	21	1.63445e-07	37	1	36234276	1	36006863	F			NA	NA	CLSPN	NM_022111	Body	chr1:36234924-36235800	N_Shore			NA				NA
cg00399027	0.0410976	0.00650874	6.31422	3.17716e-10	21	5.112e-08	37	16	85676861	16	84234362	R			NA	NA	KIAA0182;KIAA0182	NM_001134473;NM_014615	5'UTR;Body	chr16:85674843-85675192	S_Shore			NA	16:84233793-84234460			NA
cg00404923	-0.0574	0.00803765	-7.14139	1.19075e-12	21	3.36118e-10	37	4	184882211	4	185119205	R			NA	NA	STOX2	NM_020225	Body					TRUE				NA
cg00406022	-0.106893	0.01328	-8.04915	1.24975e-15	21	6.5948e-13	37	6	31691696	6	31799675	F			NA	NA	C6orf25;C6orf25;C6orf25;C6orf25;C6orf25;C6orf25	NM_138274;NM_138273;NM_138275;NM_138272;NM_025260;NM_138277	Body;Body;Body;Body;Body;Body	chr6:31691425-31691718	Island			NA	6:31799014-31799936			NA
cg00408678	-0.0516673	0.00683269	-7.56178	5.4598e-14	21	2.05888e-11	37	6	36897641	6	37005619	R	rs11751310		NA	NA								TRUE				NA
cg00417323	-0.133666	0.0105404	-12.6813	8.21985e-36	21	8.66565e-32	37	18	29307959	18	27561957	R			NA	NA				chr18:29303960-29304254	S_Shelf			NA				NA
cg00426377	0.033239	0.00566804	5.86429	5.0751e-09	21	5.88935e-07	37	1	36785859	1	36558446	R		rs2358729	NA	NA	C1orf113;C1orf113	NM_024676;NM_001162530	Body;Body	chr1:36786500-36789402	N_Shore			NA				NA
cg00435064	-0.0809395	0.00898941	-9.00387	4.08116e-19	21	3.88068e-16	37	17	76374256	17	73885851	F	rs77365302		NA	NA	PGS1	NM_024419	TSS1500	chr17:76374443-76375201	N_Shore			NA		17:76374222-76375545	Promoter_Associated_Cell_type_specific	NA
cg00437411	-0.0399056	0.005183	-7.69933	1.92233e-14	21	7.9474e-12	37	15	59903968	15	57691260	R			NA	NA	GCNT3	NM_004751	TSS200					NA				NA
cg00443094	-0.0491171	0.00633884	-7.74859	1.31713e-14	21	5.6676e-12	37	4	1771149	4	1740947	R			NA	NA				chr4:1772006-1772265	N_Shore			TRUE				NA
cg00443981	-0.167921	0.00967725	-17.3522	6.06586e-64	21	5.88325e-59	37	17	58499679	17	55854461	F			NA	NA	C17orf64	NM_181707	TSS200	chr17:58498711-58499332	S_Shore			TRUE				NA
cg00444151	-0.0484339	0.00753902	-6.42443	1.56587e-10	21	2.72565e-08	37	17	33823619	17	30847732	F			NA	NA	SLFN12L	NM_001145027	Body					TRUE	17:30847631-30847806			NA
cg00444360	-0.0446655	0.00736756	-6.06246	1.53295e-09	21	2.06328e-07	37	11	88270612	11	87910260	F			NA	NA	GRM5;GRM5	NM_000842;NM_001143831	Body;Body					TRUE				NA
cg00451635	-0.0481171	0.00684065	-7.03399	2.54932e-12	21	6.65387e-10	37	16	10675030	16	10582531	R			NA	TRUE	EMP2	NM_001424	TSS1500	chr16:10673880-10674735	S_Shore			NA				NA
cg00461578	-0.033276	0.0060534	-5.49708	4.23254e-08	21	3.76842e-06	37	4	146819333	4	147038783	R			NA	NA	ZNF827	NM_178835	Body					TRUE				NA
cg00463732	0.0307691	0.00527991	5.82758	6.30939e-09	21	7.12393e-07	37	17	3704621	17	3651370	F			NA	NA	ITGAE	NM_002208	TSS200					NA				NA
cg00463859	-0.048052	0.0077114	-6.2313	5.37033e-10	21	8.07795e-08	37	1	23750101	1	23622688	R			NA	NA	TCEA3	NM_003196	Body	chr1:23750508-23751663	N_Shore			TRUE				NA
cg00464046	-0.0442607	0.0079498	-5.56753	2.8454e-08	21	2.67365e-06	37	7	134854551	7	134505091	R			NA	NA	C7orf49;C7orf49;C7orf49	NR_024185;NR_024186;NM_024033	Body;Body;5'UTR	chr7:134854975-134855696	N_Shore			NA				TRUE
cg00464927	0.0221281	0.00405668	5.45472	5.36202e-08	21	4.62934e-06	37	11	68139121	11	67895697	F	rs76295643		NA	NA	LRP5	NM_002335	Body					NA	11:67895608-67895937			NA
cg00466249	-0.0687394	0.00989156	-6.9493	4.61173e-12	21	1.14163e-09	37	17	79269884	17	76884479	R			NA	TRUE	SLC38A10;SLC38A10	NM_138570;NM_001037984	TSS1500;TSS1500	chr17:79268367-79269467	S_Shore			NA		17:79268946-79270216	Promoter_Associated	NA
cg00469897	-0.061963	0.00946192	-6.54867	6.9573e-11	21	1.31265e-08	37	7	47611829	7	47578354	F			NA	NA								TRUE	7:47578354-47578485			NA
cg00470051	-0.0849337	0.00663464	-12.8016	1.92408e-36	21	2.16995e-32	37	6	168683006	6	168425855	R			NA	NA				chr6:168684602-168684934	N_Shore			NA				NA
cg00472373	-0.0539048	0.0100289	-5.37492	8.33466e-08	21	6.7885e-06	37	3	9833414	3	9808414	R			NA	NA	ARPC4;TADA3;ARPC4;ARPC4;TADA3	NM_001024960;NM_133480;NM_005718;NM_001024959;NM_006354	TSS1500;5'UTR;TSS1500;TSS1500;5'UTR	chr3:9833992-9834985	N_Shore			NA				NA
cg00473749	-0.0683646	0.011942	-5.72472	1.15351e-08	21	1.20506e-06	37	7	63955932	7	63593367	F	rs73354080		NA	NA								NA	7:63593057-63593368			NA
cg00474218	-0.0658908	0.00798496	-8.25186	2.43637e-16	21	1.46227e-13	37	15	67143904	15	64930958	R			NA	NA								TRUE		15:67142865-67144635	Unclassified	NA
cg00476608	0.041367	0.00751707	5.50307	4.09275e-08	21	3.66059e-06	37	12	7044787	12	6915048	F			NA	NA	ATN1;ATN1	NM_001940;NM_001007026	Body;Body	chr12:7046237-7047257	N_Shore			NA				NA
cg00479885	-0.059151	0.00703958	-8.40262	7.04813e-17	21	4.61265e-14	37	X	134185269	X	134012935	F			NA	NA	FAM127B;FAM127B;FAM127B	NM_001078172;NM_001134321;NM_001078172	3'UTR;3'UTR;1stExon	chrX:134185563-134186337	N_Shore		RDMR	NA		X:134184939-134185988	Promoter_Associated	NA
cg00481644	0.062616	0.00747858	8.37271	9.02938e-17	21	5.83837e-14	37	15	89921158	15	87722162	F			NA	NA	LOC254559	NR_015411	TSS200	chr15:89920793-89922768	Island			NA	15:87721814-87723857	15:89921026-89921431	Unclassified_Cell_type_specific	NA
cg00485194	0.0533219	0.00742773	7.17876	9.1133e-13	21	2.64481e-10	37	3	21792684	3	21767688	F			NA	NA	ZNF385D;ZNF385D	NM_024697;NM_024697	1stExon;5'UTR					NA	3:21767504-21767970			NA
cg00492055	-0.119197	0.0177237	-6.72526	2.14257e-11	21	4.59132e-09	37	3	138312356	3	139795046	F	rs79248012		NA	NA	CEP70	NM_024491	5'UTR	chr3:138312980-138313342	N_Shore			NA				NA
cg00493617	-0.0656184	0.0107085	-6.12769	1.02547e-09	21	1.44605e-07	37	2	6141445	2	6058896	F			NA	NA								TRUE				NA
cg00501774	-0.0328761	0.00600608	-5.4738	4.82119e-08	21	4.22472e-06	37	9	125132660	9	124172481	F			NA	NA	PTGS1;PTGS1	NM_080591;NM_000962	TSS1500;TSS1500					NA		9:125132611-125132909	Unclassified_Cell_type_specific	NA
cg00502254	0.0578956	0.00702362	8.24299	2.61905e-16	21	1.55269e-13	37	1	12201600	1	12124187	F	rs11569948		NA	NA	TNFRSF8;TNFRSF8	NM_152942;NM_001243	Body;Body					NA				NA
cg00504285	0.0390284	0.00614084	6.35555	2.43994e-10	21	4.03287e-08	37	22	20019887	22	18399887	R			NA	NA	C22orf25;MIR185	NM_152906;NR_029706	5'UTR;TSS1500					NA		22:20019524-20019945	Unclassified_Cell_type_specific	NA
cg00504599	0.0659694	0.00614602	10.7337	2.46317e-26	21	7.6571e-23	37	17	79428036	17	77042631	F			NA	NA	BAHCC1	NM_001080519	Body	chr17:79427930-79429135	Island			NA	17:77042526-77043730			NA
cg00507154	-0.057823	0.0101811	-5.67945	1.49965e-08	21	1.51606e-06	37	19	50192739	19	54884551	F			NA	NA	C19orf76;C19orf76	NM_001101340;NM_001101340	1stExon;5'UTR	chr19:50192499-50192802	Island			NA	19:54884382-54886673	19:50192245-50194371	Promoter_Associated	NA
cg00509451	0.0367796	0.0058077	6.33291	2.82016e-10	21	4.59091e-08	37	11	64811775	11	64568351	F			NA	NA	SAC3D1	NM_013299	Body	chr11:64815040-64815722	N_Shelf			NA	11:64568338-64568486			NA
cg00512031	-0.0265832	0.00395646	-6.71895	2.23575e-11	21	4.75745e-09	37	4	5021976	4	5072877	R			NA	TRUE	CYTL1	NM_018659	TSS1500	chr4:5021003-5021329	S_Shore			NA				NA
cg00516678	-0.0471472	0.00545914	-8.63637	9.88945e-18	21	7.45859e-15	37	7	30950813	7	30917338	F	rs78810465		NA	NA	AQP1	NM_198098	TSS1500					NA				NA
cg00531137	-0.0600759	0.0112384	-5.34559	9.78648e-08	21	7.8277e-06	37	16	57643932	16	56201433	F	rs11865370		NA	NA								TRUE		16:57643436-57644235	Unclassified	NA
cg00539049	-0.0501118	0.00826315	-6.06449	1.51397e-09	21	2.04057e-07	37	2	149933534	2	149641780	F			NA	NA	LYPD6B	NM_177964	5'UTR					TRUE				NA
cg00541303	-0.0610479	0.0101419	-6.01938	1.99489e-09	21	2.58945e-07	37	1	208962374	1	207028997	F			NA	NA								TRUE				NA
cg00548098	-0.053536	0.00888352	-6.02644	1.91082e-09	21	2.49838e-07	37	16	11295667	16	11203168	R			NA	NA								TRUE				TRUE
cg00549412	-0.0769413	0.00909654	-8.4583	4.43471e-17	21	2.98281e-14	37	21	43933482	21	42806551	F			NA	NA	SLC37A1	NM_018964	5'UTR	chr21:43933589-43934832	N_Shore			NA	21:42806487-42807901	21:43933463-43934833	Promoter_Associated_Cell_type_specific	TRUE
cg00552892	-0.0650915	0.00890566	-7.309	3.55289e-13	21	1.11519e-10	37	2	220035927	2	219744171	F			NA	NA	SLC23A3;SLC23A3;SLC23A3	NM_001144890;NM_001144889;NM_144712	TSS1500;TSS1500;TSS1500					TRUE		2:220035844-220036206	Unclassified_Cell_type_specific	TRUE
cg00566320	-0.0370039	0.00578341	-6.39829	1.85383e-10	21	3.16888e-08	37	1	32172204	1	31944791	F			NA	NA				chr1:32169537-32169869	S_Shelf			NA				NA
cg00566982	-0.0600272	0.0078759	-7.62163	3.47409e-14	21	1.35977e-11	37	11	6590092	11	6546668	R			NA	NA	DNHD1	NM_144666	Body	chr11:6591960-6592795	N_Shore			NA		11:6589971-6590126	Unclassified_Cell_type_specific	TRUE
cg00568555	-0.0513922	0.00905871	-5.67324	1.55438e-08	21	1.56421e-06	37	19	35520846	19	40212686	R			NA	NA	SCN1B;SCN1B	NM_001037;NM_199037	TSS1500;TSS1500	chr19:35521162-35522051	N_Shore			NA				NA
cg00569091	0.0294583	0.00533047	5.5264	3.58993e-08	21	3.27532e-06	37	1	8424793	1	8347380	F	rs76273552		NA	NA	RERE;RERE;RERE	NM_001042682;NM_012102;NM_001042681	5'UTR;Body;Body					TRUE		1:8424698-8424876	Unclassified_Cell_type_specific	NA
cg00574412	-0.0530602	0.00645969	-8.21404	3.31489e-16	21	1.91832e-13	37	17	27892866	17	24916992	F	rs61204293		NA	NA	ABHD15	NM_198147	Body	chr17:27893086-27896078	N_Shore		RDMR	NA				NA
cg00575672	-0.0642476	0.0052591	-12.2165	2.00948e-33	21	1.49922e-29	37	4	100644171	4	100863194	R			NA	NA								TRUE				NA
cg00578039	-0.0431974	0.00751661	-5.74692	1.01353e-08	21	1.07527e-06	37	6	31691403	6	31799382	R			NA	NA	C6orf25;C6orf25;C6orf25;C6orf25;C6orf25;C6orf25	NM_138274;NM_138273;NM_138275;NM_138272;NM_025260;NM_138277	Body;Body;Body;Body;Body;Body	chr6:31691425-31691718	N_Shore			NA	6:31799014-31799936			NA
cg00586058	-0.0677626	0.00951154	-7.12425	1.3455e-12	21	3.74877e-10	37	1	18063105	1	17935692	R			NA	NA								TRUE				NA
cg00591660	-0.0608112	0.0087692	-6.93464	5.10649e-12	21	1.25513e-09	37	16	2478353	16	2418354	R			NA	NA	CCNF	NM_001761	TSS1500	chr16:2478686-2479968	N_Shore			NA				NA
cg00594191	-0.0701139	0.00850392	-8.24489	2.57879e-16	21	1.5307e-13	37	10	11755103	10	11795109	R			NA	NA								TRUE				NA
cg00597687	0.0692484	0.0100228	6.90909	6.09625e-12	21	1.47303e-09	37	1	63785003	1	63557591	R			NA	NA				chr1:63782394-63790471	Island			NA		1:63784939-63786144	Unclassified_Cell_type_specific	NA
cg00609227	-0.0377622	0.00530807	-7.11411	1.44623e-12	21	3.99174e-10	37	1	226307233	1	224373856	F			NA	NA				chr1:226308959-226310476	N_Shore			NA				NA
cg00615469	-0.050314	0.00613339	-8.20329	3.61699e-16	21	2.0709e-13	37	4	99580849	4	99799872	R			NA	NA	TSPAN5	NM_005723	TSS1500	chr4:99579142-99580160	S_Shore		CDMR	NA				NA
cg00625425	-0.0422184	0.00771563	-5.47181	4.87508e-08	21	4.26513e-06	37	1	62785512	1	62558100	R			NA	TRUE	KANK4	NM_181712	TSS1500	chr1:62784136-62785133	S_Shore			NA				NA
cg00627029	-0.0603664	0.010828	-5.57503	2.72683e-08	21	2.57371e-06	37	17	72322791	17	69834386	F			NA	NA	KIF19	NM_153209	Body	chr17:72321948-72322461	S_Shore		DMR	TRUE		17:72321555-72323231	Unclassified	TRUE
cg00634542	0.041337	0.00627211	6.5906	5.2736e-11	21	1.01849e-08	37	2	219254588	2	218962832	R			NA	NA	SLC11A1	NM_000578	Body	chr2:219255949-219256210	N_Shore			NA				NA
cg00636737	-0.0505937	0.00802739	-6.30262	3.42044e-10	21	5.45445e-08	37	20	62695569	20	62166013	R			NA	NA	TCEA2;TCEA2	NM_003195;NM_198723	Body;5'UTR	chr20:62693942-62695282	S_Shore			NA		20:62694020-62695720	Promoter_Associated	NA
cg00658151	-0.0679131	0.0108789	-6.24263	5.00047e-10	21	7.59701e-08	37	1	31368797	1	31141384	F	rs75214128		NA	NA	SDC3	NM_014654	Body					TRUE				NA
cg00659931	-0.0613281	0.00848135	-7.23093	6.26072e-13	21	1.87647e-10	37	15	102010125	15	99827648	R			NA	NA	PCSK6;PCSK6;PCSK6;PCSK6;PCSK6;PCSK6;PCSK6;PCSK6	NM_002570;NM_138320;NM_138319;NM_138324;NM_138323;NM_138325;NM_138322;NM_138321	Body;Body;Body;Body;Body;Body;Body;Body					NA	15:99827648-99827721			NA
cg00662002	-0.0464918	0.0065499	-7.09809	1.62056e-12	21	4.45009e-10	37	14	104314734	14	103384487	F			NA	NA	PPP1R13B	NM_015316	TSS1500	chr14:104313161-104314990	Island			NA	14:103382879-103384778			NA
cg00664406	-0.0747638	0.0128351	-5.82494	6.40873e-09	21	7.22264e-07	37	3	51740875	3	51715915	F			NA	NA	GRM2;GRM2	NM_000839;NM_001130063	TSS1500;TSS1500	chr3:51740740-51741413	Island			TRUE	3:51715881-51716416	3:51740394-51741198	Unclassified_Cell_type_specific	NA
cg00666845	0.0573908	0.00910272	6.30479	3.37364e-10	21	5.38348e-08	37	17	39943423	17	37196949	F			NA	NA	JUP;JUP	NM_002230;NM_021991	TSS1500;TSS1500	chr17:39942175-39943176	S_Shore			NA		17:39942020-39943538	Unclassified	NA
cg00668034	-0.0907213	0.0151783	-5.97703	2.58003e-09	21	3.25404e-07	37	1	28098848	1	27971435	F			NA	NA	STX12	NM_177424	TSS1500	chr1:28099628-28100031	N_Shore			NA		1:28098844-28100571	Promoter_Associated	NA
cg00675878	-0.0392315	0.00532275	-7.37052	2.26457e-13	21	7.43031e-11	37	22	23521267	22	21851267	F			NA	NA	BCR;BCR	NM_021574;NM_004327	TSS1500;TSS1500	chr22:23522550-23524465	N_Shore			NA				NA
cg00677334	-0.0682511	0.00784008	-8.7054	5.48503e-18	21	4.29025e-15	37	16	68765982	16	67323483	F		rs73557383	NA	NA								TRUE				TRUE
cg00687135	0.0708617	0.0118707	5.96944	2.70123e-09	21	3.38665e-07	37	3	21792991	3	21767995	R			NA	NA	ZNF385D	NM_024697	TSS200					NA				NA
cg00687714	-0.0739401	0.0104318	-7.08794	1.74151e-12	21	4.74461e-10	37	16	21272887	16	21180388	R			NA	NA	CRYM;CRYM	NM_001014444;NM_001888	Body;Body					TRUE				NA
cg00689213	-0.0706602	0.0105974	-6.66769	3.15549e-11	21	6.42961e-09	37	2	79366964	2	79220472	R			NA	NA	REG1P	NR_002714	TSS1500					NA				NA
cg00695112	-0.0427136	0.00743672	-5.74361	1.03329e-08	21	1.09313e-06	37	9	71862747	9	71052567	R			NA	NA	TJP2;TJP2;TJP2;TJP2;TJP2;TJP2	NM_001170414;NM_001170630;NM_001170415;NM_201629;NM_004817;NM_001170416	Body;Body;Body;Body;Body;Body	chr9:71862950-71863160	N_Shore			NA				NA
cg00695760	-0.0565468	0.00943679	-5.99216	2.35394e-09	21	3.00089e-07	37	1	201449404	1	199716027	R			NA	NA				chr1:201450880-201451105	N_Shore			NA		1:201449276-201450556	Unclassified	NA
cg00698982	-0.0333645	0.00474663	-7.0291	2.63867e-12	21	6.87597e-10	37	16	2728291	16	2668292	R			NA	NA				chr16:2732272-2732940	N_Shelf			NA				NA
cg00701706	-0.0512827	0.00895958	-5.72378	1.15982e-08	21	1.21062e-06	37	17	72931632	17	70443227	F			NA	NA	OTOP3	NM_178233	TSS1500	chr17:72931729-72932601	N_Shore			NA				TRUE
cg00706302	-0.0628334	0.00955322	-6.5772	5.7631e-11	21	1.10379e-08	37	2	113832957	2	113549428	F	rs13005572		NA	NA	IL1F10;IL1F10	NM_032556;NM_173161	3'UTR;3'UTR					NA				NA
cg00707380	-0.0367507	0.00590757	-6.22095	5.73148e-10	21	8.56804e-08	37	14	56808483	14	55878236	F			NA	NA								TRUE				NA
cg00716257	-0.0605323	0.00901714	-6.71303	2.32682e-11	21	4.92744e-09	37	14	75897417	14	74967170	R			NA	NA	JDP2;JDP2;JDP2;JDP2	NM_001135048;NM_130469;NM_001135047;NM_001135049	5'UTR;5'UTR;5'UTR;TSS1500	chr14:75894308-75895469	S_Shore			NA				TRUE
cg00718684	-0.0997437	0.0111595	-8.93798	7.29281e-19	21	6.6478e-16	37	6	31692026	6	31800005	R			NA	NA	C6orf25;C6orf25;C6orf25;C6orf25;C6orf25;C6orf25	NM_138274;NM_138273;NM_138275;NM_138272;NM_025260;NM_138277	Body;Body;Body;Body;Body;Body	chr6:31691425-31691718	S_Shore			NA				NA
cg00723017	-0.0680639	0.00780876	-8.71635	4.99331e-18	21	3.94381e-15	37	8	124953650	8	125022831	F			NA	NA	FER1L6	NM_001039112	5'UTR					NA				NA
cg00724839	-0.0465403	0.00751424	-6.19362	6.80244e-10	21	1.00025e-07	37	22	39240704	22	37570650	F	rs12628473		NA	NA	NPTXR	NM_014293	TSS1500	chr22:39239168-39240425	S_Shore			NA				NA
cg00725138	-0.0449973	0.00594682	-7.56661	5.26466e-14	21	1.99304e-11	37	22	19716556	22	18096556	R			NA	NA				chr22:19718227-19718751	N_Shore			NA		22:19716491-19716607	Unclassified_Cell_type_specific	NA
cg00728046	-0.0479592	0.00895597	-5.355	9.29587e-08	21	7.48342e-06	37	19	43569592	19	48261432	F	rs4803568	rs57874458	NA	NA	PSG2	NM_031246	3'UTR					NA				NA
cg00739471	-0.0473881	0.00833752	-5.68372	1.46308e-08	21	1.48496e-06	37	14	69415588	14	68485341	F			TRUE	NA	ACTN1;ACTN1;ACTN1	NM_001130004;NM_001102;NM_001130005	Body;Body;Body					NA				NA
cg00741992	-0.0368877	0.00537867	-6.85816	8.66312e-12	21	2.02368e-09	37	16	30432687	16	30340188	F			NA	NA				chr16:30428870-30429799	S_Shelf			NA				NA
cg00747849	-0.0425449	0.00689428	-6.17103	7.83289e-10	21	1.13491e-07	37	22	19165386	22	17545386	R			NA	TRUE	SLC25A1	NM_005984	Body	chr22:19165061-19166816	Island			NA	22:17545101-17546816			NA
cg00753885	-0.0355497	0.00581761	-6.11072	1.13899e-09	21	1.58677e-07	37	12	57401797	12	55688064	R			NA	NA				chr12:57399868-57400226	S_Shore			TRUE				NA
cg00754617	-0.0359933	0.006339	-5.67808	1.51153e-08	21	1.52584e-06	37	19	49109288	19	53801100	R			NA	TRUE	FAM83E;SPACA4	NM_017708;NM_133498	Body;TSS1500	chr19:49106882-49107178	S_Shelf			NA				NA
cg00773060	-0.04702	0.00704585	-6.67343	3.03636e-11	21	6.21036e-09	37	1	235587038	1	233653661	R			NA	NA	TBCE;TBCE	NM_001079515;NM_003193	Body;Body					TRUE	1:233653607-233653755			NA
cg00774088	-0.045544	0.00483325	-9.42307	9.27234e-21	21	1.13265e-17	37	15	26109245	15	23660338	R			NA	NA	ATP10A	NM_024490	TSS1500	chr15:26107503-26108818	S_Shore	high-CpG:23659329-23660339		NA	15:23660292-23660355			NA
cg00776080	-0.028141	0.00354287	-7.94301	2.89808e-15	21	1.41961e-12	37	12	53442322	12	51728589	R			NA	NA	TENC1;TENC1	NM_198316;NM_015319	5'UTR;TSS1500	chr12:53440579-53440840	S_Shore			TRUE		12:53441876-53443325	Promoter_Associated	NA
cg00776917	-0.0615746	0.00881278	-6.98697	3.54582e-12	21	9.00676e-10	37	14	30691759	14	29761510	R			NA	NA								TRUE		14:30691629-30691830	Unclassified_Cell_type_specific	NA
cg00779167	-0.0358814	0.00636968	-5.63315	1.95731e-08	21	1.91717e-06	37	1	109753001	1	109554524	F			NA	NA				chr1:109756442-109757098	N_Shelf			NA		1:109752869-109753021	Unclassified_Cell_type_specific	NA
cg00781658	0.0634891	0.0068965	9.20599	6.71205e-20	21	7.13815e-17	37	19	41805850	19	46497690	F			NA	NA	HNRNPUL1;HNRNPUL1	NM_007040;NM_144732	Body;Body					NA		19:41805727-41805963	Gene_Associated_Cell_type_specific	TRUE
cg00782645	-0.0611689	0.00789996	-7.74294	1.37567e-14	21	5.89336e-12	37	16	90115048	16	88642549	R			NA	NA	LOC100130015;LOC100130015	NR_027335;NR_027336	TSS1500;TSS1500	chr16:90118815-90119521	N_Shelf			NA	16:88642491-88642550	16:90114846-90115084	Unclassified_Cell_type_specific	NA
cg00785482	0.0316832	0.0055321	5.72715	1.1373e-08	21	1.19044e-06	37	1	208058986	1	206125609	R			NA	NA								TRUE		1:208057935-208059230	Promoter_Associated	NA
cg00795900	-0.0624882	0.0111608	-5.5989	2.38055e-08	21	2.28421e-06	37	16	2392201	16	2332202	R			NA	NA	ABCA17P;ABCA3	NR_003574;NM_001089	Body;TSS1500	chr16:2389706-2392164	S_Shore			NA				NA
cg00799387	0.0593481	0.00902241	6.57786	5.73788e-11	21	1.09978e-08	37	3	32827142	3	32802146	F	rs77662188		NA	NA				chr3:32822477-32823331	S_Shelf			NA	3:32802146-32802305			NA
cg00804043	-0.0279988	0.00504399	-5.55093	3.12586e-08	21	2.90732e-06	37	17	8771331	17	8712056	R			NA	NA	PIK3R6	NM_001010855	TSS1500					NA		17:8770894-8771344	Unclassified_Cell_type_specific	NA
cg00805193	0.0637499	0.00639946	9.96177	5.68961e-23	21	1.00699e-19	37	20	62609362	20	62079806	R			NA	NA	SAMD10	NM_080621	Body	chr20:62610126-62611163	N_Shore			NA		20:62608808-62609455	Promoter_Associated_Cell_type_specific	NA
cg00808132	-0.0278506	0.00425739	-6.54171	7.28356e-11	21	1.36799e-08	37	14	23511306	14	22581146	F			NA	NA	PSMB11	NM_001099780	TSS200					NA				NA
cg00808969	-0.0471753	0.00666745	-7.07547	1.90241e-12	21	5.1368e-10	37	11	77898785	11	77576433	R			NA	NA	USP35;KCTD21	NM_020798;NM_001029859	TSS1500;5'UTR	chr11:77899564-77899990	N_Shore			NA	11:77576433-77577869			NA
cg00815325	-0.0516061	0.00587339	-8.78643	2.7307e-18	21	2.29506e-15	37	19	5691899	19	5642899	R			NA	NA	LONP1	NM_004793	3'UTR	chr19:5690127-5692213	Island			TRUE	19:5642899-5643200			NA
cg00819142	0.0377727	0.00651054	5.80178	7.3472e-09	21	8.14216e-07	37	1	204074976	1	202341599	F			NA	NA	SOX13	NM_005686	5'UTR					TRUE				NA
cg00820311	0.0585607	0.00792326	7.39098	1.94798e-13	21	6.49257e-11	37	16	921351	16	861352	R			NA	NA	LMF1	NM_022773	Body	chr16:923303-923659	N_Shore			NA		16:921257-921480	Unclassified_Cell_type_specific	NA
cg00827893	-0.0581155	0.00696545	-8.34339	1.15021e-16	21	7.32971e-14	37	13	33162946	13	32060946	F			NA	NA	PDS5B	NM_015032	5'UTR	chr13:33161192-33161835	S_Shore		RDMR	NA				NA
cg00829369	-0.0367817	0.00492852	-7.46303	1.14285e-13	21	4.01901e-11	37	9	138880256	9	138020077	R			NA	NA				chr9:138881791-138882027	N_Shore			NA		9:138879883-138880376	Unclassified_Cell_type_specific	NA
cg00832329	0.0413298	0.00618715	6.67994	2.90675e-11	21	5.98058e-09	37	14	105860985	14	104932030	F			NA	NA	PACS2;PACS2	NM_015197;NM_001100913	Body;Body	chr14:105864480-105865465	N_Shelf			NA	14:104931961-104932031			NA
cg00848480	-0.0265608	0.00363282	-7.31134	3.49279e-13	21	1.09846e-10	37	7	592840	7	559366	F			NA	NA	PRKAR1B;PRKAR1B;PRKAR1B;PRKAR1B;PRKAR1B;PRKAR1B	NM_001164759;NM_001164762;NM_001164758;NM_001164760;NM_001164761;NM_002735	Body;Body;Body;Body;Body;Body	chr7:592620-593058	Island			NA	7:558777-559756			NA
cg00849365	-0.0506229	0.00896646	-5.64581	1.82024e-08	21	1.80037e-06	37	16	5074999	16	5015000	F			NA	NA	NAGPA	NM_016256	3'UTR					NA		16:5074936-5075885	Unclassified	TRUE
cg00850538	-0.0350715	0.00642207	-5.4611	5.17515e-08	21	4.48959e-06	37	2	36582038	2	36435542	F			NA	TRUE	CRIM1	NM_016441	TSS1500	chr2:36582397-36584260	N_Shore			NA				NA
cg00851518	0.078021	0.0139384	5.59754	2.39906e-08	21	2.2988e-06	37	1	27676652	1	27549239	F			NA	NA	SYTL1	NM_032872	Body	chr1:27675919-27678016	Island			TRUE	1:27548338-27550554	1:27675585-27676809	Gene_Associated_Cell_type_specific	NA
cg00856997	-0.0367856	0.00677284	-5.43134	6.10564e-08	21	5.18822e-06	37	4	2366103	4	2335901	R			NA	NA	ZFYVE28	NM_020972	Body	chr4:2366421-2367092	N_Shore			NA		4:2365586-2367224	Promoter_Associated_Cell_type_specific	NA
cg00866870	-0.035914	0.00599654	-5.98912	2.39773e-09	21	3.0487e-07	37	7	107579250	7	107366486	R			NA	NA	LAMB1	NM_002291	Body					TRUE				NA
cg00871371	0.0560907	0.00798594	7.02368	2.741e-12	21	7.12349e-10	37	17	75371476	17	72883071	R			NA	NA	SEPT9;SEPT9;SEPT9;SEPT9;SEPT9	NM_001113492;NM_001113493;NM_001113491;NM_006640;NM_001113494	5'UTR;Body;Body;Body;TSS1500	chr17:75368688-75370506	S_Shore		RDMR	TRUE				NA
cg00891541	0.0889337	0.0163417	5.44212	5.75106e-08	21	4.92837e-06	37	16	68481487	16	67038988	F			NA	TRUE	SMPD3	NM_018667	5'UTR	chr16:68480864-68482822	Island			TRUE	16:67038393-67039045	16:68481341-68481809	Unclassified_Cell_type_specific	NA
cg00893603	-0.0711054	0.0125417	-5.66953	1.58795e-08	21	1.59568e-06	37	13	26587011	13	25485011	R			NA	NA	ATP8A2	NM_016529	Body	chr13:26586287-26586761	S_Shore			NA		13:26586222-26587025	Unclassified_Cell_type_specific	NA
cg00908758	-0.0551983	0.00879367	-6.27705	4.02307e-10	21	6.29404e-08	37	1	84944699	1	84717287	F			NA	NA	RPF1	NM_025065	TSS1500	chr1:84944932-84945350	N_Shore			NA		1:84944693-84945564	Unclassified	NA
cg00920254	0.0596978	0.0089922	6.63884	3.82658e-11	21	7.6366e-09	37	6	44189984	6	44297962	R			NA	NA	SLC29A1;SLC29A1;SLC29A1;SLC29A1;SLC29A1	NM_001078174;NM_001078176;NM_001078175;NM_004955;NM_001078177	5'UTR;TSS1500;TSS1500;5'UTR;TSS1500	chr6:44191278-44191872	N_Shore			NA		6:44188980-44190112	Unclassified	TRUE
cg00920892	0.0407406	0.0053765	7.57753	4.84909e-14	21	1.84871e-11	37	8	37732224	8	37851382	R			NA	NA	RAB11FIP1;RAB11FIP1;RAB11FIP1	NM_025151;NM_001002233;NM_001002814	Body;TSS1500;Body					NA		8:37732151-37732415	Gene_Associated_Cell_type_specific	NA
cg00921350	-0.0432826	0.00627173	-6.90122	6.43757e-12	21	1.54742e-09	37	16	50701499	16	49259000	R			NA	NA	SNX20;SNX20	NM_153337;NM_001144972	3'UTR;3'UTR					NA		16:50698948-50701771	Promoter_Associated	NA
cg00932063	-0.095809	0.0121299	-7.89858	4.10856e-15	21	1.93817e-12	37	10	126234138	10	126224128	R			NA	NA	LHPP;LHPP	NM_022126;NM_001167880	Body;Body					NA	10:126224071-126224235	10:126233921-126234283	Unclassified_Cell_type_specific	NA
cg00933859	-0.0432132	0.0073666	-5.8661	5.02058e-09	21	5.83726e-07	37	7	33534876	7	33501401	F			NA	NA	BBS9;BBS9;BBS9;BBS9	NM_001033604;NM_014451;NM_198428;NM_001033605	Body;Body;Body;Body					TRUE				NA
cg00935108	0.0538762	0.00951884	5.65996	1.67803e-08	21	1.67543e-06	37	16	129562	16	69562	F	rs2308315	rs61753368	NA	NA	MPG;MPG;MPG	NM_001015054;NM_002434;NM_001015052	Body;Body;Body	chr16:127448-128631	S_Shore			NA	16:69430-69563			NA
cg00939347	-0.02352	0.00384715	-6.11363	1.11869e-09	21	1.56252e-07	37	10	652260	10	642260	F	rs79254704		NA	NA	DIP2C	NM_014974	Body	chr10:652259-652528	Island			TRUE	10:641910-642598			TRUE
cg00945810	-0.0829955	0.0117329	-7.07376	1.92547e-12	21	5.176e-10	37	7	814391	7	780917	F	rs7783647		NA	NA	HEATR2	NM_017802	Body	chr7:813627-814392	Island			NA	7:779302-780918	7:813984-814833	Gene_Associated	TRUE
cg00949386	-0.0513283	0.00793773	-6.46637	1.19262e-10	21	2.11621e-08	37	22	46326026	22	44704690	F	rs73175055		NA	NA	WNT7B	NM_058238	Body	chr22:46326912-46327254	N_Shore			NA				NA
cg00950244	-0.0495572	0.00707552	-7.00403	3.14639e-12	21	8.06493e-10	37	6	97344671	6	97451392	R		rs63751061	NA	NA	NDUFAF4	NM_014165	Body	chr6:97345266-97345973	N_Shore			NA				NA
cg00952050	-0.0558283	0.00979783	-5.69803	1.34686e-08	21	1.37971e-06	37	20	33585040	20	33048701	R			NA	NA	MYH7B	NM_020884	Body	chr20:33585039-33585450	Island			NA				NA
cg00962903	0.0424298	0.00723292	5.8662	5.01777e-09	21	5.83539e-07	37	3	168863028	3	170345722	R			NA	NA	MECOM;MECOM;MECOM;MECOM;MECOM;MECOM	NM_001163999;NM_004991;NM_001105077;NM_001164000;NM_001105078;NM_005241	5'UTR;Body;5'UTR;5'UTR;5'UTR;5'UTR	chr3:168864030-168864449	N_Shore			NA				NA
cg00968616	0.0446353	0.00713161	6.2588	4.51558e-10	21	6.97103e-08	37	17	55942898	17	53297897	R			NA	NA	CUEDC1	NM_017949	3'UTR	chr17:55939088-55939591	S_Shelf			NA				NA
cg00971110	-0.0276434	0.00416668	-6.63439	3.94202e-11	21	7.85727e-09	37	7	84814140	7	84652076	R			NA	NA				chr7:84814839-84816242	N_Shore			NA				NA
cg00975680	-0.0549107	0.00736651	-7.4541	1.22124e-13	21	4.26991e-11	37	1	229618011	1	227684634	F			NA	NA	NUP133	NM_018230	Body					NA		1:229617716-229618402	Gene_Associated	NA
cg00977403	-0.108203	0.0153943	-7.02879	2.64441e-12	21	6.88724e-10	37	16	1585720	16	1525721	F			NA	NA	IFT140;TMEM204	NM_014714;NM_024600	Body;Body	chr16:1587683-1587899	N_Shore			NA	16:1525554-1526049	16:1585000-1586420	Promoter_Associated_Cell_type_specific	NA
cg00978822	-0.0678211	0.0108153	-6.27087	4.18372e-10	21	6.51747e-08	37	5	54467244	5	54503001	F			NA	NA	MIR449B;MIR449A;CDC20B;CDC20B;CDC20B	NR_030387;NR_029960;NM_001145734;NM_152623;NM_001170402	TSS1500;TSS1500;Body;Body;Body	chr5:54468783-54469324	N_Shore			NA				NA
cg00981350	-0.0341772	0.00597358	-5.72138	1.17614e-08	21	1.22554e-06	37	16	88718818	16	87246319	F	rs8854		NA	NA	MVD;CYBA	NM_002461;NM_000101	3'UTR;TSS1500	chr16:88716989-88717606	S_Shore			NA				NA
cg00985983	-0.0300288	0.00476594	-6.3007	3.46251e-10	21	5.5126e-08	37	22	30728510	22	29058510	R			NA	NA	SF3A1;SF3A1	NM_005877;NM_001005409	3'UTR;3'UTR					NA				NA
cg00990690	-0.0816422	0.0141601	-5.76564	9.08467e-09	21	9.79455e-07	37	13	26302267	13	25200267	R			NA	NA	ATP8A2	NM_016529	Body					TRUE				NA
cg00991744	-0.0853668	0.0132409	-6.44721	1.3509e-10	21	2.37275e-08	37	12	41581484	12	39867751	R			NA	NA	PDZRN4	NM_001164595	TSS1500	chr12:41582155-41582975	N_Shore			NA				NA
cg00994250	-0.0418748	0.00612036	-6.84189	9.68693e-12	21	2.23805e-09	37	6	151087821	6	151129514	F			NA	NA	PLEKHG1	NM_001029884	Body					TRUE				NA
cg00999152	-0.0416673	0.00660174	-6.31156	3.23143e-10	21	5.18417e-08	37	2	72369887	2	72223395	F			NA	NA	CYP26B1	NM_019885	Body	chr2:72370296-72370682	N_Shore			TRUE				NA
cg01007201	-0.0349911	0.00552869	-6.329	2.89148e-10	21	4.69441e-08	37	12	8275205	12	8166472	F	rs80310286		NA	TRUE	CLEC4A;CLEC4A;CLEC4A;CLEC4A	NM_194450;NM_194447;NM_016184;NM_194448	TSS1500;TSS1500;TSS1500;TSS1500					NA				NA
cg01008405	0.0470362	0.0064359	7.30841	3.56827e-13	21	1.11857e-10	37	5	139039026	5	139019210	F			NA	NA	CXXC5	NM_016463	5'UTR	chr5:139040819-139041028	N_Shore	low-CpG:139019105-139019371		NA		5:139038834-139039153	Unclassified_Cell_type_specific	TRUE
cg01022250	-0.0549773	0.00673486	-8.16309	5.00825e-16	21	2.78525e-13	37	17	4685178	17	4631927	R			NA	NA	TM4SF5	NM_003963	Body	chr17:4685696-4686315	N_Shore			NA				NA
cg01022345	-0.0576301	0.00740667	-7.78084	1.02706e-14	21	4.5115e-12	37	14	101317819	14	100387572	F			NA	NA	MIR770;MEG3;MEG3;MEG3	NR_030528;NR_003531;NR_003530;NR_002766	TSS1500;Body;Body;Body					NA		14:101317248-101319039	Unclassified	TRUE
cg01024247	-0.0574871	0.00743217	-7.7349	1.46338e-14	21	6.21421e-12	37	7	5535740	7	5502266	F			NA	NA	MIR589;FBXL18	NR_030318;NM_024963	TSS200;Body	chr7:5534384-5534766	S_Shore			NA				NA
cg01025233	-0.0407665	0.00728608	-5.59512	2.4324e-08	21	2.32621e-06	37	5	72732060	5	72767816	F			NA	NA				chr5:72731821-72732061	Island		RDMR	TRUE	5:72767594-72768035			NA
cg01026796	-0.0499549	0.00688478	-7.25585	5.22838e-13	21	1.58567e-10	37	5	54602543	5	54638300	R			NA	NA	DHX29;SKIV2L2	NM_019030;NM_015360	Body;TSS1500	chr5:54603209-54603904	N_Shore		RDMR	NA				NA
cg01028796	-0.124413	0.00922941	-13.4801	4.26614e-40	21	7.95714e-36	37	9	95525261	9	94565082	F		rs79087898	NA	NA	BICD2;BICD2	NM_015250;NM_001003800	Body;Body	chr9:95526459-95527825	N_Shore			NA		9:95525053-95525403	Promoter_Associated	NA
cg01034396	-0.0403889	0.00418377	-9.6537	1.08107e-21	21	1.53293e-18	37	13	37494802	13	36392802	F			NA	NA	SMAD9;SMAD9	NM_001127217;NM_005905	TSS1500;TSS1500	chr13:37493896-37494752	S_Shore		CDMR	NA		13:37494681-37494947	Unclassified_Cell_type_specific	NA
cg01042100	-0.0432542	0.00634723	-6.81467	1.16722e-11	21	2.64382e-09	37	10	48391548	10	48011554	R			NA	NA	RBP3	NM_002900	TSS1500	chr10:48389019-48389375	S_Shelf			NA				NA
cg01042424	-0.0644222	0.00699654	-9.20772	6.60804e-20	21	7.04298e-17	37	6	28499391	6	28607370	R			NA	NA	GPX5;GPX5	NM_003996;NM_001509	Body;Body					TRUE				NA
cg01044409	-0.0320719	0.00563971	-5.68679	1.43732e-08	21	1.46097e-06	37	3	154041542	3	155524236	R			NA	NA	DHX36;DHX36	NM_020865;NM_001114397	Body;Body	chr3:154042004-154042376	N_Shore			NA		3:154041214-154042944	Promoter_Associated	NA
cg01048195	-0.0617992	0.0107518	-5.7478	1.00834e-08	21	1.07094e-06	37	11	76381236	11	76058884	F			NA	NA	LRRC32;LRRC32	NM_001128922;NM_005512	5'UTR;TSS200	chr11:76381449-76382295	N_Shore			NA		11:76381228-76382318	Unclassified	TRUE
cg01053714	-0.0446757	0.00771064	-5.79404	7.68995e-09	21	8.47744e-07	37	15	34631762	15	32419054	R			NA	NA	SLC12A6	NM_001042495	TSS1500	chr15:34629575-34630396	S_Shore			NA				NA
cg01062126	-0.0487522	0.00655253	-7.44021	1.3538e-13	21	4.69279e-11	37	16	104539	16	44539	F	rs76224996		NA	NA	SNRNP25;POLR3K	NM_024571;NM_016310	Body;TSS1500	chr16:103424-104190	S_Shore			NA				NA
cg01068823	-0.0471221	0.00872988	-5.39779	7.34922e-08	21	6.09959e-06	37	16	22012676	16	21920177	R			NA	NA	C16orf65	NM_173806	TSS1500					NA		16:22012172-22013052	Unclassified	TRUE
cg01068906	0.0417128	0.00725555	5.74909	1.0008e-08	21	1.0641e-06	37	16	50745944	16	49303445	R			NA	NA	NOD2	NM_022162	Body					NA				NA
cg01069451	-0.0328136	0.00571648	-5.74018	1.05419e-08	21	1.11305e-06	37	20	3210387	20	3158387	F			NA	NA	SLC4A11	NM_032034	Body	chr20:3211390-3211622	N_Shore			NA				NA
cg01069965	-0.0238324	0.00429383	-5.55037	3.13566e-08	21	2.91476e-06	37	20	48331548	20	47764955	R			NA	NA	B4GALT5	NM_004776	TSS1500	chr20:48329645-48330682	S_Shore			NA				NA
cg01075459	-0.0369721	0.00627452	-5.89241	4.2917e-09	21	5.07939e-07	37	16	12664318	16	12571819	F	rs79809067		NA	NA	SNX29	NM_001080530	3'UTR	chr16:12662362-12662677	S_Shore			NA				NA
cg01079060	-0.0594315	0.00861206	-6.90096	6.44905e-12	21	1.54901e-09	37	7	139437439	7	139083909	F	rs73158615		NA	NA	HIPK2;HIPK2	NM_001113239;NM_022740	Body;Body					TRUE				NA
cg01081083	-0.150199	0.00981744	-15.2992	1.10602e-50	21	4.87604e-46	37	22	25202766	22	23532766	R			NA	NA	SGSM1;SGSM1;SGSM1;SGSM1	NM_133454;NM_001098497;NM_001098498;NM_001039948	Body;Body;Body;Body	chr22:25201953-25202553	S_Shore			NA		22:25201730-25203019	Unclassified	NA
cg01082299	-0.0517279	0.00855446	-6.04689	1.68637e-09	21	2.23932e-07	37	6	31431969	6	31539948	R			NA	NA	HCP5	NM_006674	3'UTR					NA		6:31431776-31432134	Promoter_Associated	NA
cg01087775	-0.0719101	0.0111513	-6.44859	1.33877e-10	21	2.35401e-08	37	X	77042040	X	76928696	R			NA	NA	ATRX;ATRX	NM_138270;NM_000489	TSS1500;TSS1500	chrX:77041003-77041725	S_Shore			NA		X:77041384-77042298	Promoter_Associated_Cell_type_specific	NA
cg01089602	-0.0505428	0.00653024	-7.7398	1.40927e-14	21	6.01603e-12	37	13	113760101	13	112808102	F			NA	NA	F7;F7	NM_019616;NM_000131	TSS200;TSS200	chr13:113761566-113765534	N_Shore	low-CpG:112808102-112808105		NA				TRUE
cg01099825	0.0464725	0.00832907	5.57955	2.65777e-08	21	2.51685e-06	37	9	140166114	9	139285935	R			NA	NA	COBRA1	NM_015456	Body	chr9:140167199-140167452	N_Shore			NA		9:140165724-140166258	Unclassified_Cell_type_specific	NA
cg01101459	0.0557002	0.0102403	5.43933	5.84094e-08	21	4.99392e-06	37	1	234871477	1	232938100	F			NA	NA								NA	1:232938012-232938103			NA
cg01102073	0.079688	0.0095883	8.31096	1.50187e-16	21	9.32562e-14	37	3	128204813	3	129687503	R			NA	NA	GATA2;GATA2;GATA2	NM_001145661;NM_032638;NM_001145662	Body;Body;Body	chr3:128205495-128212274	N_Shore		RDMR	TRUE	3:129687477-129687618			NA
cg01102854	-0.0428271	0.00598419	-7.15671	1.06727e-12	21	3.05892e-10	37	11	63605717	11	63362293	F			NA	NA	MARK2;MARK2;MARK2;MARK2	NM_001039469;NM_001163297;NM_001163296;NM_004954	TSS1500;TSS1500;TSS1500;TSS1500	chr11:63606114-63607474	N_Shore			NA				NA
cg01103207	-0.0330111	0.00596083	-5.53801	3.36237e-08	21	3.09819e-06	37	7	47535640	7	47502165	F			NA	NA	TNS3	NM_022748	5'UTR					TRUE				NA
cg01105058	0.0202017	0.00323866	6.23768	5.15889e-10	21	7.79618e-08	37	13	102069132	13	100867133	R			NA	NA	NALCN	NM_052867	TSS1500	chr13:102068116-102069258	Island			NA	13:100866983-100867259			TRUE
cg01106909	-0.0302891	0.00480031	-6.30982	3.26744e-10	21	5.23123e-08	37	11	1778627	11	1735203	R			NA	NA	HCCA2;CTSD	NM_053005;NM_001909	Body;Body	chr11:1774588-1775040	S_Shelf			NA	11:1735072-1735213			NA
cg01108112	-0.0633195	0.00644344	-9.82698	2.08496e-22	21	3.41587e-19	37	9	139254189	9	138374010	R			NA	NA				chr9:139255523-139256012	N_Shore			NA				NA
cg01109279	-0.0770192	0.0140509	-5.48146	4.61939e-08	21	4.07155e-06	37	8	1920950	8	1908357	F	rs7813168		NA	NA	KBTBD11	NM_014867	TSS1500	chr8:1921559-1922872	N_Shore			NA				NA
cg01109535	-0.0408391	0.00661396	-6.17469	7.65649e-10	21	1.11301e-07	37	16	24856104	16	24763605	F			NA	NA	SLC5A11	NM_052944	TSS1500					NA				TRUE
cg01115058	-0.0447703	0.00780553	-5.73572	1.08195e-08	21	1.1389e-06	37	8	145733190	8	145703998	F	rs72697651		NA	NA	MFSD3	NM_138431	TSS1500	chr8:145733793-145735370	N_Shore			NA				NA
cg01115432	-0.0877173	0.00910193	-9.63722	1.26249e-21	21	1.75932e-18	37	7	158498647	7	158191408	F	rs13311367		NA	NA	NCAPG2	NM_017760	TSS1500	chr7:158497157-158498011	S_Shore			NA				NA
cg01127300	-0.0626078	0.011315	-5.53318	3.45531e-08	21	3.16638e-06	37	22	38614796	22	36944742	F			NA	NA				chr22:38610335-38610828	S_Shelf			TRUE		22:38614742-38614883	Unclassified_Cell_type_specific	TRUE
cg01133215	0.0517799	0.00665763	7.77753	1.05364e-14	21	4.61575e-12	37	6	45399681	6	45507659	F			NA	NA	RUNX2;RUNX2;RUNX2	NM_001015051;NM_001024630;NM_004348	Body;Body;Body					TRUE		6:45399581-45399731	Gene_Associated_Cell_type_specific	NA
cg01138448	-0.0770029	0.0107773	-7.14495	1.16085e-12	21	3.29019e-10	37	15	45028595	15	42815887	F			NA	NA	TRIM69;TRIM69;TRIM69;TRIM69	NM_080745;NM_182985;NM_182985;NM_080745	5'UTR;1stExon;5'UTR;1stExon					TRUE				NA
cg01139861	-0.0658741	0.0119989	-5.49002	4.4034e-08	21	3.8996e-06	37	7	50343298	7	50313844	F			NA	NA	IKZF1	NM_006060	TSS1500	chr7:50342895-50343456	Island			NA	7:50313154-50315024	7:50343113-50344886	Promoter_Associated	NA
cg01139880	-0.0515857	0.00713534	-7.22961	6.32074e-13	21	1.89329e-10	37	16	1545088	16	1485089	R			NA	NA	TELO2	NM_016111	Body	chr16:1543098-1544426	S_Shore			NA	16:1485089-1485174			NA
cg01141413	-0.0658419	0.00645446	-10.201	5.45699e-24	21	1.15561e-20	37	4	1764152	4	1733950	F			NA	NA				chr4:1765009-1765508	N_Shore			NA				NA
cg01145119	0.0469827	0.00740463	6.34504	2.60967e-10	21	4.28131e-08	37	8	144441955	8	144513330	F	rs9694798		NA	NA				chr8:144441870-144442438	Island			NA	8:144512982-144514223			NA
cg01146205	-0.0528805	0.00737571	-7.16954	9.73605e-13	21	2.80873e-10	37	15	75627681	15	73414734	F			NA	NA	COMMD4	NM_017828	TSS1500	chr15:75628250-75628677	N_Shore			NA				NA
cg01146943	-0.0516756	0.00552489	-9.35323	1.76105e-20	21	2.0431e-17	37	13	51416749	13	50314750	R			NA	NA	DLEU7	NM_198989	Body	chr13:51417371-51418149	N_Shore		RDMR	NA				NA
cg01147192	0.0162525	0.00301496	5.39062	7.64555e-08	21	6.30011e-06	37	11	69519199	11	69228380	R			NA	NA	FGF19	NM_005117	TSS200	chr11:69517840-69519929	Island			TRUE	11:69226837-69229223	11:69518846-69520307	Unclassified	NA
cg01147727	-0.0667358	0.00659917	-10.1128	1.30324e-23	21	2.60084e-20	37	14	105363015	14	104434060	R			NA	NA	KIAA0284;KIAA0284	NM_015005;NM_001112726	3'UTR;3'UTR	chr14:105359835-105360153	S_Shelf			NA		14:105362432-105363956	Unclassified	NA
cg01155497	0.0590196	0.00785391	7.51468	7.77468e-14	21	2.83269e-11	37	5	140203293	5	140183477	F			NA	NA	PCDHA2;PCDHA1;PCDHA1;PCDHA3;PCDHA4;PCDHA5;PCDHA5	NM_018905;NM_031411;NM_018900;NM_018906;NM_018907;NM_031501;NM_018908	Body;Body;Body;Body;Body;1stExon;1stExon	chr5:140202573-140203610	Island			NA	5:140182627-140183742			NA
cg01156392	-0.0306037	0.00566573	-5.40155	7.19865e-08	21	5.99116e-06	37	6	5850005	6	5795004	F			NA	NA				chr6:5851610-5851841	N_Shore			NA				NA
cg01160311	-0.0481841	0.00835044	-5.77024	8.84278e-09	21	9.57208e-07	37	17	42838541	17	40194067	R			NA	NA	ADAM11	NM_002390	Body	chr17:42836548-42836932	S_Shore			NA		17:42838471-42838566	Unclassified_Cell_type_specific	NA
cg01165142	-0.0422957	0.0075126	-5.62997	1.99334e-08	21	1.94853e-06	37	16	27367172	16	27274673	F			NA	NA	IL4R	NM_000418	Body					NA		16:27367040-27367302	Unclassified_Cell_type_specific	NA
cg01182455	0.0485595	0.00865763	5.60887	2.24904e-08	21	2.17055e-06	37	9	131313189	9	130353010	R			NA	NA				chr9:131314228-131315496	N_Shore			TRUE		9:131312649-131313255	Unclassified_Cell_type_specific	NA
cg01182865	-0.0541897	0.00922341	-5.87523	4.75513e-09	21	5.55393e-07	37	8	11559334	8	11596743	R			NA	NA				chr8:11559596-11562956	N_Shore			NA	8:11596317-11596744			NA
cg01185080	-0.0680756	0.0113892	-5.97721	2.57726e-09	21	3.25224e-07	37	15	90543813	15	88344817	F	rs62020558		NA	TRUE	ZNF710	NM_198526	TSS1500	chr15:90543410-90543835	Island			NA	15:88344415-88345165			NA
cg01185470	-0.0292775	0.00542362	-5.39814	7.33542e-08	21	6.09126e-06	37	9	134157096	9	133146917	F			NA	NA				chr9:134158160-134158682	N_Shore			NA				NA
cg01185754	-0.0734153	0.0104535	-7.02305	2.75326e-12	21	7.14387e-10	37	1	95006729	1	94779317	F			NA	TRUE	F3	NM_001993	Body	chr1:95006837-95008051	N_Shore		RDMR	NA	1:94779317-94780594			NA
cg01194538	-0.0516281	0.00742924	-6.94931	4.61149e-12	21	1.14163e-09	37	22	43043270	22	41373214	F			NA	NA	CYB5R3;CYB5R3;CYB5R3	NM_007326;NM_000398;NM_001129819	TSS1500;Body;TSS1500	chr22:43045009-43045679	N_Shore			NA		22:43043192-43043347	Unclassified_Cell_type_specific	NA
cg01198994	-0.0373724	0.00684235	-5.46192	5.15137e-08	21	4.47296e-06	37	1	1294629	1	1284492	F			NA	NA	MXRA8	NM_032348	TSS1500	chr1:1289707-1291126	S_Shelf			NA		1:1294379-1295103	Unclassified_Cell_type_specific	NA
cg01201215	-0.0501779	0.00716717	-7.00107	3.21243e-12	21	8.21656e-10	37	5	151137430	5	151117623	F			NA	NA	ATOX1	NM_004045	Body	chr5:151137992-151138418	N_Shore			NA				NA
cg01203948	-0.0454198	0.0074422	-6.10301	1.19453e-09	21	1.65227e-07	37	X	47076559	X	46961503	F			NA	NA	CDK16	NM_033018	TSS1500	chrX:47077163-47078637	N_Shore			TRUE				NA
cg01205011	-0.0551926	0.0101165	-5.45568	5.3337e-08	21	4.60818e-06	37	6	35262113	6	35370091	R			NA	NA	ZNF76	NM_003427	Body					NA		6:35261404-35263019	Unclassified	TRUE
cg01205584	-0.056481	0.00919391	-6.14331	9.30792e-10	21	1.32917e-07	37	1	226270724	1	224337347	R			NA	NA				chr1:226270723-226271841	Island			NA	1:224337329-224338464	1:226270482-226271884	Promoter_Associated	NA
cg01207684	-0.122096	0.0104548	-11.6784	9.31627e-31	21	4.62462e-27	37	16	4103167	16	4043168	R			NA	NA	ADCY9	NM_001116	Body					TRUE	16:4043135-4043227			TRUE
cg01208873	0.0407723	0.0068527	5.94981	3.04107e-09	21	3.75162e-07	37	1	15127769	1	15000356	F			NA	NA	KIAA1026;KIAA1026	NM_201628;NM_015209	Body;Body	chr1:15127583-15127869	Island			NA	1:15000176-15000444			NA
cg01212284	0.0622869	0.00769341	8.09614	8.58361e-16	21	4.62511e-13	37	3	182814959	3	184297653	R		rs71629974	NA	NA	MCCC1	NM_020166	Body	chr3:182816771-182817455	N_Shore			NA				NA
cg01213342	-0.0282789	0.00396573	-7.13081	1.28407e-12	21	3.60156e-10	37	7	66121172	7	65758607	F			NA	NA				chr7:66119075-66120404	S_Shore			NA				TRUE
cg01219924	0.0567928	0.00756321	7.50908	8.10698e-14	21	2.93832e-11	37	17	79004947	17	76619542	F	rs78484825		NA	NA	FLJ90757	NR_026857	Body	chr17:79006584-79006835	N_Shore			NA	17:76619363-76619705			NA
cg01220923	0.0343617	0.00604784	5.68164	1.48079e-08	21	1.49918e-06	37	22	21981360	22	20311360	F		rs73382309	NA	NA				chr22:21982786-21984484	N_Shore			NA				NA
cg01225698	0.0338653	0.0058798	5.7596	9.41163e-09	21	1.00821e-06	37	11	27742355	11	27698931	F			NA	NA	BDNF;BDNF;BDNF;BDNF;BDNF	NM_170731;NM_001143807;NM_001143805;NM_001143806;NM_170732	Body;TSS1500;TSS200;TSS200;TSS200	chr11:27743472-27744564	N_Shore			NA				TRUE
cg01229865	0.0429972	0.0066618	6.45429	1.2901e-10	21	2.27503e-08	37	13	113528751	13	112576752	R			NA	NA	ATP11A;ATP11A	NM_015205;NM_032189	Body;Body					NA	13:112576078-112576753	13:113528716-113529216	Unclassified	NA
cg01234517	-0.0359957	0.00474065	-7.59298	4.31509e-14	21	1.65816e-11	37	7	150021553	7	149652486	F	rs2373751		NA	NA	ACTR3C;LRRC61;LRRC61	NM_001164458;NM_023942;NM_001142928	TSS1500;5'UTR;5'UTR	chr7:150019950-150020752	S_Shore			TRUE		7:150019859-150021604	Promoter_Associated	NA
cg01245393	-0.0345701	0.0062002	-5.57564	2.71741e-08	21	2.56582e-06	37	12	108740289	12	107264419	R			NA	NA								TRUE				NA
cg01245776	-0.0691348	0.0110849	-6.23682	5.18686e-10	21	7.83356e-08	37	8	7813144	8	7850554	R			NA	NA	FAM66E	NR_027424	Body	chr8:7812520-7812938	S_Shore			NA				NA
cg01250563	-0.0702291	0.012368	-5.67827	1.50991e-08	21	1.52452e-06	37	15	24142935	15	21694028	R			NA	NA								NA	15:21693976-21694100			NA
cg01251360	-0.0844569	0.0129944	-6.49947	9.60923e-11	21	1.75253e-08	37	16	68772225	16	67329726	F			NA	NA	CDH1	NM_004360	Body	chr16:68771034-68772344	Island			NA	16:67328536-67329832	16:68770957-68772797	Unclassified	NA
cg01254977	-0.0474228	0.00853519	-5.55615	3.03484e-08	21	2.83135e-06	37	21	38336981	21	37258851	F			NA	NA	HLCS	NM_000411	5'UTR	chr21:38338384-38338904	N_Shore			NA				NA
cg01259782	-0.070414	0.0125673	-5.60297	2.32594e-08	21	2.23624e-06	37	16	21313973	16	21221474	R			NA	NA	CRYM;NCRNA00169	NM_001014444;NR_026675	5'UTR;Body	chr16:21312168-21313333	S_Shore			NA				NA
cg01263541	-0.0221367	0.00413561	-5.35271	9.41323e-08	21	7.56158e-06	37	19	34891190	19	39583030	F	rs3202337		NA	NA	GPI	NM_000175	3'UTR	chr19:34895152-34895812	N_Shelf			NA				NA
cg01264729	-0.0454136	0.00774213	-5.86577	5.03045e-09	21	5.84733e-07	37	16	14622974	16	14530475	R			NA	NA	PARN;PARN	NM_001134477;NM_002582	Body;Body					TRUE		16:14622697-14623846	Unclassified	TRUE
cg01266287	-0.0583806	0.00613586	-9.51466	3.97211e-21	21	5.15044e-18	37	16	66959833	16	65517334	F			NA	NA	RRAD;RRAD	NM_004165;NM_001128850	TSS1500;TSS1500	chr16:66958733-66959655	S_Shore			NA		16:66958594-66959989	Unclassified	TRUE
cg01270709	-0.0500994	0.00706927	-7.08692	1.75417e-12	21	4.77643e-10	37	11	57519364	11	57275940	F			NA	NA	BTBD18	NM_001145101	TSS200	chr11:57520333-57520753	N_Shore			TRUE		11:57519121-57519670	Unclassified	TRUE
cg01279378	-0.033273	0.00545941	-6.09462	1.25793e-09	21	1.73353e-07	37	15	40531871	15	38319163	F			NA	NA	PAK6;PAK6;PAK6	NM_001128628;NM_001128629;NM_020168	5'UTR;5'UTR;TSS200	chr15:40531244-40531589	S_Shore			TRUE				NA
cg01279538	-0.0544716	0.00754921	-7.21554	6.99594e-13	21	2.08267e-10	37	11	1025794	11	1015794	F			NA	NA	MUC6	NM_005961	Body	chr11:1024003-1024492	S_Shore			NA	11:1015733-1016063			NA
cg01281601	0.0403045	0.00718815	5.60708	2.2721e-08	21	2.18925e-06	37	16	15931190	16	15838691	F	rs74009457		NA	NA	MYH11;MYH11;MYH11;MYH11	NM_022844;NM_002474;NM_001040114;NM_001040113	Body;Body;Body;Body					NA				NA
cg01287476	-0.0515693	0.00916042	-5.62959	1.99775e-08	21	1.95166e-06	37	2	74875548	2	74729056	R			NA	NA	C2orf65	NM_138804	TSS1500	chr2:74875128-74875562	Island			NA	2:74728583-74729057			NA
cg01290153	-0.0579703	0.0105857	-5.47628	4.75499e-08	21	4.17135e-06	37	19	55987415	19	60679227	R			NA	NA	ZNF628	NM_033113	TSS1500	chr19:55987544-55988171	N_Shore			NA		19:55987349-55988816	Promoter_Associated	NA
cg01290904	-0.0548295	0.0098968	-5.54012	3.32258e-08	21	3.06735e-06	37	4	5708474	4	5759375	R			NA	NA	EVC2;EVC2	NM_001166136;NM_147127	5'UTR;Body	chr4:5709985-5710495	N_Shore			NA				NA
cg01293143	-0.0509448	0.00714465	-7.13048	1.28708e-12	21	3.60791e-10	37	20	62688326	20	62158770	R			NA	TRUE	TCEA2	NM_198723	TSS200	chr20:62688551-62688878	N_Shore			TRUE				NA
cg01295399	0.0487146	0.00821934	5.92682	3.49231e-09	21	4.22341e-07	37	10	50820278	10	50490284	R			NA	NA	SLC18A3;CHAT;CHAT;CHAT	NM_003055;NM_020986;NM_020984;NM_020985	1stExon;TSS1500;5'UTR;TSS1500	chr10:50817601-50820356	Island			TRUE	10:50487044-50490384			NA
cg01297808	0.0331172	0.00492436	6.72519	2.14348e-11	21	4.59132e-09	37	10	94180551	10	94170531	F			NA	NA				chr10:94180315-94180754	Island		DMR	TRUE	10:94170320-94170734			NA
cg01302656	0.0434621	0.00720915	6.02874	1.88417e-09	21	2.46552e-07	37	14	29254853	14	28324604	F			NA	NA	C14orf23	NR_026731	Body	chr14:29254365-29255069	Island			NA	14:28324117-28324805			NA
cg01303141	-0.0523714	0.00682283	-7.6759	2.29926e-14	21	9.29958e-12	37	17	77952109	17	75566704	F			NA	NA	TBC1D16	NM_019020	Body	chr17:77951845-77952291	Island			NA	17:75566095-75566886			NA
cg01305625	-0.11476	0.00584152	-19.6456	2.74271e-80	21	4.43358e-75	37	5	131593812	5	131621711	F			NA	TRUE	PDLIM4;PDLIM4	NM_003687;NM_001131027	Body;Body	chr5:131593039-131593813	Island			NA				TRUE
cg01309569	0.035767	0.00611064	5.85323	5.41988e-09	21	6.24313e-07	37	1	5950209	1	5872796	F			NA	NA	NPHP4	NM_015102	Body	chr1:5950824-5951029	N_Shore			NA				NA
cg01314574	-0.048655	0.00811353	-5.99678	2.28888e-09	21	2.92564e-07	37	21	46858801	21	45683229	R			NA	NA	COL18A1	NM_130445	Body	chr21:46859182-46860069	N_Shore			TRUE		21:46858633-46860571	Unclassified	NA
cg01316476	0.0668049	0.0123532	5.4079	6.95092e-08	21	5.81982e-06	37	7	25899194	7	25865719	R			NA	NA				chr7:25898237-25898771	S_Shore		RDMR	NA	7:25865621-25865743			NA
cg01328833	-0.0623711	0.00995416	-6.26583	4.31918e-10	21	6.7048e-08	37	19	4277322	19	4228322	R			NA	NA	SHD	NM_020209	TSS1500	chr19:4279042-4279809	N_Shore			NA				NA
cg01329309	-0.0432758	0.00779845	-5.54929	3.15492e-08	21	2.92966e-06	37	8	97504959	8	97574135	F			NA	NA	SDC2	NM_002998	TSS1500	chr8:97505747-97507607	N_Shore		CDMR	NA				NA
cg01335597	-0.0433192	0.00776629	-5.57785	2.68355e-08	21	2.53633e-06	37	19	1944192	19	1895192	R			NA	NA	CSNK1G2	NM_001319	5'UTR	chr19:1947721-1948042	N_Shelf			NA	19:1894657-1895579	19:1943987-1944204	Promoter_Associated	NA
cg01338864	-0.0652215	0.0106592	-6.11878	1.08357e-09	21	1.52091e-07	37	6	31691905	6	31799884	F			NA	NA	C6orf25;C6orf25;C6orf25;C6orf25;C6orf25;C6orf25	NM_138274;NM_138273;NM_138275;NM_138272;NM_025260;NM_138277	Body;Body;Body;Body;Body;Body	chr6:31691425-31691718	S_Shore			NA	6:31799014-31799936			NA
cg01341355	-0.0357953	0.00607821	-5.88911	4.37731e-09	21	5.16614e-07	37	6	31505493	6	31613472	F			NA	NA	BAT1;SNORD117;BAT1	NM_080598;NR_003140;NM_004640	Body;TSS1500;Body					NA				NA
cg01344420	-0.0504691	0.00693257	-7.28	4.38803e-13	21	1.35281e-10	37	10	44311298	10	43631304	F			NA	NA								TRUE				NA
cg01353907	-0.0427589	0.006128	-6.97763	3.78499e-12	21	9.53519e-10	37	12	131438283	12	130004236	F			NA	NA	GPR133	NM_198827	TSS200					NA				NA
cg01354782	-0.0408191	0.00691935	-5.89927	4.11935e-09	21	4.90828e-07	37	12	26522758	12	26414025	R			NA	NA	ITPR2	NM_002223	Body					TRUE				TRUE
cg01355392	-0.113015	0.0184577	-6.12291	1.05626e-09	21	1.48602e-07	37	20	62679255	20	62149699	R			NA	NA	SOX18	NM_018419	3'UTR	chr20:62679424-62680883	N_Shore			NA				NA
cg01362358	-0.0767011	0.0103983	-7.37628	2.17072e-13	21	7.13685e-11	37	17	58117360	17	55472142	F			NA	NA				chr17:58119752-58120428	N_Shelf			NA				NA
cg01364478	0.0207945	0.00303277	6.8566	8.75642e-12	21	2.04252e-09	37	1	170640331	1	168906955	F			NA	NA	PRRX1;PRRX1	NM_022716;NM_006902	Body;Body				DMR	NA		1:170640194-170641243	Unclassified_Cell_type_specific	NA
cg01368900	0.0325439	0.00597032	5.45094	5.47601e-08	21	4.716e-06	37	3	13113959	3	13088959	F	rs73813122		NA	NA	IQSEC1	NM_001134382	Body	chr3:13114627-13115245	N_Shore			NA		3:13113774-13114057	Unclassified	NA
cg01369895	-0.0237872	0.00380231	-6.25599	4.59643e-10	21	7.07179e-08	37	3	177182762	3	178665456	F			NA	NA								TRUE				NA
cg01373819	-0.0612461	0.0111856	-5.47546	4.77682e-08	21	4.18747e-06	37	15	91209329	15	89010333	F	rs12438266	rs79721712	NA	NA				chr15:91208319-91209026	S_Shore			NA		15:91208408-91209698	Unclassified_Cell_type_specific	NA
cg01377644	-0.0377571	0.00605586	-6.2348	5.25344e-10	21	7.92162e-08	37	17	7126609	17	7067333	F			NA	NA	ACADVL;ACADVL	NM_000018;NM_001033859	Body;Body	chr17:7123038-7123718	S_Shelf			NA				NA
cg01378158	-0.0923939	0.00670188	-13.7863	8.46773e-42	21	2.16127e-37	37	16	67312308	16	65869809	R			NA	NA	PLEKHG4;PLEKHG4;PLEKHG4;PLEKHG4;PLEKHG4;PLEKHG4	NM_001129731;NM_015432;NM_001129727;NM_001129728;NM_015432;NM_001129729	TSS1500;1stExon;5'UTR;TSS1500;5'UTR;TSS1500	chr16:67312896-67313731	N_Shore			TRUE				NA
cg01379344	0.0687689	0.00883678	7.78213	1.01688e-14	21	4.47084e-12	37	17	70609699	17	68121294	F			NA	NA								TRUE				NA
cg01386493	-0.0781256	0.0130814	-5.97228	2.65524e-09	21	3.33796e-07	37	8	37824529	8	37943686	R			NA	TRUE	ADRB3	NM_000025	TSS1500	chr8:37822486-37824008	S_Shore			NA		8:37824075-37824724	Unclassified	NA
cg01395261	0.0365629	0.00564431	6.47783	1.10683e-10	21	1.98505e-08	37	19	18260515	19	18121515	F			NA	NA	MAST3	NM_015016	Body	chr19:18260252-18260525	Island			NA	19:18121160-18121574			NA
cg01397521	-0.0493958	0.00549906	-8.98258	4.92512e-19	21	4.58431e-16	37	2	232546381	2	232254625	R			NA	NA				chr2:232545347-232546143	S_Shore			TRUE	2:232253394-232254882			NA
cg01397912	-0.0473433	0.00657515	-7.20034	7.80511e-13	21	2.30516e-10	37	19	55670288	19	60362100	R			NA	NA	C19orf51;TNNI3	NM_178837;NM_000363	3'UTR;TSS1500	chr19:55672023-55673212	N_Shore			NA				TRUE
cg01398709	-0.0549956	0.00777258	-7.07559	1.90071e-12	21	5.1368e-10	37	3	13918750	3	13893751	F		rs75106037	NA	NA	WNT7A	NM_004625	Body	chr3:13919939-13922335	N_Shore		RDMR	NA				NA
cg01399860	-0.0990775	0.00835491	-11.8586	1.2252e-31	21	7.24584e-28	37	9	136889061	9	135878882	F	rs71505264		NA	NA	NCRNA00094	NR_015427	TSS1500	chr9:136890463-136891448	N_Shore			NA				NA
cg01400822	-0.0465797	0.00592642	-7.85966	5.56985e-15	21	2.57492e-12	37	1	53067365	1	52839953	R			NA	NA	GPX7	NM_015696	TSS1500	chr1:53067880-53068608	N_Shore			NA				NA
cg01403596	-0.0472385	0.0078039	-6.05318	1.62267e-09	21	2.16423e-07	37	2	92045973	2	91409700	F	rs76989975	rs74562631	NA	NA								NA	2:91409379-91409864			NA
cg01405040	0.0356139	0.00520086	6.84769	9.30913e-12	21	2.16002e-09	37	2	176964137	2	176672383	R			NA	NA	HOXD12	NM_021193	TSS1500	chr2:176964062-176965509	Island		CDMR	TRUE	2:176672309-176673743			NA
cg01408363	-0.0229272	0.00374929	-6.11507	1.10876e-09	21	1.55043e-07	37	12	125033903	12	123599856	F	rs12423712		NA	NA								TRUE	12:123599624-123600303			TRUE
cg01412764	-0.0463805	0.00751385	-6.17267	7.75359e-10	21	1.12476e-07	37	20	61491699	20	60962144	F			NA	NA	TCFL5	NM_006602	Body	chr20:61492119-61493626	N_Shore			NA				NA
cg01413522	-0.048193	0.00850989	-5.66318	1.6472e-08	21	1.64839e-06	37	16	86519105	16	85076606	F			NA	NA								TRUE				NA
cg01414357	-0.0547919	0.010181	-5.38178	8.02657e-08	21	6.56292e-06	37	19	48282728	19	52974540	R			NA	NA	SEPW1	NM_003009	Body	chr19:48281585-48282351	S_Shore		CDMR	NA		19:48281314-48282745	Promoter_Associated	NA
cg01419727	-0.0427366	0.00646124	-6.61431	4.50579e-11	21	8.85721e-09	37	5	131438977	5	131466876	R			NA	NA								TRUE				TRUE
cg01420159	-0.0576104	0.00686125	-8.39649	7.41557e-17	21	4.84006e-14	37	16	85335889	16	83893390	F			NA	NA								TRUE	16:83893380-83893467			TRUE
cg01424901	-0.0418502	0.0071324	-5.86763	4.97535e-09	21	5.78884e-07	37	1	21948680	1	21821267	F			NA	NA	RAP1GAP;RAP1GAP;RAP1GAP	NM_001145658;NM_002885;NM_001145657	Body;5'UTR;5'UTR	chr1:21948674-21949263	Island			NA		1:21948527-21949685	Unclassified_Cell_type_specific	TRUE
cg01425188	-0.0621024	0.00896057	-6.93063	5.25066e-12	21	1.28536e-09	37	8	28479277	8	28535196	F			NA	NA				chr8:28479635-28480798	N_Shore			NA				NA
cg01433297	-0.0770883	0.00846144	-9.11054	1.5815e-19	21	1.5932e-16	37	20	4151816	20	4099816	R			NA	NA	SMOX;SMOX;SMOX;SMOX	NM_175839;NM_175841;NM_175840;NM_175842	5'UTR;5'UTR;5'UTR;5'UTR	chr20:4152866-4153398	N_Shore			TRUE				NA
cg01434025	-0.0525094	0.00946889	-5.54546	3.2239e-08	21	2.98591e-06	37	15	29395685	15	27182977	F			NA	NA	APBA2;APBA2	NM_001130414;NM_005503	Body;Body	chr15:29395641-29396290	Island			TRUE	15:27182934-27183908	15:29395628-29396589	Unclassified	TRUE
cg01439670	-0.0723757	0.00897229	-8.06658	1.08743e-15	21	5.80141e-13	37	11	76381165	11	76058813	R			NA	NA	LRRC32;LRRC32	NM_001128922;NM_005512	5'UTR;TSS200	chr11:76381449-76382295	N_Shore			NA				TRUE
cg01443318	-0.0376326	0.00667106	-5.64117	1.86932e-08	21	1.84029e-06	37	16	67466260	16	66023761	R			NA	NA	HSD11B2	NM_000196	Body	chr16:67464388-67465462	S_Shore			NA		16:67465852-67466435	Unclassified_Cell_type_specific	NA
cg01443467	0.0399517	0.00530007	7.53796	6.52996e-14	21	2.41917e-11	37	2	232333030	2	232041274	R			NA	NA				chr2:232328445-232330149	S_Shelf			NA				NA
cg01445100	0.0291663	0.00527719	5.52685	3.58067e-08	21	3.26767e-06	37	16	88103339	16	86660840	R			NA	NA	BANP;BANP	NM_017869;NM_079837	Body;Body	chr16:88101473-88101911	S_Shore			NA		16:88102934-88103350	Unclassified	NA
cg01446894	0.0972447	0.010136	9.59397	1.89471e-21	21	2.55943e-18	37	20	21688203	20	21636203	F			NA	NA	PAX1	NM_006192	Body	chr20:21689758-21690048	N_Shore			NA				NA
cg01447748	-0.0617564	0.010369	-5.95588	2.93174e-09	21	3.63502e-07	37	1	51985259	1	51757847	F			NA	NA	EPS15	NM_001981	TSS1500	chr1:51984547-51985216	S_Shore			NA		1:51984885-51985279	Promoter_Associated	NA
cg01455178	-0.0771247	0.00800002	-9.64057	1.22338e-21	21	1.71352e-18	37	1	205648187	1	203914810	F			NA	NA	SLC45A3	NM_033102	5'UTR	chr1:205648975-205649903	N_Shore			TRUE				NA
cg01467503	-0.0600836	0.0087477	-6.86851	8.06778e-12	21	1.89925e-09	37	1	16692150	1	16564737	F			NA	NA	C1orf144;C1orf144	NM_015609;NM_001114600	TSS1500;TSS1500	chr1:16693621-16694270	N_Shore			NA				NA
cg01470340	0.0326866	0.00528727	6.18214	7.30864e-10	21	1.06756e-07	37	10	73498766	10	73168772	F	rs12218621		NA	NA	C10orf105;CDH23	NM_001168390;NM_022124	TSS1500;Body					NA				NA
cg01475538	-0.0422896	0.00596139	-7.09393	1.66916e-12	21	4.56803e-10	37	11	14381234	11	14337810	F			NA	NA	RRAS2;RRAS2	NM_012250;NM_001102669	TSS1500;TSS1500	chr11:14379808-14380737	S_Shore		RDMR	NA				NA
cg01477133	-0.0318833	0.0055481	-5.7467	1.01482e-08	21	1.07641e-06	37	20	33878142	20	33341556	R			NA	NA	FAM83C	NM_178468	Body	chr20:33879904-33880215	N_Shore			NA				NA
cg01486610	-0.0758562	0.0114816	-6.60676	4.7376e-11	21	9.27072e-09	37	8	42749175	8	42868332	F	rs35576125		NA	NA	RNF170;RNF170;RNF170;RNF170;RNF170;RNF170	NM_001160223;NR_027668;NM_001160224;NM_030954;NM_001160225;NR_027669	5'UTR;Body;5'UTR;5'UTR;5'UTR;Body	chr8:42751212-42753132	N_Shelf		RDMR	NA				NA
cg01489441	0.0597319	0.00794241	7.52062	7.4363e-14	21	2.72167e-11	37	16	1764111	16	1704112	R			NA	NA	MAPK8IP3;MAPK8IP3	NM_001040439;NM_015133	Body;Body					TRUE	16:1704099-1704480			NA
cg01490733	-0.03523	0.00549113	-6.4158	1.65567e-10	21	2.86531e-08	37	1	2247066	1	2236926	R			NA	NA				chr1:2245714-2247086	Island			NA		1:2246625-2247403	Unclassified	NA
cg01497154	-0.0550185	0.0101561	-5.41727	6.60006e-08	21	5.55771e-06	37	20	3661910	20	3609910	R			NA	NA	ADAM33;ADAM33	NM_153202;NM_025220	Body;Body	chr20:3662310-3663187	N_Shore			NA				TRUE
cg01498829	0.0546858	0.00916914	5.96412	2.78956e-09	21	3.48478e-07	37	14	100608798	14	99678551	F		rs79850260	NA	NA	EVL	NM_016337	Body	chr14:100610406-100610691	N_Shore			NA		14:100608760-100608933	Unclassified	TRUE
cg01498832	0.0432289	0.00710903	6.08084	1.36936e-09	21	1.86693e-07	37	17	78682934	17	76297529	R			NA	NA	RPTOR;RPTOR	NM_001163034;NM_020761	Body;Body					NA	17:76297373-76297530			NA
cg01499988	-0.040087	0.0051098	-7.84511	6.23837e-15	21	2.85404e-12	37	9	35755346	9	35745346	F			NA	NA	MSMP	NM_001044264	TSS1500	chr9:35756948-35757339	N_Shore			NA				NA
cg01501551	0.0291012	0.00513474	5.66751	1.60654e-08	21	1.61101e-06	37	14	74100860	14	73170613	R			NA	NA				chr14:74100343-74101230	Island			TRUE	14:73170097-73170983	14:74099575-74101097	Unclassified	NA
cg01502244	-0.0446146	0.00615298	-7.2509	5.41911e-13	21	1.64044e-10	37	17	78188904	17	75803499	F			NA	NA	SGSH	NM_000199	Body	chr17:78188803-78189010	Island			NA	17:75802209-75803776			NA
cg01510388	-0.0712228	0.0128578	-5.53928	3.33842e-08	21	3.08021e-06	37	8	65711658	8	65874212	R			NA	NA	CYP7B1	NM_004820	TSS1500	chr8:65710990-65711722	Island			NA	8:65873457-65874401			NA
cg01511742	0.0248841	0.00426968	5.82808	6.29076e-09	21	7.10455e-07	37	3	71112437	3	71195127	R			NA	NA	FOXP1	NM_032682	Body	chr3:71113896-71114102	N_Shore			TRUE		3:71112179-71112898	Promoter_Associated_Cell_type_specific	NA
cg01512532	-0.0209272	0.00352589	-5.93528	3.31912e-09	21	4.03712e-07	37	17	79495039	17	77109634	R			NA	NA	FSCN2;FSCN2	NM_001077182;NM_012418	TSS1500;TSS1500	chr17:79495005-79496291	Island			NA	17:77109616-77110886	17:79494991-79495275	Unclassified_Cell_type_specific	TRUE
cg01517033	-0.0268708	0.00499765	-5.37669	8.25389e-08	21	6.73064e-06	37	20	44421751	20	43855158	R			NA	TRUE	WFDC3;DNTTIP1	NM_080614;NM_052951	TSS1500;Body	chr20:44420497-44420868	S_Shore			NA				NA
cg01521274	-0.0601494	0.00522442	-11.5131	5.84781e-30	21	2.65036e-26	37	14	71822452	14	70892205	F			NA	NA								TRUE				NA
cg01536682	-0.0602685	0.0104353	-5.77546	8.57627e-09	21	9.3294e-07	37	16	23570037	16	23477538	R		rs1811176	NA	NA	EARS2;EARS2;UBFD1	NM_001083614;NR_003501;NM_019116	TSS1500;TSS1500;Body	chr16:23568398-23569488	S_Shore			NA				NA
cg01541178	-0.0463351	0.00831249	-5.57415	2.74043e-08	21	2.58604e-06	37	13	95358498	13	94156499	R			NA	NA				chr13:95359641-95359874	N_Shore		CDMR	NA	13:94156477-94156542			NA
cg01541600	-0.0363299	0.00614209	-5.91492	3.75093e-09	21	4.50919e-07	37	16	87988715	16	86546216	R			NA	NA	BANP;BANP	NM_017869;NM_079837	5'UTR;5'UTR	chr16:87991287-87991596	N_Shelf			NA	16:86546040-86546415			NA
cg01542719	-0.0558842	0.00771174	-7.24664	5.58887e-13	21	1.68656e-10	37	3	154042778	3	155525472	F			NA	NA	DHX36;DHX36	NM_001114397;NM_020865	TSS1500;TSS1500	chr3:154042004-154042376	S_Shore			NA		3:154041214-154042944	Promoter_Associated	NA
cg01543603	0.0396101	0.00543131	7.29291	3.99492e-13	21	1.24507e-10	37	16	89469541	16	87997042	F	rs12929751		NA	NA	ANKRD11	NM_013275	5'UTR					TRUE	16:87997042-87997347	16:89469422-89469869	Unclassified_Cell_type_specific	NA
cg01548965	-0.0406061	0.00593759	-6.83881	9.89354e-12	21	2.28143e-09	37	11	73088618	11	72766266	R			NA	NA	RELT;RELT	NM_152222;NM_032871	5'UTR;5'UTR	chr11:73087229-73088294	S_Shore			NA		11:73088465-73088707	Promoter_Associated	NA
cg01554457	-0.0256052	0.00464133	-5.51678	3.78955e-08	21	3.42989e-06	37	1	151317204	1	149583828	F			NA	NA	RFX5;RFX5	NM_000449;NM_001025603	Body;Body	chr1:151319326-151319545	N_Shelf			NA				NA
cg01557798	-0.0571159	0.00962944	-5.93138	3.3979e-09	21	4.12054e-07	37	1	228400628	1	226467251	R			NA	NA	OBSCN;OBSCN	NM_052843;NM_001098623	Body;Body	chr1:228399471-228402037	Island			NA	1:226466095-226467390			NA
cg01558110	-0.0789577	0.00724758	-10.8943	4.60281e-27	21	1.62929e-23	37	22	50607681	22	48949808	R			NA	NA	PANX2;PANX2;PANX2	NM_001160300;NM_052839;NR_027691	TSS1500;TSS1500;TSS1500	chr22:50607823-50608040	N_Shore		RDMR	NA		22:50607471-50607682	Unclassified_Cell_type_specific	TRUE
cg01559259	-0.0723728	0.00748908	-9.66378	9.83084e-22	21	1.40633e-18	37	11	45687890	11	45644466	F			NA	NA	CHST1	NM_003654	TSS1500	chr11:45686160-45687495	S_Shore			NA				NA
cg01560871	-0.0587656	0.00712712	-8.24536	2.56902e-16	21	1.52677e-13	37	10	72545424	10	72215430	F			NA	TRUE	C10orf27	NM_152710	TSS1500					NA				NA
cg01561092	-0.0571545	0.00998831	-5.72215	1.17093e-08	21	1.22037e-06	37	16	50100815	16	48658316	F			NA	NA	HEATR3	NM_182922	Body	chr16:50099720-50100534	S_Shore			TRUE		16:50099583-50100966	Promoter_Associated	NA
cg01561259	0.079147	0.0109053	7.25768	5.15957e-13	21	1.56579e-10	37	17	78560781	17	76175376	F			NA	NA	RPTOR;RPTOR	NM_001163034;NM_020761	Body;Body					NA	17:76175073-76175558			NA
cg01561864	0.0435252	0.00664782	6.54729	7.02053e-11	21	1.3232e-08	37	7	2679067	7	2645593	R			NA	NA	TTYH3	NM_025250	Body					TRUE	7:2645553-2645805			NA
cg01562356	-0.0392266	0.00664471	-5.90344	4.01791e-09	21	4.80157e-07	37	20	32701112	20	32164773	F			NA	NA	EIF2S2	NM_003908	TSS1500	chr20:32699257-32700281	S_Shore			NA				NA
cg01566216	-0.0370823	0.00665887	-5.56886	2.82394e-08	21	2.65812e-06	37	1	31379146	1	31151733	R			NA	NA	SDC3	NM_014654	Body	chr1:31380844-31381078	N_Shore			TRUE				NA
cg01566745	-0.0309968	0.00543415	-5.70408	1.30045e-08	21	1.33839e-06	37	16	2741070	16	2681071	F			NA	NA	KCTD5	NM_018992	Body					NA	16:2680972-2681549			NA
cg01567482	-0.0500241	0.00550147	-9.09286	1.8518e-19	21	1.83271e-16	37	5	176784318	5	176716924	F			NA	TRUE	RGS14	NM_006480	TSS1500					NA				NA
cg01571928	-0.0544782	0.00856077	-6.36371	2.31554e-10	21	3.85616e-08	37	22	49639725	22	48025729	F	rs78026666		NA	NA				chr22:49637543-49637889	S_Shore			NA				NA
cg01572694	0.12259	0.00949231	12.9146	4.85914e-37	21	6.20113e-33	37	17	46657555	17	44012554	F			NA	NA	MIR10A	NR_029608	TSS1500	chr17:46658948-46660003	N_Shore		RDMR	NA	17:44012513-44012656			NA
cg01577604	-0.0319846	0.00542536	-5.8954	4.21589e-09	21	5.00731e-07	37	11	64109823	11	63866399	R			NA	NA	CCDC88B	NM_032251	Body	chr11:64109822-64110228	Island			TRUE	11:63866399-63866774	11:64106983-64111798	Promoter_Associated	NA
cg01577700	-0.0338148	0.00626898	-5.39398	7.50516e-08	21	6.20459e-06	37	22	24641314	22	22971314	F			NA	NA	GGT5;GGT5;GGT5	NM_004121;NM_001099782;NM_001099781	TSS1500;TSS1500;TSS1500					NA				TRUE
cg01577760	-0.0873814	0.015032	-5.81301	6.87663e-09	21	7.67858e-07	37	11	67776123	11	67532699	F			NA	NA	ALDH3B1;ALDH3B1	NM_001161473;NM_001161473	1stExon;5'UTR					NA				NA
cg01589860	-0.0726964	0.00943289	-7.70669	1.8169e-14	21	7.56962e-12	37	11	72433836	11	72111484	F			NA	NA	ARAP1;ARAP1;ARAP1	NM_001040118;NM_001135190;NM_015242	Body;TSS1500;TSS1500	chr11:72437676-72438005	N_Shelf			NA		11:72432591-72434003	Promoter_Associated	NA
cg01590439	-0.076336	0.0100806	-7.57254	5.03468e-14	21	1.91195e-11	37	8	143278608	8	143276515	R			NA	NA	NCRNA00051	NR_024378	TSS1500					NA				NA
cg01593969	-0.0325047	0.00566226	-5.74058	1.05175e-08	21	1.11072e-06	37	14	23851239	14	22921079	F			NA	NA	MYH6	NM_002471	3'UTR					NA				NA
cg01594949	-0.0511043	0.00819683	-6.23465	5.25827e-10	21	7.92413e-08	37	9	140197890	9	139317711	F			NA	NA	NRARP	NM_001004354	TSS1500	chr9:140195501-140197475	S_Shore			NA		9:140197669-140198896	Promoter_Associated	NA
cg01595397	-0.0854908	0.0118194	-7.23307	6.16491e-13	21	1.85004e-10	37	6	41887954	6	41995932	R			NA	NA	MED20;BYSL	NM_004275;NM_004053	Body;TSS1500	chr6:41888868-41889563	N_Shore			NA				NA
cg01599633	-0.0656614	0.00991255	-6.62408	4.22238e-11	21	8.35087e-09	37	17	65372452	17	62802914	R			NA	NA	PITPNC1;PITPNC1	NM_181671;NM_012417	TSS1500;TSS1500	chr17:65373224-65375131	N_Shore			NA				NA
cg01604946	-0.0701352	0.0110553	-6.34402	2.62683e-10	21	4.30364e-08	37	5	148398804	5	148378997	F			NA	NA	SH3TC2	NM_024577	Body					TRUE				NA
cg01612824	-0.0451831	0.00681604	-6.62894	4.08787e-11	21	8.11796e-09	37	14	56313920	14	55383673	F			NA	NA								TRUE				NA
cg01616745	-0.0449842	0.0073552	-6.11597	1.1026e-09	21	1.54361e-07	37	2	179149605	2	178857851	R			NA	NA	OSBPL6	NM_032523	5'UTR					NA				NA
cg01618988	-0.0949591	0.0105554	-8.99622	4.36662e-19	21	4.144e-16	37	20	61635995	20	61106440	F	rs11384226		NA	NA				chr20:61636171-61639055	N_Shore			NA		20:61635724-61636621	Unclassified_Cell_type_specific	NA
cg01633363	-0.044225	0.00723639	-6.11147	1.13367e-09	21	1.58083e-07	37	17	79140589	17	76755184	F			NA	NA	AATK;LOC388428	NM_001080395;NR_027255	TSS1500;Body	chr17:79139501-79140028	S_Shore			NA		17:79138916-79140697	Unclassified_Cell_type_specific	NA
cg01634664	-0.0477988	0.00885365	-5.39877	7.30967e-08	21	6.073e-06	37	14	91580142	14	90649895	F			NA	NA	C14orf159;C14orf159;C14orf159;C14orf159;C14orf159	NM_001102368;NM_024952;NM_001102369;NM_001102366;NM_001102367	TSS1500;TSS1500;TSS1500;TSS1500;TSS1500					NA				NA
cg01635346	-0.0597965	0.0109277	-5.47201	4.86954e-08	21	4.26182e-06	37	11	129344780	11	128849990	R			NA	NA								TRUE				NA
cg01640635	-0.0253349	0.00414217	-6.11632	1.10019e-09	21	1.54067e-07	37	22	38864868	22	37194814	R			NA	NA	KDELR3;KDELR3	NM_016657;NM_006855	Body;Body	chr22:38863881-38864263	S_Shore			TRUE		22:38863525-38865411	Unclassified	NA
cg01644611	-0.0941742	0.0156657	-6.01147	2.09328e-09	21	2.70918e-07	37	20	3052253	20	3000253	F			NA	NA	OXT	NM_000915	TSS200	chr20:3052097-3053103	Island			NA	20:3000147-3001103			NA
cg01649879	-0.0527344	0.00830738	-6.34789	2.56254e-10	21	4.2154e-08	37	13	112507773	13	111555774	F			NA	NA								TRUE	13:111555589-111555794			NA
cg01659184	-0.0502587	0.0071408	-7.03824	2.47415e-12	21	6.4786e-10	37	6	109127593	6	109234286	F			NA	NA								TRUE				NA
cg01662334	0.0293437	0.0052712	5.5668	2.85714e-08	21	2.68337e-06	37	7	27704065	7	27670590	R			NA	NA	HIBADH	NM_152740	TSS1500	chr7:27702220-27702851	S_Shore		CDMR	NA				NA
cg01671681	-0.074189	0.00936844	-7.91903	3.4997e-15	21	1.682e-12	37	3	155421735	3	156904429	F			NA	NA	PLCH1	NM_014996	5'UTR					TRUE				NA
cg01675153	-0.0329773	0.00570452	-5.78091	8.30649e-09	21	9.07051e-07	37	14	74083869	14	73153622	R		rs11846740	NA	NA	ACOT6;ACOT6	NM_001037162;NM_001037162	5'UTR;1stExon					NA				NA
cg01678833	-0.0531848	0.0083304	-6.38443	2.02701e-10	21	3.42985e-08	37	22	43547171	22	41877115	R			NA	NA	TSPO;TSPO	NM_000714;NM_007311	TSS1500;TSS1500	chr22:43547319-43548169	N_Shore			NA	22:41877115-41878096			NA
cg01695406	-0.0874885	0.0135229	-6.46966	1.16734e-10	21	2.07819e-08	37	19	55889276	19	60581088	R			NA	NA	TMEM190	NM_139172	Body	chr19:55889005-55889476	Island			TRUE	19:60580847-60581288			NA
cg01695994	-0.0728964	0.0069626	-10.4697	3.69158e-25	21	9.62485e-22	37	17	80246403	17	77839692	R			NA	NA				chr17:80250226-80251057	N_Shelf			TRUE				TRUE
cg01704778	-0.0387641	0.0065918	-5.88066	4.60368e-09	21	5.3974e-07	37	X	55649107	X	55665832	F			NA	NA	FOXR2	NM_198451	TSS1500					NA				NA
cg01706698	-0.0534321	0.00946681	-5.64415	1.83764e-08	21	1.81314e-06	37	16	56995306	16	55552807	R			NA	NA	CETP	NM_000078	TSS1500					TRUE				NA
cg01711077	-0.036429	0.00639204	-5.69912	1.33837e-08	21	1.37247e-06	37	1	981222	1	971085	R			NA	NA	AGRN	NM_198576	Body	chr1:981068-981400	Island			NA	1:970942-972364			NA
cg01713272	0.0872676	0.00813209	10.7313	2.52581e-26	21	7.80183e-23	37	18	12911711	18	12901711	R			NA	NA				chr18:12911024-12912704	Island			NA	18:12901025-12902704	18:12910761-12912065	Unclassified_Cell_type_specific	NA
cg01719223	0.0307199	0.00528204	5.81592	6.75944e-09	21	7.55738e-07	37	7	2205727	7	2172253	R			NA	NA	MAD1L1;MAD1L1;MAD1L1	NM_003550;NM_001013837;NM_001013836	Body;Body;Body					NA	7:2172217-2172289	7:2205548-2205748	Unclassified_Cell_type_specific	NA
cg01724917	-0.0637506	0.00728785	-8.74752	3.81995e-18	21	3.09779e-15	37	16	17563028	16	17470529	F			NA	NA	XYLT1	NM_022166	Body				CDMR	TRUE				TRUE
cg01725872	-0.0631146	0.00758664	-8.31918	1.40389e-16	21	8.77335e-14	37	22	45635600	22	44014264	F	rs61250701		NA	NA	C22orf9	NM_001009880	Body	chr22:45636070-45636606	N_Shore			NA				NA
cg01729523	-0.0457279	0.00678191	-6.74263	1.90513e-11	21	4.11716e-09	37	19	4792803	19	4743803	R			NA	NA	FEM1A	NM_018708	1stExon	chr19:4791194-4793217	Island			NA	19:4742228-4745106			NA
cg01735357	-0.0906196	0.0147982	-6.1237	1.05113e-09	21	1.47966e-07	37	20	61732467	20	61202912	F	rs79825815		NA	NA	HAR1B;HAR1A	NR_003245;NR_003244	Body;TSS200	chr20:61733275-61734521	N_Shore			NA		20:61732447-61732896	Unclassified_Cell_type_specific	NA
cg01741041	-0.0409981	0.00563465	-7.27607	4.51531e-13	21	1.3894e-10	37	7	5567862	7	5534388	F			NA	NA	ACTB	NM_001101	Body	chr7:5569062-5570594	N_Shore		RDMR	NA				NA
cg01744331	-0.0484004	0.00710286	-6.81421	1.17088e-11	21	2.65086e-09	37	11	2722358	11	2678934	F			NA	NA	KCNQ1OT1;KCNQ1;KCNQ1	NR_002728;NM_000218;NM_181798	TSS1500;Body;Body	chr11:2720410-2722087	S_Shore			NA				NA
cg01747969	-0.0882126	0.0156334	-5.64256	1.85448e-08	21	1.82679e-06	37	7	96641558	7	96479494	F			NA	NA	DLX6AS	NR_015448	Body					NA				NA
cg01761710	-0.0382305	0.00664412	-5.75404	9.7224e-09	21	1.03714e-06	37	16	333155	16	273156	F		rs45519642	NA	NA	PDIA2;PDIA2	NM_006849;NM_006849	5'UTR;1stExon	chr16:334444-334764	N_Shore			NA		16:333087-333881	Unclassified_Cell_type_specific	NA
cg01774645	-0.03268	0.00603551	-5.41462	6.69745e-08	21	5.63092e-06	37	1	161040044	1	159306668	R			NA	TRUE	ARHGAP30;ARHGAP30	NM_181720;NM_001025598	TSS1500;TSS1500					NA		1:161039416-161040257	Promoter_Associated	NA
cg01779383	0.0389708	0.00650511	5.9908	2.37347e-09	21	3.02341e-07	37	10	94180753	10	94170733	F	rs884525		NA	NA				chr10:94180315-94180754	Island			NA	10:94170320-94170734			NA
cg01780943	-0.0479728	0.006059	-7.91761	3.53887e-15	21	1.69415e-12	37	1	211499648	1	209566271	F			NA	NA	TRAF5;TRAF5	NM_004619;NM_001033910	TSS1500;TSS1500	chr1:211500151-211500636	N_Shore			NA		1:211499503-211501341	Promoter_Associated	TRUE
cg01780990	-0.0292372	0.00463567	-6.30702	3.32623e-10	21	5.31483e-08	37	1	21606441	1	21479028	R			NA	NA	ECE1;ECE1;ECE1;ECE1	NM_001113347;NM_001397;NM_001113349;NM_001113348	TSS1500;Body;Body;Body					NA				NA
cg01781417	-0.0598174	0.00951846	-6.28436	3.84112e-10	21	6.05179e-08	37	18	78004045	18	76105036	F		rs12456553	NA	NA	PARD6G	NM_032510	Body	chr18:78004028-78005438	Island			NA				NA
cg01782486	-0.0321043	0.00594058	-5.40425	7.09235e-08	21	5.91881e-06	37	1	154986512	1	153253136	F			NA	TRUE	ZBTB7B	NM_015872	5'UTR	chr1:154989749-154990234	N_Shelf			NA		1:154986090-154986631	Promoter_Associated_Cell_type_specific	NA
cg01783650	0.0445669	0.00769728	5.78995	7.87683e-09	21	8.65591e-07	37	1	3310911	1	3300771	F	rs55873294		NA	NA	PRDM16;PRDM16	NM_022114;NM_199454	Body;Body	chr1:3310102-3311035	Island			NA	1:3299602-3301120			NA
cg01784928	-0.0486327	0.00890884	-5.45893	5.23802e-08	21	4.53926e-06	37	14	77647704	14	76717457	R			NA	NA	TMEM63C	NM_020431	TSS1500	chr14:77648108-77648328	N_Shore			NA				TRUE
cg01791648	-0.0598636	0.0101239	-5.91309	3.79221e-09	21	4.55317e-07	37	3	101232718	3	102715408	F	rs6772703		NA	NA	SENP7;SENP7	NM_001077203;NM_020654	TSS1500;TSS1500	chr3:101231610-101232173	S_Shore			NA				NA
cg01794245	-0.0599156	0.008912	-6.72302	2.17512e-11	21	4.6427e-09	37	8	145839459	8	145810267	R			NA	NA	KIAA1688	NM_025251	TSS1500					NA				NA
cg01795776	0.0561664	0.0104253	5.38752	7.77683e-08	21	6.38633e-06	37	1	23003462	1	22876049	F			NA	NA				chr1:23003416-23003831	Island			NA				NA
cg01797043	-0.0259242	0.00448019	-5.78641	8.04258e-09	21	8.81807e-07	37	16	2004686	16	1944687	F	rs11647461		NA	TRUE	RPL3L	NM_005061	TSS200					NA				NA
cg01806151	-0.077237	0.00789507	-9.78294	3.17583e-22	21	5.04955e-19	37	1	2470965	1	2460825	R			NA	NA				chr1:2472095-2472586	N_Shore			NA		1:2470812-2471101	Unclassified	NA
cg01806921	-0.052759	0.00683749	-7.71613	1.69019e-14	21	7.07818e-12	37	22	28011160	22	26341160	F			NA	NA				chr22:28010273-28010599	S_Shore			NA		22:28011000-28011258	Unclassified_Cell_type_specific	NA
cg01806928	-0.0533207	0.00878818	-6.06732	1.48798e-09	21	2.00889e-07	37	11	7272804	11	7229380	F		rs74958530	NA	TRUE	SYT9	NM_175733	TSS1500	chr11:7272757-7274235	Island		RDMR	NA	11:7229363-7230800			TRUE
cg01807862	-0.0766242	0.012922	-5.92975	3.43138e-09	21	4.15698e-07	37	5	54521833	5	54557590	F			NA	NA				chr5:54522302-54523533	N_Shore			NA				NA
cg01807946	0.047035	0.00654951	7.18145	8.93958e-13	21	2.60531e-10	37	17	80205481	17	77798770	F			NA	NA	CSNK1D;CSNK1D	NM_001893;NM_139062	Body;Body	chr17:80206689-80206927	N_Shore			NA	17:77798770-77798928			TRUE
cg01808508	-0.0829551	0.0111631	-7.4312	1.44734e-13	21	4.96735e-11	37	3	64009536	3	63984576	F			NA	TRUE	PSMD6	NM_014814	TSS1500	chr3:64008883-64009293	S_Shore			NA		3:64008685-64009833	Promoter_Associated	NA
cg01810186	-0.069215	0.0128334	-5.39334	7.53181e-08	21	6.21709e-06	37	8	120058222	8	120127403	F	rs10088326		NA	NA								TRUE				NA
cg01811815	-0.0591241	0.00983678	-6.01052	2.10545e-09	21	2.72203e-07	37	13	114881103	13	113899205	F			NA	NA	RASA3	NM_007368	Body	chr13:114879041-114879530	S_Shore			NA	13:113899121-113899362			TRUE
cg01816748	-0.0415188	0.00635405	-6.53422	7.65108e-11	21	1.43005e-08	37	5	149512117	5	149492310	F			NA	NA	PDGFRB	NM_002609	Body	chr5:149512300-149512530	N_Shore			NA		5:149512114-149512206	Unclassified_Cell_type_specific	NA
cg01819995	-0.0502383	0.00718948	-6.98775	3.52637e-12	21	8.96281e-10	37	20	30537979	20	30001640	F			NA	NA	PDRG1	NM_030815	Body	chr20:30539523-30539959	N_Shore			NA				NA
cg01820374	-0.0475368	0.00728558	-6.52478	8.14063e-11	21	1.5114e-08	37	12	6882083	12	6752344	R			NA	TRUE	LAG3	NM_002286	Body	chr12:6882855-6883184	N_Shore			TRUE		12:6881253-6882742	Unclassified	TRUE
cg01820665	-0.0870433	0.0108002	-8.0594	1.15164e-15	21	6.10364e-13	37	22	23909177	22	22239177	F			NA	NA				chr22:23908322-23909178	Island			TRUE	22:22238129-22239178			NA
cg01820962	-0.0876368	0.0135364	-6.47418	1.1335e-10	21	2.02688e-08	37	6	116511817	6	116618510	R			NA	NA	NT5DC1	NM_152729	Body					TRUE				NA
cg01821161	-0.0431443	0.00792711	-5.44263	5.73494e-08	21	4.91542e-06	37	2	172956823	2	172665069	R			NA	NA				chr2:172959267-172962054	N_Shelf		CDMR	NA				NA
cg01821751	-0.0607949	0.00768208	-7.91385	3.6449e-15	21	1.73804e-12	37	17	56071745	17	53426744	F			NA	NA								TRUE				NA
cg01824172	-0.0347045	0.00500079	-6.93981	4.92636e-12	21	1.21209e-09	37	7	139475138	7	139121607	F			NA	NA	HIPK2;HIPK2	NM_001113239;NM_022740	Body;Body	chr7:139477406-139478496	N_Shelf		CDMR	NA		7:139475137-139477045	Promoter_Associated	NA
cg01827195	-0.0756619	0.0132919	-5.69234	1.39192e-08	21	1.41988e-06	37	2	226265799	2	225974043	F			NA	NA	KIAA1486	NM_020864	5'UTR					NA				NA
cg01827781	-0.0536351	0.00994809	-5.39149	7.60879e-08	21	6.27528e-06	37	16	29875145	16	29782646	R			NA	NA	LOC440356;LOC440356;CDIPT	NR_024370;NR_015396;NM_006319	Body;TSS200;TSS1500	chr16:29873918-29874516	S_Shore			NA	16:29782304-29782781	16:29873871-29875327	Promoter_Associated	NA
cg01830883	-0.0337878	0.00616442	-5.48111	4.62844e-08	21	4.07804e-06	37	1	3557942	1	3547802	F			NA	NA	WDR8	NM_017818	Body	chr1:3556963-3557201	S_Shore			NA		1:3557872-3558031	Unclassified_Cell_type_specific	NA
cg01831160	-0.0408739	0.00681987	-5.99336	2.33694e-09	21	2.98392e-07	37	3	13034632	3	13009632	F	rs78083325		NA	NA	IQSEC1	NM_001134382	Body	chr3:13034850-13036687	N_Shore			NA				NA
cg01836137	-0.0496169	0.00802942	-6.17939	7.43523e-10	21	1.08377e-07	37	14	105167300	14	104238345	R			NA	NA	INF2;INF2;INF2	NM_022489;NM_032714;NM_001031714	5'UTR;5'UTR;5'UTR	chr14:105167277-105167501	Island			TRUE	14:104238323-104239146			NA
cg01838596	-0.0346684	0.00601566	-5.76303	9.22435e-09	21	9.9187e-07	37	6	4862376	6	4807375	R			NA	NA	CDYL;CDYL;CDYL	NM_001143970;NM_004824;NR_026590	5'UTR;Body;Body					TRUE				NA
cg01839993	-0.0711101	0.00801325	-8.87406	1.27597e-18	21	1.12505e-15	37	10	74034644	10	73704650	R			NA	NA	DDIT4	NM_019058	Body	chr10:74033167-74034698	Island			NA	10:73703174-73704704	10:74034192-74035368	Promoter_Associated	NA
cg01844642	0.0340907	0.0063078	5.40454	7.081e-08	21	5.91137e-06	37	3	51989764	3	51964804	R			NA	NA	GPR62	NM_080865	1stExon	chr3:51989763-51990639	Island			TRUE	3:51964804-51965628			TRUE
cg01845041	-0.0630705	0.0102646	-6.1445	9.23935e-10	21	1.32093e-07	37	3	118753005	3	120235695	F			NA	NA	IGSF11;IGSF11	NM_001015887;NM_152538	Body;Body	chr3:118753092-118753961	N_Shore			NA				NA
cg01858517	-0.0503291	0.00875402	-5.74926	9.99796e-09	21	1.06327e-06	37	10	79396584	10	79066590	R			NA	NA	KCNMA1;KCNMA1;KCNMA1;KCNMA1	NM_001161353;NM_001161352;NM_002247;NM_001014797	Body;Body;Body;Body	chr10:79396095-79398495	Island			NA	10:79066102-79068501			NA
cg01859616	-0.0878876	0.0102182	-8.60105	1.33483e-17	21	9.85271e-15	37	11	44970771	11	44927347	R			NA	NA	TP53I11;TP53I11	NM_006034;NM_001076787	5'UTR;5'UTR	chr11:44971048-44972685	N_Shore			NA		11:44970458-44971042	Unclassified	NA
cg01869548	-0.024825	0.0045958	-5.40168	7.19337e-08	21	5.98875e-06	37	16	2934299	16	2874300	R			NA	NA	FLYWCH2;FLYWCH2;FLYWCH2	NM_001142499;NM_138439;NM_001142500	5'UTR;5'UTR;5'UTR	chr16:2932267-2933765	S_Shore			NA		16:2933917-2934320	Promoter_Associated	NA
cg01873977	-0.0683038	0.00989853	-6.9004	6.47432e-12	21	1.55431e-09	37	8	125699897	8	125769078	F			NA	NA	MTSS1	NM_014751	Body					TRUE				NA
cg01879039	-0.0612144	0.0110803	-5.5246	3.62635e-08	21	3.30521e-06	37	1	52456656	1	52229244	R			NA	NA	RAB3B	NM_002867	TSS1500	chr1:52455970-52456453	S_Shore			NA		1:52455702-52457017	Unclassified_Cell_type_specific	NA
cg01882991	-0.0390341	0.00723553	-5.39479	7.4721e-08	21	6.18147e-06	37	6	6677756	6	6622755	R			NA	NA								TRUE		6:6676769-6678156	Unclassified	NA
cg01883195	-0.0958666	0.0157718	-6.07836	1.39035e-09	21	1.89236e-07	37	6	117802401	6	117909094	R			NA	NA	DCBLD1	NM_173674	TSS1500	chr6:117803497-117804671	N_Shore			NA				NA
cg01887374	-0.0839876	0.0150649	-5.57505	2.72657e-08	21	2.57371e-06	37	2	129077404	2	128793874	R			NA	NA	HS6ST1	NM_004807	TSS1500	chr2:129075197-129077639	Island			NA	2:128793679-128794109			NA
cg01888767	0.0159594	0.00288386	5.53404	3.43864e-08	21	3.15382e-06	37	5	131832552	5	131860451	F			NA	NA				chr5:131832355-131832801	Island			TRUE	5:131860008-131860743	5:131831217-131833093	Promoter_Associated	NA
cg01890712	-0.0777889	0.012804	-6.07534	1.41642e-09	21	1.92137e-07	37	11	57790918	11	57547494	R			NA	NA	OR9Q1	NM_001005212	TSS1500					NA				NA
cg01890836	0.0372237	0.00667163	5.57941	2.65984e-08	21	2.51783e-06	37	17	17055584	17	16996309	R			NA	NA	MPRIP;MPRIP	NM_015134;NM_201274	Body;Body					TRUE				TRUE
cg01891925	-0.0494002	0.00790484	-6.24937	4.79256e-10	21	7.32705e-08	37	4	75721007	4	75940031	R			NA	NA	BTC	NM_001729	TSS1500	chr4:75719101-75719740	S_Shore			NA				NA
cg01894846	-0.040965	0.00741949	-5.52127	3.69499e-08	21	3.35683e-06	37	14	100752463	14	99822216	F			NA	NA				chr14:100751672-100752339	S_Shore			NA		14:100751296-100752955	Promoter_Associated	NA
cg01898698	-0.0460958	0.00782962	-5.88736	4.42321e-09	21	5.21524e-07	37	2	105472759	2	104839191	R			NA	NA	POU3F3	NM_006236	1stExon	chr2:105468851-105473488	Island			NA	2:104837534-104840130	2:105472443-105472907	Unclassified_Cell_type_specific	NA
cg01898964	-0.0557271	0.0102947	-5.41316	6.75172e-08	21	5.67163e-06	37	2	175203497	2	174911743	F			NA	NA				chr2:175204843-175207553	N_Shore		RDMR	NA				NA
cg01900832	-0.0858929	0.0141451	-6.07228	1.4433e-09	21	1.95509e-07	37	20	50385371	20	49818778	F	rs59483755		NA	NA	ATP9A	NM_006045	TSS1500	chr20:50383675-50384904	S_Shore	high-CpG:49818268-49819031	RDMR	NA	20:49817935-49818779			NA
cg01904978	-0.0401605	0.00665495	-6.03469	1.81701e-09	21	2.38667e-07	37	11	85847072	11	85524720	R			NA	NA								TRUE				NA
cg01908020	-0.0524234	0.00593794	-8.82855	1.896e-18	21	1.62736e-15	37	15	45494784	15	43282076	R			NA	NA	SHF	NM_138356	TSS1500	chr15:45490945-45491252	S_Shelf			NA				NA
cg01908551	-0.069955	0.00945555	-7.3983	1.84566e-13	21	6.177e-11	37	17	81036175	17	78629464	R			NA	NA	METRNL	NM_001004431	TSS1500	chr17:81036330-81039407	N_Shore			NA				NA
cg01910639	-0.0374406	0.00635255	-5.89379	4.25652e-09	21	5.04569e-07	37	1	153507779	1	151774403	R			NA	NA	S100A6	NM_014624	Body	chr1:153508424-153508840	N_Shore			NA		1:153507457-153509370	Promoter_Associated	TRUE
cg01911077	0.050518	0.00850509	5.93974	3.23124e-09	21	3.94421e-07	37	11	64531743	11	64288319	F			NA	NA				chr11:64532936-64533763	N_Shore			TRUE		11:64531615-64533224	Gene_Associated	NA
cg01912955	-0.0472081	0.00848089	-5.56641	2.86354e-08	21	2.68861e-06	37	6	100906383	6	101013104	R			NA	NA	SIM1	NM_005068	Body	chr6:100905952-100906686	Island			NA	6:101011940-101013392			NA
cg01920829	-0.0370676	0.00592909	-6.25181	4.71919e-10	21	7.22855e-08	37	2	219824761	2	219533005	F			NA	TRUE	CDK5R2	NM_003936	1stExon	chr2:219824151-219825864	Island			NA	2:219532396-219534108	2:219824050-219825497	Unclassified	NA
cg01924868	0.0531082	0.00988401	5.37314	8.41621e-08	21	6.84917e-06	37	8	26305569	8	26361486	F			NA	NA				chr8:26305853-26306825	N_Shore			NA	8:26361486-26361586			NA
cg01929340	-0.0394218	0.00626479	-6.29259	3.64552e-10	21	5.77363e-08	37	17	10059923	17	10000648	F			NA	NA	GAS7	NM_201433	Body					TRUE				NA
cg01933073	-0.129607	0.018049	-7.18082	8.97992e-13	21	2.61079e-10	37	4	186732942	4	186969936	F	rs79599666		NA	NA	SORBS2;SORBS2;SORBS2;SORBS2;SORBS2;SORBS2;SORBS2	NM_003603;NM_021069;NM_001145670;NM_001145670;NM_001145671;NM_003603;NM_001145672	5'UTR;5'UTR;5'UTR;1stExon;TSS1500;1stExon;TSS1500			low-CpG:186969878-186970382		NA	4:186969831-186969954			NA
cg01937809	-0.0801283	0.00823872	-9.72582	5.46738e-22	21	8.39049e-19	37	1	37941854	1	37714441	R			NA	NA	ZC3H12A	NM_025079	Body	chr1:37939723-37940650	S_Shore			NA		1:37941673-37942038	Promoter_Associated	NA
cg01938018	0.0610596	0.0100129	6.09811	1.23112e-09	21	1.699e-07	37	1	179545425	1	177812048	R			NA	NA	NPHS2	NM_014625	TSS1500	chr1:179544720-179545307	S_Shore		RDMR	TRUE				NA
cg01942816	-0.0782439	0.00683768	-11.4431	1.26498e-29	21	5.57683e-26	37	7	5535463	7	5501989	F			NA	NA	MIR589;FBXL18	NR_030318;NM_024963	Body;Body	chr7:5534384-5534766	S_Shore			NA	7:5501812-5502241			NA
cg01945624	-0.0529094	0.00868577	-6.0915	1.28235e-09	21	1.76418e-07	37	4	8230847	4	8281747	R			NA	NA	SH3TC1	NM_018986	Body					TRUE		4:8229970-8231542	Unclassified	TRUE
cg01946401	0.0897938	0.0142106	6.31881	3.08559e-10	21	4.98286e-08	37	6	45296101	6	45404079	F			NA	TRUE	SUPT3H;SUPT3H;RUNX2;RUNX2;RUNX2;RUNX2	NM_181356;NM_003599;NM_001024630;NM_001024630;NM_001015051;NM_001015051	5'UTR;Body;1stExon;5'UTR;5'UTR;1stExon					TRUE				NA
cg01950077	-0.0730197	0.0127718	-5.71726	1.20466e-08	21	1.25257e-06	37	6	109610932	6	109717625	F			NA	NA				chr6:109611449-109612230	N_Shore			NA				NA
cg01951637	0.0231236	0.00349209	6.62172	4.28904e-11	21	8.46201e-09	37	16	89007466	16	87534967	F			NA	NA	CBFA2T3;CBFA2T3;CBFA2T3	NM_175931;NM_175931;NM_005187	1stExon;5'UTR;Body	chr16:89006334-89008600	Island		DMR	NA	16:87533072-87536431			NA
cg01963623	-0.0995517	0.0152358	-6.53406	7.65942e-11	21	1.43082e-08	37	22	18632433	22	17012433	R			NA	NA	USP18	NM_017414	TSS1500	chr22:18632736-18632998	N_Shore			NA		22:18632235-18633462	Promoter_Associated	NA
cg01967511	-0.0371616	0.00687981	-5.40155	7.19881e-08	21	5.99116e-06	37	4	659281	4	649281	R			NA	NA	PDE6B;PDE6B;PDE6B	NM_000283;NM_001145291;NM_001145292	Body;Body;Body	chr4:656993-658162	S_Shore			NA		4:659115-659527	Unclassified_Cell_type_specific	NA
cg01974027	-0.0349534	0.00558568	-6.25767	4.54774e-10	21	7.01022e-08	37	1	114694766	1	114496289	F			NA	NA	SYT6	NM_205848	5'UTR	chr1:114695136-114696672	N_Shore		RDMR	NA				NA
cg01976921	0.0321069	0.00535122	5.99992	2.24565e-09	21	2.87884e-07	37	8	38342087	8	38461244	R			NA	NA								TRUE				NA
cg01980810	0.0278552	0.00495446	5.62226	2.08334e-08	21	2.02833e-06	37	11	66489001	11	66245577	R			NA	NA	SPTBN2	NM_006946	TSS200					NA				NA
cg01986016	0.0773167	0.0143985	5.36978	8.57285e-08	21	6.96497e-06	37	17	46681154	17	44036153	R			NA	NA	LOC404266;LOC404266;HOXB6	NR_033204;NR_033201;NM_018952	Body;Body;5'UTR					NA	17:44036110-44036154			TRUE
cg01991967	-0.0390412	0.00607882	-6.42249	1.58559e-10	21	2.75799e-08	37	2	113884734	2	113601205	R			NA	NA	IL1RN;IL1RN;IL1RN;IL1RN	NM_173843;NM_173842;NM_173841;NM_000577	5'UTR;TSS1500;Body;Body					NA				NA
cg01992280	-0.0360971	0.00630719	-5.72316	1.16405e-08	21	1.21451e-06	37	6	44239208	6	44347186	R			NA	NA	TMEM151B	NM_001137560	Body	chr6:44238131-44238689	S_Shore			NA				TRUE
cg01997461	-0.073906	0.0113848	-6.49165	1.01136e-10	21	1.83119e-08	37	13	98825992	13	97623993	R			NA	NA	FARP1;FARP1	NM_001001715;NM_005766	5'UTR;5'UTR	chr13:98828563-98829385	N_Shelf		RDMR	NA				TRUE
cg01999701	-0.0723567	0.0115936	-6.24111	5.04865e-10	21	7.65118e-08	37	3	184456165	3	185938859	F			NA	NA								TRUE				TRUE
cg02000253	-0.0763639	0.00908753	-8.40315	7.01713e-17	21	4.60387e-14	37	19	13107687	19	12968687	F			NA	NA	NFIX	NM_002501	Body	chr19:13106817-13107688	Island			NA				NA
cg02003183	0.104683	0.00862039	12.1437	4.67788e-33	21	3.24075e-29	37	14	103415882	14	102485635	F			NA	NA	CDC42BPB	NM_006035	Body					TRUE	14:102485602-102485692	14:103415151-103416162	Unclassified	NA
cg02006142	-0.0815952	0.0110519	-7.38289	2.06762e-13	21	6.84386e-11	37	8	126302396	8	126371578	R			NA	NA	NSMCE2	NM_173685	Body					TRUE				NA
cg02014217	0.0320104	0.00519322	6.16389	8.18941e-10	21	1.18022e-07	37	4	1015600	4	1005600	F			NA	NA	FGFRL1;FGFRL1;FGFRL1	NM_001004358;NM_001004356;NM_021923	Body;Body;Body	chr4:1017524-1018938	N_Shore			NA		4:1014916-1015961	Unclassified	NA
cg02014853	-0.0554629	0.00904357	-6.13286	9.93129e-10	21	1.40632e-07	37	6	29595335	6	29703314	F	rs17854104		NA	NA	GABBR1;GABBR1;GABBR1	NM_021904;NM_021903;NM_001470	Body;1stExon;Body	chr6:29595298-29595795	Island			NA	6:29703294-29704753			NA
cg02021127	-0.0568188	0.00772354	-7.35658	2.50874e-13	21	8.12981e-11	37	9	130691409	9	129731230	R			NA	NA	PIP5KL1	NM_001135219	Body	chr9:130692839-130693331	N_Shore			NA				NA
cg02022181	0.0349543	0.00557002	6.27544	4.06444e-10	21	6.35205e-08	37	7	1063891	7	1030417	F			NA	NA	C7orf50;C7orf50;MIR339;C7orf50	NM_001134395;NM_032350;NR_029898;NM_001134396	Body;Body;TSS1500;Body	chr7:1062496-1062966	S_Shore			NA		7:1063843-1064769	Gene_Associated	NA
cg02022224	-0.0407455	0.0066058	-6.16814	7.97552e-10	21	1.15248e-07	37	17	39967428	17	37220954	F	rs13412		NA	NA	SC65	NM_006455	Body	chr17:39967407-39968604	Island			NA	17:37220709-37222415			NA
cg02024579	-0.0325143	0.00514225	-6.32297	3.00484e-10	21	4.86379e-08	37	19	14313682	19	14174682	F	rs12979457	rs2901139	NA	NA	LPHN1;LPHN1	NM_014921;NM_001008701	5'UTR;5'UTR	chr19:14316090-14318456	N_Shelf			NA				NA
cg02027735	0.067464	0.0122344	5.51428	3.8431e-08	21	3.47123e-06	37	20	37233764	20	36667178	F	rs77706231		NA	NA	C20orf95	NM_001164431	Body	chr20:37230523-37230742	S_Shelf			NA				TRUE
cg02029665	-0.0593126	0.00590271	-10.0484	2.44941e-23	21	4.5511e-20	37	22	46441799	22	44820463	F	rs12158719		NA	NA	LOC100271722	NR_027036	TSS1500	chr22:46440393-46441019	S_Shore			NA				NA
cg02031326	-0.0688014	0.00799393	-8.60671	1.27231e-17	21	9.40552e-15	37	3	57112045	3	57087085	F			NA	NA	ARHGEF3	NM_001128615	5'UTR	chr3:57112567-57113908	N_Shore			NA				NA
cg02031638	-0.0660622	0.0098472	-6.70873	2.39524e-11	21	5.0481e-09	37	22	36959246	22	35289192	F			NA	NA				chr22:36960369-36961054	N_Shore			NA				NA
cg02034085	0.0170021	0.0025987	6.54256	7.24275e-11	21	1.36191e-08	37	14	69261594	14	68331347	R			NA	NA	C14orf181;C14orf181	NM_207442;NM_207442	3'UTR;1stExon	chr14:69259612-69262900	Island			NA	14:68331347-68331475			TRUE
cg02043329	0.0415242	0.00738581	5.62216	2.08449e-08	21	2.02905e-06	37	13	49740771	13	48638772	R			NA	NA	FNDC3A;FNDC3A	NM_001079673;NM_014923	Body;Body					TRUE				NA
cg02043791	0.0544394	0.00821864	6.6239	4.22728e-11	21	8.35715e-09	37	8	38322629	8	38441786	R		rs72630656	NA	NA	FGFR1;FGFR1;FGFR1;FGFR1;FGFR1;FGFR1;FGFR1	NM_023111;NM_015850;NM_023110;NM_023106;NM_023105;NM_023108;NM_023107	5'UTR;5'UTR;5'UTR;5'UTR;5'UTR;5'UTR;5'UTR	chr8:38323719-38324070	N_Shore			NA				NA
cg02046143	-0.0604067	0.0100901	-5.98675	2.4325e-09	21	3.08724e-07	37	11	133797911	11	133303121	F			NA	NA	IGSF9B	NM_014987	Body	chr11:133800684-133800931	N_Shelf			TRUE	11:133303046-133303162	11:133797084-133799070	Promoter_Associated	NA
cg02046475	0.0352235	0.00643886	5.47046	4.91201e-08	21	4.29279e-06	37	8	28047708	8	28103627	F			NA	NA	ELP3	NM_018091	3'UTR					TRUE		8:28047521-28047743	Unclassified_Cell_type_specific	NA
cg02049180	-0.0577623	0.0074757	-7.72667	1.55883e-14	21	6.58494e-12	37	1	156828202	1	155094826	R			NA	TRUE	NTRK1;INSRR	NM_001007792;NM_014215	Body;Body	chr1:156828804-156831102	N_Shore			TRUE				NA
cg02050917	0.0467096	0.00698223	6.68979	2.72078e-11	21	5.65553e-09	37	1	2173571	1	2163431	F			NA	NA	SKI	NM_003036	Body					NA		1:2173560-2173749	Unclassified_Cell_type_specific	NA
cg02051228	-0.0313266	0.00446093	-7.02244	2.765e-12	21	7.16667e-10	37	7	149448867	7	149079800	F			NA	NA								NA				NA
cg02058628	0.0387385	0.00598114	6.47678	1.11442e-10	21	1.99643e-08	37	1	2164542	1	2154402	F			NA	NA	SKI	NM_003036	Body	chr1:2158212-2161173	S_Shelf			NA	1:2154359-2154508			NA
cg02058994	-0.0508648	0.00808031	-6.29491	3.59238e-10	21	5.69505e-08	37	5	2036636	5	2089636	R			NA	NA				chr5:2038527-2038949	N_Shore			NA				NA
cg02065192	-0.0290327	0.00472041	-6.15046	8.9031e-10	21	1.27625e-07	37	1	6421414	1	6344001	F			NA	NA	ACOT7;ACOT7;ACOT7	NM_181864;NM_181865;NM_007274	Body;TSS1500;Body					NA				NA
cg02072975	-0.0598614	0.00594785	-10.0644	2.09475e-23	21	3.95271e-20	37	1	45249541	1	45022128	R			NA	NA	BEST4	NM_153274	3'UTR	chr1:45249860-45250352	N_Shore			NA				NA
cg02073465	-0.0365637	0.00646832	-5.65274	1.74918e-08	21	1.73931e-06	37	15	59904009	15	57691301	F			NA	NA	GCNT3;GCNT3	NM_004751;NM_004751	1stExon;5'UTR			low-CpG:57691272-57691385		NA				NA
cg02074956	0.0507043	0.00646691	7.84058	6.46265e-15	21	2.94277e-12	37	16	4730657	16	4670658	R			NA	NA	MGRN1;MGRN1;MGRN1;MGRN1	NM_015246;NM_001142291;NM_001142290;NM_001142289	Body;Body;Body;Body	chr16:4731561-4731835	N_Shore			TRUE	16:4670056-4670912			TRUE
cg02076785	0.0627687	0.0068914	9.10827	1.61376e-19	21	1.62027e-16	37	2	98963582	2	98330014	F			NA	NA	CNGA3;CNGA3	NM_001298;NM_001079878	5'UTR;5'UTR	chr2:98962873-98964187	Island			NA	2:98329274-98330018			TRUE
cg02077702	-0.0416868	0.00526026	-7.92485	3.34313e-15	21	1.61478e-12	37	15	74465888	15	72252941	R			NA	TRUE	ISLR;ISLR	NM_005545;NM_201526	TSS200;TSS1500	chr15:74467613-74467892	N_Shore		RDMR	TRUE				TRUE
cg02078558	-0.0960554	0.0112662	-8.52602	2.51485e-17	21	1.74974e-14	37	2	179058157	2	178766403	F			NA	NA	OSBPL6	NM_032523	TSS1500	chr2:179058611-179060144	N_Shore			NA		2:179057923-179058193	Unclassified_Cell_type_specific	NA
cg02084118	0.0665438	0.00841991	7.90316	3.96395e-15	21	1.87543e-12	37	7	971027	7	937553	F			NA	NA	ADAP1	NM_006869	Body	chr7:973189-973888	N_Shelf			NA	7:937524-937755			NA
cg02085953	-0.0480855	0.00682703	-7.0434	2.38583e-12	21	6.26423e-10	37	2	97202260	2	96565987	F		rs13020129	NA	NA	ARID5A	NM_212481	TSS1500	chr2:97202313-97203787	N_Shore			NA		2:97202196-97202767	Promoter_Associated	NA
cg02089348	-0.0591994	0.00585311	-10.1142	1.28517e-23	21	2.57538e-20	37	4	1724449	4	1694247	R			NA	TRUE	TMEM129;TACC3;TMEM129	NM_138385;NM_006342;NM_001127266	TSS1500;5'UTR;TSS1500	chr4:1722179-1723850	S_Shore			NA		4:1724314-1725604	Promoter_Associated	NA
cg02089452	0.0247975	0.00412772	6.00755	2.14382e-09	21	2.76501e-07	37	16	89500152	16	88027653	F			NA	NA	ANKRD11	NM_013275	5'UTR	chr16:89500025-89500226	Island			NA	16:88027585-88027654			NA
cg02092616	-0.0385326	0.00657383	-5.86152	5.15942e-09	21	5.97576e-07	37	14	105154749	14	104225794	R			NA	NA	INF2;INF2;INF2	NM_001031714;NM_032714;NM_022489	TSS1500;TSS1500;TSS1500	chr14:105155520-105156573	N_Shore			NA	14:104225765-104226040	14:105153898-105155169	Unclassified_Cell_type_specific	NA
cg02093692	-0.0525978	0.00738128	-7.12584	1.33036e-12	21	3.71418e-10	37	3	193798490	3	195281184	F			NA	NA								TRUE				NA
cg02094827	-0.0462617	0.00759807	-6.0886	1.30544e-09	21	1.78931e-07	37	10	99496515	10	99486505	F			NA	NA	ZFYVE27;ZFYVE27;ZFYVE27	NM_001002261;NM_001002262;NM_144588	TSS1500;TSS1500;TSS1500	chr10:99496649-99497451	N_Shore			NA		10:99496320-99497867	Promoter_Associated	NA
cg02097429	-0.0579817	0.00890224	-6.51315	8.78607e-11	21	1.61393e-08	37	16	27210995	16	27118496	F			NA	NA				chr16:27214772-27215678	N_Shelf			NA				NA
cg02099877	-0.048805	0.00854621	-5.71072	1.25127e-08	21	1.29465e-06	37	3	172416062	3	173898756	F	rs11348088		NA	NA	NCEH1;NCEH1;NCEH1;NCEH1	NM_001146278;NM_020792;NM_001146276;NM_001146277	5'UTR;Body;Body;5'UTR					TRUE				NA
cg02105481	-0.0732238	0.00741286	-9.87794	1.27838e-22	21	2.13775e-19	37	2	2853515	2	2832522	F			NA	NA								TRUE				NA
cg02110858	-0.0834598	0.012362	-6.75134	1.79607e-11	21	3.89362e-09	37	8	145028222	8	145100210	F			NA	NA	PLEC1;PLEC1;PLEC1	NM_000445;NM_201378;NM_201379	Body;Body;TSS200	chr8:145027911-145028352	Island			NA	8:145099465-145100338			NA
cg02116255	-0.0641661	0.00973564	-6.59085	5.26513e-11	21	1.01726e-08	37	9	73032750	9	72222570	R			NA	NA				chr9:73033798-73035448	N_Shore			NA				NA
cg02121447	-0.0424958	0.0069883	-6.081	1.36799e-09	21	1.86612e-07	37	20	44461113	20	43894520	R			NA	NA	SNX21;SNX21;SNX21;SNX21	NM_152897;NM_001042633;NM_001042632;NM_033421	TSS1500;TSS1500;TSS1500;TSS1500	chr20:44462383-44463169	N_Shore			NA				NA
cg02121749	-0.0278874	0.0047705	-5.84579	5.66458e-09	21	6.4819e-07	37	15	89440036	15	87241040	R			NA	NA	HAPLN3	NM_178232	TSS1500	chr15:89438176-89438850	S_Shore			TRUE				NA
cg02133234	-0.0747698	0.00572279	-13.0653	7.64448e-38	21	1.09035e-33	37	8	144922496	8	144994484	R			NA	NA	NRBP2	NM_178564	5'UTR	chr8:144922744-144923112	N_Shore			NA		8:144921908-144923840	Unclassified	NA
cg02141748	-0.0764704	0.00773352	-9.88817	1.15849e-22	21	1.95744e-19	37	20	3149470	20	3097470	F			NA	NA	ProSAPiP1	NM_014731	TSS1500	chr20:3148649-3149060	S_Shore			NA		20:3149463-3149647	Unclassified_Cell_type_specific	TRUE
cg02144516	0.0380574	0.00577038	6.5953	5.11194e-11	21	9.93138e-09	37	1	1311909	1	1301772	F			NA	NA	AURKAIP1;AURKAIP1;AURKAIP1	NM_001127229;NM_001127230;NM_017900	TSS1500;TSS1500;TSS1500	chr1:1309140-1311039	S_Shore			NA				NA
cg02149965	-0.0570769	0.00842605	-6.77387	1.54139e-11	21	3.38693e-09	37	6	30883203	6	30991182	F			NA	NA	VARS2;VARS2;VARS2	NM_020442;NM_001167733;NM_001167734	Body;5'UTR;Body	chr6:30881533-30882296	S_Shore			TRUE		6:30883023-30883686	Promoter_Associated	NA
cg02156692	-0.0745928	0.0125235	-5.95622	2.92576e-09	21	3.6306e-07	37	7	2749751	7	2716277	R		rs76189302	NA	NA	AMZ1	NM_133463	Body					NA	7:2715993-2716290	7:2749228-2750309	Promoter_Associated	TRUE
cg02162453	-0.0333208	0.00471644	-7.06482	2.0512e-12	21	5.48058e-10	37	6	44099650	6	44207628	R			NA	NA	TMEM63B	NM_018426	5'UTR	chr6:44094708-44096134	S_Shelf			NA				NA
cg02169553	-0.0386502	0.00497791	-7.76434	1.1666e-14	21	5.06028e-12	37	16	88784822	16	87312323	F			NA	NA	FAM38A	NM_001142864	Body	chr16:88787564-88787782	N_Shelf			NA		16:88784800-88784879	Unclassified_Cell_type_specific	NA
cg02169692	-0.0692602	0.0123479	-5.60907	2.24638e-08	21	2.16917e-06	37	22	18632476	22	17012476	F			NA	NA	USP18	NM_017414	TSS1500	chr22:18632736-18632998	N_Shore			NA		22:18632235-18633462	Promoter_Associated	NA
cg02171725	-0.0422921	0.00787826	-5.36821	8.6471e-08	21	7.02294e-06	37	8	95564335	8	95633511	R			NA	NA	KIAA1429;KIAA1429	NM_015496;NM_183009	Body;Body	chr8:95565657-95566011	N_Shore			NA				NA
cg02172058	-0.0927936	0.00907958	-10.22	4.5184e-24	21	9.61047e-21	37	17	58499911	17	55854693	R			NA	NA	C17orf64;C17orf64	NM_181707;NM_181707	1stExon;5'UTR	chr17:58498711-58499332	S_Shore			NA				NA
cg02173782	-0.0617134	0.00900209	-6.85546	8.82551e-12	21	2.05666e-09	37	6	42377773	6	42485751	R			NA	NA	TRERF1	NM_033502	5'UTR					TRUE				NA
cg02175741	0.0570924	0.00811985	7.03122	2.5996e-12	21	6.7778e-10	37	2	219724891	2	219433135	F			NA	NA	WNT6	NM_006522	Body	chr2:219723702-219725010	Island		DMR	TRUE	2:219431926-219433379			TRUE
cg02181594	-0.0506161	0.0077003	-6.57327	5.91475e-11	21	1.13016e-08	37	2	75792215	2	75645723	R			NA	NA	FAM176A	NM_032181	5'UTR	chr2:75787717-75788312	S_Shelf			NA				NA
cg02185182	0.0407951	0.00641511	6.35922	2.38325e-10	21	3.9567e-08	37	7	2185550	7	2152076	F			NA	NA	MAD1L1;MAD1L1;MAD1L1	NM_003550;NM_001013837;NM_001013836	Body;Body;Body	chr7:2185771-2186205	N_Shore			NA	7:2152016-2152765			NA
cg02192204	-0.0260568	0.00400723	-6.50245	9.42383e-11	21	1.72079e-08	37	16	88947943	16	87475444	F	rs2272436		NA	NA	CBFA2T3;CBFA2T3	NM_175931;NM_005187	Body;Body	chr16:88947776-88948015	Island			NA	16:87474656-87475799			NA
cg02194129	0.0371572	0.00671604	5.53262	3.46626e-08	21	3.17461e-06	37	14	104171313	14	103241066	F	rs3212070		NA	NA	XRCC3;XRCC3;XRCC3	NM_001100119;NM_005432;NM_001100118	Body;Body;Body					NA	14:103240995-103241067			NA
cg02197938	-0.0535118	0.0093853	-5.70166	1.3188e-08	21	1.35526e-06	37	17	65363257	17	62793719	F			NA	NA	PSMD12;PSMD12	NM_174871;NM_002816	TSS1500;TSS1500	chr17:65362343-65362837	S_Shore			NA		17:65362207-65363267	Promoter_Associated	NA
cg02201052	0.0315354	0.00514413	6.13037	1.00857e-09	21	1.42513e-07	37	11	73357741	11	73035389	F			NA	NA	PLEKHB1;PLEKHB1;PLEKHB1;PLEKHB1	NM_001130035;NM_001130033;NM_021200;NM_001130034	TSS1500;Body;Body;TSS1500				RDMR	NA				NA
cg02202502	-0.0412704	0.00683688	-6.03644	1.79762e-09	21	2.36697e-07	37	16	86371442	16	84928943	F	rs62051157		NA	NA	LOC732275	NR_024406	Body					NA				NA
cg02203067	0.0424994	0.00664686	6.3939	1.90699e-10	21	3.24716e-08	37	16	87866800	16	86424301	R	rs75157467		NA	NA	SLC7A5	NM_003486	Body					NA	16:86424121-86424399			NA
cg02203665	-0.067017	0.0124385	-5.38789	7.76131e-08	21	6.37722e-06	37	9	100262506	9	99302327	R	rs77125399		NA	NA	TMOD1;TMOD1	NM_003275;NM_001166116	TSS1500;TSS1500	chr9:100263675-100265217	N_Shore			NA				NA
cg02205445	-0.0384909	0.00581713	-6.61683	4.43091e-11	21	8.71709e-09	37	2	144648543	2	144365013	R			NA	NA								TRUE				NA
cg02206373	-0.0344136	0.00622324	-5.52985	3.52074e-08	21	3.22086e-06	37	7	89841767	7	89679703	F	rs17865465		NA	NA	STEAP2;STEAP2;STEAP2	NM_001040665;NM_001040666;NM_152999	5'UTR;TSS1500;5'UTR	chr7:89840813-89841491	S_Shore			NA				NA
cg02210147	-0.0683429	0.00859458	-7.95186	2.70294e-15	21	1.33753e-12	37	16	20746306	16	20653807	F	rs8044864		NA	NA	THUMPD1	NM_017736	3'UTR					NA				NA
cg02212061	0.0696735	0.0113062	6.16243	8.26445e-10	21	1.18997e-07	37	X	51240339	X	51257079	R			NA	NA	NUDT11	NM_018159	TSS1500	chrX:51238706-51240104	S_Shore			NA				NA
cg02212389	0.0320568	0.00537763	5.96114	2.84012e-09	21	3.5361e-07	37	7	151070905	7	150701838	R			NA	NA	NUB1	NM_016118	Body					TRUE				NA
cg02214783	-0.0544261	0.00692638	-7.8578	5.65126e-15	21	2.61007e-12	37	1	3688257	1	3678117	F			NA	NA	LOC388588	NM_001163724	TSS1500	chr1:3688553-3689684	N_Shore			NA				NA
cg02217713	0.0395351	0.00705217	5.60609	2.28497e-08	21	2.1999e-06	37	7	643155	7	609681	F			NA	NA	PRKAR1B;PRKAR1B;PRKAR1B;PRKAR1B;PRKAR1B;PRKAR1B	NM_001164759;NM_001164762;NM_001164758;NM_001164760;NM_001164761;NM_002735	Body;Body;Body;Body;Body;Body	chr7:644181-644461	N_Shore			NA				NA
cg02224002	-0.058721	0.00598179	-9.81663	2.30205e-22	21	3.74769e-19	37	16	88769526	16	87297027	F	rs59253789	rs71395317	NA	NA	RNF166	NM_178841	Body	chr16:88772237-88773195	N_Shelf			NA	16:87296885-87297103			NA
cg02231404	-0.15444	0.0187819	-8.22282	3.08647e-16	21	1.8077e-13	37	20	62679635	20	62150079	R			NA	NA	SOX18	NM_018419	Body	chr20:62679424-62680883	Island			NA	20:62149869-62151741			NA
cg02237172	0.0264475	0.00484953	5.45362	5.39503e-08	21	4.65453e-06	37	3	50380958	3	50355962	F	rs66530062		NA	NA	ZMYND10	NM_015896	Body	chr3:50382889-50383310	N_Shore			NA				NA
cg02237342	0.0308809	0.00270915	11.3987	2.05612e-29	21	8.90279e-26	37	22	24823519	22	23153519	R			NA	NA	ADORA2A	NM_000675	TSS200	chr22:24819537-24820810	S_Shelf			NA				NA
cg02246725	-0.0700234	0.0102293	-6.84534	9.46012e-12	21	2.19086e-09	37	11	2014127	11	1970703	F			NA	NA				chr11:2013333-2013617	S_Shore			NA		11:2013889-2015034	Unclassified_Cell_type_specific	NA
cg02247068	-0.0444877	0.00725034	-6.13595	9.74254e-10	21	1.38349e-07	37	15	41793472	15	39580764	R			NA	NA	ITPKA	NM_002220	Body	chr15:41793562-41795305	N_Shore			TRUE	15:39580651-39582768			TRUE
cg02250548	-0.0326632	0.00605482	-5.39459	7.4803e-08	21	6.18615e-06	37	2	134879167	2	134595637	F			NA	NA				chr2:134877407-134879168	Island			NA	2:134593783-134595660			NA
cg02251134	-0.0575167	0.0105551	-5.44919	5.52958e-08	21	4.75706e-06	37	5	169063563	5	168996141	F			NA	TRUE	DOCK2	NM_004946	TSS1500	chr5:169064270-169064702	N_Shore			NA				NA
cg02253760	0.0354418	0.0053523	6.6218	4.28694e-11	21	8.4613e-09	37	3	147077616	3	148560306	F			NA	NA				chr3:147077115-147077672	Island		CDMR	NA	3:148560306-148560362			NA
cg02257517	-0.0444632	0.00706209	-6.29605	3.56649e-10	21	5.6577e-08	37	9	136340262	9	135330083	F			NA	NA	SLC2A6;SLC2A6	NM_001145099;NM_017585	Body;Body	chr9:136340048-136340263	Island			NA	9:135329955-135330084			NA
cg02258201	-0.0646032	0.0099491	-6.49337	1.00002e-10	21	1.81633e-08	37	9	35906148	9	35896148	R			NA	NA	HRCT1	NM_001039792	TSS200					NA				NA
cg02258534	-0.0789007	0.00837227	-9.42405	9.18883e-21	21	1.12528e-17	37	11	2555497	11	2512073	F			NA	NA	KCNQ1;KCNQ1	NM_000218;NM_181798	Body;Body	chr11:2555405-2555618	Island			NA	11:2511670-2512178			NA
cg02259723	0.0342967	0.00618785	5.54259	3.27652e-08	21	3.02713e-06	37	15	73044064	15	70831117	F			NA	NA	ADPGK;ADPGK;ADPGK	NR_023319;NR_023318;NM_031284	Body;Body;3'UTR					NA		15:73044040-73044211	Gene_Associated_Cell_type_specific	NA
cg02261346	-0.0453406	0.00817981	-5.54299	3.26914e-08	21	3.02089e-06	37	22	43898597	22	42229926	R			NA	TRUE	MPPED1	NM_001044370	Body					NA				NA
cg02264407	-0.0458195	0.00716258	-6.39707	1.86854e-10	21	3.19066e-08	37	13	76430665	13	75328666	F		rs75375399	NA	NA	LMO7;LMO7	NM_015842;NM_005358	Body;Body					NA				NA
cg02271603	-0.0711116	0.0106823	-6.65698	3.39e-11	21	6.84879e-09	37	7	33197291	7	33163816	R			NA	NA	BBS9;BBS9;BBS9;BBS9	NM_001033604;NM_014451;NM_198428;NM_001033605	Body;Body;Body;Body					TRUE				NA
cg02275418	-0.0715964	0.00581578	-12.3107	6.68487e-34	21	5.40302e-30	37	3	15372726	3	15347730	R			NA	NA	SH3BP5;SH3BP5	NM_004844;NM_001018009	Body;5'UTR	chr3:15373314-15374209	N_Shore			NA				NA
cg02276831	-0.0579631	0.010613	-5.46152	5.16307e-08	21	4.48071e-06	37	9	35406117	9	35396117	R			NA	NA	LOC158381;LOC158381	NR_003581;NR_003582	TSS1500;TSS1500					TRUE				NA
cg02284278	-0.0256877	0.00424242	-6.05497	1.60503e-09	21	2.14838e-07	37	1	110777870	1	110579393	F			NA	NA								TRUE				NA
cg02285725	-0.0471568	0.0076723	-6.14637	9.13224e-10	21	1.30737e-07	37	6	125121219	6	125162918	F			NA	NA	NKAIN2	NM_001040214	Body					TRUE				NA
cg02286380	0.0658347	0.00885253	7.43682	1.38826e-13	21	4.79852e-11	37	17	4621205	17	4567954	F			NA	NA	ARRB2;ARRB2	NM_004313;NM_199004	Body;Body					NA	17:4567954-4568012			NA
cg02286761	-0.051146	0.00801314	-6.38277	2.04866e-10	21	3.46044e-08	37	19	14315694	19	14176694	F			NA	NA	LPHN1;LPHN1	NM_014921;NM_001008701	5'UTR;5'UTR	chr19:14316090-14318456	N_Shore			NA		19:14315646-14315982	Unclassified_Cell_type_specific	NA
cg02286809	-0.0490466	0.00861799	-5.69118	1.40129e-08	21	1.42883e-06	37	15	101629375	15	99446898	R	rs76360305		NA	NA				chr15:101629128-101629458	Island			TRUE	15:99446673-99446972	15:101628347-101630237	Unclassified	NA
cg02288017	-0.0906404	0.0160764	-5.63812	1.90236e-08	21	1.8694e-06	37	X	16803667	X	16713588	F			NA	NA	CXorf15;CXorf15	NM_018360;NM_001168683	TSS1500;TSS1500	chrX:16803879-16805429	N_Shore			NA				NA
cg02288754	0.0283636	0.00487044	5.82362	6.45906e-09	21	7.27429e-07	37	16	51183988	16	49741489	F			NA	NA	SALL1;SALL1	NM_002968;NM_001127892	Body;5'UTR	chr16:51183699-51188763	Island		RDMR	NA	16:49741122-49742388			NA
cg02290880	0.045906	0.00583207	7.8713	5.08604e-15	21	2.37388e-12	37	1	206317854	1	204484477	F			NA	NA	CTSE;CTSE	NM_001910;NM_148964	Body;Body					NA				NA
cg02293775	0.0345492	0.00518049	6.6691	3.12587e-11	21	6.37999e-09	37	10	126425471	10	126415461	R			NA	NA	FAM53B	NM_014661	5'UTR					TRUE				NA
cg02297709	-0.0537383	0.00923743	-5.81745	6.6989e-09	21	7.50778e-07	37	1	160159670	1	158426294	F		rs61803843	NA	NA	CASQ1	NM_001231	TSS1500					NA				NA
cg02303505	-0.0728968	0.0127066	-5.7369	1.07452e-08	21	1.1323e-06	37	8	91592157	8	91661333	R		rs78477147	NA	NA								TRUE				NA
cg02303801	-0.0421096	0.00785763	-5.35907	9.09097e-08	21	7.34163e-06	37	1	3399318	1	3389178	R			NA	NA							DMR	NA		1:3399038-3399570	Unclassified_Cell_type_specific	NA
cg02308560	0.0339228	0.00560421	6.0531	1.62348e-09	21	2.16471e-07	37	19	1071176	19	1022176	R			NA	NA	HMHA1	NM_012292	Body	chr19:1070985-1071812	Island			NA	19:1021950-1022967			TRUE
cg02308706	-0.0652103	0.00759202	-8.58932	1.47425e-17	21	1.07996e-14	37	17	1616635	17	1563385	F			NA	NA	C17orf91;C17orf91;C17orf91;C17orf91	NR_028505;NR_028503;NR_028504;NR_028502	Body;Body;Body;Body	chr17:1619204-1620062	N_Shelf			TRUE		17:1616470-1617872	Unclassified	NA
cg02311364	-0.0357328	0.00623339	-5.73249	1.10254e-08	21	1.15931e-06	37	3	13001256	3	12976256	R			NA	NA	IQSEC1;IQSEC1	NM_001134382;NM_014869	Body;Body					TRUE				NA
cg02315732	-0.0664129	0.0105073	-6.32066	3.04945e-10	21	4.93106e-08	37	11	61732658	11	61489234	F			NA	NA	FTH1	NM_002032	Body	chr11:61734760-61735932	N_Shelf		RDMR	NA				NA
cg02318784	0.0524748	0.00686318	7.64584	2.8907e-14	21	1.15283e-11	37	15	27213174	15	24795920	F			NA	NA				chr15:27212902-27213396	Island			NA	15:24795649-24796118			NA
cg02324920	-0.0445416	0.00783036	-5.68832	1.4247e-08	21	1.44935e-06	37	10	105253152	10	105243142	R			NA	TRUE	NEURL	NM_004210	TSS1500	chr10:105253191-105254428	N_Shore			NA		10:105253057-105254512	Unclassified	TRUE
cg02329670	0.0418408	0.00536799	7.7945	9.2411e-15	21	4.1039e-12	37	17	6921400	17	6862124	F	rs78312845		NA	NA	MIR497;MIR195	NR_030178;NR_029712	TSS200;TSS1500	chr17:6925400-6927527	N_Shelf			NA				NA
cg02330721	0.0423863	0.00730564	5.80185	7.3442e-09	21	8.14069e-07	37	16	1764231	16	1704232	R			NA	NA	MAPK8IP3;MAPK8IP3	NM_001040439;NM_015133	Body;Body					TRUE	16:1704099-1704480			NA
cg02330726	-0.0319661	0.00528971	-6.04308	1.7262e-09	21	2.28782e-07	37	10	14664149	10	14704155	R			NA	NA	FAM107B	NM_031453	Body					TRUE				NA
cg02332577	-0.0374706	0.00603139	-6.21259	6.04e-10	21	8.97116e-08	37	1	157106123	1	155372747	R			NA	NA	ETV3;ETV3	NM_001145312;NM_005240	Body;Body	chr1:157107749-157108645	N_Shore			NA		1:157106079-157106290	Promoter_Associated_Cell_type_specific	NA
cg02334775	-0.0868109	0.00744159	-11.6656	1.07468e-30	21	5.21166e-27	37	15	89182676	15	86983680	R			NA	TRUE	ISG20	NM_002201	Body					NA		15:89181604-89182719	Promoter_Associated	NA
cg02337825	0.0124748	0.00222416	5.60878	2.25009e-08	21	2.17106e-06	37	5	180480982	5	180413588	R			NA	NA	BTNL9	NM_152547	Body	chr5:180479585-180480959	S_Shore			NA		5:180479521-180481269	Unclassified	TRUE
cg02338965	-0.0416261	0.00757117	-5.49797	4.21162e-08	21	3.75238e-06	37	1	11476001	1	11398588	R			NA	NA								TRUE				NA
cg02340018	-0.0318351	0.00577205	-5.51539	3.81916e-08	21	3.45282e-06	37	2	105469315	2	104835747	R			NA	NA				chr2:105468851-105473488	Island			NA	2:104835140-104837259			NA
cg02341556	-0.144294	0.00918841	-15.7039	3.44631e-53	21	2.0891e-48	37	11	118781978	11	118287188	F			NA	NA	BCL9L	NM_182557	TSS1500	chr11:118781060-118781732	S_Shore			NA				TRUE
cg02341571	0.0539151	0.00922639	5.84357	5.73956e-09	21	6.5521e-07	37	15	44968935	15	42756227	F			NA	NA	PATL2	NM_001145112	5'UTR					NA				NA
cg02344113	-0.0580341	0.0057581	-10.0787	1.82056e-23	21	3.46227e-20	37	5	175624219	5	175556825	F		rs2878299	NA	NA				chr5:175625966-175626485	N_Shore			NA				NA
cg02345146	-0.0712947	0.0122966	-5.79793	7.51573e-09	21	8.30176e-07	37	1	85512957	1	85285545	F			NA	NA	MCOLN3	NM_018298	5'UTR	chr1:85513509-85514555	N_Shore			NA				NA
cg02347356	-0.0680264	0.00873881	-7.7844	9.99144e-15	21	4.40084e-12	37	1	1983003	1	1972863	F			NA	NA	PRKCZ	NM_002744	Body	chr1:1981251-1983212	Island			NA	1:1972371-1973003			NA
cg02351713	-0.0539653	0.00999232	-5.40068	7.23338e-08	21	6.01477e-06	37	6	73329475	6	73386196	R			NA	NA				chr6:73330942-73333109	N_Shore			NA				NA
cg02355868	0.039396	0.00418605	9.41126	1.03385e-20	21	1.25028e-17	37	16	89034797	16	87562298	F			NA	NA	CBFA2T3	NM_005187	Body	chr16:89033529-89033786	S_Shore			NA	16:87562187-87562338	16:89034247-89035142	Unclassified	NA
cg02356435	-0.08237	0.0111284	-7.40177	1.799e-13	21	6.03751e-11	37	3	16925533	3	16900537	R			NA	NA	PLCL2	NM_001144382	TSS1500	chr3:16925381-16926849	Island			NA	3:16900386-16901359	3:16925458-16925923	Promoter_Associated_Cell_type_specific	TRUE
cg02362984	-0.0601621	0.00814164	-7.38943	1.97044e-13	21	6.5584e-11	37	17	42201844	17	39557370	F			NA	NA	HDAC5;HDAC5	NM_005474;NM_001015053	TSS1500;TSS1500	chr17:42200521-42201543	S_Shore			NA		17:42200008-42201848	Promoter_Associated	NA
cg02366798	-0.101925	0.0171424	-5.94576	3.1163e-09	21	3.82981e-07	37	7	27237154	7	27203679	F			NA	NA	HOXA13	NM_000522	3'UTR	chr7:27238690-27240311	N_Shore		DMR	NA		7:27236932-27237299	Unclassified_Cell_type_specific	NA
cg02371397	-0.0700331	0.00853071	-8.20953	3.43858e-16	21	1.97842e-13	37	15	33799380	15	31586672	F			NA	NA	RYR3	NM_001036	Body					TRUE				NA
cg02371935	0.0395995	0.00614342	6.44584	1.36292e-10	21	2.39126e-08	37	16	87521363	16	86078864	R	rs11866207		NA	NA	ZCCHC14	NM_015144	Body					NA	16:86078852-86078950			TRUE
cg02377704	-0.102484	0.0128548	-7.97245	2.29747e-15	21	1.15337e-12	37	12	53075359	12	51361626	F		rs73094649	NA	NA	KRT1	NM_006121	TSS1500					NA		12:53075322-53075564	Unclassified_Cell_type_specific	NA
cg02388416	-0.0750635	0.0119032	-6.30615	3.34463e-10	21	5.33895e-08	37	10	133796348	10	133646338	F			NA	NA	BNIP3	NM_004052	TSS1500	chr10:133794898-133796598	Island			NA	10:133644889-133646347			NA
cg02390637	0.0342122	0.00581302	5.88545	4.47404e-09	21	5.26749e-07	37	10	106074440	10	106064430	R			NA	NA	ITPRIP	NM_033397	Body	chr10:106074965-106075368	N_Shore			NA	10:106064259-106064635			NA
cg02401978	-0.0557186	0.0104301	-5.34209	9.97518e-08	21	7.96025e-06	37	7	149195465	7	148826398	F			NA	TRUE	ZNF746;ZNF746	NM_001163474;NM_152557	TSS1500;TSS1500	chr7:149194139-149195275	S_Shore			NA		7:149193922-149195790	Promoter_Associated	NA
cg02402091	-0.0634819	0.00856818	-7.40903	1.70514e-13	21	5.75037e-11	37	10	114135092	10	114125082	F			NA	NA	ACSL5;ACSL5;ACSL5;ACSL5	NM_016234;NM_203380;NM_203379;NM_203380	TSS1500;1stExon;5'UTR;5'UTR			low-CpG:114124839-114125160		NA		10:114134365-114136516	Promoter_Associated	NA
cg02412616	-0.0550542	0.00771306	-7.13779	1.22173e-12	21	3.44061e-10	37	22	46422752	22	44801416	F	rs7510776		NA	NA				chr22:46423299-46423652	N_Shore			TRUE				TRUE
cg02413104	-0.0988296	0.0144251	-6.85122	9.08627e-12	21	2.11337e-09	37	X	150395248	X	150145906	F	rs5925543		NA	NA				chrX:150396220-150396447	N_Shore			NA				NA
cg02419835	-0.0381183	0.00691031	-5.51615	3.80296e-08	21	3.44138e-06	37	5	60625717	5	60661474	R			NA	NA				chr5:60626505-60629809	N_Shore		RDMR	NA				NA
cg02420146	-0.0682634	0.0110198	-6.1946	6.76073e-10	21	9.9442e-08	37	11	407622	11	397622	F			NA	NA	SIGIRR;SIGIRR;SIGIRR	NM_001135054;NM_021805;NM_001135053	Body;Body;Body	chr11:406491-407871	Island			TRUE	11:396355-397842	11:406490-408096	Unclassified	NA
cg02423105	0.073615	0.00990871	7.42932	1.46762e-13	21	5.01564e-11	37	20	58586819	20	58020214	R			NA	NA	CDH26;CDH26	NM_021810;NM_177980	Body;Body					NA				NA
cg02424715	-0.045748	0.00694363	-6.58848	5.34819e-11	21	1.03207e-08	37	14	75893680	14	74963433	F			NA	NA	JDP2;JDP2;JDP2	NM_001135047;NM_001135048;NM_130469	TSS1500;TSS1500;TSS1500	chr14:75894308-75895469	N_Shore			NA		14:75893231-75895730	Promoter_Associated	NA
cg02428506	-0.0499797	0.00594545	-8.40639	6.83149e-17	21	4.50125e-14	37	16	332825	16	272826	R		rs45471599	NA	NA	ARHGDIG;PDIA2	NM_001176;NM_006849	3'UTR;TSS1500	chr16:334444-334764	N_Shore			NA				NA
cg02430385	-0.0257927	0.00401721	-6.42056	1.60557e-10	21	2.79074e-08	37	15	45421951	15	43209243	F	rs72000775		NA	NA	DUOX1;DUOX1;DUOXA1	NM_175940;NM_017434;NM_144565	TSS1500;TSS1500;5'UTR	chr15:45421236-45422394	Island			TRUE	15:43208545-43209635	15:45421340-45422704	Unclassified	TRUE
cg02438545	-0.0377673	0.00626841	-6.02502	1.9274e-09	21	2.51598e-07	37	9	99380444	9	98420265	R			NA	NA	CDC14B;CDC14B	NM_003671;NM_033331	Body;Body	chr9:99380814-99382236	N_Shore			NA				NA
cg02441982	-0.0472614	0.0058713	-8.04957	1.24555e-15	21	6.5798e-13	37	17	76183641	17	73695236	R			NA	NA	AFMID;TK1;AFMID;AFMID	NM_001010982;NM_003258;NM_001145526;NR_027083	Body;TSS1500;Body;Body	chr17:76183077-76183449	S_Shore			NA		17:76182344-76183759	Promoter_Associated	NA
cg02446869	-0.0551319	0.00583941	-9.44135	7.83379e-21	21	9.66661e-18	37	6	31654389	6	31762368	R			NA	NA				chr6:31650648-31651292	S_Shelf			NA				NA
cg02447620	-0.0612307	0.00831415	-7.36464	2.36454e-13	21	7.71654e-11	37	6	43604584	6	43712562	R			NA	NA	MAD2L1BP;MAD2L1BP	NM_001003690;NM_014628	Body;Body	chr6:43603495-43603818	S_Shore		RDMR	NA				NA
cg02448743	-0.0353136	0.00462855	-7.62952	3.2723e-14	21	1.28702e-11	37	10	102824003	10	102813993	R			NA	NA	KAZALD1	NM_030929	Body	chr10:102825929-102827693	N_Shore		RDMR	NA				NA
cg02448796	0.0555369	0.00899108	6.17689	7.55194e-10	21	1.09913e-07	37	1	6101339	1	6023926	F			NA	NA	KCNAB2;KCNAB2	NM_003636;NM_172130	Body;Body					NA	1:6023441-6024104	1:6100542-6102491	Promoter_Associated	TRUE
cg02449638	-0.0495778	0.0078717	-6.29824	3.51717e-10	21	5.59044e-08	37	19	36607078	19	41298918	R			NA	NA	TBCB;POLR2I	NM_001281;NM_006233	Body;TSS1500	chr19:36604359-36606906	S_Shore			NA				NA
cg02451670	-0.0725846	0.00989581	-7.33488	2.94105e-13	21	9.41423e-11	37	1	212207806	1	210274429	R			NA	TRUE	INTS7;DTL	NM_015434;NM_016448	Body;TSS1500	chr1:212208837-212209364	N_Shore			NA				NA
cg02468770	-0.0453102	0.00770137	-5.8834	4.52894e-09	21	5.32282e-07	37	7	151077901	7	150708834	F			NA	NA				chr7:151078462-151079536	N_Shore			NA				NA
cg02472646	0.0538729	0.00589959	9.13163	1.30949e-19	21	1.33131e-16	37	10	134215716	10	134065706	F	rs72863865		NA	NA	PWWP2B;PWWP2B	NM_001098637;NM_138499	Body;Body	chr10:134218268-134219615	N_Shelf			NA		10:134215538-134215812	Unclassified_Cell_type_specific	NA
cg02478589	-0.0423866	0.00686571	-6.17366	7.70575e-10	21	1.11849e-07	37	5	139082468	5	139062652	R			NA	NA				chr5:139081001-139081202	S_Shore			NA				NA
cg02481528	-0.0463299	0.00858778	-5.39487	7.46868e-08	21	6.1797e-06	37	20	43940307	20	43373721	R			NA	NA	RBPJL	NM_014276	Body	chr20:43940306-43941111	Island			NA	20:43373521-43374480	20:43940062-43941812	Unclassified	NA
cg02486421	-0.0533079	0.0097245	-5.48181	4.6102e-08	21	4.06566e-06	37	8	131027724	8	131096906	F			NA	NA				chr8:131028491-131029095	N_Shore			NA		8:131026692-131028100	Promoter_Associated	TRUE
cg02489202	0.0393904	0.00549655	7.16639	9.95824e-13	21	2.87112e-10	37	3	45505334	3	45480338	F			NA	NA	LARS2	NM_015340	Body					TRUE				NA
cg02493211	-0.0681707	0.0108019	-6.31098	3.24328e-10	21	5.1977e-08	37	11	118781633	11	118286843	R			NA	NA	BCL9L	NM_182557	TSS200	chr11:118781060-118781732	Island			TRUE	11:118286271-118286989	11:118781076-118781706	Unclassified_Cell_type_specific	TRUE
cg02494904	-0.0467154	0.00740242	-6.31082	3.24662e-10	21	5.20133e-08	37	20	4128004	20	4076004	R		rs1741291	NA	NA	SMOX;SMOX;SMOX;SMOX	NM_175839;NM_175841;NM_175842;NM_175840	TSS1500;TSS1500;TSS1500;TSS1500	chr20:4129482-4130412	N_Shore			NA				NA
cg02494930	-0.0456915	0.00755095	-6.05109	1.64357e-09	21	2.18909e-07	37	16	77887307	16	76444808	F	rs34918754	rs74976933	NA	NA	VAT1L	NM_020927	Body					TRUE				NA
cg02510853	0.0449292	0.00739151	6.07849	1.38928e-09	21	1.89143e-07	37	16	3031707	16	2971708	R			NA	TRUE	PKMYT1;PKMYT1	NM_182687;NM_004203	TSS1500;TSS1500	chr16:3029752-3030954	S_Shore			NA		16:3031654-3032028	Unclassified_Cell_type_specific	NA
cg02512108	-0.0692847	0.0115338	-6.00708	2.15001e-09	21	2.77226e-07	37	7	1315671	7	1282197	R			NA	NA				chr7:1315050-1315947	Island			NA				TRUE
cg02512860	0.0537779	0.006625	8.11742	7.2359e-16	21	3.92949e-13	37	7	100880751	7	100667471	F			NA	TRUE	CLDN15	NM_014343	1stExon					TRUE				NA
cg02518338	-0.0621769	0.00728431	-8.53573	2.31746e-17	21	1.62641e-14	37	17	47929557	17	45284556	R			NA	NA				chr17:47928266-47929357	S_Shore			NA		17:47928116-47929640	Promoter_Associated	TRUE
cg02520639	0.0574476	0.00992425	5.78861	7.93925e-09	21	8.71858e-07	37	8	82021210	8	82183765	R			NA	NA	PAG1	NM_018440	5'UTR	chr8:82023855-82024483	N_Shelf			TRUE				NA
cg02538135	0.0426143	0.0070038	6.08445	1.33926e-09	21	1.83002e-07	37	19	2200125	19	2151125	F			NA	NA	DOT1L	NM_032482	Body	chr19:2199921-2200126	Island			NA	19:2150103-2151177			NA
cg02538891	-0.0698185	0.00642745	-10.8626	6.42526e-27	21	2.20987e-23	37	9	139549426	9	138669247	F			NA	NA				chr9:139551254-139551559	N_Shore			NA				NA
cg02540736	-0.067486	0.00872187	-7.73755	1.43381e-14	21	6.1047e-12	37	14	100774063	14	99843816	R			NA	NA	SLC25A29;MIR345	NM_001039355;NR_029906	TSS1500;TSS200	chr14:100771820-100773673	S_Shore			NA				NA
cg02543993	0.0426324	0.00777562	5.48284	4.5839e-08	21	4.04615e-06	37	7	5736195	7	5702721	F			NA	NA	RNF216;RNF216	NM_207111;NM_207116	Body;Body					TRUE				NA
cg02544002	-0.140833	0.00862271	-16.3328	3.43532e-57	21	2.77658e-52	37	3	129323778	3	130806468	F			NA	NA	PLXND1	NM_015103	Body	chr3:129323915-129325332	N_Shore			NA				NA
cg02544453	0.0445744	0.00588621	7.57269	5.02927e-14	21	1.91139e-11	37	16	46782760	16	45340261	R			NA	NA	MYLK3	NM_182493	TSS1500					TRUE				NA
cg02549595	0.0442134	0.00647824	6.8249	1.08827e-11	21	2.48356e-09	37	16	85947219	16	84504720	F			NA	NA	IRF8	NM_002163	Body					TRUE				NA
cg02555204	-0.0437517	0.00684461	-6.39214	1.92875e-10	21	3.27846e-08	37	5	87984959	5	88020715	R			NA	NA				chr5:87985470-87985810	N_Shore			NA	5:88020608-88020757			NA
cg02561912	0.0289683	0.00378604	7.65135	2.77208e-14	21	1.10734e-11	37	20	50158202	20	49591609	F			NA	NA	NFATC2;NFATC2;NFATC2	NM_001136021;NM_173091;NM_012340	Body;Body;Body	chr20:50158904-50159509	N_Shore			TRUE				TRUE
cg02565062	-0.0415915	0.00588234	-7.07057	1.96948e-12	21	5.28262e-10	37	1	855544	1	845407	R			NA	NA	FLJ39609	NR_026874	TSS1500	chr1:854765-854973	S_Shore			NA	1:845267-845605	1:855232-855686	Unclassified	NA
cg02568531	-0.0386338	0.00600151	-6.43734	1.44017e-10	21	2.5186e-08	37	11	820843	11	810843	F			NA	NA	PNPLA2	NM_020376	Body	chr11:818974-820271	S_Shore		RDMR	NA				NA
cg02574073	0.135755	0.0227133	5.97688	2.5823e-09	21	3.25607e-07	37	17	46682398	17	44037397	F			NA	NA	LOC404266;LOC404266;HOXB6	NR_033204;NR_033201;NM_018952	Body;Body;TSS200	chr17:46685244-46685449	N_Shelf			NA	17:44037307-44037424			TRUE
cg02576395	-0.0362333	0.00425498	-8.51549	2.74752e-17	21	1.90072e-14	37	1	27884179	1	27756766	R			NA	NA	AHDC1	NM_001029882	5'UTR				RDMR	TRUE		1:27882720-27884351	Unclassified	NA
cg02583484	-0.0502743	0.00797679	-6.30258	3.42149e-10	21	5.45445e-08	37	12	54677008	12	52963275	F			NA	NA	HNRNPA1;HNRPA1L-2;HNRNPA1	NM_002136;NR_002944;NM_031157	Body;Body;Body	chr12:54673322-54673550	S_Shelf		RDMR	NA		12:54676759-54677308	Unclassified_Cell_type_specific	NA
cg02584867	-0.0304237	0.00487497	-6.2408	5.05855e-10	21	7.66365e-08	37	19	1861099	19	1812099	R		rs72295113	NA	NA	KLF16	NM_031918	Body	chr19:1861711-1861914	N_Shore		CDMR	NA		19:1860961-1861128	Promoter_Associated	TRUE
cg02587392	-0.03875	0.00502673	-7.70879	1.78799e-14	21	7.45556e-12	37	1	3354412	1	3344272	R		rs6701666	NA	NA	PRDM16;PRDM16	NM_199454;NM_022114	3'UTR;3'UTR	chr1:3351365-3351632	S_Shelf			NA	1:3344272-3344328			NA
cg02588889	-0.0972627	0.0167609	-5.80295	7.29692e-09	21	8.09754e-07	37	10	124829211	10	124819201	R			NA	NA								TRUE				NA
cg02596233	-0.0346086	0.00581844	-5.94808	3.07294e-09	21	3.78227e-07	37	7	150970209	7	150601142	F		rs74991119	NA	NA	SMARCD3;SMARCD3	NM_001003802;NM_003078	Body;Body	chr7:150974116-150974535	N_Shelf			NA				NA
cg02597644	-0.0310655	0.00477214	-6.50976	8.98331e-11	21	1.64642e-08	37	11	1898970	11	1855546	R			NA	NA	LSP1;LSP1;LSP1;LSP1	NM_001013253;NM_001013254;NM_002339;NM_001013255	5'UTR;5'UTR;Body;5'UTR					NA	11:1855343-1855591			NA
cg02600974	-0.0434671	0.00743525	-5.84609	5.65452e-09	21	6.47191e-07	37	9	88713706	9	87903526	R			NA	NA	GOLM1;GOLM1	NM_177937;NM_016548	5'UTR;5'UTR	chr9:88713705-88714908	Island			NA		9:88713564-88713924	Unclassified_Cell_type_specific	NA
cg02612397	0.0766562	0.0124993	6.13282	9.93341e-10	21	1.40632e-07	37	6	125855124	6	125896823	F	rs56217502		NA	NA								NA	6:125896810-125896858			NA
cg02613370	-0.0869197	0.014758	-5.88965	4.36302e-09	21	5.15178e-07	37	10	124578366	10	124568356	F			NA	NA				chr10:124578126-124578443	Island			NA	10:124568117-124568601			NA
cg02614016	-0.037005	0.00672313	-5.50413	4.06863e-08	21	3.64372e-06	37	10	89263900	10	89253880	R			NA	NA	MINPP1	NM_004897	TSS1500	chr10:89264370-89265371	N_Shore			NA				NA
cg02617388	0.0417998	0.00662024	6.31395	3.18261e-10	21	5.11737e-08	37	12	48216620	12	46502887	R			NA	NA				chr12:48213109-48214188	S_Shelf			NA				NA
cg02618071	0.0379283	0.00459923	8.24666	2.54186e-16	21	1.51248e-13	37	17	42406184	17	39761710	R			NA	NA				chr17:42401501-42402427	S_Shelf			NA		17:42405727-42406576	Unclassified_Cell_type_specific	NA
cg02621151	0.0274335	0.00488646	5.61418	2.18177e-08	21	2.11524e-06	37	5	3092997	5	3145997	R			NA	NA								NA	5:3145812-3146119			NA
cg02623114	-0.0411426	0.00649082	-6.33859	2.71964e-10	21	4.44367e-08	37	8	145015122	8	145087110	R			NA	NA	PLEC1;PLEC1;PLEC1;PLEC1;PLEC1;PLEC1;PLEC1;PLEC1	NM_201378;NM_201382;NM_201381;NM_000445;NM_201384;NM_201380;NM_201383;NM_201379	Body;Body;Body;Body;TSS1500;Body;Body;Body	chr8:145016417-145016916	N_Shore			TRUE		8:145014934-145015432	Promoter_Associated	NA
cg02633398	0.0534811	0.00822255	6.5042	9.31623e-11	21	1.70358e-08	37	16	88974944	16	87502445	R			NA	NA	CBFA2T3;CBFA2T3	NM_175931;NM_005187	5'UTR;Body	chr16:88975850-88976169	N_Shore			NA	16:87502374-87502469	16:88974942-88975184	Unclassified_Cell_type_specific	NA
cg02633767	-0.0509382	0.00933252	-5.45814	5.26114e-08	21	4.5544e-06	37	6	32794327	6	32902305	R			NA	NA	TAP2;TAP2	NM_000544;NM_018833	3'UTR;Body					NA				NA
cg02637352	-0.038085	0.00504746	-7.54537	6.17677e-14	21	2.29886e-11	37	5	148961536	5	148941729	F	rs79899373		NA	NA	FLJ41603	NM_001001669	5'UTR	chr5:148960797-148961203	S_Shore			TRUE				NA
cg02639366	-0.0592427	0.00802609	-7.38127	2.09237e-13	21	6.91206e-11	37	1	36275039	1	36047626	F			NA	NA	EIF2C4	NM_017629	Body	chr1:36273499-36274461	S_Shore			NA				NA
cg02646225	-0.061887	0.0101414	-6.10244	1.19874e-09	21	1.65714e-07	37	8	86020307	8	86207559	R			NA	NA	LRRCC1;LRRCC1	NM_001077501;NM_033402	Body;Body	chr8:86019305-86019864	S_Shore			NA		8:86018768-86020403	Promoter_Associated	NA
cg02653521	-0.0656912	0.0076909	-8.54142	2.20908e-17	21	1.55485e-14	37	2	241373820	2	241022493	F	rs79537755		NA	NA	GPC1	NM_002081	TSS1500	chr2:241374410-241376320	N_Shore			NA		2:241372534-241374385	Unclassified	NA
cg02659854	0.0364317	0.00625895	5.82074	6.56997e-09	21	7.38376e-07	37	13	24824078	13	23722078	R			NA	NA	SPATA13;SPATA13	NM_001166271;NM_153023	Body;Body					TRUE				NA
cg02661623	-0.027741	0.00474426	-5.84728	5.6147e-09	21	6.43197e-07	37	7	105603743	7	105390979	F			NA	NA	FLJ23834;FLJ23834	NM_152750;NM_152750	1stExon;5'UTR					NA				NA
cg02671204	-0.0629538	0.0108715	-5.79069	7.84267e-09	21	8.62424e-07	37	16	84076834	16	82634335	F			NA	NA	SLC38A8	NM_001080442	TSS1500					TRUE	16:82634311-82634495			TRUE
cg02688118	0.0639818	0.00799558	8.00214	1.81624e-15	21	9.31061e-13	37	13	114918456	13	113936558	R			NA	NA				chr13:114914536-114914753	S_Shelf			NA	13:113936432-113936818			NA
cg02689640	-0.0550621	0.00774762	-7.10697	1.52149e-12	21	4.18516e-10	37	13	112508127	13	111556128	R			NA	NA								TRUE	13:111556128-111556356			NA
cg02696798	-0.0918741	0.0147062	-6.24731	4.85522e-10	21	7.40884e-08	37	10	107301935	10	107291925	R			NA	NA								TRUE				NA
cg02698013	0.0532304	0.00899059	5.92068	3.62348e-09	21	4.37006e-07	37	9	140777406	9	139897227	F	rs7863142		NA	NA	CACNA1B	NM_000718	Body	chr9:140777131-140777407	Island			NA				NA
cg02698886	-0.0726237	0.0116148	-6.25271	4.69245e-10	21	7.19441e-08	37	6	24360603	6	24468582	R			NA	NA				chr6:24360029-24360411	S_Shore			NA		6:24359862-24360947	Unclassified	TRUE
cg02708956	0.0372927	0.00625475	5.96229	2.8205e-09	21	3.51528e-07	37	2	240300118	2	239965055	F			NA	NA	HDAC4	NM_006037	5'UTR					NA	2:239964721-239965098			NA
cg02710090	-0.0362766	0.00482068	-7.52521	7.18508e-14	21	2.63969e-11	37	1	207225128	1	205291751	F			NA	NA	PFKFB2;PFKFB2;YOD1	NM_001018053;NM_006212;NM_018566	TSS1500;TSS1500;TSS1500	chr1:207226281-207226842	N_Shore		CDMR	NA				NA
cg02712222	-0.0545681	0.00464431	-11.7495	4.20061e-31	21	2.23855e-27	37	6	7314903	6	7259902	F			NA	NA	SSR1	NM_003144	TSS1500	chr6:7312811-7313656	S_Shore			NA				NA
cg02713162	0.0613609	0.00818591	7.49592	8.94475e-14	21	3.2203e-11	37	5	141702373	5	141682557	R			NA	NA	SPRY4;SPRY4	NM_030964;NM_001127496	5'UTR;5'UTR	chr5:141703749-141705023	N_Shore			NA				NA
cg02715602	0.099098	0.0144759	6.84573	9.43505e-12	21	2.18714e-09	37	19	4544446	19	4495446	F			NA	NA	SEMA6B	NM_032108	Body	chr19:4543407-4544578	Island			NA	19:4494389-4495533			NA
cg02722808	0.0368407	0.0054331	6.78079	1.47056e-11	21	3.24746e-09	37	10	105595043	10	105585033	R			NA	NA	SH3PXD2A	NM_014631	Body					TRUE				NA
cg02727423	-0.0571856	0.00699103	-8.17985	4.37377e-16	21	2.46347e-13	37	14	100258973	14	99328726	F	rs59446534		NA	TRUE	EML1;EML1	NM_004434;NM_001008707	TSS1500;TSS1500	chr14:100259160-100259542	N_Shore			TRUE		14:100258851-100260555	Unclassified	NA
cg02732067	-0.0662906	0.0101563	-6.52704	8.02071e-11	21	1.49085e-08	37	1	28844028	1	28716615	F			NA	NA	SNHG3-RCC1;RCC1;SNHG3-RCC1;RCC1;SNHG3-RCC1;RCC1	NR_030725;NM_001269;NR_030726;NM_001048195;NM_001048199;NM_001048194	Body;TSS1500;Body;TSS1500;5'UTR;TSS1500	chr1:28844653-28845293	N_Shore			NA		1:28843845-28845626	Promoter_Associated	NA
cg02740093	-0.0381282	0.00580593	-6.56711	6.16027e-11	21	1.1743e-08	37	16	11930389	16	11837890	R		rs77487699	NA	NA	RSL1D1	NM_015659	3'UTR					NA				NA
cg02749463	0.0583513	0.0079615	7.32918	3.06618e-13	21	9.77604e-11	37	17	46646359	17	44001358	R			NA	NA	HOXB3	NM_002146	5'UTR					NA	17:44001345-44001522			NA
cg02749843	-0.0478452	0.00496909	-9.62858	1.3693e-21	21	1.89185e-18	37	22	19712623	22	18092623	R		rs5992476	NA	NA				chr22:19712604-19712823	Island			NA	22:18092623-18095311			NA
cg02750743	0.0507292	0.00681806	7.44042	1.35179e-13	21	4.69253e-11	37	12	117477837	12	115962220	F			NA	NA	TESC;TESC;TESC	NR_031766;NM_017899;NM_001168325	Body;Body;Body	chr12:117476810-117477106	S_Shore			NA	12:115962140-115962310			NA
cg02753027	-0.102705	0.0131118	-7.83302	6.8538e-15	21	3.11503e-12	37	19	39616041	19	44307881	F	rs60862279		NA	NA	PAK4;PAK4;PAK4;PAK4;PAK4	NM_001014832;NM_001014834;NM_005884;NM_001014831;NM_001014835	TSS1500;TSS1500;TSS1500;TSS1500;TSS1500	chr19:39616277-39616819	N_Shore			NA				NA
cg02761308	-0.0608512	0.00641318	-9.48846	5.06611e-21	21	6.49947e-18	37	17	56071963	17	53426962	R			NA	NA								TRUE				NA
cg02761376	0.0326429	0.00522125	6.25194	4.71547e-10	21	7.22514e-08	37	8	24771645	8	24827550	F	rs59062625		NA	NA	NEFM;NEFM	NM_001105541;NM_005382	TSS1500;1stExon	chr8:24770908-24772547	Island			NA	8:24826833-24828475			NA
cg02762546	-0.0344874	0.00482346	-7.14992	1.1204e-12	21	3.19047e-10	37	3	13520685	3	13495685	F			NA	NA	HDAC11;HDAC11	NM_001136041;NM_024827	TSS1500;TSS1500	chr3:13520912-13521319	N_Shore			NA				NA
cg02768694	-0.0515599	0.0086805	-5.93974	3.23135e-09	21	3.94421e-07	37	2	74875536	2	74729044	R			NA	NA	C2orf65	NM_138804	TSS1500	chr2:74875128-74875562	Island			NA	2:74728583-74729057			NA
cg02770724	-0.0433255	0.00729824	-5.93643	3.29635e-09	21	4.01345e-07	37	7	73132837	7	72770773	R			NA	NA	STX1A;STX1A	NM_001165903;NM_004603	Body;Body	chr7:73133388-73134204	N_Shore		RDMR	NA				NA
cg02782895	-0.0724341	0.0124197	-5.83219	6.13998e-09	21	6.96671e-07	37	3	127348828	3	128831518	R			NA	NA	PODXL2	NM_015720	Body	chr3:127347682-127348859	Island			NA	3:128830434-128831529	3:127347427-127349188	Promoter_Associated_Cell_type_specific	NA
cg02787615	-0.0491789	0.00688418	-7.14376	1.1708e-12	21	3.31451e-10	37	2	99434688	2	98801120	R			NA	NA	C2orf55	NM_207362	Body	chr2:99438297-99439884	N_Shelf		RDMR	NA				NA
cg02787737	0.0501461	0.00861167	5.82304	6.48101e-09	21	7.29562e-07	37	11	133928346	11	133433556	F			NA	NA								NA	11:133433475-133433567	11:133928086-133928366	Unclassified_Cell_type_specific	NA
cg02790305	-0.123936	0.0169944	-7.29276	3.99937e-13	21	1.24566e-10	37	4	186732932	4	186969926	F			NA	NA	SORBS2;SORBS2;SORBS2;SORBS2;SORBS2;SORBS2;SORBS2	NM_003603;NM_021069;NM_001145670;NM_001145670;NM_001145671;NM_003603;NM_001145672	5'UTR;5'UTR;5'UTR;1stExon;TSS1500;1stExon;TSS1500			low-CpG:186969878-186970382		NA	4:186969831-186969954			NA
cg02792322	-0.0451628	0.00625749	-7.2174	6.90281e-13	21	2.05747e-10	37	13	21280448	13	20178448	R			NA	NA	IL17D	NM_138284	Body	chr13:21277233-21278446	S_Shelf			NA		13:21280182-21280456	Unclassified_Cell_type_specific	NA
cg02799643	-0.076045	0.0139854	-5.43746	5.90178e-08	21	5.03972e-06	37	7	116139180	7	115926416	F			NA	NA	CAV2;CAV2	NM_001233;NM_198212	TSS1500;TSS1500	chr7:116139774-116140352	N_Shore			NA				NA
cg02801114	-0.0578748	0.0105115	-5.50588	4.02879e-08	21	3.61338e-06	37	6	125476162	6	125517861	F			NA	NA	TPD52L1;TPD52L1;TPD52L1;TPD52L1	NM_001003395;NM_003287;NM_001003397;NM_001003396	5'UTR;Body;Body;Body	chr6:125474804-125475722	S_Shore		RDMR	NA	6:125517832-125517876	6:125474694-125476295	Unclassified	NA
cg02810156	0.0126732	0.00202379	6.26211	4.4219e-10	21	6.85328e-08	37	19	36822672	19	41514512	F			NA	NA				chr19:36822395-36822690	Island			NA	19:41514151-41514740	19:36822494-36822974	Promoter_Associated	TRUE
cg02812809	0.0602576	0.00874847	6.88778	7.0637e-12	21	1.68328e-09	37	19	39361447	19	44053287	R			NA	NA	RINL	NM_198445	Body	chr19:39359916-39361160	S_Shore			NA	19:44051791-44053303			NA
cg02814054	0.0748862	0.0123996	6.03942	1.7652e-09	21	2.33378e-07	37	19	18234911	19	18095911	F			NA	NA	MAST3	NM_015016	Body	chr19:18234710-18234912	Island			NA	19:18095414-18096031			NA
cg02827175	0.0531998	0.00973534	5.46461	5.07487e-08	21	4.41681e-06	37	7	1986245	7	1952771	R			NA	NA	MAD1L1;MAD1L1;MAD1L1	NM_003550;NM_001013837;NM_001013836	Body;Body;Body					NA	7:1952771-1952861			NA
cg02832687	-0.0502871	0.00920657	-5.46209	5.14664e-08	21	4.47011e-06	37	17	47759392	17	45114391	R			NA	NA				chr17:47754870-47755772	S_Shelf			NA				NA
cg02833725	-0.0409657	0.00581075	-7.04999	2.2775e-12	21	6.01236e-10	37	1	156696768	1	154963392	R			NA	TRUE	ISG20L2;C1orf66;C1orf66	NM_030980;NM_015997;NM_001142560	1stExon;TSS1500;TSS1500	chr1:156698111-156698916	N_Shore		RDMR	TRUE				NA
cg02836478	0.0593089	0.00651194	9.10772	1.62182e-19	21	1.625e-16	37	17	46652501	17	44007500	R			NA	NA	HOXB3	NM_002146	TSS1500	chr17:46654053-46654369	N_Shore			NA				NA
cg02839351	0.029183	0.00527267	5.53477	3.42441e-08	21	3.144e-06	37	19	4475009	19	4426009	F			NA	NA	HDGF2;HDGF2	NM_032631;NM_001001520	Body;Body	chr19:4472119-4473123	S_Shore	low-CpG:4425823-4426286		NA				TRUE
cg02839593	-0.034715	0.00567708	-6.11493	1.10972e-09	21	1.55134e-07	37	16	66934539	16	65492040	R			NA	NA								TRUE				NA
cg02842704	-0.0739676	0.0125188	-5.90854	3.89693e-09	21	4.67196e-07	37	5	151305746	5	151285939	R			NA	NA	GLRA1;GLRA1	NM_001146040;NM_000171	TSS1500;TSS1500	chr5:151304226-151304824	S_Shore		RDMR	NA				NA
cg02850815	0.0483657	0.00659181	7.33724	2.89058e-13	21	9.26491e-11	37	8	144896183	8	144968171	F			NA	NA	SCRIB;SCRIB;MIR937	NM_015356;NM_182706;NR_030633	Body;Body;TSS1500	chr8:144897283-144898354	N_Shore			NA				NA
cg02852847	-0.0553145	0.0100482	-5.5049	4.05096e-08	21	3.62856e-06	37	1	14898807	1	14771394	R			NA	NA								TRUE		1:14898169-14898818	Unclassified	NA
cg02855207	0.0427568	0.00609877	7.01072	3.00232e-12	21	7.74039e-10	37	11	73087016	11	72764664	R			NA	NA	RELT;RELT	NM_032871;NM_152222	TSS1500;TSS1500	chr11:73087229-73088294	N_Shore			NA		11:73086729-73087771	Promoter_Associated	NA
cg02855302	-0.0339089	0.00594836	-5.70055	1.32732e-08	21	1.36258e-06	37	14	103453791	14	102523544	R			NA	NA	CDC42BPB	NM_006035	Body					TRUE				NA
cg02858817	-0.0746889	0.0137728	-5.42292	6.39692e-08	21	5.40636e-06	37	X	26155148	X	26065069	R			NA	NA	MAGEB18	NM_173699	TSS1500					NA				NA
cg02862897	0.0433371	0.00661313	6.55319	6.75309e-11	21	1.27776e-08	37	17	79793088	17	77386377	F			NA	NA	DYSFIP1	NM_001007533	TSS200	chr17:79790530-79791553	S_Shore			NA		17:79792873-79793346	Unclassified_Cell_type_specific	NA
cg02870946	-0.0666816	0.00998206	-6.68014	2.90276e-11	21	5.9749e-09	37	18	77289084	18	75390072	F			NA	NA	NFATC1;NFATC1;NFATC1;NFATC1	NM_172388;NM_172387;NM_172389;NM_006162	3'UTR;3'UTR;3'UTR;3'UTR	chr18:77289018-77289464	Island			NA	18:75389970-75390203	18:77288475-77289295	Gene_Associated	NA
cg02878831	0.0393123	0.0068321	5.75406	9.72114e-09	21	1.03714e-06	37	17	78847752	17	76462347	R		rs2672872	NA	NA	RPTOR;RPTOR	NM_001163034;NM_020761	Body;Body	chr17:78849401-78850933	N_Shore			NA				TRUE
cg02879453	0.050569	0.00802921	6.29812	3.5197e-10	21	5.59264e-08	37	16	50321818	16	48879319	R			NA	NA	ADCY7	NM_001114	TSS200					NA				NA
cg02885771	-0.0542085	0.00770573	-7.03483	2.53426e-12	21	6.62167e-10	37	6	144163654	6	144205347	F			NA	TRUE	LTV1	NM_032860	TSS1500	chr6:144164043-144164771	N_Shore			NA				NA
cg02886591	-0.0439899	0.00773059	-5.69037	1.40793e-08	21	1.4341e-06	37	17	45773570	17	43128569	R			NA	NA	TBKBP1	NM_014726	1stExon	chr17:45773451-45773695	Island			NA	17:43128451-43128680			NA
cg02888166	0.0294371	0.00490219	6.00488	2.17888e-09	21	2.80575e-07	37	14	101291440	14	100361193	F			NA	NA	MEG3;MEG3;MEG3	NR_002766;NR_003531;NR_003530	TSS1500;TSS1500;TSS1500	chr14:101292043-101292709	N_Shore			NA	14:100360298-100361751			NA
cg02888247	-0.0543561	0.00852551	-6.3757	2.14402e-10	21	3.60395e-08	37	6	24719235	6	24827214	F			NA	TRUE	C6orf62;C6orf62	NM_030939;NM_030939	1stExon;5'UTR	chr6:24720387-24721920	N_Shore			NA				NA
cg02902617	0.0738828	0.00920145	8.02947	1.46179e-15	21	7.64718e-13	37	14	93031178	14	92100931	F			NA	NA	RIN3	NM_024832	Body					TRUE				NA
cg02902637	-0.0646213	0.00901286	-7.1699	9.71093e-13	21	2.80315e-10	37	1	37773903	1	37546490	R			NA	NA								NA	1:37546400-37546530			NA
cg02903680	-0.0535552	0.00939517	-5.70029	1.32929e-08	21	1.36431e-06	37	15	85526198	15	83327202	F	rs74024775		NA	NA	PDE8A;PDE8A	NM_173454;NM_002605	Body;Body	chr15:85523512-85525865	S_Shore			NA				NA
cg02909097	0.0642426	0.00693223	9.26724	3.85623e-20	21	4.25016e-17	37	17	2843206	17	2789956	R			NA	NA	RAP1GAP2;RAP1GAP2	NM_015085;NM_001100398	Body;Body					TRUE	17:2789856-2790027			NA
cg02912316	0.0276697	0.00450185	6.14631	9.13605e-10	21	1.30737e-07	37	1	32527924	1	32300511	F			NA	NA								TRUE				NA
cg02914397	-0.0503694	0.00641419	-7.8528	5.87565e-15	21	2.70597e-12	37	12	49951757	12	48238024	F			NA	NA	KCNH3	NM_012284	3'UTR					NA				NA
cg02916283	-0.0615571	0.0112049	-5.49377	4.31189e-08	21	3.82834e-06	37	14	90087792	14	89157545	R			NA	NA				chr14:90085365-90085711	S_Shelf			NA		14:90087339-90088008	Unclassified_Cell_type_specific	NA
cg02925594	-0.0582851	0.00992366	-5.87335	4.80865e-09	21	5.61103e-07	37	16	57572900	16	56130401	F			NA	NA				chr16:57569848-57570844	S_Shelf			NA				NA
cg02927074	0.0840436	0.013586	6.18605	7.13224e-10	21	1.04431e-07	37	15	80860549	15	78647604	R			NA	NA	ARNT2	NM_014862	Body					TRUE		15:80859408-80861157	Unclassified	TRUE
cg02932780	-0.073482	0.00905213	-8.11765	7.22256e-16	21	3.92664e-13	37	6	31762353	6	31870332	R			NA	NA	VARS	NM_006295	Body	chr6:31763240-31763905	N_Shore			NA				NA
cg02933228	-0.060276	0.00515425	-11.6944	7.78848e-31	21	4.01809e-27	37	11	64611087	11	64367663	F			NA	NA	CDC42BPG	NM_017525	Body	chr11:64611714-64612634	N_Shore			TRUE		11:64610375-64613007	Promoter_Associated	NA
cg02934525	-0.0628652	0.00823467	-7.63421	3.15793e-14	21	1.24913e-11	37	4	117847521	4	118066969	F			NA	NA				chr4:117847087-117847522	Island			TRUE				NA
cg02935052	0.0591622	0.00829986	7.1281	1.30911e-12	21	3.66331e-10	37	7	73751804	7	73389740	R			NA	NA	CLIP2;CLIP2	NM_032421;NM_003388	Body;Body	chr7:73752819-73753343	N_Shore			NA				NA
cg02944084	-0.0560935	0.00767407	-7.30949	3.54044e-13	21	1.112e-10	37	17	37827057	17	35080583	R			NA	NA				chr17:37823693-37824989	S_Shelf		RDMR	NA				NA
cg02945866	-0.046242	0.00863653	-5.35423	9.33508e-08	21	7.50627e-06	37	7	157557461	7	157250222	F			NA	NA	PTPRN2;PTPRN2;PTPRN2	NM_002847;NM_130842;NM_130843	Body;Body;Body	chr7:157560974-157561195	N_Shelf			NA				NA
cg02946294	-0.0528595	0.00742934	-7.11497	1.43737e-12	21	3.97406e-10	37	11	17034844	11	16991420	R			NA	NA	PLEKHA7	NM_175058	Body	chr11:17034843-17036404	Island			NA	11:16991260-16993057			TRUE
cg02946885	-0.0585641	0.0100922	-5.8029	7.29897e-09	21	8.09797e-07	37	14	90378680	14	89448433	R			NA	NA	C14orf143	NM_145231	Body					TRUE				NA
cg02950701	-0.0427879	0.00708551	-6.03879	1.77209e-09	21	2.33969e-07	37	10	35656925	10	35696931	F			NA	NA	CCNY;CCNY	NM_145012;NM_181698	Body;5'UTR					TRUE				NA
cg02957185	-0.0486838	0.00821748	-5.92441	3.54319e-09	21	4.27922e-07	37	1	161068781	1	159335405	F			NA	NA	KLHDC9;KLHDC9;KLHDC9	NM_001007255;NM_152366;NM_001007256	1stExon;1stExon;5'UTR	chr1:161068062-161068801	Island			NA	1:159334687-159335425	1:161068751-161068984	Gene_Associated_Cell_type_specific	NA
cg02962602	-0.0576082	0.00812549	-7.08982	1.71848e-12	21	4.69242e-10	37	17	80171413	17	77764702	F			NA	TRUE	CCDC57	NM_198082	TSS1500	chr17:80170322-80171302	S_Shore	low-CpG:77764694-77764748		NA		17:80170242-80172003	Promoter_Associated	NA
cg02967610	0.0868741	0.0136441	6.36714	2.26522e-10	21	3.78406e-08	37	19	57149813	19	61841625	R			NA	NA				chr19:57149423-57149631	S_Shore			NA				TRUE
cg02968508	-0.0551676	0.00666229	-8.28058	1.92678e-16	21	1.17978e-13	37	3	9956698	3	9931698	R			NA	NA	IL17RE;IL17RE;IL17RE	NM_153480;NM_153483;NM_153481	Body;Body;Body	chr3:9956822-9957664	N_Shore			TRUE				NA
cg02976843	0.0721942	0.00692102	10.4312	5.45466e-25	21	1.39959e-21	37	17	2843257	17	2790007	R			NA	NA	RAP1GAP2;RAP1GAP2	NM_015085;NM_001100398	Body;Body					TRUE	17:2789856-2790027			NA
cg02977575	0.045877	0.00840507	5.45826	5.25766e-08	21	4.55221e-06	37	1	156046832	1	154313456	F			NA	NA	MEX3A	NM_001093725	Body	chr1:156046343-156047384	Island			NA	1:154313033-154313997			TRUE
cg02979795	-0.0597403	0.0111786	-5.34417	9.86263e-08	21	7.87822e-06	37	10	102626509	10	102616499	F		rs61873510	NA	NA								TRUE	10:102616409-102616504	10:102626497-102626702	Unclassified_Cell_type_specific	NA
cg02979923	0.0403207	0.00645407	6.24733	4.85452e-10	21	7.40884e-08	37	20	17207337	20	17155337	R			NA	NA	PCSK2	NM_002594	TSS1500	chr20:17208550-17208756	N_Shore		DMR	TRUE	20:17154558-17155757			TRUE
cg02984184	-0.0662576	0.00993247	-6.67081	3.09023e-11	21	6.31522e-09	37	11	35966322	11	35922898	R			NA	NA	LDLRAD3	NM_174902	Body	chr11:35965642-35966454	Island		RDMR	NA	11:35921862-35923007			NA
cg02986546	0.0105402	0.00194266	5.42569	6.29979e-08	21	5.3373e-06	37	7	87505538	7	87343474	F			NA	NA	SLC25A40;SLC25A40;DBF4	NM_018843;NM_018843;NM_006716	5'UTR;1stExon;TSS200	chr7:87505100-87506493	Island	high-CpG:87343389-87343620		NA	7:87343044-87344385	7:87505432-87505928	NonGene_Associated	NA
cg02993070	-0.0671626	0.0100553	-6.67929	2.91941e-11	21	6.00154e-09	37	14	53419111	14	52488861	F			NA	NA	FERMT2;FERMT2;FERMT2	NM_001134999;NM_001135000;NM_006832	TSS1500;TSS1500;TSS1500	chr14:53417108-53418339	S_Shore		RDMR	NA				NA
cg03000585	-0.0780492	0.0107621	-7.25222	5.36782e-13	21	1.62593e-10	37	1	78355339	1	78127927	F			NA	NA	NEXN	NM_144573	5'UTR	chr1:78354381-78354673	S_Shore			NA				TRUE
cg03010388	0.0414981	0.00734809	5.64746	1.80301e-08	21	1.78661e-06	37	X	18693162	X	18603083	R			NA	NA				chrX:18693152-18693599	Island			NA	X:18603074-18603714	X:18692491-18695052	Promoter_Associated	NA
cg03010887	-0.0663658	0.0096398	-6.88456	7.22277e-12	21	1.71363e-09	37	16	85600235	16	84157736	F			NA	NA								NA	16:84157503-84158319			NA
cg03013276	-0.0629361	0.00970273	-6.48643	1.0464e-10	21	1.88714e-08	37	22	24058932	22	22388932	F			NA	NA	LOC91316	NR_024448	Body	chr22:24059016-24059643	N_Shore			NA		22:24058908-24060070	Promoter_Associated	NA
cg03017135	-0.0410797	0.00615247	-6.67694	2.96579e-11	21	6.08656e-09	37	14	77504156	14	76573909	R		rs61991642	NA	NA								TRUE	14:76573865-76573956			NA
cg03032180	-0.0299386	0.00448548	-6.67456	3.01346e-11	21	6.16873e-09	37	3	194979346	3	196460635	F			NA	NA	C3orf21	NM_152531	Body	chr3:194980332-194981275	N_Shore			TRUE				NA
cg03032798	-0.0624604	0.00958205	-6.51848	8.48437e-11	21	1.56563e-08	37	2	221298903	2	221007147	F			NA	NA								TRUE				NA
cg03034540	-0.0527509	0.0056873	-9.2752	3.58729e-20	21	3.9992e-17	37	16	67450810	16	66008311	R			NA	NA	ZDHHC1	NM_013304	TSS1500	chr16:67449936-67450472	S_Shore			NA				NA
cg03035167	-0.0391774	0.00616695	-6.3528	2.48332e-10	21	4.0962e-08	37	2	201336269	2	201044514	R			NA	NA	SPATS2L;SPATS2L;SPATS2L;SPATS2L	NM_001100422;NM_015535;NM_001100424;NM_001100423	Body;Body;Body;Body					NA		2:201336030-201336364	Unclassified	TRUE
cg03036210	-0.077924	0.00954003	-8.16811	4.80951e-16	21	2.68706e-13	37	16	89904091	16	88431592	R			NA	NA	SPIRE2	NM_032451	Body	chr16:89900494-89901672	S_Shelf			TRUE	16:88431509-88431790	16:89904067-89904478	Unclassified_Cell_type_specific	TRUE
cg03038418	-0.0430848	0.00710251	-6.06614	1.49874e-09	21	2.02172e-07	37	19	3096512	19	3047512	F			NA	NA	GNA11	NM_002067	Body	chr19:3097564-3097793	N_Shore			TRUE		19:3095771-3096642	Unclassified	NA
cg03039701	-0.0596216	0.00735164	-8.10998	7.68167e-16	21	4.15296e-13	37	6	134375186	6	134416879	F			NA	NA	SLC2A12	NM_145176	TSS1500					NA				NA
cg03043406	-0.0544524	0.0095513	-5.70105	1.32348e-08	21	1.35892e-06	37	1	45242356	1	45014943	R			NA	NA	RPS8;SNORD38A	NM_001012;NR_001456	Body;TSS1500	chr1:45241013-45241900	S_Shore			NA		1:45240714-45242398	Promoter_Associated	NA
cg03052004	0.0432152	0.00620163	6.96836	4.03815e-12	21	1.01099e-09	37	6	11702389	6	11810375	F		rs72653727	NA	NA								TRUE				NA
cg03052182	-0.0665268	0.00983619	-6.76347	1.65419e-11	21	3.61349e-09	37	6	30653530	6	30761509	F			NA	NA	KIAA1949;KIAA1949	NM_001134870;NM_133471	Body;1stExon	chr6:30654392-30654934	N_Shore			NA		6:30652289-30655443	Promoter_Associated	NA
cg03059991	0.0571801	0.0065218	8.76754	3.21467e-18	21	2.63782e-15	37	12	54144785	12	52431052	F			NA	NA				chr12:54144562-54145470	Island		CDMR	NA	12:52430830-52432367	12:54144031-54146347	Unclassified	TRUE
cg03065899	-0.0533465	0.00518328	-10.292	2.20697e-24	21	5.0965e-21	37	17	80920376	17	78513665	R		rs62076116	NA	NA	B3GNTL1	NM_001009905	Body	chr17:80922368-80922812	N_Shore			TRUE	17:78513635-78513824	17:80920255-80921551	Unclassified	TRUE
cg03068319	-0.050607	0.00740845	-6.83098	1.04396e-11	21	2.39144e-09	37	6	17600252	6	17708231	F			NA	NA	FAM8A1	NM_016255	TSS1500	chr6:17600382-17601397	N_Shore			NA	6:17708182-17709376	6:17599939-17601701	Promoter_Associated	NA
cg03069737	-0.0338622	0.00613173	-5.52245	3.67059e-08	21	3.33717e-06	37	7	102104297	7	101891302	R			NA	NA	LRWD1;ALKBH4	NM_152892;NM_017621	TSS1500;Body	chr7:102105123-102105782	N_Shore		RDMR	NA				NA
cg03073703	-0.0343193	0.00446536	-7.68567	2.13385e-14	21	8.69587e-12	37	16	1438973	16	1378974	R		rs8048774	NA	NA				chr16:1440474-1440689	N_Shore			NA	16:1378974-1379074			NA
cg03075966	-0.0371098	0.00609085	-6.09271	1.27281e-09	21	1.75205e-07	37	10	120981763	10	120971753	R			NA	NA	GRK5	NM_005308	Body					TRUE				NA
cg03077453	0.0471716	0.00669319	7.0477	2.31464e-12	21	6.10375e-10	37	19	52900914	19	57592726	F			NA	NA	ZNF528	NM_032423	TSS1500	chr19:52900955-52901158	N_Shore			NA		19:52900787-52901635	Promoter_Associated_Cell_type_specific	NA
cg03089870	-0.0940878	0.00804391	-11.6968	7.58647e-31	21	3.95596e-27	37	6	17988960	6	18096939	F			NA	NA	KIF13A;KIF13A;KIF13A;KIF13A	NM_001105567;NM_001105566;NM_001105568;NM_022113	TSS1500;TSS1500;TSS1500;TSS1500	chr6:17987415-17988405	S_Shore			NA	6:18096840-18096960			NA
cg03089923	-0.0285781	0.00458917	-6.22729	5.50744e-10	21	8.26113e-08	37	10	114897182	10	114887172	F			NA	NA	TCF7L2;TCF7L2;TCF7L2;TCF7L2;TCF7L2;TCF7L2	NM_001146284;NM_001146285;NM_030756;NM_001146274;NM_001146286;NM_001146283	Body;Body;Body;Body;Body;Body					TRUE				NA
cg03090969	-0.0625288	0.00849708	-7.35887	2.46693e-13	21	8.00757e-11	37	8	104117866	8	104187042	R			NA	NA								TRUE				TRUE
cg03099771	-0.0941652	0.0117345	-8.02467	1.5187e-15	21	7.89381e-13	37	6	27215365	6	27323344	R			NA	TRUE	PRSS16	NM_005865	TSS200	chr6:27218792-27219813	N_Shelf			NA				NA
cg03102442	-0.0460611	0.00756399	-6.08952	1.29805e-09	21	1.78169e-07	37	8	125738432	8	125807613	F			NA	NA	MTSS1	NM_014751	Body	chr8:125739685-125741266	N_Shore		RDMR	NA				NA
cg03102824	-0.105635	0.00980598	-10.7725	1.64519e-26	21	5.39076e-23	37	1	51703649	1	51476237	R		rs78334692	NA	NA	RNF11	NM_014372	Body	chr1:51701767-51702542	S_Shore			NA		1:51703398-51703695	Promoter_Associated	NA
cg03106207	-0.0439177	0.00651663	-6.73932	1.94826e-11	21	4.19478e-09	37	2	96814751	2	96178478	R			NA	NA				chr2:96810443-96811454	S_Shelf		DMR	NA		2:96813678-96814773	Promoter_Associated	TRUE
cg03106413	-0.0505073	0.00575069	-8.78282	2.81728e-18	21	2.36372e-15	37	1	6683528	1	6606115	R			NA	NA	PHF13	NM_153812	3'UTR	chr1:6685071-6685691	N_Shore			NA				NA
cg03109701	-0.0419881	0.00772053	-5.43849	5.86809e-08	21	5.01448e-06	37	12	117174758	12	115659141	R			NA	TRUE	RNFT2;RNFT2;C12orf49	NM_001109903;NM_032814;NM_024738	TSS1500;TSS1500;Body	chr12:117175623-117176436	N_Shore			NA				NA
cg03114057	-0.051551	0.00687767	-7.49542	8.97856e-14	21	3.22768e-11	37	17	72362302	17	69873897	R			NA	NA	GPR142	NM_181790	TSS1500					NA				NA
cg03125765	0.0311384	0.00494267	6.29992	3.47974e-10	21	5.53822e-08	37	22	30686808	22	29016808	F			NA	NA	GATSL3	NM_001037666	TSS1500	chr22:30685195-30685904	S_Shore			NA				NA
cg03140421	-0.053811	0.00919616	-5.85147	5.4769e-09	21	6.29386e-07	37	16	67200181	16	65757682	R			NA	NA	HSF4;HSF4	NM_001040667;NM_001538	Body;Body	chr16:67196792-67199988	S_Shore			TRUE				NA
cg03147185	-0.0492746	0.00621427	-7.92926	3.22944e-15	21	1.56637e-12	37	2	97008030	2	96371757	F			NA	NA	NCAPH	NM_015341	Body					TRUE		2:97007871-97008112	Unclassified	NA
cg03148457	-0.0756907	0.0129322	-5.85287	5.43154e-09	21	6.25443e-07	37	3	73670763	3	73753453	R			NA	NA	PDZRN3	NM_015009	Body	chr3:73673230-73674375	N_Shelf		RDMR	NA				NA
cg03152353	0.0605054	0.00642801	9.41277	1.01951e-20	21	1.23602e-17	37	9	139417194	9	138537015	F			NA	NA	NOTCH1	NM_017617	Body	chr9:139417115-139417518	Island			NA	9:138536636-138537611			NA
cg03152880	-0.0721548	0.0134109	-5.38032	8.09119e-08	21	6.6113e-06	37	16	48019794	16	46577295	R			NA	NA								TRUE				NA
cg03157610	-0.0482533	0.00872663	-5.52943	3.52909e-08	21	3.22728e-06	37	6	33377317	6	33485295	R			NA	NA	PHF1;KIFC1;PHF1;PHF1	NR_027692;NM_002263;NM_002636;NM_024165	TSS1500;Body;TSS1500;TSS1500	chr6:33377929-33379167	N_Shore			NA		6:33377236-33377479	Promoter_Associated_Cell_type_specific	NA
cg03158561	-0.049736	0.00871229	-5.70872	1.26592e-08	21	1.30674e-06	37	11	8705959	11	8662535	F			NA	NA	RPL27A;SNORA45	NM_000990;NR_002977	Body;TSS1500	chr11:8703783-8704616	S_Shore			NA				NA
cg03159676	-0.10762	0.0102073	-10.5434	1.74367e-25	21	4.80449e-22	37	16	85600536	16	84158037	F			NA	NA								NA	16:84157503-84158319			NA
cg03163343	-0.0465728	0.0068571	-6.79191	1.3633e-11	21	3.03409e-09	37	1	45118395	1	44890982	R			NA	NA				chr1:45120237-45120723	N_Shore			TRUE		1:45117605-45119598	Unclassified	NA
cg03164805	-0.0523877	0.00766803	-6.83196	1.03692e-11	21	2.37868e-09	37	16	1024326	16	964327	R			NA	NA				chr16:1020219-1021303	S_Shelf			NA	16:964262-964840			NA
cg03164928	0.0425716	0.0061528	6.91907	5.68931e-12	21	1.3802e-09	37	16	89005932	16	87533433	R			NA	NA	CBFA2T3;CBFA2T3	NM_175931;NM_005187	5'UTR;Body	chr16:89006334-89008600	N_Shore			NA	16:87533072-87536431			NA
cg03173570	-0.0689809	0.00942896	-7.31585	3.37988e-13	21	1.0671e-10	37	21	33031392	21	31953263	R			NA	NA	SOD1	NM_000454	TSS1500	chr21:33031734-33032657	N_Shore			NA		21:33031276-33033203	Promoter_Associated	NA
cg03180426	-0.0552732	0.00573968	-9.63002	1.35097e-21	21	1.87722e-18	37	9	139964156	9	139083977	R			NA	NA	C9orf140	NM_178448	Body	chr9:139964155-139965284	Island			NA				NA
cg03184011	-0.049232	0.0062002	-7.94039	2.95846e-15	21	1.44627e-12	37	20	39945503	20	39378917	R			NA	NA				chr20:39945594-39946053	N_Shore		RDMR	NA		20:39945360-39947173	Promoter_Associated	NA
cg03194226	-0.0397122	0.00596617	-6.65624	3.4068e-11	21	6.87239e-09	37	3	45066832	3	45041836	R			NA	NA	CLEC3B	NM_003278	TSS1500					NA				NA
cg03196151	-0.0380023	0.00569862	-6.66869	3.13437e-11	21	6.39465e-09	37	16	34206688	16	34064189	R			NA	NA				chr16:34208200-34209248	N_Shore			NA				NA
cg03198203	-0.0397934	0.00564425	-7.05026	2.27327e-12	21	6.00445e-10	37	11	17034484	11	16991060	F	rs71972359		NA	NA	PLEKHA7	NM_175058	Body	chr11:17034843-17036404	N_Shore		CDMR	NA				TRUE
cg03214715	0.024835	0.00429906	5.77685	8.50699e-09	21	9.26442e-07	37	12	57873176	12	56159443	F			NA	NA	ARHGAP9;ARHGAP9;ARHGAP9	NM_001080157;NM_032496;NM_001080156	1stExon;Body;TSS1500	chr12:57869075-57870182	S_Shelf			NA				NA
cg03216506	0.0505507	0.00932355	5.42183	6.43587e-08	21	5.43455e-06	37	1	38942581	1	38715168	R			NA	NA				chr1:38941919-38942404	S_Shore			NA	1:38715166-38715232			NA
cg03217471	-0.0636919	0.00861676	-7.39163	1.93875e-13	21	6.46626e-11	37	6	11687689	6	11795675	R			NA	NA								TRUE				NA
cg03221025	-0.0443649	0.0075456	-5.87957	4.63362e-09	21	5.42769e-07	37	16	88955224	16	87482725	F			NA	NA	CBFA2T3;CBFA2T3	NM_175931;NM_005187	Body;Body	chr16:88956108-88956535	N_Shore			NA		16:88955058-88955541	Unclassified_Cell_type_specific	NA
cg03222009	-0.107057	0.0110419	-9.69559	7.27988e-22	21	1.07633e-18	37	2	129077232	2	128793702	R			NA	NA	HS6ST1	NM_004807	TSS1500	chr2:129075197-129077639	Island			NA	2:128793679-128794109			NA
cg03222066	-0.046453	0.00845256	-5.49573	4.26473e-08	21	3.79133e-06	37	11	119019384	11	118524594	R			NA	TRUE	ABCG4;ABCG4	NM_001142505;NM_022169	TSS1500;TSS1500	chr11:119019643-119020887	N_Shore			NA		11:119019275-119020452	Unclassified_Cell_type_specific	NA
cg03222868	-0.0492199	0.00754909	-6.51998	8.4015e-11	21	1.55152e-08	37	12	49933636	12	48219903	F			NA	NA	KCNH3	NM_012284	Body	chr12:49931623-49933637	Island		CDMR	NA	12:48217843-48219904			NA
cg03224418	-0.0434516	0.00760938	-5.71027	1.25459e-08	21	1.29725e-06	37	20	62611858	20	62082302	F	rs75097987		NA	TRUE	SAMD10;PRPF6	NM_080621;NM_012469	TSS1500;TSS1500	chr20:62612300-62612787	N_Shore			TRUE		20:62610540-62612991	Promoter_Associated	NA
cg03231960	0.0178039	0.00326203	5.45793	5.26716e-08	21	4.55799e-06	37	19	49139050	19	53830862	R			NA	NA	DBP	NM_001352	Body	chr19:49138699-49139085	Island			NA	19:53830493-53831299	19:49137470-49139136	Promoter_Associated	NA
cg03239178	0.0367239	0.00544633	6.74288	1.90197e-11	21	4.11215e-09	37	12	103358881	12	101883011	R			NA	NA				chr12:103359248-103359629	N_Shore			NA	12:101882925-101883090	12:103358633-103358958	Unclassified_Cell_type_specific	NA
cg03239957	-0.0376182	0.00700983	-5.36649	8.72925e-08	21	7.08184e-06	37	19	1722727	19	1673727	F			NA	NA				chr19:1725415-1726154	N_Shelf			NA				NA
cg03242028	-0.0547032	0.0056811	-9.62897	1.36436e-21	21	1.89042e-18	37	9	35754421	9	35744421	R			NA	NA	MSMP	NM_001044264	TSS200	chr9:35756948-35757339	N_Shelf			NA				NA
cg03246478	-0.0229421	0.00370574	-6.19095	6.91683e-10	21	1.01492e-07	37	11	10331045	11	10287621	F			NA	NA				chr11:10327013-10329831	S_Shore			TRUE		11:10331042-10331449	Unclassified_Cell_type_specific	NA
cg03246914	-0.087262	0.0123854	-7.04556	2.34986e-12	21	6.18794e-10	37	20	57596113	20	57029508	F	rs35848064		NA	NA	TUBB1	NM_030773	Body	chr20:57599202-57599408	N_Shelf			NA				NA
cg03247245	-0.0717838	0.00721733	-9.94603	6.62655e-23	21	1.15595e-19	37	12	67272574	12	65558841	F			NA	NA								TRUE				NA
cg03253737	-0.0513029	0.00877329	-5.84762	5.6034e-09	21	6.42401e-07	37	17	35291480	17	32365593	R			NA	NA				chr17:35291899-35300875	N_Shore		CDMR	NA	17:32365579-32365737			NA
cg03256938	-0.0287098	0.00481068	-5.96792	2.72613e-09	21	3.41611e-07	37	1	2983926	1	2973786	R			NA	NA	FLJ42875;FLJ42875	NR_024371;NR_015440	Body;Body	chr1:2983925-2987962	Island			NA	1:2973786-2977805			NA
cg03269716	-0.0790057	0.0093833	-8.41982	6.11026e-17	21	4.04803e-14	37	1	874896	1	864759	F	rs2340591		NA	NA	SAMD11	NM_152486	Body	chr1:875730-878363	N_Shore			NA				NA
cg03270204	-0.0364553	0.00478415	-7.62003	3.51646e-14	21	1.37524e-11	37	6	30851638	6	30959617	R		rs73727107	NA	TRUE	DDR1;DDR1	NM_001954;NM_013993	TSS1500;TSS1500	chr6:30852102-30852676	N_Shore			NA				NA
cg03274391	-0.152513	0.0229909	-6.63364	3.9618e-11	21	7.89022e-09	37	3	22413232	3	22388236	F	rs77670830		NA	NA				chr3:22413492-22414365	N_Shore			TRUE				NA
cg03281572	-0.0468007	0.00678043	-6.90232	6.38875e-12	21	1.53757e-09	37	10	114502318	10	114492308	F			NA	NA	VTI1A	NM_145206	Body					TRUE				NA
cg03289906	-0.0812365	0.00897955	-9.04684	2.78907e-19	21	2.68897e-16	37	7	94538408	7	94376344	F			NA	NA	PPP1R9A;PPP1R9A;PPP1R9A;PPP1R9A;PPP1R9A	NM_001166161;NM_001166160;NM_001166163;NM_001166162;NM_017650	TSS1500;5'UTR;TSS1500;TSS1500;5'UTR	chr7:94536849-94537477	S_Shore			NA				NA
cg03290530	0.0763981	0.0129688	5.89091	4.33039e-09	21	5.11907e-07	37	3	137361526	3	138844216	F			NA	NA								TRUE	3:138844204-138844230			NA
cg03291835	0.0606038	0.0112445	5.38962	7.6878e-08	21	6.32646e-06	37	13	110802745	13	109600746	R			NA	NA	COL4A1	NM_001845	Body			low-CpG:109600386-109600764		NA				NA
cg03295852	-0.0447075	0.00721233	-6.19876	6.58699e-10	21	9.72109e-08	37	8	131308988	8	131378170	R			NA	NA	ASAP1IT1;ASAP1	NR_002765;NM_018482	TSS1500;Body					TRUE				NA
cg03296761	-0.0351137	0.00628692	-5.5852	2.57376e-08	21	2.44685e-06	37	22	30822510	22	29152510	R			NA	NA	MTP18;MTP18	NM_001003704;NM_016498	Body;Body	chr22:30821625-30822010	S_Shore			NA		22:30821375-30823213	Promoter_Associated	TRUE
cg03297901	0.0288015	0.00481338	5.98365	2.47866e-09	21	3.1409e-07	37	17	76117767	17	73629362	F			NA	NA	TMC6;TMC6	NM_001127198;NM_007267	Body;Body					NA	17:73629267-73629410	17:76117019-76118603	Promoter_Associated_Cell_type_specific	NA
cg03306641	-0.0872469	0.0102033	-8.55089	2.03974e-17	21	1.44827e-14	37	11	5645703	11	5602279	R			NA	NA	TRIM6-TRIM34;TRIM34;TRIM34;TRIM34	NM_001003819;NM_021616;NM_130389;NM_001003827	Body;TSS1500;TSS1500;5'UTR					TRUE		11:5645691-5646784	Promoter_Associated	NA
cg03320170	-0.060557	0.0103944	-5.82595	6.37063e-09	21	7.18471e-07	37	12	42982649	12	41268916	R			NA	NA	PRICKLE1	NM_153026	5'UTR	chr12:42982832-42983881	N_Shore		RDMR	NA		12:42982369-42983218	Unclassified_Cell_type_specific	NA
cg03323696	0.0644235	0.0085616	7.52471	7.21218e-14	21	2.64764e-11	37	5	59189120	5	59224877	R			NA	NA	PDE4D;PDE4D	NM_001165899;NM_001104631	Body;1stExon	chr5:59189046-59189894	Island			TRUE	5:59224752-59225827			NA
cg03337482	0.0584416	0.00734978	7.95148	2.71095e-15	21	1.33873e-12	37	1	3282449	1	3272309	R			NA	NA	PRDM16;PRDM16	NM_022114;NM_199454	Body;Body					NA	1:3272273-3272934			NA
cg03340878	-0.0818957	0.0117801	-6.95202	4.5252e-12	21	1.1225e-09	37	6	27925166	6	28033145	R			NA	TRUE	OR2B6	NM_012367	1stExon					NA				NA
cg03344031	-0.0956825	0.0172022	-5.56223	2.93206e-08	21	2.74444e-06	37	19	50706387	19	55398199	R			NA	NA	MYH14;MYH14;MYH14	NM_001077186;NM_001145809;NM_024729	TSS1500;TSS1500;TSS1500	chr19:50706482-50707196	N_Shore			NA	19:55398147-55399142	19:50706254-50706615	Unclassified_Cell_type_specific	TRUE
cg03345232	-0.0839945	0.010306	-8.15009	5.56245e-16	21	3.07232e-13	37	14	92981121	14	92050874	F			NA	NA	RIN3	NM_024832	Body	chr14:92979726-92981228	Island			NA	14:92049321-92050940			NA
cg03347018	-0.0452995	0.00742679	-6.09948	1.22083e-09	21	1.68577e-07	37	8	72756882	8	72919436	R			NA	NA	MSC	NM_005098	TSS200	chr8:72755783-72756667	S_Shore		CDMR	NA	8:72918070-72919559	8:72756604-72757097	Promoter_Associated	TRUE
cg03353394	-0.0697746	0.0113831	-6.12968	1.01288e-09	21	1.42997e-07	37	11	77791298	11	77468946	R			NA	NA	NDUFC2	NM_004549	TSS200	chr11:77790478-77791101	S_Shore			NA		11:77790161-77791492	Promoter_Associated	NA
cg03354108	-0.0382169	0.00691336	-5.52797	3.55824e-08	21	3.24903e-06	37	8	118968448	8	119037629	F	rs74424760		NA	NA	EXT1	NM_000127	Body					TRUE				NA
cg03357664	-0.0438103	0.00791475	-5.53527	3.41476e-08	21	3.13871e-06	37	1	29446693	1	29319280	R			NA	NA	TMEM200B	NM_001003682	3'UTR	chr1:29447699-29451847	N_Shore			TRUE				NA
cg03364781	0.049241	0.00760178	6.47756	1.10878e-10	21	1.98707e-08	37	4	113298593	4	113518042	R			NA	TRUE	ALPK1;ALPK1	NM_025144;NM_001102406	5'UTR;5'UTR	chr4:113300552-113300769	N_Shore			NA				NA
cg03366884	0.0317338	0.00525617	6.03743	1.78678e-09	21	2.35508e-07	37	17	8844506	17	8785231	R			NA	NA	PIK3R5	NM_001142633	5'UTR					TRUE		17:8844405-8845906	Unclassified	NA
cg03368758	-0.0367088	0.00648392	-5.66152	1.66302e-08	21	1.66216e-06	37	4	16900733	4	16509831	R			NA	TRUE	LDB2;LDB2	NM_001290;NM_001130834	TSS1500;TSS1500					NA				NA
cg03369196	-0.0819875	0.00881465	-9.30127	2.8301e-20	21	3.19918e-17	37	3	9771984	3	9746984	R			NA	NA	BRPF1;BRPF1	NM_004634;NM_001003694	TSS1500;TSS1500	chr3:9773066-9773911	N_Shore			NA				NA
cg03369999	0.0405938	0.00745763	5.44326	5.71482e-08	21	4.90078e-06	37	3	194342992	3	195824281	R			NA	NA	TMEM44;TMEM44;TMEM44;TMEM44	NM_001011655;NM_001166306;NM_001166305;NM_138399	Body;Body;Body;Body					NA	3:195824192-195824350			NA
cg03378645	0.0465926	0.00461629	10.0931	1.58079e-23	21	3.10365e-20	37	16	81659528	16	80217029	F			NA	NA	CMIP;CMIP	NM_030629;NM_198390	Body;Body					TRUE				TRUE
cg03383434	-0.0625037	0.00975458	-6.40763	1.74549e-10	21	3.00274e-08	37	9	140318662	9	139438483	F			NA	NA	EXD3;NOXA1	NM_017820;NM_006647	TSS1500;Body	chr9:140317160-140318663	Island			NA	9:139436764-139438576			NA
cg03384000	-0.057437	0.00872755	-6.58112	5.6155e-11	21	1.07765e-08	37	17	42081948	17	39437474	F			NA	NA	NAGS;PYY	NM_153006;NM_004160	TSS200;TSS200	chr17:42082027-42084972	N_Shore			NA	17:39437458-39440004			NA
cg03386715	-0.050151	0.00893303	-5.61411	2.18267e-08	21	2.11569e-06	37	1	3153293	1	3143153	R			NA	NA	PRDM16;PRDM16	NM_022114;NM_199454	Body;Body	chr1:3155160-3155361	N_Shore			NA				NA
cg03387723	-0.0972643	0.0102692	-9.47144	5.93142e-21	21	7.45189e-18	37	1	41708464	1	41481051	F			NA	TRUE	SCMH1	NM_012236	TSS1500	chr1:41706957-41708327	S_Shore			NA				NA
cg03391568	-0.034452	0.00582103	-5.91853	3.67055e-09	21	4.42243e-07	37	3	46918266	3	46893270	R			NA	TRUE	PTH1R	NM_000316	TSS1500					NA				NA
cg03393889	0.0518334	0.00590544	8.77724	2.95655e-18	21	2.46352e-15	37	16	2094700	16	2034701	R			NA	NA	NTHL1	NM_002528	Body	chr16:2097465-2098365	N_Shelf			NA	16:2034603-2034741			NA
cg03394909	-0.0360059	0.00570901	-6.30687	3.3294e-10	21	5.31813e-08	37	2	220305921	2	220014165	F			NA	NA	SPEG	NM_005876	Body	chr2:220306855-220307096	N_Shore			NA				NA
cg03395188	-0.037026	0.00620014	-5.9718	2.66305e-09	21	3.34495e-07	37	2	219266059	2	218974303	F	rs13396661		NA	NA	CTDSP1;MIR26B;CTDSP1	NM_182642;NR_029500;NM_021198	Body;TSS1500;Body	chr2:219263098-219265556	S_Shore			NA		2:219265920-219266132	Promoter_Associated	NA
cg03405560	-0.0659318	0.0101647	-6.48634	1.04706e-10	21	1.88762e-08	37	16	31884740	16	31792241	R			NA	NA	ZNF267	NM_003414	TSS1500	chr16:31885042-31885600	N_Shore			NA	16:31792085-31792263	16:31884615-31886178	NonGene_Associated	NA
cg03407228	-0.0431893	0.007249	-5.95796	2.89516e-09	21	3.59816e-07	37	22	18921705	22	17301705	F			NA	NA	PRODH	NM_016335	Body	chr22:18923470-18923840	N_Shore			NA				NA
cg03408359	-0.0681372	0.0109576	-6.21827	5.82853e-10	21	8.70506e-08	37	12	101216596	12	99740727	R			NA	NA	ANO4	NM_178826	5'UTR					TRUE				NA
cg03411334	0.0409319	0.00551387	7.42345	1.53276e-13	21	5.21621e-11	37	6	158074816	6	157994804	F			NA	NA	ZDHHC14;ZDHHC14	NM_153746;NM_024630	Body;Body					NA	6:157994330-157994921			NA
cg03411376	0.0296877	0.00522892	5.67759	1.51581e-08	21	1.52921e-06	37	11	2432720	11	2389296	R			NA	NA	TRPM5	NM_014555	Body	chr11:2435295-2436651	N_Shelf			NA	11:2389217-2389545			NA
cg03419136	-0.0616812	0.00972158	-6.34477	2.61433e-10	21	4.2875e-08	37	11	64547646	11	64304222	F			NA	NA	SF1;SF1;SF1;SF1	NM_004630;NM_201998;NM_201997;NM_201995	TSS1500;TSS1500;TSS1500;TSS1500	chr11:64545666-64546684	S_Shore			NA				NA
cg03429689	-0.0450848	0.00706161	-6.38449	2.02612e-10	21	3.42954e-08	37	15	93199536	15	91000540	R			NA	NA	FAM174B	NM_207446	TSS1500	chr15:93198374-93199181	S_Shore			NA		15:93199334-93199554	Unclassified_Cell_type_specific	NA
cg03438552	-0.0913597	0.009405	-9.71396	6.11787e-22	21	9.21381e-19	37	6	32805548	6	32913526	F			NA	NA	TAP2;TAP2	NM_000544;NM_018833	Body;Body	chr6:32806284-32806669	N_Shore			NA				NA
cg03439301	-0.0652092	0.0111053	-5.87187	4.8511e-09	21	5.65648e-07	37	7	136190456	7	135840996	R			NA	NA								TRUE				NA
cg03443467	-0.0300798	0.00541632	-5.55355	3.07971e-08	21	2.86935e-06	37	4	2813458	4	2783256	F	rs445160		NA	NA	SH3BP2;SH3BP2	NM_001145855;NM_001122681	TSS1500;5'UTR					TRUE		4:2813405-2815108	Promoter_Associated	TRUE
cg03451178	-0.0576908	0.00927976	-6.21684	5.88102e-10	21	8.77266e-08	37	2	172864273	2	172572519	F			NA	NA	MAP1D	NM_199227	TSS1500	chr2:172864613-172865064	N_Shore			TRUE		2:172863994-172865833	Promoter_Associated	NA
cg03466522	-0.044038	0.00700178	-6.28955	3.71662e-10	21	5.87473e-08	37	1	16400754	1	16273341	R			NA	NA	FAM131C	NM_182623	TSS1500	chr1:16399648-16400072	S_Shore			NA		1:16399200-16401063	Unclassified	NA
cg03466930	-0.103927	0.0136313	-7.62413	3.40879e-14	21	1.33637e-11	37	13	20703169	13	19601169	F			NA	NA				chr13:20701817-20702634	S_Shore			NA		13:20701598-20703177	Unclassified_Cell_type_specific	NA
cg03473042	-0.054018	0.00664699	-8.12669	6.71654e-16	21	3.67212e-13	37	9	137000014	9	135989835	F	rs28578388		NA	NA	WDR5	NM_017588	TSS1500	chr9:137000467-137001998	N_Shore			NA				NA
cg03476195	0.066829	0.00761023	8.78147	2.85031e-18	21	2.38731e-15	37	4	113970745	4	114190194	R			NA	TRUE	ANK2;ANK2;ANK2	NM_020977;NM_001127493;NM_001148	TSS200;Body;TSS200					NA				NA
cg03486379	0.0560571	0.00971074	5.77269	8.71688e-09	21	9.45718e-07	37	10	34391256	10	34431262	R			NA	NA								TRUE				TRUE
cg03497652	0.0859485	0.0102746	8.36518	9.60958e-17	21	6.16422e-14	37	16	4751569	16	4691570	R			NA	NA	ANKS3	NM_133450	Body					NA	16:4691105-4691612			NA
cg03502284	0.0138587	0.00256477	5.40348	7.12224e-08	21	5.94069e-06	37	14	38069639	14	37139390	R			NA	NA				chr14:38067446-38069207	S_Shore			NA				NA
cg03502630	-0.04942	0.00806993	-6.12397	1.04935e-09	21	1.47758e-07	37	6	126306654	6	126348347	F			NA	NA	TRMT11	NM_001031712	TSS1500	chr6:126307532-126307931	N_Shore			NA				NA
cg03503642	-0.0512843	0.00869608	-5.8974	4.16566e-09	21	4.95859e-07	37	6	75912711	6	75969431	R			NA	NA	COL12A1;COL12A1	NM_004370;NM_080645	5'UTR;5'UTR	chr6:75914705-75916387	N_Shore		RDMR	NA				NA
cg03503785	-0.0395368	0.00732832	-5.39506	7.46065e-08	21	6.17516e-06	37	16	23962572	16	23870073	R			NA	NA	PRKCB;PRKCB	NM_002738;NM_212535	Body;Body				DMR	NA				NA
cg03507593	0.0428792	0.00631461	6.79047	1.37671e-11	21	3.06015e-09	37	12	124939480	12	123505433	R			NA	NA	NCOR2;NCOR2	NM_006312;NM_001077261	Body;Body	chr12:124941314-124941584	N_Shore			NA	12:123505409-123505504			TRUE
cg03507641	0.0302825	0.00452352	6.69446	2.63668e-11	21	5.50412e-09	37	12	1598243	12	1468504	R			NA	NA	ERC1;ERC1;ERC1;ERC1;ERC1	NM_178039;NR_027948;NR_027949;NM_178040;NR_027946	Body;Body;Body;Body;Body					TRUE		12:1597853-1598728	Unclassified_Cell_type_specific	NA
cg03508063	-0.0433023	0.00639283	-6.77357	1.54451e-11	21	3.3907e-09	37	17	7124385	17	7065109	R			NA	NA	DLG4;ACADVL;ACADVL	NM_001365;NM_000018;NM_001033859	TSS1500;Body;Body	chr17:7123038-7123718	S_Shore			NA		17:7123916-7125265	Promoter_Associated	NA
cg03511957	0.0530868	0.00637432	8.32823	1.3032e-16	21	8.19692e-14	37	1	167765211	1	166031835	F			NA	NA								TRUE				NA
cg03519967	-0.0583138	0.00772859	-7.54521	6.18432e-14	21	2.2999e-11	37	1	26010346	1	25882933	F			NA	NA	MAN1C1	NM_020379	Body					TRUE				NA
cg03521812	-0.0593587	0.00970859	-6.11405	1.11579e-09	21	1.55892e-07	37	1	192074523	1	190341146	R			NA	NA								TRUE				NA
cg03523630	-0.0553127	0.0101951	-5.42541	6.30957e-08	21	5.34445e-06	37	6	157040896	6	157082588	F			NA	NA				chr6:157040983-157041385	N_Shore			NA	6:157082506-157083077	6:157040735-157041687	Unclassified_Cell_type_specific	TRUE
cg03529184	-0.0538562	0.00933407	-5.76985	8.86328e-09	21	9.58999e-07	37	20	30062162	20	29525823	F			NA	NA	DEFB124;REM1	NM_001037500;NM_014012	TSS1500;TSS1500	chr20:30062969-30063281	N_Shore			NA				NA
cg03530962	-0.0724893	0.00969181	-7.47944	1.01145e-13	21	3.60296e-11	37	3	58475833	3	58450873	R			NA	NA				chr3:58477486-58478274	N_Shore			NA				NA
cg03531326	0.0718346	0.0069551	10.3283	1.5349e-24	21	3.64877e-21	37	19	39443344	19	44135184	R			NA	NA	FBXO17;FBXO17	NM_024907;NM_148169	5'UTR;TSS200	chr19:39440404-39441011	S_Shelf		DMR	NA		19:39443228-39443561	Unclassified_Cell_type_specific	NA
cg03532673	-0.0653087	0.0102726	-6.35758	2.40832e-10	21	3.98877e-08	37	7	102787746	7	102574982	R			NA	NA	NAPEPLD;NAPEPLD	NM_001122838;NM_198990	5'UTR;5'UTR	chr7:102789395-102790120	N_Shore			NA				NA
cg03542778	0.0297124	0.00499418	5.94941	3.04852e-09	21	3.75793e-07	37	15	45400492	15	43187784	F			NA	NA	DUOX2	NM_014080	Body	chr15:45403248-45404218	N_Shelf			NA				NA
cg03545757	-0.0354299	0.00649758	-5.45278	5.4203e-08	21	4.67367e-06	37	16	1366304	16	1306305	F	rs4017714	rs4638578	NA	NA	UBE2I;UBE2I;UBE2I;UBE2I	NM_194261;NM_003345;NM_194260;NM_194259	Body;Body;Body;Body	chr16:1363813-1364496	S_Shore			NA	16:1306131-1306409			NA
cg03547181	-0.0625905	0.00971861	-6.44027	1.41308e-10	21	2.47568e-08	37	1	203096683	1	201363306	R			NA	NA	ADORA1;ADORA1	NM_000674;NM_001048230	TSS200;TSS200	chr1:203097233-203097496	N_Shore			TRUE				TRUE
cg03550208	-0.0504802	0.00746973	-6.75797	1.71712e-11	21	3.73882e-09	37	5	6582193	5	6635193	F			NA	NA	LOC255167;LOC255167	NR_024424;NR_024423	TSS1500;TSS200	chr5:6582882-6583807	N_Shore			NA				NA
cg03554335	0.0363081	0.00673556	5.3905	7.65036e-08	21	6.30207e-06	37	17	62075151	17	59428883	R			NA	NA	C17orf72	NM_001164257	TSS1500					NA	17:59428805-59428955			NA
cg03555227	-0.0344984	0.00612212	-5.63503	1.93632e-08	21	1.89969e-06	37	5	170289070	5	170221648	R			NA	NA	RANBP17	NM_022897	Body	chr5:170288879-170289737	Island			NA	5:170221317-170222299			TRUE
cg03559686	-0.0582623	0.00998991	-5.83211	6.14255e-09	21	6.968e-07	37	2	198379584	2	198087829	F			NA	NA	MOBKL3;MOBKL3;MOBKL3	NM_001100819;NM_199482;NM_015387	TSS1500;TSS1500;TSS1500	chr2:198380423-198381301	N_Shore		RDMR	NA				NA
cg03562120	-0.0352473	0.00588544	-5.9889	2.40104e-09	21	3.0513e-07	37	20	43343997	20	42777411	R			NA	TRUE	WISP2;WISP2	NM_003881;NM_003881	1stExon;5'UTR					TRUE				TRUE
cg03568859	-0.053654	0.00930907	-5.76363	9.19221e-09	21	9.89071e-07	37	2	97405048	2	96768775	F			NA	NA	LMAN2L;LMAN2L;LMAN2L;LMAN2L;LMAN2L;LMAN2L	NR_024519;NR_024518;NR_024521;NM_001142292;NM_030805;NR_024520	Body;Body;Body;Body;Body;Body	chr2:97405448-97405880	N_Shore		RDMR	NA				NA
cg03573390	-0.058648	0.00873598	-6.71338	2.32132e-11	21	4.91795e-09	37	16	57294639	16	55852140	F			NA	NA	PLLP	NM_015993	Body					TRUE		16:57294421-57294640	Unclassified_Cell_type_specific	TRUE
cg03573445	-0.0382901	0.00507312	-7.54765	6.07185e-14	21	2.26502e-11	37	14	105154858	14	104225903	F	rs60468249		NA	NA	INF2;INF2;INF2	NM_001031714;NM_032714;NM_022489	TSS1500;TSS1500;TSS1500	chr14:105155520-105156573	N_Shore			NA	14:104225765-104226040	14:105153898-105155169	Unclassified_Cell_type_specific	NA
cg03574306	-0.0634779	0.00973761	-6.51883	8.46469e-11	21	1.56259e-08	37	16	85470662	16	84028163	F			NA	NA								TRUE	16:84027863-84028319			TRUE
cg03575602	-0.0616428	0.00746701	-8.25534	2.3681e-16	21	1.42836e-13	37	10	12390599	10	12430605	F			NA	NA	CAMK1D;CAMK1D	NM_020397;NM_153498	TSS1500;TSS1500	chr10:12390802-12392589	N_Shore			NA				NA
cg03575969	-0.0435787	0.00789896	-5.51701	3.78458e-08	21	3.42603e-06	37	11	72492171	11	72169819	R			NA	NA	STARD10	NM_006645	Body	chr11:72492281-72492644	N_Shore			NA		11:72491904-72493848	Unclassified	NA
cg03577250	-0.0522373	0.00802467	-6.50959	8.99323e-11	21	1.64762e-08	37	20	31261994	20	30725655	F	rs9636547		NA	NA	LOC284805	NR_026959	TSS1500					TRUE		20:31261731-31262997	Unclassified	NA
cg03579738	0.0225032	0.00293257	7.67355	2.3408e-14	21	9.45184e-12	37	19	2900714	19	2851714	R			NA	NA	ZNF57	NM_173480	TSS200	chr19:2900329-2901203	Island			NA	19:2851365-2852203	19:2900360-2901416	Promoter_Associated	NA
cg03584351	-0.0918336	0.0119373	-7.693	2.01763e-14	21	8.27788e-12	37	7	1184214	7	1150740	F			NA	NA								NA	7:1150676-1150818			NA
cg03589820	0.0645032	0.00773359	8.34066	1.1764e-16	21	7.46718e-14	37	3	11585825	3	11560825	F	rs59896183		NA	NA	ATG7;ATG7;ATG7	NM_001136031;NM_001144912;NM_006395	Body;Body;Body					TRUE		3:11585762-11585914	Unclassified_Cell_type_specific	TRUE
cg03592903	-0.0927564	0.0124234	-7.46628	1.11553e-13	21	3.92956e-11	37	5	33737936	5	33773693	F			NA	NA	ADAMTS12	NM_030955	Body					TRUE				NA
cg03594868	0.0581159	0.00916452	6.3414	2.6712e-10	21	4.36895e-08	37	19	18234829	19	18095829	F			NA	NA	MAST3	NM_015016	Body	chr19:18234710-18234912	Island			NA	19:18095414-18096031	19:18234666-18234832	Unclassified_Cell_type_specific	NA
cg03602233	-0.0665298	0.00731041	-9.10069	1.72687e-19	21	1.72668e-16	37	16	75144040	16	73701541	F	rs62059205		NA	NA	ZNRF1	NM_032268	3'UTR					TRUE		16:75143961-75144171	Promoter_Associated	NA
cg03604774	-0.0745741	0.00906407	-8.22744	2.97262e-16	21	1.74524e-13	37	1	27849102	1	27721689	R			NA	NA								TRUE	1:27721679-27721883	1:27848852-27850253	Promoter_Associated	NA
cg03619256	-0.0406201	0.00706614	-5.74855	1.00392e-08	21	1.06695e-06	37	7	105515219	7	105302455	R			NA	NA	ATXN7L1;ATXN7L1	NM_152749;NM_020725	Body;Body	chr7:105516844-105517963	N_Shore			NA				NA
cg03620975	-0.0390619	0.00725646	-5.38305	7.97064e-08	21	6.52159e-06	37	3	32611110	3	32586114	R			NA	NA	DYNC1LI1	NM_016141	Body	chr3:32611700-32612763	N_Shore			NA		3:32611073-32612904	Promoter_Associated	NA
cg03625109	0.0488178	0.00874377	5.58316	2.6038e-08	21	2.47202e-06	37	9	122132103	9	121171924	R			NA	NA	DBC1	NM_014618	TSS1500	chr9:122131086-122132214	Island		CDMR	NA	9:121170709-121172093			NA
cg03628000	-0.0365542	0.00635775	-5.74955	9.98062e-09	21	1.06165e-06	37	16	14596062	16	14503563	R			NA	NA	PARN;PARN	NM_001134477;NM_002582	Body;Body					TRUE				NA
cg03636183	-0.0709612	0.0113046	-6.27717	4.02011e-10	21	6.29291e-08	37	19	17000585	19	16861585	R			NA	TRUE	F2RL3	NM_003950	Body	chr19:17000627-17001398	N_Shore			NA	19:16861552-16862354			TRUE
cg03638795	-0.052436	0.0082611	-6.34733	2.57173e-10	21	4.22535e-08	37	11	416499	11	406499	F			NA	NA	SIGIRR;SIGIRR	NM_001135053;NM_021805	5'UTR;5'UTR	chr11:416419-417650	Island			NA	11:406420-407650			NA
cg03639897	-0.0281223	0.00469569	-5.98896	2.40014e-09	21	3.05096e-07	37	20	897545	20	845545	R			NA	NA	ANGPT4	NM_015985	TSS1500					TRUE				NA
cg03640258	-0.0397727	0.00647193	-6.14542	9.18674e-10	21	1.3138e-07	37	1	41267494	1	41040081	R			NA	NA	KCNQ4;KCNQ4	NM_004700;NM_172163	Body;Body	chr1:41267919-41268398	N_Shore			NA				NA
cg03646605	-0.0813059	0.00689255	-11.7962	2.48162e-31	21	1.38328e-27	37	11	86383804	11	86061452	R			NA	NA	ME3;ME3;ME3	NM_001014811;NM_001161586;NM_006680	TSS1500;TSS200;TSS1500	chr11:86382695-86383586	S_Shore			NA				NA
cg03647927	-0.0574166	0.00983837	-5.83599	6.00334e-09	21	6.82125e-07	37	17	36584240	17	33837766	R			NA	NA				chr17:36584420-36585453	N_Shore			NA				NA
cg03650068	-0.0310674	0.00511757	-6.07073	1.45712e-09	21	1.97217e-07	37	1	25596491	1	25469078	R			NA	NA				chr1:25593277-25593678	S_Shelf			NA				NA
cg03652715	-0.0453807	0.00504869	-8.98861	4.66983e-19	21	4.38881e-16	37	11	1965140	11	1921716	R			NA	NA				chr11:1968558-1969003	N_Shelf		CDMR	NA		11:1965049-1965155	Unclassified_Cell_type_specific	NA
cg03653726	-0.0415601	0.00376291	-11.0447	9.38675e-28	21	3.44855e-24	37	7	2769253	7	2735779	R			NA	NA	GNA12	NM_007353	3'UTR					TRUE	7:2735268-2735882			NA
cg03654058	-0.0338558	0.00536337	-6.31241	3.2139e-10	21	5.16084e-08	37	11	2722539	11	2679115	R			NA	NA	KCNQ1OT1;KCNQ1;KCNQ1	NR_002728;NM_000218;NM_181798	TSS1500;Body;Body	chr11:2720410-2722087	S_Shore			NA		11:2722520-2722837	Unclassified	NA
cg03654166	-0.0697561	0.00899525	-7.75476	1.25594e-14	21	5.42839e-12	37	2	172944393	2	172652639	R			NA	NA	MAP1D	NM_199227	Body	chr2:172944988-172945384	N_Shore		RDMR	NA		2:172944226-172944461	Unclassified_Cell_type_specific	NA
cg03654783	-0.0403461	0.00596362	-6.76537	1.63299e-11	21	3.57201e-09	37	1	156634034	1	154900658	R			NA	NA								TRUE				NA
cg03658337	-0.0517364	0.00946567	-5.46569	5.04442e-08	21	4.39505e-06	37	19	6166119	19	6117119	R			TRUE	NA	ACSBG2	NM_030924	Body					NA		19:6165932-6166376	Unclassified_Cell_type_specific	TRUE
cg03658690	-0.103985	0.00971578	-10.7027	3.39538e-26	21	1.02912e-22	37	6	31692260	6	31800239	R			NA	NA	C6orf25;C6orf25;C6orf25;C6orf25;C6orf25;C6orf25	NM_138274;NM_138273;NM_138275;NM_138272;NM_025260;NM_138277	Body;Body;Body;Body;Body;Body	chr6:31691425-31691718	S_Shore			NA				NA
cg03661409	-0.0453074	0.00778964	-5.81637	6.7416e-09	21	7.54616e-07	37	2	191812319	2	191520564	F	rs16833092		NA	NA	GLS	NM_014905	Body					TRUE				NA
cg03662545	-0.060451	0.0107813	-5.60702	2.27286e-08	21	2.18955e-06	37	16	85254209	16	83811710	F			NA	NA								TRUE	16:83811601-83811769			TRUE
cg03669143	-0.0429688	0.00732707	-5.8644	5.07179e-09	21	5.88832e-07	37	3	134032590	3	135515280	F			NA	NA				chr3:134031662-134032591	Island			TRUE				TRUE
cg03671075	-0.116526	0.0137213	-8.49235	3.33591e-17	21	2.27851e-14	37	4	78573680	4	78792704	F	rs78054995		NA	NA								TRUE				NA
cg03677924	-0.0457873	0.0070519	-6.4929	1.00315e-10	21	1.81995e-08	37	12	56849618	12	55135885	F	rs35784953		NA	NA	MIP	NM_012064	TSS1500					NA				NA
cg03679544	0.0700264	0.0108476	6.45547	1.28025e-10	21	2.26094e-08	37	6	155537972	6	155579664	R			NA	NA	TIAM2;TIAM2	NM_012454;NM_001010927	Body;TSS200	chr6:155539975-155540193	N_Shelf			TRUE				NA
cg03680873	0.120837	0.0218591	5.52798	3.55797e-08	21	3.24903e-06	37	3	148844300	3	150326990	R			NA	NA				chr3:148847198-148847968	N_Shelf			NA				NA
cg03689092	-0.0607264	0.00966334	-6.28421	3.84477e-10	21	6.05423e-08	37	2	128439345	2	128155815	F			NA	NA	LIMS2;LIMS2	NM_001161404;NM_001161404	1stExon;5'UTR					NA				NA
cg03693099	-0.0424826	0.00750179	-5.663	1.6489e-08	21	1.64975e-06	37	9	135936901	9	134926722	R			NA	TRUE	CEL	NM_001807	TSS1500					NA				NA
cg03693105	0.0524418	0.00882198	5.94445	3.14094e-09	21	3.85521e-07	37	7	151108340	7	150739273	R			NA	NA	WDR86	NM_198285	TSS1500	chr7:151106244-151107808	S_Shore			NA		7:151108024-151108456	Unclassified_Cell_type_specific	TRUE
cg03698343	-0.0265957	0.00416149	-6.39091	1.94413e-10	21	3.30343e-08	37	9	139921892	9	139041713	F			NA	NA	ABCA2;C9orf139;ABCA2	NM_001606;NM_207511;NM_212533	Body;TSS200;Body	chr9:139922197-139923447	N_Shore			NA		9:139921780-139922052	Promoter_Associated_Cell_type_specific	NA
cg03703356	-0.0487509	0.00753064	-6.47367	1.13727e-10	21	2.03286e-08	37	14	103989368	14	103059121	F			NA	NA	CKB	NM_001823	TSS200	chr14:103987063-103989796	Island			NA	14:103056830-103059658			NA
cg03705912	0.0331784	0.00587134	5.6509	1.76774e-08	21	1.75596e-06	37	5	16179210	5	16232210	R			NA	NA	2024-03-11	NM_001102562	1stExon	chr5:16179064-16180420	Island			NA	5:16232065-16233771			TRUE
cg03707502	-0.0542359	0.0064747	-8.37659	8.74462e-17	21	5.66937e-14	37	12	108957979	12	107482108	F			NA	NA	ISCU;ISCU	NM_213595;NM_014301	Body;Body	chr12:108956188-108956759	S_Shore			NA		12:108956662-108958074	Promoter_Associated	NA
cg03707945	-0.0628389	0.0114354	-5.49512	4.27946e-08	21	3.80164e-06	37	12	33787337	12	33678604	R			NA	NA							DMR	NA				NA
cg03717442	-0.0771211	0.0124068	-6.21605	5.91044e-10	21	8.81112e-08	37	2	45172201	2	45025705	F	rs57738927		NA	NA	SIX3	NM_005413	3'UTR	chr2:45169505-45171884	S_Shore		RDMR	NA	2:45025654-45025706			NA
cg03717994	-0.0466016	0.00570457	-8.16917	4.76844e-16	21	2.66718e-13	37	11	73114164	11	72791812	F			NA	NA								TRUE				NA
cg03718845	-0.0605508	0.0104059	-5.81889	6.64194e-09	21	7.45774e-07	37	2	85640001	2	85493512	F	rs72831569		NA	NA				chr2:85640969-85641259	N_Shore			NA				NA
cg03719947	-0.0350831	0.00589755	-5.94876	3.06037e-09	21	3.76968e-07	37	19	45851959	19	50543799	R			NA	NA	KLC3	NM_177417	Body	chr19:45849852-45850054	S_Shore			NA				NA
cg03722472	-0.0603061	0.00564203	-10.6887	3.92317e-26	21	1.17015e-22	37	11	67182488	11	66939064	F			NA	NA	ATPGD1;ATPGD1	NM_001166222;NM_020811	TSS1500;TSS1500	chr11:67182965-67183393	N_Shore			NA				NA
cg03724964	-0.0469458	0.00800951	-5.86126	5.16745e-09	21	5.98078e-07	37	19	39465969	19	44157809	F	rs12981700		NA	NA	FBXO17	NM_024907	5'UTR	chr19:39465846-39466403	Island			NA	19:44157609-44158724			TRUE
cg03735592	-0.0582634	0.00825594	-7.05715	2.16531e-12	21	5.75692e-10	37	6	138821354	6	138863047	R			NA	NA	NHSL1;NHSL1	NM_001144060;NM_020464	TSS1500;Body					TRUE				NA
cg03739177	0.0702867	0.00695658	10.1036	1.42559e-23	21	2.82178e-20	37	17	27889826	17	24913952	R			NA	NA	ABHD15	NM_198147	Body	chr17:27893086-27896078	N_Shelf			NA	17:24913925-24914095			NA
cg03740612	-0.0700943	0.0121731	-5.75815	9.49174e-09	21	1.01522e-06	37	2	44659228	2	44512732	R			NA	NA	C2orf34	NM_024766	Body					TRUE				NA
cg03746976	-0.0413025	0.00688554	-5.99845	2.26582e-09	21	2.89854e-07	37	16	58035805	16	56593306	R			NA	NA	C16orf57	NM_024598	Body	chr16:58033947-58035548	S_Shore			NA		16:58034030-58036150	Promoter_Associated	NA
cg03750061	-0.0457034	0.0068352	-6.68648	2.78185e-11	21	5.75781e-09	37	10	119131167	10	119121157	R			NA	NA	PDZD8	NM_173791	Body	chr10:119133803-119135632	N_Shelf			NA				NA
cg03750567	0.089606	0.0143204	6.25722	4.56067e-10	21	7.0257e-08	37	1	27676637	1	27549224	F			NA	NA	SYTL1	NM_032872	Body	chr1:27675919-27678016	Island			TRUE	1:27548338-27550554	1:27675585-27676809	Gene_Associated_Cell_type_specific	NA
cg03755052	-0.103283	0.0136638	-7.5589	5.57944e-14	21	2.09585e-11	37	16	57563395	16	56120896	R			NA	NA	CCDC102A	NM_033212	5'UTR	chr16:57562451-57563325	S_Shore			NA		16:57563152-57563608	Unclassified_Cell_type_specific	TRUE
cg03762817	-0.0686581	0.0120232	-5.71047	1.25311e-08	21	1.296e-06	37	14	71107039	14	70176792	R			NA	NA	TTC9	NM_015351	TSS1500	chr14:71108008-71109332	N_Shore			NA				NA
cg03772384	-0.0398564	0.00588217	-6.7758	1.52126e-11	21	3.34724e-09	37	3	12851369	3	12826369	R			NA	NA	CAND2;CAND2	NM_001162499;NM_012298	Body;Body	chr3:12851516-12851823	N_Shore			TRUE		3:12851281-12852840	Promoter_Associated	NA
cg03773647	-0.0809136	0.00943484	-8.57604	1.64948e-17	21	1.1939e-14	37	11	57417949	11	57174525	R			NA	NA	YPEL4	NM_145008	TSS1500	chr11:57414400-57414664	S_Shelf			NA				NA
cg03776060	-0.0552077	0.00867275	-6.36565	2.28695e-10	21	3.81642e-08	37	9	133972575	9	132962396	F			NA	TRUE	AIF1L	NM_031426	Body	chr9:133971670-133972578	Island			NA		9:133971240-133972595	Unclassified_Cell_type_specific	NA
cg03780701	-0.0978938	0.0153778	-6.36593	2.28276e-10	21	3.81074e-08	37	8	38965386	8	39084543	F			NA	NA	ADAM32	NM_145004	Body	chr8:38965013-38965423	Island			NA	8:39084171-39084580			NA
cg03785728	-0.0259792	0.00451557	-5.75326	9.76709e-09	21	1.04145e-06	37	20	17674195	20	17622195	R		rs68085938	NA	NA	BANF2	NM_001159495	TSS200					NA				NA
cg03785755	-0.074123	0.0137386	-5.39525	7.45302e-08	21	6.17061e-06	37	6	26196794	6	26304773	F			NA	NA				chr6:26197070-26197537	N_Shore			NA	6:26304542-26304774			NA
cg03789791	-0.0552711	0.00953232	-5.79828	7.5001e-09	21	8.29266e-07	37	16	29166049	16	29073550	F			NA	NA				chr16:29169898-29170414	N_Shelf			TRUE	16:29073495-29073664			NA
cg03794617	0.044236	0.00646684	6.84044	9.78407e-12	21	2.25834e-09	37	17	78796999	17	76411594	F			NA	NA	RPTOR;RPTOR	NM_001163034;NM_020761	Body;Body	chr17:78798780-78799160	N_Shore			NA	17:76411574-76411664			NA
cg03797957	-0.0777177	0.0107205	-7.24948	5.47521e-13	21	1.65536e-10	37	11	57424401	11	57180977	F		rs77002214	NA	NA	CLP1;CLP1	NM_001142597;NM_006831	TSS1500;TSS1500	chr11:57424937-57425262	N_Shore			NA				NA
cg03802998	-0.0358835	0.00603619	-5.94472	3.1359e-09	21	3.84999e-07	37	11	44972744	11	44929320	F			NA	NA	TP53I11;TP53I11	NM_006034;NM_001076787	TSS200;TSS200	chr11:44971048-44972685	S_Shore			NA	11:44927437-44929379	11:44972685-44973343	Unclassified	NA
cg03815552	-0.0381875	0.00616434	-6.19491	6.74779e-10	21	9.92818e-08	37	16	617420	16	557421	F	rs75546591		NA	NA	NHLRC4	NM_176677	5'UTR	chr16:615682-615927	S_Shore			NA		16:615878-617746	Promoter_Associated	NA
cg03818576	-0.0468227	0.00829531	-5.64448	1.83418e-08	21	1.81084e-06	37	11	40312660	11	40269236	F			NA	NA	LRRC4C	NM_020929	5'UTR					TRUE				NA
cg03821418	0.0319691	0.00533428	5.99314	2.33993e-09	21	2.98696e-07	37	12	124859683	12	123425636	F			NA	NA	NCOR2;NCOR2	NM_006312;NM_001077261	Body;Body	chr12:124856556-124856801	S_Shelf			NA		12:124859553-124860371	Unclassified	NA
cg03821443	-0.0501656	0.00872101	-5.75227	9.8238e-09	21	1.04704e-06	37	11	1320329	11	1276905	F			NA	NA	TOLLIP	NM_019009	Body	chr11:1315467-1317115	S_Shelf			NA	11:1276520-1276909			TRUE
cg03821767	-0.0394251	0.00596687	-6.60734	4.71949e-11	21	9.24356e-09	37	X	119123179	X	119007207	F			NA	NA				chrX:119124496-119125671	N_Shore			NA				NA
cg03835292	-0.0329247	0.00581598	-5.66107	1.6673e-08	21	1.66575e-06	37	22	37976631	22	36306577	F	rs73420327		NA	TRUE	LGALS2	NM_006498	TSS1500					NA				NA
cg03838769	-0.117721	0.0124377	-9.46481	6.30694e-21	21	7.88283e-18	37	4	168156467	4	168393042	R			NA	NA	SPOCK3;SPOCK3	NM_016950;NM_001040159	TSS1500;TSS1500	chr4:168155005-168155765	S_Shore		RDMR	NA				NA
cg03839717	0.0181707	0.00297843	6.10075	1.21126e-09	21	1.67397e-07	37	6	167507762	6	167427752	F			NA	NA				chr6:167507434-167507730	S_Shore			NA	6:167427047-167427873	6:167507626-167508149	Unclassified	NA
cg03840467	-0.064081	0.00656887	-9.75527	4.13324e-22	21	6.40386e-19	37	17	75278162	17	72789757	F			NA	NA	2024-09-09	NM_001113491	Body	chr17:75277317-75278172	Island			NA	17:72788329-72789846			NA
cg03844060	-0.080305	0.0122754	-6.54197	7.2709e-11	21	1.36614e-08	37	1	26490628	1	26363215	R			NA	NA				chr1:26490522-26491015	Island			NA	1:26363045-26363602	1:26490163-26491290	Unclassified	NA
cg03845837	-0.050593	0.00930993	-5.4343	6.00616e-08	21	5.11714e-06	37	16	67203406	16	65760907	F			NA	NA	HSF4;HSF4	NM_001040667;NM_001538	Body;Body	chr16:67204208-67204637	N_Shore		RDMR	NA		16:67203266-67204985	Unclassified	NA
cg03849731	-0.0525965	0.00693025	-7.58941	4.43322e-14	21	1.70086e-11	37	3	129326718	3	130809408	R		rs9867668	NA	NA	PLXND1	NM_015103	TSS1500	chr3:129323915-129325332	S_Shore			NA		3:129326446-129326914	Unclassified_Cell_type_specific	NA
cg03850198	-0.0695343	0.0125073	-5.55949	2.97802e-08	21	2.78263e-06	37	1	9090070	1	9012657	R			NA	NA								TRUE				NA
cg03851401	-0.039213	0.00525784	-7.45802	1.18623e-13	21	4.15952e-11	37	22	28200653	22	26530653	F			NA	NA				chr22:28192793-28198592	S_Shelf		RDMR	NA	22:26530530-26530844	22:28200001-28201250	Unclassified	NA
cg03856366	-0.0372094	0.00642876	-5.78797	7.96931e-09	21	8.74565e-07	37	12	54583569	12	52869836	F			NA	NA	SMUG1	NM_014311	TSS1500					NA				NA
cg03860038	0.040139	0.00747439	5.37021	8.55283e-08	21	6.95219e-06	37	10	134231517	10	134081507	R			NA	NA								NA	10:134081455-134081546			NA
cg03862437	-0.0501516	0.0093856	-5.34346	9.90099e-08	21	7.90625e-06	37	3	194353432	3	195834721	F			NA	NA	TMEM44;TMEM44;TMEM44;TMEM44	NM_001011655;NM_001166306;NM_001166305;NM_138399	Body;Body;Body;Body	chr3:194353761-194354490	N_Shore			NA		3:194353277-194354834	Promoter_Associated	NA
cg03866862	0.0508735	0.00894934	5.68462	1.45551e-08	21	1.47822e-06	37	6	33401542	6	33509520	F			NA	NA	SYNGAP1	NM_006772	Body					NA				TRUE
cg03867607	0.0201939	0.00321016	6.29062	3.69143e-10	21	5.84063e-08	37	12	56554439	12	54840706	R			NA	NA	MYL6;MYL6	NM_021019;NM_079423	3'UTR;Body					TRUE		12:56554230-56554710	Promoter_Associated	NA
cg03869608	0.0420197	0.00537887	7.81198	8.07024e-15	21	3.63722e-12	37	3	73674656	3	73757346	R			NA	NA	PDZRN3	NM_015009	TSS1500	chr3:73673230-73674375	S_Shore			NA	3:73757271-73757403			TRUE
cg03872736	-0.0461567	0.00737473	-6.25876	4.51656e-10	21	6.97103e-08	37	11	2241249	11	2197825	R			NA	NA							RDMR	NA				NA
cg03873281	-0.0791784	0.014042	-5.63867	1.89637e-08	21	1.86426e-06	37	5	131608955	5	131636854	F			NA	NA	PDLIM4;PDLIM4	NM_003687;NM_001131027	3'UTR;3'UTR	chr5:131607018-131607889	S_Shore		DMR	NA		5:131607802-131609446	Unclassified	TRUE
cg03874539	-0.049975	0.00799673	-6.24943	4.79075e-10	21	7.32661e-08	37	12	111805149	12	110289532	F	rs75090568		NA	NA	FAM109A	NM_144671	5'UTR	chr12:111806559-111807060	N_Shore			NA		12:111805135-111805451	Unclassified_Cell_type_specific	NA
cg03875678	0.0528677	0.00916417	5.76895	8.91001e-09	21	9.6341e-07	37	14	25103546	14	24173386	F			NA	TRUE	GZMB	NM_004131	TSS200					NA				NA
cg03879971	-0.0270705	0.00452895	-5.97722	2.5771e-09	21	3.25224e-07	37	11	102123441	11	101628651	R			NA	NA								TRUE				NA
cg03882167	0.0558627	0.00752363	7.42496	1.5157e-13	21	5.16177e-11	37	2	131514163	2	131230633	R			NA	NA	FAM123C;FAM123C;FAM123C;FAM123C	NM_152698;NM_001105194;NM_001105193;NM_001105195	5'UTR;5'UTR;5'UTR;5'UTR	chr2:131513363-131514183	Island			NA	2:131229834-131230653			NA
cg03885332	-0.0461977	0.00753466	-6.13136	1.00238e-09	21	1.41721e-07	37	11	832357	11	822357	R			NA	NA	CD151;CD151;CD151;CD151	NM_139030;NM_004357;NM_139029;NM_001039490	TSS1500;TSS1500;TSS1500;TSS1500	chr11:829284-833558	Island			NA	11:822357-823509			TRUE
cg03887528	0.0520718	0.00922567	5.64423	1.83681e-08	21	1.81269e-06	37	2	231090531	2	230798775	F			NA	NA	SP140;SP140;SP140;SP140	NM_007237;NM_007237;NM_001005176;NM_001005176	5'UTR;1stExon;1stExon;5'UTR					NA		2:231090068-231091293	Promoter_Associated	NA
cg03887721	-0.0618096	0.0086527	-7.14339	1.17384e-12	21	3.3212e-10	37	13	106756690	13	105554691	F			NA	NA								TRUE				TRUE
cg03888553	-0.0524046	0.0075098	-6.97817	3.77087e-12	21	9.50949e-10	37	16	21311480	16	21218981	R			NA	NA	NCRNA00169;CRYM	NR_026675;NM_001014444	TSS1500;5'UTR	chr16:21312168-21313333	N_Shore			NA				NA
cg03890680	-0.0864641	0.0135835	-6.36538	2.29081e-10	21	3.82155e-08	37	1	227504721	1	225571344	R			NA	NA	CDC42BPA;CDC42BPA	NM_014826;NM_003607	1stExon;1stExon	chr1:227505446-227506752	N_Shore			NA				NA
cg03891050	0.0369682	0.00625901	5.90639	3.94746e-09	21	4.7302e-07	37	6	31765619	6	31873598	R			NA	NA	LSM2	NM_021177	Body	chr6:31763240-31763905	S_Shore			NA		6:31765387-31765832	Promoter_Associated_Cell_type_specific	NA
cg03893701	-0.0606054	0.00800157	-7.57419	4.97265e-14	21	1.89135e-11	37	3	139395765	3	140878455	R			NA	NA	NMNAT3	NM_178177	5'UTR	chr3:139396338-139396882	N_Shore			NA				NA
cg03894068	0.0573215	0.00564657	10.1516	8.89476e-24	21	1.82004e-20	37	20	19955537	20	19903537	R			NA	NA	RIN2	NM_018993	Body	chr20:19955536-19956034	Island			NA	20:19903537-19904385			TRUE
cg03894990	-0.0824471	0.0104824	-7.86529	5.33052e-15	21	2.47608e-12	37	6	44309765	6	44417743	F			NA	NA	SPATS1	NM_145026	TSS1500					NA				NA
cg03895284	-0.0737717	0.00753868	-9.78575	3.09161e-22	21	4.9318e-19	37	X	111324469	X	111211125	R			NA	NA	TRPC5	NM_012471	5'UTR	chrX:111325082-111325302	N_Shore			NA				NA
cg03900072	-0.0595603	0.00937238	-6.35488	2.45049e-10	21	4.04755e-08	37	20	30060822	20	29524483	R			NA	NA	DEFB124	NM_001037500	TSS200	chr20:30062969-30063281	N_Shelf			NA				NA
cg03905144	-0.0489561	0.00812447	-6.02576	1.91878e-09	21	2.50744e-07	37	9	13249504	9	13239504	R			NA	TRUE	MPDZ	NM_003829	Body					NA				NA
cg03916421	-0.067504	0.00765775	-8.81513	2.13011e-18	21	1.81545e-15	37	4	130013461	4	130232911	R		rs79827567	NA	TRUE	SCLT1;C4orf33	NM_144643;NM_173487	Body;TSS1500	chr4:130014349-130014899	N_Shore			NA				NA
cg03918288	-0.0407564	0.00656889	-6.20446	6.35589e-10	21	9.40578e-08	37	8	145101324	8	145173312	F			NA	NA	SPATC1;SPATC1	NM_198572;NM_001134374	Body;Body	chr8:145101631-145101834	N_Shore		CDMR	NA		8:145100866-145101415	Unclassified_Cell_type_specific	NA
cg03936870	-0.0762124	0.0123974	-6.14745	9.07136e-10	21	1.29944e-07	37	2	47561578	2	47415082	R			NA	NA								NA				NA
cg03938043	-0.0790488	0.00885767	-8.92434	8.21997e-19	21	7.45095e-16	37	1	212207851	1	210274474	R			NA	TRUE	INTS7;DTL	NM_015434;NM_016448	Body;TSS1500	chr1:212208837-212209364	N_Shore			NA				NA
cg03944122	0.0400027	0.00559647	7.14784	1.13712e-12	21	3.2314e-10	37	22	16200382	22	14580382	F			NA	NA				chr22:16200149-16200707	Island			NA	22:14580162-14582153			TRUE
cg03946012	-0.030605	0.00515293	-5.93933	3.23923e-09	21	3.95184e-07	37	16	58328209	16	56885710	R			NA	NA	KLKBL4	NM_001080492	5'UTR					NA				NA
cg03950655	-0.0316805	0.00488259	-6.48846	1.03264e-10	21	1.86509e-08	37	1	64379958	1	64152546	F			NA	NA	ROR1;ROR1	NM_005012;NM_001083592	Body;Body					TRUE				NA
cg03956042	-0.0712155	0.0119953	-5.93696	3.28576e-09	21	4.00358e-07	37	3	194206497	3	195687786	R			NA	NA				chr3:194207385-194208785	N_Shore		RDMR	NA				NA
cg03957440	-0.0962225	0.0108246	-8.88921	1.11792e-18	21	9.91102e-16	37	1	214209324	1	212275947	R			NA	NA	PROX1	NM_002763	3'UTR					NA				NA
cg03958308	-0.0506312	0.00810112	-6.24991	4.7762e-10	21	7.30666e-08	37	8	145014989	8	145086977	F	rs56317026		NA	NA	PLEC1;PLEC1;PLEC1;PLEC1;PLEC1;PLEC1;PLEC1;PLEC1	NM_201378;NM_201382;NM_201381;NM_000445;NM_201384;NM_201380;NM_201383;NM_201379	Body;Body;Body;Body;TSS1500;Body;Body;Body	chr8:145016417-145016916	N_Shore			TRUE		8:145014934-145015432	Promoter_Associated	NA
cg03967327	-0.0754848	0.00832689	-9.06518	2.36954e-19	21	2.30873e-16	37	6	24494462	6	24602441	F		rs16889393	NA	NA	ALDH5A1;ALDH5A1	NM_001080;NM_170740	TSS1500;TSS1500	chr6:24494664-24495670	N_Shore			NA				NA
cg03971555	0.0666982	0.00974612	6.84357	9.57616e-12	21	2.21456e-09	37	1	9788769	1	9711356	R		rs80109509	NA	NA	PIK3CD	NM_005026	3'UTR	chr1:9790292-9790704	N_Shore			NA	1:9711289-9711389	1:9788282-9789633	Promoter_Associated_Cell_type_specific	NA
cg03972823	-0.0490547	0.00624412	-7.85615	5.72426e-15	21	2.64127e-12	37	17	18922237	17	18862962	R			TRUE	NA	SLC5A10;SLC5A10	NM_001042450;NM_152351	Body;Body	chr17:18918268-18918568	S_Shelf			NA		17:18922017-18922616	Unclassified_Cell_type_specific	NA
cg03977089	-0.0523844	0.00913938	-5.73172	1.10748e-08	21	1.16425e-06	37	8	65287005	8	65449559	F			NA	NA				chr8:65286067-65286659	S_Shore			NA	8:65449512-65449648			NA
cg03983336	-0.052833	0.00921977	-5.7304	1.11604e-08	21	1.17172e-06	37	2	108602542	2	107968974	F			NA	NA	SLC5A7	NM_021815	TSS1500	chr2:108602824-108603467	N_Shore			NA				NA
cg03984866	-0.0266776	0.00462292	-5.77071	8.81841e-09	21	9.55209e-07	37	4	8161776	4	8212676	F			NA	NA	ABLIM2;ABLIM2;ABLIM2;ABLIM2;ABLIM2;ABLIM2;ABLIM2	NM_001130087;NM_032432;NM_001130086;NM_001130083;NM_001130084;NM_001130088;NM_001130085	TSS1500;TSS1500;TSS1500;TSS1500;TSS1500;TSS1500;TSS1500	chr4:8159728-8160893	S_Shore			NA				NA
cg03985718	0.0424737	0.00656956	6.46523	1.20153e-10	21	2.13045e-08	37	2	105924245	2	105290677	R			NA	NA	TGFBRAP1;TGFBRAP1	NM_001142621;NM_004257	Body;Body					NA	2:105290481-105291121			NA
cg03989567	-0.066091	0.0109835	-6.01731	2.02017e-09	21	2.61876e-07	37	1	236686012	1	234752635	R			NA	NA	LGALS8;LGALS8;LGALS8;LGALS8	NM_201543;NM_201545;NM_006499;NM_201544	TSS1500;5'UTR;TSS1500;TSS1500	chr1:236687071-236687608	N_Shore			NA				NA
cg03992107	-0.0298099	0.00511929	-5.82306	6.4804e-09	21	7.29562e-07	37	1	29559431	1	29432018	F	rs34809192		NA	NA				chr1:29557220-29557627	S_Shore			NA				NA
cg04002220	0.0385725	0.00668878	5.76675	9.02539e-09	21	9.74365e-07	37	16	89598305	16	88125806	R			NA	NA	SPG7;SPG7	NM_003119;NM_199367	Body;Body					NA	16:88125806-88126517			NA
cg04003903	-0.0619961	0.00920977	-6.73156	2.05332e-11	21	4.41381e-09	37	4	8601549	4	8652449	R			NA	NA	CPZ;CPZ;CPZ	NM_001014448;NM_001014447;NM_003652	5'UTR;Body;Body					TRUE				TRUE
cg04006143	-0.054318	0.00929062	-5.84654	5.63924e-09	21	6.45595e-07	37	4	140217312	4	140436762	R			NA	NA	NDUFC1	NM_002494	TSS1500	chr4:140216727-140217078	S_Shore			NA		4:140216016-140217544	Promoter_Associated	NA
cg04006323	0.0489354	0.0063696	7.68265	2.18371e-14	21	8.87664e-12	37	4	185937730	4	186174724	R		rs78125087	NA	NA				chr4:185937242-185937750	Island		CDMR	NA	4:186174673-186175064			NA
cg04008913	-0.0368009	0.00548511	-6.70922	2.38723e-11	21	5.03558e-09	37	3	43327465	3	43302469	R			NA	TRUE	SNRK;SNRK	NM_017719;NM_001100594	TSS1500;TSS1500	chr3:43327698-43328310	N_Shore			NA		3:43327332-43328219	Promoter_Associated	NA
cg04011474	-0.038996	0.00708589	-5.50333	4.08678e-08	21	3.6566e-06	37	2	28904455	2	28757959	R			NA	NA								TRUE		2:28903809-28904577	Unclassified	TRUE
cg04011829	-0.0460024	0.00673205	-6.83334	1.02721e-11	21	2.35862e-09	37	20	61275033	20	60745478	F	rs4239643		NA	NA	SLCO4A1	NM_016354	5'UTR	chr20:61273277-61274917	S_Shore			NA	20:60743520-60745500			NA
cg04011925	-0.03211	0.00549197	-5.84673	5.63318e-09	21	6.45053e-07	37	8	106671637	8	106740813	F			NA	NA	ZFPM2	NM_012082	Body					TRUE				NA
cg04014328	0.108514	0.0102993	10.5361	1.88001e-25	21	5.12712e-22	37	17	46653615	17	44008614	R			NA	NA	HOXB4	NM_024015	3'UTR	chr17:46654053-46654369	N_Shore			TRUE	17:44008599-44008728			NA
cg04019522	-0.0701581	0.00900395	-7.79193	9.42679e-15	21	4.17489e-12	37	2	127852450	2	127568920	F			NA	NA	BIN1;BIN1;BIN1;BIN1;BIN1;BIN1;BIN1;BIN1;BIN1;BIN1	NM_139348;NM_139347;NM_139346;NM_139351;NM_139345;NM_004305;NM_139350;NM_139344;NM_139343;NM_139349	Body;Body;Body;Body;Body;Body;Body;Body;Body;Body					TRUE				TRUE
cg04019636	-0.0588137	0.00749535	-7.84669	6.16218e-15	21	2.82185e-12	37	1	201977390	1	200244013	F			NA	NA								TRUE				TRUE
cg04023641	-0.0530809	0.00977003	-5.43303	6.04857e-08	21	5.14784e-06	37	6	128842405	6	128884098	R			NA	NA	PTPRK;PTPRK	NM_001135648;NM_002844	TSS1500;TSS1500	chr6:128840158-128842126	S_Shore			NA				NA
cg04027411	-0.0260151	0.00441617	-5.89088	4.33109e-09	21	5.11907e-07	37	8	709576	8	699576	R			NA	NA								NA	8:699537-699693			NA
cg04028695	-0.0690308	0.0114772	-6.01462	2.05355e-09	21	2.6599e-07	37	10	80008319	10	79678325	R			NA	NA								TRUE				NA
cg04036049	0.0505853	0.00778754	6.49567	9.85104e-11	21	1.79259e-08	37	12	57923710	12	56209977	F			NA	NA	MBD6	NM_052897	3'UTR					NA		12:57923623-57923832	Gene_Associated_Cell_type_specific	NA
cg04037228	-0.0539456	0.00950195	-5.67732	1.51821e-08	21	1.53131e-06	37	3	45636386	3	45611390	R			NA	TRUE	LIMD1	NM_014240	1stExon	chr3:45635090-45635932	S_Shore			NA				NA
cg04051152	-0.0580516	0.00708796	-8.19016	4.02334e-16	21	2.28853e-13	37	12	12418005	12	12309272	R			NA	NA	LRP6	NM_002336	Body	chr12:12419679-12420541	N_Shore		RDMR	NA				NA
cg04052934	-0.0637563	0.00901755	-7.07025	1.97392e-12	21	5.29158e-10	37	6	147179017	6	147220710	R			NA	NA								TRUE		6:147178304-147179253	Unclassified	TRUE
cg04055835	-0.0758924	0.0100435	-7.55638	5.68602e-14	21	2.13093e-11	37	1	201437101	1	199703724	F	rs6696278		NA	NA	PHLDA3	NM_012396	3'UTR	chr1:201437519-201438648	N_Shore			NA				NA
cg04055913	0.0327429	0.00439244	7.45437	1.21882e-13	21	4.26453e-11	37	15	44173036	15	41960328	F			NA	NA	FRMD5	NM_032892	Body					TRUE				NA
cg04057642	-0.0846407	0.011209	-7.55113	5.91501e-14	21	2.21504e-11	37	17	45730222	17	43085221	F			NA	NA	KPNB1	NM_002265	Body	chr17:45726673-45728222	S_Shelf			NA		17:45730199-45730415	Promoter_Associated	NA
cg04062576	0.0194986	0.00357922	5.44772	5.57491e-08	21	4.79346e-06	37	12	53496842	12	51783109	F	rs75952675		NA	NA	SOAT2	NM_003578	TSS1500					NA		12:53496632-53498065	Unclassified	NA
cg04063615	-0.129702	0.0209306	-6.19677	6.66965e-10	21	9.83111e-08	37	12	132293388	12	130859341	R			NA	NA				chr12:132293443-132293816	N_Shore			NA	12:130859327-130859744	12:132293295-132293760	Unclassified_Cell_type_specific	NA
cg04063945	0.033336	0.00463326	7.19494	8.11413e-13	21	2.38915e-10	37	10	23982480	10	24022486	R			NA	NA	KIAA1217	NM_001098500	TSS1500	chr10:23982382-23982589	Island		DMR	NA	10:24022406-24025022			NA
cg04068914	-0.0665296	0.00685156	-9.71014	6.34328e-22	21	9.52372e-19	37	16	86589886	16	85147387	F	rs74663199		NA	NA	MTHFSD;MTHFSD;MTHFSD;MTHFSD;MTHFSD;MTHFSD;MTHFSD;FLJ30679	NR_027489;NM_001159377;NM_022764;NR_027490;NM_001159380;NM_001159378;NM_001159379;NR_026674	TSS1500;TSS1500;TSS1500;TSS1500;TSS1500;TSS1500;TSS1500;Body	chr16:86588435-86589513	S_Shore			NA		16:86589883-86590054	Promoter_Associated	NA
cg04069817	-0.0594877	0.010665	-5.57785	2.68356e-08	21	2.53633e-06	37	4	188944412	4	189181406	R			NA	NA								TRUE				NA
cg04071118	-0.0423839	0.00752511	-5.63232	1.96666e-08	21	1.92517e-06	37	20	37555933	20	36989347	R			NA	NA	FAM83D	NM_030919	Body	chr20:37554754-37555835	S_Shore			NA		20:37554382-37556195	Promoter_Associated	NA
cg04081402	-0.0410395	0.00470847	-8.71609	5.00454e-18	21	3.94624e-15	37	22	31003587	22	29333587	R			NA	TRUE	TCN2	NM_000355	Body					NA				NA
cg04088945	0.0478823	0.00702601	6.81501	1.16448e-11	21	2.64131e-09	37	7	157090146	7	156782907	R			NA	NA				chr7:157092597-157093535	N_Shelf			NA	7:156782737-156782974	7:157089930-157090213	Unclassified_Cell_type_specific	NA
cg04091113	-0.0374096	0.00603156	-6.20232	6.44201e-10	21	9.51871e-08	37	16	85576555	16	84134056	R			NA	NA								TRUE				NA
cg04094640	0.0361081	0.0067408	5.35664	9.21293e-08	21	7.42775e-06	37	16	27237122	16	27144623	F			NA	NA	NSMCE1	NM_145080	Body					NA	16:27144589-27144768			NA
cg04098052	-0.05763	0.0106043	-5.43458	5.99677e-08	21	5.11093e-06	37	7	24517414	7	24483939	F			NA	NA								TRUE				TRUE
cg04104329	-0.0481106	0.00853398	-5.63754	1.90875e-08	21	1.87529e-06	37	7	39681794	7	39648319	F			NA	NA	RALA	NM_005402	5'UTR					TRUE				NA
cg04104776	-0.0679932	0.00987207	-6.88743	7.08093e-12	21	1.68575e-09	37	17	3439336	17	3386086	F			NA	NA	TRPV3	NM_145068	Body	chr17:3438841-3439046	S_Shore			TRUE	17:3385617-3386087	17:3438759-3439956	Unclassified	TRUE
cg04119529	0.0415745	0.00756096	5.49857	4.19731e-08	21	3.74238e-06	37	16	2094667	16	2034668	F			NA	NA	NTHL1	NM_002528	Body	chr16:2097465-2098365	N_Shelf			NA	16:2034603-2034741			NA
cg04120520	-0.0930802	0.00620468	-15.0016	7.12056e-49	21	2.87758e-44	37	16	85708039	16	84265540	F			NA	NA	KIAA0182;KIAA0182	NM_001134473;NM_014615	3'UTR;3'UTR					TRUE				NA
cg04121771	0.0480912	0.00855734	5.61987	2.11193e-08	21	2.05451e-06	37	3	149191624	3	150674314	R			NA	TRUE	TM4SF4	NM_004617	TSS1500					NA				NA
cg04128967	-0.0576584	0.007561	-7.62576	3.36691e-14	21	1.32209e-11	37	14	70046847	14	69116600	R			NA	NA								TRUE		14:70046804-70047009	Unclassified_Cell_type_specific	TRUE
cg04131583	0.0249343	0.00445558	5.59619	2.41768e-08	21	2.31481e-06	37	16	86529961	16	85087462	F			NA	NA				chr16:86530747-86532994	N_Shore		CDMR	NA	16:85087075-85087787			NA
cg04133658	-0.0311336	0.00490481	-6.34757	2.56786e-10	21	4.22128e-08	37	3	129161504	3	130644194	R			NA	NA	IFT122;IFT122;IFT122;IFT122	NM_052990;NM_018262;NM_052985;NM_052989	Body;Body;Body;Body	chr3:129158602-129159477	S_Shelf		RDMR	NA				NA
cg04135198	-0.0523112	0.00952942	-5.48944	4.4177e-08	21	3.91154e-06	37	8	72917845	8	73080399	F	rs7844113		NA	NA				chr8:72917305-72917641	S_Shore		RDMR	NA		8:72917248-72917997	Unclassified	NA
cg04137171	-0.0485609	0.0074051	-6.55777	6.55229e-11	21	1.24219e-08	37	15	79104232	15	76891287	R			NA	NA	ADAMTS7	NM_014272	TSS1500	chr15:79102715-79104628	Island			NA	15:76889751-76891579	15:79103837-79104756	Unclassified	NA
cg04144218	-0.0784012	0.00644784	-12.1593	3.90285e-33	21	2.74301e-29	37	7	69559531	7	69197467	R			NA	NA	AUTS2;AUTS2;AUTS2	NM_015570;NM_001127232;NM_001127231	Body;Body;Body					TRUE				NA
cg04148002	-0.0367519	0.00667371	-5.50697	4.00428e-08	21	3.59339e-06	37	10	102484475	10	102474465	F			NA	NA				chr10:102484200-102484476	Island			NA	10:102474169-102474490	10:102484061-102484569	Unclassified_Cell_type_specific	TRUE
cg04149930	0.0529164	0.00588516	8.9915	4.55239e-19	21	4.30346e-16	37	16	2340461	16	2280462	R			NA	NA	ABCA3	NM_001089	Body	chr16:2337991-2338482	S_Shore			NA				NA
cg04151220	-0.0419121	0.00702026	-5.97016	2.68949e-09	21	3.37454e-07	37	6	30080393	6	30188372	R			NA	NA	TRIM31	NM_007028	Body					NA				NA
cg04153135	-0.0393545	0.00638822	-6.16047	8.36582e-10	21	1.2035e-07	37	12	6881118	12	6751379	R			NA	NA	LAG3	NM_002286	TSS1500	chr12:6882855-6883184	N_Shore			NA				NA
cg04155485	-0.0484678	0.00793638	-6.10704	1.16512e-09	21	1.61666e-07	37	7	5535934	7	5502460	R			NA	NA	MIR589;FBXL18	NR_030318;NM_024963	TSS1500;Body	chr7:5534384-5534766	S_Shore			NA				NA
cg04155747	-0.0229287	0.0042141	-5.44096	5.7883e-08	21	4.95678e-06	37	4	74128032	4	74346896	F			NA	NA				chr4:74124405-74125130	S_Shelf			NA				NA
cg04156383	-0.0631851	0.00753722	-8.38308	8.28739e-17	21	5.38012e-14	37	1	144995889	1	143707246	F	rs12093115	rs12117998	NA	NA	PDE4DIP;PDE4DIP;PDE4DIP;PDE4DIP	NM_022359;NM_014644;NM_001002810;NM_001002812	Body;TSS1500;TSS1500;TSS1500					NA		1:144995876-144996168	Unclassified	NA
cg04157865	0.0693971	0.00729129	9.51781	3.85716e-21	21	5.02829e-18	37	17	77914162	17	75528757	R			NA	NA	TBC1D16	NM_019020	3'UTR	chr17:77914639-77914882	N_Shore			NA	17:75528366-75529029			NA
cg04167075	-0.0329879	0.00523878	-6.29688	3.54771e-10	21	5.62976e-08	37	14	50576289	14	49646039	R			NA	NA	C14orf138;C14orf138	NM_024558;NM_001040662	3'UTR;3'UTR					NA				NA
cg04174091	-0.0683257	0.0102891	-6.64057	3.78288e-11	21	7.56183e-09	37	11	122935222	11	122440432	R			NA	NA				chr11:122932173-122933803	S_Shore		RDMR	NA				NA
cg04175809	-0.0518571	0.00936823	-5.53542	3.41191e-08	21	3.13668e-06	37	3	120003292	3	121485982	F			NA	NA				chr3:120003883-120004426	N_Shore			TRUE				NA
cg04176122	-0.0452698	0.00586064	-7.72438	1.58648e-14	21	6.67848e-12	37	11	118779835	11	118285045	F			NA	NA	BCL9L	NM_182557	Body	chr11:118781060-118781732	N_Shore			TRUE		11:118779779-118779943	Unclassified_Cell_type_specific	TRUE
cg04189591	-0.0541587	0.00911626	-5.94089	3.20909e-09	21	3.92693e-07	37	22	42309398	22	40639344	R			NA	NA				chr22:42310057-42311669	N_Shore			NA		22:42309122-42309770	Unclassified_Cell_type_specific	NA
cg04191712	-0.0431974	0.00636184	-6.79008	1.38039e-11	21	3.06369e-09	37	11	67399029	11	67155605	F			NA	NA	TBX10	NM_005995	3'UTR	chr11:67396844-67398294	S_Shore			NA				NA
cg04200562	-0.0314305	0.00500049	-6.28549	3.81373e-10	21	6.0106e-08	37	5	138899989	5	138880173	F			NA	NA				chr5:138897460-138897975	S_Shelf			NA				NA
cg04200627	-0.0258685	0.00370263	-6.98652	3.55702e-12	21	9.02652e-10	37	8	68827942	8	68990496	F			NA	NA								TRUE				NA
cg04208928	-0.0798706	0.00865791	-9.22517	5.64498e-20	21	6.08338e-17	37	1	226498038	1	224564661	F			NA	NA	LIN9	NM_173083	TSS1500	chr1:226496361-226497501	S_Shore			NA				NA
cg04210566	-0.02032	0.00379693	-5.3517	9.46531e-08	21	7.5921e-06	37	3	52010381	3	51985421	R			NA	NA	ABHD14A	NM_015407	Body	chr3:52008943-52009339	S_Shore			NA				NA
cg04212285	0.0427965	0.00714862	5.98669	2.43337e-09	21	3.08753e-07	37	7	157342638	7	157035399	R			NA	NA	PTPRN2;PTPRN2;PTPRN2	NM_002847;NM_130842;NM_130843	Body;Body;Body	chr7:157346613-157347069	N_Shelf			NA	7:157035200-157035601			NA
cg04217515	0.0451592	0.00790708	5.71124	1.24754e-08	21	1.29244e-06	37	21	46325853	21	45150281	F			NA	NA	ITGB2;ITGB2	NM_000211;NM_001127491	Body;Body	chr21:46323660-46323952	S_Shore			NA				NA
cg04220047	-0.0763187	0.0115878	-6.58615	5.43158e-11	21	1.0465e-08	37	8	65714735	8	65877289	F			NA	NA				chr8:65710990-65711722	S_Shelf			NA				NA
cg04225775	0.0430352	0.00714952	6.01931	1.99569e-09	21	2.58979e-07	37	5	143191771	5	143171964	F			NA	NA	HMHB1;HMHB1	NM_021182;NM_021182	1stExon;5'UTR					NA				NA
cg04226232	-0.0365565	0.0050327	-7.2638	4.93576e-13	21	1.5054e-10	37	5	123775157	5	123803056	R			NA	NA								TRUE				NA
cg04231085	0.0610158	0.00638377	9.55796	2.65342e-21	21	3.5254e-18	37	16	85561302	16	84118803	R			NA	NA								NA	16:84118166-84118847			NA
cg04240583	-0.0422852	0.00766292	-5.51815	3.76036e-08	21	3.40769e-06	37	1	151485306	1	149751930	R			NA	NA	CGN	NM_020770	5'UTR	chr1:151483573-151483902	S_Shore			TRUE				NA
cg04258133	-0.0461804	0.00643107	-7.18083	8.97914e-13	21	2.61079e-10	37	11	1953661	11	1910237	R			NA	NA	TNNT3;TNNT3;TNNT3;TNNT3	NM_001042781;NM_006757;NM_001042780;NM_001042782	Body;Body;Body;Body	chr11:1950353-1950658	S_Shelf		CDMR	NA		11:1953568-1953729	Unclassified_Cell_type_specific	NA
cg04277097	-0.0443021	0.00806594	-5.49249	4.34285e-08	21	3.85231e-06	37	1	3089192	1	3079052	F	rs34503920		NA	NA	PRDM16;PRDM16	NM_022114;NM_199454	Body;Body					NA	1:3078885-3079182			NA
cg04284321	-0.0457028	0.00841163	-5.43329	6.04009e-08	21	5.14153e-06	37	1	68141209	1	67913797	F			NA	NA								TRUE				NA
cg04286697	-0.051676	0.00668058	-7.73525	1.45945e-14	21	6.20838e-12	37	2	232259623	2	231967867	F			NA	NA	B3GNT7	NM_145236	TSS1500	chr2:232260100-232261134	N_Shore		CDMR	NA		2:232259084-232259637	Unclassified_Cell_type_specific	NA
cg04296203	-0.0934076	0.013114	-7.12272	1.36029e-12	21	3.78469e-10	37	2	242985752	2	242634425	R			NA	NA				chr2:242987641-242987874	N_Shore		RDMR	NA				NA
cg04299080	-0.0381724	0.0071264	-5.35647	9.22133e-08	21	7.43205e-06	37	1	38274753	1	38047340	R			NA	NA	C1orf122;C1orf122;YRDC	NM_198446;NM_001142726;NM_024640	3'UTR;3'UTR;TSS1500	chr1:38273374-38274402	S_Shore			NA		1:38272955-38274948	Promoter_Associated	NA
cg04310331	0.0336217	0.00555309	6.05459	1.60874e-09	21	2.15096e-07	37	11	2012332	11	1968908	F			NA	NA	LOC100133545	NR_024471	TSS1500	chr11:2013333-2013617	N_Shore			NA	11:1968817-1969020			NA
cg04311403	-0.0836008	0.0102259	-8.17539	4.53452e-16	21	2.5422e-13	37	1	236559646	1	234626269	F			NA	NA	EDARADD;EDARADD	NM_080738;NM_145861	Body;Body	chr1:236558459-236559336	S_Shore			NA	1:234626233-234626299			NA
cg04320255	0.0136048	0.00233349	5.83023	6.21147e-09	21	7.02575e-07	37	3	71113313	3	71196003	R			NA	NA	FOXP1	NM_032682	Body	chr3:71113896-71114102	N_Shore			NA	3:71195995-71196013	3:71113110-71114919	Promoter_Associated_Cell_type_specific	TRUE
cg04321224	0.0446585	0.00820952	5.43985	5.82414e-08	21	4.98307e-06	37	21	46341380	21	45165808	F	rs79717025		NA	NA	ITGB2;ITGB2	NM_001127491;NM_000211	5'UTR;TSS1500					NA		21:46341263-46341456	Promoter_Associated	NA
cg04326808	-0.0560234	0.0103265	-5.42521	6.31646e-08	21	5.34769e-06	37	15	39543043	15	37330335	F			NA	NA	C15orf54;C15orf54	NM_207445;NM_207445	1stExon;5'UTR					NA				NA
cg04329478	-0.0955235	0.013797	-6.92352	5.51638e-12	21	1.34498e-09	37	19	40169839	19	44861679	F		rs62119912	NA	NA	LOC400696	NM_207646	TSS200					NA				NA
cg04334011	-0.0341347	0.00482754	-7.07083	1.96577e-12	21	5.27556e-10	37	14	21561590	14	20631430	R			NA	NA	ZNF219;ZNF219;ZNF219	NM_001101672;NM_016423;NM_001102454	Body;Body;Body	chr14:21558547-21561443	S_Shore			TRUE				NA
cg04334885	-0.0256725	0.004738	-5.41843	6.55812e-08	21	5.52815e-06	37	16	2652940	16	2592941	F			NA	NA	PDPK1;LOC652276;PDPK1	NM_031268;NR_015441;NM_002613	3'UTR;TSS1500;3'UTR	chr16:2653221-2653847	N_Shore			NA		16:2652752-2654116	Promoter_Associated	NA
cg04335343	-0.0617861	0.00792839	-7.79302	9.34771e-15	21	4.14365e-12	37	6	29597113	6	29705092	F			NA	NA	GABBR1;GABBR1;GABBR1	NM_021903;NM_021904;NM_001470	TSS1500;Body;Body	chr6:29595298-29595795	S_Shore			NA				NA
cg04348265	-0.106243	0.0159924	-6.64337	3.71277e-11	21	7.43394e-09	37	4	186733060	4	186970054	F			NA	NA	SORBS2;SORBS2;SORBS2;SORBS2;SORBS2;SORBS2;SORBS2	NM_003603;NM_021069;NM_001145670;NM_001145670;NM_001145671;NM_003603;NM_001145672	5'UTR;5'UTR;5'UTR;1stExon;TSS1500;1stExon;TSS1500			low-CpG:186969878-186970382		NA				NA
cg04348643	-0.0525181	0.00782618	-6.71057	2.3657e-11	21	4.99415e-09	37	3	153572883	3	155055573	R			NA	NA								TRUE				NA
cg04349021	-0.0758191	0.0137622	-5.50922	3.95392e-08	21	3.55412e-06	37	12	52281901	12	50568168	R			NA	NA	ANKRD33;ANKRD33;ANKRD33;ANKRD33	NM_001130015;NM_182608;NM_182608;NM_001130015	1stExon;5'UTR;1stExon;5'UTR					NA	12:50568016-50568349			TRUE
cg04357789	-0.0591864	0.00461172	-12.8339	1.29895e-36	21	1.57481e-32	37	6	14933411	6	15041390	R			NA	NA								TRUE				NA
cg04359840	-0.0649807	0.00927112	-7.00894	3.03999e-12	21	7.82503e-10	37	16	17563300	16	17470801	F			NA	NA	XYLT1	NM_022166	Body				RDMR	TRUE				TRUE
cg04360793	0.0796288	0.0109598	7.26552	4.8743e-13	21	1.48759e-10	37	1	79472361	1	79244949	R			NA	NA	ELTD1;ELTD1	NM_022159;NM_022159	5'UTR;1stExon	chr1:79472281-79472537	Island			TRUE	1:79244870-79245072			NA
cg04361556	-0.0445907	0.00689471	-6.46737	1.18488e-10	21	2.10477e-08	37	2	85034766	2	84888277	F			NA	NA	DNAH6	NM_001370	Body					TRUE				TRUE
cg04368843	-0.0393835	0.00653624	-6.0254	1.92298e-09	21	2.51224e-07	37	20	3660815	20	3608815	F			NA	NA	ADAM33;ADAM33	NM_153202;NM_025220	Body;Body	chr20:3662310-3663187	N_Shore		DMR	NA				TRUE
cg04370442	-0.0837067	0.00886048	-9.4472	7.42166e-21	21	9.18143e-18	37	16	58019866	16	56577367	F			NA	NA	TEPP;TEPP	NM_199456;NM_199046	Body;Body	chr16:58019663-58020012	Island		RDMR	NA	16:56577165-56577498	16:58018464-58020013	Unclassified_Cell_type_specific	NA
cg04370983	-0.0584418	0.010521	-5.55478	3.0585e-08	21	2.85124e-06	37	8	117885438	8	117954619	R			NA	NA	RAD21	NM_006265	5'UTR	chr8:117886284-117887319	N_Shore			NA				NA
cg04384638	-0.058934	0.0101439	-5.80978	7.00908e-09	21	7.81029e-07	37	19	19007647	19	18868647	R			NA	NA	GDF1;LASS1;LASS1	NM_001492;NM_021267;NM_198207	TSS1500;TSS1500;TSS1500	chr19:19006031-19007546	S_Shore			NA		19:19007556-19007816	Unclassified_Cell_type_specific	NA
cg04387658	-0.0408857	0.00762663	-5.3609	9.00025e-08	21	7.272e-06	37	3	121775080	3	123257770	F			NA	TRUE	CD86	NM_175862	Body					NA				NA
cg04387984	-0.0512773	0.00750905	-6.82874	1.0601e-11	21	2.42611e-09	37	3	188291633	3	189774327	F			NA	NA	LPP;LPP;LPP	NM_005578;NM_001167671;NM_001167672	Body;Body;Body					TRUE				NA
cg04389533	-0.0528786	0.0074325	-7.11451	1.44208e-12	21	3.98255e-10	37	11	34448185	11	34404761	R			NA	NA								TRUE				NA
cg04391391	-0.0315592	0.00566975	-5.56625	2.86615e-08	21	2.69002e-06	37	19	13904774	19	13765774	F			NA	NA	ZSWIM4	NM_023072	TSS1500	chr19:13905810-13906649	N_Shore			NA				NA
cg04391718	0.0609993	0.00983967	6.19932	6.56405e-10	21	9.69018e-08	37	3	185911702	3	187394396	F			NA	NA	DGKG;DGKG;DGKG	NM_001346;NM_001080744;NM_001080745	Body;Body;Body	chr3:185911344-185912228	Island		DMR	TRUE	3:187394077-187394948			TRUE
cg04392082	-0.102329	0.0175803	-5.82066	6.57296e-09	21	7.38541e-07	37	4	186732926	4	186969920	F			NA	NA	SORBS2;SORBS2;SORBS2;SORBS2;SORBS2;SORBS2;SORBS2	NM_003603;NM_021069;NM_001145670;NM_001145670;NM_001145671;NM_003603;NM_001145672	5'UTR;5'UTR;5'UTR;1stExon;TSS1500;1stExon;TSS1500			low-CpG:186969878-186970382		NA	4:186969831-186969954			NA
cg04400533	-0.0876561	0.0158254	-5.53896	3.34441e-08	21	3.08456e-06	37	3	185788716	3	187271410	F			NA	NA	ETV5	NM_004454	Body					TRUE				NA
cg04401067	-0.0552584	0.00718812	-7.68746	2.10493e-14	21	8.59243e-12	37	1	9902439	1	9825026	F			NA	NA								TRUE				NA
cg04404310	-0.0159307	0.00259331	-6.14299	9.32648e-10	21	1.33143e-07	37	12	132892133	12	131402206	R			NA	NA	GALNT9	NM_001122636	Body					NA	12:131402180-131402850			TRUE
cg04404381	-0.0629031	0.0103561	-6.07403	1.42787e-09	21	1.9357e-07	37	11	70563580	11	70241228	R			NA	NA	SHANK2	NM_012309	Body	chr11:70563664-70563886	N_Shore			NA	11:70241221-70241534			NA
cg04407762	0.0326441	0.00591904	5.5151	3.82552e-08	21	3.45729e-06	37	4	113442791	4	113662240	F			NA	NA				chr4:113444181-113444389	N_Shore			TRUE	4:113662104-113662241			NA
cg04408162	-0.0470602	0.00648184	-7.26032	5.06157e-13	21	1.53893e-10	37	8	140643009	8	140712191	R			NA	NA	KCNK9	NM_016601	Body					NA	8:140712022-140712559	8:140642475-140644024	Unclassified	TRUE
cg04413090	-0.0305223	0.00553555	-5.51387	3.8521e-08	21	3.47807e-06	37	16	28302913	16	28210414	F			NA	NA	SBK1	NM_001024401	TSS1500	chr16:28303973-28304770	N_Shore			NA				NA
cg04413853	-0.119627	0.00912268	-13.1131	4.23303e-38	21	6.62193e-34	37	17	58499706	17	55854488	F	rs11658642		NA	NA	C17orf64	NM_181707	TSS200	chr17:58498711-58499332	S_Shore			TRUE				NA
cg04427254	-0.061242	0.0102714	-5.96241	2.81847e-09	21	3.51365e-07	37	19	23657425	19	23449265	F		rs7253011	NA	NA				chr19:23653691-23654244	S_Shelf			NA				NA
cg04433322	-0.0407638	0.00689544	-5.91171	3.82384e-09	21	4.59001e-07	37	17	42346894	17	39702420	F			NA	NA	SLC4A1	NM_000342	TSS1500					NA				NA
cg04436528	-0.0306661	0.00544077	-5.63635	1.92179e-08	21	1.88734e-06	37	8	143554875	8	143551877	F			NA	NA	BAI1	NM_001702	Body	chr8:143556714-143556997	N_Shore			NA		8:143554760-143555493	Unclassified	NA
cg04438064	0.0281216	0.00461791	6.08968	1.29682e-09	21	1.78128e-07	37	2	240161619	2	239826556	F			NA	NA	HDAC4	NM_006037	Body					TRUE	2:239826517-239826956			NA
cg04444104	-0.0910667	0.00903201	-10.0827	1.75106e-23	21	3.36966e-20	37	16	89059436	16	87586937	F			NA	NA								TRUE		16:89059223-89060074	Unclassified_Cell_type_specific	TRUE
cg04447128	-0.0432682	0.0079124	-5.46841	4.96842e-08	21	4.3351e-06	37	16	74771998	16	73329499	R			NA	NA	FA2H	NM_024306	Body					TRUE				TRUE
cg04453050	-0.0681092	0.0101925	-6.6823	2.86094e-11	21	5.89885e-09	37	3	51740896	3	51715936	F			NA	NA	GRM2;GRM2	NM_000839;NM_001130063	TSS200;TSS200	chr3:51740740-51741413	Island			TRUE	3:51715881-51716416	3:51740394-51741198	Unclassified_Cell_type_specific	NA
cg04453124	0.0678669	0.0104275	6.50843	9.06217e-11	21	1.65962e-08	37	10	79596240	10	79266246	F	rs11002311		NA	NA	DLG5	NM_004747	Body					TRUE		10:79595928-79596543	Unclassified	TRUE
cg04461678	-0.0458719	0.0080527	-5.69646	1.3591e-08	21	1.39078e-06	37	12	127769663	12	126335616	F			NA	NA								TRUE				TRUE
cg04463638	-0.100292	0.007277	-13.782	8.94856e-42	21	2.16979e-37	37	22	19512712	22	17892712	F			NA	TRUE	CLDN5;CLDN5;CLDN5;CLDN5	NM_001130861;NM_003277;NM_001130861;NM_003277	1stExon;1stExon;5'UTR;5'UTR	chr22:19510871-19512254	S_Shore			NA				NA
cg04464719	0.0343867	0.00612982	5.60975	2.23777e-08	21	2.16219e-06	37	17	3824422	17	3771171	F			NA	NA				chr17:3827795-3828137	N_Shelf			NA	17:3771124-3771259			NA
cg04467093	-0.0435037	0.00730568	-5.95478	2.95135e-09	21	3.65581e-07	37	5	133448932	5	133476831	F			NA	NA	TCF7	NM_003202	TSS1500	chr5:133449320-133451260	N_Shore			NA				NA
cg04471507	-0.0728709	0.0127799	-5.702	1.31621e-08	21	1.35318e-06	37	1	26233376	1	26105963	F			NA	TRUE	STMN1;STMN1;STMN1;STMN1	NM_005563;NM_203401;NM_001145454;NM_203399	TSS1500;TSS1500;TSS1500;TSS200	chr1:26231950-26233624	Island			NA	1:26104546-26106211			NA
cg04474832	-0.0327758	0.00574276	-5.70732	1.2762e-08	21	1.31595e-06	37	3	52008487	3	51983527	F			NA	TRUE	ABHD14B;ABHD14B;ABHD14B;ABHD14A;ABHD14B;ABHD14B	NM_001146314;NR_027476;NM_032750;NM_015407;NM_032750;NM_001146314	1stExon;Body;5'UTR;TSS1500;1stExon;5'UTR	chr3:52008943-52009339	N_Shore			TRUE	3:51982751-51985402	3:52007848-52009460	Promoter_Associated	NA
cg04481603	-0.0427374	0.00685079	-6.23832	5.13808e-10	21	7.76957e-08	37	10	104182930	10	104172920	R			NA	NA				chr10:104180478-104182042	S_Shore			NA		10:104182242-104183134	Promoter_Associated	NA
cg04483506	0.0233996	0.00309562	7.55892	5.57843e-14	21	2.09585e-11	37	1	23886151	1	23758738	R		rs16828576	NA	NA	ID3;ID3	NM_002167;NM_002167	1stExon;5'UTR	chr1:23885682-23886212	Island			NA	1:23757430-23758799	1:23886055-23886244	Promoter_Associated	TRUE
cg04486013	-0.0351353	0.00616235	-5.70162	1.31914e-08	21	1.35533e-06	37	1	46035287	1	45807874	F			NA	NA	AKR1A1;AKR1A1	NM_006066;NM_153326	Body;Body					NA		1:46035222-46036808	Gene_Associated	NA
cg04486382	-0.0272061	0.0042216	-6.44449	1.37496e-10	21	2.41151e-08	37	17	55483894	17	52838893	R			NA	NA	MSI2;MSI2	NM_138962;NM_170721	Body;Body					TRUE	17:52838838-52838908			NA
cg04493000	-0.0606694	0.0103561	-5.85835	5.25762e-09	21	6.07412e-07	37	22	48895658	22	47274322	R			NA	NA	FAM19A5	NM_001082967	Body	chr22:48896375-48896591	N_Shore			TRUE				NA
cg04494791	-0.036729	0.00646255	-5.68336	1.4661e-08	21	1.4871e-06	37	16	70196247	16	68753748	F			NA	NA								TRUE				TRUE
cg04496906	-0.0363745	0.0061015	-5.96156	2.83299e-09	21	3.52903e-07	37	8	145101182	8	145173170	F		rs77848111	NA	NA	SPATC1;SPATC1	NM_198572;NM_001134374	Body;Body	chr8:145101631-145101834	N_Shore		CDMR	NA		8:145100866-145101415	Unclassified_Cell_type_specific	NA
cg04501188	-0.0246543	0.00441221	-5.58775	2.5367e-08	21	2.41352e-06	37	1	47904171	1	47676758	F			NA	NA	FOXD2	NM_004474	1stExon	chr1:47902793-47905518	Island			NA	1:47675329-47678200			NA
cg04504043	-0.0599902	0.00843358	-7.11326	1.45498e-12	21	4.01131e-10	37	11	34534480	11	34491056	F			NA	NA	ELF5;ELF5	NM_001422;NM_198381	5'UTR;TSS1500					NA		11:34533896-34535350	Unclassified	TRUE
cg04505252	-0.0356149	0.0063018	-5.65154	1.76129e-08	21	1.75027e-06	37	6	15244745	6	15352724	F			NA	NA				chr6:15244877-15246160	N_Shore		RDMR	NA	6:15352590-15352784			NA
cg04506190	-0.0935694	0.0104859	-8.92336	8.29071e-19	21	7.50105e-16	37	3	129323941	3	130806631	F			NA	NA	PLXND1	NM_015103	Body	chr3:129323915-129325332	Island			NA				NA
cg04511463	-0.0371059	0.00521013	-7.12187	1.36847e-12	21	3.80526e-10	37	11	43589582	11	43546158	R			NA	NA								NA		11:43588405-43589595	Unclassified	NA
cg04513311	0.0447401	0.00625312	7.15485	1.08158e-12	21	3.09263e-10	37	16	88972865	16	87500366	F	rs10593587		NA	NA	CBFA2T3;CBFA2T3	NM_175931;NM_005187	5'UTR;Body	chr16:88975850-88976169	N_Shelf			NA	16:87500238-87500379			NA
cg04514255	0.0626268	0.00802789	7.80115	8.77701e-15	21	3.91212e-12	37	17	46658170	17	44013169	F			NA	NA	MIR10A	NR_029608	TSS1500	chr17:46658948-46660003	N_Shore		RDMR	NA		17:46658094-46658397	Unclassified_Cell_type_specific	NA
cg04515311	-0.0338244	0.00602023	-5.61845	2.12917e-08	21	2.06839e-06	37	16	4822815	16	4762816	F			NA	NA				chr16:4818667-4819033	S_Shelf			NA				NA
cg04515534	-0.044886	0.00513961	-8.73334	4.3154e-18	21	3.47632e-15	37	7	4899881	7	4866407	R			NA	NA	RADIL;PAPOLB	NM_018059;NM_020144	Body;1stExon	chr7:4901336-4901753	N_Shore		CDMR	NA				NA
cg04515608	0.0634375	0.00800804	7.92172	3.42655e-15	21	1.65343e-12	37	11	48129067	11	48085643	R			NA	NA	PTPRJ;PTPRJ	NM_002843;NM_001098503	Body;Body					TRUE		11:48128799-48129077	Unclassified_Cell_type_specific	NA
cg04521626	0.034603	0.00621488	5.56777	2.84154e-08	21	2.67106e-06	37	17	4714200	17	4661168	R			NA	NA	PLD2	NM_002663	Body	chr17:4710014-4710960	S_Shelf			NA				NA
cg04521765	-0.0604657	0.00698622	-8.655	8.43862e-18	21	6.43442e-15	37	10	100028929	10	100018919	R			NA	NA	LOXL4	NM_032211	TSS1500	chr10:100028204-100028508	S_Shore			TRUE		10:100028884-100029284	Unclassified_Cell_type_specific	NA
cg04522984	-0.0611883	0.0111624	-5.48164	4.61467e-08	21	4.06836e-06	37	4	114238277	4	114457726	R			NA	NA	ANK2;ANK2;ANK2	NM_001148;NM_001127493;NM_020977	Body;Body;Body					NA				NA
cg04524088	-0.0775093	0.0135269	-5.73002	1.11849e-08	21	1.17379e-06	37	7	127847835	7	127635071	F			NA	NA	MIR129-1	NR_029596	TSS200					NA				NA
cg04532200	-0.0868705	0.00853902	-10.1734	7.17268e-24	21	1.50579e-20	37	X	153033893	X	152687087	R			NA	NA	PLXNB3;PLXNB3	NM_001163257;NM_005393	Body;Body	chrX:153032468-153033354	S_Shore			NA		X:153033543-153033911	Unclassified_Cell_type_specific	NA
cg04536704	-0.0510439	0.00678816	-7.51955	7.49633e-14	21	2.73745e-11	37	6	32122966	6	32230944	R			NA	NA	PPT2;PPT2	NM_005155;NM_138717	Body;Body	chr6:32121829-32122529	S_Shore		RDMR	NA		6:32120376-32123743	Promoter_Associated	NA
cg04543273	0.0330368	0.00453376	7.28685	4.17482e-13	21	1.29614e-10	37	5	176758413	5	176691019	R			NA	NA				chr5:176759071-176759361	N_Shore			NA				NA
cg04544058	-0.0272068	0.00508401	-5.35145	9.47804e-08	21	7.59979e-06	37	3	13609195	3	13584195	R			NA	NA	FBLN2;FBLN2;FBLN2	NM_001165035;NM_001004019;NM_001998	TSS1500;5'UTR;5'UTR	chr3:13611923-13612435	N_Shelf			NA				NA
cg04546573	-0.0453245	0.00770269	-5.88425	4.50621e-09	21	5.29893e-07	37	2	189198567	2	188906812	R			NA	NA	GULP1	NM_016315	5'UTR					TRUE				NA
cg04554131	0.0481962	0.00736237	6.5463	7.06673e-11	21	1.33139e-08	37	1	25291540	1	25164127	R			NA	NA	RUNX3	NM_001031680	TSS200					NA	1:25163972-25164333	1:25291322-25292142	Unclassified	NA
cg04556126	0.0454301	0.00681638	6.66484	3.21621e-11	21	6.53411e-09	37	3	147106561	3	148589251	R			NA	NA	ZIC4;ZIC4;ZIC4;ZIC4;ZIC4	NM_032153;NR_033119;NM_001168379;NR_033118;NM_001168378	3'UTR;Body;3'UTR;Body;3'UTR	chr3:147108511-147111703	N_Shore		RDMR	NA	3:148589179-148589328			NA
cg04556646	-0.0513531	0.00746331	-6.88074	7.41566e-12	21	1.7551e-09	37	22	45310578	22	43689242	R			NA	NA	PHF21B;PHF21B	NM_138415;NM_001135862	Body;Body	chr22:45312218-45312475	N_Shore			NA		22:45310447-45310596	Unclassified_Cell_type_specific	NA
cg04562589	0.0527706	0.00704572	7.48974	9.36707e-14	21	3.35739e-11	37	4	188953527	4	189190521	R	rs2889361		NA	NA							RDMR	NA				NA
cg04564003	-0.0320145	0.00552641	-5.79301	7.73653e-09	21	8.52298e-07	37	6	41498325	6	41606303	F			NA	NA								TRUE				NA
cg04573078	-0.0548646	0.00545466	-10.0583	2.22303e-23	21	4.16237e-20	37	14	105154994	14	104226039	R		rs73356792	NA	NA	INF2;INF2;INF2	NM_001031714;NM_032714;NM_022489	TSS1500;TSS1500;TSS1500	chr14:105155520-105156573	N_Shore			NA	14:104225765-104226040	14:105153898-105155169	Unclassified_Cell_type_specific	NA
cg04573702	-0.0451838	0.00652979	-6.91965	5.66636e-12	21	1.37601e-09	37	14	23857834	14	22927674	F			NA	NA	MYH6;MIR208A	NM_002471;NR_029595	Body;Body	chr14:23859356-23859620	N_Shore			NA				NA
cg04580443	-0.0448811	0.00821608	-5.4626	5.132e-08	21	4.45853e-06	37	11	115547056	11	115052266	F			NA	NA								TRUE				NA
cg04582136	0.029191	0.00538254	5.42327	6.38464e-08	21	5.39693e-06	37	3	42233192	3	42208196	R		rs10703705	NA	NA	TRAK1;TRAK1	NM_001042646;NM_014965	Body;Body					TRUE		3:42231721-42233296	Unclassified	NA
cg04583842	0.0906656	0.010578	8.57118	1.71873e-17	21	1.24032e-14	37	16	88103117	16	86660618	R			NA	NA	BANP;BANP	NM_017869;NM_079837	Body;Body	chr16:88101473-88101911	S_Shore			NA	16:86660532-86660638	16:88102934-88103350	Unclassified	NA
cg04588138	0.0441033	0.00753046	5.85665	5.31077e-09	21	6.12765e-07	37	10	3251149	10	3241149	R			NA	NA								NA	10:3240774-3241153			NA
cg04594378	-0.0387196	0.00666785	-5.80691	7.12871e-09	21	7.93084e-07	37	16	85181102	16	83738603	F			NA	NA								NA	16:83738603-83738781			NA
cg04600077	-0.074214	0.0124943	-5.93985	3.22926e-09	21	3.94421e-07	37	5	1852839	5	1905839	F			NA	NA				chr5:1851342-1851564	S_Shore			NA				NA
cg04608933	-0.0632494	0.00610704	-10.3568	1.15368e-24	21	2.76968e-21	37	11	2554801	11	2511377	F			NA	NA	KCNQ1;KCNQ1	NM_000218;NM_181798	Body;Body	chr11:2555405-2555618	N_Shore			TRUE	11:2510741-2511491			NA
cg04609640	-0.060696	0.00761335	-7.97231	2.29997e-15	21	1.15343e-12	37	1	45254092	1	45026679	F			NA	TRUE	BEST4	NM_153274	TSS1500	chr1:45251962-45252292	S_Shore			NA				NA
cg04614290	-0.0728932	0.0106061	-6.87277	7.83447e-12	21	1.84942e-09	37	19	2327696	19	2278696	F			NA	NA	LSM7;SPPL2B;SPPL2B	NM_016199;NM_152988;NM_001077238	Body;TSS1500;TSS1500	chr19:2328364-2329089	N_Shore			NA		19:2327637-2328112	Promoter_Associated	TRUE
cg04629827	-0.065578	0.0105162	-6.2359	5.21707e-10	21	7.87183e-08	37	X	37544457	X	37429376	F			NA	NA	XK	NM_021083	TSS1500	chrX:37544804-37545419	N_Shore			TRUE				NA
cg04636834	-0.0554595	0.00783074	-7.08228	1.81275e-12	21	4.91935e-10	37	16	685580	16	625581	R			NA	NA	C16orf13;C16orf13;C16orf13;C16orf13;C16orf13	NM_001040160;NM_001040161;NM_032366;NM_001040165;NM_001040162	Body;Body;Body;Body;Body	chr16:682634-687106	Island			NA				NA
cg04637967	-0.0248271	0.00430915	-5.76148	9.30829e-09	21	9.99123e-07	37	6	14259529	6	14367508	R			NA	NA								TRUE				NA
cg04638655	0.0409526	0.00593289	6.90264	6.37442e-12	21	1.53489e-09	37	14	101529855	14	100599608	F		rs73353186	NA	NA	MIR541	NR_030594	TSS1500	chr14:101531643-101532384	N_Shore			NA				NA
cg04647654	-0.0312212	0.00513713	-6.07756	1.39719e-09	21	1.90007e-07	37	12	53199284	12	51485551	F			NA	NA								TRUE		12:53199011-53199285	Unclassified_Cell_type_specific	NA
cg04649530	-0.0366271	0.00625406	-5.85654	5.31447e-09	21	6.13045e-07	37	9	132113372	9	131153193	F			NA	NA				chr9:132114330-132114703	N_Shore			NA				NA
cg04650238	-0.0597156	0.00943558	-6.32877	2.89577e-10	21	4.69979e-08	37	16	54625690	16	53183191	F			NA	NA								TRUE				NA
cg04651603	0.0509251	0.007217	7.05627	2.17883e-12	21	5.78592e-10	37	12	54321302	12	52607569	R			NA	NA				chr12:54321301-54321721	Island			NA	12:52607569-52607988			NA
cg04652208	0.0424892	0.00713674	5.95358	2.97271e-09	21	3.67946e-07	37	1	223741444	1	221808067	R			NA	NA	CAPN8	NM_001143962	Body	chr1:223741965-223744525	N_Shore			NA				NA
cg04653364	-0.03657	0.00471729	-7.75234	1.27962e-14	21	5.51598e-12	37	16	89058690	16	87586191	R			NA	NA								NA	16:87586018-87586380			TRUE
cg04654261	-0.0290976	0.00483334	-6.02018	1.98514e-09	21	2.57956e-07	37	6	31938090	6	32046069	R			NA	NA	STK19;DOM3Z	NR_026717;NM_005510	TSS1500;Body	chr6:31939730-31940559	N_Shore			NA				NA
cg04662594	-0.0648696	0.00991971	-6.53946	7.39186e-11	21	1.38672e-08	37	8	21917015	8	21972961	R			NA	TRUE	EPB49;EPB49;EPB49;EPB49;EPB49;EPB49	NM_001114135;NM_001114136;NM_001114138;NM_001978;NM_001114139;NM_001114137	5'UTR;5'UTR;5'UTR;5'UTR;5'UTR;5'UTR	chr8:21914275-21914525	S_Shelf			NA		8:21916525-21918452	Unclassified_Cell_type_specific	TRUE
cg04667538	-0.117586	0.0125741	-9.35143	1.79029e-20	21	2.06957e-17	37	2	105372176	2	104738608	R			NA	NA								NA	2:104738513-104738609			NA
cg04671611	0.0409647	0.00757571	5.40738	6.97086e-08	21	5.83163e-06	37	16	6623787	16	6563788	F			NA	NA	A2BP1;A2BP1	NM_001142333;NM_018723	5'UTR;5'UTR				DMR	NA	16:6563646-6564045			NA
cg04671742	-0.103606	0.00823585	-12.5799	2.76931e-35	21	2.63327e-31	37	12	6881997	12	6752258	F			NA	NA	LAG3;LAG3	NM_002286;NM_002286	1stExon;5'UTR	chr12:6882855-6883184	N_Shore			TRUE		12:6881253-6882742	Unclassified	TRUE
cg04675251	-0.0852008	0.0101074	-8.42952	5.63671e-17	21	3.75483e-14	37	7	6702706	7	6669231	F			NA	NA				chr7:6703503-6704075	N_Shore			NA				NA
cg04686354	-0.0281673	0.00472389	-5.96273	2.81298e-09	21	3.50951e-07	37	17	73261880	17	70773475	R	rs35418346		NA	NA	MRPS7	NM_015971	Body	chr17:73257180-73258101	S_Shelf			NA				NA
cg04689048	-0.0569612	0.00911755	-6.24742	4.85171e-10	21	7.40814e-08	37	19	46999289	19	51691129	R			NA	NA	PNMAL2	NM_020709	TSS200	chr19:46999028-46999290	Island			NA		19:46998994-46999364	Unclassified_Cell_type_specific	TRUE
cg04692454	-0.0864096	0.0106193	-8.13705	6.17874e-16	21	3.39339e-13	37	6	99275305	6	99382026	R			NA	NA				chr6:99275763-99276038	N_Shore			NA	6:99382014-99382113			NA
cg04694022	-0.0599343	0.0099994	-5.99379	2.33078e-09	21	2.97842e-07	37	6	30582352	6	30690331	F			NA	NA	PPP1R10	NM_002714	5'UTR	chr6:30584885-30585677	N_Shelf			NA				NA
cg04696059	-0.0874582	0.0120342	-7.26749	4.80518e-13	21	1.47152e-10	37	X	37431920	X	37316839	F			NA	NA	LANCL3;LANCL3	NM_198511;NM_001170331	Body;Body	chrX:37430706-37431784	S_Shore			NA	X:37315490-37316849			NA
cg04703950	-0.0480381	0.00519701	-9.24341	4.78629e-20	21	5.21303e-17	37	10	104211424	10	104201414	F			NA	NA	C10orf95	NM_024886	TSS200	chr10:104210095-104210985	S_Shore			NA				NA
cg04704294	0.0655268	0.0119091	5.50223	4.11222e-08	21	3.67462e-06	37	1	66257822	1	66030410	F	rs11208750		NA	NA	PDE4B;PDE4B	NM_002600;NM_001037341	TSS1500;TSS1500	chr1:66258440-66258918	N_Shore			NA				NA
cg04716261	-0.0472973	0.00739598	-6.395	1.89354e-10	21	3.22539e-08	37	1	2937999	1	2927859	F			NA	TRUE	ACTRT2	NM_080431	TSS200	chr1:2938633-2939043	N_Shore			NA				NA
cg04720592	-0.0642397	0.00894963	-7.17791	9.16914e-13	21	2.65942e-10	37	1	118165724	1	117967247	F			NA	NA	FAM46C	NM_017709	Body					NA	1:117967166-117967248			NA
cg04726374	-0.0732129	0.0101837	-7.18924	8.45355e-13	21	2.48006e-10	37	17	40554519	17	37808045	F			NA	NA	PTRF	NM_012232	3'UTR	chr17:40556632-40557537	N_Shelf			TRUE				NA
cg04728863	-0.0451731	0.00636629	-7.09567	1.6486e-12	21	4.51942e-10	37	14	58863362	14	57933115	F			NA	NA	TOMM20L	NM_207377	Body	chr14:58862541-58863209	S_Shore			TRUE		14:58861857-58863542	Promoter_Associated	NA
cg04728919	-0.0535404	0.00861111	-6.21759	5.85364e-10	21	8.73719e-08	37	20	2516256	20	2464256	R			NA	NA	TMC2	NM_080751	TSS1500					NA				NA
cg04732840	-0.120546	0.0218129	-5.52637	3.59041e-08	21	3.27532e-06	37	5	12615428	5	12668428	F	rs77739476	rs13171003	NA	NA								TRUE				NA
cg04735509	-0.0614221	0.0105346	-5.83048	6.20229e-09	21	7.02262e-07	37	12	63545783	12	61832050	F			NA	NA	AVPR1A;AVPR1A	NM_000706;NM_000706	1stExon;5'UTR	chr12:63543636-63544967	S_Shore		DMR	TRUE	12:61831778-61832289			TRUE
cg04740205	-0.0664761	0.0110224	-6.03098	1.85857e-09	21	2.43465e-07	37	11	82871065	11	82548713	F			NA	NA	PCF11	NM_015885	Body	chr11:82867960-82868560	S_Shelf		RDMR	NA				NA
cg04740898	-0.0686474	0.00858171	-7.99926	1.8581e-15	21	9.50506e-13	37	17	56402669	17	53757668	F			NA	NA	BZRAP1;BZRAP1	NM_004758;NM_024418	Body;Body	chr17:56401728-56402343	S_Shore			TRUE		17:56402540-56402747	Promoter_Associated_Cell_type_specific	TRUE
cg04754652	0.0510877	0.00789464	6.4712	1.15574e-10	21	2.06208e-08	37	3	150921051	3	152403741	F			NA	NA	MED12L;GPR171	NM_053002;NM_013308	Body;TSS200					NA				NA
cg04766061	-0.034263	0.00575184	-5.95689	2.91404e-09	21	3.61884e-07	37	17	30810854	17	27834967	F		rs77777023	NA	NA				chr17:30813177-30815239	N_Shelf			TRUE		17:30810413-30811038	Gene_Associated	TRUE
cg04771285	-0.0337394	0.00627183	-5.37951	8.12693e-08	21	6.63491e-06	37	12	117557630	12	116042013	R			NA	NA								TRUE		12:117557541-117557897	Unclassified	NA
cg04774505	-0.0409866	0.00604688	-6.77815	1.49721e-11	21	3.29882e-09	37	14	24549943	14	23619783	F			NA	NA	NRL	NM_006177	3'UTR	chr14:24550317-24551148	N_Shore			NA				TRUE
cg04781339	-0.0581236	0.0105569	-5.50573	4.03212e-08	21	3.61503e-06	37	21	44781686	21	43606114	R			NA	NA				chr21:44782248-44782601	N_Shore			TRUE	21:43605793-43607060	21:44781067-44783044	Unclassified	NA
cg04782146	0.0322947	0.00598281	5.39791	7.34448e-08	21	6.09669e-06	37	16	85112370	16	83669871	R			NA	NA	KIAA0513	NM_014732	Body					NA	16:83669871-83670152			NA
cg04788999	-0.0695037	0.0124147	-5.59851	2.38595e-08	21	2.28849e-06	37	1	949850	1	939713	F	rs3829742		NA	NA	ISG15	NM_005101	Body	chr1:949329-949851	Island			TRUE	1:939240-939714	1:949797-950045	Promoter_Associated	NA
cg04790749	-0.0403899	0.00566826	-7.12562	1.33246e-12	21	3.71791e-10	37	17	34123272	17	31147385	R			NA	NA	MMP28;MMP28	NM_001032278;NM_024302	TSS1500;TSS1500	chr17:34122024-34122801	S_Shore			NA				NA
cg04791601	-0.0498152	0.00753824	-6.60833	4.68845e-11	21	9.19601e-09	37	1	204159016	1	202425639	R			NA	NA				chr1:204159598-204159833	N_Shore			TRUE				NA
cg04793272	-0.0563988	0.0068928	-8.18228	4.28867e-16	21	2.42965e-13	37	11	119020941	11	118526151	F			NA	NA	ABCG4;ABCG4	NM_001142505;NM_022169	Body;Body	chr11:119019643-119020887	S_Shore			NA				NA
cg04799958	-0.0836594	0.0101845	-8.21439	3.30528e-16	21	1.91504e-13	37	12	53343849	12	51630116	F			NA	NA	KRT18;KRT18	NM_000224;NM_199187	Body;Body	chr12:53342805-53343162	S_Shore			NA				TRUE
cg04800503	0.0371522	0.00585727	6.34292	2.64539e-10	21	4.32966e-08	37	17	46648533	17	44003532	F			NA	NA	HOXB3	NM_002146	5'UTR					NA	17:44003491-44003615			NA
cg04808985	-0.0507142	0.00728015	-6.96609	4.10257e-12	21	1.02553e-09	37	11	72301924	11	71979572	R			NA	NA	PDE2A;PDE2A;PDE2A;PDE2A	NM_001143839;NR_026572;NM_001146209;NM_002599	Body;Body;Body;Body	chr11:72301302-72301746	S_Shore			NA		11:72300496-72302036	Unclassified	NA
cg04812351	-0.0537325	0.00800721	-6.71052	2.36655e-11	21	4.99415e-09	37	4	73177995	4	73396859	F			NA	NA	ADAMTS3	NM_014243	Body					TRUE				NA
cg04815334	0.108584	0.0113829	9.53924	3.15963e-21	21	4.15246e-18	37	11	71210295	11	70887943	R			NA	NA	NADSYN1	NM_018161	Body					NA	11:70887858-70887964			NA
cg04821375	-0.0739062	0.0124147	-5.95311	2.98128e-09	21	3.68665e-07	37	17	7227662	17	7168386	R			NA	NA	NEURL4;NEURL4	NM_032442;NM_001005408	Body;Body	chr17:7227416-7227698	Island			NA	17:7168141-7168422	17:7227541-7227926	Gene_Associated	TRUE
cg04831783	-0.0348224	0.00560235	-6.21568	5.92411e-10	21	8.82607e-08	37	16	88769549	16	87297050	F	rs45507504	rs2340972	NA	NA	RNF166	NM_178841	Body	chr16:88772237-88773195	N_Shelf			NA	16:87296885-87297103			NA
cg04833011	-0.10345	0.0163122	-6.34186	2.66331e-10	21	4.35751e-08	37	15	98836673	15	96654196	F			NA	NA								TRUE	15:96654182-96654235			NA
cg04833379	-0.0628107	0.00684507	-9.17605	8.79027e-20	21	9.16736e-17	37	16	79452063	16	78009564	R			NA	NA								TRUE	16:78009539-78009585			NA
cg04834097	-0.0470718	0.00807145	-5.83189	6.15083e-09	21	6.97575e-07	37	7	63774078	7	63411513	R			NA	NA	LOC728927	NM_001170905	5'UTR					NA		7:63774065-63774850	Promoter_Associated	TRUE
cg04841997	-0.0241451	0.00359608	-6.71427	2.30737e-11	21	4.89608e-09	37	2	114342621	2	114059091	R		rs2418708	NA	NA	WASH2P	NR_024077	Body	chr2:114341301-114342298	S_Shore			NA				NA
cg04844693	-0.0352381	0.00549293	-6.41517	1.66244e-10	21	2.87311e-08	37	1	29240554	1	29113141	F			NA	NA	EPB41;EPB41;EPB41;EPB41;EPB41;EPB41	NM_203342;NM_203343;NM_004437;NM_001166006;NM_001166007;NM_001166005	5'UTR;5'UTR;5'UTR;TSS1500;5'UTR;5'UTR	chr1:29240768-29241969	N_Shore			NA		1:29240471-29242414	Promoter_Associated	NA
cg04847110	-0.0366542	0.00543278	-6.74685	1.85153e-11	21	4.00847e-09	37	15	40620444	15	38407736	F		rs11411062	NA	NA				chr15:40615099-40616913	S_Shelf			TRUE				NA
cg04848107	-0.0485889	0.00655926	-7.40769	1.72214e-13	21	5.79963e-11	37	16	67032160	16	65589661	F			NA	NA	CES8	NM_173815	Body	chr16:67034470-67035340	N_Shelf			NA				NA
cg04848343	0.103115	0.00949415	10.8609	6.54007e-27	21	2.23352e-23	37	19	4544095	19	4495095	R			NA	NA	SEMA6B	NM_032108	Body	chr19:4543407-4544578	Island			NA	19:4494389-4495533			NA
cg04856022	-0.0499441	0.0066203	-7.54409	6.23644e-14	21	2.31573e-11	37	6	32122955	6	32230933	R			NA	NA	PPT2;PPT2	NM_005155;NM_138717	Body;Body	chr6:32121829-32122529	S_Shore		RDMR	NA		6:32120376-32123743	Promoter_Associated	NA
cg04856396	0.123071	0.0165698	7.42739	1.48871e-13	21	5.08055e-11	37	17	3589140	17	3535889	F		rs72040941	NA	NA	P2RX5;P2RX5	NM_175080;NM_002561	Body;Body					NA	17:3535753-3537049			NA
cg04858631	-0.0653603	0.00971946	-6.72468	2.15093e-11	21	4.60322e-09	37	10	74035570	10	73705576	R			NA	NA	DDIT4	NM_019058	3'UTR	chr10:74033167-74034698	S_Shore		RDMR	NA				NA
cg04875062	0.0630948	0.00591881	10.66	5.27435e-26	21	1.54084e-22	37	1	17305562	1	17178149	R			NA	NA	MFAP2;MFAP2;MFAP2;MFAP2	NM_001135248;NM_017459;NM_001135247;NM_002403	5'UTR;5'UTR;5'UTR;5'UTR	chr1:17306551-17307363	N_Shore			TRUE		1:17305351-17305574	Unclassified_Cell_type_specific	NA
cg04875128	-0.0710136	0.0117903	-6.02307	1.95054e-09	21	2.54277e-07	37	15	31775895	15	29563187	R			NA	NA	OTUD7A	NM_130901	Body	chr15:31775540-31776988	Island			NA	15:29562601-29564280			NA
cg04880052	-0.0314708	0.00588756	-5.34531	9.80172e-08	21	7.83731e-06	37	2	219191631	2	218899875	F			NA	NA	PNKD;PNKD	NM_015488;NM_022572	Body;Body	chr2:219187653-219188251	S_Shelf			TRUE				NA
cg04885881	-0.0620029	0.01051	-5.8994	4.11616e-09	21	4.90568e-07	37	1	11123118	1	11045705	F	rs76339807		NA	NA				chr1:11119030-11120634	S_Shelf			NA				TRUE
cg04890137	-0.018797	0.00346658	-5.42235	6.41722e-08	21	5.42069e-06	37	12	63066770	12	61353037	R		rs34041595	NA	NA	PPM1H	NM_020700	Body					TRUE				NA
cg04891836	-0.0387984	0.00722183	-5.37237	8.45188e-08	21	6.87705e-06	37	19	6670390	19	6621390	R			NA	TRUE	TNFSF14;TNFSF14;TNFSF14;TNFSF14	NM_003807;NM_172014;NM_003807;NM_172014	1stExon;5'UTR;5'UTR;1stExon					NA		19:6669445-6670525	Promoter_Associated	NA
cg04892758	-0.0471661	0.00849951	-5.54927	3.15531e-08	21	2.92966e-06	37	16	7358470	16	7298471	R		rs73559816	NA	NA	A2BP1;A2BP1;A2BP1	NM_001142334;NM_001142333;NM_018723	Body;Body;Body	chr16:7354333-7354608	S_Shelf			NA				NA
cg04894463	-0.0554272	0.0079515	-6.97066	3.97384e-12	21	9.96435e-10	37	1	160334111	1	158600735	R			NA	NA								TRUE				NA
cg04898026	-0.0370278	0.00688289	-5.37968	8.11937e-08	21	6.63199e-06	37	7	149487677	7	149118610	F			NA	NA	SSPO	NM_198455	Body	chr7:149487283-149487769	Island			TRUE	7:149118240-149118650			TRUE
cg04905079	-0.0412942	0.00723848	-5.70481	1.29492e-08	21	1.33326e-06	37	20	3149259	20	3097259	R			NA	NA	ProSAPiP1	NM_014731	TSS200	chr20:3148649-3149060	S_Shore			TRUE		20:3148652-3149288	Unclassified_Cell_type_specific	TRUE
cg04905829	-0.0686669	0.00799218	-8.59176	1.44414e-17	21	1.06111e-14	37	12	58160911	12	56447178	R			NA	TRUE	CYP27B1;CYP27B1	NM_000785;NM_000785	5'UTR;1stExon	chr12:58158855-58160000	S_Shore			NA				TRUE
cg04910834	-0.0230016	0.00417059	-5.51519	3.82345e-08	21	3.45605e-06	37	8	72761320	8	72923874	R			NA	NA								TRUE		8:72761163-72761329	Unclassified_Cell_type_specific	NA
cg04911821	-0.0376079	0.00675631	-5.56633	2.86473e-08	21	2.68921e-06	37	12	6492579	12	6362840	R			NA	NA	LTBR	NM_002342	TSS1500	chr12:6492889-6493522	N_Shore			TRUE				NA
cg04912273	-0.0415898	0.00575133	-7.23133	6.24265e-13	21	1.87221e-10	37	1	27461082	1	27333669	R			TRUE	NA	SLC9A1	NM_003047	Body					NA				NA
cg04922063	0.0557103	0.00853619	6.52637	8.05617e-11	21	1.49687e-08	37	10	35683073	10	35723079	R			NA	NA	CCNY;CCNY	NM_145012;NM_181698	Body;5'UTR					TRUE				NA
cg04924028	-0.0533767	0.00958519	-5.56866	2.8271e-08	21	2.66049e-06	37	1	65535397	1	65307985	F			NA	NA				chr1:65533592-65533965	S_Shore			NA				NA
cg04926244	0.0327365	0.00610421	5.36294	8.90059e-08	21	7.19987e-06	37	12	24737251	12	24628518	R			NA	TRUE	C12orf67	NR_029451	TSS200					NA	12:24628491-24628679			NA
cg04928670	-0.0513694	0.00853145	-6.02118	1.97317e-09	21	2.56882e-07	37	2	89128459	2	88909574	F			NA	NA								NA				TRUE
cg04931539	-0.0769308	0.0103531	-7.43071	1.45255e-13	21	4.98168e-11	37	20	62078522	20	61548966	F		rs79611465	NA	NA	KCNQ2;KCNQ2;KCNQ2;KCNQ2;KCNQ2	NM_172108;NM_172106;NM_172107;NM_172109;NM_004518	Body;Body;Body;Body;Body	chr20:62079615-62079912	N_Shore			NA				NA
cg04937851	-0.0650003	0.00955059	-6.80589	1.23929e-11	21	2.78237e-09	37	2	237993660	2	237658399	R			NA	NA	COPS8;COPS8	NM_198189;NM_006710	TSS1500;TSS1500	chr2:237994004-237994876	N_Shore			NA		2:237993660-237995483	Promoter_Associated	NA
cg04942251	-0.06842	0.0118777	-5.76038	9.36845e-09	21	1.00402e-06	37	11	63687247	11	63443823	F	rs78100947		NA	NA				chr11:63685489-63685968	S_Shore			NA	11:63443730-63443865			NA
cg04943741	0.0291278	0.00543218	5.36209	8.94209e-08	21	7.23103e-06	37	8	145651369	8	145622177	R			NA	NA	VPS28;VPS28	NM_016208;NM_183057	Body;Body	chr8:145653335-145654145	N_Shore			NA				NA
cg04944536	0.0331563	0.00583548	5.68184	1.4791e-08	21	1.49778e-06	37	12	116756890	12	115241273	F	rs78862555		NA	NA								NA	12:115241153-115241394			NA
cg04954111	-0.0463979	0.00831335	-5.58113	2.63401e-08	21	2.49679e-06	37	11	34363786	11	34320362	F			NA	NA	ABTB2	NM_145804	Body					TRUE				NA
cg04955914	-0.0483775	0.00758139	-6.38109	2.07099e-10	21	3.49573e-08	37	2	220040571	2	219748815	R			NA	NA	C2orf24	NM_015680	Body	chr2:220041129-220043410	N_Shore			NA				NA
cg04967200	-0.0341285	0.00544029	-6.27327	4.12052e-10	21	6.4252e-08	37	10	134115376	10	133965366	F			NA	NA	STK32C	NM_173575	Body					NA	10:133965015-133965494			NA
cg04970434	-0.0454562	0.00756953	-6.00515	2.17532e-09	21	2.80191e-07	37	17	4838096	17	4778838	F			NA	NA	GP1BA	NM_000173	3'UTR					NA				TRUE
cg04972513	0.0503396	0.00691015	7.28488	4.23519e-13	21	1.31236e-10	37	17	42433041	17	39788567	R			NA	NA	FAM171A2	NM_198475	Body	chr17:42431092-42432555	S_Shore			NA				NA
cg04977528	0.0521241	0.00708417	7.35783	2.48571e-13	21	8.06316e-11	37	1	40091349	1	39863936	R			NA	NA	HEYL	NM_014571	3'UTR					TRUE				TRUE
cg04979599	-0.0389201	0.00517039	-7.5275	7.06296e-14	21	2.59679e-11	37	5	148650899	5	148631092	R			NA	NA	AFAP1L1;AFAP1L1	NM_152406;NM_001146337	TSS1500;TSS1500	chr5:148650920-148651772	N_Shore			NA		5:148650596-148652255	Unclassified	TRUE
cg04980849	-0.0789632	0.00733996	-10.758	1.91396e-26	21	6.14684e-23	37	15	45671347	15	43458639	R		rs75812025	NA	NA	LOC145663;GATM	NR_033252;NM_001482	Body;TSS1500	chr15:45669970-45671029	S_Shore			NA		15:45669693-45671628	Unclassified	NA
cg04981007	-0.0330602	0.00562108	-5.88146	4.58175e-09	21	5.37603e-07	37	1	1266468	1	1256331	F		rs3855954	NA	NA	TAS1R3	NM_152228	TSS1500	chr1:1267085-1267286	N_Shore			NA		1:1266340-1266593	NonGene_Associated_Cell_type_specific	NA
cg04982488	-0.0470218	0.0063897	-7.359	2.46448e-13	21	8.005e-11	37	10	116103698	10	116093688	F			NA	NA	AFAP1L2;AFAP1L2	NM_032550;NM_001001936	Body;Body					TRUE				NA
cg04986004	-0.0659975	0.00865114	-7.62876	3.29125e-14	21	1.29343e-11	37	5	136984794	5	137012693	R			NA	NA	MIR874;KLHL3	NR_030588;NM_017415	TSS1500;Body					NA				NA
cg04987734	0.0873416	0.00899113	9.7142	6.10373e-22	21	9.21381e-19	37	14	103415873	14	102485626	R			NA	NA	CDC42BPB	NM_006035	Body					TRUE	14:102485602-102485692	14:103415151-103416162	Unclassified	NA
cg04989070	-0.0265095	0.00411747	-6.43829	1.43138e-10	21	2.50414e-08	37	1	151962816	1	150229440	R			NA	NA	S100A10	NM_002966	5'UTR	chr1:151965657-151966387	N_Shelf			TRUE				NA
cg04993082	-0.0453775	0.00724923	-6.25962	4.49206e-10	21	6.94426e-08	37	1	226178964	1	224245587	R			NA	NA	C1orf55	NM_152608	Body					NA		1:226178857-226179041	Gene_Associated_Cell_type_specific	NA
cg05000772	-0.0524538	0.00622543	-8.42573	5.81724e-17	21	3.86976e-14	37	17	48194500	17	45549499	F			NA	NA	SAMD14	NM_174920	Body	chr17:48194634-48195085	N_Shore			NA				TRUE
cg05004973	-0.0491384	0.00824101	-5.96267	2.814e-09	21	3.50988e-07	37	17	75905560	17	73417155	F			NA	NA								NA	17:73416959-73417320			NA
cg05006384	0.0299396	0.00555898	5.38582	7.85007e-08	21	6.43224e-06	37	14	95942319	14	95012072	F			NA	NA	C14orf49	NM_152592	TSS200					NA				NA
cg05013912	-0.0405438	0.00638217	-6.35266	2.48546e-10	21	4.09834e-08	37	16	27378255	16	27285756	F			NA	NA								TRUE				NA
cg05018460	-0.101178	0.0151173	-6.69286	2.66509e-11	21	5.55645e-09	37	15	80688078	15	78475133	R			NA	NA								TRUE				NA
cg05027052	-0.0245742	0.00443902	-5.53596	3.40162e-08	21	3.1296e-06	37	2	55458451	2	55311955	F	rs75511253		NA	NA	C2orf63;RPS27A;RPS27A;C2orf63	NM_152385;NM_001135592;NM_002954;NM_001135598	5'UTR;TSS1500;TSS1500;5'UTR					NA				NA
cg05027554	0.0310447	0.00462798	6.70805	2.40616e-11	21	5.06671e-09	37	16	646579	16	586580	F			NA	NA	RAB40C	NM_021168	Body	chr16:649465-650057	N_Shelf			NA	16:586234-586672			NA
cg05033295	-0.0572339	0.00852459	-6.71398	2.312e-11	21	4.90035e-09	37	17	70405164	17	67916759	R			NA	NA								TRUE				NA
cg05036153	-0.0505606	0.00864645	-5.84756	5.60528e-09	21	6.42465e-07	37	9	140128254	9	139248075	F			NA	NA	SLC34A3	NM_080877	Body	chr9:140128562-140129023	N_Shore			NA		9:140128223-140128297	Unclassified_Cell_type_specific	NA
cg05045498	-0.0627375	0.0109214	-5.74445	1.02825e-08	21	1.08864e-06	37	16	318213	16	258214	F	rs74003723		NA	NA				chr16:318617-318901	N_Shore			NA	16:257641-258855			NA
cg05046306	-0.0503047	0.00614959	-8.18016	4.36274e-16	21	2.46012e-13	37	17	46698273	17	44053272	F			NA	NA				chr17:46698880-46699083	N_Shore		RDMR	NA				NA
cg05047401	0.0414702	0.00750044	5.52904	3.53693e-08	21	3.23273e-06	37	1	156131213	1	154397837	F			NA	NA	SEMA4A	NM_022367	Body					TRUE	1:154397315-154397887	1:156130433-156131481	Gene_Associated_Cell_type_specific	TRUE
cg05051606	0.048736	0.00818277	5.95593	2.93099e-09	21	3.63502e-07	37	16	22103855	16	22011356	R			NA	NA	VWA3A	NM_173615	TSS200					TRUE				NA
cg05052734	-0.0255569	0.00436852	-5.85026	5.51637e-09	21	6.33472e-07	37	4	152024975	4	152244425	F	rs75734787		NA	NA	RPS3A;SNORD73A	NM_001006;NR_000007	Body;TSS200	chr4:152020470-152021110	S_Shelf			NA				NA
cg05055720	0.0222436	0.00374517	5.93928	3.24017e-09	21	3.952e-07	37	3	49449599	3	49424603	F	rs940045		NA	TRUE	TCTA;RHOA	NM_022171;NM_001664	TSS200;TSS200	chr3:49448861-49449965	Island			NA	3:49423875-49425117	3:49448823-49449965	Promoter_Associated	NA
cg05056653	-0.0402689	0.0046634	-8.63511	9.9962e-18	21	7.52738e-15	37	17	81023856	17	78617145	R			NA	NA				chr17:81024122-81024360	N_Shore			NA	17:78617012-78617677			NA
cg05061107	-0.044346	0.00800844	-5.53741	3.37391e-08	21	3.10645e-06	37	11	64532875	11	64289451	F			NA	NA	SF1;SF1;SF1	NM_201995;NM_201998;NM_004630	Body;3'UTR;3'UTR	chr11:64532936-64533763	N_Shore			TRUE	11:64289451-64289773	11:64531615-64533224	Gene_Associated	NA
cg05064489	-0.0339711	0.00540873	-6.2808	3.92863e-10	21	6.1694e-08	37	10	102279954	10	102269944	F			NA	NA	SEC31B	NM_015490	TSS1500	chr10:102279162-102279730	S_Shore			TRUE				NA
cg05065572	0.0220111	0.00404896	5.43624	5.94186e-08	21	5.0677e-06	37	12	114833912	12	113318295	R			NA	NA	TBX5;TBX5;TBX5;TBX5	NM_000192;NM_181486;NM_080717;NM_080718	Body;Body;Body;Body	chr12:114833911-114834210	Island		RDMR	NA	12:113318139-113318641			NA
cg05079779	-0.0552713	0.00714092	-7.74008	1.40624e-14	21	6.00839e-12	37	2	114196091	2	113912561	R		rs3977036	NA	NA	CBWD2;LOC440839	NM_172003;NR_029399	Body;Body	chr2:114195165-114195563	S_Shore			NA				NA
cg05083128	-0.057851	0.00935845	-6.18168	7.32947e-10	21	1.06964e-07	37	4	10077759	4	9686857	F			NA	NA	WDR1;WDR1	NM_005112;NM_017491	Body;Body	chr4:10079335-10079555	N_Shore			TRUE				NA
cg05090759	-0.0934242	0.0163302	-5.72096	1.17904e-08	21	1.22778e-06	37	2	165812146	2	165520392	F			NA	NA	SLC38A11	NM_173512	TSS200					NA				NA
cg05101846	-0.0418303	0.00755801	-5.53457	3.42824e-08	21	3.14633e-06	37	17	72580962	17	70092557	R		rs56397500	NA	NA	C17orf77;CD300LD	NM_152460;NM_001115152	TSS200;Body					NA				NA
cg05105913	-0.053012	0.00836573	-6.33681	2.75084e-10	21	4.4871e-08	37	17	48422990	17	45777989	R			NA	TRUE	XYLT2	NM_022167	TSS1500	chr17:48422989-48423564	Island			NA	17:45777889-45779193	17:48422865-48423492	Promoter_Associated	NA
cg05114898	-0.0460512	0.00799425	-5.76054	9.35957e-09	21	1.00335e-06	37	20	56294175	20	55727581	F			NA	NA				chr20:56293563-56293856	S_Shore			NA		20:56293282-56294308	Unclassified	NA
cg05118960	-0.0464475	0.00789039	-5.88659	4.4436e-09	21	5.23546e-07	37	3	50359978	3	50334982	F			NA	NA	HYAL2;HYAL2	NM_003773;NM_033158	5'UTR;TSS1500	chr3:50359839-50360042	Island			NA	3:50333411-50335105	3:50358176-50360136	Promoter_Associated	NA
cg05120309	-0.0225085	0.00395176	-5.69583	1.36413e-08	21	1.39534e-06	37	14	100485494	14	99555247	F			NA	NA								TRUE				NA
cg05125641	-0.0483651	0.00632752	-7.64361	2.94016e-14	21	1.17063e-11	37	11	2503306	11	2459882	F			NA	NA	KCNQ1;KCNQ1	NM_000218;NM_181798	Body;Body				RDMR	NA				NA
cg05126289	-0.0690921	0.00553348	-12.4862	8.44781e-35	21	7.69839e-31	37	1	156995411	1	155262035	R			NA	NA	ARHGEF11;ARHGEF11	NM_014784;NM_198236	Body;Body					TRUE				NA
cg05131266	-0.0554924	0.00812036	-6.83374	1.0244e-11	21	2.35555e-09	37	14	91591888	14	90661641	F	rs2401977		NA	NA	C14orf159;C14orf159;C14orf159;SNORA11B;C14orf159;C14orf159	NM_001102367;NM_001102366;NM_001102369;NR_003709;NM_024952;NM_001102368	5'UTR;5'UTR;5'UTR;TSS1500;5'UTR;5'UTR					NA				NA
cg05131526	-0.0567066	0.00803451	-7.05788	2.15424e-12	21	5.73378e-10	37	15	91447195	15	89248199	R			NA	NA	MAN2A2	NM_006122	TSS1500	chr15:91445563-91446768	S_Shore		RDMR	NA		15:91446968-91447517	Promoter_Associated	NA
cg05136329	-0.0632257	0.011071	-5.71093	1.24975e-08	21	1.2939e-06	37	7	2753729	7	2720255	R		rs11976039	NA	NA	AMZ1	NM_133463	3'UTR					NA	7:2720084-2720420			NA
cg05139061	0.048458	0.00694608	6.97631	3.82008e-12	21	9.61359e-10	37	16	89891535	16	88419036	R			NA	NA				chr16:89894307-89895145	N_Shelf			NA				NA
cg05139152	-0.0400911	0.00734156	-5.46084	5.18253e-08	21	4.49438e-06	37	12	113572930	12	112057313	R			NA	NA	RASAL1	NM_004658	Body	chr12:113572977-113573758	N_Shore			NA				TRUE
cg05140293	0.0356887	0.00525589	6.79023	1.37904e-11	21	3.0621e-09	37	2	219619504	2	219327748	F	rs3770220		NA	NA	TTLL4	NM_014640	3'UTR					NA				NA
cg05146888	-0.0686808	0.0115153	-5.96431	2.78632e-09	21	3.48163e-07	37	6	33129060	6	33237038	R			NA	NA				chr6:33129291-33129718	N_Shore			TRUE		6:33128418-33130669	Unclassified	NA
cg05147578	-0.0656931	0.00778357	-8.43997	5.16692e-17	21	3.45612e-14	37	22	18559240	22	16939240	F			NA	NA	PEX26;PEX26	NM_017929;NM_001127649	TSS1500;TSS1500	chr22:18560558-18561410	N_Shore			NA		22:18558206-18559577	Promoter_Associated	TRUE
cg05159188	0.016097	0.00259087	6.21296	6.02603e-10	21	8.95316e-08	37	6	26240579	6	26348558	F	rs73736567		NA	TRUE	HIST1H4F	NM_003540	TSS200	chr6:26240697-26240951	N_Shore			NA		6:26240372-26240619	Promoter_Associated_Cell_type_specific	NA
cg05159370	-0.0814967	0.0119791	-6.80322	1.26208e-11	21	2.82829e-09	37	2	71162762	2	71016270	F	rs17663700	rs71414846	NA	NA	ATP6V1B1	NM_001692	TSS1500					NA				NA
cg05162523	0.0735431	0.0129309	5.68738	1.43245e-08	21	1.45662e-06	37	1	25240938	1	25113525	R			NA	NA	RUNX3;RUNX3	NM_001031680;NM_004350	Body;Body					TRUE	1:25113449-25113559	1:25240864-25241072	Gene_Associated_Cell_type_specific	TRUE
cg05163057	-0.0511608	0.00762665	-6.70817	2.40428e-11	21	5.06495e-09	37	19	2329403	19	2280403	F			NA	TRUE	SPPL2B;SPPL2B;LSM7	NM_001077238;NM_152988;NM_016199	Body;Body;TSS1500	chr19:2328364-2329089	S_Shore			NA		19:2328209-2330090	Promoter_Associated	NA
cg05168012	-0.0401447	0.00568514	-7.06134	2.10226e-12	21	5.60159e-10	37	2	102867275	2	102233707	R			NA	NA				chr2:102867093-102867827	Island			NA	2:102233104-102234259	2:102867027-102868502	Unclassified_Cell_type_specific	NA
cg05168015	-0.0622438	0.00970637	-6.41268	1.68945e-10	21	2.91564e-08	37	5	171880461	5	171813066	F			NA	NA	SH3PXD2B	NM_001017995	Body	chr5:171881182-171881547	N_Shore			NA				TRUE
cg05168491	0.0563077	0.00603488	9.33038	2.1702e-20	21	2.48803e-17	37	14	38080446	14	37150197	F	rs35319231		NA	NA				chr14:38080239-38080678	Island			TRUE	14:37149968-37150429			NA
cg05184767	-0.0417992	0.00676464	-6.17907	7.44985e-10	21	1.08492e-07	37	4	7131061	4	7181962	R			NA	NA								NA	4:7181962-7182149			NA
cg05201789	-0.0422052	0.00738094	-5.71813	1.19856e-08	21	1.24676e-06	37	5	137225509	5	137253408	R			NA	NA	PKD2L2	NM_014386	Body	chr5:137224986-137225477	S_Shore			NA	5:137252866-137253409			NA
cg05203217	-0.0430556	0.00493495	-8.72462	4.65128e-18	21	3.70992e-15	37	20	43730072	20	43163486	R			NA	NA	KCNS1	NM_002251	TSS1500	chr20:43729515-43729791	S_Shore			NA				TRUE
cg05207465	-0.0424675	0.00549935	-7.72228	1.6123e-14	21	6.78128e-12	37	5	154318039	5	154298232	R			NA	NA	GEMIN5	NM_015465	TSS1500	chr5:154317459-154317930	S_Shore			NA		5:154316699-154318194	Promoter_Associated	NA
cg05210904	-0.0448758	0.00795734	-5.63954	1.88691e-08	21	1.85647e-06	37	8	72459565	8	72622119	R			NA	NA				chr8:72459564-72460523	Island			NA	8:72622053-72623052			NA
cg05212570	-0.0461656	0.00763293	-6.04822	1.67278e-09	21	2.2225e-07	37	12	112247671	12	110732054	R		rs77603030	NA	NA	ALDH2	NM_000690	3'UTR					NA				NA
cg05213379	-0.0981697	0.0166489	-5.89647	4.18881e-09	21	4.98248e-07	37	5	72729890	5	72765646	R			NA	NA				chr5:72731821-72732061	N_Shore			NA				NA
cg05213896	-0.0625594	0.0110343	-5.66956	1.5877e-08	21	1.59568e-06	37	19	50393653	19	55085465	R			NA	NA	IL4I1;IL4I1	NM_152899;NM_172374	Body;Body	chr19:50393069-50393998	Island			TRUE	19:55084719-55086197	19:50392843-50394428	Promoter_Associated	TRUE
cg05215850	-0.0793689	0.0129939	-6.10816	1.15715e-09	21	1.60882e-07	37	6	170815913	6	170657838	R			TRUE	NA								NA				NA
cg05220114	-0.0677108	0.0111269	-6.08534	1.33195e-09	21	1.82156e-07	37	19	58223693	19	62915505	R			NA	NA				chr19:58220189-58220517	S_Shelf			NA				NA
cg05220968	-0.0972367	0.0134368	-7.2366	6.00955e-13	21	1.80565e-10	37	6	146057943	6	146099636	F			NA	NA	EPM2A;EPM2A	NM_001018041;NM_005670	TSS1500;TSS1500	chr6:146055896-146056981	S_Shore		RDMR	NA				NA
cg05225461	-0.0720362	0.0127739	-5.63935	1.88901e-08	21	1.85779e-06	37	5	102596755	5	102624654	F			NA	NA	C5orf30	NM_033211	5'UTR	chr5:102594435-102595550	S_Shore			NA		5:102596545-102596920	Promoter_Associated_Cell_type_specific	NA
cg05232496	-0.040418	0.00750505	-5.38545	7.86617e-08	21	6.44372e-06	37	5	1438225	5	1491225	R			NA	NA	SLC6A3	NM_001044	Body					NA	5:1491168-1491226			NA
cg05233774	0.0418519	0.00711644	5.88101	4.59395e-09	21	5.38904e-07	37	12	66192970	12	64479237	R		rs79296799	NA	NA	RPSAP52	NR_026825	Body					TRUE				NA
cg05236731	-0.0600497	0.0104322	-5.75616	9.60252e-09	21	1.02616e-06	37	13	41035061	13	39933061	R			NA	NA	LOC646982;LOC646982;LOC646982	NR_024506;NR_024507;NR_024505	Body;Body;Body					NA				NA
cg05237332	-0.0435202	0.00454883	-9.56734	2.43089e-21	21	3.23862e-18	37	19	54168855	19	58860667	F	rs56254918		NA	NA	MIR512-1;MIR512-2	NR_030180;NR_030181	TSS1500;TSS1500					NA				NA
cg05241265	-0.0341467	0.00553375	-6.17063	7.85281e-10	21	1.13712e-07	37	10	49614052	10	49284058	F			NA	NA	MAPK8;MAPK8;MAPK8;MAPK8	NM_139049;NM_002750;NM_139046;NM_139047	Body;Body;Body;Body					TRUE				NA
cg05246110	0.0297889	0.00507524	5.86945	4.92158e-09	21	5.73453e-07	37	11	68238943	11	67995519	F			NA	NA	SAPS3;SAPS3;SAPS3;SAPS3;SAPS3;SAPS3	NM_001164161;NM_001164163;NM_001164160;NM_001164164;NM_001164162;NM_018312	5'UTR;5'UTR;5'UTR;5'UTR;5'UTR;5'UTR					TRUE		11:68238843-68239073	Promoter_Associated_Cell_type_specific	NA
cg05246522	-0.0774397	0.00957026	-8.09171	8.89415e-16	21	4.78182e-13	37	17	25798973	17	22823100	R			NA	TRUE	KSR1	NM_014238	TSS200					NA		17:25798737-25799223	Unclassified	NA
cg05248470	-0.0436704	0.00745003	-5.86177	5.15167e-09	21	5.96821e-07	37	19	54785348	19	59477160	R		rs75184997	NA	TRUE	LILRB2;LILRB2	NM_005874;NM_001080978	TSS1500;TSS1500					NA				NA
cg05251755	-0.0468474	0.00793489	-5.90398	4.0049e-09	21	4.79075e-07	37	2	25263807	2	25117311	F			NA	NA	EFR3B	NM_014971	TSS1500	chr2:25264682-25265727	N_Shore			NA				NA
cg05252213	-0.0527871	0.0087959	-6.00133	2.22652e-09	21	2.85799e-07	37	17	41755141	17	39110667	R			NA	NA								TRUE		17:41754399-41756264	Unclassified	TRUE
cg05261851	-0.0387214	0.00610947	-6.33793	2.73108e-10	21	4.45937e-08	37	16	68001206	16	66558707	R			NA	NA	SLC12A4;SLC12A4;SLC12A4;SLC12A4	NM_001145961;NM_001145962;NM_005072;NM_001145964	Body;Body;Body;TSS1500	chr16:68001916-68002462	N_Shore		RDMR	TRUE				NA
cg05263649	-0.0298944	0.00526024	-5.68309	1.46841e-08	21	1.48914e-06	37	11	63916644	11	63673220	R			NA	NA	MACROD1	NM_014067	Body					NA	11:63673220-63673275	11:63915709-63917170	Unclassified	NA
cg05267118	-0.0341438	0.005793	-5.89397	4.25201e-09	21	5.04281e-07	37	11	2907884	11	2864460	R			NA	NA	CDKN1C;CDKN1C;CDKN1C	NM_000076;NM_001122631;NM_001122630	TSS1500;TSS1500;TSS1500	chr11:2905023-2907024	S_Shore			NA				NA
cg05269013	0.074771	0.0117357	6.37124	2.20634e-10	21	3.69973e-08	37	20	56728520	20	56161926	R			NA	NA	C20orf85	NM_178456	Body	chr20:56725857-56726113	S_Shelf			NA				NA
cg05269713	-0.0279414	0.00437898	-6.38079	2.07494e-10	21	3.50117e-08	37	17	48353633	17	45708632	F			NA	NA	TMEM92;TMEM92	NM_001168215;NM_153229	Body;Body	chr17:48350422-48350832	S_Shelf			NA				NA
cg05273302	-0.0567768	0.0101763	-5.57932	2.66118e-08	21	2.51861e-06	37	19	2095560	19	2046560	F			NA	NA	C19orf36;MOBKL2A;C19orf36	NM_001039846;NM_130807;NM_001031735	TSS1500;5'UTR;TSS1500	chr19:2095395-2095727	Island			NA	19:2046432-2046705	19:2095555-2095776	Unclassified_Cell_type_specific	NA
cg05275995	-0.0262387	0.00486575	-5.39253	7.56531e-08	21	6.24261e-06	37	22	18062997	22	16442997	R		rs1003494	NA	NA	SLC25A18	NM_031481	Body	chr22:18063940-18064177	N_Shore			NA				NA
cg05285244	-0.0598793	0.0101073	-5.92439	3.54375e-09	21	4.27922e-07	37	7	149412760	7	149043693	R			NA	NA	KRBA1	NM_032534	5'UTR	chr7:149410858-149412351	S_Shore			TRUE				NA
cg05289022	-0.0726557	0.00923767	-7.86515	5.33611e-15	21	2.4763e-12	37	2	98377864	2	97744296	R			NA	NA	TMEM131	NM_015348	Body					NA	2:97744147-97744414	2:98377570-98378141	Gene_Associated	NA
cg05290658	-0.0369963	0.00598525	-6.18125	7.34942e-10	21	1.07191e-07	37	2	46613024	2	46466528	F	rs11539645		NA	NA	EPAS1	NM_001430	3'UTR					NA	2:46466377-46466529			NA
cg05295566	-0.075943	0.0133309	-5.69675	1.35683e-08	21	1.38934e-06	37	6	166267271	6	166187261	F			NA	NA				chr6:166267509-166268461	N_Shore			NA				NA
cg05296057	-0.049698	0.00732212	-6.78738	1.40605e-11	21	3.11494e-09	37	19	3030247	19	2981247	R			NA	NA	TLE2;TLE2;TLE2	NM_001144762;NM_001144761;NM_003260	TSS1500;Body;TSS1500	chr19:3028592-3029299	S_Shore			NA				NA
cg05302489	-0.0957245	0.0107176	-8.93155	7.71638e-19	21	7.02072e-16	37	6	31760426	6	31868405	F			NA	NA	VARS	NM_006295	Body	chr6:31763240-31763905	N_Shelf			NA				NA
cg05304393	-0.0626176	0.0105245	-5.94972	3.04277e-09	21	3.75276e-07	37	16	1545405	16	1485406	R			NA	NA	TELO2	NM_016111	Body	chr16:1543098-1544426	S_Shore			NA	16:1485211-1487005			NA
cg05308645	-0.0339457	0.0063169	-5.37379	8.38634e-08	21	6.82716e-06	37	3	184107534	3	185590228	R			NA	NA	CHRD	NM_003741	3'UTR	chr3:184104308-184104519	S_Shelf			NA				NA
cg05308656	-0.0875374	0.0141086	-6.20453	6.35332e-10	21	9.40485e-08	37	2	235406291	2	235071030	F			NA	NA	ARL4C	NM_005737	TSS1500	chr2:235404502-235406541	Island		DMR	NA	2:235069078-235071448	2:235405028-235406635	Promoter_Associated_Cell_type_specific	NA
cg05329888	-0.0538543	0.00796023	-6.76542	1.63245e-11	21	3.57201e-09	37	22	50968312	22	49315178	F			NA	NA	TYMP;TYMP;TYMP	NM_001113755;NM_001953;NM_001113756	5'UTR;5'UTR;TSS200	chr22:50963608-50970768	Island	high-CpG:49315064-49315705		NA	22:49314712-49317836	22:50968177-50968872	Promoter_Associated	NA
cg05339037	-0.043578	0.00581369	-7.49575	8.95591e-14	21	3.22192e-11	37	19	13951168	19	13812168	R			NA	NA				chr19:13953222-13953554	N_Shelf		RDMR	NA		19:13949784-13951566	Promoter_Associated	NA
cg05339588	-0.0262538	0.00480422	-5.46474	5.07102e-08	21	4.41505e-06	37	3	134125870	3	135608560	F			NA	NA				chr3:134125487-134125871	Island			TRUE	3:135607926-135608561			NA
cg05339605	-0.0508727	0.00767268	-6.63037	4.04913e-11	21	8.05091e-09	37	14	91269861	14	90339614	F			NA	NA	TTC7B	NM_001010854	Body					TRUE				NA
cg05339633	-0.0617049	0.00977377	-6.31331	3.19553e-10	21	5.13475e-08	37	3	183542176	3	185024870	F			NA	NA	MAP6D1	NM_024871	Body	chr3:183542496-183543804	N_Shore			NA				NA
cg05341781	-0.0451428	0.00490949	-9.19501	7.41084e-20	21	7.82979e-17	37	1	164723567	1	162990191	F			NA	NA	PBX1	NM_002585	Body					TRUE				NA
cg05353099	-0.0264799	0.00453669	-5.83683	5.97358e-09	21	6.79062e-07	37	11	67203544	11	66960120	R			NA	NA	PTPRCAP	NM_005608	Body	chr11:67203319-67203662	Island			NA	11:66959896-66960201	11:67203511-67205445	Promoter_Associated	NA
cg05364164	-0.0261332	0.00489018	-5.34402	9.87085e-08	21	7.88348e-06	37	7	150670099	7	150301032	F			NA	NA	KCNH2;KCNH2	NM_172056;NM_000238	Body;Body	chr7:150671806-150672370	N_Shore			TRUE		7:150670073-150670341	Unclassified_Cell_type_specific	NA
cg05368038	-0.050331	0.00832912	-6.04278	1.72932e-09	21	2.29072e-07	37	15	31621727	15	29409019	F			NA	NA	KLF13	NM_015995	Body	chr15:31621655-31621893	Island			NA	15:29408797-29409185			NA
cg05372265	-0.0348294	0.00591905	-5.88429	4.50493e-09	21	5.29893e-07	37	20	43542053	20	42975467	R			NA	NA	PABPC1L	NM_001124756	Body	chr20:43538616-43539060	S_Shelf			NA				NA
cg05375699	-0.0375061	0.00588879	-6.36906	2.23736e-10	21	3.74527e-08	37	1	3245451	1	3235311	F			NA	NA	PRDM16;PRDM16	NM_022114;NM_199454	Body;Body					NA		1:3245343-3245537	Unclassified_Cell_type_specific	NA
cg05380003	-0.0436417	0.00609623	-7.1588	1.05142e-12	21	3.01707e-10	37	5	175842222	5	175774828	R			NA	NA	CLTB;CLTB	NM_007097;NM_001834	Body;Body	chr5:175843118-175843844	N_Shore			NA				NA
cg05382012	0.0310135	0.00574146	5.40168	7.19344e-08	21	5.98875e-06	37	16	67517841	16	66075342	R			NA	NA	AGRP;AGRP	NM_001138;NM_007316	TSS200;TSS1500	chr16:67514398-67515345	S_Shelf			NA				NA
cg05389236	0.0389031	0.00589986	6.5939	5.15977e-11	21	1.00049e-08	37	6	36635087	6	36743065	R			NA	NA								TRUE		6:36634863-36635164	Unclassified_Cell_type_specific	TRUE
cg05389555	-0.0992869	0.0130422	-7.61276	3.71562e-14	21	1.44497e-11	37	1	6659504	1	6582091	F		rs2232460	NA	NA	KLHL21	NM_014851	Body	chr1:6659125-6659505	Island			NA		1:6659468-6660155	Promoter_Associated_Cell_type_specific	NA
cg05394800	-0.038676	0.00685051	-5.64571	1.82123e-08	21	1.80098e-06	37	13	50707050	13	49605051	R			NA	NA				chr13:50707585-50708019	N_Shore		RDMR	NA	13:49604741-49605052	13:50706355-50707222	Unclassified	NA
cg05397202	-0.040406	0.00688562	-5.86818	4.95898e-09	21	5.77255e-07	37	1	1245040	1	1234903	F			NA	NA	PUSL1	NM_153339	Body	chr1:1242400-1245185	Island			NA	1:1232135-1235040			NA
cg05404005	0.0552846	0.0103327	5.35044	9.53058e-08	21	7.6394e-06	37	11	8053420	11	8009996	R			NA	NA				chr11:8053245-8053490	Island			NA	11:8009822-8010066			NA
cg05404236	-0.116664	0.0163543	-7.13355	1.25927e-12	21	3.53814e-10	37	13	110437093	13	109235094	R			NA	NA	IRS2	NM_003749	1stExon	chr13:110434466-110440180	Island	high-CpG:109234717-109235097		NA	13:109231934-109238221	13:110436998-110437292	Promoter_Associated_Cell_type_specific	NA
cg05405914	-0.055668	0.00829452	-6.71141	2.35228e-11	21	4.97269e-09	37	16	8972233	16	8879734	F			NA	NA								TRUE				NA
cg05406334	-0.0282452	0.00525157	-5.37843	8.17568e-08	21	6.67134e-06	37	4	665518	4	655518	F			NA	NA				chr4:667273-667601	N_Shore			NA				NA
cg05407909	-0.0785566	0.0131536	-5.97226	2.65551e-09	21	3.33796e-07	37	12	131303016	12	129868969	R			NA	NA	STX2;STX2	NM_001980;NM_194356	Body;Body	chr12:131303093-131303836	N_Shore			TRUE		12:131302803-131304615	Promoter_Associated	TRUE
cg05414903	0.0489868	0.0063683	7.69229	2.0286e-14	21	8.30884e-12	37	17	76573574	17	74085169	R			NA	NA	DNAH17	NM_173628	TSS200					NA				NA
cg05415670	-0.0240785	0.00343231	-7.01523	2.90862e-12	21	7.51082e-10	37	16	88168312	16	86725813	F	rs59873457	rs73243210	NA	NA				chr16:88165560-88166034	S_Shelf			NA	16:86725741-86725854			NA
cg05418719	-0.0876335	0.00752547	-11.6449	1.35439e-30	21	6.43932e-27	37	17	54676595	17	52031594	R			NA	NA				chr17:54674873-54675232	S_Shore			NA		17:54676441-54676727	Unclassified_Cell_type_specific	NA
cg05423018	-0.0651062	0.0092016	-7.07553	1.9015e-12	21	5.1368e-10	37	7	36193854	7	36160379	R			NA	NA	EEPD1	NM_030636	5'UTR	chr7:36192591-36193434	S_Shore			NA	7:36160361-36161014	7:36193358-36193907	Promoter_Associated	NA
cg05431171	-0.0427764	0.00621555	-6.88215	7.34378e-12	21	1.73979e-09	37	6	35461405	6	35569383	R			NA	NA	TEAD3	NM_003214	5'UTR	chr6:35464056-35466269	N_Shelf			NA	6:35569214-35569536			NA
cg05439665	-0.0739025	0.010761	-6.86765	8.11546e-12	21	1.9077e-09	37	13	113656424	13	112704425	R			NA	NA	MCF2L;MCF2L	NM_001112732;NM_024979	Body;Body	chr13:113656116-113656379	S_Shore			TRUE		13:113655476-113656897	Unclassified_Cell_type_specific	TRUE
cg05451359	0.141213	0.0103965	13.5827	1.15586e-40	21	2.43709e-36	37	15	69410432	15	67197486	F	rs35409560		NA	NA	MIR548H4	NR_031680	Body					TRUE				NA
cg05453333	-0.0515267	0.00779784	-6.60782	4.70443e-11	21	9.21778e-09	37	10	49731375	10	49401381	F			NA	NA	ARHGAP22	NM_021226	Body	chr10:49731448-49732638	N_Shore			NA				TRUE
cg05460329	-0.0239989	0.0043486	-5.51878	3.74723e-08	21	3.39845e-06	37	22	19512903	22	17892903	F	rs5748258		NA	NA	CLDN5;CLDN5	NM_003277;NM_001130861	TSS200;TSS200	chr22:19510871-19512254	S_Shore			NA		22:19512893-19513221	Unclassified_Cell_type_specific	NA
cg05460486	-0.0260596	0.00487086	-5.35009	9.54866e-08	21	7.65262e-06	37	2	53331760	2	53185264	R			NA	NA								TRUE				NA
cg05465935	-0.0893352	0.0166639	-5.36101	8.99513e-08	21	7.26907e-06	37	5	43515805	5	43551562	F			NA	NA	C5orf34	NM_198566	TSS1500	chr5:43515133-43515349	S_Shore			NA		5:43514592-43515921	Promoter_Associated_Cell_type_specific	NA
cg05469118	-0.0637794	0.00652032	-9.78164	3.21529e-22	21	5.09558e-19	37	11	122215103	11	121720313	R			TRUE	NA								NA				NA
cg05470166	-0.0429702	0.00619977	-6.93093	5.23974e-12	21	1.28333e-09	37	9	35905608	9	35895608	R			NA	NA	HRCT1	NM_001039792	TSS1500					NA				NA
cg05470328	-0.0411087	0.00514169	-7.99517	1.91937e-15	21	9.75676e-13	37	8	108499754	8	108568930	R			NA	NA	ANGPT1	NM_001146	Body					TRUE				NA
cg05473018	-0.037038	0.0063708	-5.81371	6.84831e-09	21	7.64872e-07	37	17	48192247	17	45547246	R			NA	NA	SAMD14	NM_174920	Body	chr17:48194634-48195085	N_Shelf			NA		17:48191550-48192971	Unclassified	TRUE
cg05477517	-0.0425223	0.00611279	-6.95629	4.3926e-12	21	1.09184e-09	37	6	164531576	6	164451566	R			NA	NA								NA				NA
cg05485853	-0.0437062	0.00656987	-6.65252	3.49266e-11	21	7.02513e-09	37	11	64612847	11	64369423	F			NA	NA	CDC42BPG	NM_017525	TSS1500	chr11:64611714-64612634	S_Shore			NA		11:64610375-64613007	Promoter_Associated	NA
cg05493336	0.0331856	0.00543355	6.10753	1.16159e-09	21	1.61223e-07	37	16	89469845	16	87997346	R			NA	NA	ANKRD11	NM_013275	5'UTR					TRUE	16:87997042-87997347	16:89469422-89469869	Unclassified_Cell_type_specific	NA
cg05497175	-0.0410614	0.00560666	-7.32368	3.1919e-13	21	1.01369e-10	37	16	88753856	16	87281357	R			NA	NA	SNAI3	NM_178310	TSS1500	chr16:88752520-88753278	S_Shore			NA		16:88753818-88754048	Unclassified_Cell_type_specific	NA
cg05504117	0.0824996	0.0127851	6.45277	1.30296e-10	21	2.29449e-08	37	17	71898904	17	69410499	R			NA	NA				chr17:71897970-71898420	S_Shore			TRUE	17:69410333-69410578			NA
cg05506147	-0.108115	0.009837	-10.9906	1.6668e-27	21	6.07754e-24	37	5	95950118	5	95975874	R			NA	NA								TRUE				TRUE
cg05516295	-0.0992223	0.0113143	-8.76967	3.15619e-18	21	2.61192e-15	37	5	134526124	5	134554023	R			NA	NA				chr5:134526927-134527419	N_Shore		CDMR	NA				NA
cg05526498	0.0344545	0.00604607	5.69866	1.34191e-08	21	1.37552e-06	37	17	49012893	17	46367892	F			NA	NA				chr17:49008487-49009155	S_Shelf			NA				TRUE
cg05541096	-0.0348062	0.00513642	-6.77635	1.51565e-11	21	3.33794e-09	37	9	124854664	9	123894485	F			NA	NA	TTLL11;TTLL11	NM_001139442;NM_194252	Body;Body	chr9:124854824-124855819	N_Shore			NA		9:124854509-124856213	Promoter_Associated	NA
cg05546296	-0.089638	0.0120648	-7.42973	1.4631e-13	21	5.00425e-11	37	3	50376006	3	50351010	F			NA	NA	RASSF1;RASSF1;RASSF1;RASSF1	NM_170713;NM_170712;NM_170714;NM_007182	TSS1500;TSS1500;Body;Body	chr3:50377803-50378540	N_Shore			NA				NA
cg05547260	-0.0385532	0.0061822	-6.23616	5.20848e-10	21	7.86376e-08	37	6	43611905	6	43719883	F			NA	NA	RSPH9	NM_152732	TSS1500	chr6:43612714-43613366	N_Shore			NA				NA
cg05555772	0.0328214	0.00521736	6.2908	3.6872e-10	21	5.83584e-08	37	3	67704970	3	67787660	F			NA	NA	SUCLG2	NM_003848	1stExon	chr3:67704628-67705051	Island			NA	3:67787319-67788135	3:67704173-67705706	Promoter_Associated	TRUE
cg05573809	-0.0752564	0.011893	-6.32779	2.91388e-10	21	4.72443e-08	37	5	14036481	5	14089481	F	rs12186457		NA	NA								TRUE				TRUE
cg05576845	-0.0496333	0.00897686	-5.52903	3.53706e-08	21	3.23273e-06	37	5	146176618	5	146156811	R			NA	NA	PPP2R2B;PPP2R2B;PPP2R2B;PPP2R2B;PPP2R2B;PPP2R2B;PPP2R2B	NM_181674;NM_001127381;NM_181677;NM_181676;NM_181675;NM_004576;NM_181678	Body;Body;Body;Body;Body;Body;Body					TRUE				NA
cg05578595	-0.0520665	0.00969484	-5.37054	8.53738e-08	21	6.94313e-06	37	3	186542905	3	188025599	R			NA	NA				chr3:186544916-186545471	N_Shelf			NA				NA
cg05579598	0.0589906	0.00677504	8.70705	5.40783e-18	21	4.2367e-15	37	16	88989069	16	87516570	F			NA	NA	CBFA2T3;CBFA2T3	NM_175931;NM_005187	5'UTR;Body					NA	16:87516521-87517035	16:88988833-88989144	Unclassified_Cell_type_specific	TRUE
cg05586607	-0.127842	0.0124254	-10.2888	2.28015e-24	21	5.21581e-21	37	11	1965447	11	1922023	F			NA	NA				chr11:1968558-1969003	N_Shelf		CDMR	NA				NA
cg05586667	-0.0485177	0.00770477	-6.2971	3.54274e-10	21	5.62371e-08	37	16	19971547	16	19879048	F			NA	NA								TRUE				NA
cg05593715	-0.0468079	0.00528147	-8.86265	1.4094e-18	21	1.23373e-15	37	8	95056896	8	95126072	F		rs35853095	NA	NA								TRUE				NA
cg05595301	-0.044449	0.00828632	-5.36413	8.84241e-08	21	7.15997e-06	37	8	145028230	8	145100218	F			NA	NA	PLEC1;PLEC1;PLEC1	NM_000445;NM_201378;NM_201379	Body;Body;TSS200	chr8:145027911-145028352	Island			NA	8:145099465-145100338			NA
cg05597205	0.0238309	0.00443731	5.37057	8.53574e-08	21	6.94296e-06	37	12	123471183	12	122037136	F			NA	NA	PITPNM2	NM_020845	Body	chr12:123470553-123471102	S_Shore			NA	12:122036507-122037296	12:123469668-123471215	Unclassified_Cell_type_specific	NA
cg05598919	-0.0279697	0.00522957	-5.34837	9.6389e-08	21	7.71917e-06	37	7	45128053	7	45094578	F			NA	NA	NACAD	NM_001146334	Body	chr7:45127979-45128263	Island			NA		7:45127773-45128098	Unclassified_Cell_type_specific	TRUE
cg05600350	0.0203008	0.00307686	6.59788	5.02527e-11	21	9.77144e-09	37	4	4858598	4	4909499	R			NA	NA				chr4:4858389-4858893	Island			NA	4:4909241-4909888	4:4858422-4858733	Unclassified_Cell_type_specific	TRUE
cg05611565	-0.0293514	0.0053913	-5.44422	5.68461e-08	21	4.8766e-06	37	10	130829629	10	130719619	R			NA	NA								NA	10:130719619-130719661			NA
cg05611648	-0.038522	0.00684946	-5.62409	2.06162e-08	21	2.0088e-06	37	2	239050834	2	238715573	R		rs78107972	NA	NA	KLHL30	NM_198582	Body	chr2:239049388-239050089	S_Shore			NA				TRUE
cg05619785	-0.0313502	0.00468056	-6.69796	2.57529e-11	21	5.38776e-09	37	6	32078574	6	32186552	R			NA	NA	TNXB	NM_019105	TSS1500					NA				NA
cg05620036	-0.0429908	0.00698432	-6.15533	8.63792e-10	21	1.2397e-07	37	3	126236769	3	127719459	R		rs12493410	NA	NA	UROC1;UROC1	NM_144639;NM_001165974	TSS200;TSS200					NA				NA
cg05622300	0.0396429	0.00738172	5.37041	8.54327e-08	21	6.94675e-06	37	13	21259004	13	20157004	F			NA	NA	IFT88;IFT88	NM_175605;NM_006531	Body;Body					NA	13:20156970-20157051			NA
cg05622422	-0.0482025	0.00773542	-6.2314	5.36688e-10	21	8.07526e-08	37	17	42432488	17	39788014	R			NA	NA	FAM171A2	NM_198475	Body	chr17:42431092-42432555	Island			NA	17:39786543-39788225			NA
cg05622438	0.0453204	0.0060458	7.49618	8.92778e-14	21	3.21657e-11	37	3	51419127	3	51394167	F			NA	NA	DOCK3	NM_004947	3'UTR	chr3:51421986-51423031	N_Shelf			NA				NA
cg05624445	0.0717997	0.00803916	8.93125	7.73664e-19	21	7.02597e-16	37	18	24764599	18	23018597	F			NA	NA	CHST9	NM_031422	5'UTR	chr18:24764951-24765507	N_Shore		DMR	NA	18:23018520-23019594			NA
cg05624954	0.0621514	0.00839946	7.39945	1.83013e-13	21	6.13775e-11	37	5	179340170	5	179272776	R			NA	NA								NA	5:179272741-179272799			NA
cg05626128	-0.0358276	0.00568055	-6.30707	3.32515e-10	21	5.31483e-08	37	1	19251115	1	19123702	R			NA	NA	IFFO2	NM_001136265	Body					NA		1:19250787-19251138	Promoter_Associated_Cell_type_specific	NA
cg05628702	-0.0547071	0.00793961	-6.8904	6.93733e-12	21	1.65482e-09	37	20	35491052	20	34924466	F			NA	NA	C20orf117	NM_080627	Body	chr20:35491001-35492805	Island			NA	20:34924373-34926181	20:35490915-35492805	Unclassified	NA
cg05631737	-0.0874927	0.0100822	-8.67797	6.93607e-18	21	5.34759e-15	37	8	49780701	8	49943254	R			NA	NA				chr8:49782687-49783270	N_Shore			NA				NA
cg05638787	0.0434471	0.00431597	10.0666	2.04932e-23	21	3.88208e-20	37	15	41062273	15	38849565	R			NA	NA	DNAJC17;C15orf62;C15orf62	NM_018163;NM_001130448;NM_001130448	Body;1stExon;5'UTR					NA				TRUE
cg05644767	-0.0567098	0.00961471	-5.89824	4.14491e-09	21	4.9351e-07	37	16	31366118	16	31273619	F	rs77493918		NA	NA	ITGAX	NM_000887	TSS1500					NA				NA
cg05650846	-0.0447963	0.00713638	-6.27718	4.01995e-10	21	6.29291e-08	37	16	3078142	16	3018143	R			NA	NA	CCDC64B	NM_001103175	Body	chr16:3078141-3078553	Island			NA	16:3018143-3018554	16:3077748-3078880	Unclassified	NA
cg05650911	0.0387258	0.00604582	6.40538	1.771e-10	21	3.03695e-08	37	11	63585213	11	63341789	F	rs73492257		NA	NA	C11orf84	NM_138471	Body	chr11:63580537-63581740	S_Shelf			NA				NA
cg05655806	-0.0885485	0.011815	-7.49459	9.0338e-14	21	3.24513e-11	37	3	111260756	3	112743446	F			NA	NA	CD96;CD96	NM_198196;NM_005816	TSS200;TSS200					NA		3:111260756-111261223	Promoter_Associated	NA
cg05656900	-0.0656532	0.00815339	-8.05226	1.21913e-15	21	6.44727e-13	37	2	26235097	2	26088601	F			NA	NA								TRUE				NA
cg05661533	0.0525686	0.00705623	7.44996	1.2594e-13	21	4.38752e-11	37	5	1495043	5	1548043	R			NA	NA	LPCAT1	NM_024830	Body	chr5:1494853-1495287	Island			NA	5:1547887-1548318	5:1494867-1495821	Unclassified	NA
cg05663558	-0.040366	0.007016	-5.75342	9.75766e-09	21	1.04068e-06	37	19	35782257	19	40474097	F			NA	NA	MAG;MAG	NM_080600;NM_002361	TSS1500;TSS1500					NA		19:35782176-35782294	Unclassified_Cell_type_specific	NA
cg05666120	0.0290968	0.00389031	7.47928	1.01265e-13	21	3.60296e-11	37	2	73520379	2	73373887	R			NA	NA	EGR4	NM_001965	1stExon	chr2:73518364-73520986	Island		DMR	NA	2:73371729-73374481	2:73519713-73521630	Unclassified	NA
cg05667097	-0.0399674	0.00689152	-5.7995	7.44667e-09	21	8.23921e-07	37	6	31691481	6	31799460	R			NA	NA	C6orf25;C6orf25;C6orf25;C6orf25;C6orf25;C6orf25	NM_138274;NM_138273;NM_138275;NM_138272;NM_025260;NM_138277	Body;Body;Body;Body;Body;Body	chr6:31691425-31691718	Island			NA	6:31799014-31799936			NA
cg05667197	-0.0738551	0.0108889	-6.78262	1.45236e-11	21	3.21166e-09	37	7	142828903	7	142539025	F			NA	NA	PIP	NM_002652	TSS1500					NA				NA
cg05669853	-0.0491556	0.00824471	-5.96207	2.82422e-09	21	3.51902e-07	37	6	107435226	6	107541919	R			NA	NA	BEND3;BEND3	NM_001080450;NM_001080450	1stExon;5'UTR	chr6:107435454-107437310	N_Shore			NA				NA
cg05670596	-0.0460298	0.00699048	-6.58464	5.48615e-11	21	1.05575e-08	37	3	46448496	3	46423500	R			NA	TRUE	CCRL2;CCRL2	NM_001130910;NM_003965	TSS1500;TSS1500					NA				NA
cg05675373	-0.0576085	0.0104096	-5.53418	3.4358e-08	21	3.15207e-06	37	1	110754257	1	110555780	F			NA	TRUE	KCNC4;KCNC4;KCNC4	NM_001039574;NM_004978;NM_153763	1stExon;1stExon;1stExon	chr1:110752256-110754794	Island			NA	1:110553818-110556317			NA
cg05680240	-0.0241552	0.00366341	-6.59362	5.16932e-11	21	1.00154e-08	37	6	31765195	6	31873174	R			NA	NA	LSM2;VARS	NM_021177;NM_006295	3'UTR;TSS1500	chr6:31763240-31763905	S_Shore			NA				NA
cg05681996	-0.0325126	0.00601875	-5.40189	7.1851e-08	21	5.98489e-06	37	8	140376014	8	140445196	F			NA	NA								TRUE				NA
cg05683445	-0.0437482	0.00774754	-5.64672	1.81077e-08	21	1.79283e-06	37	16	28303182	16	28210683	F			NA	NA	SBK1	NM_001024401	TSS1500	chr16:28303973-28304770	N_Shore			NA				NA
cg05683808	-0.0603509	0.0102658	-5.87882	4.65434e-09	21	5.44933e-07	37	7	157133186	7	156825947	F	rs68038505		NA	NA	DNAJB6;DNAJB6	NM_005494;NM_058246	5'UTR;5'UTR	chr7:157129089-157130306	S_Shelf			NA		7:157132605-157133215	Promoter_Associated	TRUE
cg05690260	-0.0351911	0.00581054	-6.05642	1.59082e-09	21	2.13171e-07	37	4	25836272	4	25445370	F			NA	NA	SEL1L3	NM_015187	Body					TRUE				NA
cg05691543	-0.0714994	0.0113407	-6.30466	3.37657e-10	21	5.38638e-08	37	16	85254100	16	83811601	R			NA	NA								NA	16:83811601-83811769			TRUE
cg05714552	-0.055992	0.0090806	-6.16611	8.07695e-10	21	1.16505e-07	37	6	32118295	6	32226273	R			NA	NA	PRRT1	NM_030651	Body	chr6:32118101-32118544	Island			NA	6:32226113-32226480			NA
cg05715492	0.0919676	0.0100043	9.19277	7.56188e-20	21	7.9547e-17	37	7	98991138	7	98829074	R			NA	NA	ARPC1B	NM_005720	Body	chr7:98990157-98990922	S_Shore		CDMR	TRUE	7:98828146-98829160	7:98990227-98991398	Promoter_Associated_Cell_type_specific	TRUE
cg05715828	-0.0610743	0.0113414	-5.3851	7.88131e-08	21	6.45503e-06	37	9	131643131	9	130682952	R			NA	NA	LRRC8A;CCBL1;CCBL1;CCBL1;LRRC8A	NM_001127245;NM_004059;NM_001122672;NM_001122671;NM_019594	TSS1500;5'UTR;5'UTR;5'UTR;TSS1500	chr9:131643911-131644749	N_Shore			NA				NA
cg05716350	-0.0547709	0.00916843	-5.97386	2.63004e-09	21	3.31109e-07	37	4	79592882	4	79811906	R			NA	NA						low-CpG:79811906-79811908		NA				NA
cg05718253	0.0348759	0.00580415	6.00878	2.12792e-09	21	2.74668e-07	37	19	11347359	19	11208359	F			NA	TRUE	LOC55908;DOCK6	NM_018687;NM_020812	TSS1500;Body					NA				NA
cg05718652	-0.0296304	0.00447842	-6.61627	4.44756e-11	21	8.74629e-09	37	17	19350153	17	19290745	F			NA	NA								NA	17:19290260-19290753			NA
cg05720226	-0.0409523	0.0070716	-5.7911	7.82406e-09	21	8.60767e-07	37	7	116786597	7	116573833	F			NA	NA	ST7;ST7;ST7OT2	NM_018412;NM_021908;NR_002331	Body;Body;TSS1500					NA				NA
cg05721476	0.0395665	0.0056116	7.05084	2.26395e-12	21	5.9831e-10	37	10	46076550	10	45396556	F			NA	NA	MARCH8;MARCH8	NM_001002265;NM_145021	5'UTR;5'UTR					TRUE		10:46076333-46076592	Promoter_Associated	NA
cg05725703	-0.0723231	0.00694878	-10.408	6.88953e-25	21	1.74014e-21	37	3	46906118	3	46881122	F	rs73833656		NA	NA	MYL3	NM_000258	TSS1500					TRUE				NA
cg05730269	-0.0265999	0.00445331	-5.97305	2.64285e-09	21	3.32462e-07	37	11	118477055	11	117982265	F			NA	NA	PHLDB1;PHLDB1;PHLDB1	NM_015157;NM_001144758;NM_001144759	TSS200;TSS1500;TSS1500	chr11:118478235-118481896	N_Shore			TRUE				NA
cg05749493	-0.0586233	0.00938512	-6.24641	4.88268e-10	21	7.44245e-08	37	20	3149278	20	3097278	F			NA	NA	ProSAPiP1	NM_014731	TSS200	chr20:3148649-3149060	S_Shore			TRUE		20:3148652-3149288	Unclassified_Cell_type_specific	NA
cg05766064	-0.0577033	0.0102514	-5.62883	2.00643e-08	21	1.95974e-06	37	18	19262576	18	17516574	R			NA	NA	ABHD3;MIR320C1	NM_138340;NR_031565	Body;TSS1500					TRUE		18:19262362-19263127	Promoter_Associated_Cell_type_specific	NA
cg05766107	-0.0344134	0.00568466	-6.05372	1.61731e-09	21	2.16005e-07	37	11	63702235	11	63458811	R			NA	NA				chr11:63706029-63706868	N_Shelf			NA				TRUE
cg05774614	0.0625335	0.0100583	6.2171	5.87145e-10	21	8.76107e-08	37	17	78864539	17	76479134	F	rs74004035		NA	NA	RPTOR;RPTOR	NM_001163034;NM_020761	Body;Body	chr17:78863569-78863813	S_Shore			NA	17:76478231-76479319	17:78864535-78864600	Promoter_Associated	NA
cg05776787	-0.0199938	0.00360241	-5.55012	3.14008e-08	21	2.91831e-06	37	3	38835276	3	38810280	F			NA	NA	SCN10A	NM_006514	1stExon					NA		3:38835214-38835286	Unclassified_Cell_type_specific	NA
cg05777316	-0.0564094	0.00637547	-8.84787	1.60286e-18	21	1.39053e-15	37	16	67232180	16	65789681	F			TRUE	NA	ELMO3;E2F4	NM_024712;NM_001950	TSS1500;3'UTR	chr16:67233032-67233862	N_Shore			NA		16:67231473-67233091	Gene_Associated	TRUE
cg05779990	0.0411857	0.00597274	6.89561	6.69191e-12	21	1.60191e-09	37	3	128292593	3	129775283	R			NA	NA	C3orf27	NM_007354	5'UTR					NA				NA
cg05780180	-0.0762152	0.0132663	-5.74504	1.02474e-08	21	1.08596e-06	37	20	61732480	20	61202925	F		rs79825815	NA	NA	HAR1B;HAR1A	NR_003245;NR_003244	Body;TSS200	chr20:61733275-61734521	N_Shore			NA		20:61732447-61732896	Unclassified_Cell_type_specific	NA
cg05782445	-0.062263	0.0100357	-6.20417	6.36753e-10	21	9.41727e-08	37	2	26915207	2	26768711	R			NA	TRUE	KCNK3	NM_002246	TSS1500	chr2:26915603-26916551	N_Shore			NA		2:26915102-26916051	Unclassified_Cell_type_specific	TRUE
cg05804139	-0.070648	0.0105422	-6.70147	2.51518e-11	21	5.27794e-09	37	6	1321767	6	1266767	R		rs75768541	NA	NA				chr6:1317559-1317962	S_Shelf			NA				NA
cg05804170	-0.0163243	0.00231403	-7.0545	2.20621e-12	21	5.84642e-10	37	1	3121514	1	3111374	F			NA	NA	PRDM16;PRDM16	NM_022114;NM_199454	Body;Body					TRUE	1:3110879-3111753			NA
cg05809481	-0.0581326	0.00768546	-7.56396	5.37077e-14	21	2.03004e-11	37	1	156696467	1	154963091	F			NA	NA	ISG20L2	NM_030980	Body	chr1:156698111-156698916	N_Shore		RDMR	TRUE		1:156696414-156696682	Promoter_Associated	NA
cg05812266	-0.0760337	0.00920393	-8.261	2.26116e-16	21	1.36746e-13	37	6	29595194	6	29703173	R			NA	NA	GABBR1;GABBR1;GABBR1	NM_021904;NM_021903;NM_001470	Body;Body;Body	chr6:29595298-29595795	N_Shore			NA				NA
cg05817709	-0.0536634	0.0094155	-5.69947	1.33563e-08	21	1.37023e-06	37	11	63304098	11	63060674	F			NA	NA	RARRES3	NM_004585	TSS200					NA				NA
cg05819223	-0.067212	0.00936557	-7.17649	9.26309e-13	21	2.68507e-10	37	1	64445499	1	64218087	F			NA	NA	ROR1;ROR1	NM_005012;NM_001083592	Body;Body					TRUE				NA
cg05823915	-0.0352165	0.00614771	-5.72839	1.12912e-08	21	1.18367e-06	37	18	77730650	18	75831638	F			NA	NA	HSBP1L1	NM_001136180	3'UTR					NA				NA
cg05831242	-0.0373186	0.00544966	-6.84788	9.29709e-12	21	2.15826e-09	37	16	834043	16	774044	F			NA	NA	MSLNL	NM_001025190	TSS1500	chr16:832827-833042	S_Shore			NA				NA
cg05850205	-0.0292096	0.00527489	-5.53749	3.37237e-08	21	3.10563e-06	37	8	67350187	8	67512741	F			NA	NA	ADHFE1	NM_144650	Body	chr8:67351287-67351839	N_Shore			NA				NA
cg05852888	-0.0375206	0.00594489	-6.31141	3.23449e-10	21	5.18532e-08	37	5	141075426	5	141055610	R			NA	NA				chr5:141071624-141071967	S_Shelf			NA				NA
cg05859264	-0.0769409	0.00811573	-9.48046	5.45582e-21	21	6.91428e-18	37	6	36097692	6	36205670	F	rs9689522		NA	TRUE	MAPK13	NM_002754	TSS1500	chr6:36098039-36098621	N_Shore			NA				NA
cg05860019	-0.0634689	0.00979034	-6.48281	1.07144e-10	21	1.92727e-08	37	15	53095195	15	50882487	F			NA	NA				chr15:53096014-53096482	N_Shore			TRUE		15:53095074-53095203	Unclassified_Cell_type_specific	NA
cg05864011	-0.0636001	0.0092417	-6.88186	7.35864e-12	21	1.74246e-09	37	7	56419094	7	56386588	F	rs28615241		NA	NA								NA				NA
cg05879419	-0.0442866	0.00789658	-5.60832	2.25601e-08	21	2.17591e-06	37	2	196684066	2	196392311	R			NA	NA	DNAH7	NM_018897	Body					TRUE				NA
cg05895018	0.0464978	0.00717823	6.47761	1.10842e-10	21	1.98707e-08	37	14	103400237	14	102469990	F			NA	NA	CDC42BPB	NM_006035	Body	chr14:103394397-103397070	S_Shelf			NA	14:102469734-102470032			NA
cg05898524	-0.0658997	0.00660044	-9.98415	4.57894e-23	21	8.22426e-20	37	1	156083276	1	154349900	R			NA	TRUE	LMNA;LMNA;LMNA	NM_170708;NM_005572;NM_170707	TSS1500;TSS1500;TSS1500	chr1:156084486-156085097	N_Shore			NA				NA
cg05898618	-0.146116	0.0142006	-10.2894	2.26579e-24	21	5.20753e-21	37	11	2555576	11	2512152	F			NA	NA	KCNQ1;KCNQ1	NM_000218;NM_181798	Body;Body	chr11:2555405-2555618	Island			NA	11:2511670-2512178			NA
cg05899869	-0.111028	0.00943792	-11.764	3.56601e-31	21	1.92148e-27	37	6	3053528	6	2998527	R			NA	NA								NA	6:2998495-2998558	6:3053446-3054329	Promoter_Associated	NA
cg05914150	0.0443361	0.00736728	6.01797	2.01209e-09	21	2.60967e-07	37	5	67522332	5	67558088	R			NA	NA	PIK3R1	NM_181523	TSS200					NA				NA
cg05925894	-0.0588102	0.00893565	-6.58152	5.60046e-11	21	1.07519e-08	37	1	85931301	1	85703889	R			NA	NA	DDAH1;DDAH1	NM_012137;NM_001134445	TSS1500;5'UTR	chr1:85929940-85931168	S_Shore			NA				NA
cg05926186	-0.0283923	0.00503748	-5.63621	1.92337e-08	21	1.88813e-06	37	15	65042209	15	62829262	R			NA	NA	RBPMS2	NM_194272	Body					TRUE		15:65042095-65042816	Unclassified_Cell_type_specific	TRUE
cg05933815	-0.0364637	0.00636511	-5.72868	1.12723e-08	21	1.1822e-06	37	16	22012743	16	21920244	R			NA	NA	C16orf65	NM_173806	TSS1500					NA		16:22012172-22013052	Unclassified	NA
cg05939380	-0.0563662	0.00996486	-5.6565	1.71176e-08	21	1.70525e-06	37	15	90030316	15	87831320	R			NA	NA	RHCG	NM_016321	Body	chr15:90029931-90030328	Island			TRUE		15:90029946-90030347	Unclassified_Cell_type_specific	NA
cg05941027	0.0376326	0.00629198	5.98105	2.51791e-09	21	3.18398e-07	37	17	61774174	17	59127906	F	rs3833116		NA	NA	LIMD2	NM_030576	3'UTR	chr17:61776890-61778733	N_Shelf			NA		17:61773714-61774271	Gene_Associated	TRUE
cg05943755	-0.0313684	0.00521022	-6.02056	1.98055e-09	21	2.57566e-07	37	X	53403953	X	53420678	R			NA	NA	SMC1A	NM_006306	3'UTR					NA				NA
cg05944174	-0.0436167	0.00757885	-5.75505	9.66496e-09	21	1.03215e-06	37	7	157368901	7	157061662	R			NA	NA	PTPRN2;PTPRN2;PTPRN2	NM_002847;NM_130842;NM_130843	Body;Body;Body	chr7:157369120-157369394	N_Shore			NA	7:157061642-157061689	7:157368501-157370042	Promoter_Associated_Cell_type_specific	NA
cg05948872	0.0492013	0.00780714	6.30208	3.43222e-10	21	5.46976e-08	37	1	207252504	1	205319127	R			NA	NA	PFKFB2	NM_001018053	3'UTR					NA				NA
cg05950943	-0.0311954	0.0056754	-5.4966	4.24407e-08	21	3.77643e-06	37	16	2520971	16	2460972	F			NA	NA	NTN3	NM_006181	TSS1500	chr16:2521086-2525929	N_Shore			NA				NA
cg05956518	-0.0402081	0.00609258	-6.59952	4.97088e-11	21	9.68119e-09	37	16	1021780	16	961781	F			NA	NA	LMF1	NM_022773	TSS1500	chr16:1020219-1021303	S_Shore			NA		16:1019949-1021850	Promoter_Associated	NA
cg05957749	0.0624039	0.00758057	8.23209	2.86224e-16	21	1.68656e-13	37	1	39875787	1	39648374	F	rs78977029		NA	NA	KIAA0754;KIAA0754;MACF1;MACF1	NM_015038;NM_015038;NM_012090;NM_033044	5'UTR;1stExon;Body;Body	chr1:39874018-39875239	S_Shore		RDMR	NA				NA
cg05959464	-0.0482532	0.0087329	-5.52545	3.60918e-08	21	3.29183e-06	37	8	70064456	8	70227010	R			NA	NA								TRUE				NA
cg05960182	-0.0396857	0.00714869	-5.55147	3.11616e-08	21	2.89886e-06	37	1	16160360	1	16032947	R			NA	NA				chr1:16161260-16162880	N_Shore			NA				NA
cg05962781	0.0391988	0.00596156	6.57526	5.83754e-11	21	1.11717e-08	37	1	115599145	1	115400668	R			NA	NA	TSPAN2	NM_005725	Body					TRUE				NA
cg05965700	-0.0476364	0.00784124	-6.07511	1.41841e-09	21	1.92354e-07	37	16	81110094	16	79667595	R			NA	NA	C16orf46;C16orf46	NM_001100873;NM_152337	5'UTR;5'UTR	chr16:81110485-81111243	N_Shore			NA		16:81109943-81111341	Promoter_Associated	NA
cg05967487	-0.0614949	0.00704275	-8.73166	4.37828e-18	21	3.51529e-15	37	11	65353416	11	65109992	R			NA	NA	EHBP1L1	NM_001099409	Body	chr11:65352231-65353134	S_Shore			TRUE				TRUE
cg05977376	-0.0474081	0.00608255	-7.79411	9.26889e-15	21	4.11247e-12	37	2	28561585	2	28415089	R			NA	NA	BRE;BRE;BRE;BRE;BRE	NM_199193;NM_199194;NM_004899;NM_199191;NM_199192	3'UTR;3'UTR;3'UTR;3'UTR;3'UTR					TRUE				TRUE
cg05977523	-0.0815044	0.0110313	-7.38849	1.98405e-13	21	6.59918e-11	37	16	1586043	16	1526044	F			NA	NA	IFT140;TMEM204	NM_014714;NM_024600	Body;Body	chr16:1587683-1587899	N_Shore			NA	16:1525554-1526049	16:1585000-1586420	Promoter_Associated_Cell_type_specific	NA
cg05985317	-0.0562266	0.00946604	-5.93982	3.22978e-09	21	3.94421e-07	37	6	32118208	6	32226186	R			NA	NA	PRRT1	NM_030651	Body	chr6:32118101-32118544	Island			NA	6:32226113-32226480			NA
cg05987787	-0.0406422	0.00633148	-6.41908	1.621e-10	21	2.81352e-08	37	6	158448508	6	158368496	R			NA	NA	SYNJ2	NM_003898	Body					TRUE	6:158368422-158368590	6:158447128-158448536	Promoter_Associated	NA
cg05989693	-0.0411104	0.00494614	-8.31162	1.49375e-16	21	9.29503e-14	37	3	50376155	3	50351159	R			NA	NA	RASSF1;RASSF1;RASSF1;RASSF1	NM_170713;NM_170712;NM_170714;NM_007182	TSS1500;TSS1500;Body;Body	chr3:50377803-50378540	N_Shore			NA				NA
cg05991220	0.0703557	0.00952416	7.38708	2.00488e-13	21	6.65933e-11	37	3	52813859	3	52788899	R			NA	NA	ITIH1;ITIH1;ITIH1;ITIH1	NM_001166435;NM_001166436;NM_001166434;NM_002215	TSS200;TSS200;Body;Body					NA		3:52813603-52813883	Unclassified_Cell_type_specific	NA
cg05991401	0.0289712	0.00534299	5.42227	6.41998e-08	21	5.42208e-06	37	17	72741152	17	70252747	F			NA	NA	RAB37;RAB37;RAB37;RAB37	NM_001006638;NM_175738;NM_001163990;NM_001163989	Body;Body;Body;Body	chr17:72744428-72745952	N_Shelf			NA		17:72740505-72741221	Promoter_Associated	NA
cg05991539	-0.0571494	0.00512545	-11.1501	3.04242e-28	21	1.16174e-24	37	6	31692365	6	31800344	R			NA	NA	C6orf25;C6orf25;C6orf25;C6orf25;C6orf25;C6orf25	NM_138274;NM_138273;NM_138275;NM_138272;NM_025260;NM_138277	Body;Body;Body;Body;Body;Body	chr6:31691425-31691718	S_Shore			NA				NA
cg06002638	-0.0846932	0.0070973	-11.9332	5.24931e-32	21	3.39419e-28	37	12	109592017	12	108076400	R			NA	NA	ACACB	NM_001093	Body	chr12:109592315-109592633	N_Shore			NA		12:109591912-109593277	Promoter_Associated	NA
cg06008062	-0.0493461	0.00722326	-6.83156	1.03982e-11	21	2.38419e-09	37	11	73358518	11	73036166	F			NA	NA	PLEKHB1;PLEKHB1;PLEKHB1;PLEKHB1;PLEKHB1	NM_001130035;NM_001130036;NM_001130034;NM_001130033;NM_021200	TSS200;TSS1500;TSS200;Body;Body					NA		11:73358095-73359113	Unclassified	NA
cg06016427	-0.0745246	0.0120573	-6.18085	7.36772e-10	21	1.07425e-07	37	4	71862187	4	72081051	F			NA	NA	DCK	NM_000788	Body	chr4:71859158-71859884	S_Shelf			NA				NA
cg06021990	-0.0434611	0.00713444	-6.09174	1.28048e-09	21	1.76211e-07	37	13	28912746	13	27810746	F			NA	NA	FLT1	NM_002019	Body					TRUE				NA
cg06024079	-0.0716509	0.0101269	-7.07528	1.90493e-12	21	5.14074e-10	37	17	61905527	17	59259259	F			NA	NA	FTSJ3;PSMC5	NM_017647;NM_002805	TSS1500;Body	chr17:61904726-61905184	S_Shore			NA		17:61903769-61905556	Promoter_Associated	NA
cg06033949	-0.0428424	0.0064301	-6.66278	3.2609e-11	21	6.61937e-09	37	6	155259167	6	155300859	R		rs9384257	NA	NA								TRUE				NA
cg06042156	-0.0497203	0.00637061	-7.80463	8.54371e-15	21	3.82925e-12	37	7	55661735	7	55629229	F			NA	NA								TRUE		7:55660880-55662066	Unclassified	TRUE
cg06043201	0.0440089	0.00599641	7.33921	2.84923e-13	21	9.14446e-11	37	8	28974428	8	29030347	R			NA	NA	KIF13B	NM_015254	Body					NA	8:29030342-29030382			NA
cg06043908	-0.0485774	0.00783701	-6.19846	6.59928e-10	21	9.73625e-08	37	8	49467831	8	49630384	R			NA	NA				chr8:49468683-49468959	N_Shore		RDMR	NA				TRUE
cg06044105	-0.0317133	0.00582215	-5.447	5.59726e-08	21	4.80932e-06	37	8	21961788	8	22017733	R			NA	NA	FAM160B2	NM_022749	3'UTR					NA	8:22017603-22017790			NA
cg06047020	-0.0894418	0.0126716	-7.05846	2.14541e-12	21	5.71341e-10	37	13	93877835	13	92675836	F		rs75431599	NA	NA	GPC6	NM_005708	TSS1500	chr13:93879245-93880877	N_Shore		RDMR	TRUE				NA
cg06051146	-0.0482239	0.00757167	-6.369	2.23833e-10	21	3.74559e-08	37	11	57424284	11	57180860	R			NA	NA	CLP1;CLP1	NM_001142597;NM_006831	TSS1500;TSS1500	chr11:57424937-57425262	N_Shore			NA				NA
cg06055392	-0.0188539	0.00344903	-5.46643	5.02345e-08	21	4.37987e-06	37	11	64455673	11	64212249	R			NA	NA	NRXN2;NRXN2	NM_138732;NM_015080	Body;Body					TRUE		11:64455595-64456433	Unclassified	NA
cg06070002	-0.0859019	0.0104522	-8.21856	3.1953e-16	21	1.86468e-13	37	1	45986120	1	45758707	R			NA	NA	PRDX1;PRDX1;PRDX1	NM_181697;NM_002574;NM_181696	5'UTR;5'UTR;5'UTR	chr1:45987163-45987803	N_Shore			NA				NA
cg06085743	-0.0602221	0.00943155	-6.38517	2.01728e-10	21	3.41577e-08	37	1	1245014	1	1234877	F			NA	NA	PUSL1	NM_153339	Body	chr1:1242400-1245185	Island			NA	1:1232135-1235040			NA
cg06094607	-0.0284395	0.00523313	-5.4345	5.99944e-08	21	5.11231e-06	37	8	144561886	8	144633029	R			NA	NA	ZC3H3	NM_015117	Body	chr8:144565262-144565478	N_Shelf			NA		8:144561735-144561933	Unclassified_Cell_type_specific	NA
cg06097994	-0.0363145	0.00546724	-6.64219	3.74199e-11	21	7.48935e-09	37	17	77043171	17	74554766	F			NA	NA	C1QTNF1;C1QTNF1;C1QTNF1	NM_198594;NM_030968;NM_198593	Body;Body;Body	chr17:77043741-77044489	N_Shore			NA	17:74554726-74554859			NA
cg06105699	0.0606666	0.0106674	5.68711	1.43471e-08	21	1.45862e-06	37	17	79971436	17	77564725	F			NA	NA	ASPSCR1	NM_024083	Body					NA	17:77564722-77564772	17:79971384-79971795	Unclassified_Cell_type_specific	TRUE
cg06108459	-0.038305	0.0063312	-6.0502	1.65257e-09	21	2.19927e-07	37	6	43089049	6	43197027	R			NA	NA	PTK7;PTK7;PTK7;PTK7	NM_002821;NM_152881;NM_152882;NM_152880	Body;Body;Body;Body					TRUE				TRUE
cg06110286	-0.0354215	0.00579072	-6.11694	1.096e-09	21	1.53525e-07	37	8	145728587	8	145699395	F			NA	NA	GPT	NM_005309	TSS1500	chr8:145730390-145732205	N_Shore			NA				NA
cg06112415	-0.0434161	0.00784422	-5.53479	3.42414e-08	21	3.144e-06	37	2	27342158	2	27195662	F			NA	TRUE	CGREF1;CGREF1;CGREF1	NM_001166240;NM_006569;NM_001166239	TSS200;TSS200;TSS1500	chr2:27341567-27341923	S_Shore			NA				NA
cg06115614	0.0489507	0.0065196	7.50824	8.1584e-14	21	2.95474e-11	37	3	128205143	3	129687833	R			NA	NA	GATA2;GATA2;GATA2	NM_001145661;NM_032638;NM_001145662	Body;Body;Body	chr3:128205495-128212274	N_Shore		RDMR	TRUE	3:129687779-129687989			NA
cg06124793	-0.105067	0.00677411	-15.5101	5.55319e-52	21	2.99223e-47	37	11	1939725	11	1896301	F		rs2974948	NA	NA	TNNT3;TNNT3;TNNT3;TNNT3	NM_006757;NM_001042782;NM_001042781;NM_001042780	TSS1500;TSS1500;TSS1500;TSS1500					NA				NA
cg06132876	-0.0644084	0.00945381	-6.81295	1.18097e-11	21	2.66624e-09	37	6	31692080	6	31800059	F			NA	NA	C6orf25;C6orf25;C6orf25;C6orf25;C6orf25;C6orf25	NM_138274;NM_138273;NM_138275;NM_138272;NM_025260;NM_138277	Body;Body;Body;Body;Body;Body	chr6:31691425-31691718	S_Shore			NA				NA
cg06134471	-0.0462649	0.00799681	-5.78542	8.08943e-09	21	8.85742e-07	37	14	51560134	14	50629884	F	rs77532845		NA	NA	TRIM9;TRIM9	NM_015163;NM_052978	Body;Body	chr14:51560116-51562487	Island			NA	14:50629875-50632237			NA
cg06136702	-0.0505693	0.00925087	-5.46644	5.02339e-08	21	4.37987e-06	37	6	31082631	6	31190610	F			NA	NA	PSORS1C1;PSORS1C1	NM_014068;NM_014068	1stExon;5'UTR					TRUE				TRUE
cg06138226	-0.0376352	0.00662312	-5.68239	1.47438e-08	21	1.49425e-06	37	17	45927893	17	43282892	F			NA	NA	SP6	NM_199262	5'UTR	chr17:45928211-45928710	N_Shore		RDMR	NA		17:45927810-45928919	Unclassified	NA
cg06138439	-0.0356981	0.00651839	-5.47652	4.74859e-08	21	4.16663e-06	37	16	54973128	16	53530629	R			NA	NA				chr16:54970301-54972846	S_Shore			TRUE	16:53530217-53530732			NA
cg06163904	-0.0433127	0.00676412	-6.40331	1.79484e-10	21	3.07672e-08	37	17	78964779	17	76579374	F			NA	NA	CHMP6	NM_024591	TSS1500	chr17:78965416-78966484	N_Shore			NA		17:78964630-78964800	Unclassified_Cell_type_specific	NA
cg06173509	-0.0420758	0.00641135	-6.56271	6.34188e-11	21	1.20465e-08	37	7	3084077	7	3050603	F			NA	NA	CARD11	NM_032415	TSS1500					NA		7:3082470-3084096	Promoter_Associated	NA
cg06173956	-0.030527	0.00497247	-6.13922	9.54723e-10	21	1.36094e-07	37	16	50666302	16	49223803	F			NA	NA	NKD1	NM_033119	Body					NA	16:49223803-49223921			NA
cg06175955	-0.0326265	0.00574489	-5.67923	1.50157e-08	21	1.51736e-06	37	10	134703376	10	134553366	F			NA	NA								NA	10:134553345-134553398			NA
cg06177278	-0.0614663	0.0106242	-5.78548	8.08654e-09	21	8.85742e-07	37	1	236848453	1	234915076	F			NA	NA	ACTN2	NM_001103	TSS1500	chr1:236849472-236850323	N_Shore			NA				NA
cg06181697	0.0658016	0.00903822	7.28037	4.37644e-13	21	1.35009e-10	37	3	50294603	3	50269607	R			NA	NA	GNAI2;GNAI2	NM_001166425;NM_002070	Body;Body	chr3:50297440-50298097	N_Shelf			NA		3:50294404-50295053	Unclassified	NA
cg06182329	-0.0392819	0.0061717	-6.36484	2.2989e-10	21	3.83373e-08	37	19	50706483	19	55398295	R			NA	NA	MYH14;MYH14;MYH14	NM_001077186;NM_001145809;NM_024729	TSS1500;TSS1500;TSS1500	chr19:50706482-50707196	Island			NA	19:55398147-55399142	19:50706254-50706615	Unclassified_Cell_type_specific	NA
cg06183244	-0.0361914	0.00648508	-5.58072	2.64003e-08	21	2.50152e-06	37	6	89089654	6	89146373	F			NA	NA								TRUE				NA
cg06184825	-0.0817989	0.00895184	-9.13766	1.24066e-19	21	1.26922e-16	37	6	36772775	6	36880753	F	rs72101893		NA	NA	CPNE5	NM_020939	Body					TRUE				NA
cg06186155	0.036467	0.00569016	6.40878	1.73258e-10	21	2.9837e-08	37	17	46648582	17	44003581	F			NA	NA	HOXB3	NM_002146	5'UTR					NA	17:44003491-44003615			NA
cg06205155	-0.0236939	0.00405789	-5.83897	5.89822e-09	21	6.71754e-07	37	15	24919822	15	22470915	F			NA	NA	C15orf2	NM_018958	TSS1500	chr15:24920613-24921252	N_Shore			NA				NA
cg06206626	-0.0264769	0.00445155	-5.94781	3.07803e-09	21	3.78661e-07	37	22	26825900	22	25155900	R			NA	TRUE	ASPHD2	NM_020437	5'UTR	chr22:26824978-26825680	S_Shore			NA				NA
cg06210548	-0.0535773	0.00994789	-5.3858	7.85082e-08	21	6.43224e-06	37	6	55763658	6	55871617	R		rs56298933	NA	NA								TRUE				NA
cg06211255	-0.058232	0.00898879	-6.47828	1.10356e-10	21	1.98051e-08	37	11	65153842	11	64910418	R			NA	NA	FRMD8	NM_031904	TSS200	chr11:65153726-65154606	Island			NA	11:64910324-64911147	11:65153678-65154647	Promoter_Associated	NA
cg06223834	-0.105617	0.00927727	-11.3845	2.40211e-29	21	1.02184e-25	37	16	4103161	16	4043162	R			NA	NA	ADCY9	NM_001116	Body					TRUE	16:4043135-4043227			TRUE
cg06224721	-0.0488917	0.00532588	-9.18004	8.48038e-20	21	8.86324e-17	37	2	74612020	2	74465528	F			NA	NA	LOC100189589	NR_024463	TSS1500					NA				NA
cg06230805	0.0652183	0.00696375	9.3654	1.57528e-20	21	1.84971e-17	37	21	45391366	21	44215794	F			NA	NA	AGPAT3;AGPAT3	NM_001037553;NM_020132	Body;Body	chr21:45393392-45393622	N_Shelf			NA	21:44215456-44215854	21:45391290-45391590	Gene_Associated_Cell_type_specific	NA
cg06240854	-0.066094	0.00938849	-7.0399	2.44538e-12	21	6.40672e-10	37	2	99771011	2	99137443	R			NA	NA	LIPT1;LIPT1;LIPT1;LIPT1;TSGA10;LIPT1	NM_145197;NM_145196;NM_015929;NM_145199;NM_025244;NM_145198	TSS1500;TSS1500;TSS1500;TSS1500;5'UTR;TSS1500	chr2:99771109-99771637	N_Shore			NA		2:99770769-99772418	Promoter_Associated	NA
cg06241300	-0.0328967	0.00442661	-7.43158	1.4432e-13	21	4.95664e-11	37	6	31623269	6	31731248	R			NA	TRUE	APOM	NM_019101	TSS1500	chr6:31619856-31620525	S_Shelf			NA				NA
cg06245181	0.0793807	0.0132084	6.00987	2.11383e-09	21	2.73214e-07	37	16	89186403	16	87713904	F			NA	NA	ACSF3;ACSF3;ACSF3	NM_174917;NR_023316;NM_001127214	Body;Body;Body	chr16:89186198-89186551	Island			NA	16:87713530-87714077			NA
cg06266132	-0.0538127	0.00969494	-5.5506	3.13168e-08	21	2.91162e-06	37	8	11853121	8	11890530	R		rs73195062	NA	NA	DEFB134	NM_001033019	Body					NA				NA
cg06287707	-0.0730243	0.0129378	-5.64426	1.83651e-08	21	1.81269e-06	37	X	88002281	X	87888937	F			NA	NA	CPXCR1;CPXCR1	NM_033048;NM_033048	5'UTR;1stExon					NA				NA
cg06294470	-0.0358455	0.00618872	-5.79208	7.77913e-09	21	8.56407e-07	37	6	37276086	6	37384064	R			NA	NA	TBC1D22B	NM_017772	Body					TRUE				NA
cg06294766	-0.0471231	0.00481794	-9.78075	3.24259e-22	21	5.12211e-19	37	4	154680314	4	154899764	F			NA	NA	RNF175	NM_173662	Body	chr4:154680774-154681377	N_Shore		RDMR	NA				NA
cg06299996	0.0176339	0.00320328	5.50496	4.04956e-08	21	3.62798e-06	37	2	178977079	2	178685325	R			NA	NA	RBM45	NM_152945	TSS200	chr2:178977078-178977828	Island			NA		2:178976605-178978598	Promoter_Associated	NA
cg06305175	0.010841	0.00188917	5.73853	1.0644e-08	21	1.12286e-06	37	2	228337254	2	228045498	F			NA	NA	AGFG1;AGFG1;AGFG1;AGFG1	NM_004504;NM_001135189;NM_001135187;NM_001135188	1stExon;1stExon;1stExon;1stExon	chr2:228336752-228337875	Island			NA	2:228044997-228046119			NA
cg06305891	0.0443712	0.00568176	7.80941	8.23285e-15	21	3.70019e-12	37	3	195897904	3	197382301	R			NA	NA								NA	3:197382197-197382367			NA
cg06315217	0.0402584	0.00608915	6.6115	4.59072e-11	21	9.0205e-09	37	6	1629850	6	1574849	F	rs75270993		NA	NA	GMDS	NM_001500	Body					NA	6:1574849-1575104			NA
cg06320380	0.0248897	0.00417656	5.95937	2.8707e-09	21	3.57142e-07	37	2	218770208	2	218478453	F			NA	NA	TNS1	NM_022648	5'UTR					NA				NA
cg06323479	0.0234696	0.00391996	5.98719	2.42592e-09	21	3.08131e-07	37	6	167507729	6	167427719	F			NA	NA				chr6:167507434-167507730	Island			NA	6:167427047-167427873	6:167507626-167508149	Unclassified	NA
cg06330587	-0.0327885	0.00601986	-5.44672	5.60612e-08	21	4.81608e-06	37	7	149488213	7	149119146	F	rs12537426		NA	NA	SSPO	NM_198455	Body	chr7:149487283-149487769	S_Shore			NA				TRUE
cg06333800	0.0324498	0.00535883	6.05539	1.60091e-09	21	2.14345e-07	37	7	151442481	7	151073414	R			NA	NA	PRKAG2;PRKAG2	NM_016203;NM_001040633	Body;Body					NA	7:151073198-151073473	7:151442027-151442976	Unclassified_Cell_type_specific	TRUE
cg06338697	0.0371327	0.00693735	5.35257	9.42042e-08	21	7.5661e-06	37	10	34587539	10	34627545	F	rs2799449		NA	NA	PARD3	NM_019619	Body					TRUE	10:34627518-34627581			NA
cg06339657	-0.0589656	0.0100064	-5.8928	4.28182e-09	21	5.07072e-07	37	5	76505932	5	76541688	R			NA	TRUE	PDE8B;PDE8B;PDE8B;PDE8B;PDE8B	NM_001029851;NM_001029854;NM_001029852;NM_003719;NM_001029853	TSS1500;TSS1500;TSS1500;TSS1500;TSS1500	chr5:76506029-76507189	N_Shore			NA				NA
cg06340118	0.0567627	0.00905178	6.27088	4.18338e-10	21	6.51747e-08	37	6	74407227	6	74463948	R			NA	NA	CD109;CD109;CD109	NM_001159587;NM_001159588;NM_133493	Body;Body;Body	chr6:74405600-74406021	S_Shore	low-CpG:74463930-74463955		NA				NA
cg06340161	0.0356662	0.00647341	5.50964	3.94453e-08	21	3.54897e-06	37	16	46962962	16	45520463	F	rs3169371		NA	NA	GPT2;GPT2	NM_001142466;NM_133443	3'UTR;3'UTR					NA	16:45520463-45520580			NA
cg06340364	-0.0324856	0.00584999	-5.5531	3.08767e-08	21	2.87456e-06	37	7	6655973	7	6622498	R			NA	NA	ZNF853	NM_017560	Body	chr7:6654745-6655860	S_Shore			NA		7:6654424-6655986	Unclassified_Cell_type_specific	TRUE
cg06348826	-0.0425267	0.00544794	-7.80602	8.45217e-15	21	3.79173e-12	37	1	2994051	1	2983911	F			NA	NA	PRDM16;PRDM16	NM_022114;NM_199454	Body;Body	chr1:2997272-2997473	N_Shelf		CDMR	NA				NA
cg06357743	-0.0441971	0.00714582	-6.18503	7.17777e-10	21	1.05003e-07	37	6	30041727	6	30149706	F			NA	NA	RNF39;RNF39	NM_170769;NM_025236	Body;Body	chr6:30042918-30043500	N_Shore			NA				NA
cg06357748	0.0685768	0.0128087	5.35393	9.35028e-08	21	7.51724e-06	37	12	1025529	12	895790	F			NA	NA	RAD52	NM_134424	Body					NA	12:895636-896166	12:1025443-1025688	Gene_Associated_Cell_type_specific	NA
cg06360527	-0.0554794	0.00711525	-7.79725	9.04622e-15	21	4.02103e-12	37	17	7491548	17	7432272	F			NA	NA	SOX15	NM_006942	3'UTR	chr17:7492314-7492945	N_Shore			NA		17:7491270-7493719	Unclassified	TRUE
cg06362985	-0.0642197	0.0112422	-5.7124	1.23913e-08	21	1.28438e-06	37	12	70132208	12	68418475	R			NA	TRUE	RAB3IP;RAB3IP;RAB3IP;RAB3IP	NM_175623;NM_022456;NM_175625;NM_175624	TSS1500;TSS1500;TSS1500;TSS1500	chr12:70132340-70133559	N_Shore			NA				NA
cg06372223	0.0335612	0.00606706	5.5317	3.48419e-08	21	3.18983e-06	37	16	87899784	16	86457285	F			NA	NA	SLC7A5	NM_003486	Body	chr16:87902454-87903460	N_Shelf			NA				NA
cg06373167	-0.0626433	0.0101495	-6.17207	7.78227e-10	21	1.12825e-07	37	1	203278044	1	201544667	R			NA	NA	BTG2	NM_006763	3'UTR	chr1:203274305-203275338	S_Shelf			NA				NA
cg06376130	-0.0570402	0.00968696	-5.88835	4.39706e-09	21	5.18819e-07	37	13	114019124	13	113067125	F	rs78290674		NA	NA	GRTP1	NM_024719	TSS1500	chr13:114018789-114019685	Island			NA	13:113067016-113068098	13:114017790-114019441	Unclassified	NA
cg06376402	-0.0359186	0.00610616	-5.88235	4.55752e-09	21	5.3536e-07	37	10	134404945	10	134254935	F			NA	NA	INPP5A	NM_005539	Body					TRUE	10:134254853-134254936			TRUE
cg06376426	-0.0424473	0.00718728	-5.90588	3.95956e-09	21	4.74353e-07	37	1	24648203	1	24520790	R			NA	NA	GRHL3;GRHL3;GRHL3	NM_198174;NM_198173;NM_021180	TSS1500;Body;TSS1500	chr1:24648202-24648985	Island			NA		1:24647785-24649616	Unclassified	TRUE
cg06377256	-0.0365123	0.00505182	-7.22754	6.41591e-13	21	1.91942e-10	37	16	2769484	16	2709485	R			NA	NA	PRSS27	NM_031948	Body	chr16:2770137-2770500	N_Shore			NA		16:2769453-2769512	Unclassified_Cell_type_specific	NA
cg06380320	0.048725	0.006615	7.36584	2.34384e-13	21	7.65931e-11	37	17	75399899	17	72911494	R			NA	NA	SEPT9;SEPT9;SEPT9;SEPT9;SEPT9	NM_001113492;NM_001113493;NM_001113491;NM_006640;NM_001113494	Body;Body;Body;Body;Body	chr17:75398284-75398527	S_Shore			TRUE				NA
cg06391982	-0.039639	0.00717762	-5.52257	3.66801e-08	21	3.33617e-06	37	3	13936753	3	13911754	F			NA	NA				chr3:13936521-13936866	Island		DMR	TRUE	3:13911301-13912559	3:13936515-13938580	Promoter_Associated	NA
cg06395298	0.0771019	0.0136618	5.64362	1.84324e-08	21	1.81755e-06	37	17	46651225	17	44006224	F			NA	NA	HOXB3;HOXB3	NM_002146;NM_002146	5'UTR;1stExon	chr17:46654053-46654369	N_Shelf			NA	17:44006179-44006225			NA
cg06397398	-0.0462042	0.00837688	-5.51568	3.81299e-08	21	3.44853e-06	37	19	54023732	19	58715544	R			NA	NA	ZNF331	NM_018555	TSS1500	chr19:54023868-54024560	N_Shore			NA	19:58715544-58716735	19:54023632-54024735	Promoter_Associated	NA
cg06398114	-0.0535156	0.00791769	-6.75899	1.70524e-11	21	3.71497e-09	37	7	2674181	7	2640707	R			NA	NA	TTYH3	NM_025250	Body	chr7:2671156-2671937	S_Shelf			NA		7:2674101-2674352	Unclassified_Cell_type_specific	NA
cg06398181	-0.0451562	0.00663127	-6.80958	1.20846e-11	21	2.72323e-09	37	18	74536226	18	72665214	R			NA	TRUE	ZNF236;ZNF236	NM_007345;NM_007345	1stExon;5'UTR	chr18:74533809-74535905	S_Shore			NA		18:74535994-74536239	Promoter_Associated	NA
cg06398474	0.0403696	0.00695074	5.80796	7.0846e-09	21	7.88901e-07	37	2	240291509	2	239956446	R			NA	NA	HDAC4	NM_006037	5'UTR					TRUE	2:239956267-239956687	2:240291139-240292257	Unclassified	NA
cg06399164	-0.0668311	0.00641299	-10.4212	6.03187e-25	21	1.53149e-21	37	3	42695035	3	42670039	R			NA	NA	ZBTB47	NM_145166	TSS200	chr3:42695528-42696575	N_Shore			NA				NA
cg06412323	-0.0485777	0.00639581	-7.59524	4.24217e-14	21	1.63402e-11	37	20	43108009	20	42541423	R			NA	NA	TTPAL;TTPAL	NM_024331;NM_001039199	5'UTR;5'UTR	chr20:43104406-43104654	S_Shelf			NA				NA
cg06412669	0.0766639	0.00644617	11.8929	8.29751e-32	21	5.1588e-28	37	17	78735550	17	76350145	R			NA	NA	RPTOR;RPTOR	NM_001163034;NM_020761	Body;Body					TRUE	17:76350145-76350219	17:78735179-78735593	Unclassified_Cell_type_specific	TRUE
cg06416110	-0.0223288	0.00380256	-5.87203	4.8466e-09	21	5.65259e-07	37	7	157190100	7	156882861	R			NA	NA	DNAJB6	NM_058246	Body	chr7:157192920-157193155	N_Shelf			NA	7:156882358-156883118			NA
cg06419268	0.0692233	0.00733435	9.43823	8.06271e-21	21	9.92385e-18	37	1	206879950	1	204946573	R			NA	NA	MAPKAPK2;MAPKAPK2	NM_032960;NM_004759	Body;Body					TRUE		1:206879731-206879985	Unclassified_Cell_type_specific	TRUE
cg06419793	-0.0481491	0.00512284	-9.3989	1.15828e-20	21	1.38351e-17	37	19	11376508	19	11237508	F			NA	NA				chr19:11372679-11373126	S_Shelf			NA				TRUE
cg06422947	0.0328264	0.00611895	5.3647	8.81504e-08	21	7.14233e-06	37	17	41167707	17	38421233	R			NA	NA	VAT1	NM_006373	3'UTR					NA		17:41167706-41167763	Gene_Associated_Cell_type_specific	NA
cg06423617	0.0518925	0.00909078	5.70825	1.26933e-08	21	1.3097e-06	37	7	6490427	7	6456952	R			NA	NA				chr7:6487306-6487750	S_Shelf			NA				NA
cg06426027	-0.0205788	0.0038031	-5.41106	6.83066e-08	21	5.73298e-06	37	6	33232644	6	33340622	F			NA	NA	VPS52	NM_022553	Body					NA				NA
cg06436667	0.0309304	0.00530682	5.82843	6.27802e-09	21	7.09181e-07	37	17	78058704	17	75673299	F			NA	NA	CCDC40	NM_017950	Body					NA	17:75673250-75673405			NA
cg06437922	-0.0435942	0.00613069	-7.11082	1.48046e-12	21	4.07462e-10	37	1	226308360	1	224374983	F		rs77753462	NA	NA				chr1:226308959-226310476	N_Shore			NA		1:226308309-226308444	Unclassified_Cell_type_specific	NA
cg06439547	-0.0562826	0.0097303	-5.78426	8.14468e-09	21	8.91389e-07	37	1	230779251	1	228845874	F	rs11122565		NA	NA	COG2;COG2	NM_001145036;NM_007357	Body;Body	chr1:230778077-230778593	S_Shore			NA		1:230777418-230779332	Promoter_Associated	NA
cg06440373	-0.0308966	0.00571379	-5.40737	6.97105e-08	21	5.83163e-06	37	5	176085644	5	176018250	F			NA	NA	TSPAN17;TSPAN17;TSPAN17	NM_001006616;NM_130465;NM_012171	3'UTR;3'UTR;3'UTR					TRUE		5:176084534-176085866	Unclassified	NA
cg06445343	-0.0777494	0.0119773	-6.49138	1.01315e-10	21	1.8333e-08	37	7	94538403	7	94376339	F			NA	NA	PPP1R9A;PPP1R9A;PPP1R9A;PPP1R9A;PPP1R9A	NM_001166161;NM_001166160;NM_001166163;NM_001166162;NM_017650	TSS1500;5'UTR;TSS1500;TSS1500;5'UTR	chr7:94536849-94537477	S_Shore			NA				NA
cg06458707	-0.040257	0.00641049	-6.27986	3.9521e-10	21	6.19845e-08	37	7	1083209	7	1049735	R			NA	NA	C7orf50;C7orf50;C7orf50	NM_001134395;NM_032350;NM_001134396	Body;Body;Body	chr7:1084387-1084595	N_Shore			NA	7:1049652-1050000			NA
cg06461462	-0.0483703	0.00631957	-7.65404	2.71592e-14	21	1.0894e-11	37	X	106960878	X	106847534	F		rs4418473	NA	NA	TSC22D3;TSC22D3;TSC22D3	NM_004089;NM_198057;NM_001015881	TSS1500;Body;TSS1500	chrX:106959378-106959914	S_Shore			TRUE		X:106959379-106962296	Promoter_Associated	NA
cg06468454	0.102112	0.0157013	6.50337	9.36743e-11	21	1.71229e-08	37	17	3591377	17	3538126	F			NA	NA	P2RX5;P2RX5	NM_175080;NM_002561	Body;Body					NA	17:3537663-3538127			NA
cg06470727	-0.0501416	0.00915306	-5.47812	4.70631e-08	21	4.13913e-06	37	2	26723062	2	26576566	R			NA	NA	OTOF	NM_194248	Body	chr2:26726189-26726710	N_Shelf			NA				NA
cg06470943	-0.0682233	0.0126237	-5.40437	7.0877e-08	21	5.91594e-06	37	1	40839093	1	40611680	F			NA	TRUE	SMAP2	NM_022733	TSS1500	chr1:40839215-40840022	N_Shore		RDMR	NA				NA
cg06474661	-0.0396625	0.00590978	-6.71133	2.35358e-11	21	4.97327e-09	37	17	48239271	17	45594270	F			NA	NA				chr17:48238772-48239073	S_Shore			TRUE	17:45593566-45594573	17:48238274-48239595	Promoter_Associated	NA
cg06477464	-0.0627788	0.00886413	-7.08234	1.81199e-12	21	4.91935e-10	37	5	68790044	5	68825800	F			NA	NA	OCLN	NM_002538	5'UTR	chr5:68788151-68789823	S_Shore			NA				NA
cg06478823	0.0581391	0.00832733	6.98172	3.67822e-12	21	9.29518e-10	37	16	20774873	16	20682374	R			NA	NA	ACSM3;ACSM3	NM_202000;NM_005622	TSS1500;TSS1500					TRUE		16:20774762-20775659	Promoter_Associated	TRUE
cg06493612	0.0419904	0.00682874	6.14908	8.98023e-10	21	1.28692e-07	37	6	15502050	6	15610029	R			NA	NA	JARID2	NM_004973	Body					NA	6:15609867-15610119			NA
cg06494497	-0.0510917	0.00761185	-6.71212	2.34107e-11	21	4.95547e-09	37	19	55357088	19	60048900	F	rs35628894		NA	NA	KIR2DS4	NM_012314	Body					NA				NA
cg06496803	0.0432526	0.00555922	7.78032	1.03116e-14	21	4.52542e-12	37	4	6940915	4	6991816	F			NA	NA	TBC1D14;TBC1D14	NM_001113361;NM_020773	Body;Body					TRUE				NA
cg06497051	0.047398	0.00720932	6.57455	5.86493e-11	21	1.12197e-08	37	1	156261200	1	154527824	R			NA	NA	TMEM79;TMEM79	NR_026678;NM_032323	Body;Body	chr1:156261199-156261425	Island		RDMR	NA	1:154527766-154528034	1:156260921-156261427	Unclassified_Cell_type_specific	NA
cg06501835	-0.0746777	0.00556946	-13.4084	1.05536e-39	21	1.89554e-35	37	1	36589944	1	36362531	R			NA	NA				chr1:36590761-36591121	N_Shore			NA		1:36589884-36591181	Unclassified_Cell_type_specific	NA
cg06512128	-0.0210784	0.00393494	-5.35673	9.20808e-08	21	7.42631e-06	37	1	113245695	1	113047218	F			NA	NA	RHOC;RHOC;RHOC	NM_001042678;NM_175744;NM_001042679	Body;Body;Body	chr1:113249342-113250198	N_Shelf			NA				NA
cg06514699	-0.0385141	0.00632316	-6.09096	1.28663e-09	21	1.76806e-07	37	1	9677674	1	9600261	R			NA	NA								NA		1:9677048-9677788	Unclassified_Cell_type_specific	NA
cg06520134	-0.0562454	0.00832537	-6.7559	1.74138e-11	21	3.7869e-09	37	20	45146311	20	44579718	R		rs78224249	NA	NA				chr20:45142000-45142337	S_Shelf			NA				NA
cg06523618	-0.0402976	0.00594909	-6.77375	1.54265e-11	21	3.38816e-09	37	2	218464166	2	218172411	F			NA	NA	DIRC3	NR_026597	Body					TRUE				NA
cg06527865	0.0173326	0.00306857	5.64844	1.79293e-08	21	1.77771e-06	37	1	234746497	1	232813120	R			NA	NA	IRF2BP2;IRF2BP2	NM_001077397;NM_182972	TSS1500;TSS1500	chr1:234744276-234747024	Island	high-CpG:232813049-232813739		NA	1:232813049-232813765	1:234746291-234747343	Promoter_Associated	TRUE
cg06533408	-0.0425109	0.00793116	-5.35999	9.04569e-08	21	7.30749e-06	37	12	69139618	12	67425885	F			NA	NA	SLC35E3	NM_018656	TSS1500	chr12:69139815-69140206	N_Shore			NA		12:69139496-69140873	Promoter_Associated	NA
cg06533679	-0.0312549	0.00513795	-6.08315	1.35004e-09	21	1.84422e-07	37	11	47374222	11	47330798	F			NA	NA	MYBPC3;MYBPC3	NM_000256;NM_000256	5'UTR;1stExon	chr11:47376651-47377236	N_Shelf			NA		11:47374167-47374386	Unclassified_Cell_type_specific	NA
cg06538872	-0.0433113	0.00745738	-5.80785	7.08926e-09	21	7.89239e-07	37	1	947343	1	937206	R			NA	NA				chr1:948670-948894	N_Shore		CDMR	NA				NA
cg06541968	0.041284	0.00708583	5.82627	6.35856e-09	21	7.17276e-07	37	2	240431144	2	240096081	F			NA	NA								NA	2:240096072-240096351			NA
cg06547541	-0.0704339	0.0085849	-8.20439	3.58483e-16	21	2.05735e-13	37	8	962834	8	950241	F	rs6985741		NA	NA				chr8:962315-962747	S_Shore			NA				NA
cg06549479	-0.0454309	0.00772591	-5.88033	4.61258e-09	21	5.40436e-07	37	17	36885900	17	34139426	R			NA	NA	CISD3;MLLT6	NM_001136498;NM_005937	TSS1500;3'UTR	chr17:36886108-36886525	N_Shore			NA		17:36885746-36886932	Promoter_Associated	NA
cg06551161	-0.0745316	0.0100419	-7.42207	1.54848e-13	21	5.26232e-11	37	11	57424534	11	57181110	F			NA	NA	CLP1;CLP1	NM_001142597;NM_006831	TSS1500;TSS1500	chr11:57424937-57425262	N_Shore			NA				NA
cg06553871	0.0818853	0.0148274	5.52257	3.66812e-08	21	3.33617e-06	37	19	40996006	19	45687846	F			NA	NA	SPTBN4	NM_020971	Body	chr19:40995880-40996119	Island			NA	19:45687533-45687988			NA
cg06563943	0.0551198	0.00925211	5.95754	2.90266e-09	21	3.60655e-07	37	17	71188271	17	68699866	R			NA	NA	COG1	NM_018714	TSS1500	chr17:71188407-71189458	N_Shore			NA	17:68699783-68699867			NA
cg06564875	-0.0392766	0.00567785	-6.91751	5.75081e-12	21	1.39233e-09	37	5	157353780	5	157286358	R			NA	NA								TRUE		5:157353765-157353831	Unclassified_Cell_type_specific	NA
cg06571387	0.034686	0.00642769	5.39634	7.40832e-08	21	6.14141e-06	37	2	176964101	2	176672347	F			NA	NA	HOXD12	NM_021193	TSS1500	chr2:176964062-176965509	Island		CDMR	TRUE	2:176672309-176673743			NA
cg06573047	-0.0366382	0.00537535	-6.81596	1.15691e-11	21	2.62537e-09	37	16	1413454	16	1353455	F			NA	NA	UNKL	NM_023076	3'UTR	chr16:1414417-1414851	N_Shore			NA	16:1353455-1353567	16:1413158-1414407	Gene_Associated	NA
cg06575692	0.0534458	0.00682095	7.83553	6.72118e-15	21	3.05762e-12	37	16	68112968	16	66670469	R			NA	NA	DUS2L	NM_017803	3'UTR					NA				NA
cg06576318	0.0347036	0.00517075	6.71152	2.35053e-11	21	4.97114e-09	37	8	134249800	8	134318982	R			NA	NA	NDRG1;NDRG1	NM_006096;NM_001135242	3'UTR;3'UTR					TRUE	8:134318963-134319007			NA
cg06576732	-0.0374981	0.00620942	-6.0389	1.77088e-09	21	2.33937e-07	37	20	20344672	20	20292672	R			NA	NA				chr20:20344400-20350605	Island		DMR	NA	20:20292401-20294144			NA
cg06581033	-0.056768	0.00959912	-5.91388	3.77441e-09	21	4.53405e-07	37	10	766294	10	756294	F	rs79468591		NA	NA								NA	10:755999-756295			NA
cg06586763	-0.0470616	0.00815616	-5.77007	8.852e-09	21	9.57991e-07	37	16	29302087	16	29209588	F	rs13333583		NA	NA	RUNDC2C	NR_002939	TSS1500					TRUE				NA
cg06593906	-0.018758	0.00286964	-6.5367	7.52766e-11	21	1.40893e-08	37	7	107026925	7	106814161	F			NA	NA	COG5;COG5;COG5	NM_006348;NM_001161520;NM_181733	Body;Body;Body					NA	7:106814112-106814165			NA
cg06595153	-0.0495821	0.00677521	-7.31816	3.32337e-13	21	1.05131e-10	37	12	94619636	12	93143767	F			NA	NA	PLXNC1	NM_005761	Body					TRUE				NA
cg06600287	-0.101377	0.014962	-6.77565	1.5228e-11	21	3.34911e-09	37	1	53387719	1	53160307	R			NA	NA	ECHDC2	NM_018281	TSS1500	chr1:53386617-53387523	S_Shore			NA		1:53386424-53387818	Promoter_Associated	NA
cg06602871	-0.0582841	0.00823107	-7.08098	1.82953e-12	21	4.95935e-10	37	16	66466186	16	65023687	F			NA	NA	BEAN	NM_001136106	5'UTR	chr16:66461071-66462213	S_Shelf			NA				NA
cg06611115	-0.0413011	0.007179	-5.75304	9.77968e-09	21	1.04257e-06	37	6	152011200	6	152052893	R			NA	NA	ESR1	NM_001122742	TSS1500					NA				NA
cg06614944	-0.034553	0.00646048	-5.34836	9.63966e-08	21	7.71917e-06	37	2	71463632	2	71317140	F			NA	NA								TRUE				NA
cg06618629	0.0491041	0.00709455	6.92139	5.59855e-12	21	1.36227e-09	37	17	4437077	17	4383826	R			NA	NA	SPNS2	NM_001124758	Body	chr17:4439300-4439705	N_Shelf			TRUE		17:4436749-4437674	Unclassified	NA
cg06625767	0.0314072	0.00483753	6.49241	1.00637e-10	21	1.82385e-08	37	5	176836695	5	176769301	R			NA	TRUE	F12	NM_000505	TSS200					NA				NA
cg06633438	0.139285	0.0108556	12.8308	1.34975e-36	21	1.59648e-32	37	19	6272158	19	6223158	F			NA	NA	MLLT1	NM_005934	Body	chr19:6271959-6272176	Island			TRUE	19:6222837-6223303			TRUE
cg06634140	0.0297707	0.00540136	5.5117	3.89919e-08	21	3.51535e-06	37	14	95956325	14	95026078	R			NA	NA								TRUE				NA
cg06635946	-0.0655215	0.0086053	-7.61409	3.67835e-14	21	1.43163e-11	37	22	46470016	22	44848680	R			NA	NA				chr22:46465976-46468528	S_Shore		RDMR	NA				NA
cg06640637	-0.0120876	0.00223988	-5.39653	7.40051e-08	21	6.13795e-06	37	20	42984324	20	42417738	R			NA	NA	HNF4A;HNF4A;HNF4A	NM_001030003;NM_001030004;NM_175914	TSS200;TSS200;TSS200			low-CpG:42417502-42417776		NA				NA
cg06641342	-0.0369909	0.00652256	-5.67122	1.57257e-08	21	1.58219e-06	37	17	61514920	17	58868652	F			NA	NA	CYB561;CYB561;CYB561	NM_001017917;NM_001017916;NM_001915	5'UTR;5'UTR;5'UTR	chr17:61514752-61515386	Island			TRUE	17:58868485-58869838			NA
cg06642677	-0.0317027	0.00430186	-7.36953	2.28108e-13	21	7.47435e-11	37	1	203829775	1	202096398	R			NA	NA	SNRPE	NM_003094	TSS1500	chr1:203830507-203830901	N_Shore			NA				NA
cg06646636	-0.0433135	0.00753307	-5.74977	9.96776e-09	21	1.06098e-06	37	16	734766	16	674767	F			NA	NA	JMJD8;WDR24	NM_001005920;NM_032259	TSS1500;Body	chr16:729438-735815	Island			NA	16:672545-675921	16:733720-734955	Promoter_Associated	NA
cg06649165	-0.058767	0.0081632	-7.19902	7.87946e-13	21	2.3257e-10	37	19	17831720	19	17692720	R			NA	NA	MAP1S	NM_018174	Body	chr19:17830104-17830646	S_Shore			NA				NA
cg06655190	-0.060189	0.00953641	-6.3115	3.2327e-10	21	5.18417e-08	37	16	75551627	16	74109128	R			NA	NA				chr16:75550613-75551426	S_Shore			NA		16:75550586-75551678	Promoter_Associated	NA
cg06661266	-0.0758192	0.0115472	-6.566	6.20555e-11	21	1.18014e-08	37	3	134027721	3	135510411	R			NA	NA				chr3:134031662-134032591	N_Shelf			TRUE		3:134026432-134027732	Unclassified	NA
cg06661812	-0.0323495	0.00588576	-5.49623	4.25276e-08	21	3.78347e-06	37	4	105414831	4	105634280	R		rs74659572	NA	NA				chr4:105416228-105416435	N_Shore			NA				NA
cg06663251	-0.0551179	0.00560555	-9.83273	1.97309e-22	21	3.24354e-19	37	6	31108541	6	31216520	R			NA	NA	PSORS1C2	NM_014069	TSS1500					NA				NA
cg06663615	0.0454033	0.00794684	5.71337	1.23216e-08	21	1.27815e-06	37	17	79423959	17	77038554	F	rs55929206		NA	NA	BAHCC1	NM_001080519	Body	chr17:79425847-79426169	N_Shore			TRUE				TRUE
cg06673536	0.0781996	0.00876921	8.91751	8.72678e-19	21	7.85164e-16	37	19	45213941	19	49905781	F			NA	NA	CEACAM16	NM_001039213	3'UTR	chr19:45211114-45211328	S_Shelf			NA				NA
cg06679878	-0.0465893	0.00849957	-5.48137	4.62157e-08	21	4.07273e-06	37	12	130335340	12	128901293	R			NA	NA	TMEM132D	NM_133448	Body				CDMR	NA				NA
cg06683078	-0.0613399	0.0093435	-6.56498	6.24748e-11	21	1.18765e-08	37	21	46102242	21	44926670	R			NA	NA	KRTAP12-1;C21orf29	NM_181686;NM_144991	TSS200;Body					NA				NA
cg06683148	-0.0825467	0.0116077	-7.11138	1.47458e-12	21	4.06073e-10	37	6	68691011	6	68747732	R			NA	NA								TRUE				NA
cg06686679	-0.0278116	0.00492431	-5.64782	1.79932e-08	21	1.78332e-06	37	19	47139761	19	51831601	R			NA	NA				chr19:47137780-47138070	S_Shore			NA		19:47139256-47140054	Unclassified	NA
cg06698575	0.0579288	0.0100667	5.75451	9.69568e-09	21	1.03521e-06	37	12	117470875	12	115955258	F			NA	NA							DMR	TRUE	12:115955066-115955679			NA
cg06699491	-0.0445192	0.00543574	-8.1901	4.02541e-16	21	2.28853e-13	37	2	121560593	2	121277063	R			NA	NA	GLI2	NM_005270	Body					TRUE				NA
cg06700877	-0.0423345	0.00729635	-5.80215	7.33129e-09	21	8.1301e-07	37	10	104169610	10	104159600	R			NA	NA	PSD	NM_002779	Body	chr10:104170168-104170872	N_Shore		RDMR	TRUE	10:104159591-104159724			NA
cg06703222	0.0191581	0.00348637	5.49515	4.27867e-08	21	3.80164e-06	37	16	69598327	16	68155828	F			NA	NA	NFAT5;NFAT5;NFAT5;NFAT5;NFAT5	NM_138714;NM_173214;NM_001113178;NM_138713;NM_006599	TSS1500;TSS1500;TSS1500;TSS1500;TSS1500	chr16:69599437-69600736	N_Shore		RDMR	NA		16:69598251-69598543	Promoter_Associated	NA
cg06703856	-0.0356031	0.00609517	-5.84119	5.82096e-09	21	6.63579e-07	37	5	132213462	5	132241361	R			NA	NA	AFF4	NM_014423	3'UTR					TRUE				NA
cg06710464	0.0427454	0.0073443	5.82022	6.59014e-09	21	7.403e-07	37	17	79047695	17	76662290	F			NA	NA	BAIAP2;BAIAP2;BAIAP2;BAIAP2	NM_017450;NM_006340;NM_001144888;NM_017451	Body;Body;Body;Body	chr17:79045454-79045696	S_Shore			NA	17:76662235-76662307			NA
cg06710694	0.0340957	0.00452275	7.53871	6.49358e-14	21	2.40937e-11	37	22	29729314	22	28059314	R			NA	NA	AP1B1;AP1B1;SNORD125;AP1B1	NM_001166019;NM_001127;NR_003686;NM_145730	Body;Body;TSS200;Body					NA				NA
cg06712088	-0.0285963	0.00473838	-6.03504	1.81311e-09	21	2.38348e-07	37	11	7259389	11	7215965	R			NA	NA								NA				NA
cg06712674	-0.0893318	0.0129695	-6.88783	7.06126e-12	21	1.68328e-09	37	1	88231424	1	88004012	R			NA	NA								TRUE				NA
cg06715330	0.0328521	0.00536566	6.12265	1.05797e-09	21	1.488e-07	37	17	80158206	17	77751495	R			NA	NA	CCDC57	NM_198082	Body					NA	17:77751013-77751559			NA
cg06716508	-0.0518968	0.0082505	-6.29013	3.70288e-10	21	5.85683e-08	37	7	99816473	7	99654409	F	rs3991354	rs3991344	NA	NA	GATS;GATS;PVRIG;GATS;GATS	NR_028040;NM_178831;NM_024070;NR_028038;NR_028039	Body;3'UTR;TSS1500;Body;Body					NA				NA
cg06721231	-0.0708088	0.0129535	-5.4664	5.02429e-08	21	4.37987e-06	37	16	69222939	16	67780440	F			NA	NA	SNTB2	NM_006750	Body	chr16:69220880-69222107	S_Shore		RDMR	NA				NA
cg06723829	-0.0235684	0.00395249	-5.96293	2.80965e-09	21	3.50626e-07	37	1	202186981	1	200453604	F			NA	NA	LGR6;LGR6;LGR6	NM_021636;NM_001017404;NM_001017403	Body;Body;Body	chr1:202183193-202183526	S_Shelf			NA		1:202186968-202187058	Unclassified_Cell_type_specific	NA
cg06724462	-0.0503661	0.00573632	-8.78021	2.88154e-18	21	2.40931e-15	37	1	41266297	1	41038884	R			NA	NA	KCNQ4;KCNQ4	NM_004700;NM_172163	Body;Body	chr1:41267919-41268398	N_Shore			TRUE				NA
cg06724937	-0.0773186	0.0111668	-6.92395	5.49978e-12	21	1.3416e-09	37	15	51056548	15	48843840	R		rs34114844	NA	NA	SPPL2A	NM_032802	Body	chr15:51057603-51058123	N_Shore		RDMR	NA				NA
cg06732870	-0.0725901	0.00951177	-7.63161	3.22081e-14	21	1.27089e-11	37	19	51143348	19	55835160	F			NA	NA	SYT3;SYT3	NM_001160329;NM_001160328	TSS1500;TSS1500	chr19:51142284-51142986	S_Shore			NA		19:51141871-51143355	Unclassified_Cell_type_specific	TRUE
cg06733903	-0.0273874	0.00482091	-5.68097	1.48655e-08	21	1.50438e-06	37	12	29763500	12	29654767	F	rs74825099		NA	NA	TMTC1	NM_175861	Body					TRUE				NA
cg06737907	-0.0514187	0.00834922	-6.1585	8.469e-10	21	1.21654e-07	37	15	66420062	15	64207116	R			NA	NA	MEGF11	NM_032445	Body					TRUE				NA
cg06745001	-0.0284587	0.00507578	-5.60676	2.27621e-08	21	2.19191e-06	37	19	49471563	19	54163375	F			NA	NA	GYS1;GYS1;GYS1	NM_002103;NR_027763;NM_001161587	3'UTR;Body;3'UTR	chr19:49472522-49472880	N_Shore			NA		19:49471340-49471598	Gene_Associated_Cell_type_specific	NA
cg06747907	-0.0386351	0.00685688	-5.63451	1.94221e-08	21	1.90431e-06	37	1	16091100	1	15963687	R			NA	NA	FBLIM1;FBLIM1;FBLIM1;FBLIM1	NM_001024215;NM_017556;NM_001024216;NM_001024215	5'UTR;5'UTR;TSS1500;1stExon					NA				NA
cg06748956	-0.0438426	0.00536225	-8.17616	4.50643e-16	21	2.53113e-13	37	1	3702204	1	3692064	F			NA	NA	LRRC47	NM_020710	Body	chr1:3703672-3703908	N_Shore			NA		1:3701769-3702418	Gene_Associated_Cell_type_specific	TRUE
cg06752482	-0.0517694	0.00678032	-7.63524	3.13331e-14	21	1.2404e-11	37	17	58499816	17	55854598	F			NA	NA	C17orf64	NM_181707	TSS200	chr17:58498711-58499332	S_Shore			TRUE				NA
cg06757796	-0.0320258	0.00383007	-8.36168	9.89143e-17	21	6.33663e-14	37	2	69309365	2	69162869	F			NA	NA	ANTXR1;ANTXR1;ANTXR1	NM_053034;NM_032208;NM_018153	Body;Body;Body					TRUE				NA
cg06758211	-0.0406197	0.00555777	-7.30863	3.56247e-13	21	1.11747e-10	37	6	30691914	6	30799893	F	rs2394395		NA	NA	TUBB	NM_178014	Body	chr6:30687941-30688213	S_Shelf			NA	6:30799539-30800046			NA
cg06758448	0.0346915	0.00478811	7.24534	5.64177e-13	21	1.70147e-10	37	2	192067742	2	191775987	R			NA	NA								TRUE				NA
cg06759314	-0.060344	0.0105481	-5.72086	1.17972e-08	21	1.22822e-06	37	2	102637447	2	102003879	R			NA	NA	IL1R2;IL1R2	NM_173343;NM_004633	Body;Body					TRUE		2:102636726-102637732	Unclassified	NA
cg06762457	-0.0860504	0.0107254	-8.02306	1.53831e-15	21	7.97836e-13	37	6	149806635	6	149848328	F			NA	NA	ZC3H12D	NM_207360	TSS1500					NA		6:149805583-149806902	Promoter_Associated	NA
cg06763375	0.0270007	0.00470676	5.73657	1.07658e-08	21	1.13423e-06	37	16	89025547	16	87553048	F	rs8043943		NA	NA	CBFA2T3	NM_005187	Body					NA	16:87552989-87553059			NA
cg06767187	0.0385115	0.00592261	6.50245	9.42359e-11	21	1.72079e-08	37	7	2640127	7	2606653	F	rs2969018		NA	NA	IQCE;IQCE	NM_001100390;NM_152558	Body;Body					NA	7:2606472-2606723			NA
cg06770735	-0.050914	0.0061593	-8.2662	2.16715e-16	21	1.31534e-13	37	1	11840031	1	11762618	F			NA	NA								NA		1:11840031-11840124	Unclassified_Cell_type_specific	NA
cg06770878	-0.0850302	0.011022	-7.71458	1.71031e-14	21	7.1501e-12	37	2	105372265	2	104738697	R			NA	NA								NA				NA
cg06772742	-0.0628504	0.00967608	-6.49545	9.86565e-11	21	1.79457e-08	37	1	177980492	1	176247115	R			NA	NA								TRUE				NA
cg06774445	0.045535	0.00548669	8.29919	1.65428e-16	21	1.02196e-13	37	1	36793290	1	36565877	F			NA	NA				chr1:36786500-36789402	S_Shelf			NA				TRUE
cg06779856	0.0544726	0.00843878	6.45503	1.28391e-10	21	2.26494e-08	37	11	33209645	11	33166221	R			NA	NA								TRUE				NA
cg06780308	-0.0499517	0.00864421	-5.77862	8.4187e-09	21	9.17858e-07	37	1	39265808	1	39038395	F			NA	NA				chr1:39269729-39270251	N_Shelf			NA				NA
cg06781608	-0.0855556	0.0106316	-8.04728	1.26856e-15	21	6.68677e-13	37	7	157361040	7	157053801	F			NA	NA	PTPRN2;PTPRN2;PTPRN2	NM_002847;NM_130842;NM_130843	Body;Body;Body	chr7:157361512-157361805	N_Shore			NA	7:157053695-157053802	7:157360891-157362762	Unclassified_Cell_type_specific	NA
cg06784824	0.0394018	0.00616859	6.38748	1.98753e-10	21	3.37127e-08	37	11	47376985	11	47333561	F	rs3197824		NA	NA	SPI1;SPI1	NM_003120;NM_001080547	Body;Body	chr11:47376651-47377236	Island			TRUE	11:47333095-47333914			NA
cg06787422	-0.0366216	0.00537391	-6.8147	1.16693e-11	21	2.64382e-09	37	15	63331851	15	61118904	R			NA	NA				chr15:63334233-63336063	N_Shelf			NA		15:63331733-63331880	Unclassified_Cell_type_specific	NA
cg06787633	0.0401902	0.00650407	6.17925	7.44155e-10	21	1.08436e-07	37	12	117486878	12	115971261	F			NA	NA	TESC;TESC;TESC	NR_031766;NM_017899;NM_001168325	Body;Body;Body	chr12:117484305-117484627	S_Shelf			NA				NA
cg06791867	0.0312921	0.0055146	5.6744	1.54398e-08	21	1.55407e-06	37	11	44880944	11	44837520	R			NA	TRUE	TSPAN18	NM_130783	5'UTR					NA				NA
cg06793728	-0.0520194	0.00934259	-5.56798	2.83811e-08	21	2.66887e-06	37	12	54942853	12	53229120	F	rs7134688		NA	NA	PDE1B	NM_000924	TSS1500				CDMR	NA		12:54942728-54944326	Promoter_Associated_Cell_type_specific	TRUE
cg06796779	0.0450319	0.00802148	5.61392	2.18509e-08	21	2.1172e-06	37	3	128204927	3	129687617	R			NA	NA	GATA2;GATA2;GATA2	NM_001145661;NM_032638;NM_001145662	Body;Body;Body	chr3:128205495-128212274	N_Shore			TRUE	3:129687477-129687618			NA
cg06805925	-0.0852561	0.0121411	-7.02213	2.77119e-12	21	7.17885e-10	37	17	16233044	17	16173769	F			NA	NA								TRUE				NA
cg06812840	-0.0355565	0.00603179	-5.89486	4.22941e-09	21	5.01969e-07	37	17	7492524	17	7433248	R			NA	NA	SOX15	NM_006942	1stExon	chr17:7492314-7492945	Island			NA	17:7432995-7434079	17:7491270-7493719	Unclassified	NA
cg06818582	-0.0525158	0.00892024	-5.88726	4.42589e-09	21	5.21713e-07	37	15	67286903	15	65073957	R			NA	NA								TRUE				NA
cg06823060	0.0511968	0.00638336	8.02035	1.57175e-15	21	8.12599e-13	37	16	81616874	16	80174375	R			NA	NA	CMIP;CMIP	NM_030629;NM_198390	Body;Body					TRUE		16:81616849-81616975	Unclassified_Cell_type_specific	NA
cg06825661	-0.0717521	0.00679587	-10.5582	1.49987e-25	21	4.18022e-22	37	18	13260398	18	13250398	R			NA	NA	C18orf1;C18orf1	NM_181482;NM_181481	5'UTR;5'UTR	chr18:13262329-13263271	N_Shore			NA		18:13260396-13260638	Unclassified_Cell_type_specific	NA
cg06829788	-0.0831543	0.0105136	-7.90923	3.77965e-15	21	1.79699e-12	37	1	228581405	1	226648028	F	rs74144619		NA	NA	TRIM11	NM_145214	3'UTR	chr1:228582428-228582894	N_Shore			TRUE		1:228581024-228581673	Unclassified_Cell_type_specific	TRUE
cg06832820	-0.0442046	0.00744109	-5.94061	3.21438e-09	21	3.93137e-07	37	11	64543849	11	64300425	R			NA	NA	SF1;SF1;SF1;SF1	NM_201995;NM_201998;NM_201997;NM_004630	Body;Body;3'UTR;Body	chr11:64545666-64546684	N_Shore			NA				NA
cg06832898	0.0525085	0.00712187	7.37285	2.22611e-13	21	7.30905e-11	37	16	89033785	16	87561286	R			NA	NA	CBFA2T3	NM_005187	Body	chr16:89033529-89033786	Island			NA	16:87561043-87561848	16:89033716-89033956	Unclassified_Cell_type_specific	NA
cg06834916	-0.0664975	0.00813455	-8.1747	4.55992e-16	21	2.55349e-13	37	5	95610	5	148610	F			NA	NA				chr5:92007-92438	S_Shelf		CDMR	NA				NA
cg06838581	-0.0696997	0.00902792	-7.72047	1.63482e-14	21	6.87003e-12	37	7	2578128	7	2544654	R			NA	NA	C7orf27	NM_152743	Body	chr7:2578020-2578366	Island			NA	7:2544561-2545293			NA
cg06839398	0.0474509	0.00805638	5.88985	4.35783e-09	21	5.14691e-07	37	X	39949008	X	39833952	R			NA	NA	BCOR;BCOR;BCOR;BCOR	NM_001123384;NM_017745;NM_001123385;NM_001123383	5'UTR;5'UTR;5'UTR;5'UTR	chrX:39949372-39949976	N_Shore		RDMR	NA				NA
cg06840154	-0.0543838	0.00700095	-7.76806	1.13361e-14	21	4.93484e-12	37	1	26149754	1	26022341	R		rs75514189	NA	NA	FAM54B;FAM54B;FAM54B;LOC646471;FAM54B	NM_001099626;NM_001099627;NM_019557;NR_024498;NM_001099625	Body;Body;Body;Body;Body	chr1:26146122-26147349	S_Shelf			NA				NA
cg06842913	-0.0351828	0.00517103	-6.80382	1.25699e-11	21	2.81819e-09	37	7	72740762	7	72378698	F	rs72089582		NA	NA	TRIM50;FKBP6	NM_178125;NM_001135211	5'UTR;TSS1500	chr7:72741804-72742710	N_Shore			NA				NA
cg06850526	-0.047386	0.00875242	-5.41405	6.71882e-08	21	5.64791e-06	37	17	79269886	17	76884481	R			NA	TRUE	SLC38A10;SLC38A10	NM_138570;NM_001037984	TSS1500;TSS1500	chr17:79268367-79269467	S_Shore			NA		17:79268946-79270216	Promoter_Associated	NA
cg06852240	-0.0572708	0.00807102	-7.09586	1.64646e-12	21	4.51611e-10	37	16	85520182	16	84077683	R		rs76580397	NA	NA				chr16:85519109-85519357	S_Shore			NA	16:84077447-84077949			NA
cg06855286	-0.079637	0.0130049	-6.12362	1.05161e-09	21	1.4799e-07	37	6	31010597	6	31118576	F			NA	NA								NA		6:31010204-31011149	Unclassified	TRUE
cg06856687	-0.0533915	0.00997647	-5.35175	9.46283e-08	21	7.59138e-06	37	20	44934509	20	44367916	F			NA	NA				chr20:44935932-44937310	N_Shore		RDMR	NA				NA
cg06860998	-0.0651426	0.0121313	-5.36981	8.5715e-08	21	6.96497e-06	37	4	4398094	4	4448995	F			NA	NA	D4S234E;D4S234E	NM_014392;NM_001040101	Body;Body					TRUE	4:4448843-4449188	4:4397170-4398519	Unclassified_Cell_type_specific	NA
cg06862165	-0.066161	0.0114336	-5.78655	8.03602e-09	21	8.81287e-07	37	16	12434580	16	12342081	F			NA	NA	SNX29	NM_001080530	Body					TRUE		16:12434157-12435027	Unclassified	TRUE
cg06864079	-0.0332553	0.00508541	-6.53936	7.39675e-11	21	1.3871e-08	37	14	23352029	14	22421869	F			NA	NA	REM2	NM_173527	TSS1500	chr14:23355738-23356402	N_Shelf			TRUE				TRUE
cg06865845	-0.0356011	0.00582891	-6.10768	1.16057e-09	21	1.61126e-07	37	17	72608711	17	70120306	R			NA	NA	CD300E	NM_181449	3'UTR					NA				NA
cg06868481	-0.0372585	0.00549672	-6.77832	1.49542e-11	21	3.29636e-09	37	1	29192086	1	29064673	F			NA	NA				chr1:29189307-29189952	S_Shelf			NA				NA
cg06872138	-0.0674306	0.0105079	-6.41714	1.64141e-10	21	2.84387e-08	37	5	137875267	5	137903166	R			NA	NA	ETF1	NM_004730	Body	chr5:137878264-137879425	N_Shelf			NA				NA
cg06872770	-0.0467868	0.00481551	-9.71586	6.00886e-22	21	9.13475e-19	37	1	3688128	1	3677988	F			NA	NA	LOC388588;CCDC27	NM_001163724;NM_152492	TSS1500;3'UTR	chr1:3688553-3689684	N_Shore			NA				NA
cg06893379	0.0650281	0.0107251	6.06318	1.52618e-09	21	2.05646e-07	37	5	127146516	5	127174415	R		rs35943149	NA	NA								TRUE				NA
cg06895124	0.0470494	0.00565973	8.31302	1.47675e-16	21	9.20496e-14	37	8	141588750	8	141657932	R			NA	NA	EIF2C2;EIF2C2	NM_012154;NM_001164623	Body;Body					NA	8:141657655-141658126			NA
cg06897661	0.0563487	0.00752799	7.48522	9.68815e-14	21	3.46263e-11	37	16	50322074	16	48879575	F			NA	NA	ADCY7;ADCY7	NM_001114;NM_001114	5'UTR;1stExon					NA				NA
cg06898830	-0.0405021	0.0068748	-5.89138	4.31829e-09	21	5.10643e-07	37	1	86861147	1	86633735	F			NA	NA	ODF2L;ODF2L	NM_020729;NM_001007022	5'UTR;5'UTR	chr1:86861566-86862083	N_Shore			NA	1:86633735-86633821			NA
cg06907680	-0.0690131	0.00925441	-7.45732	1.19235e-13	21	4.17795e-11	37	14	91580129	14	90649882	F			NA	NA	C14orf159;C14orf159;C14orf159;C14orf159;C14orf159	NM_001102368;NM_024952;NM_001102369;NM_001102366;NM_001102367	TSS1500;TSS1500;TSS1500;TSS1500;TSS1500					NA				NA
cg06909689	-0.0266237	0.00497954	-5.34661	9.73245e-08	21	7.78833e-06	37	22	46266303	22	44644967	F	rs136051		NA	NA				chr22:46262065-46263747	S_Shelf			NA				NA
cg06911238	-0.124191	0.0110941	-11.1943	1.89186e-28	21	7.39882e-25	37	1	46859671	1	46632258	R			NA	NA	FAAH	NM_001441	TSS1500	chr1:46859724-46860291	N_Shore			NA	1:46632258-46632992			TRUE
cg06912939	-0.0428498	0.0048404	-8.85253	1.53928e-18	21	1.34257e-15	37	7	128852939	7	128640175	R			NA	NA	SMO	NM_005631	3'UTR					NA				NA
cg06913600	-0.0522308	0.00679958	-7.68147	2.20349e-14	21	8.94959e-12	37	2	43020682	2	42874186	F			NA	NA	HAAO	NM_012205	TSS1500	chr2:43019665-43020509	S_Shore			NA	2:42873170-42874189	2:43020634-43020928	Unclassified	TRUE
cg06928741	-0.0706269	0.01046	-6.75209	1.78689e-11	21	3.87545e-09	37	6	31691430	6	31799409	F			NA	NA	C6orf25;C6orf25;C6orf25;C6orf25;C6orf25;C6orf25	NM_138274;NM_138273;NM_138275;NM_138272;NM_025260;NM_138277	Body;Body;Body;Body;Body;Body	chr6:31691425-31691718	Island			NA	6:31799014-31799936			NA
cg06929583	-0.0610324	0.00908134	-6.72064	2.21039e-11	21	4.71176e-09	37	10	88172435	10	88162415	R			NA	NA								TRUE				NA
cg06930757	0.070281	0.00794911	8.84137	1.69609e-18	21	1.46355e-15	37	19	51216389	19	55908201	F			NA	NA	SHANK1	NM_016148	Body	chr19:51220054-51220298	N_Shelf			NA		19:51216211-51216400	Unclassified_Cell_type_specific	NA
cg06933697	0.042613	0.00761658	5.59476	2.43739e-08	21	2.32953e-06	37	16	15238104	16	15145605	R			NA	NA								NA	16:15145219-15146112			NA
cg06933824	0.0708229	0.0115715	6.12047	1.07232e-09	21	1.50687e-07	37	5	172110579	5	172043184	R			NA	NA	NEURL1B	NM_001142651	Body	chr5:172110282-172111166	Island			TRUE	5:172042784-172044071	5:172110118-172111737	Unclassified_Cell_type_specific	NA
cg06937409	-0.0314568	0.0048537	-6.48099	1.08424e-10	21	1.94885e-08	37	14	91281948	14	90351701	R			NA	NA	TTC7B	NM_001010854	Body	chr14:91282227-91282757	N_Shore		RDMR	NA				NA
cg06948937	-0.030828	0.00526289	-5.85761	5.28058e-09	21	6.09716e-07	37	1	205473404	1	203740027	R			NA	TRUE	CDK18;CDK18;CDK18	NM_212502;NM_212503;NM_002596	TSS1500;TSS1500;TSS1500	chr1:205473877-205474109	N_Shore			NA		1:205473227-205474800	Unclassified_Cell_type_specific	TRUE
cg06951112	-0.0476398	0.00703051	-6.77615	1.51765e-11	21	3.34081e-09	37	1	11593927	1	11516514	R			NA	NA	PTCHD2	NM_020780	Body	chr1:11596382-11596622	N_Shelf			NA				NA
cg06951627	-0.091258	0.0111055	-8.21736	3.22667e-16	21	1.87847e-13	37	6	26196580	6	26304559	R			NA	NA				chr6:26197070-26197537	N_Shore			NA	6:26304542-26304774			NA
cg06959142	0.0391912	0.0066329	5.9086	3.89563e-09	21	4.67155e-07	37	1	91182731	1	90955319	R			NA	NA	BARHL2	NM_020063	1stExon	chr1:91182509-91182857	Island			NA	1:90954500-90955393			NA
cg06961278	-0.0509414	0.00896936	-5.67949	1.49929e-08	21	1.51601e-06	37	2	113914442	2	113630913	F			NA	NA				chr2:113914681-113915396	N_Shore			NA		2:113913893-113915678	Unclassified_Cell_type_specific	NA
cg06963053	0.00894059	0.00164131	5.44724	5.58998e-08	21	4.80392e-06	37	2	182545533	2	182253778	F			NA	NA	NEUROD1	NM_002500	TSS200	chr2:182547873-182549177	N_Shelf			TRUE	2:182253454-182254881			NA
cg06965195	0.0795965	0.0143585	5.54352	3.25935e-08	21	3.01242e-06	37	1	4390452	1	4290312	F			NA	NA								NA		1:4390236-4390494	Unclassified_Cell_type_specific	NA
cg06974672	-0.0387184	0.00657368	-5.88992	4.3561e-09	21	5.14612e-07	37	2	129397288	2	129113758	R			NA	NA								TRUE				NA
cg06976521	0.0346052	0.00564282	6.1326	9.94735e-10	21	1.40763e-07	37	22	29729206	22	28059206	R			NA	NA	SNORD125;AP1B1;AP1B1;AP1B1	NR_003686;NM_001166019;NM_001127;NM_145730	Body;Body;Body;Body					NA				NA
cg06981033	-0.036516	0.00462232	-7.89992	4.06571e-15	21	1.92169e-12	37	16	85622205	16	84179706	F			NA	NA								TRUE	16:84179617-84179823			NA
cg06986734	-0.0427021	0.00648768	-6.58203	5.58185e-11	21	1.07247e-08	37	8	128902684	8	128971866	F	rs16902453		NA	NA	PVT1	NR_003367	Body					TRUE		8:128902161-128902947	Promoter_Associated	NA
cg06991974	-0.0426075	0.00781528	-5.45182	5.44949e-08	21	4.69649e-06	37	1	2984218	1	2974078	R			NA	NA	FLJ42875;FLJ42875	NR_024371;NR_015440	Body;Body	chr1:2983925-2987962	Island			NA	1:2973786-2977805			NA
cg06992846	0.0693394	0.0107172	6.46992	1.1654e-10	21	2.0755e-08	37	8	126448837	8	126518019	R			NA	NA	TRIB1	NM_025195	3'UTR				CDMR	NA		8:126448830-126449015	NonGene_Associated	NA
cg06998765	-0.0930887	0.0105748	-8.80286	2.36886e-18	21	2.00834e-15	37	14	75389618	14	74459371	F			NA	NA	RPS6KL1	NM_031464	TSS1500	chr14:75389712-75390133	N_Shore			NA		14:75389209-75390361	Promoter_Associated	NA
cg07012687	0.0528069	0.00931458	5.66928	1.59029e-08	21	1.5967e-06	37	17	80195180	17	77788469	F			NA	NA	SLC16A3;SLC16A3;SLC16A3	NM_004207;NM_001042423;NM_001042422	Body;Body;Body	chr17:80195043-80195866	Island			TRUE	17:77788333-77789155	17:80193914-80195458	Promoter_Associated	NA
cg07014308	-0.098648	0.0124148	-7.94597	2.83125e-15	21	1.38828e-12	37	6	31691597	6	31799576	F	rs34547016		NA	NA	C6orf25;C6orf25;C6orf25;C6orf25;C6orf25;C6orf25	NM_138274;NM_138273;NM_138275;NM_138272;NM_025260;NM_138277	Body;Body;Body;Body;Body;Body	chr6:31691425-31691718	Island			NA	6:31799014-31799936			NA
cg07015079	-0.0555286	0.00913687	-6.07743	1.39837e-09	21	1.9006e-07	37	1	145549441	1	144260798	R			NA	TRUE	ANKRD35	NM_144698	Body					TRUE		1:145548615-145549837	Unclassified	NA
cg07019303	-0.0410795	0.00599059	-6.85734	8.71194e-12	21	2.03313e-09	37	12	11859760	12	11751027	F			NA	NA	ETV6	NM_001987	Body					TRUE				NA
cg07020967	-0.0677729	0.0083956	-8.07243	1.03779e-15	21	5.5488e-13	37	12	44410498	12	42696765	F		rs78494253	NA	NA	TMEM117	NM_032256	Body					TRUE				NA
cg07029411	-0.0598293	0.00653667	-9.15287	1.08255e-19	21	1.11224e-16	37	17	12704978	17	12645703	F			NA	NA	RICH2	NM_014859	Body					TRUE				NA
cg07037725	-0.0441997	0.00769081	-5.74708	1.01261e-08	21	1.07477e-06	37	5	141699580	5	141679764	F			NA	NA	SPRY4;SPRY4	NM_030964;NM_001127496	5'UTR;5'UTR					TRUE				NA
cg07037963	-0.0333576	0.00530074	-6.293	3.63612e-10	21	5.76251e-08	37	6	43265846	6	43373824	R			NA	NA	SLC22A7;SLC22A7	NM_153320;NM_006672	TSS200;TSS200			low-CpG:43373697-43374063		TRUE				NA
cg07039378	0.0542728	0.0098802	5.49309	4.32829e-08	21	3.8401e-06	37	7	73645723	7	73283659	F		rs73705356	NA	NA								NA	7:73283636-73283867	7:73645708-73645878	Gene_Associated_Cell_type_specific	NA
cg07045089	-0.0592482	0.00974338	-6.08087	1.3691e-09	21	1.86693e-07	37	1	3620218	1	3610078	R			NA	NA	TP73;TP73;TP73;TP73	NM_001126240;NM_005427;NM_001126242;NM_001126241	Body;Body;Body;Body	chr1:3623318-3623521	N_Shelf			NA		1:3619980-3620274	Unclassified_Cell_type_specific	TRUE
cg07046101	-0.0800265	0.0135939	-5.88695	4.43411e-09	21	5.22555e-07	37	20	43379501	20	42812915	F			NA	NA	KCNK15	NM_022358	3'UTR	chr20:43378668-43379438	S_Shore			NA		20:43379370-43379574	Unclassified_Cell_type_specific	TRUE
cg07050827	-0.0546536	0.00939495	-5.81734	6.70326e-09	21	7.51094e-07	37	2	228280252	2	227988496	F			NA	NA								TRUE				NA
cg07052568	-0.0324978	0.00586839	-5.53778	3.36686e-08	21	3.10114e-06	37	19	13116804	19	12977804	F			NA	NA	NFIX	NM_002501	Body	chr19:13112170-13112809	S_Shelf			NA				NA
cg07054292	-0.0582649	0.00978067	-5.95714	2.90953e-09	21	3.61417e-07	37	2	127963330	2	127679800	F			NA	NA	CYP27C1;CYP27C1	NM_001001665;NM_001001665	1stExon;5'UTR					TRUE	2:127679532-127680037			NA
cg07056644	0.0274335	0.00508302	5.39709	7.37785e-08	21	6.12126e-06	37	16	86546785	16	85104286	R			NA	NA	FOXF1	NM_001451	3'UTR	chr16:86541430-86545228	S_Shore		RDMR	NA	16:85103861-85104364	16:86546424-86546973	Unclassified_Cell_type_specific	NA
cg07060864	-0.0413278	0.00624099	-6.62201	4.28095e-11	21	8.45292e-09	37	16	89061522	16	87589023	F			NA	NA								NA	16:87588905-87589225	16:89061368-89062110	Unclassified_Cell_type_specific	NA
cg07067710	-0.0630967	0.00695456	-9.07271	2.216e-19	21	2.17981e-16	37	11	115631452	11	115136662	R			NA	NA				chr11:115630398-115631117	S_Shore			NA				NA
cg07069844	0.0328456	0.0052241	6.28733	3.76945e-10	21	5.94661e-08	37	19	1617027	19	1568027	F	rs75418372		NA	NA	TCF3;TCF3	NM_003200;NM_001136139	Body;Body	chr19:1615202-1615812	S_Shore			NA		19:1616951-1617245	Gene_Associated_Cell_type_specific	NA
cg07071615	-0.0400006	0.00673468	-5.93949	3.23613e-09	21	3.94905e-07	37	14	106214478	14	105285523	F	rs2013607		NA	NA								NA				TRUE
cg07072391	-0.0278664	0.004569	-6.09901	1.22433e-09	21	1.69011e-07	37	2	238418720	2	238083459	F			NA	NA	MLPH;MLPH	NM_001042467;NM_024101	Body;Body					NA				NA
cg07081759	0.059094	0.00644625	9.16718	9.5196e-20	21	9.86434e-17	37	10	126330905	10	126320895	F			NA	NA	FAM53B	NM_014661	Body					NA	10:126320835-126320925	10:126330522-126330924	Promoter_Associated	NA
cg07091481	-0.0454455	0.00821564	-5.53158	3.48659e-08	21	3.19142e-06	37	10	82169149	10	82159129	F			NA	NA	C10orf58	NM_032333	5'UTR	chr10:82168064-82168917	S_Shore			NA		10:82169084-82169331	Unclassified_Cell_type_specific	TRUE
cg07092805	0.0449621	0.00608442	7.3897	1.96646e-13	21	6.54965e-11	37	13	21005388	13	19903388	R			NA	NA	CRYL1	NM_015974	Body					NA	13:19903166-19903456			NA
cg07093456	-0.0457344	0.00713997	-6.40541	1.77066e-10	21	3.03695e-08	37	10	118380177	10	118370167	F			NA	NA	PNLIPRP2	NM_005396	TSS1500					NA				NA
cg07093539	0.0528461	0.00751137	7.03549	2.52264e-12	21	6.59487e-10	37	17	79945199	17	77538488	R			NA	NA	ASPSCR1	NM_024083	Body	chr17:79944613-79945337	Island			NA	17:77537903-77538557			NA
cg07095530	0.024614	0.00417505	5.89548	4.21373e-09	21	5.00597e-07	37	7	100859728	7	100646448	R			NA	NA	ZNHIT1;PLOD3	NM_006349;NM_001084	TSS1500;Body	chr7:100860297-100861029	N_Shore			NA	7:100646181-100646478	7:100859193-100859772	Unclassified_Cell_type_specific	NA
cg07101980	-0.0321776	0.00581278	-5.53567	3.40718e-08	21	3.13293e-06	37	11	77780019	11	77457667	R			NA	NA	NDUFC2	NM_004549	3'UTR					NA				NA
cg07104557	-0.0593651	0.00983638	-6.03526	1.81067e-09	21	2.38091e-07	37	7	1036653	7	1003179	F	rs77395207		NA	NA	C7orf50;C7orf50;C7orf50	NM_032350;NM_001134395;NM_001134396	3'UTR;3'UTR;3'UTR	chr7:1039874-1040096	N_Shelf			NA	7:1002737-1004102			NA
cg07109332	-0.0546797	0.00794038	-6.88628	7.13746e-12	21	1.69755e-09	37	1	22962640	1	22835227	F	rs2986658		NA	NA	C1QA	NM_015991	TSS1500					NA				NA
cg07113006	-0.0611273	0.0107822	-5.66929	1.5902e-08	21	1.5967e-06	37	1	45097282	1	44869869	R		rs61598786	NA	NA	RNF220	NM_018150	Body	chr1:45097281-45098049	Island			NA				NA
cg07115767	-0.046331	0.00741684	-6.24673	4.87296e-10	21	7.43124e-08	37	7	19146255	7	19112780	F	rs2857560		NA	NA				chr7:19145872-19146256	Island			TRUE	7:19112398-19112872			NA
cg07117311	-0.0400146	0.0050961	-7.85199	5.91298e-15	21	2.71937e-12	37	16	67966314	16	66523815	R			NA	NA	CTRL	NM_001907	TSS1500	chr16:67969290-67970418	N_Shelf			NA		16:67965778-67966427	Gene_Associated_Cell_type_specific	NA
cg07121693	-0.0525029	0.00928871	-5.65234	1.7532e-08	21	1.74267e-06	37	10	44148437	10	43468443	R			NA	NA				chr10:44143856-44144698	S_Shelf			NA				NA
cg07123182	-0.0478534	0.00409907	-11.6742	9.76711e-31	21	4.78439e-27	37	11	2722391	11	2678967	F			NA	NA	KCNQ1OT1;KCNQ1;KCNQ1	NR_002728;NM_000218;NM_181798	TSS1500;Body;Body	chr11:2720410-2722087	S_Shore			NA				NA
cg07125635	-0.0553222	0.00801293	-6.90412	6.30983e-12	21	1.52009e-09	37	15	34356536	15	32143828	F			NA	NA	CHRM5	NM_012125	3'UTR					NA				NA
cg07126783	0.0498801	0.00772113	6.46021	1.24146e-10	21	2.19725e-08	37	17	78800767	17	76415362	R			NA	NA	RPTOR;RPTOR	NM_001163034;NM_020761	Body;Body	chr17:78798780-78799160	S_Shore			TRUE	17:76415349-76415409			TRUE
cg07131742	-0.0631487	0.00857291	-7.36607	2.33978e-13	21	7.65119e-11	37	11	66112880	11	65869456	F	rs79642305		NA	NA	B3GNT1;BRMS1;BRMS1	NM_006876;NM_001024957;NM_015399	3'UTR;TSS1500;TSS1500	chr11:66113970-66114258	N_Shore			NA		11:66111871-66113181	Promoter_Associated	NA
cg07132038	-0.0706769	0.00657549	-10.7485	2.11132e-26	21	6.60567e-23	37	7	151575677	7	151206610	R			NA	NA	PRKAG2	NM_016203	TSS1500	chr7:151572761-151575106	S_Shore			NA		7:151575506-151575802	Promoter_Associated_Cell_type_specific	NA
cg07134316	-0.0799825	0.0116491	-6.866	8.20794e-12	21	1.92663e-09	37	12	57488112	12	55774379	F			NA	NA	NAB2	NM_005967	Body					TRUE		12:57486290-57488226	Promoter_Associated	TRUE
cg07144984	-0.0775402	0.0133891	-5.79129	7.81503e-09	21	8.59969e-07	37	3	114864747	3	116347437	R			NA	NA	ZBTB20	NM_015642	5'UTR	chr3:114865436-114867124	N_Shore			NA				NA
cg07146984	-0.0847937	0.0102331	-8.28618	1.84035e-16	21	1.12971e-13	37	6	109706151	6	109812844	R			NA	NA				chr6:109702898-109704093	S_Shelf			NA				NA
cg07156097	0.0124814	0.0022824	5.46852	4.96535e-08	21	4.33472e-06	37	12	42720006	12	41006273	R			NA	NA	PPHLN1;PPHLN1;PPHLN1;PPHLN1;PPHLN1;PPHLN1;PPHLN1;PPHLN1;PPHLN1;PPHLN1;PPHLN1;PPHLN1;PPHLN1;PPHLN1;PPHLN1;ZCRB1;PPHLN1	NM_001143787;NM_016488;NM_201438;NM_201440;NM_201515;NM_201440;NM_201439;NM_001143789;NM_001143789;NM_001143788;NM_201438;NM_201439;NM_001143787;NM_001143788;NM_016488;NM_033114;NM_201515	5'UTR;5'UTR;1stExon;1stExon;5'UTR;5'UTR;5'UTR;1stExon;5'UTR;5'UTR;5'UTR;1stExon;1stExon;1stExon;1stExon;TSS200;1stExon	chr12:42719761-42720119	Island	high-CpG:41006213-41006278		NA	12:41005863-41006562	12:42719469-42721037	Promoter_Associated	TRUE
cg07158339	-0.06524	0.0111975	-5.82631	6.3571e-09	21	7.17276e-07	37	9	71650237	9	70840057	R			NA	TRUE	FXN;FXN;FXN	NM_000144;NM_001161706;NM_181425	TSS1500;TSS1500;TSS1500	chr9:71650646-71651176	N_Shore			NA				NA
cg07169660	-0.0654888	0.0120135	-5.45127	5.46592e-08	21	4.70815e-06	37	17	41467212	17	38822738	F			NA	NA	LOC100130581;LOC100130581	NR_027413;NR_027412	TSS1500;TSS1500					NA		17:41465504-41467373	NonGene_Associated	NA
cg07171893	-0.042162	0.00751326	-5.61168	2.21321e-08	21	2.13931e-06	37	8	144473450	8	144544593	R			NA	NA							CDMR	NA		8:144473431-144473973	Unclassified_Cell_type_specific	NA
cg07176692	-0.0644343	0.0106792	-6.03363	1.82877e-09	21	2.40146e-07	37	1	113500329	1	113301852	F	rs41283092	rs79527611	NA	NA	SLC16A1	NM_003051	TSS1500	chr1:113498366-113499312	S_Shore			NA		1:113500025-113500494	Promoter_Associated	TRUE
cg07178064	-0.0280107	0.00470756	-5.95015	3.03491e-09	21	3.74593e-07	37	1	161111994	1	159378618	R			NA	NA				chr1:161110859-161111107	S_Shore			NA				NA
cg07178877	-0.0649512	0.0119533	-5.43376	6.02418e-08	21	5.13063e-06	37	13	114879659	13	113897761	F			NA	NA	RASA3	NM_007368	Body	chr13:114879041-114879530	S_Shore			NA	13:113897158-113897876			NA
cg07180646	-0.0586905	0.0100629	-5.83239	6.1325e-09	21	6.95985e-07	37	1	15481541	1	15354128	R			NA	NA	TMEM51;TMEM51;TMEM51;TMEM51	NM_001136218;NM_018022;NM_001136216;NM_001136217	5'UTR;5'UTR;5'UTR;5'UTR	chr1:15479219-15481471	S_Shore			NA		1:15480736-15481597	Unclassified	NA
cg07184578	0.0503668	0.00753233	6.68676	2.77667e-11	21	5.74953e-09	37	6	99291343	6	99398064	F	rs9492479		NA	NA				chr6:99291327-99291737	Island			TRUE		6:99291281-99291595	Unclassified_Cell_type_specific	NA
cg07184986	-0.0366558	0.00533358	-6.87265	7.84086e-12	21	1.84942e-09	37	5	159714788	5	159647366	R			NA	NA	CCNJL	NM_024565	Body					TRUE				NA
cg07188665	-0.0411387	0.00736067	-5.58899	2.51879e-08	21	2.39694e-06	37	16	67200492	16	65757993	R			NA	NA	HSF4;HSF4	NM_001040667;NM_001538	Body;Body	chr16:67196792-67199988	S_Shore		RDMR	NA				NA
cg07195622	0.0142621	0.00254913	5.59488	2.43579e-08	21	2.32869e-06	37	16	2803408	16	2743409	F			NA	TRUE	SRRM2;LOC100128788	NM_016333;NR_027275	5'UTR;TSS1500	chr16:2801913-2803409	Island			NA	16:2741915-2743434			NA
cg07201754	-0.0600647	0.00611931	-9.81559	2.32496e-22	21	3.77086e-19	37	1	39491318	1	39263905	F		rs71642670	NA	NA	NDUFS5	NM_004552	TSS1500					NA				NA
cg07203271	-0.0352893	0.00520959	-6.7739	1.54103e-11	21	3.38693e-09	37	1	53926112	1	53698700	R			NA	NA	DMRTB1	NM_033067	Body	chr1:53925191-53926228	Island			NA	1:53698496-53698816			NA
cg07212940	0.0884304	0.0153189	5.77265	8.71909e-09	21	9.45718e-07	37	3	62304165	3	62279205	R			NA	NA	C3orf14	NM_020685	TSS1500	chr3:62304514-62304780	N_Shore			NA	3:62279185-62279336			NA
cg07217350	-0.0421659	0.00684752	-6.15783	8.50437e-10	21	1.22125e-07	37	5	162934022	5	162866600	F			NA	NA	MAT2B;MAT2B	NM_013283;NM_182796	Body;Body	chr5:162932454-162932946	S_Shore		RDMR	NA		5:162933917-162934135	Promoter_Associated	NA
cg07218081	-0.0442145	0.00587183	-7.52994	6.93484e-14	21	2.55582e-11	37	3	45066714	3	45041718	R			NA	NA	CLEC3B	NM_003278	TSS1500					NA		3:45066678-45066735	Unclassified_Cell_type_specific	NA
cg07220939	0.0524528	0.00882264	5.94525	3.1259e-09	21	3.84064e-07	37	11	64358617	11	64115193	F		rs79768170	NA	TRUE	SLC22A12;SLC22A12;SLC22A12;SLC22A12	NM_153378;NM_153378;NM_144585;NM_144585	1stExon;5'UTR;1stExon;5'UTR					NA		11:64358599-64358733	Unclassified_Cell_type_specific	NA
cg07233483	-0.0409649	0.0059843	-6.8454	9.45669e-12	21	2.19086e-09	37	5	153798651	5	153778844	F		rs73804459	NA	NA	GALNT10;GALNT10	NM_017540;NM_198321	3'UTR;3'UTR					TRUE				NA
cg07235805	-0.0522407	0.00946082	-5.52179	3.68417e-08	21	3.34826e-06	37	18	78004237	18	76105228	F			NA	NA	PARD6G	NM_032510	Body	chr18:78004028-78005438	Island		DMR	NA	18:76105067-76106657			NA
cg07240689	0.0366353	0.00571788	6.40716	1.75076e-10	21	3.00967e-08	37	10	105205887	10	105195877	F	rs1139294		NA	NA	PDCD11	NM_014976	3'UTR					NA				TRUE
cg07248223	0.064263	0.0103658	6.19954	6.55495e-10	21	9.67969e-08	37	17	38717275	17	35970801	F			NA	NA	CCR7	NM_001838	Body					NA	17:35970726-35970833	17:38715911-38717621	Promoter_Associated	NA
cg07251887	-0.0375205	0.00673336	-5.57233	2.76892e-08	21	2.61038e-06	37	17	73641809	17	71153404	R			NA	NA	LOC100130933;RECQL5	NM_001162997;NM_004259	TSS1500;Body					NA				TRUE
cg07253125	-0.0767435	0.00991253	-7.74207	1.38487e-14	21	5.92231e-12	37	17	1163846	17	1110596	R		rs78258959	NA	NA				chr17:1163341-1163773	S_Shore			NA		17:1163258-1163932	Unclassified_Cell_type_specific	NA
cg07258300	-0.0697268	0.0110561	-6.30661	3.3348e-10	21	5.32501e-08	37	2	127963590	2	127680060	F			NA	NA	CYP27C1	NM_001001665	TSS1500					NA				NA
cg07261940	-0.0403398	0.0061319	-6.57869	5.7066e-11	21	1.0947e-08	37	17	79963012	17	77556301	R		rs59513476	NA	NA	ASPSCR1	NM_024083	Body	chr17:79961577-79961857	S_Shore			NA	17:77556175-77556573			NA
cg07262247	-0.203611	0.00781203	-26.0638	2.11668e-133	21	1.02648e-127	37	5	131593730	5	131621629	F			NA	NA	PDLIM4;PDLIM4	NM_003687;NM_001131027	Body;Body	chr5:131593039-131593813	Island			NA	5:131620939-131621630			TRUE
cg07262873	-0.0440929	0.00824717	-5.34642	9.7422e-08	21	7.79357e-06	37	5	54987767	5	55023524	R			NA	NA	SLC38A9	NM_173514	Body					TRUE		5:54987495-54988178	Unclassified	NA
cg07263393	0.0434035	0.00786477	5.51872	3.7484e-08	21	3.39845e-06	37	3	128205274	3	129687964	F			NA	NA	GATA2;GATA2;GATA2	NM_001145661;NM_032638;NM_001145662	Body;Body;Body	chr3:128205495-128212274	N_Shore		RDMR	TRUE	3:129687779-129687989			NA
cg07264586	-0.129131	0.0150399	-8.58586	1.51804e-17	21	1.10702e-14	37	8	94871988	8	94941164	F			NA	NA								NA				NA
cg07276118	-0.0531971	0.00557314	-9.54527	2.98694e-21	21	3.93618e-18	37	9	140331582	9	139451403	F			NA	NA	ENTPD8;ENTPD8	NM_198585;NM_001033113	Body;Body	chr9:140332887-140333140	N_Shore			NA				NA
cg07290269	-0.0475247	0.0075953	-6.25711	4.56384e-10	21	7.02834e-08	37	12	31479853	12	31371120	R	rs11051388		NA	NA	FAM60A;FAM60A;FAM60A	NM_021238;NM_001135812;NM_001135811	TSS1500;TSS1500;TSS1500	chr12:31476717-31479466	S_Shore		RDMR	NA				NA
cg07291349	-0.0512226	0.00955021	-5.36351	8.87289e-08	21	7.18226e-06	37	4	40964962	4	40659719	F			NA	NA	APBB2;APBB2;APBB2	NM_004307;NM_001166050;NM_173075	Body;Body;Body					TRUE				NA
cg07294323	-0.0440097	0.00475578	-9.25394	4.3507e-20	21	4.77345e-17	37	16	73083327	16	71640828	F			NA	NA	ZFHX3;ZFHX3	NM_001164766;NM_006885	5'UTR;TSS1500	chr16:73081590-73082565	S_Shore		RDMR	NA				NA
cg07297068	-0.048923	0.0070691	-6.92069	5.62567e-12	21	1.36818e-09	37	8	6691691	8	6679101	R			NA	NA	XKR5	NM_207411	Body	chr8:6691833-6693135	N_Shore			NA	8:6679059-6679130			NA
cg07303548	-0.0516092	0.00865852	-5.96052	2.85089e-09	21	3.54859e-07	37	11	67231878	11	66988454	R			NA	NA	TMEM134;TMEM134;TMEM134	NM_025124;NM_001078651;NM_001078650	3'UTR;3'UTR;3'UTR	chr11:67232298-67232558	N_Shore			NA	11:66988454-66989088	11:67231818-67232749	Promoter_Associated	NA
cg07308384	-0.0979638	0.0159512	-6.14148	9.41397e-10	21	1.34352e-07	37	6	114697971	6	114804664	R			NA	NA								TRUE				NA
cg07310671	-0.0849088	0.0133605	-6.35519	2.44561e-10	21	4.04087e-08	37	16	85253980	16	83811481	R			NA	NA								NA	16:83811481-83811523			TRUE
cg07312880	-0.0356629	0.00641538	-5.55896	2.98688e-08	21	2.78983e-06	37	2	172430789	2	172139035	R			NA	NA								NA	2:172138969-172139075	2:172430274-172431222	Unclassified	NA
cg07313504	-0.0223352	0.00365874	-6.10462	1.1827e-09	21	1.63935e-07	37	2	208995664	2	208703909	R			NA	NA	CRYGC	NM_020989	TSS1500					NA				NA
cg07320850	-0.0475482	0.00438035	-10.8549	6.96437e-27	21	2.36179e-23	37	15	45422371	15	43209663	F			NA	NA	DUOX1;DUOXA1;DUOX1	NM_175940;NM_144565;NM_017434	5'UTR;TSS1500;5'UTR	chr15:45421236-45422394	Island			NA		15:45421340-45422704	Unclassified	TRUE
cg07325820	0.0341356	0.00590871	5.77717	8.49094e-09	21	9.24902e-07	37	15	75643091	15	73430144	R			NA	NA	NEIL1	NM_024608	Body	chr15:75639595-75640743	S_Shelf			NA		15:75642203-75643154	Unclassified	NA
cg07326149	-0.0330759	0.00520106	-6.35946	2.37958e-10	21	3.95196e-08	37	15	82393236	15	80180291	F			NA	NA								TRUE				NA
cg07342108	-0.0299145	0.00510167	-5.86367	5.09393e-09	21	5.90696e-07	37	1	205343134	1	203609757	F			NA	NA								TRUE				NA
cg07344315	-0.0627181	0.011181	-5.60933	2.24316e-08	21	2.16696e-06	37	12	69054360	12	67340627	F		rs55862731	NA	NA	RAP1B;RAP1B	NM_001010942;NM_015646	3'UTR;3'UTR					NA				NA
cg07348300	-0.0306999	0.00552049	-5.56109	2.95108e-08	21	2.7603e-06	37	1	37949342	1	37721929	F			NA	NA	ZC3H12A	NM_025079	3'UTR					NA				NA
cg07348481	-0.0535941	0.00713227	-7.51431	7.79631e-14	21	2.83844e-11	37	11	61355119	11	61111695	R			NA	NA				chr11:61355038-61355363	Island			TRUE	11:61111644-61111980	11:61354803-61356497	Unclassified	TRUE
cg07349815	-0.0573789	0.00638617	-8.98487	4.82689e-19	21	4.51891e-16	37	3	123751269	3	125233959	R			NA	NA				chr3:123751654-123753199	N_Shore		RDMR	NA				NA
cg07352158	-0.0251892	0.00420739	-5.9869	2.43032e-09	21	3.0861e-07	37	3	120170646	3	121653336	F			NA	NA	FSTL1	NM_007085	TSS1500	chr3:120169202-120170519	S_Shore			NA				TRUE
cg07357157	0.037131	0.00648554	5.72519	1.15039e-08	21	1.20259e-06	37	1	10690588	1	10613175	F			NA	NA	PEX14	NM_004565	3'UTR					NA	1:10613014-10613230			NA
cg07360028	-0.0606979	0.0103715	-5.85238	5.44712e-09	21	6.26559e-07	37	12	13364332	12	13255599	R			NA	NA	EMP1	NM_001423	5'UTR					TRUE				NA
cg07360805	-0.0626367	0.0116053	-5.39725	7.37115e-08	21	6.11675e-06	37	20	36148457	20	35581871	F	rs3795148		NA	NA	BLCAP;BLCAP;BLCAP;BLCAP;NNAT;NNAT;BLCAP	NM_001167821;NM_001167820;NM_001167822;NM_006698;NM_181689;NM_005386;NM_001167823	5'UTR;5'UTR;5'UTR;5'UTR;TSS1500;TSS1500;5'UTR	chr20:36148603-36150136	N_Shore			NA				TRUE
cg07364657	-0.0893579	0.0132879	-6.72476	2.14983e-11	21	4.60289e-09	37	8	97376970	8	97446146	F	rs2678332		NA	NA								TRUE				NA
cg07368857	-0.0886013	0.0109028	-8.12647	6.72815e-16	21	3.67433e-13	37	3	71276336	3	71359026	F			NA	NA	FOXP1;FOXP1	NM_032682;NM_001012505	5'UTR;5'UTR					NA	3:71358855-71359072	3:71275758-71276371	Promoter_Associated_Cell_type_specific	NA
cg07375256	0.0714074	0.00827439	8.62993	1.0446e-17	21	7.81757e-15	37	7	99222196	7	99060132	R			NA	NA	ZNF498	NM_145115	Body				CDMR	NA		7:99221207-99222704	Promoter_Associated_Cell_type_specific	NA
cg07388493	-0.0761799	0.0102101	-7.46124	1.15812e-13	21	4.06977e-11	37	1	39491459	1	39264046	R			NA	TRUE	NDUFS5	NM_004552	TSS1500					NA		1:39491427-39491508	Promoter_Associated_Cell_type_specific	NA
cg07392829	-0.0286747	0.00437596	-6.55278	6.77137e-11	21	1.28022e-08	37	21	31964616	21	30886487	F			NA	NA	KRTAP6-3	NM_181605	TSS200					NA				NA
cg07394446	-0.0269415	0.00494289	-5.45055	5.48784e-08	21	4.72451e-06	37	15	100881458	15	98698981	R			NA	NA	ADAMTS17	NM_139057	Body	chr15:100880957-100882438	Island			NA	15:98698481-98700076	15:100881040-100883031	Promoter_Associated	NA
cg07397616	-0.0608561	0.00818719	-7.43309	1.42722e-13	21	4.91568e-11	37	22	38035109	22	36365055	R			NA	NA	SH3BP1	NM_018957	TSS1500	chr22:38035350-38035928	N_Shore			NA				TRUE
cg07398661	-0.0726806	0.0109138	-6.65953	3.33273e-11	21	6.74822e-09	37	15	37111929	15	34899221	F	rs16964100		NA	NA	CSNK1A1P	NR_027320	TSS1500	chr15:37110361-37110778	S_Shore			NA				NA
cg07402310	-0.0558657	0.00941443	-5.93405	3.3439e-09	21	4.06421e-07	37	17	40424590	17	37678116	F			NA	NA	STAT5B	NM_012448	5'UTR	chr17:40427951-40429036	N_Shelf			NA		17:40424509-40425072	Unclassified_Cell_type_specific	NA
cg07409400	-0.0911451	0.00994678	-9.16328	9.85921e-20	21	1.01945e-16	37	X	118532412	X	118416440	R			NA	NA	SLC25A43	NM_145305	TSS1500	chrX:118533163-118533787	N_Shore			NA		X:118532037-118534007	Promoter_Associated	NA
cg07416733	-0.0469758	0.00599101	-7.84106	6.43853e-15	21	2.93454e-12	37	11	66834385	11	66590961	F			TRUE	NA	RHOD	NM_014578	Body					NA				NA
cg07417745	-0.0651027	0.00983802	-6.61746	4.41231e-11	21	8.69107e-09	37	2	228582488	2	228290732	R			NA	NA	SLC19A3	NM_025243	5'UTR	chr2:228582485-228582821	Island		DMR	NA	2:228290730-228291055			TRUE
cg07425171	0.0886865	0.0143742	6.16986	7.89069e-10	21	1.14158e-07	37	16	34442090	16	34299591	R			NA	NA				chr16:34441786-34442374	Island			NA	16:34299090-34300336			NA
cg07436562	-0.0778891	0.00655286	-11.8863	8.94905e-32	21	5.42478e-28	37	17	73750299	17	71261894	F			NA	NA	ITGB4;ITGB4;ITGB4	NM_001005731;NM_001005619;NM_000213	Body;Body;Body	chr17:73749618-73750178	S_Shore			NA		17:73748903-73750614	Promoter_Associated	NA
cg07437546	-0.0514994	0.00741387	-6.94636	4.70708e-12	21	1.16286e-09	37	6	91096062	6	91152783	F	rs72929828	rs76598886	NA	NA								TRUE				NA
cg07438412	0.0457219	0.00600128	7.61868	3.55262e-14	21	1.38603e-11	37	14	105852272	14	104923317	F		rs76498547	NA	NA	PACS2;PACS2	NM_015197;NM_001100913	Body;Body	chr14:105851751-105851987	S_Shore			NA				NA
cg07448742	-0.0340631	0.00578167	-5.89157	4.31338e-09	21	5.10187e-07	37	6	30657984	6	30765963	F			NA	NA	NRM	NM_007243	Body	chr6:30654392-30654934	S_Shelf			NA				NA
cg07449758	-0.0509594	0.00638997	-7.97491	2.25326e-15	21	1.13234e-12	37	6	31692300	6	31800279	F	rs55801825		NA	NA	C6orf25;C6orf25;C6orf25;C6orf25;C6orf25;C6orf25	NM_138274;NM_138273;NM_138275;NM_138272;NM_025260;NM_138277	Body;Body;Body;Body;Body;Body	chr6:31691425-31691718	S_Shore			NA				NA
cg07453911	-0.0429543	0.00628562	-6.83374	1.02441e-11	21	2.35555e-09	37	19	19645610	19	19506610	F	rs4808206		NA	NA	YJEFN3	NM_198537	Body	chr19:19648134-19649390	N_Shelf			NA		19:19645277-19645841	Unclassified_Cell_type_specific	NA
cg07461273	-0.0307778	0.00531963	-5.78569	8.07649e-09	21	8.84931e-07	37	7	99697172	7	99535108	R			NA	NA	MCM7;MCM7	NM_005916;NM_182776	Body;5'UTR	chr7:99698173-99699646	N_Shore			NA	7:99535108-99535457			NA
cg07466463	0.0782741	0.0100216	7.8105	8.16346e-15	21	3.67348e-12	37	8	141574207	8	141643389	F			NA	NA	EIF2C2;EIF2C2	NM_012154;NM_001164623	Body;Body					NA	8:141643342-141643404			NA
cg07466788	0.033624	0.00499591	6.73031	2.07067e-11	21	4.44519e-09	37	17	80194552	17	77787841	F	rs12941300		NA	NA	SLC16A3;SLC16A3;SLC16A3	NM_004207;NM_001042423;NM_001042422	Body;Body;Body	chr17:80194424-80194777	Island			NA	17:77787224-77788177	17:80193914-80195458	Promoter_Associated	TRUE
cg07468655	-0.0232165	0.00400684	-5.79423	7.68128e-09	21	8.4698e-07	37	12	53190954	12	51477221	F			NA	NA	KRT3	NM_057088	TSS1500					NA				NA
cg07470694	-0.0480847	0.00747581	-6.43204	1.49051e-10	21	2.601e-08	37	15	26109249	15	23660342	R			NA	NA	ATP10A	NM_024490	TSS1500	chr15:26107503-26108818	S_Shore			NA	15:23660292-23660355			NA
cg07471156	0.0498648	0.00868368	5.74236	1.04087e-08	21	1.10043e-06	37	8	145625605	8	145596413	R			NA	NA	CPSF1;MIR1234	NM_013291;NR_031600	Body;TSS200	chr8:145621585-145621891	S_Shelf			NA	8:145595791-145596429			NA
cg07471614	-0.0339516	0.0059454	-5.71056	1.25243e-08	21	1.29557e-06	37	8	125855152	8	125924333	F			NA	NA								TRUE				NA
cg07477034	0.0478218	0.00826002	5.78955	7.89546e-09	21	8.67441e-07	37	17	53341969	17	50696968	F			NA	NA	HLF	NM_002126	TSS1500	chr17:53342198-53343061	N_Shore			NA	17:50696658-50696983	17:53341444-53342760	Unclassified_Cell_type_specific	NA
cg07478501	-0.0381825	0.00550147	-6.94041	4.90571e-12	21	1.20762e-09	37	19	11305231	19	11166231	R			NA	NA	KANK2;KANK2;KANK2	NM_001136191;NM_015493;NM_015493	5'UTR;1stExon;5'UTR	chr19:11303697-11304609	S_Shore			NA		19:11305073-11305347	Unclassified_Cell_type_specific	NA
cg07485541	-0.0269082	0.00377247	-7.13277	1.26628e-12	21	3.55576e-10	37	11	61166051	11	60922627	F			NA	NA	TMEM216	NM_016499	3'UTR					NA				NA
[truncated: 4,079 more rows]
