# Supplementary material for: Epigenome-wide DNA methylation association study of CHIP provides insight into perturbed gene regulation
Source: Nat Commun. 2025 May 20;16:4678. doi: 10.1038/s41467-025-59333-w (PMC12092741; doi:10.1038/s41467-025-59333-w)
Supplement: Supplementary file 13 — Dataset 11 [file 41467_2025_59333_MOESM13_ESM.xlsx]

## Sheet: Supplementary Data 11
CpG	beta.chs	se.chs	p.chs	nCase.chs	N.chs	beta.aric	se.aric	p.aric	beta.jhs	se.jhs	p.jhs	nCase.jhs	all.TE.fixed	all.seTE.fixed	all.zval.fixed	all.pval.fixed	all.I2	all.Q	all.heterogeneity.p	FDR.fixed	Genome_Build	CHR	MAPINFO	Chromosome_36	Coordinate_36	Strand	Probe_SNPs	Probe_SNPs_10	Random_Loci	Methyl27_Loci	UCSC_RefGene_Name	UCSC_RefGene_Accession	UCSC_RefGene_Group	UCSC_CpG_Islands_Name	Relation_to_UCSC_CpG_Island	Phantom	DMR	Enhancer	HMM_Island	Regulatory_Feature_Name	Regulatory_Feature_Group	DHS
cg23014425	-0.024058	0.0041884	2.48e-08	53	446	-0.0261938	0.00150444	7.15e-63	-0.0214193	0.00210622	1.26e-23	63	-0.0243809	0.00145468	-16.7603	4.76e-63	0.314443	-0.0243809	0.00145468	2.12e-57	37	17	46648525	17	44003524	F			NA	NA	HOXB3	NM_002146	5'UTR					NA	17:44003491-44003615			NA
cg04800503	-0.0474254	0.00734673	4.96e-10	53	446	-0.060767	0.00327215	1.41e-70	-0.0253864	0.00262979	1.66e-21	63	-0.0386806	0.0023977	-16.1324	1.51e-58	5.4e-11	-0.0386806	0.0023977	3.37e-53	37	17	46648533	17	44003532	F			NA	NA	HOXB3	NM_002146	5'UTR					NA	17:44003491-44003615			NA
cg25113462	-0.0302952	0.00420743	5.93e-12	53	446	-0.0647273	0.00372815	1.49e-62	-0.0181412	0.00208919	8.81e-18	63	-0.028371	0.00200884	-14.1231	2.74e-45	0	-0.028371	0.00200884	4.07e-40	37	2	239299293	2	238964032	F			NA	NA	TRAF3IP1;TRAF3IP1	NM_015650;NM_001139490	Body;Body					TRUE				NA
cg07727170	-0.0142739	0.00259797	9.04e-08	53	446	-0.0405307	0.00201689	3.33e-81	-0.00954429	0.00168049	1.58e-08	63	-0.0197091	0.00140308	-14.047	8.04e-45	0	-0.0197091	0.00140308	8.97e-40	37	15	70458214	15	68245268	F			NA	NA								TRUE				NA
cg01966117	-0.0445686	0.00795579	5.2e-08	53	446	-0.0694555	0.00539573	2.45e-36	-0.0408574	0.00377823	2.07e-26	63	-0.0486772	0.00348525	-13.9666	2.49e-44	0.00206892	-0.0486772	0.00348525	2.22e-39	37	3	52528714	3	52503754	F			NA	NA	STAB1	NM_015136	TSS1500					TRUE				TRUE
cg03785076	-0.0415715	0.00752884	7.86e-08	53	446	-0.075204	0.0059454	3.39e-35	-0.040624	0.00425269	4.21e-21	63	-0.0494573	0.00379867	-13.0196	9.46e-39	0.000459695	-0.0494573	0.00379867	7.04e-34	37	2	241936915	2	241585588	R			NA	NA	SNED1	NM_001080437	TSS1500	chr2:241937716-241938468	N_Shore			TRUE				NA
cg00646731	-0.0111952	0.00391148	0.00453607	53	446	-0.0341158	0.00237034	1.54e-44	-0.0160571	0.00186155	1.43e-17	63	-0.0209006	0.0016627	-12.5703	3.08e-36	7.45e-07	-0.0209006	0.0016627	1.96e-31	37	17	46668733	17	44023732	R			NA	NA	LOC404266;HOXB5;LOC404266;LOC404266;LOC404266	NR_033203;NM_002147;NR_033201;NR_033204;NR_033202	TSS1500;3'UTR;Body;TSS1500;Body	chr17:46669434-46669811	N_Shore		RDMR	NA				NA
cg22506548	-0.0629741	0.0114551	8.9e-08	53	446	-0.0641961	0.00424209	8.59e-49	-0.024802	0.00418307	3.68e-09	63	-0.0440306	0.00352655	-12.4855	8.96e-36	1.92e-07	-0.0440306	0.00352655	4.44e-31	37	1	2996949	1	2986809	R			NA	NA	PRDM16;PRDM16	NM_022114;NM_199454	Body;Body	chr1:2997272-2997473	N_Shore			NA	1:2986743-2986821			NA
cg23551720	-0.0211651	0.00416162	6.84e-07	53	446	-0.0526645	0.00406891	1.05e-36	-0.0282872	0.0031806	1.47e-18	63	-0.0324577	0.00259809	-12.4929	8.16e-36	2.15e-05	-0.0324577	0.00259809	4.44e-31	37	17	46633726	17	43988725	F			NA	NA	HOXB3	NM_002146	5'UTR	chr17:46631800-46632212	S_Shore			TRUE		17:46633593-46634072	Unclassified_Cell_type_specific	NA
cg06186155	-0.0215127	0.00433006	1.2e-06	53	446	-0.0373162	0.00266909	3.03e-42	-0.0159634	0.00208272	2.99e-14	63	-0.023051	0.00186133	-12.3841	3.18e-35	2.34e-06	-0.023051	0.00186133	1.42e-30	37	17	46648582	17	44003581	F			NA	NA	HOXB3	NM_002146	5'UTR					NA	17:44003491-44003615			NA
cg16937168	-0.0389769	0.0076172	5.89e-07	53	446	-0.0933085	0.00724397	2.21e-36	-0.0487164	0.00568193	2.2e-17	63	-0.0575367	0.00466736	-12.3275	6.45e-35	3e-05	-0.0575367	0.00466736	2.61e-30	37	2	241936844	2	241585517	F			NA	NA	SNED1	NM_001080437	TSS1500	chr2:241937716-241938468	N_Shore			TRUE				NA
cg10717869	-0.0339486	0.00550894	2.58e-09	53	446	-0.0550998	0.00567257	8.95e-22	-0.0340216	0.0035941	9.29e-21	63	-0.0381275	0.00320212	-11.907	1.09e-32	0.032849	-0.0381275	0.00320212	4.05e-28	37	1	205780912	1	204047535	R			NA	NA	SLC41A1	NM_173854	5'UTR	chr1:205781870-205783010	N_Shore		RDMR	NA				NA
cg01521274	-0.0192278	0.00444339	2.13e-05	53	446	-0.0417716	0.00397291	3.91e-25	-0.0312504	0.00318021	3.32e-22	63	-0.0311515	0.00262572	-11.864	1.82e-32	0.00911641	-0.0311515	0.00262572	6.25e-28	37	14	71822452	14	70892205	F			NA	NA								TRUE				NA
cg02836478	-0.0256329	0.00585575	1.72e-05	53	446	-0.0625175	0.00505328	8.42e-34	-0.0360311	0.00434904	2.36e-16	63	-0.0412081	0.00348687	-11.8181	3.15e-32	0.000219002	-0.0412081	0.00348687	1e-27	37	17	46652501	17	44007500	R			NA	NA	HOXB3	NM_002146	TSS1500	chr17:46654053-46654369	N_Shore			NA				NA
cg10163955	-0.0343091	0.00821219	3.97e-05	53	446	-0.0704976	0.00611765	1.07e-29	-0.0398738	0.0045388	3.72e-18	63	-0.0471038	0.0040312	-11.6848	1.52e-31	0.00194516	-0.0471038	0.0040312	4.53e-27	37	10	8101402	10	8141408	F	rs3781095		NA	NA	GATA3;GATA3	NM_001002295;NM_002051	Body;Body	chr10:8100384-8100768	S_Shore		RDMR	NA	10:8141313-8141520	10:8101119-8101716	Unclassified_Cell_type_specific	NA
cg09749364	-0.0250709	0.00585561	2.58e-05	53	446	-0.0614686	0.00510979	4.08e-32	-0.0370243	0.00455436	8.2e-16	63	-0.0412631	0.00357192	-11.5521	7.21e-31	0.000422629	-0.0412631	0.00357192	2.01e-26	37	15	40384779	15	38172071	R	rs80056127		NA	NA	BMF;BMF;BMF;BMF	NM_033503;NM_001003940;NM_001003943;NM_001003942	Body;Body;Body;Body					TRUE				TRUE
cg15059065	-0.0352105	0.011193	0.00184115	53	446	-0.0763956	0.00566824	1.62e-39	-0.0376717	0.00563416	3.09e-11	63	-0.0530391	0.00460017	-11.5298	9.33e-31	0.000156562	-0.0530391	0.00460017	2.45e-26	37	19	17354961	19	17215961	F			NA	NA	NR2F6	NM_005234	Body	chr19:17355181-17356471	N_Shore		DMR	NA	19:17215806-17218642			NA
cg21517792	-0.0143077	0.00548804	0.00963807	53	446	-0.0415121	0.00345577	4.94e-32	-0.0279491	0.00330953	6.4e-17	63	-0.030679	0.00267273	-11.4785	1.69e-30	0.00173837	-0.030679	0.00267273	4.19e-26	37	14	105885531	14	104956576	R			NA	NA	MTA1	NM_004689	TSS1500	chr14:105881312-105881747	S_Shelf			NA				NA
cg13545717	-0.0295649	0.00480513	2.73e-09	53	446	-0.0499534	0.00534498	2.6e-20	-0.0331911	0.00382336	8.98e-18	63	-0.0356835	0.00315155	-11.3225	1.02e-29	0.0548051	-0.0356835	0.00315155	2.38e-25	37	9	126585875	9	125625696	F			TRUE	NA	DENND1A;DENND1A	NM_024820;NM_020946	Body;Body					NA				NA
cg24771152	-0.0385185	0.0063114	3.59e-09	53	446	-0.035252	0.0028996	9.65e-33	-0.0153173	0.00237159	1.37e-10	63	-0.0238515	0.0021417	-11.1367	8.31e-29	1.28e-05	-0.0238515	0.0021417	1.85e-24	37	6	31760608	6	31868587	F	rs35196751		NA	NA	VARS	NM_006295	Body	chr6:31763240-31763905	N_Shelf			NA				NA
cg23146197	-0.0299309	0.00551587	1.28e-07	53	446	-0.05527	0.0050148	2.21e-27	-0.0252306	0.00320636	6.3e-15	63	-0.0324132	0.00292296	-11.0892	1.42e-28	0.000262181	-0.0324132	0.00292296	3.01e-24	37	12	66271002	12	64557269	F			NA	NA	HMGA2;HMGA2	NM_003484;NM_003483	Body;Body					TRUE				NA
cg24400630	-0.0270358	0.00771858	0.000538555	53	446	-0.0617281	0.00524396	7.19e-31	-0.0349753	0.00459536	4.47e-14	63	-0.0423982	0.00383577	-11.0534	2.11e-28	0.00152797	-0.0423982	0.00383577	4.28e-24	37	1	89728035	1	89500623	R			NA	NA	GBP5;GBP5	NM_001134486;NM_052942	Body;Body					TRUE				NA
cg25911968	-0.0247177	0.00414203	7.51e-09	53	446	-0.0417538	0.00311792	4.68e-39	-0.0108913	0.00149048	4.17e-13	63	-0.0167736	0.00153107	-10.9555	6.25e-28	2.9e-12	-0.0167736	0.00153107	1.21e-23	37	2	69085916	2	68939420	F			NA	NA								TRUE				NA
cg22012981	-0.0246002	0.00565824	1.95e-05	53	446	-0.0509353	0.00512094	9.95e-23	-0.0289975	0.00328499	2.6e-18	63	-0.0327428	0.00299332	-10.9386	7.53e-28	0.00634517	-0.0327428	0.00299332	1.4e-23	37	3	58522689	3	58497729	R			NA	TRUE	ACOX2	NM_003500	5'UTR					TRUE				NA
cg11961495	-0.0351616	0.00710817	1.33e-06	53	446	-0.0551234	0.00560968	3.1e-22	-0.0427429	0.00546807	9.4e-15	63	-0.0451379	0.00417887	-10.8014	3.39e-27	0.177933	-0.0451379	0.00417887	6.05e-23	37	10	80873797	10	80543803	F	rs35273092		NA	NA	ZMIZ1	NM_020338	5'UTR					TRUE				TRUE
cg06785429	-0.0212809	0.00557453	0.000167095	53	446	-0.0357398	0.00388294	9.25e-20	-0.0241351	0.00275115	4.14e-18	63	-0.0267232	0.00251679	-10.618	2.46e-26	0.099872	-0.0267232	0.00251679	4.22e-22	37	3	182699414	3	184182108	R			NA	TRUE	DCUN1D1	NM_020640	TSS1500	chr3:182697749-182698731	S_Shore			NA				NA
cg26753608	-0.0186741	0.00632391	0.00342364	53	446	-0.0630311	0.0053947	1.88e-30	-0.0310246	0.0039647	8.82e-15	63	-0.0364967	0.00344787	-10.5853	3.49e-26	1.9e-05	-0.0364967	0.00344787	5.76e-22	37	8	128938630	8	129007812	F			NA	NA	PVT1	NR_003367	Body					TRUE				TRUE
cg10020890	-0.0275734	0.00585487	3.97e-06	53	446	-0.0534517	0.00517767	2.59e-24	-0.0307349	0.00412761	1.52e-13	63	-0.0360815	0.00342409	-10.5376	5.8e-26	0.00830763	-0.0360815	0.00342409	9.24e-22	37	16	75025753	16	73583254	R			NA	NA								TRUE				NA
cg14699112	-0.0372229	0.0070603	2.76e-07	53	446	-0.0624192	0.00629063	1.25e-22	-0.0374226	0.00517001	6.83e-13	63	-0.0442601	0.00421439	-10.5021	8.45e-26	0.0292911	-0.0442601	0.00421439	1.3e-21	37	4	141170338	4	141389788	F	rs76468427		NA	NA				chr4:141173834-141174567	N_Shelf			NA				NA
cg27347104	-0.0289403	0.00576112	9.22e-07	53	446	-0.0455052	0.00486075	2.26e-20	-0.0259241	0.00331235	8.73e-15	63	-0.0310163	0.00298384	-10.3948	2.62e-25	0.0267841	-0.0310163	0.00298384	3.89e-21	37	12	6233657	12	6103918	R			NA	TRUE	VWF;VWF	NM_000552;NM_000552	1stExon;5'UTR					TRUE				NA
cg14579118	-0.0236188	0.00568219	4.34e-05	53	446	-0.0470367	0.00504284	3.07e-20	-0.0324689	0.0039723	5.76e-16	63	-0.0342355	0.00331239	-10.3356	4.86e-25	0.038282	-0.0342355	0.00331239	7e-21	37	7	43797547	7	43764072	R			NA	NA	BLVRA	NM_000712	TSS1500	chr7:43797823-43798802	N_Shore		RDMR	TRUE				NA
cg16335858	-0.0205278	0.00396702	4.45e-07	53	446	-0.0395955	0.00400482	1.75e-22	-0.0232315	0.00324298	1.16e-12	63	-0.0265951	0.00257618	-10.3235	5.52e-25	0.0118714	-0.0265951	0.00257618	7.69e-21	37	11	45942027	11	45898603	F			NA	NA	GYLTL1B	NM_152312	TSS1500	chr11:45943513-45944852	N_Shore			NA				NA
cg10809958	-0.0153618	0.00529923	0.00405136	53	446	-0.0542883	0.00440866	1.63e-33	-0.0225529	0.00321897	3.51e-12	63	-0.029116	0.00282188	-10.3179	5.85e-25	9.76e-07	-0.029116	0.00282188	7.9e-21	37	7	2758005	7	2724531	R			NA	NA				chr7:2758004-2758257	Island			NA	7:2724041-2725105			NA
cg09747445	-0.0293341	0.00840279	0.000561614	53	446	-0.0578725	0.00747404	1.61e-14	-0.0474971	0.0049748	4.41e-21	63	-0.0461946	0.00448	-10.3113	6.27e-25	0.113722	-0.0461946	0.00448	7.99e-21	37	15	70387268	15	68174322	R			NA	NA	TLE3;TLE3;TLE3	NM_001105192;NM_020908;NM_005078	Body;Body;Body	chr15:70387929-70393206	N_Shore			NA				NA
cg22770911	-0.0300861	0.00766504	0.000109992	53	446	-0.0582198	0.00567842	5.18e-24	-0.0278683	0.00353451	5.58e-15	63	-0.0347098	0.00336534	-10.3139	6.1e-25	0.00119264	-0.0347098	0.00336534	7.99e-21	37	10	8101307	10	8141313	F			NA	NA	GATA3;GATA3	NM_001002295;NM_002051	Body;Body	chr10:8100384-8100768	S_Shore		RDMR	NA	10:8141313-8141520	10:8101119-8101716	Unclassified_Cell_type_specific	NA
cg18568061	-0.0195047	0.00597839	0.00124577	53	446	-0.0547678	0.00502071	7.13e-27	-0.0276262	0.00362045	3.86e-14	63	-0.0327299	0.00318563	-10.2742	9.21e-25	0.000241637	-0.0327299	0.00318563	1.14e-20	37	17	40575822	17	37829348	F			NA	NA	PTRF	NM_012232	TSS1500	chr17:40573740-40575526	S_Shore			NA		17:40575747-40575933	Unclassified_Cell_type_specific	NA
cg23537932	-0.0164244	0.00410991	8.3e-05	53	446	-0.059519	0.00432046	4e-41	-0.0181066	0.00343048	1.47e-07	63	-0.0276802	0.00272148	-10.171	2.67e-24	2.6e-10	-0.0276802	0.00272148	3.22e-20	37	10	121172463	10	121162453	F			NA	NA	GRK5	NM_005308	Body					TRUE	10:121162377-121162454			TRUE
cg16505891	-0.0254694	0.00579425	1.59e-05	53	446	-0.0572681	0.00547046	6.16e-25	-0.0264107	0.00369879	1.37e-12	63	-0.0329604	0.00326751	-10.0873	6.29e-24	0.00042392	-0.0329604	0.00326751	7.38e-20	37	14	91859797	14	90929550	F			TRUE	NA	CCDC88C	NM_001080414	Body					NA				NA
cg14601444	-0.0275992	0.00726443	0.00017925	53	446	-0.0668243	0.00713643	2.21e-20	-0.0426041	0.00522752	6.96e-16	63	-0.0444333	0.00440724	-10.0819	6.64e-24	0.00720577	-0.0444333	0.00440724	7.6e-20	37	2	74607536	2	74461044	F			NA	NA	DCTN1;DCTN1	NM_004082;NM_001135040	TSS200;TSS200					TRUE				TRUE
cg10338112	-0.0157499	0.0051462	0.0024315	53	446	-0.0543765	0.00473005	1.45e-29	-0.0260052	0.00366236	1.81e-12	63	-0.0307551	0.00305451	-10.0688	7.59e-24	1.35e-05	-0.0307551	0.00305451	8.47e-20	37	16	30820353	16	30727854	R			NA	NA				chr16:30816794-30817243	S_Shelf			NA				NA
cg08343644	-0.0163214	0.006593	0.0139144	53	446	-0.0291071	0.00288821	2.83e-23	-0.0198393	0.00269852	3.02e-13	63	-0.0231658	0.00230572	-10.0471	9.46e-24	0.108759	-0.0231658	0.00230572	1.03e-19	37	16	57662060	16	56219561	F			NA	NA	GPR56;GPR56;GPR56;GPR56;GPR56;GPR56;GPR56	NM_201525;NM_001145771;NM_201524;NM_001145772;NM_001145770;NM_005682;NM_001145773	TSS1500;TSS1500;TSS1500;TSS1500;5'UTR;5'UTR;TSS1500					TRUE		16:57660834-57662332	Unclassified_Cell_type_specific	NA
cg11998307	-0.0234232	0.00607222	0.000143241	53	446	-0.0442004	0.00475722	4.25e-20	-0.0266387	0.0033932	7.25e-15	63	-0.0304774	0.00303882	-10.0294	1.13e-23	0.0307331	-0.0304774	0.00303882	1.17e-19	37	17	1549434	17	1496184	F			NA	TRUE	SCARF1;SCARF1;SCARF1;SCARF1;SCARF1	NM_145352;NM_003693;NM_145350;NR_028075;NR_028076	TSS1500;TSS1500;TSS1500;TSS1500;TSS1500	chr17:1551730-1553249	N_Shelf			NA				NA
cg13691108	-0.0277144	0.00664732	4.12e-05	53	446	-0.0646156	0.00642044	3.23e-23	-0.0364117	0.00499942	4.96e-13	63	-0.0411832	0.0041054	-10.0315	1.11e-23	0.00290104	-0.0411832	0.0041054	1.17e-19	37	20	37433247	20	36866661	F	rs77499484	rs59090641	NA	NA	PPP1R16B	NM_015568	TSS1500	chr20:37434206-37435592	N_Shore		RDMR	NA				NA
cg11064966	-0.0319258	0.00684942	4.94e-06	53	446	-0.0543618	0.00634451	2.22e-17	-0.0283456	0.00346081	5.04e-16	63	-0.0333454	0.00333394	-10.0018	1.5e-23	0.0160598	-0.0333454	0.00333394	1.52e-19	37	5	32506514	5	32542271	R			NA	NA								TRUE				NA
cg22345878	-0.0246317	0.0057302	2.4e-05	53	446	-0.0481147	0.00487161	1.93e-22	-0.0288187	0.00410479	3.17e-12	63	-0.0333981	0.00334036	-9.99834	1.55e-23	0.0172271	-0.0333981	0.00334036	1.54e-19	37	12	6234313	12	6104574	F			NA	NA	VWF	NM_000552	TSS1500					NA				NA
cg10381440	-0.0224248	0.00737296	0.00258482	53	446	-0.0518438	0.00593669	5.56e-18	-0.0462619	0.00535216	1.23e-17	63	-0.0425018	0.00425422	-9.99052	1.68e-23	0.0297279	-0.0425018	0.00425422	1.63e-19	37	17	46622715	17	43977714	F			NA	NA	HOXB2	NM_002145	TSS1500	chr17:46620367-46621373	S_Shore		RDMR	NA				TRUE
cg10301695	-0.0295149	0.00605157	1.84e-06	53	446	-0.0513218	0.0051139	4.24e-23	-0.0261146	0.00393792	4.44e-11	63	-0.0335113	0.00335723	-9.98183	1.83e-23	0.00585749	-0.0335113	0.00335723	1.72e-19	37	12	6233717	12	6103978	F			NA	NA	VWF;VWF	NM_000552;NM_000552	1stExon;5'UTR					TRUE				NA
cg25149218	-0.02729	0.00723573	0.00019922	53	446	-0.0792759	0.00690053	1.57e-29	-0.036168	0.00561281	1.51e-10	63	-0.0451123	0.00452003	-9.98052	1.85e-23	2.64e-05	-0.0451123	0.00452003	1.72e-19	37	2	205411524	2	205119769	F			NA	NA	PARD3B;PARD3B;PARD3B	NM_152526;NM_057177;NM_205863	Body;Body;Body	chr2:205409939-205410910	S_Shore		RDMR	NA		2:205411521-205411673	Unclassified_Cell_type_specific	NA
cg21734356	-0.0304248	0.00700631	1.99e-05	53	446	-0.0411692	0.00519789	4.11e-15	-0.0302723	0.00363659	1.71e-16	63	-0.0330128	0.00331258	-9.96588	2.15e-23	0.365353	-0.0330128	0.00331258	1.96e-19	37	18	3498854	18	3488854	F			NA	NA	DLGAP1;DLGAP1	NM_001003809;NM_004746	3'UTR;3'UTR	chr18:3498941-3499358	N_Shore			TRUE				NA
cg22946615	-0.0237986	0.00687688	0.000625807	53	446	-0.0590631	0.00517411	3.45e-29	-0.0341159	0.00605029	2e-08	63	-0.0414595	0.00418002	-9.9185	3.46e-23	0.00170401	-0.0414595	0.00418002	3.09e-19	37	10	30257569	10	30297575	R			NA	NA								TRUE				NA
cg08844900	-0.0173591	0.0054297	0.00155293	53	446	-0.0502982	0.00439946	2.85e-29	-0.0203077	0.00298269	1.36e-11	63	-0.0267929	0.00271224	-9.87853	5.16e-23	1.01e-05	-0.0267929	0.00271224	4.51e-19	37	3	129326790	3	130809480	R			NA	NA	PLXND1	NM_015103	TSS1500	chr3:129323915-129325332	S_Shore			NA		3:129326446-129326914	Unclassified_Cell_type_specific	NA
cg03403093	-0.0192393	0.00569607	0.000838349	53	446	-0.054058	0.00507715	1.03e-25	-0.0291033	0.00417514	4.49e-12	63	-0.0335339	0.00340204	-9.85702	6.39e-23	0.000495657	-0.0335339	0.00340204	5.48e-19	37	2	99132041	2	98498473	R			NA	NA	INPP4A;INPP4A;INPP4A;INPP4A	NM_001566;NM_004027;NM_001134224;NM_001134225	5'UTR;5'UTR;5'UTR;5'UTR					TRUE				NA
cg17839959	-0.0123543	0.00299859	5.04e-05	53	446	-0.0252208	0.00216258	2.37e-30	-0.00919263	0.00154205	3.03e-09	63	-0.0137947	0.0013999	-9.85412	6.58e-23	7.19e-06	-0.0137947	0.0013999	5.54e-19	37	2	178421033	2	178129279	F	rs77584536		NA	NA				chr2:178417295-178417961	S_Shelf			NA				NA
cg06458086	-0.0269101	0.00619932	2.01e-05	53	446	-0.0541307	0.00571393	8.19e-21	-0.0327159	0.00457887	1.33e-12	63	-0.0369003	0.00374993	-9.84025	7.55e-23	0.0184331	-0.0369003	0.00374993	6.24e-19	37	6	131162400	6	131204093	F			NA	NA	EPB41L2;EPB41L2;EPB41L2	NM_001431;NM_001135555;NM_001135554	3'UTR;3'UTR;3'UTR					TRUE				NA
cg26403171	-0.0348032	0.00896003	0.000129053	53	446	-0.0696157	0.00702902	1.49e-22	-0.0394982	0.00566546	4.46e-12	63	-0.0471765	0.00479812	-9.83228	8.17e-23	0.0116794	-0.0471765	0.00479812	6.63e-19	37	5	148507714	5	148487907	R			NA	NA								TRUE		5:148507442-148508522	Unclassified	TRUE
cg01433297	-0.0313791	0.00750246	3.9e-05	53	446	-0.0852313	0.00731122	2.5e-30	-0.0314011	0.00517799	1.63e-09	63	-0.0436138	0.00444575	-9.81023	1.02e-22	2.59e-06	-0.0436138	0.00444575	8.1e-19	37	20	4151816	20	4099816	R			NA	NA	SMOX;SMOX;SMOX;SMOX	NM_175839;NM_175841;NM_175840;NM_175842	5'UTR;5'UTR;5'UTR;5'UTR	chr20:4152866-4153398	N_Shore			TRUE				NA
cg06891775	-0.0188378	0.00487446	0.000139312	53	446	-0.0387491	0.00430619	5.66e-19	-0.023625	0.00303948	1.32e-14	63	-0.0261998	0.00267239	-9.80391	1.08e-22	0.0258009	-0.0261998	0.00267239	8.48e-19	37	10	80704982	10	80374988	F	rs78722328		NA	NA	LOC283050;LOC283050;LOC283050	NR_024431;NR_024429;NR_015429	Body;Body;Body					TRUE		10:80704796-80705101	Unclassified_Cell_type_specific	TRUE
cg03857453	-0.0201104	0.00536506	0.000217534	53	446	-0.052098	0.00507463	4.53e-24	-0.0290952	0.0042052	6.42e-12	63	-0.0328351	0.00336021	-9.77172	1.49e-22	0.001278	-0.0328351	0.00336021	1.15e-18	37	5	142729913	5	142710106	F			NA	NA	NR3C1;NR3C1;NR3C1;NR3C1;NR3C1;NR3C1;NR3C1	NM_001018076;NM_000176;NM_001024094;NM_001020825;NM_001018075;NM_001018077;NM_001018074	Body;Body;Body;Body;Body;Body;Body					TRUE				NA
cg20731257	-0.0403508	0.0101657	9.24e-05	53	446	-0.0613345	0.00635411	1.57e-21	-0.0445686	0.00692267	1.57e-10	63	-0.0507069	0.00520559	-9.74086	2.02e-22	0.222793	-0.0507069	0.00520559	1.53e-18	37	2	87883497	2	87664612	F			NA	NA								NA	2:87664612-87664679			NA
cg13280788	-0.0167905	0.00555968	0.00276858	53	446	-0.0540165	0.00473344	3.58e-29	-0.0243997	0.00381866	2.14e-10	63	-0.0308605	0.00317673	-9.71453	2.61e-22	2.49e-05	-0.0308605	0.00317673	1.94e-18	37	17	46652179	17	44007178	R			NA	NA	HOXB3	NM_002146	TSS1500	chr17:46654053-46654369	N_Shore			NA				NA
cg06242243	-0.0309257	0.00607241	6.61e-07	53	446	-0.0487138	0.0055124	2.28e-18	-0.0302911	0.00447422	1.76e-11	63	-0.03542	0.00365399	-9.69351	3.21e-22	0.0865641	-0.03542	0.00365399	2.35e-18	37	12	124992461	12	123558414	F			NA	NA	NCOR2;NCOR2	NM_006312;NM_001077261	5'UTR;5'UTR					TRUE				TRUE
cg21304158	-0.0171162	0.00563964	0.00263939	53	446	-0.0476888	0.00478162	7.7e-23	-0.0239499	0.00318448	8.75e-14	63	-0.0280344	0.00289334	-9.68928	3.35e-22	0.000842465	-0.0280344	0.00289334	2.41e-18	37	2	241937034	2	241585707	R			NA	NA	SNED1	NM_001080437	TSS1500	chr2:241937716-241938468	N_Shore			TRUE				NA
cg18129282	-0.0185243	0.00637789	0.00398213	53	446	-0.0533442	0.00539106	1.62e-22	-0.0302301	0.00403273	1.05e-13	63	-0.0337289	0.00348518	-9.67781	3.75e-22	0.00181869	-0.0337289	0.00348518	2.65e-18	37	10	89987284	10	89977264	F	rs11202686		NA	NA								TRUE				NA
cg22234419	-0.00848512	0.00377366	0.0253473	53	446	-0.0346922	0.00297465	2.37e-30	-0.013645	0.00200902	1.52e-11	63	-0.0177273	0.00183821	-9.64377	5.22e-22	1.3e-06	-0.0177273	0.00183821	3.64e-18	37	3	145875907	3	147358597	R			NA	NA	PLOD2;PLOD2	NM_000935;NM_182943	Body;Body	chr3:145878430-145879287	N_Shelf			NA				NA
cg22925751	-0.0163406	0.00553212	0.0034148	53	446	-0.0598704	0.00516535	5.18e-30	-0.0249679	0.00389558	1.89e-10	63	-0.0314941	0.00327908	-9.60455	7.65e-22	2.55e-06	-0.0314941	0.00327908	5.25e-18	37	12	93509137	12	92033268	F	rs73370164		NA	NA								TRUE				NA
cg16861241	-0.011437	0.00543649	0.0363226	53	446	-0.0391728	0.00381693	4.69e-24	-0.031778	0.00448046	1.92e-12	63	-0.0301302	0.00314036	-9.59451	8.43e-22	0.00278727	-0.0301302	0.00314036	5.7e-18	37	17	74138396	17	71649991	R			NA	NA	FOXJ1	NM_001454	TSS1500	chr17:74135922-74137802	S_Shore		RDMR	TRUE				NA
cg17041511	-0.0240989	0.00576672	3.95e-05	53	446	-0.0563972	0.0054082	9.21e-25	-0.0264262	0.00425546	6.64e-10	63	-0.0335457	0.00350253	-9.57755	9.94e-22	0.000601016	-0.0335457	0.00350253	6.62e-18	37	17	61509620	17	58863352	R		rs72407568	NA	NA				chr17:61511653-61511886	N_Shelf			NA		17:61509472-61510321	Unclassified	NA
cg14987431	-0.0207061	0.00545288	0.000180586	53	446	-0.0298739	0.00249505	7.66e-32	-0.0104691	0.00222876	2.85e-06	63	-0.0185503	0.00193742	-9.57473	1.02e-21	1.52e-05	-0.0185503	0.00193742	6.7e-18	37	10	94455650	10	94445630	R			NA	NA				chr10:94455524-94455896	Island			NA	10:94445505-94445898			TRUE
cg12441066	-0.0185483	0.00459721	7.12e-05	53	446	-0.0240971	0.00344361	3.66e-12	-0.0235311	0.00280088	9.16e-17	63	-0.0227664	0.00238288	-9.55416	1.25e-21	0.693965	-0.0227664	0.00238288	8.06e-18	37	17	55456535	17	52811534	R			NA	NA	MSI2;MSI2	NM_138962;NM_170721	Body;Body					TRUE		17:55456508-55456603	Unclassified_Cell_type_specific	NA
cg00636737	-0.0178658	0.0078701	0.0239879	53	446	-0.0650387	0.00607146	5.31e-26	-0.032791	0.00472758	5.7e-12	63	-0.0389502	0.00408325	-9.53901	1.44e-21	0.000155063	-0.0389502	0.00408325	9.19e-18	37	20	62695569	20	62166013	R			NA	NA	TCEA2;TCEA2	NM_003195;NM_198723	Body;5'UTR	chr20:62693942-62695282	S_Shore			NA		20:62694020-62695720	Promoter_Associated	NA
cg14310198	-0.0308965	0.00661468	4.73e-06	53	446	-0.0521501	0.00558375	2.75e-20	-0.0328584	0.00529666	6.91e-10	63	-0.0385594	0.00404378	-9.5355	1.49e-21	0.0671697	-0.0385594	0.00404378	9.37e-18	37	9	134536436	9	133526257	F			NA	NA	RAPGEF1;RAPGEF1	NM_198679;NM_005312	Body;Body					TRUE				NA
cg06128881	-0.0235893	0.00515168	7.13e-06	53	446	-0.0484593	0.0051923	2.93e-20	-0.025234	0.00373937	2.04e-11	63	-0.0300777	0.0031579	-9.52459	1.66e-21	0.00673728	-0.0300777	0.0031579	1.03e-17	37	X	46616842	X	46501786	R			NA	NA	SLC9A7	NM_032591	Body	chrX:46618013-46618969	N_Shore			TRUE				NA
cg09022230	-0.0425728	0.00808321	2.83e-07	53	446	-0.0574034	0.0070138	5.12e-16	-0.0387582	0.00570582	1.51e-11	63	-0.0448097	0.00470584	-9.52215	1.7e-21	0.241802	-0.0448097	0.00470584	1.04e-17	37	7	5457225	7	5423751	R			NA	NA	TNRC18	NM_001080495	Body	chr7:5458503-5469256	N_Shore			NA				NA
cg14270346	-0.0118704	0.00457906	0.0100502	53	446	-0.0417128	0.00359695	4.85e-30	-0.0176496	0.00291014	1.62e-09	63	-0.023396	0.00245945	-9.51272	1.86e-21	9.53e-06	-0.023396	0.00245945	1.12e-17	37	9	38026076	9	38016076	F			NA	NA	SHB	NM_003028	Body					TRUE				TRUE
cg10577534	-0.0375241	0.00880867	2.82e-05	53	446	-0.0651728	0.00656995	1.28e-22	-0.0315624	0.00504228	4.87e-10	63	-0.0419014	0.00441083	-9.49968	2.11e-21	0.00431897	-0.0419014	0.00441083	1.25e-17	37	15	67354460	15	65141514	F	rs76420914		NA	NA				chr15:67357339-67359061	N_Shelf			NA		15:67354430-67354592	Unclassified_Cell_type_specific	NA
cg25406657	-0.00512538	0.00280718	0.0689789	53	446	-0.0237109	0.00200472	3.86e-31	-0.0105101	0.00174221	1.97e-09	63	-0.0137386	0.0014474	-9.49193	2.27e-21	5.56e-06	-0.0137386	0.0014474	1.33e-17	37	15	63342033	15	61129086	F			NA	NA	TPM1;TPM1;TPM1;TPM1;TPM1;TPM1;TPM1	NM_001018007;NM_001018020;NM_001018004;NM_001018005;NM_000366;NM_001018008;NM_001018006	Body;Body;Body;Body;Body;Body;Body	chr15:63340256-63341464	S_Shore		RDMR	TRUE				NA
cg10965178	-0.0220486	0.0063507	0.000601399	53	446	-0.0577656	0.00567316	1.03e-23	-0.0307948	0.00466308	5.33e-11	63	-0.0360408	0.00379847	-9.48822	2.35e-21	0.00130321	-0.0360408	0.00379847	1.36e-17	37	1	43766752	1	43539339	R			NA	NA	TIE1	NM_005424	1stExon	chr1:43770522-43770880	N_Shelf			NA				NA
cg12581691	-0.0159036	0.00433083	0.000289665	53	446	-0.0451546	0.00479126	1.28e-20	-0.0235525	0.00315006	1.21e-13	63	-0.0257126	0.00271049	-9.4863	2.39e-21	0.000906062	-0.0257126	0.00271049	1.37e-17	37	17	17642247	17	17582972	F			NA	NA	RAI1	NM_030665	5'UTR					TRUE				TRUE
cg01408363	-0.0124638	0.00341238	0.00031165	53	446	-0.00982509	0.00115955	4.89e-17	-0.0111825	0.00155967	1.11e-12	63	-0.0105128	0.00111031	-9.46841	2.84e-21	0.749943	-0.0105128	0.00111031	1.6e-17	37	12	125033903	12	123599856	F	rs12423712		NA	NA								TRUE	12:123599624-123600303			TRUE
cg02311364	-0.0235811	0.00622762	0.000188158	53	446	-0.0558054	0.00578911	1.78e-21	-0.0296512	0.00431911	9.27e-12	63	-0.0346068	0.00365872	-9.4587	3.12e-21	0.00342129	-0.0346068	0.00365872	1.74e-17	37	3	13001256	3	12976256	R			NA	NA	IQSEC1;IQSEC1	NM_001134382;NM_014869	Body;Body					TRUE				NA
cg21674927	-0.0226375	0.00592037	0.000163194	53	446	-0.0564929	0.0054856	3.31e-24	-0.0257514	0.00401868	1.9e-10	63	-0.0324289	0.00343684	-9.43568	3.88e-21	0.000390582	-0.0324289	0.00343684	2.14e-17	37	2	102644247	2	102010679	R			NA	NA	IL1R2;IL1R2	NM_173343;NM_004633	Body;Body					TRUE				TRUE
cg01431482	-0.0445986	0.00844075	2.6e-07	53	446	-0.0686704	0.00848463	1.06e-15	-0.0386355	0.00553051	4.04e-12	63	-0.0461656	0.00489455	-9.43204	4.02e-21	0.0586456	-0.0461656	0.00489455	2.16e-17	37	1	2989085	1	2978945	R			NA	NA	PRDM16;PRDM16	NM_022114;NM_199454	Body;Body	chr1:2990030-2990718	N_Shore			NA				NA
cg03289906	-0.0441037	0.00915826	2.44e-06	53	446	-0.06449	0.00718133	6.64e-19	-0.0397684	0.00637892	5.7e-10	63	-0.0484985	0.00514177	-9.43225	4.01e-21	0.102914	-0.0484985	0.00514177	2.16e-17	37	7	94538408	7	94376344	F			NA	NA	PPP1R9A;PPP1R9A;PPP1R9A;PPP1R9A;PPP1R9A	NM_001166161;NM_001166160;NM_001166163;NM_001166162;NM_017650	TSS1500;5'UTR;TSS1500;TSS1500;5'UTR	chr7:94536849-94537477	S_Shore			NA				NA
cg06855485	-0.0290189	0.00713029	6.18e-05	53	446	-0.0656065	0.00627534	7.07e-25	-0.028675	0.00476948	2.23e-09	63	-0.0382206	0.00405545	-9.42451	4.32e-21	0.000385384	-0.0382206	0.00405545	2.3e-17	37	4	144303008	4	144522458	F			NA	NA	GAB1;GAB1	NM_002039;NM_207123	Body;Body					TRUE				NA
cg26258437	-0.019382	0.00518295	0.000224926	53	446	-0.0338007	0.00399473	5.39e-17	-0.0249035	0.00341569	4.69e-13	63	-0.0264872	0.00281893	-9.39618	5.66e-21	0.172151	-0.0264872	0.00281893	2.97e-17	37	4	57653406	4	57348163	R			NA	NA								TRUE				TRUE
cg24650940	-0.0251081	0.00654121	0.000154156	53	446	-0.0352913	0.00437302	1.27e-15	-0.0269816	0.00362716	1.6e-13	63	-0.0292783	0.0031177	-9.39099	5.94e-21	0.420863	-0.0292783	0.0031177	3.08e-17	37	5	123988226	5	124016125	R			NA	NA	ZNF608	NM_020747	Body	chr5:123987398-123987748	S_Shore		RDMR	NA				NA
cg01206410	-0.000887527	0.00382827	0.816841	53	446	-0.0384877	0.00311141	8.6e-34	-0.0159609	0.00228244	3.85e-12	63	-0.0188297	0.00200577	-9.38779	6.13e-21	1.3e-09	-0.0188297	0.00200577	3.14e-17	37	1	236229809	1	234296432	R			NA	NA	NID1	NM_002508	TSS1500	chr1:236227682-236228817	S_Shore			NA		1:236229794-236230585	Unclassified	NA
cg01871427	-0.0253303	0.00866381	0.00375123	53	446	-0.0659782	0.00705924	2.59e-20	-0.045024	0.00623839	7.95e-13	63	-0.0469143	0.00499897	-9.38479	6.3e-21	0.0119183	-0.0469143	0.00499897	3.17e-17	37	12	90341955	12	88866086	F			NA	NA								TRUE				NA
cg02727079	-0.0469728	0.0102203	6.61e-06	53	446	-0.0886704	0.00993246	1.05e-18	-0.0483709	0.00719828	2.47e-11	63	-0.0574054	0.00611703	-9.38452	6.32e-21	0.0189015	-0.0574054	0.00611703	3.17e-17	37	6	17986167	6	18094146	R			NA	NA	KIF13A;KIF13A;KIF13A;KIF13A	NM_022113;NM_001105567;NM_001105568;NM_001105566	Body;Body;Body;Body	chr6:17987415-17988405	N_Shore			NA				NA
cg09403559	-0.0143939	0.00450473	0.0015622	53	446	-0.0453086	0.00426945	1.46e-25	-0.0213247	0.00328036	1.05e-10	63	-0.0255601	0.00272556	-9.37791	6.73e-21	9.13e-05	-0.0255601	0.00272556	3.34e-17	37	16	56334857	16	54892358	F			NA	NA	GNAO1;GNAO1	NM_020988;NM_138736	Body;Body					TRUE		16:56334823-56334915	Unclassified_Cell_type_specific	NA
cg09635866	-0.0257178	0.00938822	0.0065642	53	446	-0.046679	0.00523971	1.23e-18	-0.0311659	0.00428442	5.28e-13	63	-0.0355489	0.00379789	-9.36017	7.96e-21	0.117466	-0.0355489	0.00379789	3.86e-17	37	16	85519243	16	84076744	R			NA	NA				chr16:85519109-85519357	Island			NA	16:84076562-84076810			NA
cg14966782	-0.0202105	0.00513281	0.000104754	53	446	-0.0375385	0.00399511	1.65e-20	-0.0203381	0.00309804	6.89e-11	63	-0.0250527	0.00267644	-9.36045	7.94e-21	0.0159545	-0.0250527	0.00267644	3.86e-17	37	2	109812089	2	109178521	R		rs62151262	NA	NA	SH3RF3	NM_001099289	Body					TRUE				NA
cg12604858	-0.0175472	0.00430043	5.92e-05	53	446	-0.0416623	0.00453856	1.15e-19	-0.0204918	0.0028865	1.83e-12	63	-0.0238804	0.00255234	-9.35626	8.26e-21	0.00257987	-0.0238804	0.00255234	3.96e-17	37	6	38061902	6	38169880	F	rs73419986		NA	NA	ZFAND3	NM_021943	Body					TRUE				NA
cg02453726	-0.0207429	0.00558979	0.000250639	53	446	-0.027932	0.00348395	1.93e-15	-0.0229544	0.00309555	1.9e-13	63	-0.0243255	0.00260207	-9.34852	8.89e-21	0.581514	-0.0243255	0.00260207	4.22e-17	37	5	141339766	5	141319950	F		rs75001959	NA	NA	PCDH12	NM_016580	TSS1500					TRUE		5:141339595-141339883	Unclassified	NA
cg06445343	-0.035913	0.00867131	4.61e-05	53	446	-0.0621542	0.00653519	5.82e-21	-0.0336399	0.00541903	6.73e-10	63	-0.0426067	0.00456194	-9.3396	9.67e-21	0.0195402	-0.0426067	0.00456194	4.54e-17	37	7	94538403	7	94376339	F			NA	NA	PPP1R9A;PPP1R9A;PPP1R9A;PPP1R9A;PPP1R9A	NM_001166161;NM_001166160;NM_001166163;NM_001166162;NM_017650	TSS1500;5'UTR;TSS1500;TSS1500;5'UTR	chr7:94536849-94537477	S_Shore			NA				NA
cg23913963	-0.030217	0.00821858	0.00028487	53	446	-0.0801301	0.00737179	1.06e-26	-0.031928	0.00536922	3.32e-09	63	-0.0432643	0.00463859	-9.32705	1.09e-20	3.9e-05	-0.0432643	0.00463859	5.06e-17	37	1	17766917	1	17639504	F			NA	NA	RCC2	NM_018715	TSS1500	chr1:17764072-17765811	S_Shore			NA	1:17639424-17639505	1:17766694-17767257	Promoter_Associated	NA
cg11217654	-0.0122903	0.00271303	8.85e-06	53	446	-0.02395	0.00238626	4.2e-23	-0.0121881	0.00227686	9.82e-08	63	-0.0159384	0.0017133	-9.30276	1.37e-20	0.00633559	-0.0159384	0.0017133	6.23e-17	37	11	9283463	11	9240039	R			NA	NA	DENND5A	NM_015213	Body	chr11:9286273-9287091	N_Shelf			NA				NA
cg23534245	-0.0249846	0.00944102	0.00861156	53	446	-0.0581326	0.00666223	5.91e-18	-0.0365692	0.0048024	4.35e-14	63	-0.0405101	0.00435454	-9.30294	1.37e-20	0.0358127	-0.0405101	0.00435454	6.23e-17	37	20	6751435	20	6699435	F			NA	NA	BMP2	NM_001200	Body	chr20:6748052-6749546	S_Shore		CDMR	NA				NA
cg16014606	-0.0389255	0.00880098	1.41e-05	53	446	-0.0641936	0.00670617	3.31e-21	-0.0359692	0.00631481	1.44e-08	63	-0.0461075	0.00496183	-9.29244	1.51e-20	0.0337587	-0.0461075	0.00496183	6.79e-17	37	11	10715221	11	10671797	F			NA	NA	MRVI1;MRVI1;MRVI1;MRVI1;MRVI1	NM_001100163;NM_001100163;NM_130385;NM_130385;NM_001100167	1stExon;5'UTR;1stExon;5'UTR;TSS200			low-CpG:10671608-10672092		TRUE				NA
cg08849294	-0.0384534	0.00747421	5.14e-07	53	446	-0.0501557	0.00624684	1.76e-15	-0.0302035	0.00449045	2.37e-11	63	-0.0367374	0.0039604	-9.27617	1.76e-20	0.111483	-0.0367374	0.0039604	7.84e-17	37	7	2758014	7	2724540	F			NA	NA				chr7:2758004-2758257	Island			NA	7:2724041-2725105			NA
cg01970716	-0.0209302	0.00565436	0.000259495	53	446	-0.0520356	0.00519251	4.87e-23	-0.0229143	0.0035479	1.37e-10	63	-0.0290207	0.00313868	-9.24616	2.33e-20	0.000408012	-0.0290207	0.00313868	1.03e-16	37	14	24867164	14	23937004	F	rs2208446		NA	NA	NYNRIN	NM_025081	TSS1500	chr14:24868163-24868590	N_Shore			NA				NA
cg03281572	-0.0131386	0.00427197	0.00231606	53	446	-0.0271769	0.00419816	1.23e-10	-0.0208661	0.00234845	1.58e-18	63	-0.0204982	0.00221945	-9.23572	2.57e-20	0.162398	-0.0204982	0.00221945	1.12e-16	37	10	114502318	10	114492308	F			NA	NA	VTI1A	NM_145206	Body					TRUE				NA
cg04500377	-0.0339893	0.00608051	5.54e-08	53	446	-0.0400744	0.00486902	3.54e-16	-0.0236211	0.00386824	1.26e-09	63	-0.0303249	0.00328541	-9.23017	2.7e-20	0.087674	-0.0303249	0.00328541	1.17e-16	37	8	38090208	8	38209365	F			NA	NA	DDHD2;DDHD2;DDHD2	NM_001164232;NM_015214;NM_001164234	5'UTR;5'UTR;5'UTR	chr8:38088735-38089956	S_Shore		RDMR	NA				NA
cg02097604	-0.012893	0.00535703	0.0167647	53	446	-0.0228532	0.00251603	2.7e-19	-0.0219004	0.00326004	2.5e-11	63	-0.0212332	0.00230204	-9.22365	2.87e-20	0.373378	-0.0212332	0.00230204	1.23e-16	37	17	17750910	17	17691635	F			NA	NA	TOM1L2;TOM1L2	NM_001033551;NM_001082968	3'UTR;3'UTR					TRUE				NA
cg19258882	-0.0201696	0.00771375	0.00942897	53	446	-0.0446914	0.00540181	2.5e-16	-0.0329096	0.004257	1.81e-14	63	-0.0342779	0.00371878	-9.21751	3.04e-20	0.0962316	-0.0342779	0.00371878	1.29e-16	37	12	56472805	12	54759072	F			NA	TRUE	ERBB3;ERBB3	NM_001982;NM_001005915	TSS1500;TSS1500	chr12:56472792-56474393	Island			NA		12:56472390-56474357	Unclassified	NA
cg07418114	-0.0126454	0.00510613	0.0138782	53	446	-0.0396451	0.00428627	6.19e-20	-0.0215251	0.00287432	1.11e-13	63	-0.0240337	0.00260895	-9.21204	3.2e-20	0.0023005	-0.0240337	0.00260895	1.35e-16	37	1	156836717	1	155103341	R		rs66574101	NA	NA	NTRK1;NTRK1;NTRK1	NM_001007792;NM_002529;NM_001012331	Body;Body;Body					TRUE				NA
cg25800753	-0.0125067	0.00625835	0.0466716	53	446	-0.0402055	0.00424682	8.67e-21	-0.02258	0.003102	5.1e-13	63	-0.0259124	0.00281335	-9.21051	3.25e-20	0.00414354	-0.0259124	0.00281335	1.35e-16	37	10	94891725	10	94881715	R			NA	NA								TRUE				NA
cg15656257	-0.0136843	0.00446434	0.00239447	53	446	-0.0259811	0.00332553	9.44e-15	-0.0257489	0.00325905	4.93e-15	63	-0.0231649	0.00251624	-9.20614	3.38e-20	0.133469	-0.0231649	0.00251624	1.4e-16	37	12	123450216	12	122016169	F			NA	NA	ABCB9;ABCB9;ABCB9	NM_203444;NM_019624;NM_019625	5'UTR;5'UTR;5'UTR	chr12:123450868-123451207	N_Shore			NA				NA
cg13987674	-0.0174797	0.0063185	0.00605739	53	446	-0.0521563	0.00575044	3.03e-19	-0.0349247	0.00469952	1.69e-13	63	-0.035158	0.00382178	-9.1994	3.6e-20	0.00449381	-0.035158	0.00382178	1.47e-16	37	1	24649494	1	24522081	F			NA	NA	GRHL3;GRHL3;GRHL3	NM_198174;NM_198173;NM_021180	TSS200;Body;TSS200	chr1:24648202-24648985	S_Shore			NA		1:24647785-24649616	Unclassified	TRUE
cg21500300	-0.0161541	0.00795587	0.0432859	53	446	-0.0684704	0.00682027	4.1e-23	-0.0429157	0.00603464	1.68e-12	63	-0.0438996	0.00477367	-9.1962	3.71e-20	0.000268538	-0.0438996	0.00477367	1.49e-16	37	12	25102521	12	24993788	R			NA	NA	BCAT1	NM_005504	TSS1500	chr12:25101607-25102073	S_Shore			NA				NA
cg25609878	-0.0181206	0.00583059	0.002085	53	446	-0.056142	0.00648161	1.01e-17	-0.0331615	0.00422706	7.57e-15	63	-0.0335347	0.00364621	-9.19713	3.68e-20	0.00209719	-0.0335347	0.00364621	1.49e-16	37	4	74983237	4	75202101	F			NA	NA								TRUE				NA
cg00776080	-0.0107744	0.00383246	0.00529358	53	446	-0.0171583	0.00186842	1.11e-19	-0.0135248	0.00211697	2.15e-10	63	-0.014852	0.0016153	-9.19457	3.77e-20	0.36704	-0.014852	0.0016153	1.5e-16	37	12	53442322	12	51728589	R			NA	NA	TENC1;TENC1	NM_198316;NM_015319	5'UTR;TSS1500	chr12:53440579-53440840	S_Shore			TRUE		12:53441876-53443325	Promoter_Associated	NA
cg00632560	-0.0280141	0.00938137	0.0030836	53	446	-0.0682157	0.00685342	9.31e-23	-0.0315835	0.00478435	5.42e-11	63	-0.0401964	0.00437225	-9.19354	3.8e-20	0.00102914	-0.0401964	0.00437225	1.5e-16	37	20	62675267	20	62145711	F			NA	NA				chr20:62673792-62674131	S_Shore			NA		20:62675218-62675411	Unclassified_Cell_type_specific	NA
cg01618988	-0.0448818	0.00949757	3.69e-06	53	446	-0.0658347	0.00796425	2.65e-16	-0.0463172	0.00720882	1.7e-10	63	-0.052018	0.0056621	-9.18704	4.04e-20	0.2607	-0.052018	0.0056621	1.58e-16	37	20	61635995	20	61106440	F	rs11384226		NA	NA				chr20:61636171-61639055	N_Shore			NA		20:61635724-61636621	Unclassified_Cell_type_specific	NA
cg08075452	-0.0248219	0.00817576	0.00263045	53	446	-0.0537731	0.00659596	6.61e-16	-0.0371324	0.00483816	2.77e-14	63	-0.0390668	0.00425782	-9.1753	4.5e-20	0.0714481	-0.0390668	0.00425782	1.75e-16	37	3	184056843	3	185539537	R			NA	NA	FAM131A;FAM131A	NM_001171093;NM_144635	5'UTR;Body	chr3:184056419-184056671	S_Shore			NA				NA
cg07631435	-0.0273598	0.00700803	0.000119451	53	446	-0.0577869	0.00630631	1.33e-19	-0.0360928	0.00563144	1.89e-10	63	-0.0401372	0.00437618	-9.17174	4.65e-20	0.0236317	-0.0401372	0.00437618	1.79e-16	37	11	114043903	11	113549113	R			NA	NA	ZBTB16;ZBTB16	NM_006006;NM_001018011	Body;Body					TRUE		11:114043274-114044099	Unclassified_Cell_type_specific	NA
cg25491122	-0.0664399	0.00813661	1.22e-14	53	446	-0.0334482	0.0062231	8.66e-08	-0.0318677	0.00496972	1.85e-10	63	-0.0388757	0.00424856	-9.15032	5.68e-20	0.00717168	-0.0388757	0.00424856	2.16e-16	37	13	67801551	13	66699552	F			NA	NA	PCDH9;PCDH9	NM_203487;NM_020403	Body;Body	chr13:67804593-67805459	N_Shelf		CDMR	NA				NA
cg15007228	-0.0152955	0.00522227	0.00369088	53	446	-0.0389946	0.00444041	3.67e-18	-0.0204028	0.00272611	1.15e-13	63	-0.0233316	0.0025552	-9.131	6.79e-20	0.00636874	-0.0233316	0.0025552	2.52e-16	37	1	2210335	1	2200195	F			NA	NA	SKI	NM_003036	Body	chr1:2212020-2213881	N_Shore			TRUE				TRUE
cg21097733	-0.021796	0.00753427	0.00412684	53	446	-0.0440091	0.00504118	5.7e-18	-0.0242639	0.0033197	4.11e-13	63	-0.0286649	0.00313883	-9.13237	6.7e-20	0.023214	-0.0286649	0.00313883	2.52e-16	37	17	46623729	17	43978728	F			NA	NA	HOXB2	NM_002145	TSS1500	chr17:46620367-46621373	S_Shelf			NA				NA
cg23005885	-0.0271291	0.0085053	0.00159168	53	446	-0.0406997	0.00363113	3.11e-28	-0.0155016	0.00317847	1.18e-06	63	-0.0256051	0.00280411	-9.13126	6.77e-20	0.000131136	-0.0256051	0.00280411	2.52e-16	37	15	90543450	15	88344454	F			NA	NA	ZNF710	NM_198526	TSS1500	chr15:90543410-90543835	Island			NA	15:88344415-88345165			NA
cg08865625	-0.00759937	0.00312698	0.0157375	53	446	-0.0342095	0.00342629	6.93e-23	-0.0174848	0.00236027	2.01e-13	63	-0.0181644	0.00199131	-9.12184	7.39e-20	2.19e-05	-0.0181644	0.00199131	2.72e-16	37	17	53345639	17	50700638	R			NA	NA	HLF	NM_002126	Body	chr17:53342198-53343061	S_Shelf			NA				NA
cg16209444	-0.0257006	0.00608803	3.32e-05	53	446	-0.0442521	0.00530553	1.45e-16	-0.0255582	0.00373114	1.03e-11	63	-0.0300136	0.0032951	-9.10855	8.35e-20	0.0552129	-0.0300136	0.0032951	3.05e-16	37	3	58522771	3	58497811	R			NA	NA	ACOX2	NM_003500	5'UTR					TRUE				TRUE
cg18222590	-0.0287266	0.00726217	9.75e-05	53	446	-0.0519082	0.00606885	2.52e-17	-0.0323211	0.00483549	3.14e-11	63	-0.0369309	0.00406443	-9.08637	1.02e-19	0.071421	-0.0369309	0.00406443	3.71e-16	37	1	204290972	1	202557595	F	rs35170796		NA	NA	PLEKHA6	NM_014935	5'UTR					TRUE				NA
cg07797660	-0.0252497	0.00792398	0.00160863	53	446	-0.0518174	0.00594393	6.32e-18	-0.0298024	0.00421696	2.29e-12	63	-0.0346298	0.00381271	-9.08271	1.06e-19	0.0294899	-0.0346298	0.00381271	3.81e-16	37	1	3239139	1	3228999	R			NA	NA	PRDM16;PRDM16	NM_022114;NM_199454	Body;Body	chr1:3239915-3240261	N_Shore			NA				NA
cg21545013	-0.0222533	0.00762827	0.00382761	53	446	-0.0457993	0.00564429	8.95e-16	-0.027862	0.00365403	4.03e-14	63	-0.0311416	0.00343105	-9.07639	1.12e-19	0.0589564	-0.0311416	0.00343105	4.01e-16	37	1	8407891	1	8330478	R			NA	NA				chr1:8403697-8404102	S_Shelf			NA				NA
cg12371924	-0.0269109	0.0087373	0.00228276	53	446	-0.0706863	0.00829092	3.16e-17	-0.0485884	0.00654794	1.83e-13	63	-0.0485839	0.00536274	-9.05953	1.31e-19	0.0132868	-0.0485839	0.00536274	4.64e-16	37	12	25102469	12	24993736	F			NA	NA	BCAT1	NM_005504	TSS200	chr12:25101607-25102073	S_Shore			NA		12:25101345-25102494	Promoter_Associated	NA
cg10375267	-0.0246281	0.00729024	0.000836649	53	446	-0.0474981	0.0064258	2.21e-13	-0.0348481	0.00443756	7.12e-15	63	-0.0356919	0.00394112	-9.05626	1.35e-19	0.157237	-0.0356919	0.00394112	4.74e-16	37	16	87523700	16	86081201	R			NA	NA	ZCCHC14	NM_015144	Body				RDMR	NA		16:87523618-87524798	Unclassified_Cell_type_specific	NA
cg01525376	-0.00988546	0.00479051	0.0400125	53	446	-0.0352696	0.00348277	1.76e-23	-0.0175641	0.00265804	5.19e-11	63	-0.0211998	0.00234116	-9.05525	1.36e-19	0.000490529	-0.0211998	0.00234116	4.75e-16	37	1	32716212	1	32488799	R			NA	TRUE	LCK	NM_005356	TSS1500	chr1:32713918-32714186	S_Shelf			NA		1:32715300-32716350	Promoter_Associated	NA
cg27059698	-0.0182455	0.00689371	0.00860419	53	446	-0.049052	0.00517156	7.37e-21	-0.0301767	0.00458293	6.05e-11	63	-0.0337816	0.00373349	-9.04825	1.45e-19	0.00942649	-0.0337816	0.00373349	5.02e-16	37	17	17625521	17	17566246	R			NA	NA	RAI1	NM_030665	5'UTR	chr17:17625605-17628500	N_Shore		RDMR	TRUE				NA
cg21777154	-0.0138592	0.00510669	0.00707549	53	446	-0.037256	0.00453415	3.95e-16	-0.0242854	0.00315594	2.37e-14	63	-0.025135	0.00278908	-9.01195	2.02e-19	0.0199433	-0.025135	0.00278908	6.95e-16	37	1	184396304	1	182662927	R			NA	NA	C1orf21	NM_030806	5'UTR					TRUE				NA
cg19137417	-0.0261989	0.00636916	5.18e-05	53	446	-0.0533555	0.00712005	1.04e-13	-0.0365443	0.0048847	1.17e-13	63	-0.0369859	0.00410588	-9.00803	2.1e-19	0.0726015	-0.0369859	0.00410588	7.14e-16	37	17	79362935	17	76977530	F			NA	NA				chr17:79360383-79361723	S_Shore			NA		17:79362667-79363171	Unclassified_Cell_type_specific	NA
cg20125920	-0.0233427	0.00815865	0.00455074	53	446	-0.0775892	0.00770504	3.05e-23	-0.0331319	0.00496435	3.35e-11	63	-0.0402948	0.00447679	-9.00082	2.24e-19	7.96e-05	-0.0402948	0.00447679	7.57e-16	37	10	21804624	10	21844630	R		rs35145063	NA	NA	C10orf140	NM_207371	Body	chr10:21805197-21805459	N_Shore		RDMR	NA		10:21804619-21804663	Unclassified_Cell_type_specific	NA
cg03159409	-0.0332285	0.0104812	0.00169766	53	446	-0.0603861	0.00579689	1.03e-24	-0.0397004	0.00973631	4.76e-05	63	-0.0501742	0.00557575	-8.99866	2.28e-19	0.102637	-0.0501742	0.00557575	7.66e-16	37	12	124779144	12	123345097	R			NA	NA	FAM101A	NM_181709	5'UTR	chr12:124780105-124780306	N_Shore			NA	12:123345091-123345182			NA
cg22158648	-0.0252624	0.00687697	0.000288276	53	446	-0.0582565	0.00792674	3.01e-13	-0.0359078	0.00453973	4.6e-15	63	-0.03695	0.00410709	-8.99664	2.33e-19	0.0391293	-0.03695	0.00410709	7.75e-16	37	18	20713759	18	18967757	F			NA	NA	CABLES1	NR_023359	TSS1500	chr18:20714968-20717071	N_Shore		RDMR	NA				NA
cg19726712	-0.0242344	0.00886026	0.00664604	53	446	-0.0637286	0.00816048	9.68e-15	-0.0507804	0.00636782	2.78e-15	63	-0.0475421	0.00528751	-8.9914	2.44e-19	0.0245564	-0.0475421	0.00528751	8.07e-16	37	8	98790327	8	98859503	F			NA	NA	LAPTM4B	NM_018407	Body	chr8:98787835-98788874	S_Shore		RDMR	NA				NA
cg02438545	-0.0272659	0.00763398	0.000419652	53	446	-0.0497706	0.00527823	1.22e-20	-0.0255531	0.00424006	2.05e-09	63	-0.0330534	0.00367932	-8.98356	2.62e-19	0.0122647	-0.0330534	0.00367932	8.54e-16	37	9	99380444	9	98420265	R			NA	NA	CDC14B;CDC14B	NM_003671;NM_033331	Body;Body	chr9:99380814-99382236	N_Shore			NA				NA
cg19368031	-0.010012	0.00530301	0.0600971	53	446	-0.0441866	0.00407445	1.37e-26	-0.0190993	0.00306962	6.16e-10	63	-0.0241987	0.00269348	-8.98419	2.61e-19	1.91e-05	-0.0241987	0.00269348	8.54e-16	37	10	76688843	10	76358849	F			NA	NA	MYST4	NM_012330	Body					TRUE				NA
cg01635555	-0.0470643	0.0115153	5.76e-05	53	446	-0.0748094	0.00720528	1.45e-24	-0.0324011	0.00726518	8.74e-06	63	-0.0512646	0.00571106	-8.97637	2.8e-19	0.00320961	-0.0512646	0.00571106	8.98e-16	37	16	73101264	16	71658765	R			NA	NA				chr16:73099812-73100791	S_Shore		RDMR	NA				NA
cg13470063	-0.01907	0.00580257	0.00114825	53	446	-0.0450241	0.00593914	5.46e-14	-0.025718	0.00325352	4.78e-15	63	-0.0275952	0.00307398	-8.97701	2.78e-19	0.0297996	-0.0275952	0.00307398	8.98e-16	37	1	43766206	1	43538793	R			NA	NA	TIE1	NM_005424	TSS1500					TRUE				NA
cg10512089	-0.0268457	0.00736135	0.000318283	53	446	-0.0579086	0.00655108	2.24e-18	-0.0306417	0.00457524	2.87e-11	63	-0.0361995	0.00403544	-8.97041	2.95e-19	0.011548	-0.0361995	0.00403544	9.41e-16	37	11	57408751	11	57165327	R			NA	NA	MIR130A	NR_029673	Body					NA				TRUE
cg27565899	-0.0172044	0.00522209	0.00111702	53	446	-0.035587	0.00464782	3.09e-14	-0.0254796	0.00335997	5.5e-14	63	-0.026128	0.00291777	-8.9548	3.4e-19	0.100255	-0.026128	0.00291777	1.08e-15	37	1	110166664	1	109968187	R			NA	NA	AMPD2;AMPD2;AMPD2	NM_139156;NM_004037;NM_203404	Body;Body;TSS1500	chr1:110162464-110162716	S_Shelf			NA		1:110166153-110166793	Promoter_Associated	NA
cg05844798	-0.0131001	0.00600158	0.0299104	53	446	-0.0492058	0.00491494	5.35e-23	-0.0268303	0.00410837	8.61e-11	63	-0.0303097	0.00338602	-8.95142	3.51e-19	0.000474409	-0.0303097	0.00338602	1.1e-15	37	20	3062344	20	3010344	F			NA	NA				chr20:3063005-3064146	N_Shore			TRUE				NA
cg24586978	-0.0229687	0.00654875	0.000529633	53	446	-0.0592756	0.00591253	4.68e-23	-0.0284303	0.00495003	1.1e-08	63	-0.0356157	0.00398241	-8.94326	3.78e-19	0.000941841	-0.0356157	0.00398241	1.18e-15	37	13	99612723	13	98410724	R			NA	NA	DOCK9;DOCK9;DOCK9;DOCK9	NM_015296;NM_001130050;NM_001130049;NM_001130048	Body;Body;Body;Body					TRUE				NA
cg02409364	-0.0179017	0.0073043	0.0148845	53	446	-0.046332	0.00724839	2.08e-10	-0.0390382	0.00439753	1.69e-18	63	-0.0359594	0.00402212	-8.9404	3.88e-19	0.0534109	-0.0359594	0.00402212	1.2e-15	37	20	35199934	20	34633348	R			NA	NA				chr20:35201323-35203490	N_Shore		RDMR	NA				NA
cg17004733	-0.0175276	0.00557456	0.00185058	53	446	-0.0427224	0.00536746	3.03e-15	-0.0303433	0.00401312	6.49e-14	63	-0.0300819	0.00336661	-8.93538	4.06e-19	0.0311936	-0.0300819	0.00336661	1.25e-15	37	1	55682652	1	55455240	R			NA	NA				chr1:55680465-55681708	S_Shore		RDMR	NA		1:55682605-55682854	Unclassified_Cell_type_specific	NA
cg03561416	-0.0228709	0.00440694	4.13e-07	53	446	-0.0365377	0.00443874	3.51e-16	-0.0184409	0.00302017	1.26e-09	63	-0.0234025	0.0026206	-8.93022	4.25e-19	0.0257105	-0.0234025	0.0026206	1.3e-15	37	6	157254584	6	157296276	F			NA	NA	ARID1B;ARID1B;ARID1B	NM_017519;NM_175863;NM_020732	Body;Body;Body					TRUE				NA
cg19458020	-0.00865389	0.00707549	0.222362	53	446	-0.0380944	0.00368413	2.2e-24	-0.0203437	0.00339275	2.46e-09	63	-0.0256172	0.00286959	-8.92711	4.37e-19	0.00168522	-0.0256172	0.00286959	1.33e-15	37	17	38473119	17	35726645	R			NA	NA	RARA;RARA;RARA	NM_001145302;NM_000964;NM_001145301	TSS1500;5'UTR;TSS1500	chr17:38472958-38473201	Island			TRUE	17:35726539-35726727	17:38472852-38476047	Promoter_Associated	NA
cg06925984	-0.0230859	0.008959	0.0105001	53	446	-0.041566	0.00499705	1.74e-16	-0.0334293	0.00480677	5.02e-12	63	-0.0351463	0.00394375	-8.91192	5.02e-19	0.306505	-0.0351463	0.00394375	1.51e-15	37	17	77767242	17	75381837	F			NA	NA				chr17:77763364-77767356	Island			NA	17:75381777-75382150			NA
cg14286292	-0.0307197	0.00775124	9.46e-05	53	446	-0.0482235	0.0054464	1.97e-18	-0.0267359	0.00438986	1.39e-09	63	-0.0337981	0.00379336	-8.90979	5.11e-19	0.0434437	-0.0337981	0.00379336	1.53e-15	37	9	130546644	9	129586465	F			NA	NA				chr9:130547264-130549117	N_Shore			NA				NA
cg25966016	-0.0290221	0.00726988	8.44e-05	53	446	-0.052377	0.00625014	1.05e-16	-0.0271885	0.0040371	2.24e-11	63	-0.03295	0.00370402	-8.89574	5.8e-19	0.0224302	-0.03295	0.00370402	1.73e-15	37	10	134353618	10	134203608	F			NA	NA	INPP5A	NM_005539	Body	chr10:134350302-134351119	S_Shelf			TRUE		10:134352924-134353672	Promoter_Associated_Cell_type_specific	TRUE
cg26904049	-0.0182775	0.0062563	0.00377741	53	446	-0.0484084	0.00508563	5.41e-21	-0.0250933	0.00394146	2.48e-10	63	-0.0300233	0.00337716	-8.89011	6.1e-19	0.00303325	-0.0300233	0.00337716	1.8e-15	37	1	167091094	1	165357718	F			NA	NA	DUSP27	NM_001080426	Body	chr1:167090575-167091010	S_Shore			NA		1:167090716-167091129	Unclassified_Cell_type_specific	TRUE
cg07990556	-0.012535	0.00660698	0.05886	53	446	-0.0466592	0.00493715	1.01e-20	-0.0256241	0.00369853	6.02e-12	63	-0.0290572	0.00326935	-8.88775	6.24e-19	0.00168658	-0.0290572	0.00326935	1.83e-15	37	4	159792176	4	160011626	F			NA	NA	FNIP2	NM_020840	Body					TRUE				NA
cg21446172	-0.0190964	0.0064405	0.00329582	53	446	-0.0525611	0.00605209	8.35e-18	-0.0327628	0.00461881	1.91e-12	63	-0.0342916	0.00385896	-8.88622	6.32e-19	0.00846385	-0.0342916	0.00385896	1.84e-15	37	1	223745234	1	221811857	F			NA	NA	CAPN8	NM_001143962	Body	chr1:223741965-223744525	S_Shore			NA				NA
cg09906145	-0.023517	0.00564898	4.22e-05	53	446	-0.0406473	0.00465048	5.21e-18	-0.0205776	0.00329395	5.27e-10	63	-0.0260269	0.00293239	-8.87564	6.95e-19	0.0168419	-0.0260269	0.00293239	2.01e-15	37	16	67562424	16	66119925	R			NA	NA	FAM65A	NM_024519	TSS1500	chr16:67562575-67563390	N_Shore			NA		16:67562352-67563773	Unclassified	TRUE
cg25310233	-0.0222353	0.00660371	0.000869753	53	446	-0.0340505	0.00581782	5.73e-09	-0.034453	0.00406617	5.08e-17	63	-0.0318436	0.00359276	-8.86327	7.77e-19	0.395314	-0.0318436	0.00359276	2.24e-15	37	1	31234437	1	31007024	F			NA	NA								TRUE		1:31233548-31234612	Unclassified	NA
cg24351658	-0.0183721	0.00523837	0.000529883	53	446	-0.0300679	0.00369947	8.05e-16	-0.0179125	0.00259363	6.99e-12	63	-0.0210614	0.00237801	-8.85673	8.24e-19	0.087205	-0.0210614	0.00237801	2.36e-15	37	1	42126724	1	41899311	R			NA	NA	HIVEP3;HIVEP3	NM_024503;NM_001127714	5'UTR;5'UTR	chr1:42127380-42128632	N_Shore		RDMR	NA				NA
cg06627334	-0.0258421	0.00733405	0.00049956	53	446	-0.0348006	0.00540107	1.5e-10	-0.0370361	0.00465728	3.3e-15	63	-0.0341756	0.00386202	-8.84915	8.82e-19	0.555212	-0.0341756	0.00386202	2.51e-15	37	5	141339748	5	141319932	F	rs164079		NA	NA	PCDH12	NM_016580	TSS1500					TRUE		5:141339595-141339883	Unclassified	NA
cg00245454	-0.0237866	0.0056272	3.24e-05	53	446	-0.0481346	0.00614098	7.75e-15	-0.0285543	0.0041299	6.63e-12	63	-0.0312193	0.00352892	-8.8467	9.01e-19	0.0457393	-0.0312193	0.00352892	2.55e-15	37	4	159746160	4	159965610	R			NA	NA	FNIP2	NM_020840	Body					TRUE				NA
cg08396193	-0.027914	0.00552234	7.94e-07	53	446	-0.0386434	0.00760072	4.08e-07	-0.0289345	0.00364364	3.6e-15	63	-0.0298479	0.0033813	-8.82735	1.07e-18	0.621142	-0.0298479	0.0033813	3.01e-15	37	7	27193709	7	27160234	F			NA	NA	HOXA7	NM_006896	3'UTR	chr7:27194583-27194827	N_Shore		CDMR	NA		7:27193699-27194198	Unclassified_Cell_type_specific	NA
cg09354263	-0.0134702	0.00570152	0.0188559	53	446	-0.0445765	0.00495626	5.89e-19	-0.0240128	0.00336535	1.42e-12	63	-0.0266405	0.00301891	-8.82454	1.1e-18	0.00225675	-0.0266405	0.00301891	3.06e-15	37	17	73631460	17	71143055	F			NA	NA	RECQL5;LOC643008;LOC643008	NM_004259;NR_028439;NM_001162995	Body;TSS1500;5'UTR	chr17:73627542-73627824	S_Shelf			NA				NA
cg17907520	-0.0136934	0.00488935	0.00546696	53	446	-0.0328207	0.00351622	2.89e-20	-0.0152037	0.00230745	5.88e-11	63	-0.0190953	0.00216436	-8.82261	1.12e-18	0.00219553	-0.0190953	0.00216436	3.1e-15	37	15	31680189	15	29467481	F			NA	NA				chr15:31683984-31685824	N_Shelf			NA				NA
cg01233392	-0.0196139	0.00852036	0.0220934	53	446	-0.0690992	0.00685946	2.95e-23	-0.0329301	0.0052618	4.91e-10	63	-0.0400237	0.00453907	-8.81761	1.17e-18	0.000285335	-0.0400237	0.00453907	3.22e-15	37	1	85665444	1	85438032	F	rs71691813		NA	NA	SYDE2	NM_032184	Body	chr1:85665818-85667650	N_Shore			NA				NA
cg04550950	-0.0491969	0.00757789	4.02e-10	53	446	-0.0557848	0.00809686	7.7e-12	-0.0350305	0.00629914	3.1e-08	63	-0.0442815	0.00502812	-8.80675	1.29e-18	0.214505	-0.0442815	0.00502812	3.53e-15	37	1	90299895	1	90072483	F			NA	NA	LRRC8D;LRRC8D	NM_018103;NM_001134479	5'UTR;5'UTR					TRUE				NA
cg12363903	-0.0418799	0.0109685	0.000166666	53	446	-0.0534557	0.00598436	1e-18	-0.0488359	0.00950636	3.11e-07	63	-0.0500989	0.00569252	-8.80083	1.36e-18	0.742177	-0.0500989	0.00569252	3.69e-15	37	5	134526269	5	134554168	F			NA	NA				chr5:134526927-134527419	N_Shore		CDMR	NA	5:134554072-134554208			NA
cg24127061	-0.0339878	0.00749063	8.57e-06	53	446	-0.0503481	0.00640917	6.78e-15	-0.0305407	0.00477918	2.13e-10	63	-0.0363067	0.00412582	-8.79986	1.37e-18	0.13152	-0.0363067	0.00412582	3.7e-15	37	11	65839402	11	65595978	F			NA	NA	PACS1	NM_018026	Body	chr11:65837254-65838649	S_Shore			NA		11:65838994-65839470	Unclassified	NA
cg04070601	-0.0158297	0.00567729	0.00567463	53	446	-0.0502156	0.00502468	6.34e-23	-0.0209962	0.00331956	3.23e-10	63	-0.0263926	0.00300164	-8.79274	1.46e-18	0.000117263	-0.0263926	0.00300164	3.92e-15	37	12	50067887	12	48354154	R			NA	NA	FMNL3;FMNL3	NM_198900;NM_175736	Body;Body					TRUE		12:50067819-50068081	Promoter_Associated	TRUE
cg07471614	-0.0110969	0.00486596	0.023354	53	446	-0.0537322	0.00425217	3.93e-35	-0.0155281	0.00344069	6.83e-06	63	-0.0249445	0.00284073	-8.78103	1.62e-18	3.17e-09	-0.0249445	0.00284073	4.33e-15	37	8	125855152	8	125924333	F			NA	NA								TRUE				NA
cg19825437	-0.0373601	0.0068661	1.18e-07	53	446	-0.0717818	0.00612582	1.29e-30	-0.0145464	0.0050963	0.00436507	63	-0.0362189	0.00412635	-8.77746	1.67e-18	4.86e-08	-0.0362189	0.00412635	4.44e-15	37	3	169383292	3	170865986	R			NA	NA				chr3:169386268-169387187	N_Shelf		RDMR	NA		3:169383094-169383375	Unclassified_Cell_type_specific	NA
cg00944421	-0.0361002	0.0154634	0.0202972	53	446	-0.0855048	0.00837151	7.58e-24	-0.0385412	0.00689987	2.7e-08	63	-0.0536619	0.00611584	-8.77425	1.72e-18	0.00134445	-0.0536619	0.00611584	4.54e-15	37	16	68269483	16	66826984	F			NA	NA	ESRP2	NM_024939	Body	chr16:68269010-68272143	Island		RDMR	NA	16:66826526-66829595			NA
cg26929272	-0.0263709	0.00817859	0.00141708	53	446	-0.0486985	0.00502644	1.13e-21	-0.0123012	0.00158832	1.63e-14	63	-0.0155315	0.00177042	-8.77281	1.74e-18	1.93e-07	-0.0155315	0.00177042	4.57e-15	37	10	88295210	10	88285190	R			NA	NA				chr10:88295205-88295592	Island			TRUE	10:88285160-88285676			NA
cg26575622	-0.0169962	0.00465529	0.000313481	53	446	-0.0394511	0.0039859	1.58e-22	-0.0199279	0.00389322	3.43e-07	63	-0.0255205	0.0029104	-8.76872	1.81e-18	0.00349935	-0.0255205	0.0029104	4.71e-15	37	10	77872458	10	77542464	F		rs67299678	NA	NA	C10orf11	NM_032024	Body	chr10:77872083-77872305	S_Shore			TRUE				NA
cg11205173	-0.0249103	0.00616317	6.92e-05	53	446	-0.0464002	0.00512756	3.63e-19	-0.0239025	0.00419436	1.42e-08	63	-0.0304985	0.00348296	-8.75648	2.01e-18	0.0161664	-0.0304985	0.00348296	5.22e-15	37	4	1775077	4	1744875	R			NA	NA				chr4:1772006-1772265	S_Shelf			NA		4:1774570-1775219	Unclassified_Cell_type_specific	NA
cg23887948	-0.0149492	0.00711958	0.0366768	53	446	-0.0483442	0.00435063	8.58e-28	-0.0174345	0.00326042	1.01e-07	63	-0.0259561	0.00296652	-8.74969	2.14e-18	1.11e-05	-0.0259561	0.00296652	5.52e-15	37	15	74494854	15	72281907	F			NA	NA	STRA6;STRA6;STRA6;STRA6;STRA6	NM_001142617;NM_001142618;NM_001142619;NM_022369;NM_001142620	5'UTR;5'UTR;5'UTR;5'UTR;5'UTR			low-CpG:72281833-72282584		TRUE				TRUE
cg27174787	-0.00407468	0.00383381	0.288806	53	446	-0.0247657	0.00214662	9.27e-30	-0.0101508	0.00214496	2.4e-06	63	-0.0150829	0.00172401	-8.74877	2.16e-18	1.66e-05	-0.0150829	0.00172401	5.53e-15	37	19	16178240	19	16039240	R			NA	NA	TPM4	NM_001145160	TSS200	chr19:16178396-16178609	N_Shore			NA	19:16039185-16039947	19:16177987-16178319	Unclassified_Cell_type_specific	TRUE
cg09598552	-0.0150625	0.00774413	0.0528063	53	446	-0.0472912	0.00570139	2.11e-16	-0.0399589	0.00539492	2.02e-13	63	-0.0372332	0.00425904	-8.74215	2.29e-18	0.0203025	-0.0372332	0.00425904	5.83e-15	37	10	73417893	10	73087899	F			NA	NA	CDH23	NM_022124	Body					TRUE				NA
cg02743070	-0.0176817	0.00434598	6.21e-05	53	446	-0.0379674	0.00411995	8.37e-20	-0.0165662	0.00278748	3.38e-09	63	-0.0214966	0.00245952	-8.74015	2.33e-18	0.0018444	-0.0214966	0.00245952	5.9e-15	37	10	80834309	10	80504315	R			NA	NA	ZMIZ1	NM_020338	5'UTR	chr10:80827070-80830537	S_Shelf			TRUE				NA
cg06002638	-0.0208798	0.00738981	0.00507195	53	446	-0.0267347	0.00412651	1.19e-10	-0.027044	0.00340132	3.33e-15	63	-0.0262348	0.00300432	-8.73235	2.49e-18	0.812685	-0.0262348	0.00300432	6.29e-15	37	12	109592017	12	108076400	R			NA	NA	ACACB	NM_001093	Body	chr12:109592315-109592633	N_Shore			NA		12:109591912-109593277	Promoter_Associated	NA
cg02046668	-0.0247481	0.00795546	0.00206483	53	446	-0.0402158	0.00486654	2.7e-16	-0.020536	0.00293756	3.9e-12	63	-0.025171	0.00288629	-8.72089	2.76e-18	0.0217673	-0.025171	0.00288629	6.92e-15	37	16	67258146	16	65815647	R			NA	NA	LRRC29;LRRC29	NM_012163;NM_001004055	5'UTR;5'UTR	chr16:67260744-67261155	N_Shelf			NA				NA
cg09244707	-0.0193087	0.00699393	0.00616024	53	446	-0.0526417	0.00571341	8.5e-20	-0.0302825	0.00480071	3.59e-10	63	-0.0344046	0.00394824	-8.71391	2.94e-18	0.00665898	-0.0344046	0.00394824	7.32e-15	37	7	2756996	7	2723522	R			NA	NA				chr7:2758004-2758257	N_Shore			TRUE	7:2722946-2723939	7:2756836-2757919	Unclassified_Cell_type_specific	NA
cg03654166	-0.0358805	0.00612198	1.33e-08	53	446	-0.0429173	0.00561197	3.31e-14	-0.0253741	0.00480933	1.49e-07	63	-0.0331483	0.00380521	-8.7113	3e-18	0.144201	-0.0331483	0.00380521	7.45e-15	37	2	172944393	2	172652639	R			NA	NA	MAP1D	NM_199227	Body	chr2:172944988-172945384	N_Shore		RDMR	NA		2:172944226-172944461	Unclassified_Cell_type_specific	NA
cg18064256	-0.0371197	0.00927192	8.06e-05	53	446	-0.0654422	0.00732214	9.61e-19	-0.0326642	0.00564191	8.38e-09	63	-0.0424403	0.0048751	-8.70554	3.16e-18	0.0146936	-0.0424403	0.0048751	7.79e-15	37	19	45905621	19	50597461	F			NA	NA	PPP1R13L;PPP1R13L	NM_001142502;NM_006663	5'UTR;5'UTR	chr19:45908140-45908466	N_Shelf			NA		19:45905615-45905920	Unclassified	TRUE
cg03985415	-0.0259541	0.00582144	1.21e-05	53	446	-0.0436406	0.00511514	3.01e-17	-0.0204342	0.003374	1.71e-09	63	-0.0265814	0.00305711	-8.69493	3.47e-18	0.00996721	-0.0265814	0.00305711	8.5e-15	37	1	229340974	1	227407597	R			NA	NA								TRUE		1:229340687-229341089	Unclassified_Cell_type_specific	NA
cg07262247	-0.0174653	0.00720873	0.0160573	53	446	-0.0426638	0.0041466	3.64e-24	-0.0187044	0.00349817	1.02e-07	63	-0.0264923	0.00304706	-8.69437	3.49e-18	0.000919896	-0.0264923	0.00304706	8.5e-15	37	5	131593730	5	131621629	F			NA	NA	PDLIM4;PDLIM4	NM_003687;NM_001131027	Body;Body	chr5:131593039-131593813	Island			NA	5:131620939-131621630			TRUE
cg18917643	-0.0129896	0.00628151	0.0395977	53	446	-0.0592377	0.00693237	2.69e-17	-0.0385148	0.00491887	8.5e-15	63	-0.0354302	0.00408084	-8.68208	3.89e-18	0.000274858	-0.0354302	0.00408084	9.42e-15	37	5	39476124	5	39511881	F			NA	NA								TRUE				NA
cg23009067	-0.0107811	0.00542528	0.0479068	53	446	-0.0408056	0.00503887	1.02e-15	-0.0336673	0.00428663	7.06e-15	63	-0.0294275	0.00339333	-8.67215	4.24e-18	0.00242059	-0.0294275	0.00339333	1.02e-14	37	7	2775923	7	2742449	F			NA	NA	GNA12	NM_007353	Body	chr7:2774444-2774655	S_Shore			TRUE	7:2742399-2742473			NA
cg00040575	-0.0290268	0.00726642	8.35e-05	53	446	-0.042963	0.00537449	2.31e-15	-0.0242311	0.00374305	1.25e-10	63	-0.029618	0.00341743	-8.66675	4.45e-18	0.0715372	-0.029618	0.00341743	1.07e-14	37	22	18506180	22	16886180	R	rs13053861		NA	NA	MICAL3;MICAL3;MICAL3	NM_001122731;NM_015241;NM_001136004	5'UTR;5'UTR;5'UTR	chr22:18506419-18507412	N_Shore			NA				NA
cg21279874	-0.0253278	0.00775016	0.00122273	53	446	-0.0580536	0.00601807	1.67e-21	-0.0266638	0.00472953	2.01e-08	63	-0.0351882	0.00406228	-8.66218	4.63e-18	0.00211459	-0.0351882	0.00406228	1.1e-14	37	13	113646899	13	112694900	F		rs61967108	NA	NA	MCF2L;MCF2L	NM_001112732;NM_024979	Body;Body	chr13:113648343-113649601	N_Shore			NA	13:112694690-112694901			NA
cg22860172	-0.0161725	0.00657581	0.0145419	53	446	-0.0427495	0.0045446	1.5e-20	-0.0225522	0.00369153	1.24e-09	63	-0.0276076	0.00318714	-8.6622	4.63e-18	0.00590764	-0.0276076	0.00318714	1.1e-14	37	1	3099917	1	3089777	F			NA	NA	PRDM16;PRDM16	NM_022114;NM_199454	Body;Body	chr1:3102540-3103352	N_Shelf			NA				NA
cg05813673	-0.0125098	0.00589662	0.034786	53	446	-0.0516794	0.00534522	1.36e-21	-0.0276239	0.00420639	6.79e-11	63	-0.0302388	0.0034915	-8.66069	4.69e-18	0.000269055	-0.0302388	0.0034915	1.11e-14	37	4	53862521	4	53557278	R			NA	NA	SCFD2	NM_152540	Body					TRUE				NA
cg11360546	-0.0215726	0.00619595	0.000580552	53	446	-0.0475921	0.0055229	1.47e-17	-0.0287916	0.00461721	5.66e-10	63	-0.0322353	0.00372961	-8.64306	5.47e-18	0.027257	-0.0322353	0.00372961	1.28e-14	37	7	1094263	7	1060789	F			NA	NA	C7orf50;C7orf50;C7orf50	NM_001134395;NM_032350;NM_001134396	Body;Body;Body	chr7:1097405-1097953	N_Shelf			NA	7:1060605-1061596			NA
cg02121447	-0.0223543	0.00747408	0.00303737	53	446	-0.0587972	0.00651173	4.32e-19	-0.0281369	0.00435256	1.32e-10	63	-0.0338763	0.0039286	-8.62298	6.52e-18	0.00261755	-0.0338763	0.0039286	1.52e-14	37	20	44461113	20	43894520	R			NA	NA	SNX21;SNX21;SNX21;SNX21	NM_152897;NM_001042633;NM_001042632;NM_033421	TSS1500;TSS1500;TSS1500;TSS1500	chr20:44462383-44463169	N_Shore			NA				NA
cg05708512	-0.0331155	0.00701871	3.82e-06	53	446	-0.0488919	0.006574	1.58e-13	-0.0351694	0.00572303	9.91e-10	63	-0.0384729	0.00446215	-8.62205	6.58e-18	0.335183	-0.0384729	0.00446215	1.53e-14	37	5	31731391	5	31767148	R			NA	NA								TRUE				NA
cg03602233	-0.0362687	0.00785988	6.09e-06	53	446	-0.0474216	0.00623985	4.74e-14	-0.0265919	0.00417143	2.35e-10	63	-0.0329999	0.00382783	-8.62106	6.63e-18	0.0783889	-0.0329999	0.00382783	1.53e-14	37	16	75144040	16	73701541	F	rs62059205		NA	NA	ZNRF1	NM_032268	3'UTR					TRUE		16:75143961-75144171	Promoter_Associated	NA
cg05957504	-0.0187983	0.00614584	0.00244551	53	446	-0.052256	0.0065665	3.07e-15	-0.0267828	0.00364132	2.94e-13	63	-0.0292683	0.00339516	-8.62059	6.66e-18	0.00716998	-0.0292683	0.00339516	1.53e-14	37	5	124014639	5	124042538	F			NA	NA	ZNF608	NM_020747	Body					TRUE				NA
cg12252865	-0.0201283	0.00684487	0.00355815	53	446	-0.0338379	0.00426251	3.57e-15	-0.0237753	0.00354525	2.71e-11	63	-0.0264794	0.00307577	-8.60903	7.37e-18	0.241046	-0.0264794	0.00307577	1.68e-14	37	3	13520771	3	13495771	F			NA	NA	HDAC11;HDAC11	NM_001136041;NM_024827	TSS1500;TSS1500	chr3:13520912-13521319	N_Shore			NA				NA
cg19908207	-0.0216491	0.00746628	0.00404263	53	446	-0.0460774	0.00653078	2.44e-12	-0.0330389	0.00433124	3.93e-14	63	-0.0337385	0.00391907	-8.60881	7.38e-18	0.13309	-0.0337385	0.00391907	1.68e-14	37	5	137610645	5	137638544	R			NA	NA	GFRA3	NM_001496	TSS1500	chr5:137610105-137610311	S_Shore			TRUE		5:137609701-137610855	Unclassified_Cell_type_specific	NA
cg16509978	-0.015911	0.00614846	0.0101799	53	446	-0.0306901	0.00443585	6.31e-12	-0.0249557	0.00324358	2.4e-14	63	-0.0250618	0.00291385	-8.60093	7.91e-18	0.282293	-0.0250618	0.00291385	1.79e-14	37	11	67121607	11	66878183	R			NA	NA	LOC100130987;POLD4	NR_024469;NM_021173	Body;TSS1500	chr11:67120856-67121228	S_Shore			NA		11:67120301-67122651	Promoter_Associated	NA
cg25994988	-0.0210639	0.00670901	0.00187862	53	446	-0.0432872	0.00557154	1.32e-14	-0.0300193	0.00432859	5.74e-12	63	-0.031706	0.00368824	-8.59652	8.22e-18	0.104808	-0.031706	0.00368824	1.85e-14	37	11	122652382	11	122157592	F			NA	NA	UBASH3B	NM_032873	Body					TRUE		11:122651405-122652781	Unclassified	TRUE
cg19126615	-0.022367	0.0067024	0.000964849	53	446	-0.0443377	0.0050876	6.48e-18	-0.0227131	0.00364671	5.92e-10	63	-0.0281618	0.00327666	-8.59467	8.35e-18	0.0155541	-0.0281618	0.00327666	1.87e-14	37	11	47290188	11	47246764	F	rs1050945	rs61896016	NA	NA	MADD;MADD;NR1H3;MADD;MADD;MADD;NR1H3;MADD;NR1H3;MADD;MADD;MADD;MADD	NM_130472;NM_130475;NM_005693;NM_001135943;NM_130471;NM_130474;NM_001130102;NM_130473;NM_001130101;NM_003682;NM_130476;NM_130470;NM_001135944	TSS1500;TSS1500;Body;TSS1500;TSS1500;TSS1500;Body;TSS1500;Body;TSS1500;TSS1500;TSS1500;TSS1500	chr11:47291200-47291858	N_Shore		CDMR	NA		11:47290158-47291841	Promoter_Associated	NA
cg11152302	-0.0188392	0.00525405	0.000398718	53	446	-0.0401657	0.00506655	3.88e-15	-0.0204197	0.00295786	7.13e-12	63	-0.0237177	0.00276183	-8.58767	8.88e-18	0.0186765	-0.0237177	0.00276183	1.98e-14	37	14	24867472	14	23937312	R			NA	NA	NYNRIN	NM_025081	TSS1500	chr14:24868163-24868590	N_Shore			NA		14:24867435-24867735	Unclassified_Cell_type_specific	NA
cg11291003	-0.0530461	0.0112417	3.81e-06	53	446	-0.0381182	0.0043227	2.69e-18	-0.0259178	0.00581049	8.71e-06	63	-0.0351473	0.00409608	-8.58073	9.43e-18	0.14493	-0.0351473	0.00409608	2.09e-14	37	5	134526241	5	134554140	F			NA	NA				chr5:134526927-134527419	N_Shore		CDMR	NA	5:134554072-134554208			NA
cg10646145	-0.0238101	0.00847197	0.00530787	53	446	-0.0582207	0.00638199	1.91e-19	-0.0278578	0.00444653	4.71e-10	63	-0.0347118	0.00404745	-8.57621	9.81e-18	0.00372473	-0.0347118	0.00404745	2.17e-14	37	2	9235600	2	9153051	F			NA	NA								TRUE	2:9152983-9153075			NA
cg10681525	-0.0246104	0.0054419	9.15e-06	53	446	-0.0352193	0.00486546	6.68e-13	-0.0246821	0.00387964	2.55e-10	63	-0.0274795	0.00320956	-8.56177	1.11e-17	0.346518	-0.0274795	0.00320956	2.44e-14	37	3	186570987	3	188053681	R			NA	NA	ADIPOQ	NM_004797	Body					NA				NA
cg03450842	-0.0346306	0.00680463	6.73e-07	53	446	-0.0472864	0.00658235	9.88e-13	-0.0270558	0.00435805	6.71e-10	63	-0.0330357	0.00386454	-8.54843	1.25e-17	0.118478	-0.0330357	0.00386454	2.72e-14	37	10	80834947	10	80504953	F	rs7082178		NA	NA	ZMIZ1	NM_020338	5'UTR					TRUE				NA
cg05381795	-0.0247207	0.00584269	3.19e-05	53	446	-0.0458397	0.00545105	8.27e-17	-0.0220021	0.00365975	2.24e-09	63	-0.0277938	0.00325144	-8.54817	1.25e-17	0.0128003	-0.0277938	0.00325144	2.72e-14	37	20	62713085	20	62183529	R			NA	NA	OPRL1;OPRL1	NM_000913;NM_182647	5'UTR;5'UTR	chr20:62714763-62715761	N_Shore			NA		20:62713058-62713226	Unclassified_Cell_type_specific	NA
cg17775079	-0.0251801	0.0069438	0.000343453	53	446	-0.0445592	0.00539817	2.91e-16	-0.0232263	0.00364422	2.37e-10	63	-0.028562	0.00334252	-8.54503	1.28e-17	0.0288158	-0.028562	0.00334252	2.78e-14	37	10	65224441	10	64894447	R			NA	NA	JMJD1C;LOC84989	NM_032776;NR_027182	Body;TSS1500	chr10:65224870-65225887	N_Shore			NA				NA
cg02950701	-0.0158723	0.0055274	0.00440707	53	446	-0.0555216	0.00553675	4.57e-23	-0.0188142	0.00295663	2.53e-10	63	-0.0241652	0.00283013	-8.53855	1.36e-17	7.49e-06	-0.0241652	0.00283013	2.93e-14	37	10	35656925	10	35696931	F			NA	NA	CCNY;CCNY	NM_145012;NM_181698	Body;5'UTR					TRUE				NA
cg03772384	-0.0264963	0.00515622	5.3e-07	53	446	-0.0354687	0.00518726	1.1e-11	-0.0196958	0.00303743	1.16e-10	63	-0.0239391	0.0028091	-8.52197	1.57e-17	0.100074	-0.0239391	0.0028091	3.36e-14	37	3	12851369	3	12826369	R			NA	NA	CAND2;CAND2	NM_001162499;NM_012298	Body;Body	chr3:12851516-12851823	N_Shore			TRUE		3:12851281-12852840	Promoter_Associated	NA
cg15697019	-0.026268	0.00643586	5.89e-05	53	446	-0.0532864	0.00568987	2.19e-20	-0.0229973	0.00444735	2.6e-07	63	-0.0317341	0.00372624	-8.51639	1.65e-17	0.00238447	-0.0317341	0.00372624	3.51e-14	37	7	77357984	7	77195920	F			NA	NA	RSBN1L	NM_198467	Body					TRUE				NA
cg05669853	-0.0116158	0.00567127	0.0415054	53	446	-0.052626	0.00541403	8.39e-22	-0.0262355	0.0040468	1.17e-10	63	-0.0289742	0.00340267	-8.51514	1.66e-17	9.33e-05	-0.0289742	0.00340267	3.53e-14	37	6	107435226	6	107541919	R			NA	NA	BEND3;BEND3	NM_001080450;NM_001080450	1stExon;5'UTR	chr6:107435454-107437310	N_Shore			NA				NA
cg16248287	-0.01395	0.00553256	0.0122615	53	446	-0.036552	0.00420117	7.32e-18	-0.0169972	0.00251064	1.76e-11	63	-0.0205631	0.00241609	-8.51092	1.73e-17	0.00346146	-0.0205631	0.00241609	3.65e-14	37	10	21804965	10	21844971	F			NA	NA	C10orf140	NM_207371	Body	chr10:21805197-21805459	N_Shore		CDMR	NA		10:21804943-21805025	Unclassified_Cell_type_specific	NA
cg00108715	-0.0184758	0.00599047	0.00225185	53	446	-0.0447956	0.0056412	3.5e-15	-0.0262685	0.00379599	6.36e-12	63	-0.0286014	0.00336235	-8.50637	1.79e-17	0.0257743	-0.0286014	0.00336235	3.77e-14	37	3	52565015	3	52540055	F			NA	NA	NT5DC2;NT5DC2	NM_001134231;NM_022908	Body;Body	chr3:52567009-52568807	N_Shore			NA		3:52564840-52565242	Unclassified_Cell_type_specific	NA
cg21548464	-0.00577542	0.00293997	0.0504998	53	446	-0.00655262	0.000627511	8e-25	-0.0026505	0.000535713	8.25e-07	63	-0.00418097	0.000491536	-8.50594	1.8e-17	0.000602784	-0.00418097	0.000491536	3.77e-14	37	13	50707937	13	49605938	F			NA	NA				chr13:50707585-50708019	Island		RDMR	TRUE	13:49605210-49605982			NA
cg05517976	-0.00848059	0.00441558	0.0558304	53	446	-0.0333444	0.00312517	8.18e-26	-0.0101185	0.00159943	3.2e-10	63	-0.0138167	0.00162449	-8.50525	1.81e-17	5.52e-07	-0.0138167	0.00162449	3.78e-14	37	7	27220049	7	27186574	F			NA	NA	HOXA10	NM_153715	TSS200	chr7:27219309-27219750	S_Shore			NA		7:27218624-27220804	Unclassified	NA
cg01730666	-0.0145737	0.00744643	0.051357	53	446	-0.0410453	0.00492558	1.54e-16	-0.0245341	0.00355152	6.91e-12	63	-0.0276257	0.00324927	-8.50213	1.86e-17	0.0268256	-0.0276257	0.00324927	3.86e-14	37	17	41924302	17	39279828	F			NA	NA	CD300LG;CD300LG;CD300LG;CD300LG	NM_001168323;NM_001168322;NM_001168324;NM_145273	TSS1500;TSS1500;TSS1500;TSS1500					TRUE	17:39279824-39280028	17:41923523-41924572	Unclassified	NA
cg15728320	-0.0168965	0.00616071	0.00650136	53	446	-0.0481312	0.0058143	2.41e-16	-0.0279348	0.00404818	7.27e-12	63	-0.0299839	0.00352989	-8.4943	1.99e-17	0.00955002	-0.0299839	0.00352989	4.09e-14	37	1	47658945	1	47431532	R			NA	NA								TRUE		1:47658105-47659561	Unclassified	TRUE
cg19351603	-0.0243118	0.0073078	0.000999864	53	446	-0.0479743	0.00547143	4.12e-18	-0.0210163	0.00332214	3.2e-10	63	-0.0270625	0.00318585	-8.49459	1.99e-17	0.00327707	-0.0270625	0.00318585	4.09e-14	37	19	45943663	19	50635503	R			NA	NA				chr19:45942865-45943396	S_Shore			NA		19:45942731-45943768	Promoter_Associated	NA
cg04890480	-0.0257947	0.00663329	0.000126855	53	446	-0.0470321	0.0057746	7.03e-16	-0.0256533	0.00416287	8.92e-10	63	-0.0308879	0.00363672	-8.49333	2.01e-17	0.0419566	-0.0308879	0.00363672	4.11e-14	37	1	181073734	1	179340357	R			NA	NA				chr1:181073917-181075002	N_Shore			NA				NA
cg10980495	-0.04547	0.0112814	7.24e-05	53	446	-0.0835793	0.0103619	1.31e-15	-0.0570637	0.00962466	3.68e-09	63	-0.061726	0.00726894	-8.49173	2.04e-17	0.114017	-0.061726	0.00726894	4.15e-14	37	11	1774722	11	1731298	R			NA	NA	HCCA2;CTSD	NM_053005;NM_001909	Body;3'UTR	chr11:1774588-1775040	Island			NA	11:1731290-1731616	11:1774301-1774762	Unclassified_Cell_type_specific	NA
cg07218081	-0.0117564	0.00558957	0.0363636	53	446	-0.0399045	0.0050414	4.27e-15	-0.0290378	0.00389516	1.42e-13	63	-0.0277331	0.00326697	-8.48894	2.09e-17	0.0093688	-0.0277331	0.00326697	4.23e-14	37	3	45066714	3	45041718	R			NA	NA	CLEC3B	NM_003278	TSS1500					NA		3:45066678-45066735	Unclassified_Cell_type_specific	NA
cg25268718	-0.0371909	0.00716719	4.15e-07	53	446	-0.0405732	0.00575913	2.63e-12	-0.0246505	0.00402973	1.18e-09	63	-0.0307443	0.00362209	-8.48801	2.1e-17	0.135941	-0.0307443	0.00362209	4.24e-14	37	14	24604711	14	23674551	F			NA	TRUE	PSME1;PSME1	NM_006263;NM_176783	TSS1500;TSS1500	chr14:24605082-24605760	N_Shore			NA				NA
cg18454133	-0.0378038	0.00719088	2.97e-07	53	446	-0.028863	0.0029763	1.04e-21	-0.0108798	0.00239661	6.03e-06	63	-0.0186255	0.00219455	-8.48717	2.12e-17	5.27e-05	-0.0186255	0.00219455	4.25e-14	37	14	23835870	14	22905710	F			NA	NA	EFS;EFS	NM_032459;NM_005864	TSS1500;TSS1500	chr14:23834435-23835947	Island			NA	14:22904057-22905751			NA
cg01079060	-0.0320709	0.00877877	0.000310835	53	446	-0.0591476	0.00793542	1.4e-13	-0.0416897	0.00623662	3.12e-11	63	-0.0439301	0.00518365	-8.47473	2.36e-17	0.163717	-0.0439301	0.00518365	4.71e-14	37	7	139437439	7	139083909	F	rs73158615		NA	NA	HIPK2;HIPK2	NM_001113239;NM_022740	Body;Body					TRUE				NA
cg27175509	-0.0132255	0.00543781	0.0156582	53	446	-0.0399946	0.00433941	8.29e-20	-0.0190344	0.00302563	4e-10	63	-0.0230993	0.00272691	-8.47089	2.44e-17	0.00158581	-0.0230993	0.00272691	4.85e-14	37	2	149891051	2	149599297	F	rs7603165		NA	NA				chr2:149895022-149895808	N_Shelf			NA				NA
cg00531137	-0.0454806	0.0107557	3.22e-05	53	446	-0.0807678	0.0094771	3.25e-17	-0.0408858	0.00734472	3.01e-08	63	-0.0523683	0.00618458	-8.46756	2.51e-17	0.0229272	-0.0523683	0.00618458	4.95e-14	37	16	57643932	16	56201433	F	rs11865370		NA	NA								TRUE		16:57643436-57644235	Unclassified	NA
cg11316386	-0.0226359	0.0103356	0.0293699	53	446	-0.0689005	0.00868108	3.61e-15	-0.047142	0.00652425	7.48e-13	63	-0.0477032	0.00563357	-8.46767	2.5e-17	0.0206876	-0.0477032	0.00563357	4.95e-14	37	1	247275808	1	245342431	R			NA	NA	C1orf229	NM_207401	TSS200	chr1:247274585-247275757	S_Shore			TRUE		1:247273921-247275897	Unclassified_Cell_type_specific	NA
cg25930644	-0.0180258	0.00435242	4.61e-05	53	446	-0.0369126	0.00397394	4.35e-20	-0.0153063	0.00292568	1.89e-07	63	-0.0212019	0.00250477	-8.4646	2.57e-17	0.0015983	-0.0212019	0.00250477	5.05e-14	37	17	8531915	17	8472640	R			NA	NA	MYH10	NM_005964	5'UTR	chr17:8533004-8534933	N_Shore			NA		17:8531773-8532000	Unclassified_Cell_type_specific	NA
cg16970926	-0.0064503	0.00342152	0.0604702	53	446	-0.0204504	0.00205491	9.45e-23	-0.00886272	0.00154834	1.23e-08	63	-0.0119206	0.00140858	-8.46285	2.61e-17	0.000512434	-0.0119206	0.00140858	5.11e-14	37	12	29381810	12	29273077	F			NA	NA	FAR2	NM_018099	5'UTR					TRUE				NA
cg07810884	-0.0142059	0.00558186	0.0114824	53	446	-0.0379638	0.00430511	2.68e-18	-0.020744	0.00328368	3.39e-10	63	-0.0242233	0.00286333	-8.45986	2.68e-17	0.00956829	-0.0242233	0.00286333	5.22e-14	37	19	16178099	19	16039099	F			NA	NA	TPM4	NM_001145160	TSS1500	chr19:16178396-16178609	N_Shore			NA		19:16177987-16178319	Unclassified_Cell_type_specific	TRUE
cg03970899	-0.0105601	0.00579585	0.0695546	53	446	-0.0369303	0.00380789	1.03e-21	-0.0262934	0.00483473	6.15e-08	63	-0.0276223	0.00326636	-8.45661	2.75e-17	0.007637	-0.0276223	0.00326636	5.34e-14	37	22	19710091	22	18090091	F	rs73377942		NA	NA	GP1BB;SEPT5	NM_000407;NM_002688	TSS1500;3'UTR	chr22:19709081-19712106	Island			NA	22:18089168-18092190	22:19709912-19710093	Unclassified_Cell_type_specific	NA
cg23781467	-0.0366837	0.0070514	3.89e-07	53	446	-0.0499056	0.00607089	3.83e-16	-0.0222722	0.0041495	9.08e-08	63	-0.0314256	0.0037189	-8.45022	2.91e-17	0.00837316	-0.0314256	0.0037189	5.62e-14	37	6	31760233	6	31868212	R			NA	NA	VARS	NM_006295	Body	chr6:31763240-31763905	N_Shelf			NA		6:31758726-31760405	Gene_Associated	NA
cg16027267	-0.0168975	0.00565986	0.00308976	53	446	-0.0479076	0.00554912	1.29e-17	-0.0245815	0.0037718	9.4e-11	63	-0.0278201	0.00329565	-8.44147	3.13e-17	0.00376677	-0.0278201	0.00329565	6.03e-14	37	17	37820515	17	35074041	R		rs45591632	NA	NA	TCAP	NM_003673	TSS1500	chr17:37823693-37824989	N_Shelf			TRUE				NA
cg02960948	-0.0218535	0.00736603	0.00327783	53	446	-0.0481005	0.00597245	1.45e-15	-0.0298525	0.00453428	6.09e-11	63	-0.0331104	0.00392479	-8.43624	3.28e-17	0.0533539	-0.0331104	0.00392479	6.21e-14	37	17	62656813	17	60087275	R			NA	NA	SMURF2	NM_022739	Body	chr17:62657409-62658858	N_Shore			NA				NA
cg11419186	-0.0303936	0.00595986	6.4e-07	53	446	-0.031886	0.004483	1.64e-12	-0.0176749	0.00282801	5.17e-10	63	-0.0225605	0.00267433	-8.43595	3.29e-17	0.0498218	-0.0225605	0.00267433	6.21e-14	37	16	81477373	16	80034874	F	rs77588737		NA	NA	CMIP	NM_198390	TSS1500	chr16:81477777-81477999	N_Shore			NA				NA
cg22075924	-0.0215015	0.00583082	0.000273514	53	446	-0.0310661	0.00487801	2.42e-10	-0.0242345	0.00332772	4.98e-13	63	-0.0253182	0.00300105	-8.43647	3.27e-17	0.541613	-0.0253182	0.00300105	6.21e-14	37	1	78005352	1	77777940	F			NA	NA	AK5;AK5	NM_174858;NM_012093	Body;Body					TRUE				TRUE
cg26803969	-0.00811074	0.00513663	0.115502	53	446	-0.0272068	0.00319333	3.32e-17	-0.0176635	0.0026358	2.8e-11	63	-0.0193635	0.0022953	-8.43613	3.28e-17	0.0254843	-0.0193635	0.0022953	6.21e-14	37	2	28579423	2	28432927	F			NA	NA								TRUE		2:28579219-28579467	Unclassified_Cell_type_specific	TRUE
cg02412345	-0.0179284	0.00546222	0.00116489	53	446	-0.0507152	0.00584102	8.51e-18	-0.023325	0.00359922	1.19e-10	63	-0.0271212	0.00321614	-8.43284	3.37e-17	0.00167498	-0.0271212	0.00321614	6.35e-14	37	8	21780678	8	21836624	F			NA	NA	XPO7;XPO7	NM_001100161;NM_015024	Body;Body	chr8:21776842-21777942	S_Shelf		RDMR	NA				NA
cg13672514	-0.0172068	0.00738083	0.0204723	53	446	-0.0453218	0.00558276	8.68e-16	-0.0298096	0.00438364	1.44e-11	63	-0.0318817	0.00378525	-8.42262	3.68e-17	0.0394098	-0.0318817	0.00378525	6.9e-14	37	12	123869502	12	122435455	R			NA	NA	SETD8	NM_020382	Body	chr12:123868267-123869381	S_Shore			NA		12:123868104-123870474	Promoter_Associated	NA
cg13732465	-0.0213717	0.00685559	0.00202085	53	446	-0.0434967	0.00583364	1.38e-13	-0.026316	0.00377107	4.26e-12	63	-0.0291587	0.00346523	-8.41466	3.94e-17	0.0815451	-0.0291587	0.00346523	7.36e-14	37	9	139549756	9	138669577	F			NA	NA				chr9:139551254-139551559	N_Shore			NA				NA
cg02379533	-0.00938176	0.00620258	0.131557	53	446	-0.0368877	0.00465239	3.85e-15	-0.0193409	0.00257981	1.04e-13	63	-0.0214002	0.00254639	-8.40412	4.31e-17	0.00718682	-0.0214002	0.00254639	7.98e-14	37	5	154214618	5	154194811	R			NA	NA	C5orf4	NM_032385	Body			low-CpG:154194792-154194813		NA				NA
cg13740709	-0.0256312	0.00771184	0.001011	53	446	-0.0531983	0.00564868	1.36e-20	-0.0227747	0.00420339	6.88e-08	63	-0.031424	0.00373891	-8.40457	4.29e-17	0.00188175	-0.031424	0.00373891	7.98e-14	37	3	128712555	3	130195245	R			NA	NA	KIAA1257	NM_020741	5'UTR	chr3:128712404-128713058	Island			TRUE	3:130194750-130196024	3:128712039-128713654	Unclassified	NA
cg27554551	-0.0256529	0.00618455	4.49e-05	53	446	-0.0451136	0.00519385	8.27e-18	-0.0218608	0.00408798	1.01e-07	63	-0.0289924	0.00345312	-8.39601	4.62e-17	0.0157649	-0.0289924	0.00345312	8.51e-14	37	16	4421486	16	4361487	F			NA	NA	VASN;CORO7	NM_138440;NM_024535	TSS1500;Body	chr16:4421642-4422240	N_Shore			NA		16:4421216-4422699	Unclassified_Cell_type_specific	NA
cg06804344	-0.0449027	0.0108705	4.82e-05	53	446	-0.0910894	0.00901131	2.11e-23	-0.0311381	0.0071037	1.24e-05	63	-0.0504513	0.0060127	-8.39079	4.83e-17	0.00012542	-0.0504513	0.0060127	8.83e-14	37	3	128778699	3	130261389	F			NA	NA	GP9	NM_000174	TSS1500					NA				NA
cg23781334	-0.0154784	0.00727017	0.0341533	53	446	-0.0216133	0.00263759	4.73e-16	-0.0213272	0.00351043	1.52e-09	63	-0.0210032	0.00250307	-8.39096	4.82e-17	0.802279	-0.0210032	0.00250307	8.83e-14	37	4	1772062	4	1741860	R			NA	NA				chr4:1772006-1772265	Island			NA	4:1741807-1742048			NA
cg15763258	-0.0188762	0.00665082	0.00488034	53	446	-0.0426843	0.00539249	4.27e-15	-0.0260408	0.00389324	3.04e-11	63	-0.0288769	0.00344704	-8.37731	5.42e-17	0.050344	-0.0288769	0.00344704	9.86e-14	37	11	128561675	11	128066885	F			NA	NA	FLI1	NM_001167681	TSS1500	chr11:128562671-128565011	N_Shore		RDMR	NA		11:128561561-128562410	Unclassified	NA
cg23233742	-0.0214327	0.00787548	0.00692072	53	446	-0.0626971	0.00647312	1.16e-21	-0.0248514	0.00425839	6.39e-09	63	-0.0327403	0.00390965	-8.37423	5.56e-17	0.000199163	-0.0327403	0.00390965	1.01e-13	37	5	139077894	5	139058078	F	rs72000517		NA	NA				chr5:139076542-139077179	S_Shore		RDMR	TRUE		5:139076721-139077981	Unclassified	TRUE
cg10001186	-0.0262438	0.00843142	0.00205272	53	446	-0.0707593	0.00781882	3.61e-19	-0.0342501	0.00579524	4.12e-09	63	-0.0412495	0.0049276	-8.37112	5.71e-17	0.00248672	-0.0412495	0.0049276	1.03e-13	37	11	94882829	11	94522477	F			NA	NA				chr11:94883335-94883565	N_Shore		RDMR	NA				NA
cg01368217	-0.019711	0.00668073	0.00345069	53	446	-0.0537895	0.00608442	2.22e-18	-0.0302257	0.00501724	2.07e-09	63	-0.0339657	0.00406016	-8.36562	5.98e-17	0.00646941	-0.0339657	0.00406016	1.08e-13	37	10	127836603	10	127826593	R			NA	NA	ADAM12;ADAM12	NM_003474;NM_021641	Body;Body					TRUE				NA
cg05508558	-0.0205692	0.0068677	0.00299768	53	446	-0.0464589	0.00603107	2.17e-14	-0.0345372	0.00512463	2.17e-11	63	-0.0344561	0.00411911	-8.36493	6.02e-17	0.07153	-0.0344561	0.00411911	1.08e-13	37	1	207627372	1	205693995	F			NA	TRUE	CR2;CR2	NM_001006658;NM_001877	TSS1500;TSS1500	chr1:207627531-207628280	N_Shore			NA				NA
cg24217948	-0.0292486	0.00885917	0.00109073	53	446	-0.0743478	0.00812797	1.53e-19	-0.0385933	0.00701472	4.33e-08	63	-0.0462133	0.00552732	-8.36089	6.22e-17	0.00462662	-0.0462133	0.00552732	1.11e-13	37	18	42261980	18	40515978	R			NA	NA	SETBP1;SETBP1	NM_001130110;NM_015559	5'UTR;5'UTR	chr18:42258983-42260795	S_Shore		RDMR	TRUE				NA
cg20822990	-0.00923363	0.00493986	0.0626725	53	446	-0.0368119	0.00447606	3.72e-16	-0.0218174	0.00302737	8.57e-13	63	-0.0225507	0.00269767	-8.35932	6.31e-17	0.00346833	-0.0225507	0.00269767	1.12e-13	37	1	17338766	1	17211353	R			NA	NA	ATP13A2;ATP13A2;ATP13A2	NM_022089;NM_001141974;NM_001141973	TSS1500;TSS1500;TSS1500	chr1:17337829-17338590	S_Shore			TRUE		1:17336920-17338827	Promoter_Associated	NA
cg00533891	-0.0377917	0.0100209	0.000199416	53	446	-0.0683969	0.00816173	1.05e-16	-0.0369013	0.00647068	1.39e-08	63	-0.0458092	0.0054821	-8.35615	6.48e-17	0.0386518	-0.0458092	0.0054821	1.15e-13	37	10	80919242	10	80589248	R		rs58124651	NA	NA	ZMIZ1	NM_020338	5'UTR					TRUE				TRUE
cg26581206	-0.0179254	0.0066765	0.00770358	53	446	-0.0417537	0.00608421	9.27e-12	-0.0316166	0.00420822	9.26e-14	63	-0.0309904	0.00370898	-8.35551	6.52e-17	0.100243	-0.0309904	0.00370898	1.15e-13	37	12	125003558	12	123569511	F	rs78404451		NA	NA	NCOR2;NCOR2	NM_006312;NM_001077261	5'UTR;5'UTR	chr12:125002006-125002433	S_Shore		RDMR	TRUE				NA
cg16630369	-0.0151132	0.00691995	0.0298196	53	446	-0.0446104	0.00507706	3.52e-18	-0.0261125	0.00418171	5.36e-10	63	-0.0296502	0.00354973	-8.35281	6.67e-17	0.011605	-0.0296502	0.00354973	1.17e-13	37	5	66307391	5	66343147	R			NA	NA	MAST4;MAST4	NM_015183;NM_001164664	Body;Body					TRUE				NA
cg16778405	-0.00622233	0.00340393	0.0686515	53	446	-0.0150921	0.00145925	2.15e-24	-0.00673687	0.00159523	2.54e-05	63	-0.0105098	0.00125969	-8.34321	7.23e-17	0.00375542	-0.0105098	0.00125969	1.26e-13	37	16	653443	16	593444	F			NA	NA	RAB40C	NM_021168	Body	chr16:649465-650057	S_Shelf			NA				NA
cg19184688	-0.0170609	0.00508364	0.000903807	53	446	-0.0231912	0.00426365	6.08e-08	-0.0226279	0.0028871	8.02e-15	63	-0.0217365	0.0026105	-8.32657	8.32e-17	0.694828	-0.0217365	0.0026105	1.45e-13	37	2	241935282	2	241583955	R			NA	NA				chr2:241937716-241938468	N_Shelf			NA				NA
cg02361903	-0.0104588	0.00628783	0.0973991	53	446	-0.0410388	0.00495292	2.26e-16	-0.0282642	0.00405247	4.37e-12	63	-0.0283389	0.00340413	-8.32484	8.44e-17	0.00798623	-0.0283389	0.00340413	1.47e-13	37	1	110452616	1	110254139	R			NA	NA	CSF1;CSF1;CSF1;CSF1	NM_172212;NM_000757;NM_172211;NM_172210	TSS1500;TSS1500;TSS1500;TSS1500	chr1:110453143-110453889	N_Shore			NA		1:110452587-110452712	Unclassified_Cell_type_specific	NA
cg07064364	-0.00826996	0.00272364	0.00262774	53	446	-0.0151964	0.00175442	1.01e-17	-0.0131513	0.00250264	1.67e-07	63	-0.0130292	0.00156609	-8.31955	8.83e-17	0.216317	-0.0130292	0.00156609	1.53e-13	37	22	38009253	22	36339199	F			NA	NA	GGA1;GGA1;GGA1	NM_001001560;NM_013365;NM_001001561	Body;Body;Body	chr22:38004443-38005271	S_Shelf			NA				NA
cg02037794	-0.010182	0.00413327	0.0143831	53	446	-0.0375076	0.00384568	6.17e-22	-0.0174551	0.00304786	1.21e-08	63	-0.0208182	0.00250439	-8.31271	9.35e-17	0.000199418	-0.0208182	0.00250439	1.61e-13	37	6	3750475	6	3695474	F		rs75160518	NA	NA	C6orf145	NM_183373	Body	chr6:3750788-3752767	N_Shore			NA				NA
cg07250214	-0.0270423	0.00940025	0.00433733	53	446	-0.0601951	0.00772158	1.08e-14	-0.0377506	0.00568849	4.31e-11	63	-0.0413901	0.00497919	-8.3126	9.36e-17	0.0622011	-0.0413901	0.00497919	1.61e-13	37	17	77763166	17	75377761	F	rs79934344		NA	NA				chr17:77763364-77767356	N_Shore		RDMR	NA				NA
cg15803221	-0.0146366	0.0122818	0.234409	53	446	-0.0695593	0.0065113	7.16e-26	-0.0282542	0.005919	1.97e-06	63	-0.0417828	0.00502741	-8.311	9.49e-17	0.00010537	-0.0417828	0.00502741	1.62e-13	37	17	38473166	17	35726692	F	rs80014609		NA	NA	RARA;RARA;RARA	NM_001145302;NM_000964;NM_001145301	TSS1500;5'UTR;TSS1500	chr17:38472958-38473201	Island			TRUE	17:35726539-35726727	17:38472852-38476047	Promoter_Associated	NA
cg10198479	-0.0418928	0.0127665	0.00116809	53	446	-0.0762732	0.00978749	1.1e-14	-0.0526124	0.00844787	5.94e-10	63	-0.0577205	0.00694596	-8.30994	9.58e-17	0.170591	-0.0577205	0.00694596	1.63e-13	37	16	85268435	16	83825936	F			NA	NA				chr16:85269192-85269464	N_Shore			NA	16:83825859-83826016			NA
cg20951444	-0.0246588	0.0067078	0.000285428	53	446	-0.0504079	0.00602967	1.24e-16	-0.0242902	0.00408927	3.45e-09	63	-0.0302269	0.00364566	-8.29119	1.12e-16	0.0118693	-0.0302269	0.00364566	1.9e-13	37	1	33337112	1	33109699	R			NA	TRUE	FNDC5	NM_153756	TSS1500					TRUE				TRUE
cg13982037	-0.0182655	0.00644243	0.00492494	53	446	-0.0600543	0.00644874	3.51e-20	-0.0277885	0.00468716	3.69e-09	63	-0.0327238	0.0039476	-8.28953	1.14e-16	0.000470334	-0.0327238	0.0039476	1.92e-13	37	6	119862526	6	119904225	F			NA	NA								TRUE				NA
cg08190844	-0.0318805	0.00830839	0.000154932	53	446	-0.0552923	0.00669808	2.9e-16	-0.0277826	0.00480634	8.84e-09	63	-0.0354032	0.00427137	-8.28848	1.15e-16	0.0254655	-0.0354032	0.00427137	1.93e-13	37	16	2526203	16	2466204	R			NA	NA	TBC1D24	NM_020705	5'UTR	chr16:2521086-2525929	S_Shore			NA	16:2463707-2466301			NA
cg00395063	-0.0312555	0.00586154	2.05e-07	53	446	-0.0306274	0.00453138	1.87e-11	-0.019469	0.00332757	5.85e-09	63	-0.0244478	0.00294982	-8.2879	1.15e-16	0.158364	-0.0244478	0.00294982	1.93e-13	37	11	120210293	11	119715503	F			NA	NA	ARHGEF12	NM_015313	Body	chr11:120206460-120207649	S_Shelf			NA				NA
cg00285294	-0.0213815	0.00487274	1.64e-05	53	446	-0.0397527	0.00487689	6.67e-16	-0.0183396	0.00322514	1.52e-08	63	-0.0235123	0.00283904	-8.2818	1.21e-16	0.0123657	-0.0235123	0.00283904	2.03e-13	37	7	1089767	7	1056293	R			NA	NA	C7orf50;C7orf50;C7orf50	NM_001134395;NM_032350;NM_001134396	Body;Body;Body	chr7:1090177-1090517	N_Shore			NA				NA
cg09776772	-0.0222034	0.00577529	0.000150559	53	446	-0.0197855	0.00198614	8.6e-23	-0.00807694	0.0024964	0.00123779	63	-0.0153361	0.00185194	-8.28112	1.22e-16	0.00631478	-0.0153361	0.00185194	2.03e-13	37	7	2150534	7	2117060	F			NA	NA	MAD1L1;MAD1L1;MAD1L1	NM_003550;NM_001013837;NM_001013836	Body;Body;Body					NA	7:2116939-2117617			NA
cg13617561	-0.020024	0.0060135	0.000989545	53	446	-0.0469569	0.00521064	5.04e-19	-0.0212597	0.00379696	2.51e-08	63	-0.027343	0.0033041	-8.27547	1.28e-16	0.00307411	-0.027343	0.0033041	2.12e-13	37	11	67222073	11	66978649	F			NA	NA	CABP4	NM_145200	TSS1500					NA		11:67222032-67222214	Unclassified_Cell_type_specific	NA
cg20801110	-0.0252524	0.00896031	0.00518441	53	446	-0.0595358	0.00676365	3.08e-18	-0.0329157	0.00577841	1.44e-08	63	-0.0395912	0.00479105	-8.26358	1.41e-16	0.0176312	-0.0395912	0.00479105	2.34e-13	37	15	75136007	15	72923060	R			NA	NA	ULK3	NM_001099436	TSS1500	chr15:75135186-75135905	S_Shore			NA	15:72922240-72923061	15:75134611-75136084	Promoter_Associated	NA
cg18346576	-0.018978	0.0069304	0.00658363	53	446	-0.0596207	0.0063196	1.17e-20	-0.0271737	0.00478092	1.55e-08	63	-0.0333801	0.00404111	-8.26014	1.46e-16	0.000612447	-0.0333801	0.00404111	2.4e-13	37	2	27938071	2	27791575	R			NA	NA								NA	2:27791575-27791948			NA
cg04242898	-0.0183973	0.00504644	0.000319765	53	446	-0.0388298	0.00548356	2.04e-12	-0.0249231	0.00366441	1.43e-11	63	-0.0259679	0.00314429	-8.25874	1.47e-16	0.0820535	-0.0259679	0.00314429	2.41e-13	37	22	43043131	22	41373075	F	rs5996204		NA	NA	CYB5R3;CYB5R3;CYB5R3	NM_007326;NM_000398;NM_001129819	TSS200;Body;TSS200	chr22:43045009-43045679	N_Shore			NA				NA
cg00237876	-0.0319217	0.00778204	5.42e-05	53	446	-0.0640673	0.00743567	1.49e-17	-0.0278589	0.00506768	4.44e-08	63	-0.0367399	0.00444907	-8.25789	1.48e-16	0.00460542	-0.0367399	0.00444907	2.42e-13	37	17	41924043	17	39279569	F	rs76381914	rs71382999	NA	NA	CD300LG;CD300LG;CD300LG;CD300LG	NM_001168323;NM_001168322;NM_001168324;NM_145273	TSS1500;TSS1500;TSS1500;TSS1500					TRUE		17:41923523-41924572	Unclassified	NA
cg23371208	-0.0217055	0.00556877	0.000122457	53	446	-0.0409596	0.00475982	1.63e-17	-0.017754	0.0031441	1.91e-08	63	-0.0236298	0.00286195	-8.25654	1.5e-16	0.00468774	-0.0236298	0.00286195	2.44e-13	37	11	57408514	11	57165090	F			NA	NA	MIR130A	NR_029673	TSS200					NA				TRUE
cg01344797	-0.00997466	0.00543759	0.0676923	53	446	-0.0380421	0.0043146	2.71e-18	-0.0196326	0.00301741	1.01e-10	63	-0.0224405	0.00271878	-8.2539	1.53e-16	0.00213026	-0.0224405	0.00271878	2.49e-13	37	10	104172924	10	104162914	F			NA	NA	PSD	NM_002779	Body	chr10:104168558-104169153	S_Shelf			NA		10:104172924-104173137	Unclassified_Cell_type_specific	TRUE
cg14387452	-0.0199228	0.00558081	0.00042236	53	446	-0.0372297	0.00540414	7.73e-12	-0.0308046	0.0045187	1.28e-11	63	-0.0294291	0.00356956	-8.24444	1.66e-16	0.186049	-0.0294291	0.00356956	2.68e-13	37	9	20512334	9	20502334	R			NA	NA	MLLT3	NM_004529	Body					TRUE				NA
cg01894846	-0.0247481	0.00590948	3.81e-05	53	446	-0.0387377	0.00623584	6.48e-10	-0.0327191	0.0047644	9.12e-12	63	-0.031772	0.0038546	-8.24263	1.68e-16	0.411299	-0.031772	0.0038546	2.7e-13	37	14	100752463	14	99822216	F			NA	NA				chr14:100751672-100752339	S_Shore			NA		14:100751296-100752955	Promoter_Associated	NA
cg08234504	-0.0194412	0.00454805	2.65e-05	53	446	-0.0261029	0.00373202	3.74e-12	-0.0162264	0.00258538	4.39e-10	63	-0.0191633	0.00232484	-8.24285	1.68e-16	0.217535	-0.0191633	0.00232484	2.7e-13	37	5	139013317	5	138993501	F			NA	NA				chr5:139017133-139017668	N_Shelf			TRUE		5:139013288-139013559	Unclassified	NA
cg00718036	-0.00962488	0.0064834	0.138828	53	446	-0.0361931	0.0038923	3.98e-20	-0.021666	0.00384882	2.11e-08	63	-0.0253572	0.00307889	-8.23582	1.78e-16	0.00859709	-0.0253572	0.00307889	2.85e-13	37	4	108745325	4	108964774	R			NA	NA	SGMS2	NM_001136258	TSS1500	chr4:108745829-108746535	N_Shore		RDMR	NA				NA
cg14944269	-0.0345599	0.00947392	0.000317048	53	446	-0.0533976	0.00748212	1.38e-12	-0.0366269	0.00569072	1.59e-10	63	-0.040735	0.00494679	-8.23464	1.8e-16	0.29708	-0.040735	0.00494679	2.86e-13	37	14	65439602	14	64509355	F		rs80343076	NA	TRUE	RAB15	NM_198686	TSS1500	chr14:65438412-65439363	S_Shore			NA				TRUE
cg19254163	-0.0284338	0.0076272	0.000235016	53	446	-0.0546565	0.00595115	1.11e-19	-0.0241757	0.00497709	1.3e-06	63	-0.0341199	0.00414346	-8.23464	1.8e-16	0.00509164	-0.0341199	0.00414346	2.86e-13	37	11	60623782	11	60380358	R			NA	NA	GPR44	NM_004778	TSS1500	chr11:60619924-60621111	S_Shelf			TRUE				NA
cg06708720	-0.029952	0.00578819	4.45e-07	53	446	-0.0257378	0.00449546	1.21e-08	-0.0211732	0.00325399	1.01e-10	63	-0.0238725	0.00290029	-8.23107	1.86e-16	0.504951	-0.0238725	0.00290029	2.94e-13	37	12	1099075	12	969336	F			NA	NA	ERC1;ERC1;ERC1;ERC1;ERC1	NM_178040;NR_027949;NR_027946;NR_027948;NM_178039	TSS1500;TSS1500;TSS1500;TSS1500;TSS1500	chr12:1099557-1100785	N_Shore		RDMR	NA				TRUE
cg15547825	-0.0230879	0.00985176	0.0198255	53	446	-0.0548468	0.0074094	2.04e-13	-0.0424791	0.00611012	5.1e-12	63	-0.0424613	0.00515972	-8.2294	1.88e-16	0.110534	-0.0424613	0.00515972	2.97e-13	37	16	85519178	16	84076679	F	rs80257148		NA	NA				chr16:85519109-85519357	Island			NA	16:84076562-84076810			NA
cg07653800	-0.0258137	0.00518696	1.15e-06	53	446	-0.0328554	0.00497376	5.19e-11	-0.0222014	0.00371934	2.89e-09	63	-0.0256909	0.00312316	-8.22594	1.94e-16	0.385679	-0.0256909	0.00312316	3.04e-13	37	12	108678246	12	107202376	F			NA	NA								TRUE				NA
cg10179300	-0.0129796	0.00666924	0.0526656	53	446	-0.0690511	0.00693293	8.76e-23	-0.0337576	0.00555868	1.54e-09	63	-0.0361952	0.00440123	-8.22388	1.97e-16	1.4e-05	-0.0361952	0.00440123	3.07e-13	37	5	14147618	5	14200618	F			NA	NA	TRIO	NM_007118	Body	chr5:14143017-14145350	S_Shelf			NA		5:14147527-14147710	Unclassified_Cell_type_specific	NA
cg24361265	-0.05992	0.0154083	0.000126791	53	446	-0.101902	0.0115351	2.34e-18	-0.0475307	0.00949261	6.1e-07	63	-0.066051	0.00803122	-8.22428	1.96e-16	0.0124607	-0.066051	0.00803122	3.07e-13	37	15	44068668	15	41855960	F			NA	NA	ELL3	NM_025165	Body	chr15:44068586-44069792	Island		RDMR	TRUE	15:41855895-41857084	15:44068213-44070508	Promoter_Associated	NA
cg02029665	-0.0123201	0.00393779	0.00194751	53	446	-0.034835	0.00420113	2.16e-16	-0.0193382	0.00305759	3.23e-10	63	-0.020772	0.0025289	-8.21386	2.14e-16	0.00597532	-0.020772	0.0025289	3.32e-13	37	22	46441799	22	44820463	F	rs12158719		NA	NA	LOC100271722	NR_027036	TSS1500	chr22:46440393-46441019	S_Shore			NA				NA
cg07233933	-0.0318633	0.00820193	0.000128757	53	446	-0.0459229	0.00711662	1.41e-10	-0.0419505	0.00622494	2.17e-11	63	-0.0405803	0.00494037	-8.21402	2.14e-16	0.558132	-0.0405803	0.00494037	3.32e-13	37	5	173352671	5	173285277	F			NA	NA	CPEB4	NM_030627	Body					TRUE		5:173352531-173352896	Unclassified_Cell_type_specific	NA
cg14526039	-0.0123101	0.00472429	0.00967537	53	446	-0.0308772	0.00377566	5.39e-16	-0.0187009	0.00296827	3.77e-10	63	-0.0207901	0.00253477	-8.20199	2.36e-16	0.0305361	-0.0207901	0.00253477	3.65e-13	37	3	49210221	3	49185225	R			NA	NA	KLHDC8B	NM_173546	Body	chr3:49208629-49209196	S_Shore			TRUE		3:49210221-49210424	Unclassified_Cell_type_specific	NA
cg16417374	-0.0290038	0.0088679	0.00121186	53	446	-0.058067	0.00707227	4.15e-16	-0.0305082	0.00510578	2.79e-09	63	-0.0371891	0.00453449	-8.2014	2.38e-16	0.0277311	-0.0371891	0.00453449	3.66e-13	37	1	26098310	1	25970897	R			NA	NA	MAN1C1	NM_020379	Body	chr1:26097904-26098107	S_Shore			NA	1:25970880-25970913	1:26097709-26098327	Unclassified_Cell_type_specific	NA
cg18282388	-0.0261615	0.00764622	0.000718874	53	446	-0.0518904	0.00630642	3.6e-16	-0.0310072	0.00545429	1.54e-08	63	-0.0361522	0.00440892	-8.19979	2.41e-16	0.0593454	-0.0361522	0.00440892	3.69e-13	37	11	129716470	11	129221680	R			NA	NA	TMEM45B	NM_138788	5'UTR					TRUE				TRUE
cg21715751	-0.0322671	0.00924341	0.000561959	53	446	-0.054386	0.00803953	1.8e-11	-0.0390271	0.00574984	1.57e-11	63	-0.0413365	0.00504205	-8.19836	2.44e-16	0.300804	-0.0413365	0.00504205	3.72e-13	37	19	33795390	19	38487230	R			NA	NA	LOC80054	NR_026887	Body	chr19:33792061-33794944	S_Shore			NA		19:33795345-33795497	Unclassified_Cell_type_specific	NA
cg19873536	-0.034992	0.0112894	0.00214224	53	446	-0.0813266	0.00929587	4.86e-18	-0.0356929	0.00602822	3.86e-09	63	-0.0456104	0.00556406	-8.19732	2.46e-16	0.00299934	-0.0456104	0.00556406	3.74e-13	37	10	116475283	10	116465273	R			NA	NA								TRUE				NA
cg06595162	-0.0301808	0.00816521	0.000264743	53	446	-0.0586621	0.00643016	1.9e-19	-0.0229837	0.00432487	1.21e-07	63	-0.0324883	0.00396432	-8.19517	2.5e-16	0.00106427	-0.0324883	0.00396432	3.79e-13	37	21	40141040	21	39062910	R			NA	NA	NCRNA00114;NCRNA00114	NR_027065;NR_027066	Body;TSS200					TRUE		21:40140421-40141096	Unclassified	NA
cg24310786	-0.0170414	0.00555988	0.00239579	53	446	-0.03786	0.00495794	3.61e-14	-0.0204915	0.00308752	4.29e-11	63	-0.0233933	0.00285455	-8.19507	2.5e-16	0.0339141	-0.0233933	0.00285455	3.79e-13	37	6	33080054	6	33188032	R			NA	NA	HLA-DPB2	NR_001435	TSS1500					NA		6:33079977-33080306	Unclassified	TRUE
cg13269964	-0.0141003	0.00565553	0.0132568	53	446	-0.0394644	0.00436857	4.16e-19	-0.0173913	0.00290721	2.68e-09	63	-0.0219914	0.00268429	-8.19264	2.56e-16	0.00152591	-0.0219914	0.00268429	3.85e-13	37	17	41924577	17	39280103	F			NA	TRUE	CD300LG;CD300LG;CD300LG;CD300LG;CD300LG;CD300LG;CD300LG;CD300LG	NM_001168323;NM_001168324;NM_001168324;NM_145273;NM_145273;NM_001168322;NM_001168323;NM_001168322	5'UTR;5'UTR;1stExon;1stExon;5'UTR;5'UTR;1stExon;1stExon					TRUE				NA
cg14541011	-0.0260819	0.00622914	3.82e-05	53	446	-0.0380737	0.00592289	1.65e-10	-0.0207426	0.00301912	8.94e-12	63	-0.0242386	0.00296016	-8.18827	2.65e-16	0.11236	-0.0242386	0.00296016	3.98e-13	37	9	135989682	9	134979503	F			NA	NA	RALGDS;RALGDS	NM_001042368;NM_006266	Body;Body					TRUE		9:135989452-135989763	Unclassified_Cell_type_specific	NA
cg02416781	-0.0125689	0.00618159	0.0429994	53	446	-0.0384907	0.00444149	9.77e-18	-0.0212127	0.00343231	7.98e-10	63	-0.0246636	0.00301223	-8.18782	2.66e-16	0.0093861	-0.0246636	0.00301223	3.98e-13	37	5	82331856	5	82367612	R			NA	NA								TRUE				NA
cg07298299	-0.0122384	0.00622482	0.0503124	53	446	-0.0454755	0.00505107	5.44e-19	-0.0241152	0.00392557	1e-09	63	-0.0275112	0.00336032	-8.18708	2.68e-16	0.0019418	-0.0275112	0.00336032	3.99e-13	37	11	45943237	11	45899813	R			NA	NA	GYLTL1B;GYLTL1B	NM_152312;NM_152312	1stExon;5'UTR	chr11:45943513-45944852	N_Shore			NA				TRUE
cg09888330	-0.0218465	0.00653981	0.000953649	53	446	-0.0361216	0.00487237	1.88e-13	-0.023527	0.00372377	3.37e-10	63	-0.0267058	0.00326421	-8.18139	2.81e-16	0.201976	-0.0267058	0.00326421	4.17e-13	37	1	156786010	1	155052634	F			NA	NA	SH2D2A;NTRK1;SH2D2A;SH2D2A;SH2D2A;SH2D2A	NM_001161442;NM_001007792;NM_001161443;NM_003975;NM_001161441;NM_001161444	Body;Body;TSS200;Body;Body;Body	chr1:156783523-156784037	S_Shore			NA		1:156785631-156787029	Promoter_Associated	NA
cg13827287	-0.0147288	0.00497998	0.00337377	53	446	-0.032064	0.00444123	7.65e-13	-0.0216094	0.00316717	1.23e-11	63	-0.0226226	0.00276628	-8.17796	2.89e-16	0.100506	-0.0226226	0.00276628	4.28e-13	37	12	54730461	12	53016728	F			NA	NA	MIR148B;COPZ1	NR_029894;NM_016057	TSS1500;Body					NA		12:54730234-54730622	Unclassified	NA
cg05496768	-0.0169614	0.00455363	0.000237825	53	446	-0.0330155	0.00351338	1.64e-20	-0.0146065	0.00341444	1.99e-05	63	-0.0214742	0.00262793	-8.17156	3.04e-16	0.00606835	-0.0214742	0.00262793	4.49e-13	37	10	77872288	10	77542294	F	rs75495083		NA	NA	C10orf11	NM_032024	Body	chr10:77872083-77872305	Island			TRUE				NA
cg21393124	-0.0204689	0.00647947	0.00176213	53	446	-0.0525067	0.00573612	1.45e-19	-0.0223328	0.00404576	3.91e-08	63	-0.0290637	0.00355675	-8.17141	3.05e-16	0.00119311	-0.0290637	0.00355675	4.49e-13	37	17	48981371	17	46336370	R			NA	NA								TRUE		17:48981231-48981450	Unclassified_Cell_type_specific	NA
cg22496986	-0.0196158	0.00702607	0.00561364	53	446	-0.0525959	0.00615971	2.84e-17	-0.0243933	0.00392412	6.39e-10	63	-0.0294546	0.00360721	-8.16548	3.2e-16	0.00365877	-0.0294546	0.00360721	4.7e-13	37	17	3794573	17	3741322	R		rs34228146	NA	NA	CAMKK1;CAMKK1;CAMKK1	NM_172206;NM_172207;NM_032294	TSS1500;5'UTR;5'UTR	chr17:3795519-3796868	N_Shore			TRUE				NA
cg06084210	-0.0167609	0.00697786	0.0169788	53	446	-0.0505485	0.00545582	5.38e-20	-0.0249479	0.00450268	3.48e-08	63	-0.0307953	0.00377186	-8.16449	3.23e-16	0.00239339	-0.0307953	0.00377186	4.72e-13	37	13	103754324	13	102552325	F			NA	NA								TRUE				NA
cg19699090	-0.0131494	0.00690376	0.0578809	53	446	-0.0414052	0.00535401	1.73e-14	-0.0282377	0.00408023	6.34e-12	63	-0.029019	0.0035557	-8.16128	3.31e-16	0.0303991	-0.029019	0.0035557	4.83e-13	37	6	36808894	6	36916872	R		rs55729134	NA	NA				chr6:36806881-36807217	S_Shore			NA				TRUE
cg10724867	-0.0204563	0.0116021	0.0790016	53	446	-0.0699123	0.00684781	7.91e-24	-0.0332704	0.00776908	1.95e-05	63	-0.0469873	0.00575986	-8.15773	3.41e-16	0.00170109	-0.0469873	0.00575986	4.94e-13	37	7	27218867	7	27185392	R			NA	NA	HOXA10	NM_153715	Body	chr7:27219309-27219750	N_Shore			NA	7:27185284-27185393	7:27218624-27220804	Unclassified	NA
cg23242489	-0.0217308	0.00556003	0.000117443	53	446	-0.0423446	0.00461087	1.11e-19	-0.0179414	0.00387442	3.92e-06	63	-0.025907	0.00317565	-8.15802	3.41e-16	0.00365007	-0.025907	0.00317565	4.94e-13	37	7	1084791	7	1051317	R			NA	NA	C7orf50;C7orf50;C7orf50	NM_001134395;NM_032350;NM_001134396	Body;Body;Body	chr7:1084387-1084595	S_Shore			NA		7:1083296-1085050	Promoter_Associated	NA
cg14507146	-0.0178474	0.00464862	0.000153653	53	446	-0.0445578	0.00434293	4.83e-24	-0.0137934	0.00317355	1.47e-05	63	-0.0221176	0.00271206	-8.1553	3.48e-16	1.75e-05	-0.0221176	0.00271206	5.03e-13	37	5	34043333	5	34079090	F			NA	NA	C1QTNF3;C1QTNF3	NM_181435;NM_030945	TSS200;TSS200					NA				NA
cg08679180	-0.0122591	0.00542902	0.0247369	53	446	-0.0372098	0.00418351	1.4e-18	-0.0168953	0.00275443	1.06e-09	63	-0.0208315	0.0025547	-8.15419	3.52e-16	0.00182935	-0.0208315	0.0025547	5.06e-13	37	11	73034459	11	72712107	F			NA	NA	ARHGEF17	NM_014786	Body					TRUE				TRUE
cg02194684	-0.0260325	0.00772118	0.000856275	53	446	-0.0542244	0.00682468	3.38e-15	-0.0342245	0.00576635	3.55e-09	63	-0.0378441	0.0046414	-8.1536	3.53e-16	0.0656605	-0.0378441	0.0046414	5.07e-13	37	5	31853945	5	31889702	R			NA	NA	PDZD2	NM_178140	Body	chr5:31855003-31855426	N_Shore			NA				NA
cg09814231	-0.0241573	0.00615183	0.000109244	53	446	-0.0411723	0.00448392	1.12e-19	-0.0157234	0.00315055	6.63e-07	63	-0.0234145	0.00287267	-8.15076	3.62e-16	0.000952424	-0.0234145	0.00287267	5.17e-13	37	5	149157216	5	149137409	R			NA	NA	PPARGC1B	NM_133263	Body					TRUE				NA
cg03773647	-0.0271319	0.0102789	0.00878225	53	446	-0.0703043	0.00826007	3.56e-17	-0.0351506	0.00575729	1.27e-09	63	-0.0422297	0.00518326	-8.14732	3.72e-16	0.00792144	-0.0422297	0.00518326	5.3e-13	37	11	57417949	11	57174525	R			NA	NA	YPEL4	NM_145008	TSS1500	chr11:57414400-57414664	S_Shelf			NA				NA
cg07891911	-0.0162741	0.00729804	0.0265715	53	446	-0.0452601	0.00503225	5.89e-19	-0.0241544	0.00429661	2.2e-08	63	-0.0295211	0.00362365	-8.14679	3.74e-16	0.00902541	-0.0295211	0.00362365	5.31e-13	37	15	35598798	15	33386090	R			NA	NA								TRUE				NA
cg00214171	-0.0127309	0.00596495	0.0337173	53	446	-0.0408358	0.00527859	1.69e-14	-0.0221089	0.00314596	3.02e-12	63	-0.0241189	0.00296098	-8.14557	3.78e-16	0.0111957	-0.0241189	0.00296098	5.35e-13	37	17	73642991	17	71154586	R			NA	NA	RECQL5;LOC100130933	NM_004259;NM_001162997	Body;5'UTR					NA				NA
cg20494738	-0.0212983	0.00490061	1.96e-05	53	446	-0.0275971	0.00301459	1.44e-19	-0.00942145	0.00175763	9.44e-08	63	-0.0142027	0.00174418	-8.14294	3.86e-16	7.93e-05	-0.0142027	0.00174418	5.45e-13	37	12	124985889	12	123551842	F	rs73423681		NA	NA	NCOR2;NCOR2	NM_006312;NM_001077261	5'UTR;5'UTR					TRUE	12:123551376-123551979			NA
cg18389639	-0.0436685	0.00844877	4.58e-07	53	446	-0.048607	0.00649474	1.12e-13	-0.0249175	0.00472467	1.51e-07	63	-0.0342642	0.00420958	-8.13957	3.97e-16	0.0357427	-0.0342642	0.00420958	5.58e-13	37	10	97049610	10	97039600	F	rs7096604		NA	NA	PDLIM1	NM_020992	Body	chr10:97050185-97051124	N_Shore		RDMR	NA		10:97049162-97050211	Unclassified_Cell_type_specific	NA
cg13551754	-0.036206	0.00944667	0.000157626	53	446	-0.0617114	0.00678079	2.31e-19	-0.0303596	0.00736163	3.9e-05	63	-0.0438593	0.00539311	-8.13247	4.21e-16	0.0283873	-0.0438593	0.00539311	5.9e-13	37	1	21619913	1	21492500	F			NA	NA	ECE1	NM_001113348	Body	chr1:21616380-21617101	S_Shelf			TRUE		1:21619659-21619996	Promoter_Associated	NA
cg21680729	-0.0132578	0.00676825	0.0511596	53	446	-0.0517425	0.00597042	9.74e-18	-0.0250561	0.00383084	8.07e-11	63	-0.0285061	0.00350748	-8.12723	4.39e-16	0.00122471	-0.0285061	0.00350748	6.14e-13	37	17	17426422	17	17367147	R			NA	NA	PEMT;PEMT;PEMT	NM_148172;NM_148173;NM_007169	Body;Body;Body					TRUE				NA
cg01028796	-0.0395443	0.0074463	2.28e-07	53	446	-0.0386552	0.00674794	1.19e-08	-0.0297301	0.0048001	7.35e-10	63	-0.0339889	0.00418274	-8.12599	4.44e-16	0.536512	-0.0339889	0.00418274	6.19e-13	37	9	95525261	9	94565082	F		rs79087898	NA	NA	BICD2;BICD2	NM_015250;NM_001003800	Body;Body	chr9:95526459-95527825	N_Shore			NA		9:95525053-95525403	Promoter_Associated	NA
cg11942936	-0.0174602	0.00820326	0.0342026	53	446	-0.0451043	0.00609094	2e-13	-0.0309787	0.00448455	6.92e-12	63	-0.0324816	0.00399838	-8.12368	4.52e-16	0.0800963	-0.0324816	0.00399838	6.29e-13	37	10	77169689	10	76839695	F			NA	NA				chr10:77155128-77169600	S_Shore		RDMR	NA		10:77168798-77169714	Unclassified	NA
cg19408882	-0.015191	0.00741672	0.0415027	53	446	-0.0446563	0.00547475	6.38e-16	-0.0276313	0.00430229	1.73e-10	63	-0.0302939	0.00372991	-8.12189	4.59e-16	0.0249296	-0.0302939	0.00372991	6.36e-13	37	17	34101272	17	31125385	F			NA	NA	MMP28	NM_024302	Body	chr17:34097100-34097399	S_Shelf			TRUE				TRUE
cg17611742	-0.0249845	0.00724017	0.000648086	53	446	-0.0456025	0.00547437	1.58e-16	-0.0252173	0.00465928	7.11e-08	63	-0.0314223	0.00386926	-8.12102	4.62e-16	0.0512803	-0.0314223	0.00386926	6.39e-13	37	1	197745238	1	196011861	R			NA	NA	DENND1B;DENND1B	NM_144977;NM_001142795	TSS1500;TSS1500	chr1:197743931-197744788	S_Shore			TRUE		1:197745048-197745377	Promoter_Associated	NA
cg03143849	-0.0244895	0.00738824	0.00104262	53	446	-0.0498751	0.00638787	9.8e-15	-0.0358269	0.0060402	3.63e-09	63	-0.0372365	0.00459087	-8.111	5.02e-16	0.104749	-0.0372365	0.00459087	6.91e-13	37	11	2904951	11	2861527	R			NA	TRUE	CDKN1C;CDKN1C;CDKN1C	NM_001122630;NM_000076;NM_001122631	3'UTR;3'UTR;3'UTR	chr11:2905023-2907024	N_Shore			NA				NA
cg27526649	-0.0394632	0.00812484	2.02e-06	53	446	-0.0480653	0.00771783	5.87e-10	-0.0356335	0.00586387	1.51e-09	63	-0.0396731	0.0048968	-8.10185	5.41e-16	0.586632	-0.0396731	0.0048968	7.43e-13	37	1	208132004	1	206198627	R			NA	NA				chr1:208132327-208133117	N_Shore			NA		1:208131746-208132074	Unclassified_Cell_type_specific	NA
cg08763102	-0.0188268	0.00671579	0.00542252	53	446	-0.0418837	0.00567983	2.51e-13	-0.0234507	0.0034706	1.93e-11	63	-0.0264233	0.00326157	-8.10142	5.43e-16	0.0506839	-0.0264233	0.00326157	7.43e-13	37	4	3079751	4	3049549	F	rs78225241		NA	NA	HTT	NM_002111	Body	chr4:3075483-3075773	S_Shelf			NA		4:3079742-3079877	Unclassified_Cell_type_specific	NA
cg20176142	-0.0251758	0.00689437	0.000312678	53	446	-0.0541005	0.00629651	1.82e-17	-0.0275783	0.00530283	2.22e-07	63	-0.0343287	0.00423996	-8.09647	5.66e-16	0.0146904	-0.0343287	0.00423996	7.72e-13	37	8	81408357	8	81570912	F			NA	NA	ZBTB10;ZBTB10	NM_001105539;NM_023929	Body;Body					TRUE				NA
cg25463688	-0.0209491	0.00647539	0.00136646	53	446	-0.0389166	0.00523082	1.55e-13	-0.0260229	0.00417216	5.6e-10	63	-0.0285794	0.00353041	-8.0952	5.72e-16	0.162643	-0.0285794	0.00353041	7.78e-13	37	1	235254025	1	233320648	F			NA	NA								TRUE				NA
cg07027457	-0.0113293	0.00698375	0.105914	53	446	-0.0391366	0.00486947	1.65e-15	-0.0236893	0.00355529	3.61e-11	63	-0.0259974	0.00321246	-8.09267	5.84e-16	0.0198438	-0.0259974	0.00321246	7.92e-13	37	16	89025522	16	87553023	F			NA	NA	CBFA2T3	NM_005187	Body					NA	16:87552989-87553059			NA
cg04486382	-0.00796224	0.00265169	0.00292577	53	446	-0.014453	0.00171168	6.23e-17	-0.0108386	0.00213745	4.39e-07	63	-0.0118543	0.00146577	-8.08746	6.09e-16	0.214889	-0.0118543	0.00146577	8.21e-13	37	17	55483894	17	52838893	R			NA	NA	MSI2;MSI2	NM_138962;NM_170721	Body;Body					TRUE	17:52838838-52838908			NA
cg27630153	-0.0274315	0.00620039	1.4e-05	53	446	-0.018788	0.00238953	6.43e-15	-0.0100931	0.00178362	1.78e-08	63	-0.013649	0.00168769	-8.08741	6.09e-16	0.010426	-0.013649	0.00168769	8.21e-13	37	16	88845038	16	87372539	F			NA	NA	FAM38A	NM_001142864	Body	chr16:88844943-88845205	Island			TRUE	16:87372402-87372706			NA
cg06171971	-0.0245725	0.00787576	0.00200371	53	446	-0.0430721	0.00598238	8.82e-13	-0.0288241	0.00446933	1.46e-10	63	-0.0318845	0.00394431	-8.08365	6.29e-16	0.214097	-0.0318845	0.00394431	8.45e-13	37	3	45948591	3	45923595	R			NA	NA								TRUE		3:45948011-45948960	Unclassified_Cell_type_specific	TRUE
cg23928512	-0.0258451	0.00622376	4.41e-05	53	446	-0.0462087	0.00559879	2.94e-16	-0.022838	0.00445878	3.36e-07	63	-0.0297879	0.00368553	-8.08241	6.35e-16	0.0259607	-0.0297879	0.00368553	8.51e-13	37	17	79970192	17	77563481	R			NA	NA	ASPSCR1	NM_024083	Body	chr17:79966854-79967138	S_Shelf			NA	17:77563350-77563603			TRUE
cg26257411	-0.0148618	0.00469189	0.0017131	53	446	-0.0356433	0.00477364	1.27e-13	-0.0233716	0.00359244	1.01e-10	63	-0.0239124	0.00296023	-8.07788	6.59e-16	0.0426104	-0.0239124	0.00296023	8.8e-13	37	6	33397122	6	33505100	F			NA	NA	SYNGAP1	NM_006772	Body	chr6:33396050-33396296	S_Shore			NA		6:33397014-33397949	Promoter_Associated	NA
cg13370427	-0.0152109	0.00696155	0.0297461	53	446	-0.0362383	0.00499364	5.86e-13	-0.0229681	0.00332111	6.55e-12	63	-0.0250386	0.00310079	-8.07492	6.75e-16	0.0928911	-0.0250386	0.00310079	8.99e-13	37	22	40743980	22	39073926	F		rs2735672	NA	NA	ADSL;ADSL	NM_001123378;NM_000026	Body;Body	chr22:40742403-40742944	S_Shore		RDMR	NA		22:40743583-40744441	Promoter_Associated	NA
cg21422605	-0.0138985	0.00473535	0.00362071	53	446	-0.0459729	0.00544256	6.07e-17	-0.0238426	0.00379413	4.18e-10	63	-0.0253212	0.00313772	-8.06994	7.03e-16	0.00150771	-0.0253212	0.00313772	9.34e-13	37	1	85313514	1	85086102	F			NA	NA	LPAR3	NM_012152	Body					TRUE				NA
cg14818621	-0.0108766	0.00586192	0.0646163	53	446	-0.0446754	0.00524685	3.47e-17	-0.0244337	0.00373297	7.82e-11	63	-0.0263158	0.00326136	-8.06899	7.09e-16	0.00190813	-0.0263158	0.00326136	9.38e-13	37	17	75598365	17	73109960	R			NA	NA								TRUE		17:75598330-75598428	Unclassified_Cell_type_specific	TRUE
cg03849731	-0.014275	0.00635999	0.0256071	53	446	-0.0492004	0.00521834	1.23e-20	-0.0224871	0.00410966	5.12e-08	63	-0.0280945	0.00348768	-8.05534	7.93e-16	0.000655237	-0.0280945	0.00348768	1.05e-12	37	3	129326718	3	130809408	R		rs9867668	NA	NA	PLXND1	NM_015103	TSS1500	chr3:129323915-129325332	S_Shore			NA		3:129326446-129326914	Unclassified_Cell_type_specific	NA
cg04625615	-0.0219416	0.00781617	0.00536019	53	446	-0.0519798	0.00633418	4.3e-16	-0.0279963	0.00467398	2.56e-09	63	-0.0330032	0.00409889	-8.05174	8.16e-16	0.0210069	-0.0330032	0.00409889	1.07e-12	37	15	41788368	15	39575660	R			NA	NA	ITPKA	NM_002220	Body	chr15:41785616-41788539	Island			NA	15:39572593-39575779			NA
cg07621224	-0.0240541	0.00636109	0.000191848	53	446	-0.0442442	0.00565212	8.4e-15	-0.0209024	0.00352666	3.73e-09	63	-0.0262456	0.00326025	-8.05019	8.27e-16	0.0187422	-0.0262456	0.00326025	1.08e-12	37	7	50355506	7	50326052	F			NA	NA	IKZF1	NM_006060	5'UTR					TRUE		7:50355497-50355573	Unclassified_Cell_type_specific	NA
cg21606956	-0.0115864	0.00415776	0.0057011	53	446	-0.0364436	0.00412674	2.41e-18	-0.015311	0.00253393	1.86e-09	63	-0.0185657	0.00230632	-8.04992	8.28e-16	0.000654204	-0.0185657	0.00230632	1.08e-12	37	1	184211934	1	182478557	R			NA	NA								TRUE				NA
cg01332054	-0.0224544	0.00945661	0.0182713	53	446	-0.0596036	0.00644538	6.29e-20	-0.0272338	0.0051438	1.35e-07	63	-0.036116	0.00448716	-8.04874	8.36e-16	0.00281975	-0.036116	0.00448716	1.09e-12	37	15	74494861	15	72281914	F	rs35794319		NA	NA	STRA6;STRA6;STRA6;STRA6;STRA6	NM_001142617;NM_001142618;NM_001142619;NM_022369;NM_001142620	5'UTR;5'UTR;5'UTR;5'UTR;5'UTR			low-CpG:72281833-72282584		TRUE				TRUE
cg06241374	-0.0190061	0.00774351	0.0147391	53	446	-0.0537705	0.00581629	6.44e-20	-0.0171277	0.00270477	3.08e-10	63	-0.0225009	0.00279728	-8.04388	8.7e-16	3.17e-05	-0.0225009	0.00279728	1.13e-12	37	2	56410071	2	56263575	R			NA	NA	CCDC85A	NM_001080433	TSS1500	chr2:56410865-56412539	N_Shore			NA		2:56410030-56411079	Unclassified	NA
cg20558112	-0.0160523	0.00764475	0.0366732	53	446	-0.0397447	0.00567519	3.52e-12	-0.030432	0.00432019	2.7e-12	63	-0.0305237	0.00379609	-8.04082	8.92e-16	0.127891	-0.0305237	0.00379609	1.16e-12	37	13	45968589	13	44866589	R			NA	NA	SLC25A30	NM_001010875	3'UTR	chr13:45965248-45965559	S_Shelf			NA		13:45967843-45968792	Gene_Associated	NA
cg02355304	-0.0378413	0.00939289	7.29e-05	53	446	-0.0611304	0.00769002	3.28e-15	-0.0354465	0.00688581	2.94e-07	63	-0.0439958	0.00547234	-8.03967	9.01e-16	0.10796	-0.0439958	0.00547234	1.16e-12	37	7	5536984	7	5503510	R			NA	NA	MIR589;FBXL18	NR_030318;NM_024963	TSS1500;Body	chr7:5539957-5541567	N_Shelf			NA	7:5503439-5503563	7:5536936-5537515	Unclassified_Cell_type_specific	NA
cg02923856	-0.0250832	0.00423412	9.5e-09	53	446	-0.043682	0.00517305	6.21e-17	-0.0122343	0.00250918	1.18e-06	63	-0.0191783	0.00238589	-8.03821	9.12e-16	3.33e-05	-0.0191783	0.00238589	1.18e-12	37	3	23989124	3	23964128	R			NA	NA	NR1D2;NR1D2	NM_001145425;NM_005126	5'UTR;Body	chr3:23986693-23988021	S_Shore			NA				TRUE
cg01803759	-0.01135	0.00511414	0.0272921	53	446	-0.0256785	0.00305093	7.79e-17	-0.0180825	0.00326521	3.54e-08	63	-0.0200967	0.00250138	-8.03423	9.42e-16	0.112922	-0.0200967	0.00250138	1.21e-12	37	1	27831295	1	27703882	F			NA	NA								TRUE				TRUE
cg26161024	-0.0173588	0.00457457	0.000182427	53	446	-0.030421	0.00433908	3.34e-12	-0.0170423	0.00268455	2.78e-10	63	-0.0197435	0.00245902	-8.02901	9.83e-16	0.0986458	-0.0197435	0.00245902	1.26e-12	37	1	27693840	1	27566427	F			NA	NA	MAP3K6	NM_004672	TSS1500	chr1:27692412-27693243	S_Shore			NA		1:27692972-27694160	Promoter_Associated	NA
cg12622182	-0.0197792	0.00912103	0.0309886	53	446	-0.0589406	0.00647347	2.23e-19	-0.0251762	0.00436191	9.29e-09	63	-0.0325797	0.00405849	-8.02755	9.94e-16	0.00110511	-0.0325797	0.00405849	1.27e-12	37	1	38513641	1	38286228	F			NA	NA	POU3F1	NM_002699	TSS1500	chr1:38510102-38513642	Island			NA				NA
cg23133355	-0.018997	0.00653452	0.00394875	53	446	-0.031822	0.00349383	2.17e-19	-0.0191043	0.00474752	5.97e-05	63	-0.0255858	0.00318784	-8.02607	1.01e-15	0.135344	-0.0255858	0.00318784	1.28e-12	37	7	2519789	7	2486315	R			NA	NA								NA	7:2486301-2486401	7:2519759-2519965	Unclassified_Cell_type_specific	NA
cg14164380	-0.0109906	0.00607489	0.0715307	53	446	-0.038238	0.00558035	9.95e-12	-0.0221657	0.00294514	8.41e-14	63	-0.0230417	0.00287171	-8.0237	1.03e-15	0.0253153	-0.0230417	0.00287171	1.3e-12	37	15	48938775	15	46726067	R			NA	NA	FBN1	NM_000138	TSS1500	chr15:48936810-48938577	S_Shore			NA				NA
cg06783429	-0.031816	0.0140335	0.0241691	53	446	-0.080218	0.00924007	8.58e-18	-0.0501559	0.00927049	7.18e-08	63	-0.0580943	0.00724177	-8.02212	1.04e-15	0.0390885	-0.0580943	0.00724177	1.32e-12	37	7	127673038	7	127460274	F			NA	NA	SND1	NM_014390	Body	chr7:127671158-127672853	S_Shore			NA	7:127457643-127460321			TRUE
cg02141748	-0.0221223	0.00683632	0.00136272	53	446	-0.0460975	0.00717824	1.72e-10	-0.0351864	0.00499362	2.66e-12	63	-0.0340268	0.00424238	-8.02068	1.05e-15	0.143455	-0.0340268	0.00424238	1.33e-12	37	20	3149470	20	3097470	F			NA	NA	ProSAPiP1	NM_014731	TSS1500	chr20:3148649-3149060	S_Shore			NA		20:3149463-3149647	Unclassified_Cell_type_specific	TRUE
cg07615364	-0.0182808	0.00536381	0.000753357	53	446	-0.0389725	0.00528108	2.41e-13	-0.0232087	0.00369658	4.33e-10	63	-0.0255175	0.00318335	-8.01594	1.09e-15	0.0629621	-0.0255175	0.00318335	1.38e-12	37	3	52088726	3	52063766	F			NA	NA	DUSP7	NM_001947	Body	chr3:52089652-52090845	N_Shore			NA				NA
cg09537533	-0.0185169	0.00598335	0.00217603	53	446	-0.0390595	0.00546758	1.31e-12	-0.0226601	0.00342159	4.71e-11	63	-0.0251914	0.00314293	-8.01527	1.1e-15	0.0740051	-0.0251914	0.00314293	1.38e-12	37	20	592957	20	540957	F			NA	NA				chr20:590222-591222	S_Shore		RDMR	NA				NA
cg00863378	-0.0133871	0.00683998	0.0513524	53	446	-0.0527332	0.00608661	9.97e-18	-0.0344103	0.00554958	7.04e-10	63	-0.0342473	0.0042746	-8.0118	1.13e-15	0.00232059	-0.0342473	0.0042746	1.42e-12	37	16	56549757	16	55107258	R			NA	NA	BBS2	NM_031885	Body	chr16:56553529-56554075	N_Shelf			NA				NA
cg10377144	-0.0285161	0.00815147	0.000547153	53	446	-0.0508552	0.00850478	2.69e-09	-0.0442099	0.00620994	1.59e-12	63	-0.0413375	0.00516015	-8.01091	1.14e-15	0.266742	-0.0413375	0.00516015	1.42e-12	37	10	89419177	10	89409157	R			NA	NA	PAPSS2;PAPSS2	NM_004670;NM_001015880	TSS1500;TSS1500	chr10:89419346-89420027	N_Shore			NA				NA
cg06143901	-0.03305	0.00920585	0.000392266	53	446	-0.0548673	0.00782957	3.41e-12	-0.0381368	0.0061497	7e-10	63	-0.0415192	0.00518557	-8.00669	1.18e-15	0.273928	-0.0415192	0.00518557	1.47e-12	37	20	591400	20	539400	F		rs41379048	NA	TRUE	TCF15	NM_004609	TSS1500	chr20:590222-591222	S_Shore			NA	20:538223-539476			TRUE
cg18725681	-0.0181857	0.00485935	0.000222517	53	446	-0.0297514	0.00424608	3.43e-12	-0.0203352	0.00332543	1.19e-09	63	-0.0223395	0.00279105	-8.00397	1.2e-15	0.267239	-0.0223395	0.00279105	1.5e-12	37	20	42940213	20	42373627	R			NA	NA	FITM2	NM_001080472	TSS1500	chr20:42939450-42940043	S_Shore			NA		20:42938581-42940393	Promoter_Associated	NA
cg25998745	-0.0262784	0.00957436	0.00646218	53	446	-0.0685218	0.00722062	7.05e-21	-0.0291166	0.00600481	1.35e-06	63	-0.0403868	0.00504719	-8.00183	1.23e-15	0.0012576	-0.0403868	0.00504719	1.52e-12	37	8	142028625	8	142097807	F			NA	NA								TRUE				NA
cg06376426	-0.0324327	0.00669824	2.16e-06	53	446	-0.0324585	0.00573448	1.76e-08	-0.0233947	0.00363275	1.55e-10	63	-0.0268886	0.00336097	-8.00026	1.24e-15	0.42334	-0.0268886	0.00336097	1.53e-12	37	1	24648203	1	24520790	R			NA	NA	GRHL3;GRHL3;GRHL3	NM_198174;NM_198173;NM_021180	TSS1500;Body;TSS1500	chr1:24648202-24648985	Island			NA		1:24647785-24649616	Unclassified	TRUE
cg08270630	-0.0275535	0.00700296	0.00010598	53	446	-0.0374984	0.00550345	1.29e-11	-0.0207156	0.0032459	2.24e-10	63	-0.0249787	0.00312293	-7.99846	1.26e-15	0.104969	-0.0249787	0.00312293	1.55e-12	37	22	50330655	22	48716659	R			NA	NA				chr22:50328693-50329178	S_Shore			TRUE				NA
cg03739378	-0.0140405	0.0047773	0.00357622	53	446	-0.0232741	0.00432494	8.36e-08	-0.0234426	0.00305384	2.73e-14	63	-0.0213597	0.0026706	-7.9981	1.26e-15	0.352304	-0.0213597	0.0026706	1.55e-12	37	7	105295865	7	105083101	R			NA	NA	ATXN7L1;ATXN7L1	NM_020725;NM_138495	Body;Body					TRUE				NA
cg20152430	-0.0174121	0.0112729	0.123611	53	446	-0.0497392	0.00621179	2.08e-15	-0.0339242	0.00545239	6.16e-10	63	-0.0374667	0.00468748	-7.99293	1.32e-15	0.0862919	-0.0374667	0.00468748	1.61e-12	37	17	46641504	17	43996503	F			NA	NA	HOXB3	NM_002146	5'UTR	chr17:46641534-46642110	N_Shore			NA		17:46641394-46642076	Unclassified_Cell_type_specific	TRUE
cg00288957	-0.0258522	0.00703888	0.000289047	53	446	-0.0441585	0.00737736	2.59e-09	-0.0363457	0.00523016	5.21e-12	63	-0.0351974	0.0044048	-7.99069	1.34e-15	0.338538	-0.0351974	0.0044048	1.64e-12	37	15	65203541	15	62990594	R			NA	NA	ANKDD1A	NM_182703	TSS1500	chr15:65203730-65204392	N_Shore			NA				TRUE
cg17164905	-0.0075346	0.00553075	0.174231	53	446	-0.0410519	0.00416949	2.58e-22	-0.0186916	0.00344564	6.64e-08	63	-0.0232149	0.00290535	-7.9904	1.34e-15	0.000119707	-0.0232149	0.00290535	1.64e-12	37	1	27931310	1	27803897	R			NA	NA	AHDC1	NM_001029882	TSS1500	chr1:27929705-27930866	S_Shore			NA	1:27803737-27803945			NA
cg20542619	-0.036502	0.00823738	1.36e-05	53	446	-0.0501603	0.00489609	5.59e-24	-0.0135923	0.00408347	0.000891388	63	-0.0284412	0.0035606	-7.98774	1.37e-15	1.49e-05	-0.0284412	0.0035606	1.67e-12	37	18	77289104	18	75390092	F	rs1804953		NA	NA	NFATC1;NFATC1;NFATC1;NFATC1	NM_172388;NM_172387;NM_172389;NM_006162	3'UTR;3'UTR;3'UTR;3'UTR	chr18:77289018-77289464	Island			NA	18:75389970-75390203	18:77288475-77289295	Gene_Associated	NA
cg26002437	-0.0105952	0.00273242	0.000132446	53	446	-0.0170685	0.0021719	6.62e-15	-0.00995082	0.00190039	1.84e-07	63	-0.0122884	0.00153952	-7.98196	1.44e-15	0.114986	-0.0122884	0.00153952	1.75e-12	37	10	45473231	10	44793237	R			NA	NA	C10orf10;RASSF4	NM_007021;NM_032023	Body;Body	chr10:45470022-45470291	S_Shelf			NA				NA
cg02341556	-0.0326769	0.00862528	0.000186755	53	446	-0.0546811	0.00646444	5.51e-17	-0.0260832	0.00527794	8.49e-07	63	-0.0357585	0.00448157	-7.97901	1.48e-15	0.0206592	-0.0357585	0.00448157	1.78e-12	37	11	118781978	11	118287188	F			NA	NA	BCL9L	NM_182557	TSS1500	chr11:118781060-118781732	S_Shore			NA				TRUE
cg08161931	-0.0278775	0.00847454	0.00113626	53	446	-0.0522325	0.00698799	1.2e-13	-0.0283978	0.00459626	8.07e-10	63	-0.0336384	0.00421782	-7.97531	1.52e-15	0.0608033	-0.0336384	0.00421782	1.83e-12	37	8	145028402	8	145100390	F			NA	NA	PLEC1;PLEC1;PLEC1	NM_201379;NM_000445;NM_201378	TSS1500;Body;Body	chr8:145027911-145028352	S_Shore			NA				NA
cg05106502	-0.0195463	0.00669131	0.00378113	53	446	-0.0511144	0.00598134	2.68e-17	-0.0228531	0.003926	6.97e-09	63	-0.0283249	0.00355262	-7.97296	1.55e-15	0.00317991	-0.0283249	0.00355262	1.86e-12	37	17	46506947	17	43861946	F			NA	TRUE	SKAP1;SKAP1	NM_003726;NM_001075099	Body;Body	chr17:46507344-46507778	N_Shore			TRUE		17:46506343-46508297	Promoter_Associated_Cell_type_specific	NA
cg19216211	-0.0221248	0.00849233	0.00968733	53	446	-0.0470999	0.00698042	2.02e-11	-0.0320026	0.00461322	5.66e-12	63	-0.0336995	0.0042277	-7.9711	1.57e-15	0.161112	-0.0336995	0.0042277	1.89e-12	37	8	22455986	8	22511931	F			NA	NA	C8orf58	NM_001013842	TSS1500	chr8:22456091-22456508	N_Shore			NA				NA
cg00827893	-0.0162913	0.00604035	0.00743335	53	446	-0.0466447	0.00559099	1.42e-16	-0.0215447	0.00351119	1.05e-09	63	-0.0255986	0.00321269	-7.96794	1.61e-15	0.00350732	-0.0255986	0.00321269	1.93e-12	37	13	33162946	13	32060946	F			NA	NA	PDS5B	NM_015032	5'UTR	chr13:33161192-33161835	S_Shore		RDMR	NA				NA
cg14322224	-0.00772575	0.00672653	0.251755	53	446	-0.0436043	0.00508712	2.16e-17	-0.0250884	0.0038891	1.44e-10	63	-0.02708	0.00339972	-7.96537	1.65e-15	0.00200615	-0.02708	0.00339972	1.96e-12	37	1	85931226	1	85703814	R			NA	TRUE	DDAH1;DDAH1	NM_012137;NM_001134445	TSS1500;5'UTR	chr1:85929940-85931168	S_Shore			NA				NA
cg24195878	-0.0326429	0.0068529	3.11e-06	53	446	-0.0361403	0.00616135	5.31e-09	-0.0278662	0.00451456	8.38e-10	63	-0.030957	0.0038873	-7.96361	1.67e-15	0.666055	-0.030957	0.0038873	1.99e-12	37	19	18221573	19	18082573	F			NA	NA	MAST3	NM_015016	Body	chr19:18220764-18221445	S_Shore			NA				TRUE
cg14992524	-0.0333159	0.0088238	0.000196114	53	446	-0.0523052	0.0070874	2.4e-13	-0.0395657	0.00714154	3.49e-08	63	-0.042401	0.00532861	-7.95724	1.76e-15	0.358949	-0.042401	0.00532861	2.09e-12	37	8	10586135	8	10623545	R	rs4841434		NA	NA	SOX7	NM_031439	Body	chr8:10586613-10586886	N_Shore			NA				NA
cg14025021	-0.0210032	0.00665003	0.00176608	53	446	-0.0425201	0.00676475	4.09e-10	-0.0325923	0.00463355	2.89e-12	63	-0.0318075	0.00399829	-7.95526	1.79e-15	0.183062	-0.0318075	0.00399829	2.12e-12	37	15	43809510	15	41596802	F			NA	NA	MAP1A	NM_002373	TSS1500					TRUE				TRUE
cg16665506	-0.00229007	0.001995	0.25202	53	446	-0.00884315	0.000844335	5.86e-25	-0.00431643	0.00219377	0.0492771	63	-0.00730723	0.00091868	-7.95405	1.81e-15	0.0206162	-0.00730723	0.00091868	2.13e-12	37	3	129326828	3	130809518	F			NA	NA	PLXND1	NM_015103	TSS1500	chr3:129323915-129325332	S_Shore			NA		3:129326446-129326914	Unclassified_Cell_type_specific	NA
cg16014085	-0.0332378	0.0079274	3.74e-05	53	446	-0.0432961	0.00650357	3.69e-11	-0.0278883	0.00461245	1.82e-09	63	-0.0326577	0.00410655	-7.95259	1.83e-15	0.299204	-0.0326577	0.00410655	2.15e-12	37	16	30406122	16	30313623	F	rs9924949		NA	TRUE	ZNF48	NM_152652	TSS1500	chr16:30406290-30407290	N_Shore			NA	16:30313504-30314848	16:30406118-30407614	Promoter_Associated	NA
cg04718050	-0.0101036	0.00504569	0.0462348	53	446	-0.0256239	0.00347179	2.39e-13	-0.0157539	0.00235341	2.93e-11	63	-0.0174303	0.00219388	-7.94498	1.94e-15	0.0724568	-0.0174303	0.00219388	2.28e-12	37	14	69281297	14	68351050	F			NA	NA				chr14:69283046-69283605	N_Shore			TRUE		14:69281182-69281732	Unclassified	TRUE
cg27615095	-0.0148048	0.00336475	1.56e-05	53	446	-0.0256389	0.00330674	1.48e-14	-0.0122012	0.00231299	1.5e-07	63	-0.0158344	0.0019934	-7.94341	1.97e-15	0.026894	-0.0158344	0.0019934	2.3e-12	37	12	63049980	12	61336247	F			NA	NA	PPM1H	NM_020700	Body					TRUE				NA
cg05632420	-0.0353904	0.00909186	0.000124957	53	446	-0.0539009	0.00814517	4.8e-11	-0.0442195	0.00719161	9.7e-10	63	-0.0447044	0.0056311	-7.93884	2.04e-15	0.468668	-0.0447044	0.0056311	2.38e-12	37	7	130793732	7	130444272	R			NA	NA	MKLN1;FLJ43663	NM_001145354;NR_015431	TSS1500;TSS200	chr7:130794689-130795032	N_Shore			NA				NA
cg06170683	-0.0303239	0.00838401	0.000355555	53	446	-0.0465883	0.00709181	6.6e-11	-0.0338928	0.0053121	2.27e-10	63	-0.0364105	0.00458729	-7.93725	2.07e-15	0.408191	-0.0364105	0.00458729	2.41e-12	37	16	3740774	16	3680775	F			NA	NA	TRAP1	NM_016292	Body					TRUE	16:3680612-3680937	16:3740303-3741769	Gene_Associated	NA
cg19689330	-0.0243287	0.00608456	8.23e-05	53	446	-0.0390806	0.00662658	4.4e-09	-0.038404	0.00565936	1.59e-11	63	-0.033782	0.00425771	-7.93431	2.12e-15	0.279462	-0.033782	0.00425771	2.46e-12	37	6	5512308	6	5457307	F			NA	NA	FARS2	NM_006567	Body					TRUE				NA
cg04942251	-0.0392773	0.00958305	5.5e-05	53	446	-0.0488621	0.0088574	3.96e-08	-0.0492249	0.00724408	1.49e-11	63	-0.0465355	0.00586536	-7.93395	2.12e-15	0.763301	-0.0465355	0.00586536	2.46e-12	37	11	63687247	11	63443823	F	rs78100947		NA	NA				chr11:63685489-63685968	S_Shore			NA	11:63443730-63443865			NA
cg17330252	-0.0282592	0.00686778	5.15e-05	53	446	-0.0453368	0.00669955	1.77e-11	-0.031025	0.00520959	3.14e-09	63	-0.0338498	0.00426969	-7.92793	2.23e-15	0.289903	-0.0338498	0.00426969	2.58e-12	37	12	69809627	12	68095894	F			NA	NA								TRUE		12:69808606-69810501	Unclassified	TRUE
cg12432038	-0.0139376	0.00839109	0.0978686	53	446	-0.0584887	0.00685998	3.15e-17	-0.0334443	0.0053658	5.76e-10	63	-0.0362455	0.00457212	-7.92751	2.24e-15	0.00308111	-0.0362455	0.00457212	2.58e-12	37	1	247275735	1	245342358	R			NA	NA	C1orf229	NM_207401	TSS200	chr1:247274585-247275757	Island			TRUE	1:245341222-245342380	1:247273921-247275897	Unclassified_Cell_type_specific	TRUE
cg16679302	-0.00699669	0.00360933	0.0536001	53	446	-0.0214205	0.00256551	1.35e-16	-0.0139198	0.00236668	4.88e-09	63	-0.0151208	0.00190788	-7.92544	2.27e-15	0.0246031	-0.0151208	0.00190788	2.61e-12	37	16	85622276	16	84179777	F			NA	NA								TRUE	16:84179617-84179823			NA
cg14244402	-0.0209499	0.00786698	0.00820767	53	446	-0.0441309	0.00728593	1.68e-09	-0.0430177	0.00579124	1.73e-13	63	-0.037697	0.00475703	-7.92448	2.29e-15	0.120271	-0.037697	0.00475703	2.63e-12	37	9	130681102	9	129720923	F			NA	NA				chr9:130679120-130679612	S_Shore			TRUE		9:130680554-130681203	Unclassified	NA
cg24427724	-0.0181916	0.00675473	0.00751889	53	446	-0.0408695	0.00518935	5.81e-15	-0.024523	0.00412087	3.23e-09	63	-0.0279623	0.00352934	-7.9228	2.32e-15	0.0563456	-0.0279623	0.00352934	2.66e-12	37	12	6234257	12	6104518	F		rs61750447	NA	NA	VWF	NM_000552	TSS1500					NA				NA
cg05934592	-0.0164921	0.0065749	0.0127144	53	446	-0.0336217	0.00490738	1e-11	-0.0261039	0.00388091	2.37e-11	63	-0.0265185	0.00334812	-7.92042	2.37e-15	0.233204	-0.0265185	0.00334812	2.7e-12	37	14	54642178	14	53711928	R			NA	NA								TRUE		14:54642086-54642857	Unclassified	NA
cg13705284	-0.0250374	0.00678968	0.000273504	53	446	-0.0511093	0.00685603	1.39e-13	-0.0298293	0.00508795	5.45e-09	63	-0.0335103	0.00423119	-7.91984	2.38e-15	0.0638204	-0.0335103	0.00423119	2.71e-12	37	3	58523313	3	58498353	F	rs5021434		NA	TRUE	ACOX2	NM_003500	TSS1500					NA				NA
cg18828619	-0.0136021	0.005837	0.0205231	53	446	-0.0415455	0.00465403	1.06e-18	-0.0210738	0.00388783	6.79e-08	63	-0.0255187	0.00322391	-7.91544	2.46e-15	0.00385657	-0.0255187	0.00322391	2.8e-12	37	14	56615077	14	55684830	F			NA	NA	PELI2	NM_021255	Body					TRUE				NA
cg13100137	-0.0197884	0.00712196	0.00584284	53	446	-0.0413869	0.0066909	7.64e-10	-0.0273473	0.00379912	9.09e-13	63	-0.0284995	0.00360083	-7.91468	2.48e-15	0.184166	-0.0284995	0.00360083	2.81e-12	37	1	37937945	1	37710532	F			NA	NA				chr1:37939723-37940650	N_Shore			TRUE				NA
cg11980897	-0.0283856	0.00700569	6.64e-05	53	446	-0.044414	0.00657857	1.97e-11	-0.0246614	0.00398869	7.86e-10	63	-0.0291948	0.00368996	-7.91194	2.53e-15	0.121157	-0.0291948	0.00368996	2.86e-12	37	1	32237457	1	32010044	F			NA	NA				chr1:32237827-32238661	N_Shore			TRUE		1:32236958-32238593	Promoter_Associated_Cell_type_specific	NA
cg02294302	-0.0151876	0.00615564	0.0142332	53	446	-0.0421907	0.00447809	1.31e-20	-0.0163013	0.00313	2.14e-07	63	-0.02262	0.00286079	-7.90689	2.64e-15	0.000397253	-0.02262	0.00286079	2.97e-12	37	1	47906276	1	47678863	F			NA	NA	FOXD2;FOXD2	NM_004474;NM_004474	3'UTR;1stExon	chr1:47902793-47905518	S_Shore		RDMR	NA				NA
cg15441416	-0.0170114	0.0067907	0.0128288	53	446	-0.0302735	0.00382817	4.52e-15	-0.0206744	0.00367413	2.14e-08	63	-0.0238243	0.00301361	-7.90557	2.67e-15	0.226561	-0.0238243	0.00301361	3e-12	37	19	54972047	19	59663859	F			NA	NA	LENG8	NM_052925	Body	chr19:54971878-54972090	Island			NA	19:59663762-59664545	19:54971904-54972090	Gene_Associated_Cell_type_specific	NA
cg04623297	-0.0106086	0.00471987	0.0254025	53	446	-0.0305272	0.00300986	1.52e-23	-0.0106349	0.00234854	6.36e-06	63	-0.0165164	0.00208952	-7.90439	2.69e-15	7.91e-05	-0.0165164	0.00208952	3.02e-12	37	2	102051587	2	101418019	F			NA	NA	RFX8	NM_001145664	Body					TRUE	2:101417950-101418060			NA
cg20234060	-0.0121241	0.00518559	0.020113	53	446	-0.0311112	0.00406987	3.4e-14	-0.019441	0.00306835	3.01e-10	63	-0.0211895	0.00268107	-7.90339	2.71e-15	0.0496195	-0.0211895	0.00268107	3.03e-12	37	11	67183546	11	66940122	R			NA	NA	ATPGD1;ATPGD1	NM_020811;NM_001166222	5'UTR;5'UTR	chr11:67182965-67183393	S_Shore			TRUE				NA
cg03653817	-0.0217992	0.00776794	0.00537477	53	446	-0.050556	0.00641027	5.33e-15	-0.0290885	0.00490925	3.76e-09	63	-0.0332977	0.00421714	-7.8958	2.88e-15	0.038759	-0.0332977	0.00421714	3.22e-12	37	1	181065498	1	179332121	F	rs73054329		NA	NA								TRUE				TRUE
cg25157472	-0.0179043	0.00560493	0.00156684	53	446	-0.0292116	0.00503206	7.59e-09	-0.0249733	0.00352317	1.98e-12	63	-0.0244573	0.0030983	-7.89379	2.93e-15	0.469062	-0.0244573	0.0030983	3.26e-12	37	3	12996362	3	12971362	R			NA	NA	IQSEC1;IQSEC1	NM_001134382;NM_014869	Body;Body					TRUE		3:12996265-12996417	Unclassified_Cell_type_specific	TRUE
cg20722590	-0.0308354	0.00773132	8.56e-05	53	446	-0.0570658	0.00634915	6.2e-19	-0.0201499	0.00416372	1.42e-06	63	-0.0302095	0.00382804	-7.89164	2.98e-15	0.00050675	-0.0302095	0.00382804	3.31e-12	37	16	58061473	16	56618974	R			NA	NA	MMP15	NM_002428	Body	chr16:58059380-58061477	Island			NA	16:56616818-56618978			NA
cg15329642	-0.0232598	0.00707349	0.00114113	53	446	-0.0476474	0.00611031	1.06e-14	-0.0244736	0.00419657	6.54e-09	63	-0.0295969	0.00375097	-7.89047	3.01e-15	0.0304345	-0.0295969	0.00375097	3.33e-12	37	1	45308298	1	45080885	R			NA	TRUE	PTCH2;PTCH2	NM_001166292;NM_003738	Body;Body	chr1:45308543-45309159	N_Shore			NA				NA
cg17459387	-0.015192	0.00855508	0.0768894	53	446	-0.0539576	0.00591847	2.01e-19	-0.0262633	0.00485172	7.07e-08	63	-0.0328739	0.00417022	-7.88302	3.2e-15	0.00236628	-0.0328739	0.00417022	3.53e-12	37	17	79134666	17	76749261	F			NA	NA	AATK	NM_001080395	Body	chr17:79133094-79133348	S_Shore			NA	17:76748645-76749389	17:79134028-79134941	Unclassified_Cell_type_specific	NA
cg12573289	-0.0209309	0.00510555	5.47e-05	53	446	-0.0286074	0.00422966	1.81e-11	-0.0176257	0.00297087	3.6e-09	63	-0.0208942	0.0026512	-7.88102	3.25e-15	0.233437	-0.0208942	0.0026512	3.58e-12	37	7	45075791	7	45042316	F			NA	NA	CCM2;CCM2;CCM2;CCM2;CCM2	NM_031443;NM_001029835;NM_001167935;NM_001167934;NR_030770	Body;Body;Body;Body;Body					TRUE		7:45075681-45075909	Promoter_Associated_Cell_type_specific	NA
cg21109038	-0.0298536	0.0101537	0.00356324	53	446	-0.0420369	0.00409392	4.46e-24	-0.013042	0.00323538	5.8e-05	63	-0.0235456	0.00298939	-7.87641	3.37e-15	3.81e-05	-0.0235456	0.00298939	3.7e-12	37	15	90543610	15	88344614	R			NA	NA	ZNF710	NM_198526	TSS1500	chr15:90543410-90543835	Island			NA	15:88344415-88345165			NA
cg07052063	-0.0343544	0.00737987	5.07e-06	53	446	-0.0541484	0.0078315	6.51e-12	-0.032505	0.00601143	7.31e-08	63	-0.0381405	0.00484333	-7.87485	3.41e-15	0.184683	-0.0381405	0.00484333	3.73e-12	37	10	99255236	10	99245226	R			NA	NA	MMS19	NM_022362	Body	chr10:99257940-99259520	N_Shelf			NA		10:99254743-99255270	Promoter_Associated_Cell_type_specific	NA
cg09084200	-0.0193599	0.0051214	0.00019276	53	446	-0.0272921	0.00417649	8.27e-11	-0.0192852	0.00311318	7.3e-10	63	-0.0213759	0.00271439	-7.87506	3.41e-15	0.435387	-0.0213759	0.00271439	3.73e-12	37	11	134095863	11	133601073	R			NA	TRUE	VPS26B;NCAPD3	NM_052875;NM_015261	Body;TSS1500	chr11:134093696-134095491	S_Shore			NA				NA
cg25481160	-0.020575	0.00777373	0.0086027	53	446	-0.0579001	0.00731058	4.12e-15	-0.0367289	0.00604283	1.5e-09	63	-0.0380716	0.00484275	-7.86156	3.79e-15	0.017645	-0.0380716	0.00484275	4.14e-12	37	3	71111489	3	71194179	R			NA	NA	FOXP1	NM_032682	Body	chr3:71113896-71114102	N_Shelf			NA				NA
cg03729092	-0.0147486	0.00532413	0.0059907	53	446	-0.0499458	0.00579283	1.42e-17	-0.026758	0.00463186	9.02e-09	63	-0.0284562	0.00362107	-7.8585	3.89e-15	0.00139166	-0.0284562	0.00362107	4.23e-12	37	12	117029821	12	115514204	F	rs76062147		NA	NA								TRUE				NA
cg19562707	-0.0147487	0.00725139	0.042934	53	446	-0.033657	0.00519024	1.15e-10	-0.028107	0.00396336	1.93e-12	63	-0.0274922	0.00349896	-7.85723	3.93e-15	0.219667	-0.0274922	0.00349896	4.26e-12	37	19	38757961	19	43449801	F	rs73630135	rs73037305	NA	NA	SPINT2;SPINT2	NM_021102;NM_001166103	Body;Body	chr19:38754846-38755699	S_Shelf			TRUE				TRUE
cg23272544	-0.0173696	0.00755884	0.0223282	53	446	-0.0312869	0.00387716	1.28e-15	-0.0200527	0.00365235	4.61e-08	63	-0.024043	0.00306018	-7.85671	3.94e-15	0.170237	-0.024043	0.00306018	4.27e-12	37	21	45705429	21	44529857	F	rs76089797		NA	NA	AIRE	NM_000383	TSS1500	chr21:45705428-45706044	Island			NA				TRUE
cg17652998	-0.0151487	0.00473809	0.00155213	53	446	-0.0431938	0.00507562	3.6e-17	-0.0215206	0.0039216	4.68e-08	63	-0.0246651	0.00313954	-7.85628	3.96e-15	0.00326767	-0.0246651	0.00313954	4.27e-12	37	10	101370592	10	101360582	R			NA	NA	SLC25A28	NM_031212	3'UTR					NA				NA
cg03661409	-0.0296937	0.00703106	3.29e-05	53	446	-0.0376995	0.00628447	2.4e-09	-0.0352441	0.00567006	6.4e-10	63	-0.0344752	0.00438848	-7.85584	3.97e-15	0.780192	-0.0344752	0.00438848	4.28e-12	37	2	191812319	2	191520564	F	rs16833092		NA	NA	GLS	NM_014905	Body					TRUE				NA
cg04834097	-0.0137086	0.0065729	0.037948	53	446	-0.0327746	0.00487378	2.36e-11	-0.0246028	0.00354713	5.7e-12	63	-0.0249646	0.00317894	-7.85309	4.06e-15	0.163377	-0.0249646	0.00317894	4.36e-12	37	7	63774078	7	63411513	R			NA	NA	LOC728927	NM_001170905	5'UTR					NA		7:63774065-63774850	Promoter_Associated	TRUE
cg16772022	-0.0278784	0.00730736	0.000168647	53	446	-0.0387463	0.00570598	1.51e-11	-0.0307583	0.00528826	7.17e-09	63	-0.0327241	0.00416919	-7.84903	4.19e-15	0.580205	-0.0327241	0.00416919	4.5e-12	37	X	153211711	X	152864905	F			NA	NA	RENBP	NM_002910	TSS1500					NA				NA
cg05201185	-0.0232788	0.00775362	0.00292937	53	446	-0.0624666	0.0059196	2.66e-25	-0.0181127	0.00485606	0.000197805	63	-0.0321742	0.00409936	-7.84857	4.21e-15	1.01e-05	-0.0321742	0.00409936	4.5e-12	37	6	30459139	6	30567118	F	rs62621992		NA	NA	HLA-E	NM_005516	Body	chr6:30457369-30458175	S_Shore			NA				NA
cg04911680	-0.00872314	0.00629056	0.166672	53	446	-0.0275505	0.00463514	3.34e-09	-0.024605	0.00318112	1.76e-14	63	-0.022939	0.00292308	-7.84754	4.24e-15	0.113249	-0.022939	0.00292308	4.53e-12	37	1	27895490	1	27768077	R			NA	NA	AHDC1	NM_001029882	5'UTR	chr1:27894927-27895524	Island			NA		1:27894710-27895814	Promoter_Associated	NA
cg25424279	-0.0130427	0.0067176	0.0532254	53	446	-0.0411153	0.00549887	1.18e-13	-0.0272105	0.00409952	4.27e-11	63	-0.0280259	0.00357149	-7.84712	4.26e-15	0.0307048	-0.0280259	0.00357149	4.53e-12	37	11	65683543	11	65440119	F			NA	NA				chr11:65685100-65685364	N_Shore		RDMR	TRUE				TRUE
cg06829788	-0.043057	0.0108447	9.2e-05	53	446	-0.0484089	0.00792571	1.23e-09	-0.033024	0.00514254	1.74e-10	63	-0.0379217	0.00483305	-7.84633	4.28e-15	0.390362	-0.0379217	0.00483305	4.55e-12	37	1	228581405	1	226648028	F	rs74144619		NA	NA	TRIM11	NM_145214	3'UTR	chr1:228582428-228582894	N_Shore			TRUE		1:228581024-228581673	Unclassified_Cell_type_specific	TRUE
cg18204200	-0.0192648	0.00712539	0.00729112	53	446	-0.0370396	0.0060553	1.17e-09	-0.0297953	0.00421277	2.21e-12	63	-0.0294711	0.00375664	-7.84507	4.33e-15	0.302671	-0.0294711	0.00375664	4.59e-12	37	14	67999431	14	67069184	R			NA	NA	PLEKHH1	NM_020715	TSS1500	chr14:67999568-68000440	N_Shore			NA		14:67999374-67999507	Unclassified_Cell_type_specific	NA
cg12984877	-0.0307927	0.00848117	0.000337857	53	446	-0.0474187	0.00678492	3.89e-12	-0.0333637	0.00571402	6.28e-09	63	-0.0369782	0.00471538	-7.84203	4.43e-15	0.348103	-0.0369782	0.00471538	4.66e-12	37	4	146856745	4	147076195	R			NA	NA	ZNF827	NM_178835	Body	chr4:146857334-146859082	N_Shore			NA				NA
cg15338967	-0.0230673	0.00594556	0.000131343	53	446	-0.0366619	0.00570004	1.61e-10	-0.0243842	0.00390142	5.17e-10	63	-0.0267887	0.00341599	-7.84213	4.43e-15	0.303204	-0.0267887	0.00341599	4.66e-12	37	13	49175326	13	48073327	F			NA	NA								TRUE				NA
cg26130090	-0.0262426	0.00655871	8.14e-05	53	446	-0.0423324	0.00557945	5.21e-14	-0.0222382	0.00415994	1.02e-07	63	-0.0281986	0.00359582	-7.84206	4.43e-15	0.0647746	-0.0281986	0.00359582	4.66e-12	37	12	54615724	12	52901991	F			NA	NA				chr12:54611595-54612038	S_Shelf			TRUE				NA
cg25913647	-0.0183385	0.00585392	0.00192209	53	446	-0.0458489	0.00566745	1.09e-15	-0.0202745	0.003435	4.31e-09	63	-0.0247601	0.00315907	-7.83779	4.59e-15	0.00509303	-0.0247601	0.00315907	4.81e-12	37	5	76248131	5	76283887	F		rs75604502	NA	NA	CRHBP	NM_001882	TSS1500	chr5:76249435-76250528	N_Shore			NA				NA
cg00246969	-0.00829866	0.00650655	0.203249	53	446	-0.0307651	0.00563889	5.55e-08	-0.024017	0.00297303	1.23e-15	63	-0.0229223	0.00292488	-7.83702	4.61e-15	0.0908091	-0.0229223	0.00292488	4.83e-12	37	13	99159656	13	97957657	F			NA	NA	STK24;STK24	NM_003576;NM_001032296	Body;Body					TRUE				NA
cg24009074	-0.00507084	0.00412359	0.219871	53	446	-0.021201	0.00189057	2.93e-28	-0.00582312	0.00212877	0.0062943	63	-0.01286	0.0016419	-7.83242	4.79e-15	1.46e-05	-0.01286	0.0016419	5e-12	37	19	48000364	19	52692176	R			TRUE	NA	NAPA	NM_003827	Body					NA				NA
cg24002003	-0.0211108	0.0062411	0.000824109	53	446	-0.0269054	0.00453692	3.62e-09	-0.0232923	0.00347711	2.84e-11	63	-0.0239352	0.00305694	-7.82981	4.89e-15	0.806522	-0.0239352	0.00305694	5.09e-12	37	15	101668143	15	99485666	F			NA	NA								TRUE		15:101667410-101668295	Promoter_Associated	TRUE
cg05454635	-0.0108279	0.00543408	0.0473099	53	446	-0.0418804	0.0048534	1.33e-17	-0.0198879	0.00330143	2.08e-09	63	-0.0230044	0.00294337	-7.81568	5.47e-15	0.00122066	-0.0230044	0.00294337	5.69e-12	37	15	74657911	15	72444964	R			NA	NA	CYP11A1;CYP11A1	NM_000781;NM_001099773	Body;5'UTR	chr15:74658038-74658574	N_Shore			TRUE				TRUE
cg11985480	-0.0427292	0.0152281	0.00538062	53	446	-0.0912868	0.0114277	2.42e-15	-0.0581016	0.010626	5.23e-08	63	-0.0659209	0.00843559	-7.81462	5.51e-15	0.081022	-0.0659209	0.00843559	5.72e-12	37	2	74729100	2	74582608	F	rs17722476		NA	NA	LOC151534;LBX2	NR_024606;NM_001009812	TSS1500;Body	chr2:74729399-74731166	N_Shore		RDMR	NA	2:74582608-74584778	2:74728052-74729181	Unclassified_Cell_type_specific	NA
cg13654836	-0.0215541	0.00660247	0.00123726	53	446	-0.0437909	0.00629679	4.93e-12	-0.027605	0.00440032	4.47e-10	63	-0.0298544	0.00382124	-7.81276	5.59e-15	0.116855	-0.0298544	0.00382124	5.79e-12	37	17	55365912	17	52720911	R			NA	NA	MSI2;MSI2	NM_138962;NM_170721	Body;Body					TRUE				NA
cg00549412	-0.028812	0.00979473	0.00354764	53	446	-0.0428515	0.00683937	4.64e-10	-0.0301981	0.00448586	2.28e-11	63	-0.0329828	0.00422498	-7.80661	5.87e-15	0.431579	-0.0329828	0.00422498	6.07e-12	37	21	43933482	21	42806551	F			NA	NA	SLC37A1	NM_018964	5'UTR	chr21:43933589-43934832	N_Shore			NA	21:42806487-42807901	21:43933463-43934833	Promoter_Associated_Cell_type_specific	TRUE
cg03259212	-0.0098148	0.00329865	0.00319001	53	446	-0.0192651	0.00254374	5.77e-14	-0.0135203	0.00237674	1.5e-08	63	-0.0145986	0.00187063	-7.80411	5.99e-15	0.159113	-0.0145986	0.00187063	6.17e-12	37	11	94609627	11	94249275	F			NA	NA	AMOTL1	NM_130847	3'UTR					TRUE		11:94609489-94610238	Unclassified_Cell_type_specific	NA
cg07342322	-0.0395673	0.00798042	1.26e-06	53	446	-0.0462453	0.00601872	2.52e-14	-0.0262239	0.00674139	0.000104097	63	-0.0373347	0.00478634	-7.80025	6.18e-15	0.187449	-0.0373347	0.00478634	6.35e-12	37	1	192508724	1	190775347	R			NA	NA								TRUE				NA
cg20341535	-0.0196752	0.00676139	0.00391501	53	446	-0.0395532	0.00431794	1.37e-19	-0.0389048	0.0118982	0.00109761	63	-0.0338075	0.00433535	-7.79809	6.29e-15	0.119014	-0.0338075	0.00433535	6.45e-12	37	11	118017101	11	117522311	R		rs2946742	NA	NA	SCN4B;SCN4B;SCN4B;SCN4B	NM_001142348;NM_001142349;NR_024527;NM_174934	Body;TSS1500;TSS1500;Body	chr11:118016237-118016984	S_Shore			TRUE		11:118015172-118017490	Unclassified	NA
cg19495650	-0.02493	0.00883296	0.00511992	53	446	-0.0519557	0.00927556	2.46e-08	-0.0357432	0.00485667	2.85e-13	63	-0.0361582	0.0046393	-7.79389	6.5e-15	0.233438	-0.0361582	0.0046393	6.63e-12	37	10	65226682	10	64896688	R			NA	NA	JMJD1C	NM_032776	TSS1500	chr10:65224870-65225887	S_Shore			NA				NA
cg21853707	-0.0231451	0.00637744	0.000339734	53	446	-0.0474745	0.00587002	1.11e-15	-0.0208948	0.00386718	7.47e-08	63	-0.0270723	0.00347351	-7.79391	6.5e-15	0.00860956	-0.0270723	0.00347351	6.63e-12	37	1	164676874	1	162943498	F	rs1780366		NA	NA	PBX1	NM_002585	Body					TRUE				NA
cg23693485	-0.0199716	0.00607366	0.00114143	53	446	-0.0385975	0.00553058	4.16e-12	-0.0265208	0.00433288	1.15e-09	63	-0.0280622	0.00360065	-7.79364	6.51e-15	0.169275	-0.0280622	0.00360065	6.63e-12	37	6	13381043	6	13489022	R			NA	NA	GFOD1	NM_018988	Body					TRUE				NA
cg09770579	-0.0123187	0.00502542	0.0148668	53	446	-0.0273014	0.00508772	9.09e-08	-0.0241285	0.00313756	2.46e-14	63	-0.0221145	0.0028384	-7.79118	6.64e-15	0.167275	-0.0221145	0.0028384	6.75e-12	37	16	17407429	16	17314930	R			NA	NA	XYLT1	NM_022166	Body					TRUE				NA
cg02724490	-0.0179905	0.0058299	0.00223953	53	446	-0.04087	0.00506976	1.36e-15	-0.0200566	0.00357766	2.41e-08	63	-0.024587	0.00315612	-7.79027	6.69e-15	0.0151988	-0.024587	0.00315612	6.78e-12	37	8	10488231	8	10525641	R			NA	NA	RP1L1	NM_178857	5'UTR					TRUE		8:10487569-10488477	Promoter_Associated	TRUE
cg21160357	-0.0273855	0.00697515	0.00010954	53	446	-0.0497549	0.00626132	3.36e-15	-0.0245439	0.0048941	5.85e-07	63	-0.031812	0.00408581	-7.78596	6.92e-15	0.0316945	-0.031812	0.00408581	7e-12	37	7	47522272	7	47488797	R			NA	NA	TNS3	NM_022748	5'UTR					TRUE				TRUE
cg01528492	-0.01678	0.00726335	0.0216269	53	446	-0.052947	0.00667184	3.64e-15	-0.0331942	0.00540063	9.85e-10	63	-0.0342802	0.0044036	-7.78458	6.99e-15	0.0118446	-0.0342802	0.0044036	7.06e-12	37	8	91659356	8	91728532	R			NA	NA	TMEM64;TMEM64	NM_001146273;NM_001008495	TSS1500;TSS1500	chr8:91657389-91658779	S_Shore			NA				NA
cg19211880	-0.0164301	0.00945664	0.0834502	53	446	-0.0586657	0.00685101	2.32e-17	-0.0374882	0.00670384	2.61e-08	63	-0.0405627	0.00521162	-7.78313	7.08e-15	0.0112978	-0.0405627	0.00521162	7.13e-12	37	3	134088357	3	135571047	F	rs74725592		NA	NA	AMOTL2	NM_016201	Body	chr3:134092257-134093741	N_Shelf			NA				TRUE
cg04192168	-0.0158237	0.00571	0.0059712	53	446	-0.0452242	0.00667714	1.7e-11	-0.0260004	0.00375803	6.43e-12	63	-0.0265545	0.00341208	-7.78251	7.11e-15	0.0263697	-0.0265545	0.00341208	7.14e-12	37	15	64806741	15	62593794	R			NA	NA	ZNF609	NM_015042	Body					TRUE		15:64806601-64806812	Unclassified_Cell_type_specific	NA
cg12729894	-0.01861	0.00523809	0.000449377	53	446	-0.0390334	0.00491414	3.44e-15	-0.017796	0.00321996	3.77e-08	63	-0.0224684	0.00288728	-7.78186	7.15e-15	0.0118964	-0.0224684	0.00288728	7.16e-12	37	11	1774378	11	1730954	R			NA	NA	HCCA2;CTSD	NM_053005;NM_001909	Body;3'UTR	chr11:1774588-1775040	N_Shore			NA		11:1774301-1774762	Unclassified_Cell_type_specific	NA
cg04982488	-0.0218979	0.00662535	0.00107716	53	446	-0.04946	0.00578601	2.62e-17	-0.0214485	0.00418514	3.31e-07	63	-0.0283791	0.00364818	-7.779	7.31e-15	0.00455868	-0.0283791	0.00364818	7.31e-12	37	10	116103698	10	116093688	F			NA	NA	AFAP1L2;AFAP1L2	NM_032550;NM_001001936	Body;Body					TRUE				NA
cg04359840	-0.0477293	0.00859591	6.71e-08	53	446	-0.0451413	0.00758295	3.16e-09	-0.0308652	0.00587637	1.69e-07	63	-0.0384797	0.00494699	-7.77842	7.34e-15	0.288876	-0.0384797	0.00494699	7.33e-12	37	16	17563300	16	17470801	F			NA	NA	XYLT1	NM_022166	Body				RDMR	TRUE				TRUE
cg12524640	-0.025985	0.00616968	3.45e-05	53	446	-0.0398773	0.0052831	6.97e-14	-0.0194461	0.00371621	1.88e-07	63	-0.025615	0.00329318	-7.7782	7.36e-15	0.0396976	-0.025615	0.00329318	7.33e-12	37	1	2983056	1	2972916	R			NA	NA	FLJ42875;FLJ42875	NR_024371;NR_015440	Body;Body	chr1:2983925-2987962	N_Shore			NA		1:2983046-2983167	Unclassified_Cell_type_specific	TRUE
cg00542975	-0.030127	0.0087628	0.000678056	53	446	-0.0486669	0.00627019	1.4e-14	-0.0242169	0.0043868	3.9e-08	63	-0.0312436	0.0040178	-7.77631	7.47e-15	0.0370374	-0.0312436	0.0040178	7.42e-12	37	2	122392291	2	122108761	R			NA	NA	CLASP1;CLASP1;CLASP1	NM_015282;NM_001142274;NM_001142273	5'UTR;5'UTR;5'UTR					TRUE				NA
cg25414605	-0.0210466	0.00597293	0.0004994	53	446	-0.0311392	0.0054079	9.98e-09	-0.0285545	0.00423611	2.15e-11	63	-0.0274097	0.0035254	-7.7749	7.55e-15	0.567317	-0.0274097	0.0035254	7.49e-12	37	11	67182672	11	66939248	F			NA	NA	ATPGD1;ATPGD1	NM_001166222;NM_020811	TSS1500;TSS1500	chr11:67182965-67183393	N_Shore			NA		11:67182597-67182823	Unclassified_Cell_type_specific	NA
cg17254383	-0.022035	0.00794179	0.00591194	53	446	-0.0525388	0.00686393	3.15e-14	-0.0298203	0.00498406	2.66e-09	63	-0.0337904	0.00434642	-7.77431	7.59e-15	0.0376503	-0.0337904	0.00434642	7.5e-12	37	17	53363128	17	50718127	R			NA	NA	HLF	NM_002126	Body					TRUE				NA
cg17695841	-0.0241819	0.00770433	0.00188419	53	446	-0.0366895	0.00608367	1.97e-09	-0.0303722	0.00452992	2.73e-11	63	-0.0308819	0.00397586	-7.76735	8.01e-15	0.578542	-0.0308819	0.00397586	7.91e-12	37	11	45825485	11	45782061	F			NA	NA	SLC35C1;SLC35C1;SLC35C1	NM_001145266;NM_018389;NM_001145265	TSS200;TSS1500;TSS200	chr11:45825615-45826872	N_Shore			NA	11:45782021-45783553			NA
cg11878045	-0.0160746	0.00754623	0.0340605	53	446	-0.0532541	0.0056995	2.66e-20	-0.0216372	0.00421835	3.24e-07	63	-0.0290511	0.00374179	-7.76395	8.23e-15	0.000466137	-0.0290511	0.00374179	8.11e-12	37	11	2482536	11	2439112	F	rs2075873		NA	NA	KCNQ1;KCNQ1	NM_000218;NM_181798	Body;TSS200					NA				NA
cg04774505	-0.0123527	0.00551823	0.0259993	53	446	-0.0450423	0.0054316	2.14e-16	-0.0228252	0.00373677	1.24e-09	63	-0.0251729	0.00324408	-7.75964	8.52e-15	0.00218574	-0.0251729	0.00324408	8.37e-12	37	14	24549943	14	23619783	F			NA	NA	NRL	NM_006177	3'UTR	chr14:24550317-24551148	N_Shore			NA				TRUE
cg02933228	-0.0150718	0.00493683	0.00249148	53	446	-0.0317432	0.00382937	2.2e-16	-0.014007	0.00256658	5.54e-08	63	-0.0183174	0.00236165	-7.75622	8.75e-15	0.0071924	-0.0183174	0.00236165	8.58e-12	37	11	64611087	11	64367663	F			NA	NA	CDC42BPG	NM_017525	Body	chr11:64611714-64612634	N_Shore			TRUE		11:64610375-64613007	Promoter_Associated	NA
cg17516330	-0.0203516	0.00794826	0.0109943	53	446	-0.0564403	0.00664019	3.92e-17	-0.023202	0.00401989	9.3e-09	63	-0.0294246	0.00379806	-7.74726	9.39e-15	0.00167306	-0.0294246	0.00379806	9.19e-12	37	15	74494781	15	72281834	R			NA	NA	STRA6;STRA6;STRA6;STRA6;STRA6	NM_001142617;NM_001142618;NM_001142619;NM_022369;NM_001142620	5'UTR;5'UTR;5'UTR;5'UTR;5'UTR			low-CpG:72281833-72282584		TRUE				TRUE
cg05611648	-0.0129378	0.00597093	0.0311215	53	446	-0.0438286	0.00491807	1.2e-18	-0.0279869	0.00549442	3.9e-07	63	-0.0295669	0.00381664	-7.74685	9.42e-15	0.00495215	-0.0295669	0.00381664	9.2e-12	37	2	239050834	2	238715573	R		rs78107972	NA	NA	KLHL30	NM_198582	Body	chr2:239049388-239050089	S_Shore			NA				TRUE
cg06346335	-0.0291739	0.00919708	0.00168762	53	446	-0.0497887	0.00730529	1.28e-11	-0.042307	0.00695707	1.47e-09	63	-0.0416723	0.00538024	-7.74542	9.53e-15	0.359129	-0.0416723	0.00538024	9.28e-12	37	1	76489892	1	76262480	R			NA	NA								TRUE				NA
cg24150385	-0.0218732	0.00674873	0.00133953	53	446	-0.0612788	0.00768025	2.61e-15	-0.03019	0.00522512	8.97e-09	63	-0.0339729	0.00438731	-7.74345	9.68e-15	0.00559696	-0.0339729	0.00438731	9.4e-12	37	3	66543263	3	66625953	F			NA	NA	LRIG1	NM_015541	Body					TRUE				NA
cg24694246	-0.01156	0.00617197	0.0621465	53	446	-0.018629	0.0028733	1.15e-10	-0.0250323	0.00360855	5.67e-12	63	-0.0201435	0.002602	-7.74152	9.82e-15	0.242637	-0.0201435	0.002602	9.53e-12	37	14	34529059	14	33598810	R			NA	NA				chr14:34529120-34529959	N_Shore			TRUE		14:34529026-34530004	Promoter_Associated	NA
cg03693099	-0.0147175	0.0054682	0.00755617	53	446	-0.0413858	0.00516552	2.01e-15	-0.0202877	0.00341926	3.59e-09	63	-0.0235938	0.00304823	-7.74018	9.93e-15	0.00749914	-0.0235938	0.00304823	9.59e-12	37	9	135936901	9	134926722	R			NA	TRUE	CEL	NM_001807	TSS1500					NA				NA
cg21120249	-0.0203589	0.00724841	0.00533536	53	446	-0.0489031	0.00685448	1.4e-12	-0.0292765	0.0046088	2.71e-10	63	-0.0315799	0.00407994	-7.74029	9.92e-15	0.0559465	-0.0315799	0.00407994	9.59e-12	37	9	139921971	9	139041792	R			NA	TRUE	C9orf139;C9orf139;ABCA2;ABCA2	NM_207511;NM_207511;NM_001606;NM_212533	5'UTR;1stExon;Body;Body	chr9:139922197-139923447	N_Shore			NA		9:139921780-139922052	Promoter_Associated_Cell_type_specific	NA
cg14436426	-0.0209851	0.00658759	0.00161373	53	446	-0.0516136	0.00584566	2.44e-18	-0.0214833	0.00437227	9.8e-07	63	-0.02894	0.00373939	-7.73924	1e-14	0.00209571	-0.02894	0.00373939	9.64e-12	37	20	62712394	20	62182838	R			NA	TRUE	OPRL1;RGS19;OPRL1	NM_000913;NM_001039467;NM_182647	5'UTR;TSS1500;5'UTR	chr20:62710769-62711745	S_Shore			NA				NA
cg12258344	-0.0150735	0.00558909	0.00743645	53	446	-0.0366821	0.00471111	1.16e-14	-0.0211263	0.00363353	7.25e-09	63	-0.0239604	0.00309705	-7.73653	1.02e-14	0.0355962	-0.0239604	0.00309705	9.82e-12	37	2	47550528	2	47404032	R			NA	NA								TRUE		2:47550224-47551053	Unclassified	NA
cg23900712	-0.0344317	0.0075847	8.48e-06	53	446	-0.046913	0.00643254	4.52e-13	-0.0241518	0.00481546	5.84e-07	63	-0.0321358	0.00415727	-7.73001	1.08e-14	0.071531	-0.0321358	0.00415727	1.03e-11	37	15	99344807	15	97162330	R			NA	NA	IGF1R	NM_000875	Body					TRUE		15:99344782-99344833	Unclassified_Cell_type_specific	NA
cg26781524	-0.0216927	0.0060502	0.000399001	53	446	-0.0441517	0.00649285	1.42e-11	-0.0315682	0.00518565	1.41e-09	63	-0.031495	0.00407442	-7.72994	1.08e-14	0.125033	-0.031495	0.00407442	1.03e-11	37	16	81272080	16	79829581	R			NA	NA	BCMO1	NM_017429	TSS1500					TRUE				NA
cg13544075	-0.0426543	0.0111501	0.000162078	53	446	-0.0656337	0.00871266	7.79e-14	-0.0396337	0.00786735	5.21e-07	63	-0.0486224	0.00629061	-7.72936	1.08e-14	0.175889	-0.0486224	0.00629061	1.03e-11	37	9	139644102	9	138763923	R			NA	NA	LCN6	NM_198946	TSS1500	chr9:139640640-139640885	S_Shelf			NA				NA
cg24935556	-0.0236686	0.0062703	0.000196832	53	446	-0.0496087	0.00658659	7.87e-14	-0.0248046	0.00447574	3.46e-08	63	-0.0296956	0.00384476	-7.72367	1.13e-14	0.0285813	-0.0296956	0.00384476	1.08e-11	37	2	21291088	2	21144593	R			NA	NA								TRUE		2:21290965-21291101	Unclassified_Cell_type_specific	NA
cg18018313	-0.0258335	0.00809609	0.0015854	53	446	-0.0437328	0.00626137	4.01e-12	-0.0282125	0.00472246	2.81e-09	63	-0.0319393	0.00413682	-7.72074	1.16e-14	0.220898	-0.0319393	0.00413682	1.1e-11	37	2	227657192	2	227365436	F			NA	NA	IRS1	NM_005544	3'UTR	chr2:227655903-227656647	S_Shore			NA				NA
cg15671996	-0.0272743	0.00784813	0.000594109	53	446	-0.0514614	0.00599275	1.89e-17	-0.0213786	0.00446147	1.8e-06	63	-0.0303935	0.00393982	-7.71443	1.22e-14	0.00492833	-0.0303935	0.00393982	1.15e-11	37	6	30140325	6	30248304	R			NA	NA	TRIM15	NM_033229	3'UTR	chr6:30139718-30140263	S_Shore			TRUE				NA
cg00443094	-0.0172171	0.00499109	0.000650964	53	446	-0.0314014	0.0047406	4.6e-11	-0.0178729	0.00284056	3.97e-10	63	-0.0203096	0.00263396	-7.71066	1.25e-14	0.125217	-0.0203096	0.00263396	1.19e-11	37	4	1771149	4	1740947	R			NA	NA				chr4:1772006-1772265	N_Shore			TRUE				NA
cg15297650	-0.0221235	0.00650806	0.000776925	53	446	-0.034874	0.00537348	1.11e-10	-0.0240298	0.00387252	6.84e-10	63	-0.0263597	0.00341962	-7.70835	1.27e-14	0.350718	-0.0263597	0.00341962	1.2e-11	37	2	135477056	2	135193526	R		rs77468218	NA	TRUE	TMEM163	NM_030923	TSS1500	chr2:135475698-135476993	S_Shore			NA	2:135191717-135193606			NA
cg13633560	-0.0193038	0.00956046	0.0444578	53	446	-0.0582382	0.00724446	1.62e-15	-0.0324234	0.00548668	4.13e-09	63	-0.037109	0.00481488	-7.70715	1.29e-14	0.0169303	-0.037109	0.00481488	1.21e-11	37	11	76380921	11	76058569	F			NA	TRUE	LRRC32;LRRC32;LRRC32	NM_001128922;NM_005512;NM_005512	5'UTR;1stExon;5'UTR	chr11:76381449-76382295	N_Shore			NA				TRUE
cg05000772	-0.0154416	0.00609852	0.0119058	53	446	-0.0352041	0.00504953	4.38e-12	-0.0232877	0.00363508	1.92e-10	63	-0.0247317	0.00320976	-7.70515	1.31e-14	0.11262	-0.0247317	0.00320976	1.22e-11	37	17	48194500	17	45549499	F			NA	NA	SAMD14	NM_174920	Body	chr17:48194634-48195085	N_Shore			NA				TRUE
cg05726109	-0.0122518	0.0142003	0.389019	53	446	-0.0825655	0.0100378	3.68e-16	-0.052306	0.00832242	4.15e-10	63	-0.0546279	0.0070891	-7.7059	1.3e-14	0.00407733	-0.0546279	0.0070891	1.22e-11	37	22	19709755	22	18089755	F			NA	TRUE	SEPT5;GP1BB	NM_002688;NM_000407	Body;TSS1500	chr22:19709081-19712106	Island			NA	22:18089168-18092190			NA
cg11367633	-0.0119944	0.0081852	0.143977	53	446	-0.0586011	0.00623757	1.67e-20	-0.0241499	0.00444531	6.35e-08	63	-0.030832	0.00400128	-7.70552	1.3e-14	0.000160776	-0.030832	0.00400128	1.22e-11	37	20	40247916	20	39681330	R			NA	NA	CHD6	NM_032221	TSS1500	chr20:40246345-40247841	S_Shore		RDMR	NA		20:40246132-40248101	Promoter_Associated	NA
cg15056348	-0.019491	0.00638878	0.00250846	53	446	-0.038213	0.00537328	1.65e-12	-0.020118	0.0032491	7.43e-10	63	-0.0236382	0.00306782	-7.70523	1.31e-14	0.0592632	-0.0236382	0.00306782	1.22e-11	37	10	134350107	10	134200097	R			NA	NA	INPP5A	NM_005539	TSS1500	chr10:134350302-134351119	N_Shore			NA		10:134350087-134351822	Promoter_Associated	NA
cg16541026	-0.0360688	0.00712734	7.72e-07	53	446	-0.0422801	0.00689515	1.06e-09	-0.0236564	0.00422294	2.47e-08	63	-0.0297976	0.0038683	-7.70302	1.33e-14	0.130858	-0.0297976	0.0038683	1.24e-11	37	3	49026934	3	49001938	R			NA	NA	P4HTM;P4HTM	NM_177939;NM_177938	TSS1500;TSS1500	chr3:49027116-49028356	N_Shore			NA		3:49026839-49028774	Promoter_Associated	NA
cg08420066	-0.0162362	0.00452567	0.000395932	53	446	-0.0299342	0.00386844	1.67e-14	-0.014843	0.00278499	1.12e-07	63	-0.018822	0.00244365	-7.70243	1.33e-14	0.034106	-0.018822	0.00244365	1.24e-11	37	6	30647561	6	30755540	F			NA	NA	KIAA1949;KIAA1949	NM_001134870;NM_133471	Body;Body					TRUE				NA
cg10582860	-0.0132308	0.00684048	0.0541299	53	446	-0.0524057	0.00716221	3.8e-13	-0.0372377	0.00536311	5.42e-12	63	-0.0338512	0.00439501	-7.70219	1.34e-14	0.00468726	-0.0338512	0.00439501	1.24e-11	37	2	55347991	2	55201495	F			NA	NA								TRUE				NA
cg24110540	-0.029057	0.00903473	0.00145686	53	446	-0.0460483	0.00713531	1.4e-10	-0.0420904	0.006727	4.95e-10	63	-0.0403519	0.00523928	-7.70181	1.34e-14	0.466223	-0.0403519	0.00523928	1.24e-11	37	7	37274621	7	37241146	R			NA	NA	ELMO1	NM_014800	Body					TRUE		7:37274447-37274903	Unclassified_Cell_type_specific	NA
cg11190278	-0.0180058	0.00839939	0.0329465	53	446	-0.0397907	0.00613617	1.15e-10	-0.0323778	0.00475856	1.4e-11	63	-0.0320177	0.00415798	-7.7003	1.36e-14	0.231696	-0.0320177	0.00415798	1.26e-11	37	14	51252662	14	50322412	R			NA	NA	NIN;NIN;NIN;NIN	NM_182946;NM_016350;NM_020921;NM_182944	Body;Body;Body;Body					TRUE		14:51252371-51252683	Gene_Associated_Cell_type_specific	NA
cg16672637	-0.0109293	0.00547919	0.0470779	53	446	-0.0329638	0.00434687	5.36e-14	-0.0186669	0.00295437	3.36e-10	63	-0.020736	0.00269347	-7.69864	1.38e-14	0.0242663	-0.020736	0.00269347	1.27e-11	37	17	74138356	17	71649951	R			NA	NA	FOXJ1	NM_001454	TSS1500	chr17:74135922-74137802	S_Shore		RDMR	TRUE				NA
cg00016968	-0.0173876	0.00445427	0.000119676	53	446	-0.0212554	0.00380014	2.57e-08	-0.0170615	0.00264016	1.34e-10	63	-0.0181127	0.00235392	-7.69469	1.42e-14	0.758822	-0.0181127	0.00235392	1.31e-11	37	1	113250448	1	113051971	R			NA	TRUE	RHOC;RHOC;RHOC	NM_001042679;NM_175744;NM_001042678	TSS1500;TSS1500;TSS1500	chr1:113249342-113250198	S_Shore			NA				NA
cg10798225	-0.0257911	0.00711794	0.000347122	53	446	-0.0427809	0.00634679	2.12e-11	-0.0238263	0.00393237	1.68e-09	63	-0.0280173	0.00364285	-7.69106	1.46e-14	0.122187	-0.0280173	0.00364285	1.34e-11	37	11	448822	11	438822	R			NA	NA	PTDSS2	NM_030783	TSS1500	chr11:449961-451178	N_Shore			NA		11:447922-448895	Promoter_Associated	NA
cg16634404	-0.0171626	0.00613781	0.00554074	53	446	-0.0380143	0.00519791	3.9e-13	-0.0234313	0.00390131	2.32e-09	63	-0.0258725	0.00336502	-7.68867	1.49e-14	0.0808264	-0.0258725	0.00336502	1.36e-11	37	6	33161438	6	33269416	F	rs2975108		NA	NA	COL11A2;RXRB;COL11A2;COL11A2;COL11A2	NM_080679;NM_021976;NM_001163771;NM_080681;NM_080680	TSS1500;3'UTR;TSS1500;TSS1500;TSS1500	chr6:33159991-33160263	S_Shore			NA				TRUE
cg15488143	-0.00757507	0.00329457	0.0222507	53	446	-0.0423977	0.00351445	2.78e-32	-0.00802196	0.00162315	8.48e-07	63	-0.0123732	0.00160944	-7.68788	1.5e-14	6.78e-12	-0.0123732	0.00160944	1.37e-11	37	7	128924101	7	128711337	F	rs35183043		NA	NA	AHCYL2;AHCYL2	NM_001130720;NM_015328	Body;Body					TRUE				NA
cg17457912	-0.00682715	0.00619852	0.271693	53	446	-0.0383026	0.00473748	1.13e-15	-0.02144	0.00334871	1.97e-10	63	-0.0232375	0.00302306	-7.68674	1.51e-14	0.00353683	-0.0232375	0.00302306	1.38e-11	37	17	1617102	17	1563852	R			NA	NA	C17orf91;C17orf91;C17orf91;C17orf91	NR_028505;NR_028503;NR_028504;NR_028502	Body;Body;Body;Body	chr17:1619204-1620062	N_Shelf			NA		17:1616470-1617872	Unclassified	NA
cg03269716	-0.0345507	0.00955485	0.000356656	53	446	-0.0566858	0.00764998	1.93e-13	-0.0331133	0.00622729	1.19e-07	63	-0.0401671	0.00522667	-7.68503	1.53e-14	0.133794	-0.0401671	0.00522667	1.4e-11	37	1	874896	1	864759	F	rs2340591		NA	NA	SAMD11	NM_152486	Body	chr1:875730-878363	N_Shore			NA				NA
cg11639950	-0.0131189	0.00588759	0.0266856	53	446	-0.0364549	0.0048099	5.53e-14	-0.0240142	0.00393729	1.32e-09	63	-0.0252147	0.0032814	-7.68413	1.54e-14	0.0416983	-0.0252147	0.0032814	1.4e-11	37	12	125003407	12	123569360	F			NA	NA	NCOR2;NCOR2	NM_006312;NM_001077261	5'UTR;5'UTR	chr12:125003217-125003482	Island		RDMR	TRUE	12:123568738-123569372			NA
cg22740603	-0.0067175	0.0057271	0.241853	53	446	-0.0413892	0.0046293	9.35e-19	-0.0197818	0.00335769	4.6e-09	63	-0.0227947	0.00296857	-7.6787	1.61e-14	0.000341842	-0.0227947	0.00296857	1.46e-11	37	6	33397959	6	33505937	F		rs75233757	NA	NA	SYNGAP1	NM_006772	Body	chr6:33396050-33396296	S_Shore			TRUE				NA
cg06852240	-0.0290763	0.00852926	0.000751187	53	446	-0.040644	0.00595815	1.23e-11	-0.0265972	0.00453943	5.57e-09	63	-0.0309206	0.00402702	-7.67828	1.61e-14	0.313787	-0.0309206	0.00402702	1.46e-11	37	16	85520182	16	84077683	R		rs76580397	NA	NA				chr16:85519109-85519357	S_Shore			NA	16:84077447-84077949			NA
cg00736984	-0.0159532	0.00638988	0.0131322	53	446	-0.0395933	0.00498211	3.34e-15	-0.019487	0.00335324	7.38e-09	63	-0.0236272	0.00307785	-7.67655	1.63e-14	0.0149881	-0.0236272	0.00307785	1.48e-11	37	8	145028461	8	145100449	R			NA	NA	PLEC1;PLEC1;PLEC1	NM_201379;NM_000445;NM_201378	TSS1500;Body;Body	chr8:145027911-145028352	S_Shore			NA				NA
cg07057831	-0.021176	0.00812684	0.00967609	53	446	-0.0537486	0.00645949	1.7e-16	-0.0240263	0.00432756	3.27e-08	63	-0.0304351	0.00396693	-7.67221	1.69e-14	0.00532062	-0.0304351	0.00396693	1.53e-11	37	12	131323042	12	129888995	R		rs79486590	NA	TRUE	STX2;STX2	NM_001980;NM_194356	Body;Body	chr12:131323203-131323959	N_Shore			NA	12:129888902-129889912	12:131322496-131325034	Promoter_Associated	NA
cg20438663	-0.013053	0.00652143	0.046329	53	446	-0.0396816	0.00544571	4.73e-13	-0.0226512	0.00346855	8.62e-11	63	-0.0246739	0.00321614	-7.67191	1.69e-14	0.0285159	-0.0246739	0.00321614	1.53e-11	37	12	49213081	12	47499348	F			NA	NA	CACNB3	NM_000725	Body	chr12:49212162-49212642	S_Shore		RDMR	NA		12:49211518-49213860	Unclassified	NA
cg24222546	-0.014652	0.00928201	0.115608	53	446	-0.0700269	0.00741975	1.13e-20	-0.0300743	0.00575314	1.93e-07	63	-0.0379232	0.00494492	-7.66912	1.73e-14	0.000184198	-0.0379232	0.00494492	1.56e-11	37	15	74501771	15	72288824	F			NA	NA	STRA6;STRA6;STRA6	NM_001142620;NM_001142617;NM_001142619	TSS1500;TSS1500;TSS1500					TRUE				TRUE
cg04368724	-0.0341345	0.00712775	2.76e-06	53	446	-0.0507147	0.00662289	3.07e-14	-0.0217621	0.00473703	4.67e-06	63	-0.0313939	0.00409435	-7.66763	1.75e-14	0.0158214	-0.0313939	0.00409435	1.57e-11	37	6	31760593	6	31868572	F			NA	NA	VARS	NM_006295	Body	chr6:31763240-31763905	N_Shelf			NA				NA
cg03172991	-0.0144789	0.0048741	0.00323898	53	446	-0.0328968	0.00483938	1.44e-11	-0.0164327	0.00251328	8.19e-11	63	-0.0186471	0.00243214	-7.66694	1.76e-14	0.0410113	-0.0186471	0.00243214	1.58e-11	37	19	13105728	19	12966728	F			NA	TRUE	NFIX	NM_002501	TSS1500	chr19:13106817-13107688	N_Shore			NA		19:13105722-13107411	Promoter_Associated_Cell_type_specific	NA
cg08726667	-0.0125964	0.00679199	0.0647399	53	446	-0.0510319	0.00576887	2.12e-18	-0.0250124	0.00452692	3.8e-08	63	-0.0292844	0.00382007	-7.66594	1.78e-14	0.00113553	-0.0292844	0.00382007	1.58e-11	37	16	28573379	16	28480880	R			NA	NA	CCDC101	NM_138414	5'UTR					TRUE				NA
cg15283950	-0.0355958	0.00908723	0.000113494	53	446	-0.0535678	0.00715357	1.09e-13	-0.0295085	0.00587006	5.51e-07	63	-0.0377507	0.00492448	-7.66592	1.78e-14	0.107828	-0.0377507	0.00492448	1.58e-11	37	11	10715217	11	10671793	R			NA	NA	MRVI1;MRVI1;MRVI1;MRVI1;MRVI1	NM_001100163;NM_001100163;NM_130385;NM_130385;NM_001100167	1stExon;5'UTR;1stExon;5'UTR;TSS200			low-CpG:10671608-10672092		TRUE				NA
cg23896514	-0.0145307	0.00449684	0.0013844	53	446	-0.0340424	0.00406937	1.18e-16	-0.0148804	0.00288602	2.82e-07	63	-0.0193115	0.00251906	-7.66618	1.77e-14	0.00519244	-0.0193115	0.00251906	1.58e-11	37	7	150103902	7	149734835	F			NA	NA	LOC728743	NR_027237	Body	chr7:150104704-150105530	N_Shore			NA		7:150103811-150104358	Promoter_Associated	NA
cg20495365	-0.0139796	0.00954108	0.144025	53	446	-0.0448596	0.00663094	1.79e-11	-0.0313007	0.00454882	8.31e-12	63	-0.0323129	0.00421564	-7.665	1.79e-14	0.0906633	-0.0323129	0.00421564	1.59e-11	37	4	3371291	4	3341089	F			NA	NA	RGS12;RGS12;RGS12	NM_198227;NM_198229;NM_002926	TSS1500;Body;Body	chr4:3374733-3374998	N_Shelf			TRUE		4:3371177-3372283	Promoter_Associated	TRUE
cg06856687	-0.0302194	0.00995981	0.00264649	53	446	-0.0614886	0.00845084	5.11e-13	-0.0403976	0.00698543	8.7e-09	63	-0.0440245	0.00574413	-7.66427	1.8e-14	0.125483	-0.0440245	0.00574413	1.6e-11	37	20	44934509	20	44367916	F			NA	NA				chr20:44935932-44937310	N_Shore		RDMR	NA				NA
cg20627046	-0.0154258	0.00908619	0.0907089	53	446	-0.0661365	0.00752576	3.48e-18	-0.0338349	0.00604463	2.53e-08	63	-0.0388486	0.00507047	-7.66175	1.83e-14	0.00136993	-0.0388486	0.00507047	1.62e-11	37	2	201271178	2	200979423	F			NA	NA	SPATS2L;SPATS2L;SPATS2L;SPATS2L	NM_001100422;NM_015535;NM_001100424;NM_001100423	Body;Body;Body;Body					TRUE				NA
cg11848931	-0.0437396	0.0131659	0.00101601	53	446	-0.0813101	0.0108061	8.31e-14	-0.0530182	0.0100405	1.45e-07	63	-0.0598232	0.00781226	-7.6576	1.89e-14	0.149982	-0.0598232	0.00781226	1.67e-11	37	10	25210092	10	25250098	R			NA	NA	PRTFDC1	NM_020200	Body					TRUE				NA
cg09612099	-0.015569	0.00619417	0.0125344	53	446	-0.0354319	0.00544598	9.97e-11	-0.0263718	0.00394591	3.15e-11	63	-0.026274	0.00343206	-7.65544	1.93e-14	0.148556	-0.026274	0.00343206	1.7e-11	37	11	102096840	11	101602050	F			NA	NA	YAP1;YAP1	NM_001130145;NM_006106	Body;Body					TRUE				TRUE
cg01782486	-0.018978	0.00576995	0.001138	53	446	-0.0370403	0.00572251	1.24e-10	-0.0224696	0.00352424	2.34e-10	63	-0.0245251	0.00320433	-7.65374	1.95e-14	0.147861	-0.0245251	0.00320433	1.72e-11	37	1	154986512	1	153253136	F			NA	TRUE	ZBTB7B	NM_015872	5'UTR	chr1:154989749-154990234	N_Shelf			NA		1:154986090-154986631	Promoter_Associated_Cell_type_specific	NA
cg05797770	-0.00710408	0.00855927	0.407277	53	446	-0.0475466	0.00531762	9.3e-19	-0.0271463	0.00504171	8.28e-08	63	-0.031397	0.00410225	-7.65361	1.95e-14	0.00277487	-0.031397	0.00410225	1.72e-11	37	1	16470667	1	16343254	F	rs74754043		NA	NA	EPHA2	NM_004431	Body					NA		1:16470559-16470891	Unclassified_Cell_type_specific	NA
cg09965085	-0.0215763	0.00700193	0.00227185	53	446	-0.0349588	0.00531824	6.42e-11	-0.0232265	0.00373247	6.13e-10	63	-0.0258726	0.00338291	-7.64803	2.04e-14	0.299059	-0.0258726	0.00338291	1.79e-11	37	16	85519176	16	84076677	F	rs80257148		NA	NA				chr16:85519109-85519357	Island			NA	16:84076562-84076810			NA
cg01792532	-0.0266764	0.00808325	0.00109562	53	446	-0.0413144	0.00506273	6.2e-16	-0.0226377	0.00499432	6.23e-06	63	-0.0303767	0.00397297	-7.64583	2.08e-14	0.0937918	-0.0303767	0.00397297	1.81e-11	37	1	33284208	1	33056795	F	rs3737252		NA	NA	YARS;S100PBP;S100PBP	NM_003680;NM_022753;NM_001017406	TSS1500;5'UTR;5'UTR	chr1:33282675-33283906	S_Shore			NA				NA
cg10045354	-0.0306114	0.00812641	0.000202781	53	446	-0.0557766	0.00614504	2.86e-19	-0.0202736	0.00524025	0.000113472	63	-0.033239	0.00434737	-7.64578	2.08e-14	0.00172827	-0.033239	0.00434737	1.81e-11	37	11	111169427	11	110674637	R			NA	NA	C11orf93;C11orf92	NM_001136105;NM_207429	TSS1500;5'UTR	chr11:111169304-111170428	Island			NA	11:110674530-110675889			TRUE
cg20512303	-0.0378586	0.00796409	3.25e-06	53	446	-0.0410012	0.0065037	3.63e-10	-0.0274516	0.00515336	1.13e-07	63	-0.033372	0.00436479	-7.64572	2.08e-14	0.365636	-0.033372	0.00436479	1.81e-11	37	5	131592959	5	131620858	R			NA	TRUE	PDLIM4;PDLIM4	NM_001131027;NM_003687	TSS1500;TSS1500	chr5:131593039-131593813	N_Shore			NA				NA
cg25484139	-0.0238477	0.0091646	0.00977362	53	446	-0.0668629	0.00742682	5.45e-19	-0.0336587	0.00749159	7.5e-06	63	-0.0426142	0.00557353	-7.64582	2.08e-14	0.00528614	-0.0426142	0.00557353	1.81e-11	37	3	13008273	3	12983273	F			NA	NA	IQSEC1;IQSEC1	NM_001134382;NM_014869	Body;Body	chr3:13008648-13009210	N_Shore		RDMR	NA		3:13008122-13010089	Promoter_Associated	NA
cg05118960	-0.00450438	0.00983501	0.647324	53	446	-0.0524582	0.00549948	4.5e-21	-0.0242957	0.00482531	5.28e-07	63	-0.0316598	0.00414171	-7.64412	2.1e-14	0.000379578	-0.0316598	0.00414171	1.83e-11	37	3	50359978	3	50334982	F			NA	NA	HYAL2;HYAL2	NM_003773;NM_033158	5'UTR;TSS1500	chr3:50359839-50360042	Island			NA	3:50333411-50335105	3:50358176-50360136	Promoter_Associated	NA
cg03010887	-0.0347481	0.0103436	0.000893378	53	446	-0.0607326	0.00896009	1.64e-11	-0.0409991	0.0069216	3.81e-09	63	-0.0447851	0.00586009	-7.6424	2.13e-14	0.244863	-0.0447851	0.00586009	1.85e-11	37	16	85600235	16	84157736	F			NA	NA								NA	16:84157503-84158319			NA
cg07045089	-0.0292872	0.00838071	0.000554415	53	446	-0.0473391	0.00717324	5.41e-11	-0.0208092	0.00319025	9.07e-11	63	-0.0251471	0.00329128	-7.64052	2.16e-14	0.025081	-0.0251471	0.00329128	1.87e-11	37	1	3620218	1	3610078	R			NA	NA	TP73;TP73;TP73;TP73	NM_001126240;NM_005427;NM_001126242;NM_001126241	Body;Body;Body;Body	chr1:3623318-3623521	N_Shelf			NA		1:3619980-3620274	Unclassified_Cell_type_specific	TRUE
cg11980800	-0.064921	0.011417	3.35e-08	53	446	-0.0624685	0.0106182	4.79e-09	-0.0402811	0.00813982	8.21e-07	63	-0.0519566	0.00680301	-7.63729	2.22e-14	0.226016	-0.0519566	0.00680301	1.91e-11	37	1	9748107	1	9670694	F			NA	NA	PIK3CD	NM_005026	5'UTR	chr1:9749295-9750228	N_Shore			NA	1:9669838-9670928	1:9746710-9748190	Promoter_Associated	TRUE
cg05557932	-0.0121552	0.00624057	0.0524742	53	446	-0.0462091	0.00598234	1.85e-14	-0.0262687	0.00410896	2.09e-10	63	-0.0274297	0.00359213	-7.63605	2.24e-14	0.00587842	-0.0274297	0.00359213	1.93e-11	37	16	3929351	16	3869352	F			NA	NA	CREBBP;CREBBP	NM_001079846;NM_004380	Body;Body	chr16:3929483-3929769	N_Shore		RDMR	NA	16:3869342-3870686			NA
cg15961693	-0.0256657	0.0058792	1.81e-05	53	446	-0.0343387	0.00408213	8.09e-17	-0.0138447	0.00348577	7.43e-05	63	-0.0224036	0.00293614	-7.63031	2.34e-14	0.00749767	-0.0224036	0.00293614	2.01e-11	37	6	139689053	6	139730746	R			NA	NA								TRUE				NA
cg12968224	-0.0206623	0.00744695	0.00591132	53	446	-0.0516114	0.00652513	4.47e-15	-0.023528	0.00407216	8.98e-09	63	-0.0287824	0.00377377	-7.62695	2.4e-14	0.00850128	-0.0287824	0.00377377	2.06e-11	37	3	127899140	3	129381830	R			NA	NA	EEFSEC	NM_021937	Body					TRUE				NA
cg04951819	-0.0247718	0.00788892	0.00187594	53	446	-0.0481419	0.00674019	1.32e-12	-0.0326785	0.00569844	1.15e-08	63	-0.0352562	0.00462356	-7.62535	2.43e-14	0.163752	-0.0352562	0.00462356	2.08e-11	37	12	551573	12	421834	F			NA	NA	CCDC77;CCDC77;CCDC77;CCDC77	NM_001130148;NM_032358;NM_001130147;NM_001130146	3'UTR;3'UTR;3'UTR;3'UTR					NA		12:551017-552394	Gene_Associated	TRUE
cg08632420	-0.0330272	0.0110059	0.00294292	53	446	-0.0773786	0.00921141	8.9e-17	-0.0382217	0.00781286	1.09e-06	63	-0.0484714	0.0063592	-7.62226	2.49e-14	0.0132363	-0.0484714	0.0063592	2.13e-11	37	16	19117471	16	19024972	F			NA	NA								TRUE				NA
cg07954706	-0.0225665	0.00606275	0.000240207	53	446	-0.0377809	0.00539059	3.39e-12	-0.020874	0.00371038	2.15e-08	63	-0.0250972	0.00329416	-7.61869	2.56e-14	0.108119	-0.0250972	0.00329416	2.19e-11	37	1	110164547	1	109966070	F			NA	NA	AMPD2;AMPD2	NM_139156;NM_004037	Body;Body	chr1:110162464-110162716	S_Shore			NA		1:110164456-110164548	Promoter_Associated_Cell_type_specific	NA
cg12403162	-0.0203123	0.00634538	0.00153204	53	446	-0.0582038	0.00692513	8.59e-17	-0.0256848	0.00488445	1.64e-07	63	-0.0310628	0.00407768	-7.61775	2.58e-14	0.00213891	-0.0310628	0.00407768	2.2e-11	37	10	116394557	10	116384547	R			NA	NA	ABLIM1;ABLIM1;ABLIM1	NM_001003408;NM_001003407;NM_002313	Body;Body;Body	chr10:116391466-116391827	S_Shelf			NA				TRUE
cg02544002	-0.0216541	0.00803064	0.0074474	53	446	-0.059864	0.00644831	4.55e-20	-0.0216512	0.00453698	1.98e-06	63	-0.0309922	0.00406905	-7.61658	2.6e-14	0.00029057	-0.0309922	0.00406905	2.21e-11	37	3	129323778	3	130806468	F			NA	NA	PLXND1	NM_015103	Body	chr3:129323915-129325332	N_Shore			NA				NA
cg19008597	-0.0154472	0.00878623	0.0798579	53	446	-0.0596353	0.00786252	5.31e-14	-0.0422311	0.0065425	1.41e-10	63	-0.0403126	0.00529271	-7.61663	2.6e-14	0.00937417	-0.0403126	0.00529271	2.21e-11	37	12	25102431	12	24993698	R			NA	NA	BCAT1	NM_005504	TSS200	chr12:25101607-25102073	S_Shore			NA		12:25101345-25102494	Promoter_Associated	NA
cg20830848	-0.0126622	0.00663264	0.0573093	53	446	-0.0424334	0.00474395	9.03e-19	-0.0177301	0.00334728	1.33e-07	63	-0.0232729	0.00305551	-7.6167	2.6e-14	0.00102772	-0.0232729	0.00305551	2.21e-11	37	7	134853645	7	134504185	R			NA	NA	C7orf49;C7orf49;C7orf49	NR_024185;NR_024186;NM_024033	Body;Body;Body	chr7:134854975-134855696	N_Shore			TRUE		7:134853565-134854514	Promoter_Associated	NA
cg10788371	-0.0278943	0.0103364	0.00739944	53	446	-0.0576986	0.00789333	4e-13	-0.0348343	0.00593723	5.32e-09	63	-0.0397398	0.0052191	-7.61431	2.65e-14	0.10123	-0.0397398	0.0052191	2.24e-11	37	11	76381040	11	76058688	F			NA	NA	LRRC32;LRRC32;LRRC32	NM_001128922;NM_005512;NM_005512	5'UTR;1stExon;5'UTR	chr11:76381449-76382295	N_Shore	low-CpG:76058599-76058717		NA				TRUE
cg19991723	-0.0109011	0.00551183	0.0489676	53	446	-0.0401002	0.00580597	6.85e-12	-0.0279561	0.0040035	4.13e-12	63	-0.0259843	0.00341276	-7.61386	2.66e-14	0.0110489	-0.0259843	0.00341276	2.24e-11	37	8	50020154	8	50182707	R			NA	NA								TRUE				NA
cg23574443	-0.0143265	0.0044205	0.00134027	53	446	-0.0275851	0.00437053	3.47e-10	-0.0157082	0.00242064	1.13e-10	63	-0.0174568	0.00229323	-7.61231	2.69e-14	0.134005	-0.0174568	0.00229323	2.27e-11	37	17	8263941	17	8204666	R			NA	NA	LOC100128288	NR_024447	TSS200					TRUE				NA
cg08241465	-0.0246653	0.00737978	0.000947923	53	446	-0.0452097	0.00710296	2.47e-10	-0.0326951	0.00523649	5.38e-10	63	-0.0336681	0.00442381	-7.61067	2.73e-14	0.261767	-0.0336681	0.00442381	2.29e-11	37	16	57924256	16	56481757	F			NA	NA	CNGB1	NM_001297	Body					TRUE				NA
cg15892280	-0.0182542	0.00565777	0.00140754	53	446	-0.0281852	0.00420008	2.59e-11	-0.0166068	0.00273274	1.51e-09	63	-0.0194819	0.00256004	-7.61001	2.74e-14	0.177051	-0.0194819	0.00256004	2.3e-11	37	21	40180000	21	39101870	F			NA	NA	ETS2	NM_005239	5'UTR	chr21:40177002-40178667	S_Shore			NA		21:40179945-40180198	Promoter_Associated	NA
cg22586569	-0.01875	0.00760734	0.0143326	53	446	-0.0579972	0.0070603	4.02e-16	-0.0324493	0.00586489	3.64e-08	63	-0.0357682	0.00470425	-7.60338	2.88e-14	0.00746365	-0.0357682	0.00470425	2.41e-11	37	7	5524963	7	5491489	F			NA	NA	FBXL18	NM_024963	Body	chr7:5526389-5526693	N_Shore			NA				NA
cg25057584	-0.0240601	0.00905744	0.00836658	53	446	-0.043845	0.00676549	1.18e-10	-0.0301735	0.00469508	1.69e-10	63	-0.0325898	0.00428624	-7.60336	2.89e-14	0.285681	-0.0325898	0.00428624	2.41e-11	37	12	51745952	12	50032219	R			NA	NA	GALNT6	NM_007210	3'UTR					TRUE		12:51745550-51746390	Unclassified	TRUE
cg20811236	-0.0338341	0.0136153	0.0135586	53	446	-0.0723734	0.010102	1.14e-12	-0.0540439	0.00907345	3.13e-09	63	-0.0559071	0.00735603	-7.60017	2.96e-14	0.174716	-0.0559071	0.00735603	2.47e-11	37	18	46501400	18	44755398	F			NA	NA				chr18:46501624-46502976	N_Shore		DMR	NA	18:44755333-44755488			NA
cg22032961	-0.0202975	0.00691167	0.0036022	53	446	-0.0472493	0.00610517	1.65e-14	-0.0237541	0.00422786	2.25e-08	63	-0.0284846	0.00374871	-7.5985	3e-14	0.0215696	-0.0284846	0.00374871	2.49e-11	37	1	207152909	1	205219532	F			NA	NA								TRUE		1:207152837-207153791	Unclassified_Cell_type_specific	NA
cg10623219	-0.0279258	0.00994668	0.00535456	53	446	-0.0552966	0.00727266	4.62e-14	-0.0303258	0.00544	2.88e-08	63	-0.0366916	0.00482942	-7.59752	3.02e-14	0.0626674	-0.0366916	0.00482942	2.51e-11	37	12	52242807	12	50529074	F			NA	NA				chr12:52240772-52242547	S_Shore			NA	12:50526886-50529569			NA
cg20911718	-0.0132187	0.00549664	0.0168488	53	446	-0.0358465	0.00476609	8.52e-14	-0.0195792	0.00323219	1.7e-09	63	-0.0220489	0.00290241	-7.59676	3.04e-14	0.0252438	-0.0220489	0.00290241	2.52e-11	37	14	24867491	14	23937331	R			NA	NA	NYNRIN	NM_025081	TSS1500	chr14:24868163-24868590	N_Shore			NA		14:24867435-24867735	Unclassified_Cell_type_specific	NA
cg27433482	-0.0168791	0.00506832	0.000987887	53	446	-0.0321783	0.00468527	8.94e-12	-0.0188436	0.00317251	3.45e-09	63	-0.0213746	0.0028137	-7.59662	3.04e-14	0.118382	-0.0213746	0.0028137	2.52e-11	37	1	211498962	1	209565585	R			NA	NA	TRAF5;TRAF5	NM_004619;NM_001033910	TSS1500;TSS1500	chr1:211500151-211500636	N_Shore			NA		1:211498944-211499108	Unclassified_Cell_type_specific	NA
cg06241901	-0.0285435	0.00981247	0.0039277	53	446	-0.0514459	0.00819076	4.21e-10	-0.0344178	0.00530576	1.14e-10	63	-0.0371265	0.00488792	-7.59556	3.06e-14	0.273181	-0.0371265	0.00488792	2.53e-11	37	6	43244304	6	43352282	F			NA	NA	TTBK1	NM_032538	Body	chr6:43243593-43244305	Island			NA	6:43351572-43352283			NA
cg07262457	-0.00923941	0.00546237	0.0918973	53	446	-0.0403206	0.00508554	3.86e-15	-0.0207366	0.00327	2.91e-10	63	-0.0224612	0.00296004	-7.58814	3.25e-14	0.00267853	-0.0224612	0.00296004	2.68e-11	37	3	128777371	3	130260061	R			NA	NA								TRUE				NA
cg07722360	-0.0439765	0.0112283	0.000113729	53	446	-0.0565422	0.00856373	5.3e-11	-0.0392219	0.00712517	4.26e-08	63	-0.0453327	0.00597435	-7.58789	3.25e-14	0.451685	-0.0453327	0.00597435	2.68e-11	37	20	17691454	20	17639454	F			NA	NA	BANF2;BANF2;BANF2	NM_001014977;NM_178477;NM_001159495	5'UTR;5'UTR;Body					TRUE				NA
cg26474043	-0.0116756	0.00572543	0.0423942	53	446	-0.0423186	0.0056542	1.12e-13	-0.028105	0.00436119	1.51e-10	63	-0.0271366	0.00357752	-7.58532	3.32e-14	0.00851087	-0.0271366	0.00357752	2.73e-11	37	5	148442857	5	148423050	F			NA	NA	SH3TC2	NM_024577	TSS200					TRUE				TRUE
cg27436940	-0.0379307	0.00874646	2.04e-05	53	446	-0.0367049	0.00748782	1.03e-06	-0.0344071	0.00533926	1.51e-10	63	-0.0356723	0.00470343	-7.58432	3.34e-14	0.952026	-0.0356723	0.00470343	2.74e-11	37	17	43047115	17	40402641	F			NA	NA	C1QL1	NM_006688	TSS1500	chr17:43047547-43047954	N_Shore		RDMR	NA				NA
cg09321403	-0.0351578	0.00969167	0.000341733	53	446	-0.064071	0.00743827	1.52e-17	-0.0267788	0.00643349	3.31e-05	63	-0.0400577	0.00528288	-7.58256	3.39e-14	0.00810082	-0.0400577	0.00528288	2.77e-11	37	6	13555624	6	13663603	F	rs73356472		NA	NA								TRUE				NA
cg25909064	-0.018454	0.0066818	0.00614091	53	446	-0.0439456	0.00590362	1.51e-13	-0.0233455	0.00395728	4.39e-09	63	-0.0269738	0.00355788	-7.58143	3.42e-14	0.0332563	-0.0269738	0.00355788	2.79e-11	37	11	120082805	11	119588015	F			NA	NA	OAF	NM_178507	Body	chr11:120081487-120082345	S_Shore			NA				NA
cg09063663	-0.0103693	0.0057917	0.0745103	53	446	-0.0339264	0.00401191	5.61e-17	-0.0175541	0.00325595	7.97e-08	63	-0.0213113	0.00281117	-7.58095	3.43e-14	0.00862128	-0.0213113	0.00281117	2.8e-11	37	1	16484811	1	16357398	F			NA	NA				chr1:16481484-16482782	S_Shelf			NA		1:16484484-16484891	Unclassified_Cell_type_specific	NA
cg07944862	-0.0105649	0.0069932	0.132019	53	446	-0.0425806	0.00601214	2.02e-12	-0.0294239	0.00434226	1.69e-11	63	-0.0287774	0.00380007	-7.57286	3.65e-14	0.0186033	-0.0287774	0.00380007	2.97e-11	37	17	38501174	17	35754700	R			NA	NA	RARA;RARA;RARA;RARA	NM_001145301;NM_000964;NM_001024809;NM_001145302	Body;Body;Body;Body	chr17:38501396-38501839	N_Shore			TRUE		17:38500943-38502323	Unclassified	NA
cg13393782	-0.0157383	0.00561518	0.00543161	53	446	-0.0376348	0.00475275	4.17e-15	-0.017429	0.00311825	2.65e-08	63	-0.0215897	0.00285123	-7.57207	3.67e-14	0.0109513	-0.0215897	0.00285123	2.98e-11	37	1	3099804	1	3089664	R			NA	NA	PRDM16;PRDM16	NM_022114;NM_199454	Body;Body	chr1:3102540-3103352	N_Shelf			NA		1:3099636-3099891	Unclassified_Cell_type_specific	NA
cg06998765	-0.0294087	0.00837684	0.000523247	53	446	-0.0574696	0.00693787	2.31e-16	-0.0234369	0.0047777	1.02e-06	63	-0.0325551	0.00429971	-7.57148	3.69e-14	0.00492426	-0.0325551	0.00429971	2.99e-11	37	14	75389618	14	74459371	F			NA	NA	RPS6KL1	NM_031464	TSS1500	chr14:75389712-75390133	N_Shore			NA		14:75389209-75390361	Promoter_Associated	NA
cg13054640	-0.0338471	0.00820465	4.93e-05	53	446	-0.0495082	0.00704902	3.06e-12	-0.0284529	0.00555616	3.38e-07	63	-0.0353308	0.00466644	-7.57125	3.7e-14	0.164876	-0.0353308	0.00466644	2.99e-11	37	6	30647148	6	30755127	R			NA	NA	KIAA1949;KIAA1949	NM_001134870;NM_133471	Body;Body					NA		6:30646694-30647418	Promoter_Associated	TRUE
cg11466832	-0.0191995	0.00649242	0.00337793	53	446	-0.0442404	0.00619279	1.31e-12	-0.0295394	0.00499846	4.13e-09	63	-0.0305963	0.00404166	-7.57023	3.73e-14	0.0759647	-0.0305963	0.00404166	3.01e-11	37	2	11885560	2	11803011	R			NA	NA	LPIN1	NM_145693	TSS1500	chr2:11886249-11887207	N_Shore			TRUE		2:11884075-11886107	Unclassified	NA
cg13443911	-0.0185791	0.00577984	0.00146505	53	446	-0.0443016	0.00572916	1.74e-14	-0.0237234	0.00439812	7.85e-08	63	-0.0273491	0.003613	-7.56962	3.74e-14	0.0239509	-0.0273491	0.003613	3.02e-11	37	9	101866107	9	100905928	F			NA	NA	TGFBR1;TGFBR1	NM_001130916;NM_004612	TSS1500;TSS1500	chr9:101866994-101868297	N_Shore			TRUE				NA
cg20782724	-0.0250942	0.00664565	0.000195848	53	446	-0.0311256	0.0052536	3.74e-09	-0.0265285	0.00439055	1.86e-09	63	-0.0275878	0.00364658	-7.56537	3.87e-14	0.811375	-0.0275878	0.00364658	3.11e-11	37	7	47518657	7	47485182	R			NA	NA	TNS3	NM_022748	5'UTR					TRUE				NA
cg03698343	-0.0107742	0.00528663	0.0425208	53	446	-0.0272541	0.00448093	1.44e-09	-0.0209028	0.00297864	3.24e-12	63	-0.0204782	0.00270855	-7.56057	4.01e-14	0.152464	-0.0204782	0.00270855	3.23e-11	37	9	139921892	9	139041713	F			NA	NA	ABCA2;C9orf139;ABCA2	NM_001606;NM_207511;NM_212533	Body;TSS200;Body	chr9:139922197-139923447	N_Shore			NA		9:139921780-139922052	Promoter_Associated_Cell_type_specific	NA
cg10064322	-0.03318	0.011592	0.00453364	53	446	-0.056238	0.00772691	5.03e-13	-0.0311507	0.00543438	1.17e-08	63	-0.0379043	0.00501586	-7.55688	4.13e-14	0.0963627	-0.0379043	0.00501586	3.31e-11	37	19	14591203	19	14452203	F			NA	NA	GIPC1;GIPC1;GIPC1;GIPC1;GIPC1;GIPC1	NM_202470;NM_202468;NM_202494;NM_202467;NM_005716;NM_202469	Body;Body;Body;Body;Body;Body	chr19:14591032-14591308	Island			NA	19:14452047-14452463	19:14590683-14591386	Unclassified_Cell_type_specific	NA
cg10777461	-0.0516807	0.0125897	5.36e-05	53	446	-0.0691482	0.00961824	9.5e-13	-0.0500775	0.0109466	5.11e-06	63	-0.0579305	0.00766739	-7.55543	4.17e-14	0.502689	-0.0579305	0.00766739	3.34e-11	37	1	10590481	1	10513068	R			NA	NA	PEX14	NM_004565	Body					NA	1:10513054-10513262			NA
cg26705561	-0.0243595	0.0108237	0.0252139	53	446	-0.0515746	0.00702426	3.16e-13	-0.036339	0.00630752	9.89e-09	63	-0.0395918	0.00524079	-7.55455	4.2e-14	0.186871	-0.0395918	0.00524079	3.36e-11	37	10	102279791	10	102269781	F			NA	TRUE	SEC31B	NM_015490	TSS200	chr10:102279162-102279730	S_Shore			TRUE				NA
cg02903680	-0.0425255	0.0094403	9.89e-06	53	446	-0.0540034	0.00803387	2.4e-11	-0.0296124	0.0057052	2.35e-07	63	-0.0380679	0.00504089	-7.55182	4.29e-14	0.125812	-0.0380679	0.00504089	3.43e-11	37	15	85526198	15	83327202	F	rs74024775		NA	NA	PDE8A;PDE8A	NM_173454;NM_002605	Body;Body	chr15:85523512-85525865	S_Shore			NA				NA
cg00411072	-0.00494979	0.00429394	0.250033	53	446	-0.0279514	0.00271003	2.84e-24	-0.00918704	0.00208035	1.07e-05	63	-0.0140939	0.00186645	-7.55117	4.31e-14	9.19e-06	-0.0140939	0.00186645	3.43e-11	37	17	46660940	17	44015939	F			NA	NA				chr17:46658948-46660003	S_Shore		RDMR	NA		17:46660729-46660947	Unclassified_Cell_type_specific	NA
cg07197059	-0.0438544	0.00732316	6.71e-09	53	446	-0.0459256	0.0060359	4.43e-14	-0.0167016	0.00471199	0.000403973	63	-0.0302955	0.00401199	-7.55124	4.31e-14	0.00195863	-0.0302955	0.00401199	3.43e-11	37	14	23836012	14	22905852	R			NA	TRUE	EFS;EFS	NM_032459;NM_005864	TSS1500;TSS1500	chr14:23834435-23835947	S_Shore			NA				NA
cg27290215	-0.0307541	0.00855866	0.000387666	53	446	-0.0495619	0.0069451	1.38e-12	-0.027402	0.00504653	6.45e-08	63	-0.0336305	0.00445486	-7.54918	4.38e-14	0.110726	-0.0336305	0.00445486	3.48e-11	37	10	116392933	10	116382923	F			NA	NA	ABLIM1;ABLIM1;ABLIM1	NM_001003408;NM_001003407;NM_002313	Body;Body;Body	chr10:116391466-116391827	S_Shore		RDMR	TRUE				TRUE
cg12408494	-0.0230476	0.00773411	0.00314404	53	446	-0.0568568	0.00689282	3.05e-16	-0.0272982	0.00540698	4.92e-07	63	-0.0340719	0.00451365	-7.54864	4.4e-14	0.00982038	-0.0340719	0.00451365	3.49e-11	37	3	171757077	3	173239771	F			NA	NA	FNDC3B;FNDC3B	NM_022763;NM_001135095	TSS1500;TSS1500	chr3:171757493-171758724	N_Shore			NA		3:171756881-171758808	Promoter_Associated	NA
cg10383568	-0.0147626	0.00650035	0.0239287	53	446	-0.0404882	0.00579011	3.79e-12	-0.0293101	0.0046014	2.43e-10	63	-0.0288035	0.00381661	-7.54688	4.46e-14	0.0563136	-0.0288035	0.00381661	3.53e-11	37	11	6589761	11	6546337	F			NA	NA	DNHD1	NM_144666	Body	chr11:6591960-6592795	N_Shelf			NA				TRUE
cg27143204	-0.0160739	0.00735747	0.0297672	53	446	-0.051252	0.00510446	4.05e-23	-0.0171241	0.00446805	0.000131403	63	-0.0280522	0.00371799	-7.54499	4.52e-14	8.21e-05	-0.0280522	0.00371799	3.57e-11	37	5	54530375	5	54566132	F			NA	NA	CCNO	NM_021147	TSS1500	chr5:54528095-54528404	S_Shore			NA	5:54566036-54566194			NA
cg03851401	-0.0288581	0.00616874	4.58e-06	53	446	-0.0344241	0.00503589	1.11e-11	-0.0159166	0.0029729	9.77e-08	63	-0.0214526	0.00284385	-7.54351	4.57e-14	0.0227928	-0.0214526	0.00284385	3.61e-11	37	22	28200653	22	26530653	F			NA	NA				chr22:28192793-28198592	S_Shelf		RDMR	NA	22:26530530-26530844	22:28200001-28201250	Unclassified	NA
cg11405200	0.000136761	0.00921388	0.988168	53	446	-0.0670526	0.00672025	7.39e-23	-0.0278141	0.00511228	6.08e-08	63	-0.0339962	0.00450687	-7.54319	4.59e-14	2.98e-06	-0.0339962	0.00450687	3.61e-11	37	6	14212128	6	14320107	R			NA	NA				chr6:14211081-14211744	S_Shore			TRUE	6:14319834-14320108	6:14210614-14212383	Promoter_Associated	NA
cg06665453	-0.018654	0.00660988	0.00512368	53	446	-0.0407823	0.00625395	9.04e-11	-0.0263697	0.00412931	2.19e-10	63	-0.0277727	0.00368395	-7.53884	4.74e-14	0.131148	-0.0277727	0.00368395	3.72e-11	37	17	73520759	17	71032354	F			NA	NA	TSEN54;LLGL2;LLGL2;LLGL2	NM_207346;NM_001031803;NM_001015002;NM_004524	3'UTR;TSS1500;TSS1500;TSS1500	chr17:73520956-73522540	N_Shore			NA		17:73520743-73520787	Unclassified	NA
cg20692268	-0.0225569	0.00862168	0.00938762	53	446	-0.0443332	0.0066345	3.13e-11	-0.0288311	0.00462044	5.51e-10	63	-0.0315987	0.00419206	-7.53775	4.78e-14	0.193603	-0.0315987	0.00419206	3.75e-11	37	1	25358981	1	25231568	F			NA	NA								TRUE		1:25357957-25359295	Unclassified	NA
cg08545213	-0.0168378	0.00436745	0.000144432	53	446	-0.039689	0.00578553	9.43e-12	-0.0231422	0.00400408	8.88e-09	63	-0.0238814	0.0031695	-7.53474	4.89e-14	0.0404365	-0.0238814	0.0031695	3.83e-11	37	3	37959356	3	37934360	F			NA	NA	CTDSPL;CTDSPL	NM_005808;NM_001008392	Body;Body					TRUE				NA
cg04177945	-0.0204177	0.00846761	0.0165624	53	446	-0.0527759	0.00659289	2.12e-15	-0.0299641	0.00561393	1.07e-07	63	-0.034892	0.00463321	-7.53085	5.04e-14	0.0286981	-0.034892	0.00463321	3.93e-11	37	14	35838240	14	34907991	R			NA	NA				chr14:35838239-35838628	Island			NA	14:34907991-34908992			NA
cg18645642	-0.00604867	0.00542081	0.265486	53	446	-0.0439356	0.00542148	9.71e-16	-0.0232607	0.00351205	4.7e-11	63	-0.0234983	0.00312026	-7.53087	5.04e-14	0.000346831	-0.0234983	0.00312026	3.93e-11	37	1	8631756	1	8554343	R			NA	NA	RERE;RERE	NM_012102;NM_001042681	Body;Body					TRUE				NA
cg17516571	-0.0190778	0.00664746	0.0044291	53	446	-0.0458757	0.0065125	2.64e-12	-0.028466	0.00471729	1.95e-09	63	-0.0301348	0.00400163	-7.53062	5.05e-14	0.0608036	-0.0301348	0.00400163	3.93e-11	37	8	49584227	8	49746780	F			NA	NA								TRUE				NA
cg17508639	-0.0444425	0.0101277	1.64e-05	53	446	-0.0510205	0.00747242	1.17e-11	-0.0289241	0.00568119	3.95e-07	63	-0.0376278	0.00500001	-7.52555	5.25e-14	0.13735	-0.0376278	0.00500001	4.08e-11	37	1	20959617	1	20832204	R			NA	NA	PINK1	NM_032409	TSS1500	chr1:20960045-20960551	N_Shore			NA		1:20959206-20960060	Promoter_Associated	NA
cg23581183	-0.0216018	0.00642488	0.000884634	53	446	-0.0350941	0.00522465	2.48e-11	-0.025626	0.00452135	1.69e-08	63	-0.0275757	0.00366549	-7.52306	5.35e-14	0.3668	-0.0275757	0.00366549	4.15e-11	37	16	56642130	16	55199631	R			NA	NA	MT2A	NM_005953	TSS1500	chr16:56642129-56642595	Island			NA	16:55199631-55200375	16:56641665-56642992	Promoter_Associated	NA
cg10090414	-0.0250411	0.00866985	0.00418593	53	446	-0.0306788	0.00471117	9.6e-11	-0.0216445	0.00357843	1.79e-09	63	-0.0246714	0.00328036	-7.52094	5.44e-14	0.469391	-0.0246714	0.00328036	4.21e-11	37	8	142309652	8	142378834	R			NA	NA								TRUE	8:142378672-142378870	8:142309178-142310227	Gene_Associated_Cell_type_specific	TRUE
cg17607231	0.0586689	0.00944681	1.98e-09	53	446	0.0347065	0.00770414	7.07e-06	0.0299065	0.00537428	3.04e-08	63	0.0362781	0.00482399	7.52036	5.46e-14	0.0845401	0.0362781	0.00482399	4.22e-11	37	2	231090329	2	230798573	R			NA	TRUE	SP140;SP140	NM_001005176;NM_007237	TSS200;TSS200					NA		2:231090068-231091293	Promoter_Associated	NA
cg02356435	-0.0413031	0.0115223	0.000400215	53	446	-0.0639103	0.0100221	2.29e-10	-0.0472277	0.00811898	7.14e-09	63	-0.0504175	0.00670664	-7.51756	5.58e-14	0.436366	-0.0504175	0.00670664	4.3e-11	37	3	16925533	3	16900537	R			NA	NA	PLCL2	NM_001144382	TSS1500	chr3:16925381-16926849	Island			NA	3:16900386-16901359	3:16925458-16925923	Promoter_Associated_Cell_type_specific	TRUE
cg05437692	-0.015696	0.00694007	0.0245115	53	446	-0.0352159	0.00508594	6.08e-12	-0.0268092	0.00437239	1.08e-09	63	-0.0273248	0.0036347	-7.51775	5.57e-14	0.179027	-0.0273248	0.0036347	4.3e-11	37	4	149362435	4	149581885	R			NA	NA	NR3C2;NR3C2	NM_000901;NM_001166104	5'UTR;5'UTR	chr4:149363212-149367056	N_Shore			NA				NA
cg09452027	-0.022456	0.00834672	0.00757987	53	446	-0.0398455	0.00624717	2.27e-10	-0.0289049	0.0045779	3.46e-10	63	-0.0307017	0.00408448	-7.51667	5.62e-14	0.349177	-0.0307017	0.00408448	4.32e-11	37	11	45825483	11	45782059	R			NA	NA	SLC35C1;SLC35C1;SLC35C1	NM_001145266;NM_018389;NM_001145265	TSS200;TSS1500;TSS200	chr11:45825615-45826872	N_Shore			NA	11:45782021-45783553			NA
cg07285481	-0.0335581	0.00633429	2.43e-07	53	446	-0.0384494	0.00555085	5.97e-12	-0.0160772	0.00326121	9.03e-07	63	-0.023228	0.0030904	-7.51618	5.64e-14	0.00703191	-0.023228	0.0030904	4.33e-11	37	16	81667167	16	80224668	F	rs34981866		NA	NA	CMIP;CMIP	NM_030629;NM_198390	Body;Body					TRUE		16:81666329-81667241	Promoter_Associated	NA
cg04118190	-0.0271275	0.00753521	0.000378174	53	446	-0.0467362	0.00629988	1.81e-13	-0.0211973	0.00389341	5.95e-08	63	-0.0274294	0.00365054	-7.51378	5.74e-14	0.0223213	-0.0274294	0.00365054	4.4e-11	37	2	96812528	2	96176255	R			NA	NA	DUSP2	NM_004418	TSS1500	chr2:96810443-96811454	S_Shore			NA		2:96811033-96812631	Promoter_Associated	NA
cg22190721	-0.0162801	0.00629508	0.0102272	53	446	-0.0512537	0.00528052	9.57e-22	-0.0177156	0.00428387	3.72e-05	63	-0.0267823	0.00356564	-7.51122	5.86e-14	0.000104498	-0.0267823	0.00356564	4.48e-11	37	16	68269295	16	66826796	F			NA	NA	ESRP2	NM_024939	Body	chr16:68269010-68272143	Island		RDMR	NA	16:66826526-66829595	16:68268909-68269458	Unclassified_Cell_type_specific	NA
cg16047471	-0.0382565	0.00827014	5.79e-06	53	446	-0.0485095	0.00716354	1.72e-11	-0.0254864	0.00507602	5.68e-07	63	-0.0335963	0.00447339	-7.51025	5.9e-14	0.0947818	-0.0335963	0.00447339	4.51e-11	37	12	26274563	12	26165830	R			NA	NA	BHLHE41	NM_030762	3'UTR	chr12:26275049-26275878	N_Shore		RDMR	NA				NA
cg02898721	-0.00973202	0.00641598	0.130473	53	446	-0.0484232	0.00479783	2.45e-23	-0.0166286	0.00370521	7.67e-06	63	-0.0242616	0.0032306	-7.50992	5.92e-14	1.53e-05	-0.0242616	0.0032306	4.51e-11	37	17	38473222	17	35726748	F	rs76423779		NA	NA	RARA;RARA;RARA	NM_001145302;NM_000964;NM_001145301	TSS1500;5'UTR;TSS1500	chr17:38474197-38474980	N_Shore			TRUE		17:38472852-38476047	Promoter_Associated	NA
cg10148841	-0.0181055	0.00454734	8.8e-05	53	446	-0.0200569	0.00372753	8.39e-08	-0.0164941	0.00264288	5.47e-10	63	-0.0176663	0.00235366	-7.50591	6.1e-14	0.818693	-0.0176663	0.00235366	4.64e-11	37	11	124767455	11	124272665	R			NA	TRUE	ROBO4	NM_019055	Body					NA				NA
cg07470570	-0.0224913	0.00830718	0.00721111	53	446	-0.0569851	0.00778241	3.66e-13	-0.0404292	0.00694055	6.81e-09	63	-0.0400593	0.0053372	-7.50567	6.11e-14	0.0493859	-0.0400593	0.0053372	4.64e-11	37	7	70163455	7	69801391	R			NA	NA	AUTS2;AUTS2	NM_015570;NM_001127231	Body;Body	chr7:70158760-70160687	S_Shelf			NA		7:70163207-70163608	Unclassified_Cell_type_specific	TRUE
cg09411874	-0.0254963	0.00710659	0.000395755	53	446	-0.0413516	0.00555858	1.56e-13	-0.0186904	0.00345095	6.96e-08	63	-0.0244848	0.00326383	-7.50187	6.29e-14	0.0214024	-0.0244848	0.00326383	4.77e-11	37	12	121905955	12	120390338	F			NA	NA	KDM2B;KDM2B	NM_032590;NM_001005366	Body;Body	chr12:121905463-121905956	Island			NA				NA
cg23360111	-0.0308709	0.00731351	3.32e-05	53	446	-0.0495323	0.00634002	9.44e-15	-0.0195914	0.00406372	1.55e-06	63	-0.0280126	0.0037342	-7.50162	6.3e-14	0.00591941	-0.0280126	0.0037342	4.77e-11	37	14	75828696	14	74898449	F			NA	NA								TRUE				NA
cg10529555	-0.0380571	0.00983448	0.000136546	53	446	-0.0568279	0.00903692	4.02e-10	-0.0400712	0.00703636	1.45e-08	63	-0.0438892	0.00585239	-7.49935	6.41e-14	0.424401	-0.0438892	0.00585239	4.85e-11	37	1	205254523	1	203521146	R			NA	NA								TRUE				NA
cg06437922	-0.0168581	0.00641255	0.00905454	53	446	-0.0353855	0.00578153	1.14e-09	-0.0231248	0.0034791	4.02e-11	63	-0.0243853	0.00325226	-7.49795	6.48e-14	0.194497	-0.0243853	0.00325226	4.89e-11	37	1	226308360	1	224374983	F		rs77753462	NA	NA				chr1:226308959-226310476	N_Shore			NA		1:226308309-226308444	Unclassified_Cell_type_specific	NA
cg09978353	-0.0242862	0.00846983	0.00446397	53	446	-0.0577339	0.00685287	7.28e-17	-0.0237245	0.00468635	4.59e-07	63	-0.0318428	0.00424745	-7.49692	6.53e-14	0.00323294	-0.0318428	0.00424745	4.92e-11	37	17	72759282	17	70270877	R			NA	NA	SLC9A3R1	NM_004252	Body					TRUE				NA
cg03114845	-0.0187569	0.00622261	0.00281967	53	446	-0.0425564	0.00607556	3.49e-12	-0.0188357	0.00302888	6.29e-10	63	-0.0223208	0.00297766	-7.49606	6.58e-14	0.01843	-0.0223208	0.00297766	4.95e-11	37	12	66270387	12	64556654	R			NA	NA	HMGA2;HMGA2	NM_003484;NM_003483	Body;Body					TRUE				NA
cg03888223	-0.0259214	0.00558449	5.39e-06	53	446	-0.0239434	0.00521942	4.8e-06	-0.0229278	0.00364257	3.91e-10	63	-0.0238343	0.00317983	-7.49546	6.61e-14	0.931537	-0.0238343	0.00317983	4.96e-11	37	13	51633010	13	50531011	R			NA	NA	GUCY1B2	NR_003923	Body					TRUE				NA
cg00061031	-0.0185071	0.00580961	0.0016134	53	446	-0.0309187	0.00533354	7.95e-09	-0.0266381	0.00411262	1.22e-10	63	-0.0257494	0.00343811	-7.48941	6.92e-14	0.429354	-0.0257494	0.00343811	5.19e-11	37	9	100744026	9	99783847	R			NA	NA	ANP32B	NM_006401	TSS1500	chr9:100744982-100747768	N_Shore		CDMR	NA				NA
cg01076459	-0.015667	0.00754948	0.0389076	53	446	-0.0489049	0.00593461	3.26e-16	-0.0266836	0.00500873	1.13e-07	63	-0.0310265	0.00414419	-7.48673	7.06e-14	0.0111688	-0.0310265	0.00414419	5.29e-11	37	17	2908230	17	2854980	F			NA	NA	RAP1GAP2;RAP1GAP2	NM_015085;NM_001100398	Body;Body					TRUE	17:2854906-2855120	17:2906861-2908415	Promoter_Associated	NA
cg18419175	-0.0173014	0.00657645	0.00900555	53	446	-0.0293192	0.00436661	2.52e-11	-0.0279896	0.00472513	3.8e-09	63	-0.0263843	0.00352662	-7.48147	7.35e-14	0.430251	-0.0263843	0.00352662	5.49e-11	37	7	6199980	7	6166505	F			NA	NA	USP42	NM_032172	3'UTR	chr7:6198495-6198731	S_Shore			TRUE		7:6199668-6200517	Gene_Associated	NA
cg01720920	-0.0245065	0.0070144	0.000556107	53	446	-0.039917	0.00531217	8.97e-14	-0.0214186	0.00431328	7.53e-07	63	-0.0274101	0.00366502	-7.47885	7.5e-14	0.0860352	-0.0274101	0.00366502	5.59e-11	37	14	104185151	14	103254904	F			NA	NA	ZFYVE21	NM_024071	Body	chr14:104181378-104182952	S_Shelf			NA	14:103254006-103254974			NA
cg04051152	-0.0400472	0.00868755	6.22e-06	53	446	-0.0436689	0.00549287	3.26e-15	-0.0177425	0.00416397	2.15e-05	63	-0.0280765	0.0037547	-7.47771	7.56e-14	0.00478333	-0.0280765	0.0037547	5.63e-11	37	12	12418005	12	12309272	R			NA	NA	LRP6	NM_002336	Body	chr12:12419679-12420541	N_Shore		RDMR	NA				NA
cg24247370	-0.0122835	0.0069637	0.0788711	53	446	-0.0484082	0.00664138	4.66e-13	-0.0337702	0.00517848	9.16e-11	63	-0.0318714	0.00426364	-7.47515	7.71e-14	0.00907124	-0.0318714	0.00426364	5.73e-11	37	13	99142703	13	97940704	R			NA	NA	STK24;STK24	NM_003576;NM_001032296	Body;Body					TRUE				NA
cg26551026	-0.0265502	0.00730377	0.000332381	53	446	-0.0440579	0.00717328	1e-09	-0.0341706	0.00573796	3.15e-09	63	-0.0345684	0.0046247	-7.47473	7.74e-14	0.383668	-0.0345684	0.0046247	5.74e-11	37	18	20717693	18	18971691	F	rs7226820		NA	NA	CABLES1;CABLES1	NM_001100619;NR_023359	Body;Body	chr18:20714968-20717071	S_Shore		RDMR	NA				NA
cg16295156	-0.0229715	0.00573001	7.89e-05	53	446	-0.038393	0.00480949	2.53e-15	-0.0159311	0.00352131	6.48e-06	63	-0.02299	0.00307767	-7.46992	8.02e-14	0.0101584	-0.02299	0.00307767	5.95e-11	37	1	9466328	1	9388915	R			NA	NA								NA		1:9466294-9466398	Unclassified_Cell_type_specific	NA
cg03164800	-0.00802752	0.00273292	0.00359492	53	446	-0.0249792	0.00228371	5.25e-27	-0.00538007	0.00135005	7.03e-05	63	-0.00960472	0.00128628	-7.46703	8.2e-14	2.42e-08	-0.00960472	0.00128628	6.07e-11	37	4	80836552	4	81055576	R			NA	NA	ANTXR2	NM_058172	Body					TRUE				NA
cg26861732	-0.0400215	0.0149418	0.0078473	53	446	-0.0859949	0.0108483	3.9e-15	-0.0532371	0.0109076	1.16e-06	63	-0.0622684	0.00834473	-7.46201	8.52e-14	0.0833261	-0.0622684	0.00834473	6.29e-11	37	20	21372126	20	21320126	R			NA	NA				chr20:21372041-21372463	Island			TRUE	20:21320067-21320481			NA
cg05131526	-0.0303163	0.0101539	0.00308817	53	446	-0.0562406	0.00868047	1.19e-10	-0.034327	0.00558456	9.82e-10	63	-0.0383242	0.00513708	-7.4603	8.63e-14	0.181307	-0.0383242	0.00513708	6.34e-11	37	15	91447195	15	89248199	R			NA	NA	MAN2A2	NM_006122	TSS1500	chr15:91445563-91446768	S_Shore		RDMR	NA		15:91446968-91447517	Promoter_Associated	NA
cg06466839	-0.0160238	0.00651576	0.0145485	53	446	-0.0452688	0.00534713	5.19e-17	-0.0215091	0.00432368	7.19e-07	63	-0.0270225	0.00362204	-7.46057	8.62e-14	0.00581101	-0.0270225	0.00362204	6.34e-11	37	11	129062277	11	128567487	R			NA	NA	RICS	NM_001142685	TSS200					NA				NA
cg18877271	-0.0393639	0.0114923	0.000709433	53	446	-0.0609449	0.00838363	5.35e-13	-0.0464752	0.00960679	1.43e-06	63	-0.0505595	0.00677712	-7.46033	8.63e-14	0.420693	-0.0505595	0.00677712	6.34e-11	37	11	1952638	11	1909214	R			NA	NA	TNNT3;TNNT3;TNNT3;TNNT3	NM_001042781;NM_006757;NM_001042780;NM_001042782	Body;Body;Body;Body	chr11:1950353-1950658	S_Shore			NA	11:1909189-1909342			NA
cg16612806	-0.0115469	0.00369151	0.00195224	53	446	-0.0155491	0.00256936	1.74e-09	-0.0115449	0.00186616	7.69e-10	63	-0.0126089	0.0016903	-7.45962	8.68e-14	0.578507	-0.0126089	0.0016903	6.37e-11	37	11	124592229	11	124097439	R			NA	NA				chr11:124588083-124588431	S_Shelf			NA				NA
cg08924321	-0.0222893	0.00640076	0.000579395	53	446	-0.0451694	0.005513	4.77e-16	-0.017532	0.00356445	9.56e-07	63	-0.024356	0.00326801	-7.45285	9.13e-14	0.00326158	-0.024356	0.00326801	6.69e-11	37	11	35663067	11	35619643	R			NA	NA								TRUE				NA
cg24711336	-0.0235453	0.007663	0.00233824	53	446	-0.0521155	0.00679415	2.78e-14	-0.0273539	0.00523159	1.92e-07	63	-0.0328878	0.00441287	-7.45271	9.14e-14	0.0341692	-0.0328878	0.00441287	6.69e-11	37	10	80063791	10	79733797	R			NA	NA				chr10:80062780-80063588	S_Shore			NA		10:80062172-80063974	Promoter_Associated	NA
cg19442470	-0.0116534	0.00420049	0.00591676	53	446	-0.0279609	0.0036046	1.45e-14	-0.0208875	0.00406205	3.03e-07	63	-0.0206584	0.00277203	-7.45244	9.16e-14	0.0573219	-0.0206584	0.00277203	6.69e-11	37	8	27470225	8	27526142	R			NA	NA	CLU;CLU;CLU	NM_001171138;NM_001831;NM_203339	TSS1500;Body;TSS1500	chr8:27471954-27472523	N_Shore			NA				NA
cg04972436	-0.0107869	0.00693352	0.120933	53	446	-0.0342535	0.00462438	1.97e-13	-0.0229604	0.0038336	2.56e-09	63	-0.0245699	0.0032972	-7.45175	9.21e-14	0.0618346	-0.0245699	0.0032972	6.71e-11	37	17	76212679	17	73724274	F			NA	NA	BIRC5;BIRC5;EPR1;BIRC5	NM_001012270;NM_001012271;NR_002219;NM_001168	Body;Body;Body;Body	chr17:76210129-76210627	S_Shelf			NA				NA
cg01201215	-0.0352325	0.00875458	7.41e-05	53	446	-0.0423316	0.0075852	2.76e-08	-0.031941	0.00531109	2.21e-09	63	-0.0350562	0.00470492	-7.45097	9.27e-14	0.666374	-0.0350562	0.00470492	6.74e-11	37	5	151137430	5	151117623	F			NA	NA	ATOX1	NM_004045	Body	chr5:151137992-151138418	N_Shore			NA				NA
cg06931612	-0.0116035	0.00510813	0.0238966	53	446	-0.0207918	0.00362926	1.18e-08	-0.0236667	0.00341415	5.86e-12	63	-0.0202874	0.00272367	-7.44856	9.44e-14	0.25606	-0.0202874	0.00272367	6.86e-11	37	1	856914	1	846777	F			NA	NA				chr1:854765-854973	S_Shore			NA	1:846386-846879	1:856041-856983	Unclassified	NA
cg00109344	-0.0121115	0.00521325	0.0209074	53	446	-0.038755	0.0049895	1.34e-14	-0.0187702	0.00319233	4.93e-09	63	-0.0214424	0.0028791	-7.44762	9.5e-14	0.00634159	-0.0214424	0.0028791	6.89e-11	37	9	116344532	9	115384353	R			NA	NA	RGS3;RGS3;RGS3;RGS3	NM_130795;NM_021106;NM_144488;NM_134427	Body;5'UTR;Body;5'UTR	chr9:116346400-116346603	N_Shore			NA		9:116343993-116345494	Promoter_Associated	NA
cg23786209	-0.0195563	0.00938585	0.0381338	53	446	-0.0629316	0.00821904	3.09e-14	-0.0438877	0.00753423	6.81e-09	63	-0.0432448	0.00581049	-7.44254	9.88e-14	0.0187105	-0.0432448	0.00581049	7.15e-11	37	10	116285554	10	116275544	R			NA	NA	ABLIM1;ABLIM1;ABLIM1;ABLIM1	NM_001003408;NM_001003407;NM_006720;NM_002313	Body;Body;5'UTR;Body					TRUE		10:116285470-116285662	Promoter_Associated_Cell_type_specific	NA
cg27315497	-0.0150642	0.0059173	0.011457	53	446	-0.0228557	0.00484199	2.54e-06	-0.0294763	0.00393855	1.15e-13	63	-0.0244961	0.00329171	-7.44177	9.93e-14	0.22487	-0.0244961	0.00329171	7.18e-11	37	11	57281561	11	57038137	F			NA	NA	SLC43A1	NM_003627	Body	chr11:57281671-57283305	N_Shore		DMR	NA				NA
cg26153045	-0.0212403	0.00720208	0.00346404	53	446	-0.0522721	0.00705887	2e-13	-0.0298006	0.00534464	2.86e-08	63	-0.0329882	0.004435	-7.43815	1.02e-13	0.0353131	-0.0329882	0.004435	7.37e-11	37	7	73441834	7	73079770	F	rs55670340		NA	NA	ELN;ELN;ELN;ELN;ELN	NM_001081752;NM_000501;NM_001081754;NM_001081753;NM_001081755	TSS1500;TSS1500;TSS1500;TSS1500;TSS1500					NA		7:73440546-73441875	Promoter_Associated	NA
cg05064489	-0.0103513	0.00416108	0.0134605	53	446	-0.0294101	0.00348887	6.99e-17	-0.0142657	0.00289043	8.77e-07	63	-0.0177028	0.00238053	-7.43648	1.03e-13	0.00641783	-0.0177028	0.00238053	7.45e-11	37	10	102279954	10	102269944	F			NA	NA	SEC31B	NM_015490	TSS1500	chr10:102279162-102279730	S_Shore			TRUE				NA
cg22428027	-0.0119389	0.00794824	0.134242	53	446	-0.0506833	0.00512517	1.72e-22	-0.0174003	0.00403674	1.72e-05	63	-0.0265543	0.00357142	-7.43524	1.04e-13	5.42e-05	-0.0265543	0.00357142	7.51e-11	37	1	12128827	1	12051414	F			NA	NA	TNFRSF8	NM_001243	Body					TRUE		1:12128451-12128922	Unclassified	NA
cg25565476	-0.0190798	0.00764775	0.0131974	53	446	-0.0598558	0.00598437	5.86e-23	-0.0184033	0.00487931	0.000167661	63	-0.0305489	0.00411126	-7.43056	1.08e-13	3.15e-05	-0.0305489	0.00411126	7.77e-11	37	7	106270744	7	106057980	R			NA	NA						low-CpG:106057956-106058150		NA				NA
cg20010135	-0.0287099	0.0103394	0.00587346	53	446	-0.0603259	0.00857161	2.76e-12	-0.0382545	0.00667371	1.17e-08	63	-0.0422041	0.00568263	-7.42685	1.11e-13	0.123706	-0.0422041	0.00568263	7.98e-11	37	16	30996822	16	30904323	F	rs12443808		NA	NA	HSD3B7;HSD3B7;HSD3B7	NM_025193;NM_001142778;NM_001142777	5'UTR;5'UTR;5'UTR					TRUE		16:30995842-30996942	Gene_Associated	NA
cg07828377	-0.0232734	0.00940335	0.0139352	53	446	-0.0621213	0.00710555	5.12e-18	-0.0274833	0.00602735	5.49e-06	63	-0.03724	0.00501445	-7.42655	1.11e-13	0.00420922	-0.03724	0.00501445	7.98e-11	37	17	109496	17	109496	R			NA	NA	RPH3AL	NM_006987	Body					TRUE	17:109444-109553			NA
cg19494100	-0.0168559	0.00554186	0.00258433	53	446	-0.0298255	0.00459789	1.13e-10	-0.0183146	0.00303901	2.05e-09	63	-0.0206431	0.00278041	-7.42449	1.13e-13	0.202481	-0.0206431	0.00278041	8.09e-11	37	6	18387313	6	18495292	F			NA	NA	RNF144B	NM_182757	TSS1500	chr6:18387450-18387846	N_Shore			NA		6:18387270-18388088	Promoter_Associated_Cell_type_specific	NA
cg12570134	-0.0151102	0.00519027	0.00389905	53	446	-0.0342045	0.00580389	4.51e-09	-0.0205022	0.00307106	3.31e-11	63	-0.0214222	0.00288554	-7.42398	1.14e-13	0.130651	-0.0214222	0.00288554	8.11e-11	37	17	46640347	17	43995346	F	rs76034280		NA	NA	HOXB3	NM_002146	5'UTR	chr17:46641534-46642110	N_Shore		CDMR	NA		17:46639123-46640826	Unclassified	NA
cg11997223	-0.00486326	0.00523169	0.353417	53	446	-0.0316286	0.00420065	8.01e-14	-0.02046	0.00315538	1.16e-10	63	-0.0204011	0.00274983	-7.41904	1.18e-13	0.00519446	-0.0204011	0.00274983	8.41e-11	37	19	42754574	19	47446414	F			NA	NA	ERF	NM_006494	Body	chr19:42757495-42759475	N_Shelf			NA				TRUE
cg16659510	-0.00912889	0.00661095	0.168456	53	446	-0.0367749	0.00385412	4.38e-21	-0.0181846	0.0052222	0.000509892	63	-0.0256555	0.00345975	-7.41542	1.21e-13	0.00424474	-0.0256555	0.00345975	8.63e-11	37	16	87996870	16	86554371	F			NA	NA	BANP;BANP	NM_017869;NM_079837	5'UTR;5'UTR					NA	16:86554232-86554374	16:87996629-87997495	Promoter_Associated_Cell_type_specific	TRUE
cg14260530	-0.0194816	0.00736579	0.00864894	53	446	-0.0341134	0.00540329	3.43e-10	-0.0260575	0.00421668	8.02e-10	63	-0.0272044	0.00367137	-7.40987	1.26e-13	0.402268	-0.0272044	0.00367137	8.98e-11	37	9	117157871	9	116197692	R			NA	NA	AKNA	NM_030767	TSS1500	chr9:117160139-117161064	N_Shelf			NA				NA
cg26580095	-0.0145975	0.0065814	0.0273848	53	446	-0.0397955	0.00583061	1.2e-11	-0.0256734	0.00408214	4.04e-10	63	-0.0266733	0.00359997	-7.4093	1.27e-13	0.0641267	-0.0266733	0.00359997	9.01e-11	37	1	92545650	1	92318238	F	rs79930065		NA	TRUE	BTBD8	NM_183242	TSS1500	chr1:92545819-92546480	N_Shore			NA		1:92545643-92546946	Promoter_Associated_Cell_type_specific	NA
cg21450829	-0.00739603	0.00453506	0.104082	53	446	-0.0313802	0.00354755	2.12e-18	-0.013062	0.00247786	1.53e-07	63	-0.0165815	0.00223926	-7.40487	1.31e-13	0.000557908	-0.0165815	0.00223926	9.3e-11	37	3	182970719	3	184453413	R			NA	NA	MCF2L2;B3GNT5	NM_015078;NM_032047	Body;TSS1500	chr3:182971429-182972635	N_Shore			NA		3:182970645-182972632	Unclassified_Cell_type_specific	NA
cg23850277	-0.0114975	0.00501088	0.0225264	53	446	-0.0270063	0.00452092	2.79e-09	-0.0182327	0.0027002	1.99e-11	63	-0.0187255	0.00253087	-7.39886	1.37e-13	0.171142	-0.0187255	0.00253087	9.71e-11	37	22	24114770	22	22444770	R			NA	NA	MMP11	NM_005940	TSS1500	chr22:24114875-24115467	N_Shore			NA		22:24114634-24115691	Unclassified	TRUE
cg12727256	-0.0132629	0.00567588	0.0201828	53	446	-0.0443431	0.00485915	1.86e-19	-0.0165189	0.00348043	2.25e-06	63	-0.0226336	0.00305986	-7.39696	1.39e-13	0.00027979	-0.0226336	0.00305986	9.84e-11	37	22	24838292	22	23168292	F			NA	NA	C22orf45;ADORA2A;C22orf45	NR_028484;NM_000675;NR_028483	Body;3'UTR;Body					NA				NA
cg08121652	-0.0107891	0.00884784	0.22375	53	446	-0.0560337	0.00629056	1.25e-18	-0.026824	0.00527697	4.12e-07	63	-0.0330177	0.00446509	-7.39463	1.42e-13	0.00111616	-0.0330177	0.00446509	9.99e-11	37	1	48381824	1	48154411	R			NA	NA								TRUE				NA
cg19913118	-0.0153453	0.00854704	0.0737052	53	446	-0.0415068	0.00666774	5.98e-10	-0.0285838	0.00424421	2.24e-11	63	-0.0294134	0.00397933	-7.39155	1.45e-13	0.140087	-0.0294134	0.00397933	1.02e-10	37	1	145471701	1	144183058	F			NA	NA	POLR3GL;ANKRD34A	NM_032305;NM_001039888	TSS1500;5'UTR	chr1:145472980-145474702	N_Shore			TRUE		1:145471522-145471985	Unclassified_Cell_type_specific	NA
cg09174162	-0.0270148	0.0124253	0.0305569	53	446	-0.0606087	0.00721286	8.72e-17	-0.0316039	0.00698503	6.47e-06	63	-0.0419745	0.00567901	-7.39117	1.46e-13	0.0353224	-0.0419745	0.00567901	1.02e-10	37	7	2150845	7	2117371	F			NA	NA	MAD1L1;MAD1L1;MAD1L1	NM_003550;NM_001013837;NM_001013836	Body;Body;Body	chr7:2154677-2155252	N_Shelf			NA	7:2116939-2117617			NA
cg13468041	-0.0209528	0.00767431	0.00674346	53	446	-0.0432276	0.00636454	1.5e-11	-0.0404813	0.0068728	4.64e-09	63	-0.0359974	0.0048708	-7.39043	1.46e-13	0.151794	-0.0359974	0.0048708	1.02e-10	37	4	74902951	4	75121815	R			NA	NA	CXCL3	NM_002090	3'UTR	chr4:74903953-74904589	N_Shore			NA				NA
cg14545975	-0.0233353	0.00761095	0.00238849	53	446	-0.0441297	0.00638954	6.86e-12	-0.022468	0.0038551	6.69e-09	63	-0.0269311	0.00364395	-7.39063	1.46e-13	0.0619086	-0.0269311	0.00364395	1.02e-10	37	9	137297213	9	136437034	F	rs12339491		NA	NA	RXRA	NM_002957	Body	chr9:137299190-137299437	N_Shore			TRUE		9:137297113-137297457	Unclassified	TRUE
cg15038286	-0.0414086	0.0110781	0.000226379	53	446	-0.0608878	0.00847629	9.92e-13	-0.0363102	0.00760353	1.95e-06	63	-0.0452843	0.00612921	-7.38828	1.49e-13	0.205504	-0.0452843	0.00612921	1.04e-10	37	3	128200723	3	129683413	R			NA	NA	GATA2;GATA2;GATA2	NM_001145661;NM_032638;NM_001145662	Body;Body;Body					TRUE	3:129683381-129683496	3:128200624-128200928	Gene_Associated_Cell_type_specific	TRUE
cg21185271	-0.0115781	0.00456412	0.0117495	53	446	-0.0304844	0.00368421	2.48e-16	-0.0141053	0.00282707	6.67e-07	63	-0.0180038	0.00243709	-7.3874	1.5e-13	0.0074947	-0.0180038	0.00243709	1.05e-10	37	12	52569410	12	50855677	R			NA	NA	KRT80;KRT80	NM_001081492;NM_182507	Body;Body					TRUE		12:52568641-52570229	Unclassified_Cell_type_specific	NA
cg26090940	-0.0284708	0.00634514	1.07e-05	53	446	-0.0413246	0.00524808	5.87e-15	-0.0165174	0.00410097	5.88e-05	63	-0.0257539	0.00348755	-7.38453	1.53e-13	0.0102036	-0.0257539	0.00348755	1.07e-10	37	12	60130454	12	58416721	R			NA	NA	SLC16A7	NM_004731	Body					TRUE				TRUE
cg01185080	-0.0407385	0.013582	0.00295626	53	446	-0.0745273	0.00940997	4.12e-15	-0.034478	0.00699459	9.06e-07	63	-0.0463544	0.00627887	-7.3826	1.55e-13	0.0213921	-0.0463544	0.00627887	1.08e-10	37	15	90543813	15	88344817	F	rs62020558		NA	TRUE	ZNF710	NM_198526	TSS1500	chr15:90543410-90543835	Island			NA	15:88344415-88345165			NA
cg15359093	-0.021041	0.00761863	0.00614165	53	446	-0.0508635	0.00704309	7.54e-13	-0.0312966	0.00554134	1.9e-08	63	-0.0337956	0.00457778	-7.38253	1.55e-13	0.0578395	-0.0337956	0.00457778	1.08e-10	37	2	66894360	2	66747864	F			NA	NA								TRUE				NA
cg14608903	-0.0316118	0.00869663	0.000332611	53	446	-0.0340575	0.00623127	5.26e-08	-0.0302767	0.00492521	9.79e-10	63	-0.0315968	0.0042805	-7.38159	1.56e-13	0.929015	-0.0315968	0.0042805	1.09e-10	37	10	116287249	10	116277239	F			NA	NA	ABLIM1;ABLIM1;ABLIM1;ABLIM1	NM_001003408;NM_001003407;NM_006720;NM_002313	Body;Body;TSS1500;Body					TRUE		10:116286409-116287292	Promoter_Associated	NA
cg03031932	-0.00918097	0.00601133	0.127858	53	446	-0.0494163	0.00557071	1.71e-18	-0.0214732	0.00390045	4.25e-08	63	-0.0251417	0.00340642	-7.3807	1.57e-13	0.000184696	-0.0251417	0.00340642	1.09e-10	37	16	81547138	16	80104639	R			NA	NA	CMIP;CMIP	NM_030629;NM_198390	Body;Body					TRUE				NA
cg06647928	-0.0116462	0.00674211	0.0852384	53	446	-0.0455378	0.0056192	9.72e-16	-0.0207595	0.00359068	8.78e-09	63	-0.0245465	0.00332631	-7.3795	1.59e-13	0.00259212	-0.0245465	0.00332631	1.1e-10	37	5	73612203	5	73647959	F		rs34895652	NA	NA								TRUE				TRUE
cg01552919	-0.00815157	0.00806079	0.312793	53	446	-0.0300737	0.00430094	3.8e-12	-0.0262917	0.00423587	6.77e-10	63	-0.0254729	0.00345302	-7.37699	1.62e-13	0.139406	-0.0254729	0.00345302	1.12e-10	37	4	901847	4	891847	R			NA	NA	GAK	NM_005255	Body	chr4:899774-899985	S_Shore			TRUE	4:891685-892029			NA
cg04728789	-0.0108814	0.00430893	0.01213	53	446	-0.0224897	0.00356429	3.51e-10	-0.0150319	0.00237758	3.28e-10	63	-0.0159952	0.0021684	-7.37652	1.62e-13	0.208526	-0.0159952	0.0021684	1.12e-10	37	22	38711154	22	37041100	F			NA	NA	CSNK1E;CSNK1E	NM_001894;NM_152221	5'UTR;5'UTR	chr22:38712684-38713333	N_Shore		RDMR	TRUE				NA
cg06477069	-0.0141742	0.00788201	0.0732424	53	446	-0.0457193	0.00637317	1.06e-12	-0.0283061	0.00460079	9.48e-10	63	-0.0300497	0.00407577	-7.37277	1.67e-13	0.0362361	-0.0300497	0.00407577	1.15e-10	37	20	35493378	20	34926792	F			NA	NA	C20orf117	NM_080627	TSS1500	chr20:35491001-35492805	S_Shore			NA				NA
cg05267118	-0.0226841	0.0064082	0.000471033	53	446	-0.0434343	0.00550528	5.22e-15	-0.0168139	0.00332223	4.62e-07	63	-0.0230633	0.0031283	-7.37247	1.67e-13	0.00419937	-0.0230633	0.0031283	1.15e-10	37	11	2907884	11	2864460	R			NA	NA	CDKN1C;CDKN1C;CDKN1C	NM_000076;NM_001122631;NM_001122630	TSS1500;TSS1500;TSS1500	chr11:2905023-2907024	S_Shore			NA				NA
cg06321596	-0.0499965	0.00928653	1.58e-07	53	446	-0.0540491	0.00804011	2.39e-11	-0.02821	0.00723285	9.98e-05	63	-0.0416744	0.00565476	-7.36979	1.71e-13	0.105473	-0.0416744	0.00565476	1.17e-10	37	16	17562960	16	17470461	F			NA	NA	XYLT1	NM_022166	Body				CDMR	TRUE				TRUE
cg13853141	-0.0104994	0.00484589	0.0311323	53	446	-0.0331579	0.0041589	2.73e-15	-0.0156058	0.00279976	2.89e-08	63	-0.0186174	0.00252682	-7.36794	1.73e-13	0.0058416	-0.0186174	0.00252682	1.19e-10	37	2	98329942	2	97696374	F			NA	NA	ZAP70	NM_001079	TSS200					NA		2:98329743-98330828	Promoter_Associated_Cell_type_specific	NA
cg22161562	-0.0293489	0.0101289	0.00406804	53	446	-0.0759176	0.0101125	9.44e-14	-0.0497856	0.00925934	8.63e-08	63	-0.0506518	0.0068763	-7.36614	1.76e-13	0.031513	-0.0506518	0.0068763	1.2e-10	37	2	25198596	2	25052100	R			NA	NA				chr2:25194140-25195214	S_Shelf			NA		2:25198343-25198674	Unclassified_Cell_type_specific	NA
cg15869022	-0.0104561	0.00989482	0.29158	53	446	-0.0721954	0.00865076	1.39e-16	-0.0414548	0.00698739	3.6e-09	63	-0.0425199	0.0057736	-7.36454	1.78e-13	0.000694882	-0.0425199	0.0057736	1.21e-10	37	2	128404486	2	128120956	F			NA	TRUE	GPR17;GPR17;LIMS2;LIMS2;LIMS2;GPR17;LIMS2;LIMS2;GPR17	NM_005291;NM_001161415;NM_001136037;NM_001161403;NM_017980;NM_001161416;NM_001161404;NR_027823;NM_001161417	5'UTR;5'UTR;Body;Body;Body;5'UTR;Body;Body;5'UTR					NA				NA
cg08030282	-0.013215	0.00476106	0.00589301	53	446	-0.025004	0.00393973	2.78e-10	-0.0138546	0.00220856	4.47e-10	63	-0.0157935	0.00214523	-7.36219	1.81e-13	0.127972	-0.0157935	0.00214523	1.23e-10	37	1	160967582	1	159234206	R			NA	NA	F11R	NM_016946	3'UTR					NA		1:160966691-160967740	Unclassified	NA
cg14377059	-0.0135944	0.00672226	0.0441277	53	446	-0.039176	0.0058787	3.53e-11	-0.0271685	0.00423758	1.86e-10	63	-0.0272282	0.0036986	-7.36175	1.82e-13	0.0673189	-0.0272282	0.0036986	1.24e-10	37	1	59183881	1	58956469	R			NA	NA								TRUE		1:59183802-59184148	Unclassified_Cell_type_specific	NA
cg01102073	-0.0289807	0.00934445	0.00212951	53	446	-0.0450894	0.00723915	5.85e-10	-0.0335122	0.00565774	3.81e-09	63	-0.0358767	0.00487435	-7.3603	1.83e-13	0.472779	-0.0358767	0.00487435	1.25e-10	37	3	128204813	3	129687503	R			NA	NA	GATA2;GATA2;GATA2	NM_001145661;NM_032638;NM_001145662	Body;Body;Body	chr3:128205495-128212274	N_Shore		RDMR	TRUE	3:129687477-129687618			NA
cg09772299	-0.0170796	0.00899194	0.0585699	53	446	-0.0564187	0.00694207	8.09e-16	-0.0240733	0.00426753	1.97e-08	63	-0.029867	0.00405792	-7.36018	1.84e-13	0.00286746	-0.029867	0.00405792	1.25e-10	37	2	136783103	2	136499573	F			NA	NA								TRUE	2:136499463-136499849			NA
cg13635516	-0.0125817	0.00474008	0.00841673	53	446	-0.0268531	0.00417331	1.58e-10	-0.0200668	0.00325772	9.06e-10	63	-0.0201228	0.0027339	-7.36047	1.83e-13	0.186647	-0.0201228	0.0027339	1.25e-10	37	20	31123396	20	30587057	F			NA	NA				chr20:31123989-31124697	N_Shore		CDMR	TRUE		20:31123237-31123484	Unclassified	NA
cg24956391	-0.0283067	0.00853959	0.00104225	53	446	-0.0463082	0.0055849	2.16e-16	-0.0167037	0.00336819	7.78e-07	63	-0.0242028	0.00328888	-7.359	1.85e-13	0.0012726	-0.0242028	0.00328888	1.25e-10	37	20	36011999	20	35445413	F			NA	NA	SRC;SRC	NM_198291;NM_005417	5'UTR;5'UTR	chr20:36012595-36013439	N_Shore	low-CpG:35445350-35445433		NA		20:36011903-36012034	Unclassified_Cell_type_specific	NA
cg27646484	-0.010811	0.00554341	0.0521787	53	446	-0.0358198	0.00484908	2.29e-13	-0.0215025	0.00358736	2.49e-09	63	-0.0227638	0.00309372	-7.35809	1.87e-13	0.020523	-0.0227638	0.00309372	1.26e-10	37	16	31210736	16	31118237	F			NA	NA				chr16:31213566-31214287	N_Shelf			NA				NA
cg13686739	-0.00823468	0.00480809	0.087917	53	446	-0.0315821	0.00418522	7.08e-14	-0.0171617	0.00282605	1.55e-09	63	-0.0186899	0.00254041	-7.35705	1.88e-13	0.00945072	-0.0186899	0.00254041	1.27e-10	37	17	48211226	17	45566225	R			NA	NA	PPP1R9B	NM_032595	3'UTR	chr17:48206663-48207601	S_Shelf			TRUE				NA
cg25948037	-0.0201578	0.00654904	0.00229784	53	446	-0.0330024	0.0053116	6.43e-10	-0.0293112	0.00492448	3.2e-09	63	-0.0283028	0.00384745	-7.35627	1.89e-13	0.452388	-0.0283028	0.00384745	1.27e-10	37	4	57522988	4	57217745	F			NA	NA	HOPX;HOPX;HOPX;HOPX;HOPX	NM_139212;NM_032495;NM_001145460;NM_001145459;NM_139211	5'UTR;Body;Body;TSS1500;TSS1500	chr4:57521621-57522703	S_Shore			NA		4:57521411-57523249	Unclassified	NA
cg01753375	-0.0183141	0.0074218	0.0142202	53	446	-0.0385703	0.00630713	1.18e-09	-0.0278168	0.00431529	1.49e-10	63	-0.028507	0.00387551	-7.35569	1.9e-13	0.235401	-0.028507	0.00387551	1.28e-10	37	2	74607600	2	74461108	R			NA	TRUE	DCTN1;DCTN1	NM_004082;NM_001135040	TSS200;TSS200					TRUE		2:74607555-74607743	Unclassified_Cell_type_specific	TRUE
cg03126058	-0.0281071	0.0113729	0.0140733	53	446	-0.058664	0.00705169	1.73e-16	-0.0308994	0.00710487	1.45e-05	63	-0.0411626	0.00559606	-7.35564	1.9e-13	0.0451715	-0.0411626	0.00559606	1.28e-10	37	1	3282757	1	3272617	F	rs77953771		NA	NA	PRDM16;PRDM16	NM_022114;NM_199454	Body;Body					NA	1:3272273-3272934			NA
cg10053779	-0.0211271	0.00589545	0.000401679	53	446	-0.0454656	0.00676196	2.37e-11	-0.0293045	0.00526581	3.04e-08	63	-0.0302037	0.00410629	-7.35547	1.9e-13	0.0908743	-0.0302037	0.00410629	1.28e-10	37	10	121497344	10	121487334	F			NA	NA	INPP5F;INPP5F	NM_014937;NR_003251	Body;Body					TRUE		10:121497304-121497650	Unclassified_Cell_type_specific	TRUE
cg17415650	-0.0224023	0.00583698	0.000154423	53	446	-0.0363641	0.00524284	5.61e-12	-0.0186049	0.00357968	2.26e-07	63	-0.0234073	0.0031826	-7.35477	1.91e-13	0.0796271	-0.0234073	0.0031826	1.28e-10	37	12	113370524	12	111854907	R			NA	NA								TRUE				NA
cg03613618	-0.0307132	0.00685279	1.09e-05	53	446	-0.0493826	0.00636681	1.45e-14	-0.0208233	0.00534317	0.000101081	63	-0.0313345	0.00426091	-7.35394	1.92e-13	0.0211255	-0.0313345	0.00426091	1.29e-10	37	8	97658325	8	97727501	F			NA	NA	PGCP	NM_016134	5'UTR	chr8:97657174-97657943	S_Shore		RDMR	NA		8:97656859-97658471	Promoter_Associated	NA
cg04389164	-0.0157731	0.00475277	0.00102815	53	446	-0.0293748	0.00463873	3.04e-10	-0.020028	0.00341321	5.29e-09	63	-0.02115	0.00287608	-7.35375	1.93e-13	0.23486	-0.02115	0.00287608	1.29e-10	37	16	4377470	16	4317471	R			NA	NA				chr16:4377508-4378162	N_Shore			NA		16:4377260-4379032	Unclassified	TRUE
cg06669752	-0.0334907	0.0108733	0.00228205	53	446	-0.0617136	0.00956207	1.4e-10	-0.0447146	0.00766001	6.33e-09	63	-0.0466524	0.00634718	-7.35009	1.98e-13	0.274182	-0.0466524	0.00634718	1.32e-10	37	5	138534431	5	138562330	R			NA	NA	SIL1;SIL1	NM_001037633;NM_022464	TSS1500;TSS1500	chr5:138533870-138534113	S_Shore			NA		5:138533001-138534582	Promoter_Associated	NA
cg10422709	-0.0276913	0.0104608	0.00859285	53	446	-0.0604298	0.00826139	3.86e-13	-0.0344271	0.00628078	4.85e-08	63	-0.0401246	0.00546078	-7.34778	2.02e-13	0.0713217	-0.0401246	0.00546078	1.34e-10	37	15	53083978	15	50871270	R			NA	NA				chr15:53080458-53083699	S_Shore		RDMR	TRUE				NA
cg13989852	-0.0186946	0.00846655	0.0280784	53	446	-0.0619292	0.0070041	2.19e-18	-0.0283602	0.00620846	5.28e-06	63	-0.0363518	0.00494915	-7.34506	2.06e-13	0.00202973	-0.0363518	0.00494915	1.37e-10	37	15	68260324	15	66047378	F			NA	NA				chr15:68260501-68260710	N_Shore			TRUE	15:66047362-66047727			NA
cg16568360	-0.00863986	0.00568796	0.129935	53	446	-0.0366327	0.00457172	1.99e-15	-0.0167198	0.00284535	5.04e-09	63	-0.0196677	0.00267766	-7.34509	2.06e-13	0.00268862	-0.0196677	0.00267766	1.37e-10	37	16	29987261	16	29894762	F			NA	NA	TAOK2;TAOK2	NM_004783;NM_016151	5'UTR;5'UTR	chr16:29984664-29985459	S_Shore			TRUE		16:29987249-29987337	Unclassified_Cell_type_specific	NA
cg13389211	-0.0080891	0.00353353	0.0228346	53	446	-0.0165	0.002633	4.61e-10	-0.0130083	0.00205956	3.41e-10	63	-0.0131205	0.00178639	-7.3447	2.06e-13	0.297666	-0.0131205	0.00178639	1.37e-10	37	17	78027740	17	75642335	R			NA	NA	CCDC40	NM_017950	Body					TRUE				NA
cg14099685	-0.0142399	0.00452957	0.0018533	53	446	-0.0299572	0.00390104	2.61e-14	-0.0130785	0.00250035	1.9e-07	63	-0.0168895	0.00230034	-7.34217	2.1e-13	0.0123223	-0.0168895	0.00230034	1.39e-10	37	11	47546068	11	47502644	R			NA	NA	CUGBP1	NM_006560	5'UTR					TRUE		11:47545062-47546460	Promoter_Associated	NA
cg26963277	-0.0271309	0.00714602	0.000181021	53	446	-0.0359821	0.00437642	3.79e-16	-0.0148808	0.00373988	7.21e-05	63	-0.0235768	0.00321151	-7.34135	2.11e-13	0.0112059	-0.0235768	0.00321151	1.4e-10	37	11	2722407	11	2678983	R			NA	NA	KCNQ1OT1;KCNQ1;KCNQ1	NR_002728;NM_000218;NM_181798	TSS1500;Body;Body	chr11:2720410-2722087	S_Shore			NA				NA
cg21369812	-0.0153883	0.00602917	0.01125	53	446	-0.0459779	0.00521527	2.74e-18	-0.0167396	0.00343332	1.19e-06	63	-0.0229217	0.00312259	-7.3406	2.13e-13	0.000450777	-0.0229217	0.00312259	1.4e-10	37	10	73471699	10	73141705	R			NA	NA	C10orf105;C10orf105;CDH23	NM_001164375;NM_001168390;NM_022124	3'UTR;3'UTR;Body					NA				NA
cg16906765	-0.0178709	0.00677747	0.0088522	53	446	-0.0411053	0.00551377	1.39e-13	-0.0198073	0.00354469	2.67e-08	63	-0.0241429	0.00328932	-7.33979	2.14e-13	0.0237726	-0.0241429	0.00328932	1.41e-10	37	15	75475038	15	73262091	R			NA	NA				chr15:75470911-75471212	S_Shelf			NA		15:75474998-75475321	Unclassified_Cell_type_specific	NA
cg26132737	-0.0378394	0.0111973	0.000833387	53	446	-0.0778134	0.00887167	4.02e-18	-0.0287273	0.00737679	0.000102284	63	-0.0450636	0.0061396	-7.33983	2.14e-13	0.00227368	-0.0450636	0.0061396	1.41e-10	37	2	198029141	2	197737386	R			NA	NA	ANKRD44	NM_153697	Body	chr2:198029068-198029438	Island			TRUE	2:197737203-197737644			NA
cg01264729	-0.0161338	0.00703902	0.0226698	53	446	-0.0388442	0.00609876	2.41e-10	-0.0303462	0.00475036	2.16e-10	63	-0.0293956	0.00400546	-7.33889	2.15e-13	0.137318	-0.0293956	0.00400546	1.42e-10	37	16	14622974	16	14530475	R			NA	NA	PARN;PARN	NM_001134477;NM_002582	Body;Body					TRUE		16:14622697-14623846	Unclassified	TRUE
cg02452639	-0.0151141	0.00914067	0.0993859	53	446	-0.049851	0.00731631	1.29e-11	-0.0369454	0.00578684	2.21e-10	63	-0.036127	0.00492584	-7.33418	2.23e-13	0.0536698	-0.036127	0.00492584	1.46e-10	37	1	116710227	1	116511750	R			NA	NA				chr1:116710157-116710546	Island			TRUE	1:116511728-116512802			NA
cg27042983	-0.00680451	0.00670232	0.310894	53	446	-0.0373368	0.00526162	1.84e-12	-0.0242685	0.00371433	8.44e-11	63	-0.0244846	0.0033398	-7.33116	2.28e-13	0.0142308	-0.0244846	0.0033398	1.49e-10	37	6	44063147	6	44171125	F			NA	NA								NA				NA
cg06601581	-0.0158494	0.00875153	0.071241	53	446	-0.0645588	0.00788944	5.18e-16	-0.0364952	0.00662536	4.17e-08	63	-0.0390256	0.00532357	-7.33073	2.29e-13	0.00332597	-0.0390256	0.00532357	1.5e-10	37	16	85404654	16	83962155	R			NA	NA				chr16:85407314-85407576	N_Shelf			TRUE				NA
cg19279042	-0.0140107	0.004653	0.00284848	53	446	-0.0278577	0.0040281	6.44e-12	-0.0150364	0.00264742	1.58e-08	63	-0.0176603	0.00240907	-7.33075	2.29e-13	0.0793929	-0.0176603	0.00240907	1.5e-10	37	6	31550090	6	31658069	R			NA	NA	LTB;LTB	NM_002341;NM_009588	1stExon;1stExon	chr6:31548436-31549277	S_Shore			NA		6:31549959-31550509	Promoter_Associated	NA
cg14069287	-0.0222552	0.0078693	0.00503192	53	446	-0.0527634	0.00742892	1.76e-12	-0.0318366	0.00565402	2.09e-08	63	-0.0346306	0.00472489	-7.3294	2.31e-13	0.0622742	-0.0346306	0.00472489	1.51e-10	37	4	169631613	4	169868188	F			NA	NA	PALLD;PALLD;PALLD	NM_016081;NM_001166109;NM_001166108	Body;Body;Body					TRUE		4:169631584-169631684	Unclassified_Cell_type_specific	NA
cg00263619	-0.0161709	0.00594492	0.00694777	53	446	-0.0460442	0.0064267	1.13e-12	-0.0203172	0.00335533	1.72e-09	63	-0.0233782	0.00319017	-7.3282	2.33e-13	0.00978002	-0.0233782	0.00319017	1.52e-10	37	12	94727462	12	93251593	F			NA	NA	CCDC41;CCDC41	NM_001042399;NM_016122	Body;Body					TRUE				NA
cg17693604	-0.0155993	0.00815297	0.0567599	53	446	-0.0471938	0.00669426	2.54e-12	-0.0285385	0.00465948	1.12e-09	63	-0.030639	0.00418112	-7.32796	2.34e-13	0.0435731	-0.030639	0.00418112	1.52e-10	37	19	3046805	19	2997805	F			NA	NA	TLE2	NM_001144761	5'UTR	chr19:3047224-3047444	N_Shore			NA		19:3046655-3048081	Unclassified_Cell_type_specific	NA
cg18569661	-0.019305	0.00696406	0.00595594	53	446	-0.0391885	0.00597795	7.22e-11	-0.0245717	0.00411109	2.76e-09	63	-0.0269452	0.00367701	-7.32803	2.34e-13	0.161128	-0.0269452	0.00367701	1.52e-10	37	12	678853	12	549114	F	rs60905768		NA	NA	NINJ2	NM_016533	Body	chr12:678959-679299	N_Shore			NA		12:678572-680056	Promoter_Associated	NA
cg20663495	-0.0264179	0.00690878	0.0001631	53	446	-0.0439067	0.00564603	1.24e-14	-0.0174329	0.003651	1.95e-06	63	-0.0247434	0.00337785	-7.32519	2.39e-13	0.00677638	-0.0247434	0.00337785	1.55e-10	37	17	80943851	17	78537140	F	rs731447		NA	NA	B3GNTL1	NM_001009905	Body					TRUE		17:80943401-80944592	Promoter_Associated_Cell_type_specific	TRUE
cg20267005	-0.0238744	0.00675671	0.000482091	53	446	-0.0421555	0.00595623	2.09e-12	-0.0194379	0.00359639	7.4e-08	63	-0.0246728	0.003371	-7.31914	2.5e-13	0.0330714	-0.0246728	0.003371	1.62e-10	37	19	36400049	19	41091889	F	rs17549166		NA	TRUE	TYROBP;TYROBP	NM_003332;NM_198125	TSS1500;TSS1500					NA				NA
cg00127150	-0.0162532	0.00611721	0.00835252	53	446	-0.0479094	0.00562636	3.45e-17	-0.0213539	0.00454339	2.81e-06	63	-0.0271308	0.00370805	-7.31672	2.54e-13	0.00283534	-0.0271308	0.00370805	1.64e-10	37	22	22862144	22	21192144	R			NA	NA	ZNF280B	NM_080764	5'UTR	chr22:22862623-22863220	N_Shore			NA				NA
cg22052056	-0.0152543	0.00650693	0.0197846	53	446	-0.0382503	0.00573456	3.39e-11	-0.0234368	0.00379615	8.31e-10	63	-0.0251112	0.00343256	-7.31559	2.56e-13	0.0838226	-0.0251112	0.00343256	1.65e-10	37	20	31351813	20	30815474	F			NA	NA	DNMT3B;DNMT3B;DNMT3B	NM_175849;NM_006892;NM_175848	5'UTR;5'UTR;5'UTR	chr20:31350149-31351263	S_Shore		RDMR	NA		20:31351662-31351861	Unclassified_Cell_type_specific	NA
cg17453840	-0.00733051	0.00886012	0.408761	53	446	-0.044396	0.00545615	7.48e-16	-0.0313376	0.00580865	7.81e-08	63	-0.0324525	0.00443937	-7.31016	2.67e-13	0.0138469	-0.0324525	0.00443937	1.72e-10	37	15	83317526	15	81114581	R			NA	NA	CPEB1	NM_030594	TSS1500	chr15:83315116-83317541	Island			NA		15:83315862-83317582	Unclassified	TRUE
cg09768617	-0.0140121	0.00469247	0.00308411	53	446	-0.0403505	0.0043383	3.9e-20	-0.0137329	0.00352301	0.00010072	63	-0.0209213	0.00286301	-7.30744	2.72e-13	0.000224125	-0.0209213	0.00286301	1.75e-10	37	7	27908936	7	27875461	F			NA	NA	JAZF1	NM_175061	Body					TRUE				NA
cg21104971	-0.0127748	0.00701655	0.0697599	53	446	-0.0589493	0.00730099	1.23e-15	-0.033995	0.00580637	5.72e-09	63	-0.0337306	0.00461656	-7.30644	2.74e-13	0.00115381	-0.0337306	0.00461656	1.76e-10	37	4	24647197	4	24256295	F	rs13126010		NA	NA								TRUE				NA
cg21689902	-0.0134678	0.00624281	0.0318596	53	446	-0.0297776	0.00441002	1.96e-11	-0.026208	0.00441239	3.45e-09	63	-0.0248783	0.00340493	-7.30656	2.74e-13	0.207386	-0.0248783	0.00340493	1.76e-10	37	11	123984775	11	123489985	F			NA	NA	VWA5A;VWA5A;VWA5A	NM_014622;NM_198315;NM_001130142	TSS1500;TSS1500;TSS1500					NA				NA
cg04344749	-0.0150401	0.00611582	0.0145492	53	446	-0.0296497	0.00490749	1.85e-09	-0.022581	0.00354674	2.48e-10	63	-0.0229761	0.00314488	-7.30586	2.75e-13	0.314243	-0.0229761	0.00314488	1.77e-10	37	1	25871814	1	25744401	F	rs75323356		NA	NA	LDLRAP1	NM_015627	Body	chr1:25869893-25871042	S_Shore			NA				NA
cg03605542	-0.0204267	0.00841948	0.0159138	53	446	-0.0424463	0.00674481	3.9e-10	-0.0292359	0.00468642	5.56e-10	63	-0.0308766	0.00422701	-7.3046	2.78e-13	0.227007	-0.0308766	0.00422701	1.78e-10	37	5	59929339	5	59965096	R			NA	NA	DEPDC1B;DEPDC1B	NM_018369;NM_001145208	Body;Body					TRUE				TRUE
cg24869232	-0.0227737	0.00817035	0.00568988	53	446	-0.0416365	0.00666635	5.25e-10	-0.031149	0.00515793	1.9e-09	63	-0.0322742	0.00441961	-7.30248	2.83e-13	0.335327	-0.0322742	0.00441961	1.81e-10	37	2	109154811	2	108521243	F			NA	NA				chr2:109150330-109151301	S_Shelf			NA				NA
cg12800962	-0.0208833	0.0112711	0.0649961	53	446	-0.0752518	0.00876096	1.86e-17	-0.0346507	0.00698975	7.85e-07	63	-0.0435067	0.00595966	-7.3002	2.87e-13	0.0024623	-0.0435067	0.00595966	1.83e-10	37	20	48626437	20	48059844	R			NA	NA				chr20:48626436-48626976	Island			NA	20:48059844-48060360			NA
cg22515654	-0.0379522	0.0112928	0.000889136	53	446	-0.0623641	0.00859676	5.97e-13	-0.0336933	0.00678109	7.41e-07	63	-0.0425955	0.00583608	-7.29865	2.91e-13	0.100264	-0.0425955	0.00583608	1.85e-10	37	1	10590672	1	10513259	R			NA	NA	PEX14	NM_004565	Body					NA	1:10513054-10513262			NA
cg23651356	-0.02555	0.00681882	0.000218707	53	446	-0.0305266	0.00583063	1.84e-07	-0.0313695	0.00511102	1.04e-09	63	-0.0296784	0.0040664	-7.29845	2.91e-13	0.84094	-0.0296784	0.0040664	1.85e-10	37	6	153452954	6	153494647	R	rs35877221		NA	TRUE	RGS17	NM_012419	TSS1500	chr6:153450992-153452792	S_Shore			NA				NA
cg21829328	-0.0247829	0.0068359	0.000344553	53	446	-0.047529	0.00667171	1.51e-12	-0.0247413	0.00488136	4.44e-07	63	-0.0300982	0.00412462	-7.29721	2.94e-13	0.0647469	-0.0300982	0.00412462	1.87e-10	37	22	24188134	22	22518134	R			NA	NA				chr22:24191547-24191985	N_Shelf			TRUE		22:24188026-24188189	Unclassified_Cell_type_specific	NA
cg03089870	-0.0275983	0.00841059	0.00116843	53	446	-0.0419126	0.00680471	8.99e-10	-0.0308132	0.00533696	9.2e-09	63	-0.0332066	0.00455138	-7.29594	2.97e-13	0.482311	-0.0332066	0.00455138	1.88e-10	37	6	17988960	6	18096939	F			NA	NA	KIF13A;KIF13A;KIF13A;KIF13A	NM_001105567;NM_001105566;NM_001105568;NM_022113	TSS1500;TSS1500;TSS1500;TSS1500	chr6:17987415-17988405	S_Shore			NA	6:18096840-18096960			NA
cg02301528	-0.0244822	0.00646004	0.000185837	53	446	-0.0459134	0.00640925	1.14e-12	-0.0250924	0.00521132	1.6e-06	63	-0.0302794	0.00415143	-7.29373	3.01e-13	0.0852936	-0.0302794	0.00415143	1.91e-10	37	12	12939519	12	12830786	R			NA	NA	APOLD1;APOLD1	NM_001130415;NM_030817	Body;Body	chr12:12939713-12940391	N_Shore			TRUE		12:12939380-12942411	Promoter_Associated	NA
cg12577411	-0.0307169	0.00796407	0.000143512	53	446	-0.0409712	0.00666088	9.46e-10	-0.0264512	0.00481846	4.63e-08	63	-0.0308979	0.00423721	-7.29204	3.05e-13	0.365094	-0.0308979	0.00423721	1.93e-10	37	6	15551489	6	15659468	F			NA	NA	DTNBP1;DTNBP1;DTNBP1	NM_183041;NM_183040;NM_032122	Body;Body;Body					TRUE				NA
cg09570614	-0.0267197	0.0077788	0.00068558	53	446	-0.0386551	0.00577599	2.92e-11	-0.0233617	0.0043896	1.16e-07	63	-0.028129	0.0038598	-7.28767	3.15e-13	0.233681	-0.028129	0.0038598	1.99e-10	37	2	112124380	2	111840851	R			NA	NA								NA	2:111840835-111840902			NA
cg17211562	-0.0210298	0.0104194	0.0445422	53	446	-0.0728256	0.00977545	1.44e-13	-0.0427842	0.00725754	4.5e-09	63	-0.0448112	0.00614883	-7.28776	3.15e-13	0.0127746	-0.0448112	0.00614883	1.99e-10	37	2	11886253	2	11803704	R			NA	NA	LPIN1	NM_145693	TSS1500	chr2:11886249-11887207	Island			NA	2:11803701-11804658	2:11886139-11887754	Promoter_Associated	NA
cg13916835	-0.039353	0.0128989	0.00250792	53	446	-0.0601446	0.00906944	4.38e-11	-0.0387611	0.00699642	3.49e-08	63	-0.0449235	0.00616652	-7.28506	3.22e-13	0.298905	-0.0449235	0.00616652	2.02e-10	37	17	2078431	17	2025181	F			NA	NA	SMG6;SMG6	NM_017575;NM_001170957	Body;Body					TRUE		17:2077941-2078890	Unclassified_Cell_type_specific	TRUE
cg16572910	-0.0159152	0.00638899	0.0133357	53	446	-0.0340648	0.00522294	8.98e-11	-0.0178034	0.00286081	6.11e-10	63	-0.0204275	0.00280395	-7.28524	3.21e-13	0.0767102	-0.0204275	0.00280395	2.02e-10	37	1	43880657	1	43653244	F			NA	NA								NA		1:43880265-43881214	Gene_Associated	TRUE
cg01851782	-0.0146876	0.00611926	0.0170597	53	446	-0.0379196	0.00499271	4.91e-14	-0.0220914	0.00417523	1.37e-07	63	-0.0250821	0.00344317	-7.28462	3.23e-13	0.0400901	-0.0250821	0.00344317	2.03e-10	37	16	49442215	16	47999716	F			NA	NA				chr16:49440973-49441301	S_Shore			NA		16:49440912-49442600	Unclassified	TRUE
cg07504763	-0.00746889	0.00603366	0.216836	53	446	-0.0388765	0.00474312	4.65e-16	-0.0323895	0.00579397	2.64e-08	63	-0.0279754	0.00384163	-7.28217	3.28e-13	0.00289044	-0.0279754	0.00384163	2.06e-10	37	1	198575077	1	196841700	F			NA	NA								TRUE				NA
cg06488536	-0.0154802	0.0070352	0.0286233	53	446	-0.0498825	0.00614765	8.97e-16	-0.0231376	0.0043805	1.44e-07	63	-0.0279662	0.00384393	-7.27543	3.45e-13	0.00437442	-0.0279662	0.00384393	2.16e-10	37	6	147225846	6	147267539	F			NA	NA								TRUE				NA
cg20686828	-0.0121824	0.00679396	0.0740677	53	446	-0.0388936	0.00486224	2.22e-15	-0.0232121	0.00452822	3.29e-07	63	-0.0263821	0.00362696	-7.27391	3.49e-13	0.0240615	-0.0263821	0.00362696	2.19e-10	37	1	151764147	1	150030771	F			NA	NA	TDRKH;TDRKH;TDRKH;TDRKH	NM_001083965;NM_001083963;NM_006862;NM_001083964	TSS1500;TSS1500;TSS1500;TSS1500	chr1:151762604-151764007	S_Shore			NA		1:151763986-151764151	Promoter_Associated_Cell_type_specific	NA
cg13896106	-0.0133946	0.00502203	0.00810957	53	446	-0.0255547	0.0046816	5.47e-08	-0.021781	0.00326873	3.6e-11	63	-0.0207577	0.00285455	-7.27182	3.55e-13	0.331234	-0.0207577	0.00285455	2.22e-10	37	17	72754589	17	70266184	R			NA	NA	SLC9A3R1	NM_004252	Body					TRUE				TRUE
cg03119748	-0.0187211	0.00824072	0.0238839	53	446	-0.0448086	0.00858184	1.98e-07	-0.0284993	0.00403853	2.47e-12	63	-0.0290714	0.0039981	-7.27131	3.56e-13	0.204353	-0.0290714	0.0039981	2.22e-10	37	10	12629812	10	12669818	F		rs77826475	NA	NA	CAMK1D;CAMK1D	NM_020397;NM_153498	Body;Body					TRUE		10:12629790-12629898	Unclassified_Cell_type_specific	NA
cg04486013	-0.0223882	0.00594984	0.000205945	53	446	-0.0308908	0.00525353	4.88e-09	-0.0185127	0.00317396	6.51e-09	63	-0.0216202	0.00297356	-7.27081	3.57e-13	0.27107	-0.0216202	0.00297356	2.23e-10	37	1	46035287	1	45807874	F			NA	NA	AKR1A1;AKR1A1	NM_006066;NM_153326	Body;Body					NA		1:46035222-46036808	Gene_Associated	NA
cg20029201	-0.0388388	0.00941051	4.89e-05	53	446	-0.0713005	0.00963734	2.1e-13	-0.0323177	0.00721351	7.95e-06	63	-0.0432513	0.00594976	-7.26942	3.61e-13	0.030185	-0.0432513	0.00594976	2.25e-10	37	11	118781813	11	118287023	F			NA	TRUE	BCL9L	NM_182557	TSS1500	chr11:118781060-118781732	S_Shore			NA				TRUE
cg11409350	-0.00864128	0.00568239	0.129498	53	446	-0.0277023	0.00339079	5.75e-16	-0.0186832	0.00393401	2.21e-06	63	-0.0208702	0.00287146	-7.26813	3.65e-13	0.051431	-0.0208702	0.00287146	2.26e-10	37	17	73126499	17	70638094	F			NA	NA	NT5C	NM_014595	3'UTR	chr17:73127196-73127995	N_Shore			NA	17:70638074-70638601	17:73126076-73128779	Promoter_Associated	NA
cg17207266	-0.0085254	0.00461195	0.0656126	53	446	-0.0243774	0.00306636	3.26e-15	-0.0142893	0.00284066	5.41e-07	63	-0.016805	0.00231321	-7.26479	3.74e-13	0.0378584	-0.016805	0.00231321	2.32e-10	37	2	25562957	2	25416461	R			NA	NA	DNMT3A;DNMT3A;DNMT3A	NM_022552;NM_175630;NM_175629	5'UTR;5'UTR;5'UTR	chr2:25563309-25563661	N_Shore			TRUE	2:25416436-25419085			NA
cg00519063	-0.0145957	0.00697612	0.0373481	53	446	-0.0542366	0.00696	1.1e-14	-0.0280653	0.00491604	1.34e-08	63	-0.0305217	0.00420162	-7.26428	3.75e-13	0.00423092	-0.0305217	0.00420162	2.32e-10	37	1	94373434	1	94146022	F	rs17879576		NA	NA	GCLM	NM_002061	Body	chr1:94374369-94375467	N_Shore			NA				NA
cg16646298	-0.0356419	0.00957046	0.000238401	53	446	-0.0408513	0.00761624	9.21e-08	-0.033035	0.00549766	2.28e-09	63	-0.035481	0.00488474	-7.26364	3.77e-13	0.799558	-0.035481	0.00488474	2.33e-10	37	6	30698987	6	30806966	R			NA	NA	FLOT1	NM_005803	Body					NA		6:30698505-30699531	Promoter_Associated	TRUE
cg17228560	-0.0293036	0.0109556	0.00793304	53	446	-0.0669947	0.00942774	1.71e-12	-0.0352009	0.00623745	1.95e-08	63	-0.0411551	0.00566692	-7.26233	3.8e-13	0.0478616	-0.0411551	0.00566692	2.35e-10	37	17	39993002	17	37246528	F			NA	NA	KLHL10;NT5C3L	NM_152467;NM_052935	TSS1500;TSS1500	chr17:39992021-39992627	S_Shore		DMR	NA				NA
cg13247990	-0.0090301	0.00456668	0.049011	53	446	-0.0314875	0.00375625	1.03e-16	-0.0141546	0.00276329	3.36e-07	63	-0.0175691	0.00241965	-7.26099	3.84e-13	0.00253484	-0.0175691	0.00241965	2.37e-10	37	16	46782176	16	45339677	F			NA	TRUE	MYLK3;MYLK3	NM_182493;NM_182493	5'UTR;1stExon					TRUE				NA
cg03646605	-0.0117097	0.00621124	0.0604669	53	446	-0.0288503	0.00485118	3.27e-09	-0.0220254	0.00331576	4.13e-11	63	-0.0219527	0.00302394	-7.25965	3.88e-13	0.208796	-0.0219527	0.00302394	2.39e-10	37	11	86383804	11	86061452	R			NA	NA	ME3;ME3;ME3	NM_001014811;NM_001161586;NM_006680	TSS1500;TSS200;TSS1500	chr11:86382695-86383586	S_Shore			NA				NA
cg11255208	-0.0247849	0.00820398	0.00275942	53	446	-0.0358803	0.00667483	8.63e-08	-0.0260907	0.00405375	1.59e-10	63	-0.027882	0.00384148	-7.25815	3.92e-13	0.571031	-0.027882	0.00384148	2.41e-10	37	17	42275334	17	39630860	R			NA	NA	ATXN7L3;ATXN7L3	NM_001098833;NM_020218	Body;Body	chr17:42276291-42276738	N_Shore			NA		17:42275272-42276121	Promoter_Associated	NA
cg03845837	-0.0314924	0.00862625	0.000313693	53	446	-0.0536349	0.00727981	2.63e-13	-0.0252406	0.00524804	1.65e-06	63	-0.0334859	0.00461386	-7.25768	3.94e-13	0.0385732	-0.0334859	0.00461386	2.42e-10	37	16	67203406	16	65760907	F			NA	NA	HSF4;HSF4	NM_001040667;NM_001538	Body;Body	chr16:67204208-67204637	N_Shore		RDMR	NA		16:67203266-67204985	Unclassified	NA
cg18448426	-0.0173144	0.00683501	0.0118673	53	446	-0.0293056	0.00518786	1.87e-08	-0.0279026	0.00430789	1.22e-10	63	-0.0262571	0.00361906	-7.25524	4.01e-13	0.470666	-0.0262571	0.00361906	2.46e-10	37	22	36648832	22	34978778	R			NA	NA	APOL1;APOL1;APOL1;APOL1	NM_003661;NM_001136541;NM_145343;NM_001136540	TSS1500;TSS1500;TSS1500;TSS1500					NA		22:36648819-36649508	Unclassified	NA
cg20131596	-0.0312657	0.00847264	0.000270829	53	446	-0.0494965	0.00710447	4.53e-12	-0.0263197	0.00527663	6.72e-07	63	-0.0332461	0.00458278	-7.25455	4.03e-13	0.106156	-0.0332461	0.00458278	2.47e-10	37	5	102201128	5	102229027	F			NA	TRUE	PAM;PAM;PAM;PAM	NM_138821;NM_000919;NM_138766;NM_138822	TSS1500;TSS1500;TSS1500;TSS1500	chr5:102201583-102201912	N_Shore			TRUE				NA
cg21534578	-0.0189012	0.00557148	0.00079598	53	446	-0.0361174	0.00490631	2.75e-13	-0.0186029	0.00381907	1.21e-06	63	-0.023272	0.00320932	-7.25137	4.13e-13	0.0576124	-0.023272	0.00320932	2.52e-10	37	1	197745159	1	196011782	R			NA	NA	DENND1B;DENND1B	NM_144977;NM_001142795	TSS1500;TSS1500	chr1:197743931-197744788	S_Shore			TRUE		1:197745048-197745377	Promoter_Associated	NA
cg14750778	-0.0180502	0.00782321	0.0217942	53	446	-0.052014	0.00651129	2.42e-15	-0.0233185	0.00442679	1.56e-07	63	-0.0290129	0.00400164	-7.25024	4.16e-13	0.00605802	-0.0290129	0.00400164	2.54e-10	37	17	26899428	17	23923555	R			NA	NA	PIGS	NM_033198	TSS1500	chr17:26898105-26898781	S_Shore			NA				NA
cg16326402	-0.00907957	0.00436603	0.038503	53	446	-0.0339989	0.00432257	6.29e-15	-0.0200392	0.00359118	2.79e-08	63	-0.0205094	0.00282885	-7.25008	4.17e-13	0.00461436	-0.0205094	0.00282885	2.54e-10	37	2	158698856	2	158407102	R			NA	NA	ACVR1;ACVR1	NM_001105;NM_001111067	5'UTR;5'UTR					TRUE				NA
cg00933182	-0.0214123	0.007516	0.00472355	53	446	-0.0485884	0.00653303	1.58e-13	-0.0222896	0.0041268	7.55e-08	63	-0.0276291	0.00381202	-7.24788	4.23e-13	0.0183621	-0.0276291	0.00381202	2.58e-10	37	17	43298345	17	40654128	R			NA	NA	FMNL1	NM_005892	TSS1500	chr17:43298725-43299640	N_Shore		RDMR	NA		17:43298159-43298346	Promoter_Associated_Cell_type_specific	NA
cg10535500	-0.00962298	0.00711248	0.177192	53	446	-0.0494287	0.00552071	8.38e-19	-0.0234945	0.00489698	1.74e-06	63	-0.0286921	0.00395894	-7.24742	4.25e-13	0.000721546	-0.0286921	0.00395894	2.59e-10	37	6	33398610	6	33506588	R			NA	NA	SYNGAP1	NM_006772	Body	chr6:33396050-33396296	S_Shelf			NA		6:33398106-33399356	Unclassified	TRUE
cg19474833	-0.0124811	0.00665552	0.0618274	53	446	-0.0356685	0.00660244	7.45e-08	-0.0202965	0.00285136	1.6e-12	63	-0.0210909	0.00291093	-7.24543	4.31e-13	0.121719	-0.0210909	0.00291093	2.62e-10	37	17	46622899	17	43977898	F			NA	NA	HOXB2	NM_002145	TSS1500	chr17:46620367-46621373	S_Shore		RDMR	NA				NA
cg20964856	-0.0225649	0.00728822	0.00216662	53	446	-0.0346414	0.00499048	5.4e-12	-0.0193961	0.00365582	1.27e-07	63	-0.0239605	0.00330743	-7.24445	4.34e-13	0.138375	-0.0239605	0.00330743	2.64e-10	37	19	41767669	19	46459509	R			NA	NA	HNRNPUL1;AXL;AXL	NM_144732;NM_021913;NM_001699	TSS1500;3'UTR;3'UTR	chr19:41769215-41769417	N_Shore		RDMR	NA		19:41767515-41770646	Promoter_Associated	NA
cg00291478	-0.0228898	0.00853087	0.00774136	53	446	-0.0561826	0.00754208	1.45e-13	-0.0293454	0.00550341	1.1e-07	63	-0.0345215	0.00476553	-7.244	4.36e-13	0.030333	-0.0345215	0.00476553	2.64e-10	37	10	121301041	10	121291031	F			NA	NA	RGS10	NM_001005339	Body	chr10:121301478-121303169	N_Shore		CDMR	NA				NA
cg03529261	-0.0206249	0.0091633	0.0251986	53	446	-0.0739232	0.00850105	7.61e-18	-0.0312935	0.00649153	1.56e-06	63	-0.0393921	0.00543925	-7.24219	4.42e-13	0.000840801	-0.0393921	0.00543925	2.67e-10	37	4	185209641	4	185446635	R			NA	NA								TRUE		4:185209477-185209749	Unclassified_Cell_type_specific	NA
cg11844856	-0.0203211	0.00600064	0.000812864	53	446	-0.0376335	0.00645939	6.7e-09	-0.0320315	0.00528334	1.64e-09	63	-0.0296243	0.00409181	-7.2399	4.49e-13	0.25102	-0.0296243	0.00409181	2.71e-10	37	14	59000503	14	58070256	R			NA	NA	KIAA0586	NM_014749	Body					TRUE				NA
cg19628934	-0.0369553	0.0088998	4.41e-05	53	446	-0.0468678	0.00622097	7.75e-14	-0.0206468	0.00482893	2.01e-05	63	-0.0307381	0.00424838	-7.23526	4.65e-13	0.0223841	-0.0307381	0.00424838	2.8e-10	37	14	77499391	14	76569144	F			NA	NA				chr14:77499154-77499502	Island			NA	14:76568908-76569301	14:77498958-77500734	Promoter_Associated	TRUE
cg12082089	-0.0176107	0.00669548	0.00902045	53	446	-0.0409406	0.00577585	1.94e-12	-0.0267645	0.00489296	5.17e-08	63	-0.0286248	0.00395661	-7.23468	4.67e-13	0.0917772	-0.0286248	0.00395661	2.81e-10	37	8	22839080	8	22895025	R			NA	NA								TRUE				NA
cg17284119	-0.0188524	0.00655166	0.00432746	53	446	-0.0437596	0.00601071	4.95e-13	-0.019976	0.00360819	3.57e-08	63	-0.0243466	0.00336539	-7.23441	4.68e-13	0.0188277	-0.0243466	0.00336539	2.81e-10	37	6	110644424	6	110751117	R			NA	NA	C6orf186	NM_001123364	Body					TRUE				NA
cg04039799	-0.0110219	0.00562656	0.0511499	53	446	-0.034471	0.00442818	1.17e-14	-0.0181682	0.00337172	8.1e-08	63	-0.0212046	0.00293138	-7.23367	4.7e-13	0.0152274	-0.0212046	0.00293138	2.83e-10	37	11	19745484	11	19702060	R			NA	NA	NAV2;NAV2;NAV2	NM_182964;NM_001111018;NM_145117	Body;Body;Body				DMR	NA		11:19745373-19745769	Unclassified_Cell_type_specific	NA
cg14930690	-0.0356426	0.0107418	0.00103027	53	446	-0.0599777	0.00761398	5.74e-15	-0.0306499	0.00753787	5e-05	63	-0.0422991	0.00584792	-7.23318	4.72e-13	0.0710171	-0.0422991	0.00584792	2.83e-10	37	6	28973828	6	29081807	R			NA	NA	ZNF311	NM_001010877	TSS1500					NA				NA
cg27565650	-0.0181993	0.00745249	0.0152439	53	446	-0.052364	0.0061902	5.49e-17	-0.0170777	0.0031683	8.02e-08	63	-0.0228706	0.0031622	-7.2325	4.74e-13	0.000247728	-0.0228706	0.0031622	2.84e-10	37	1	88151065	1	87923653	F			NA	NA								TRUE				NA
cg24215776	-0.00890175	0.00600107	0.139141	53	446	-0.0316004	0.00540358	5.89e-09	-0.0223965	0.00320467	3.96e-12	63	-0.0217873	0.00301258	-7.23212	4.76e-13	0.0721851	-0.0217873	0.00301258	2.85e-10	37	11	65152051	11	64908627	R			NA	NA				chr11:65153726-65154606	N_Shore			NA		11:65151999-65152128	Unclassified_Cell_type_specific	NA
cg23351289	-0.0401695	0.0083593	2.56e-06	53	446	-0.0388506	0.00649677	2.68e-09	-0.0222954	0.0043905	4.23e-07	63	-0.02908	0.00402551	-7.22392	5.05e-13	0.115017	-0.02908	0.00402551	3.02e-10	37	19	34849945	19	39541785	F			NA	NA				chr19:34850071-34850587	N_Shore			TRUE		19:34849595-34850872	Promoter_Associated	NA
cg26953469	-0.0109327	0.00389108	0.00532035	53	446	-0.0306872	0.00399436	2.54e-14	-0.015517	0.00298197	2.19e-07	63	-0.0177769	0.00246121	-7.22284	5.09e-13	0.0112397	-0.0177769	0.00246121	3.04e-10	37	10	31872296	10	31912302	R			NA	NA								TRUE				NA
cg24137216	-0.00242808	0.00438365	0.580107	53	446	-0.0149069	0.00164541	3.32e-19	-0.00752101	0.00204144	0.000236606	63	-0.0109465	0.0015161	-7.22019	5.19e-13	0.016554	-0.0109465	0.0015161	3.1e-10	37	8	145020381	8	145092369	F			NA	NA	PLEC1;PLEC1;MIR661;PLEC1;PLEC1;PLEC1	NM_000445;NM_201378;NR_030383;NM_201381;NM_201379;NM_201380	Body;Body;TSS1500;TSS1500;Body;Body	chr8:145017868-145018444	S_Shore			TRUE				NA
cg17783135	-0.0111689	0.00353341	0.00175111	53	446	-0.0190468	0.00247393	2.25e-14	-0.0115549	0.00279451	3.72e-05	63	-0.0144997	0.0020086	-7.21883	5.24e-13	0.174785	-0.0144997	0.0020086	3.12e-10	37	3	194876491	3	196357780	R			NA	NA	C3orf21	NM_152531	Body					NA	3:196357738-196357790			NA
cg09648727	-0.00776438	0.0119132	0.515116	53	446	-0.0694173	0.00844487	3.84e-16	-0.0382781	0.00680033	2.12e-08	63	-0.0423615	0.00587016	-7.21641	5.34e-13	0.00200389	-0.0423615	0.00587016	3.18e-10	37	17	79361742	17	76976337	R			NA	NA				chr17:79360383-79361723	S_Shore			TRUE	17:76976181-76976338			NA
cg13657200	-0.00802014	0.00566509	0.158008	53	446	-0.0410248	0.00486451	6.78e-17	-0.018284	0.00333882	4.99e-08	63	-0.0215662	0.00298858	-7.21622	5.35e-13	0.000712984	-0.0215662	0.00298858	3.18e-10	37	9	117266029	9	116305850	R			NA	NA	DFNB31;DFNB31	NM_015404;NM_001083885	Body;TSS1500	chr9:117266468-117268094	N_Shore			NA				NA
cg08443357	-0.0114275	0.00530498	0.0321139	53	446	-0.0503631	0.0061257	3.8e-16	-0.0255902	0.0045894	2.86e-08	63	-0.0263256	0.00364832	-7.21582	5.36e-13	0.000565407	-0.0263256	0.00364832	3.18e-10	37	20	1310000	20	1258000	R			NA	NA	SDCBP2	NM_080489	TSS200	chr20:1305899-1306554	S_Shelf			NA				NA
cg07134316	-0.0317723	0.0098757	0.0014516	53	446	-0.0483631	0.00790216	1.14e-09	-0.0355899	0.00624807	1.44e-08	63	-0.0383729	0.00531967	-7.2134	5.46e-13	0.488182	-0.0383729	0.00531967	3.23e-10	37	12	57488112	12	55774379	F			NA	NA	NAB2	NM_005967	Body					TRUE		12:57486290-57488226	Promoter_Associated	TRUE
cg13702235	-0.0191391	0.00703331	0.00692562	53	446	-0.0330148	0.00690313	1.87e-06	-0.02905	0.00420154	6.63e-12	63	-0.0277438	0.00384679	-7.21219	5.51e-13	0.479926	-0.0277438	0.00384679	3.26e-10	37	4	159689189	4	159908639	R			NA	NA	FNIP2	NM_020840	TSS1500	chr4:159689700-159690823	N_Shore			NA				NA
cg20133890	-0.0198672	0.00805789	0.0142997	53	446	-0.0550344	0.0077166	1.43e-12	-0.0359652	0.00634207	1.66e-08	63	-0.0365867	0.00507311	-7.21188	5.52e-13	0.0385896	-0.0365867	0.00507311	3.26e-10	37	6	31680144	6	31788123	R			NA	NA	LY6G6E;LY6G6E	NR_024541;NR_003673	Body;Body					NA		6:31680111-31680420	Unclassified_Cell_type_specific	NA
cg26222332	-0.0102549	0.00567672	0.0719528	53	446	-0.0339323	0.00450109	7.48e-14	-0.0200221	0.00358589	2.74e-08	63	-0.0219787	0.00304757	-7.21186	5.52e-13	0.0234063	-0.0219787	0.00304757	3.26e-10	37	1	3072643	1	3062503	F	rs731031		NA	NA	PRDM16;PRDM16	NM_022114;NM_199454	Body;Body	chr1:3071899-3072239	S_Shore			NA		1:3072640-3072696	Unclassified_Cell_type_specific	NA
cg23829395	-0.0290974	0.00734011	9.43e-05	53	446	-0.0398334	0.00635713	4.62e-10	-0.0242125	0.00464129	2.04e-07	63	-0.029104	0.0040357	-7.21164	5.53e-13	0.280072	-0.029104	0.0040357	3.26e-10	37	12	46796953	12	45083220	R			NA	NA								TRUE				NA
cg20372666	-0.0277398	0.00630621	1.57e-05	53	446	-0.041541	0.00697683	3.14e-09	-0.0257741	0.00500387	2.89e-07	63	-0.0297438	0.00412571	-7.20938	5.62e-13	0.320327	-0.0297438	0.00412571	3.31e-10	37	10	71149910	10	70819916	R			NA	NA	HK1;HK1;HK1;HK1;HK1	NM_033500;NM_000188;NM_033498;NM_033497;NM_033496	Body;Body;Body;Body;Body					TRUE				TRUE
cg16639915	-0.0144507	0.00473232	0.00248603	53	446	-0.0429251	0.0049379	7.79e-18	-0.0158729	0.00360598	1.14e-05	63	-0.0215901	0.00299611	-7.20603	5.76e-13	0.000597422	-0.0215901	0.00299611	3.39e-10	37	15	64960011	15	62747064	F			NA	NA	ZNF609	NM_015042	Body					TRUE				NA
cg00426822	-0.0299283	0.0124465	0.0168636	53	446	-0.0763923	0.00894622	2.83e-17	-0.03306	0.00765441	1.66e-05	63	-0.0461032	0.00640146	-7.20198	5.93e-13	0.00581659	-0.0461032	0.00640146	3.48e-10	37	1	39546536	1	39319123	R			NA	NA	MACF1	NM_012090	TSS1500	chr1:39547013-39547959	N_Shore			NA	1:39319098-39320506			TRUE
cg05242244	-0.0176716	0.00641735	0.00629076	53	446	-0.0344	0.00463874	1.85e-13	-0.016048	0.00304098	1.48e-07	63	-0.0205278	0.00285147	-7.19901	6.07e-13	0.0275381	-0.0205278	0.00285147	3.56e-10	37	12	53553086	12	51839353	R			NA	NA	CSAD	NM_015989	Body					TRUE		12:53552952-53553629	Unclassified	NA
cg21858516	-0.0291227	0.00762041	0.000164448	53	446	-0.0448503	0.00628738	1.41e-12	-0.0214224	0.004485	1.94e-06	63	-0.0286417	0.00397882	-7.19855	6.09e-13	0.0512783	-0.0286417	0.00397882	3.56e-10	37	14	59103353	14	58173106	F			NA	NA	DACT1;DACT1	NM_016651;NM_001079520	TSS1500;TSS1500	chr14:59104299-59105577	N_Shore		RDMR	NA				NA
cg18096388	-0.00695193	0.00524236	0.185921	53	446	-0.038608	0.00484088	2.67e-15	-0.0171648	0.00287551	2.89e-09	63	-0.0193581	0.00268939	-7.19795	6.11e-13	0.000903116	-0.0193581	0.00268939	3.57e-10	37	2	242800973	2	242449646	F	rs55970948		NA	TRUE	PDCD1	NM_005018	1stExon	chr2:242799488-242799696	S_Shore			NA				TRUE
cg26827653	-0.0124705	0.00602664	0.0394724	53	446	-0.023423	0.00319752	3.58e-13	-0.0237434	0.00476445	6.88e-07	63	-0.0216214	0.00300434	-7.19672	6.17e-13	0.378947	-0.0216214	0.00300434	3.6e-10	37	11	125366540	11	124871750	R			NA	NA	FEZ1;FEZ1	NM_022549;NM_005103	TSS1500;TSS1500	chr11:125365137-125366319	S_Shore			NA	11:124871696-124871751			TRUE
cg00143376	-0.0170221	0.00702395	0.0160299	53	446	-0.0476394	0.00596464	2.44e-15	-0.0239177	0.00486578	9.71e-07	63	-0.02898	0.00402747	-7.19559	6.22e-13	0.0122787	-0.02898	0.00402747	3.63e-10	37	2	232394702	2	232102946	R			NA	TRUE	NMUR1	NM_006056	Body	chr2:232394763-232395337	N_Shore			NA				NA
cg12419932	-0.026923	0.00648497	4.43e-05	53	446	-0.0356612	0.00688331	2.46e-07	-0.0292468	0.00506722	9.3e-09	63	-0.0300246	0.00417277	-7.19538	6.23e-13	0.745418	-0.0300246	0.00417277	3.63e-10	37	18	46069846	18	44323844	R			NA	NA	KIAA0427;KIAA0427	NM_001142397;NM_014772	5'UTR;5'UTR	chr18:46065533-46067826	S_Shelf			TRUE		18:46069774-46070081	Gene_Associated_Cell_type_specific	NA
cg25266888	-0.0113327	0.00700603	0.106919	53	446	-0.0426284	0.00487863	5.33e-18	-0.0164348	0.00330899	7.49e-07	63	-0.0221543	0.0030791	-7.19505	6.24e-13	0.00067086	-0.0221543	0.0030791	3.63e-10	37	11	2482594	11	2439170	R			NA	NA	KCNQ1;KCNQ1	NM_000218;NM_181798	Body;TSS200					NA				NA
cg13499923	-0.0201039	0.008737	0.0221505	53	446	-0.069588	0.00821031	4.79e-17	-0.0317926	0.0066088	1.64e-06	63	-0.0386537	0.00537279	-7.19435	6.28e-13	0.00181577	-0.0386537	0.00537279	3.65e-10	37	1	108594260	1	108395783	R			NA	NA								TRUE		1:108593907-108594288	Unclassified_Cell_type_specific	NA
cg03735592	-0.0298522	0.00730721	5.8e-05	53	446	-0.0479673	0.00638494	9.08e-14	-0.0205977	0.00483083	2.12e-05	63	-0.0296532	0.00412316	-7.19187	6.39e-13	0.0226912	-0.0296532	0.00412316	3.71e-10	37	6	138821354	6	138863047	R			NA	NA	NHSL1;NHSL1	NM_001144060;NM_020464	TSS1500;Body					TRUE				NA
cg20379593	-0.0101137	0.00608307	0.0975474	53	446	-0.0365432	0.00481792	5.3e-14	-0.0220951	0.00395181	2.62e-08	63	-0.0238158	0.00331178	-7.19123	6.42e-13	0.0187927	-0.0238158	0.00331178	3.72e-10	37	11	65198023	11	64954599	F		rs36123650	NA	NA						low-CpG:64954074-64954780		NA				NA
cg12731773	-0.0165232	0.00614851	0.00764757	53	446	-0.0416523	0.00680721	1.15e-09	-0.0240649	0.00380235	3.15e-10	63	-0.0252246	0.00350799	-7.19062	6.45e-13	0.0806717	-0.0252246	0.00350799	3.73e-10	37	11	846055	11	836055	R		rs79688407	NA	NA	TSPAN4;TSPAN4;TSPAN4;TSPAN4;TSPAN4;TSPAN4;TSPAN4	NM_001025236;NM_001025239;NM_001025238;NM_001025235;NM_003271;NM_001025237;NM_001025234	5'UTR;5'UTR;5'UTR;5'UTR;5'UTR;5'UTR;5'UTR	chr11:849087-850982	N_Shelf			TRUE		11:845952-846168	Unclassified_Cell_type_specific	NA
cg06813554	-0.0225415	0.00746411	0.00276911	53	446	-0.043155	0.00619703	4.62e-12	-0.0299317	0.00584999	3.46e-07	63	-0.0323414	0.00449787	-7.19038	6.46e-13	0.202933	-0.0323414	0.00449787	3.73e-10	37	14	23066769	14	22136609	R			NA	NA	ABHD4	NM_022060	TSS1500	chr14:23067443-23067773	N_Shore			NA		14:23066347-23068129	Promoter_Associated	NA
cg22112841	-0.00939324	0.00543086	0.0848396	53	446	-0.0303216	0.00423125	1.12e-12	-0.0184932	0.00316052	5.83e-09	63	-0.0199658	0.00277689	-7.18999	6.48e-13	0.039387	-0.0199658	0.00277689	3.74e-10	37	6	31740938	6	31848917	R			NA	NA	C6orf27	NM_025258	Body					NA		6:31740179-31741223	Unclassified	TRUE
cg19731401	-0.00310183	0.00678463	0.647905	53	446	-0.0403808	0.00498763	1.03e-15	-0.0243694	0.0041821	6.73e-09	63	-0.0252823	0.00351798	-7.18658	6.64e-13	0.0014352	-0.0252823	0.00351798	3.83e-10	37	7	2775893	7	2742419	R			NA	NA	GNA12	NM_007353	Body	chr7:2774444-2774655	S_Shore			TRUE	7:2742399-2742473			NA
cg08973950	-0.0249436	0.00999162	0.0131384	53	446	-0.0656034	0.0079045	2.02e-16	-0.0302394	0.0067183	7.22e-06	63	-0.0397407	0.00553132	-7.18466	6.74e-13	0.00851593	-0.0397407	0.00553132	3.88e-10	37	7	1083309	7	1049835	F	rs77116012		NA	NA	C7orf50;C7orf50;C7orf50	NM_001134395;NM_032350;NM_001134396	Body;Body;Body	chr7:1084387-1084595	N_Shore			NA	7:1049652-1050000	7:1083296-1085050	Promoter_Associated	NA
cg24099956	-0.023891	0.00752941	0.00168233	53	446	-0.0539519	0.00591882	2.03e-19	-0.0171715	0.00479527	0.000351953	63	-0.0290908	0.00404932	-7.18413	6.76e-13	0.000410982	-0.0290908	0.00404932	3.89e-10	37	11	113907379	11	113412589	R			NA	NA				chr11:113906920-113907332	S_Shore			NA		11:113905969-113907630	Unclassified	TRUE
cg18699466	-0.00554149	0.0041685	0.184843	53	446	-0.0188293	0.00242603	1.4e-14	-0.012313	0.00238987	2.87e-07	63	-0.0138267	0.00192478	-7.18354	6.79e-13	0.0594426	-0.0138267	0.00192478	3.9e-10	37	6	45415640	6	45523618	F			NA	NA	RUNX2;RUNX2;RUNX2	NM_001015051;NM_001024630;NM_004348	Body;Body;Body					TRUE				NA
cg20237610	-0.058563	0.0130824	1.12e-05	53	446	-0.062414	0.00797674	8.62e-15	-0.0266775	0.00858751	0.001924	63	-0.0469152	0.00653182	-7.18256	6.84e-13	0.0325043	-0.0469152	0.00653182	3.92e-10	37	6	129203887	6	129245580	F			NA	NA	LAMA2;LAMA2	NM_001079823;NM_000426	TSS1500;TSS1500					TRUE				NA
cg27589594	-0.0233068	0.00701832	0.00102063	53	446	-0.0497578	0.00592783	9.38e-17	-0.0172585	0.00387166	8.83e-06	63	-0.0254798	0.00354786	-7.18174	6.88e-13	0.0011149	-0.0254798	0.00354786	3.94e-10	37	17	18871182	17	18811907	R			NA	NA	SLC5A10;SLC5A10	NM_001042450;NM_152351	Body;Body	chr17:18874684-18874887	N_Shelf			TRUE		17:18870953-18871380	Unclassified_Cell_type_specific	TRUE
cg19414967	-0.030641	0.0124602	0.0145538	53	446	-0.0626179	0.00851458	2.9e-13	-0.0344809	0.00666042	2.52e-07	63	-0.0420722	0.00586035	-7.17914	7.02e-13	0.078416	-0.0420722	0.00586035	4.01e-10	37	8	49468296	8	49630849	F			NA	NA				chr8:49468683-49468959	N_Shore		RDMR	TRUE	8:49630705-49630925			NA
cg20495009	-0.0202916	0.00529524	0.000158003	53	446	-0.0397416	0.00589334	2.08e-11	-0.0220469	0.00438762	5.57e-07	63	-0.0254229	0.00354126	-7.17904	7.02e-13	0.0952975	-0.0254229	0.00354126	4.01e-10	37	12	105323744	12	103847874	F			NA	NA	SLC41A2	NM_032148	TSS1500					NA				NA
cg02082887	-0.0112369	0.00595054	0.0600429	53	446	-0.0440517	0.00620857	1.85e-12	-0.0241329	0.00388505	6.57e-10	63	-0.024902	0.00346909	-7.17824	7.06e-13	0.00849767	-0.024902	0.00346909	4.03e-10	37	17	37820361	17	35073887	R			NA	NA	TCAP;STARD3;STARD3;STARD3	NM_003673;NM_006804;NM_001165938;NM_001165937	TSS1500;3'UTR;3'UTR;3'UTR	chr17:37823693-37824989	N_Shelf			TRUE				NA
cg15730857	-0.0261742	0.00700635	0.000228165	53	446	-0.043941	0.00639921	9.02e-12	-0.0253407	0.00528611	1.78e-06	63	-0.0306413	0.0042706	-7.17495	7.23e-13	0.16077	-0.0306413	0.0042706	4.12e-10	37	7	116592968	7	116380204	R			NA	NA	ST7OT4;ST7OT1;ST7;ST7	NR_002329;NR_002330;NM_021908;NM_018412	TSS1500;Body;TSS1500;TSS1500	chr7:116593880-116594325	N_Shore		CDMR	NA		7:116592906-116594586	Promoter_Associated	NA
cg05997793	-0.0143562	0.00532333	0.00743844	53	446	-0.0343205	0.00526685	9.32e-11	-0.0224746	0.00380639	4.26e-09	63	-0.0231284	0.00322441	-7.17293	7.34e-13	0.0962412	-0.0231284	0.00322441	4.18e-10	37	3	37901338	3	37876342	F			NA	NA				chr3:37901938-37904039	N_Shore			NA				NA
cg01801603	-0.0324582	0.00867396	0.000222844	53	446	-0.0471231	0.00787652	2.64e-09	-0.0322612	0.0059145	5.63e-08	63	-0.0360164	0.00502232	-7.17126	7.43e-13	0.443351	-0.0360164	0.00502232	4.22e-10	37	8	123795433	8	123864614	R			NA	NA	ZHX2	NM_014943	5'UTR	chr8:123792369-123794942	S_Shore		CDMR	NA		8:123795401-123795929	Promoter_Associated	NA
cg21791252	-0.0302918	0.00930683	0.00127889	53	446	-0.0487247	0.0072315	2.16e-11	-0.0306417	0.00596442	3.1e-07	63	-0.0358869	0.0050042	-7.17135	7.43e-13	0.254013	-0.0358869	0.0050042	4.22e-10	37	6	33864756	6	33972734	F			NA	NA								TRUE		6:33864624-33864771	Unclassified_Cell_type_specific	TRUE
cg04654716	-0.00708677	0.00573269	0.217453	53	446	-0.0264334	0.00431825	1.14e-09	-0.0290111	0.00418016	5.54e-12	63	-0.0232419	0.00324212	-7.16876	7.57e-13	0.0269835	-0.0232419	0.00324212	4.29e-10	37	5	74162924	5	74198680	R			NA	NA	FAM169A	NM_015566	TSS1500	chr5:74161536-74162716	S_Shore		RDMR	NA	5:74197263-74198681			NA
cg26403608	-0.0285162	0.00981783	0.00398112	53	446	-0.044849	0.00694586	1.37e-10	-0.0305934	0.00553618	3.78e-08	63	-0.0344323	0.00480324	-7.16857	7.58e-13	0.371931	-0.0344323	0.00480324	4.29e-10	37	17	2319719	17	2266469	R			NA	NA	LOC284009;METT10D	NR_028335;NM_024086	TSS1500;3'UTR					NA		17:2319074-2320255	Unclassified	NA
cg06688763	-0.0421205	0.0155651	0.00724024	53	446	-0.0937638	0.0113101	2.18e-16	-0.0576907	0.0159472	0.000305995	63	-0.0699315	0.00976353	-7.16253	7.92e-13	0.0682668	-0.0699315	0.00976353	4.48e-10	37	7	92238207	7	92076143	F			NA	NA	CDK6;CDK6	NM_001259;NM_001145306	3'UTR;3'UTR				CDMR	NA	7:92076022-92076150			NA
cg26188726	-0.0122873	0.0105351	0.24451	53	446	-0.0611767	0.00742258	3.22e-16	-0.0331431	0.00641012	2.61e-07	63	-0.0383531	0.00535546	-7.1615	7.98e-13	0.00515535	-0.0383531	0.00535546	4.51e-10	37	16	31225957	16	31133458	R			NA	NA	TRIM72	NM_001008274	5'UTR	chr16:31225956-31228264	Island			NA				NA
cg14780255	-0.013348	0.00713151	0.0623256	53	446	-0.0323505	0.00482449	2.68e-11	-0.0245621	0.00420023	5.96e-09	63	-0.025207	0.00351995	-7.16118	8e-13	0.193403	-0.025207	0.00351995	4.51e-10	37	1	201720358	1	199986981	F			NA	NA	NAV1;NAV1	NM_001167738;NM_020443	Body;Body					TRUE				NA
cg09427311	-0.0116469	0.00732311	0.112904	53	446	-0.0346498	0.00594603	6.66e-09	-0.0251998	0.00373899	2.16e-11	63	-0.0250565	0.00349976	-7.15951	8.1e-13	0.140085	-0.0250565	0.00349976	4.56e-10	37	9	129885730	9	128925551	R			NA	TRUE	ANGPTL2;RALGPS1	NM_012098;NM_014636	TSS1500;Body					TRUE				NA
cg02538891	-0.0177966	0.006863	0.0100274	53	446	-0.0308147	0.00543695	1.68e-08	-0.0221028	0.00350343	3.57e-10	63	-0.0233513	0.00326204	-7.15849	8.16e-13	0.426682	-0.0233513	0.00326204	4.59e-10	37	9	139549426	9	138669247	F			NA	NA				chr9:139551254-139551559	N_Shore			NA				NA
cg02838877	-0.00603331	0.00935069	0.519326	53	446	-0.0614496	0.00930769	5.32e-11	-0.0491708	0.0067639	5.46e-13	63	-0.0408331	0.00570546	-7.15684	8.26e-13	0.00104115	-0.0408331	0.00570546	4.64e-10	37	13	97873877	13	96671878	R			NA	TRUE	MBNL2;MBNL2	NM_144778;NM_207304	TSS1500;TSS1500					NA				NA
cg10870160	-0.0152452	0.00591065	0.0104282	53	446	-0.0471952	0.00575346	4.41e-16	-0.0189059	0.00376448	5.64e-07	63	-0.0239774	0.00335065	-7.15603	8.3e-13	0.00164786	-0.0239774	0.00335065	4.66e-10	37	17	17695459	17	17636184	R			NA	NA	RAI1	NM_030665	5'UTR	chr17:17697710-17698063	N_Shelf			TRUE				NA
cg26624914	-0.0204222	0.00602401	0.000802552	53	446	-0.0414077	0.00468566	2.28e-18	-0.0136007	0.00377516	0.000323969	63	-0.0229195	0.00320324	-7.15511	8.36e-13	0.000890561	-0.0229195	0.00320324	4.69e-10	37	9	33448382	9	33438382	R			NA	TRUE	SUGT1P1;AQP3	NR_003667;NM_004925	Body;TSS1500	chr9:33447446-33447824	S_Shore			NA				NA
cg12687767	-0.0157592	0.00641445	0.0146445	53	446	-0.038824	0.00554027	3.41e-12	-0.0207613	0.00367201	1.83e-08	63	-0.023832	0.00333141	-7.15372	8.45e-13	0.0474011	-0.023832	0.00333141	4.73e-10	37	20	19870109	20	19818109	F			NA	NA	RIN2	NM_018993	TSS200			low-CpG:19817823-19818220		NA		20:19869807-19870556	Unclassified_Cell_type_specific	TRUE
cg18085636	-0.0135457	0.00609646	0.0271159	53	446	-0.0477812	0.00584367	5.45e-16	-0.0204415	0.00392822	2.19e-07	63	-0.0247987	0.00346736	-7.15204	8.55e-13	0.00170611	-0.0247987	0.00346736	4.78e-10	37	10	89993734	10	89983714	F			NA	NA								TRUE				NA
cg23890469	-0.00983381	0.00699129	0.160698	53	446	-0.0432029	0.00579232	1.35e-13	-0.0199973	0.00331427	1.96e-09	63	-0.0228589	0.00319713	-7.14981	8.69e-13	0.00519204	-0.0228589	0.00319713	4.85e-10	37	10	88715317	10	88705297	F			NA	NA	MMRN2	NM_024756	Body					TRUE				NA
cg01942816	-0.0152461	0.00565851	0.0074925	53	446	-0.0281664	0.00397074	1.87e-12	-0.016935	0.00330466	3.32e-07	63	-0.0201057	0.00281337	-7.14649	8.9e-13	0.156995	-0.0201057	0.00281337	4.96e-10	37	7	5535463	7	5501989	F			NA	NA	MIR589;FBXL18	NR_030318;NM_024963	Body;Body	chr7:5534384-5534766	S_Shore			NA	7:5501812-5502241			NA
cg01882880	-0.00912252	0.00556376	0.102242	53	446	-0.0229817	0.00403321	1.41e-08	-0.0133599	0.00197376	1.78e-11	63	-0.0144563	0.00202302	-7.14588	8.94e-13	0.165022	-0.0144563	0.00202302	4.97e-10	37	17	46623819	17	43978818	R			NA	NA	HOXB2	NM_002145	TSS1500	chr17:46627787-46628444	N_Shelf			NA				TRUE
cg12829455	-0.0190588	0.00558874	0.000748025	53	446	-0.0327209	0.00488775	2.88e-11	-0.0218439	0.00434534	5.51e-07	63	-0.0243739	0.00341089	-7.14591	8.94e-13	0.264149	-0.0243739	0.00341089	4.97e-10	37	3	51391213	3	51366253	R			NA	NA	DOCK3	NM_004947	Body					TRUE				NA
cg09391066	-0.0283464	0.0102552	0.00609936	53	446	-0.0521746	0.00729156	1.21e-12	-0.0286289	0.00556986	3.06e-07	63	-0.035169	0.00492176	-7.14561	8.96e-13	0.0984789	-0.035169	0.00492176	4.98e-10	37	6	3163814	6	3108813	F			NA	NA				chr6:3162832-3163523	S_Shore			NA		6:3162460-3163974	Unclassified	NA
cg06996423	-0.0217479	0.00577321	0.000202675	53	446	-0.0309495	0.00468687	5.27e-11	-0.0160536	0.00312291	3.05e-07	63	-0.0204264	0.0028587	-7.14536	8.98e-13	0.103449	-0.0204264	0.0028587	4.98e-10	37	10	105236233	10	105226223	R			NA	NA	CALHM3	NM_001129742	Body	chr10:105232921-105233456	S_Shelf			TRUE		10:105236178-105236349	Unclassified_Cell_type_specific	TRUE
cg13080282	-0.0218448	0.0113773	0.055903	53	446	-0.064978	0.00883722	2.93e-13	-0.0414736	0.0075806	5.14e-08	63	-0.0445566	0.00623584	-7.14524	8.98e-13	0.0457719	-0.0445566	0.00623584	4.98e-10	37	12	24717178	12	24608445	R			NA	NA				chr12:24714956-24716243	S_Shore		CDMR	NA	12:24608075-24608453			NA
cg05227215	-0.0109667	0.00463953	0.0187968	53	446	-0.0218186	0.00212888	5.38e-24	-0.00524028	0.00150976	0.000531572	63	-0.0102779	0.00143968	-7.13901	9.4e-13	2.21e-06	-0.0102779	0.00143968	5.2e-10	37	5	139057496	5	139037680	R			NA	NA	CXXC5	NM_016463	5'UTR	chr5:139056577-139056856	S_Shore			TRUE				NA
cg01820374	-0.0203059	0.00544247	0.000232322	53	446	-0.0310841	0.00533519	6.7e-09	-0.0224956	0.00406734	3.68e-08	63	-0.024009	0.00336321	-7.13873	9.42e-13	0.472172	-0.024009	0.00336321	5.21e-10	37	12	6882083	12	6752344	R			NA	TRUE	LAG3	NM_002286	Body	chr12:6882855-6883184	N_Shore			TRUE		12:6881253-6882742	Unclassified	TRUE
cg00202479	-0.0240713	0.00510142	3.81e-06	53	446	-0.0262675	0.0049691	1.4e-07	-0.0190418	0.00366771	2.33e-07	63	-0.0220353	0.00308737	-7.13723	9.52e-13	0.596331	-0.0220353	0.00308737	5.26e-10	37	6	31760383	6	31868362	R			NA	NA	VARS	NM_006295	Body	chr6:31763240-31763905	N_Shelf			NA		6:31758726-31760405	Gene_Associated	NA
cg04260867	-0.00720814	0.00786357	0.360141	53	446	-0.0602186	0.00640915	1.66e-20	-0.0212607	0.00420218	4.66e-07	63	-0.0276084	0.00386867	-7.13641	9.58e-13	1.5e-05	-0.0276084	0.00386867	5.28e-10	37	1	33004424	1	32777011	F			NA	NA	ZBTB8A	NM_001040441	TSS1500	chr1:33005423-33005739	N_Shore			NA		1:33004358-33005040	Unclassified_Cell_type_specific	NA
cg16068833	-0.0270476	0.00877493	0.00226534	53	446	-0.0478783	0.00812022	4.43e-09	-0.0310372	0.00521391	3.19e-09	63	-0.0337367	0.00472825	-7.13512	9.67e-13	0.292549	-0.0337367	0.00472825	5.33e-10	37	1	26644515	1	26517102	R			NA	TRUE	UBXN11;CD52	NM_145345;NM_001803	5'UTR;1stExon					TRUE		1:26644117-26644626	Unclassified	NA
cg20981219	-0.0219888	0.00819941	0.00777317	53	446	-0.047929	0.00733332	8.21e-11	-0.0296041	0.00514349	1.02e-08	63	-0.032272	0.00452331	-7.13459	9.71e-13	0.129693	-0.032272	0.00452331	5.34e-10	37	14	77385200	14	76454953	R			NA	NA								TRUE				NA
cg26204079	-0.0192666	0.00827218	0.0205903	53	446	-0.0559854	0.00831337	2.21e-11	-0.0406094	0.00676822	2.4e-09	63	-0.038294	0.00536786	-7.13395	9.75e-13	0.0379364	-0.038294	0.00536786	5.36e-10	37	2	234262348	2	233927087	F			NA	NA	DGKD	NM_152879	TSS1500					NA	2:233927074-233927541			TRUE
cg11081833	-0.0235435	0.00809522	0.00393474	53	446	-0.0356079	0.00551605	1.38e-10	-0.0229848	0.00417974	4.4e-08	63	-0.0266118	0.0037307	-7.13321	9.81e-13	0.320967	-0.0266118	0.0037307	5.38e-10	37	22	37975941	22	36305887	F			NA	TRUE	LGALS2;LGALS2	NM_006498;NM_006498	1stExon;5'UTR					NA				NA
cg07705835	-0.018916	0.00614358	0.00229025	53	446	-0.0384708	0.00509577	6.9e-14	-0.0182141	0.00381831	2e-06	63	-0.0236025	0.00331007	-7.13053	1e-12	0.0293148	-0.0236025	0.00331007	5.48e-10	37	3	9959128	3	9934128	F	rs75116348		NA	TRUE	IL17RC;IL17RC;IL17RC	NM_153460;NM_153461;NM_032732	Body;1stExon;Body	chr3:9956822-9957664	S_Shore			NA				NA
cg06557644	-0.0197032	0.00740539	0.00826406	53	446	-0.0410164	0.00589302	4.74e-12	-0.0259053	0.00489449	1.36e-07	63	-0.0290303	0.00407221	-7.12888	1.01e-12	0.139789	-0.0290303	0.00407221	5.54e-10	37	7	30510463	7	30476988	F			NA	NA	NOD1	NM_006092	5'UTR					TRUE				NA
cg21231302	-0.0180903	0.00728448	0.0136186	53	446	-0.0450611	0.00609309	2.15e-13	-0.0223183	0.00419729	1.19e-07	63	-0.0268753	0.00376996	-7.12878	1.01e-12	0.025662	-0.0268753	0.00376996	5.54e-10	37	9	140116093	9	139235914	R			NA	NA	RNF208	NM_031297	TSS1500	chr9:140115986-140118466	Island			NA	9:139235914-139238287			NA
cg06372654	-0.0177843	0.00639718	0.00581618	53	446	-0.0328506	0.00608528	7.62e-08	-0.0233474	0.0036404	1.84e-10	63	-0.0240657	0.00337674	-7.12689	1.03e-12	0.371985	-0.0240657	0.00337674	5.61e-10	37	7	128044655	7	127831891	R			NA	NA	IMPDH1;IMPDH1;IMPDH1;IMPDH1;IMPDH1;IMPDH1;IMPDH1	NM_001142576;NM_183243;NM_000883;NM_001142573;NM_001142574;NM_001102605;NM_001142575	Body;Body;Body;Body;Body;Body;Body	chr7:128045542-128046298	N_Shore			NA				NA
cg04751761	-0.0103157	0.00680077	0.130474	53	446	-0.0476306	0.00574745	2.24e-16	-0.0209617	0.00391939	1.01e-07	63	-0.0251388	0.00352852	-7.12445	1.04e-12	0.00115935	-0.0251388	0.00352852	5.7e-10	37	16	2084192	16	2024193	R			NA	NA	SLC9A3R2;SLC9A3R2	NM_001130012;NM_004785	Body;Body	chr16:2086420-2086892	N_Shelf		CDMR	TRUE				TRUE
cg09315264	-0.0118631	0.00695174	0.0890615	53	446	-0.0406965	0.00585752	5.17e-12	-0.0265317	0.00442778	2.52e-09	63	-0.0271462	0.00381046	-7.12412	1.05e-12	0.0357868	-0.0271462	0.00381046	5.71e-10	37	1	36805322	1	36577909	F			NA	NA	STK40	NM_032017	3'UTR	chr1:36807362-36807584	N_Shelf			NA				NA
cg15871086	-0.019708	0.00599522	0.00114511	53	446	-0.0457196	0.00569971	1.86e-15	-0.0184048	0.00413504	9.1e-06	63	-0.0251548	0.00353113	-7.12373	1.05e-12	0.00530878	-0.0251548	0.00353113	5.71e-10	37	18	56526595	18	54677575	F			NA	NA				chr18:56530395-56531288	N_Shelf			TRUE				NA
cg10513302	-0.0196808	0.0054316	0.00034711	53	446	-0.0229403	0.00420276	5.47e-08	-0.017445	0.00301431	8.49e-09	63	-0.0192201	0.00269898	-7.12126	1.07e-12	0.692546	-0.0192201	0.00269898	5.81e-10	37	6	30698905	6	30806884	F		rs74956736	NA	NA	FLOT1	NM_005803	Body					NA		6:30698505-30699531	Promoter_Associated	TRUE
cg01188914	-0.0188878	0.00647868	0.00384957	53	446	-0.0294415	0.00479184	9.88e-10	-0.0218979	0.00386478	1.71e-08	63	-0.0235599	0.00330897	-7.12002	1.08e-12	0.491847	-0.0235599	0.00330897	5.86e-10	37	22	22306263	22	20636263	R			NA	NA	PPM1F	NM_014634	5'UTR	chr22:22306554-22307402	N_Shore			NA		22:22306231-22307778	Promoter_Associated	NA
cg03584351	-0.0354599	0.0110422	0.00148062	53	446	-0.0447404	0.00801975	2.79e-08	-0.0404717	0.00689329	5.19e-09	63	-0.0408722	0.00574059	-7.11987	1.08e-12	0.855419	-0.0408722	0.00574059	5.86e-10	37	7	1184214	7	1150740	F			NA	NA								NA	7:1150676-1150818			NA
cg05851887	-0.0154294	0.00578726	0.00813496	53	446	-0.0338458	0.00456362	1.84e-13	-0.0158056	0.00303872	2.22e-07	63	-0.019901	0.00279588	-7.11797	1.1e-12	0.0241154	-0.019901	0.00279588	5.93e-10	37	22	28199970	22	26529970	F			NA	NA				chr22:28192793-28198592	S_Shore		RDMR	TRUE				NA
cg21631918	-0.0213123	0.00917148	0.0208786	53	446	-0.0567557	0.00716024	3.92e-15	-0.0258134	0.00521406	8.12e-07	63	-0.0329607	0.00463103	-7.11735	1.1e-12	0.00980813	-0.0329607	0.00463103	5.95e-10	37	15	74501549	15	72288602	R			NA	NA	STRA6;STRA6;STRA6	NM_001142617;NM_001142619;NM_001142620	TSS200;TSS200;TSS200					TRUE				TRUE
cg13442969	-0.0143792	0.00640297	0.0255292	53	446	-0.0594187	0.00658147	4.37e-19	-0.0201609	0.0041969	1.69e-06	63	-0.0265379	0.00373035	-7.11404	1.13e-12	5.87e-05	-0.0265379	0.00373035	6.09e-10	37	12	68044208	12	66330475	F			NA	NA	DYRK2;DYRK2	NM_006482;NM_003583	Body;5'UTR	chr12:68042166-68043876	S_Shore			NA		12:68043548-68044723	Promoter_Associated	NA
cg18450832	-0.0107616	0.00315101	0.000734797	53	446	-0.0215385	0.00292408	2.67e-13	-0.012529	0.00283335	1.04e-05	63	-0.0147912	0.00207973	-7.1121	1.14e-12	0.0878934	-0.0147912	0.00207973	6.17e-10	37	5	37250092	5	37285849	R			NA	NA	C5orf42	NM_023073	TSS1500	chr5:37248983-37249783	S_Shore			NA		5:37248966-37250132	Promoter_Associated_Cell_type_specific	NA
cg03857553	-0.0353961	0.00669301	2.54e-07	53	446	-0.0259616	0.00576289	7.07e-06	-0.0202429	0.00370042	5.15e-08	63	-0.0241894	0.00340213	-7.11009	1.16e-12	0.243668	-0.0241894	0.00340213	6.24e-10	37	22	29976613	22	28306613	F			NA	NA	NIPSNAP1	NM_003634	Body	chr22:29976920-29977216	N_Shore			NA		22:29976337-29977462	Promoter_Associated	NA
cg18818531	-0.0209994	0.00646156	0.00130024	53	446	-0.0353832	0.0055056	1.66e-10	-0.021798	0.00405295	8.56e-08	63	-0.0250472	0.00352279	-7.11004	1.16e-12	0.234861	-0.0250472	0.00352279	6.24e-10	37	11	65668277	11	65424853	F			NA	TRUE	FOSL1	NM_005438	TSS1500	chr11:65666676-65668209	S_Shore			NA	11:65423233-65424861	11:65667575-65668440	Promoter_Associated	NA
cg06930433	-0.0213189	0.00917762	0.0209242	53	446	-0.0631415	0.00890569	1.92e-12	-0.0418789	0.00741473	1.9e-08	63	-0.0416998	0.00586765	-7.10673	1.19e-12	0.0303678	-0.0416998	0.00586765	6.37e-10	37	16	74639988	16	73197489	F			NA	NA	GLG1;GLG1;GLG1;GLG1;GLG1	NR_027264;NM_001145666;NM_001145667;NR_027265;NM_012201	Body;Body;Body;Body;Body	chr16:74640468-74641197	N_Shore			NA		16:74639857-74641612	Promoter_Associated	NA
cg12212103	-0.0117361	0.00548352	0.033227	53	446	-0.0416671	0.00579211	9.21e-13	-0.0194814	0.00326929	3.08e-09	63	-0.0215708	0.00303528	-7.10671	1.19e-12	0.00701354	-0.0215708	0.00303528	6.37e-10	37	17	48231729	17	45586728	F			NA	NA				chr17:48226223-48228625	S_Shelf			TRUE				NA
cg16750777	-0.0231648	0.00847016	0.006652	53	446	-0.0403134	0.00617314	8.51e-11	-0.0358628	0.00663721	7.46e-08	63	-0.0346414	0.00487447	-7.10669	1.19e-12	0.402647	-0.0346414	0.00487447	6.37e-10	37	16	50583441	16	49140942	F			NA	NA	NKD1	NM_033119	Body	chr16:50583175-50583465	Island			NA				NA
cg21585707	-0.032478	0.00944313	0.000675031	53	446	-0.023299	0.00390088	2.8e-09	-0.0218268	0.00402436	6.67e-08	63	-0.0233681	0.00328917	-7.10455	1.21e-12	0.686365	-0.0233681	0.00328917	6.47e-10	37	7	5535302	7	5501828	F			NA	NA	FBXL18	NM_024963	Body	chr7:5534384-5534766	S_Shore			TRUE	7:5501812-5502241	7:5534203-5535349	Unclassified	NA
cg06974930	-0.0123579	0.00463346	0.00811141	53	446	-0.0213848	0.00395165	7.08e-08	-0.017983	0.0028286	2.62e-10	63	-0.0176824	0.00248941	-7.10306	1.22e-12	0.480608	-0.0176824	0.00248941	6.53e-10	37	1	46633153	1	46405740	R			NA	NA				chr1:46632689-46632932	S_Shore			TRUE		1:46632116-46633533	Promoter_Associated	NA
cg19325791	-0.0314895	0.00707983	1.27e-05	53	446	-0.0408979	0.00692373	4.16e-09	-0.0277407	0.00576098	1.6e-06	63	-0.0323063	0.00455039	-7.09968	1.25e-12	0.495342	-0.0323063	0.00455039	6.68e-10	37	17	46560683	17	43915682	F			NA	NA								TRUE				TRUE
cg00839844	-0.00929186	0.00458171	0.0435349	53	446	-0.0281713	0.00408068	7e-12	-0.0155127	0.00262374	4.06e-09	63	-0.0170083	0.00239594	-7.09882	1.26e-12	0.0333808	-0.0170083	0.00239594	6.71e-10	37	18	46474644	18	44728642	R			NA	NA	SMAD7	NM_005904	Body	chr18:46474931-46479364	N_Shore		RDMR	NA				NA
cg19430473	-0.0509891	0.00919308	6.92e-08	53	446	-0.0529733	0.00807264	6.92e-11	-0.0232575	0.00620169	0.000182593	63	-0.0372554	0.0052486	-7.09817	1.26e-12	0.0231222	-0.0372554	0.0052486	6.74e-10	37	3	156468708	3	157951402	R			NA	NA								TRUE				NA
cg20505728	-0.0185825	0.00470252	9.91e-05	53	446	-0.034601	0.00539708	1.84e-10	-0.0187643	0.00369873	4.34e-07	63	-0.0218895	0.00308664	-7.09169	1.32e-12	0.118761	-0.0218895	0.00308664	7.05e-10	37	3	43800538	3	43775542	R			NA	NA								TRUE				NA
cg06761203	-0.0110178	0.00601625	0.0681478	53	446	-0.042711	0.00546784	9.54e-15	-0.0179939	0.00320094	2.21e-08	63	-0.0213963	0.00301841	-7.0886	1.35e-12	0.00223347	-0.0213963	0.00301841	7.2e-10	37	12	58147888	12	56434155	R			NA	NA	2024-03-09	NM_138396	TSS1500	chr12:58148888-58149781	N_Shore			NA				NA
cg08683249	-0.0177377	0.00801126	0.0276549	53	446	-0.0356542	0.00667326	1.03e-07	-0.0335311	0.00504493	4.03e-11	63	-0.0308442	0.00435168	-7.08789	1.36e-12	0.303622	-0.0308442	0.00435168	7.23e-10	37	6	43612627	6	43720605	R			NA	NA	RSPH9	NM_152732	TSS200	chr6:43612714-43613366	N_Shore			NA				TRUE
cg21469505	-0.033866	0.00899501	0.000204271	53	446	-0.0460427	0.00729821	3.53e-10	-0.0299888	0.00601457	6.79e-07	63	-0.0354542	0.00500308	-7.08647	1.38e-12	0.385555	-0.0354542	0.00500308	7.3e-10	37	18	47085749	18	45339747	R			NA	NA				chr18:47087075-47087446	N_Shore			NA		18:47085644-47085978	Unclassified_Cell_type_specific	TRUE
cg05428706	-0.0265298	0.0072631	0.000311458	53	446	-0.0492555	0.00751388	7.23e-11	-0.0240049	0.00455079	1.5e-07	63	-0.0292495	0.00412761	-7.0863	1.38e-12	0.0671398	-0.0292495	0.00412761	7.3e-10	37	10	102730130	10	102720120	F			NA	NA				chr10:102729299-102729710	S_Shore			NA				TRUE
cg18436214	-0.0153855	0.00910192	0.0921088	53	446	-0.0666878	0.0088656	8.46e-14	-0.0468332	0.00802538	6.4e-09	63	-0.0428487	0.00604751	-7.08534	1.39e-12	0.00419612	-0.0428487	0.00604751	7.34e-10	37	10	77268489	10	76938495	R			NA	NA								TRUE				NA
cg03348792	-0.0181121	0.00559021	0.0013446	53	446	-0.0287116	0.00493392	6.98e-09	-0.021314	0.00371808	1.17e-08	63	-0.0224742	0.0031724	-7.0843	1.4e-12	0.47846	-0.0224742	0.0031724	7.39e-10	37	12	53075482	12	51361749	F	rs77883998		NA	NA	KRT1	NM_006121	TSS1500					NA		12:53075322-53075564	Unclassified_Cell_type_specific	NA
cg03485669	-0.019448	0.00760192	0.0110626	53	446	-0.0441678	0.00618601	1.35e-12	-0.0259421	0.00499417	2.3e-07	63	-0.0297109	0.00419452	-7.08328	1.41e-12	0.0809098	-0.0297109	0.00419452	7.42e-10	37	8	13016635	8	13061006	R			NA	NA	DLC1	NM_182643	Body					TRUE				NA
cg11042320	-0.00729139	0.00669073	0.27678	53	446	-0.0413934	0.0050738	6.31e-16	-0.0205289	0.00382809	9.32e-08	63	-0.0238329	0.00336464	-7.08334	1.41e-12	0.00231271	-0.0238329	0.00336464	7.42e-10	37	5	149534497	5	149514690	F			NA	TRUE	PDGFRB	NM_002609	5'UTR					TRUE		5:149533603-149535045	Unclassified_Cell_type_specific	NA
cg23722790	-0.0162284	0.00547305	0.00329481	53	446	-0.0427861	0.00496286	1.43e-17	-0.0154943	0.00378579	4.46e-05	63	-0.022595	0.00319124	-7.08032	1.44e-12	0.00109972	-0.022595	0.00319124	7.58e-10	37	1	67467602	1	67240190	R			NA	NA	SLC35D1	NM_015139	3'UTR					TRUE				NA
cg02870946	-0.0366249	0.0108751	0.00086769	53	446	-0.0688667	0.008507	1.04e-15	-0.0261902	0.00624844	2.91e-05	63	-0.0391226	0.00552695	-7.07852	1.46e-12	0.00495686	-0.0391226	0.00552695	7.67e-10	37	18	77289084	18	75390072	F			NA	NA	NFATC1;NFATC1;NFATC1;NFATC1	NM_172388;NM_172387;NM_172389;NM_006162	3'UTR;3'UTR;3'UTR;3'UTR	chr18:77289018-77289464	Island			NA	18:75389970-75390203	18:77288475-77289295	Gene_Associated	NA
cg11950754	-0.0181194	0.00801362	0.024548	53	446	-0.0472878	0.00736032	1.69e-10	-0.0307406	0.00510787	2.15e-09	63	-0.0317637	0.00448759	-7.07813	1.46e-12	0.0918203	-0.0317637	0.00448759	7.68e-10	37	1	53782077	1	53554665	R			NA	NA	LRP8;LRP8;LRP8;LRP8	NM_033300;NM_001018054;NM_017522;NM_004631	Body;Body;Body;Body					TRUE				NA
cg07827420	-0.0145127	0.00579731	0.0128909	53	446	-0.0402811	0.00506425	3.16e-15	-0.0164442	0.00327816	5.82e-07	63	-0.0212077	0.00299635	-7.07785	1.46e-12	0.00379191	-0.0212077	0.00299635	7.68e-10	37	17	75371764	17	72883359	F			NA	NA	SEPT9;SEPT9;SEPT9;SEPT9;SEPT9	NM_001113492;NM_001113493;NM_001113491;NM_006640;NM_001113494	5'UTR;Body;Body;Body;TSS1500	chr17:75368688-75370506	S_Shore		RDMR	TRUE				NA
cg03752138	-0.0166844	0.00761773	0.0293611	53	446	-0.0362027	0.00539556	2.6e-11	-0.0208591	0.00364981	1.29e-08	63	-0.0240056	0.00339185	-7.07744	1.47e-12	0.115758	-0.0240056	0.00339185	7.7e-10	37	17	76357232	17	73868827	F		rs73998048	NA	NA	SOCS3	NM_003955	TSS1500	chr17:76354818-76357038	S_Shore	high-CpG:73867500-73868871		NA		17:76356524-76357673	Unclassified	NA
cg24123198	-0.019776	0.0135046	0.144245	53	446	-0.0945022	0.0122189	1.72e-14	-0.0557318	0.00985561	1.83e-08	63	-0.0571871	0.00808179	-7.07604	1.48e-12	0.00393027	-0.0571871	0.00808179	7.77e-10	37	4	184018031	4	184255025	F			NA	NA				chr4:184018830-184021379	N_Shore			NA				NA
cg14986357	-0.0148938	0.0027644	1.55e-07	53	446	-0.0125136	0.00219986	1.49e-08	-0.00772505	0.00174403	1e-05	63	-0.0105019	0.00148462	-7.07379	1.51e-12	0.129548	-0.0105019	0.00148462	7.88e-10	37	1	44888866	1	44661453	F			NA	NA	RNF220	NM_018150	Body					TRUE				NA
cg06568490	-0.00996005	0.0065251	0.128071	53	446	-0.0463402	0.00631389	3.23e-13	-0.0303569	0.00504918	2.23e-09	63	-0.0289026	0.00408687	-7.07205	1.53e-12	0.0049839	-0.0289026	0.00408687	7.97e-10	37	3	13525965	3	13500965	F			NA	NA	HDAC11;HDAC11	NM_024827;NM_001136041	Body;Body	chr3:13521506-13522262	S_Shelf			NA				NA
cg25608626	-0.0203752	0.00729058	0.00556528	53	446	-0.0412347	0.00651129	3.03e-10	-0.0217277	0.00370996	5.66e-09	63	-0.0250501	0.00354258	-7.07116	1.54e-12	0.0975934	-0.0250501	0.00354258	8.02e-10	37	11	117362843	11	116868053	F			NA	NA	DSCAML1	NM_020693	Body					TRUE				NA
cg24674703	-0.0271016	0.0084985	0.00159532	53	446	-0.058299	0.00786976	1.96e-13	-0.0239216	0.00472744	4.64e-07	63	-0.031113	0.00440058	-7.0702	1.55e-12	0.010356	-0.031113	0.00440058	8.06e-10	37	11	60869960	11	60626536	F			NA	TRUE	CD5;CD5	NM_014207;NM_014207	5'UTR;1stExon			low-CpG:60626530-60626549		NA		11:60869464-60870416	Promoter_Associated_Cell_type_specific	NA
cg06376402	-0.0136797	0.00525249	0.00971087	53	446	-0.0537443	0.00870039	8.05e-10	-0.0373267	0.00538784	6.03e-12	63	-0.0293482	0.00415117	-7.06985	1.55e-12	0.00184678	-0.0293482	0.00415117	8.07e-10	37	10	134404945	10	134254935	F			NA	NA	INPP5A	NM_005539	Body					TRUE	10:134254853-134254936			TRUE
cg07765674	-0.021776	0.00590143	0.000271075	53	446	-0.0357308	0.00494073	7.01e-13	-0.0168104	0.00374842	7.79e-06	63	-0.0227888	0.0032246	-7.06716	1.58e-12	0.0483826	-0.0227888	0.0032246	8.22e-10	37	5	148494024	5	148474217	R			NA	NA								TRUE		5:148493908-148494084	Unclassified_Cell_type_specific	NA
cg21810733	-0.00906361	0.00477396	0.058686	53	446	-0.0286574	0.00382754	1.1e-13	-0.0141628	0.00258786	5.09e-08	63	-0.016679	0.00236009	-7.06709	1.58e-12	0.014552	-0.016679	0.00236009	8.22e-10	37	3	13520763	3	13495763	F			NA	NA	HDAC11;HDAC11	NM_001136041;NM_024827	TSS1500;TSS1500	chr3:13520912-13521319	N_Shore			NA				NA
cg09982773	-0.0142787	0.0107251	0.184197	53	446	-0.0398939	0.00475243	9.34e-17	-0.0171513	0.00371012	4.07e-06	63	-0.0241909	0.00342315	-7.06686	1.58e-12	0.0071596	-0.0241909	0.00342315	8.22e-10	37	7	128550860	7	128338096	F	rs1609545		NA	NA	KCP;KCP	NM_001135914;NM_199349	TSS200;TSS200	chr7:128550409-128550903	Island			NA	7:128337496-128338139	7:128550741-128551016	Unclassified_Cell_type_specific	TRUE
cg15187398	-0.0511214	0.0118738	2.33e-05	53	446	-0.059715	0.00879785	1.54e-11	-0.0280728	0.00611473	4.73e-06	63	-0.0394505	0.00558586	-7.06256	1.63e-12	0.040512	-0.0394505	0.00558586	8.47e-10	37	19	2093896	19	2044896	F			NA	NA	MOBKL2A	NM_130807	5'UTR	chr19:2095395-2095727	N_Shore			NA				NA
cg01807748	-0.0161358	0.00447866	0.000374419	53	446	-0.0276168	0.00352313	7.73e-15	-0.0125428	0.00342961	0.000262716	63	-0.0185384	0.00262508	-7.06206	1.64e-12	0.0393915	-0.0185384	0.00262508	8.49e-10	37	1	94534645	1	94307233	R			NA	NA	ABCA4	NM_000350	Body					TRUE				NA
cg04064963	-0.0317268	0.00928474	0.000730128	53	446	-0.0527915	0.0074783	2.38e-12	-0.0296898	0.00649161	5.14e-06	63	-0.0371761	0.00526557	-7.06023	1.66e-12	0.144417	-0.0371761	0.00526557	8.59e-10	37	6	158243386	6	158163374	R			NA	NA	SNX9	NM_016224	TSS1500	chr6:158243601-158245035	N_Shore			NA				NA
cg27262041	-0.0137064	0.00987889	0.166446	53	446	-0.065999	0.00925711	1.45e-12	-0.0490709	0.00791194	6.97e-10	63	-0.0439924	0.00623184	-7.05929	1.67e-12	0.00579492	-0.0439924	0.00623184	8.64e-10	37	11	19654032	11	19610608	R			NA	NA	NAV2	NM_001111018	Body					TRUE				NA
cg09706243	-0.00449643	0.0054168	0.407219	53	446	-0.0251109	0.00446917	2.23e-08	-0.019553	0.00275807	1.96e-12	63	-0.018302	0.00259291	-7.05846	1.68e-12	0.047591	-0.018302	0.00259291	8.68e-10	37	11	67121634	11	66878210	R			NA	TRUE	LOC100130987;POLD4	NR_024469;NM_021173	Body;TSS1500	chr11:67120856-67121228	S_Shore			NA		11:67120301-67122651	Promoter_Associated	NA
cg14983777	-0.0338647	0.0138614	0.0152003	53	446	-0.0571306	0.00861711	4.43e-11	-0.0396413	0.00738403	9.03e-08	63	-0.0445796	0.00631909	-7.05476	1.73e-12	0.360832	-0.0445796	0.00631909	8.91e-10	37	7	1052392	7	1018918	R			NA	NA	C7orf50;C7orf50;C7orf50	NM_001134395;NM_032350;NM_001134396	Body;Body;Body	chr7:1052387-1052736	Island			NA	7:1018513-1019389			NA
cg27422507	-0.0178182	0.00846049	0.03612	53	446	-0.0495603	0.0064978	3.86e-14	-0.0252665	0.00496186	3.93e-07	63	-0.0305264	0.00432774	-7.05365	1.74e-12	0.0218987	-0.0305264	0.00432774	8.97e-10	37	18	29080265	18	27334263	R			NA	NA	DSG2	NM_001943	Body	chr18:29077552-29078526	S_Shore		RDMR	NA				NA
cg12150256	-0.0191625	0.00885803	0.0313934	53	446	-0.0378113	0.00652349	7.99e-09	-0.0290413	0.00466588	6.08e-10	63	-0.0297337	0.00421678	-7.05127	1.77e-12	0.377661	-0.0297337	0.00421678	9.11e-10	37	3	50359849	3	50334853	F		rs13081746	NA	NA	HYAL2;HYAL2	NM_003773;NM_033158	5'UTR;TSS1500	chr3:50359839-50360042	Island			NA	3:50333411-50335105	3:50358176-50360136	Promoter_Associated	NA
cg04315923	-0.0135471	0.00374763	0.000358223	53	446	-0.0185939	0.00235692	5.24e-15	-0.00729894	0.00176939	3.88e-05	63	-0.0113014	0.00160302	-7.05003	1.79e-12	0.00745763	-0.0113014	0.00160302	9.18e-10	37	16	29634191	16	29541692	F	rs2549956		NA	NA								NA	16:29541509-29541693			NA
cg24067118	-0.0337064	0.0123749	0.00687365	53	446	-0.0731673	0.00919971	3.18e-15	-0.0327061	0.00740099	1.05e-05	63	-0.0446786	0.00633839	-7.0489	1.8e-12	0.0156812	-0.0446786	0.00633839	9.25e-10	37	10	102806933	10	102796923	F			NA	NA				chr10:102807774-102808271	N_Shore		RDMR	NA	10:102796791-102796924			NA
cg12374579	-0.0166734	0.00614843	0.00711933	53	446	-0.0377729	0.00514824	3.29e-13	-0.021129	0.00432758	1.15e-06	63	-0.0249294	0.00353858	-7.04503	1.85e-12	0.0599728	-0.0249294	0.00353858	9.5e-10	37	17	79970313	17	77563602	R			NA	NA	ASPSCR1	NM_024083	Body	chr17:79966854-79967138	S_Shelf			NA	17:77563350-77563603			TRUE
cg27178677	-0.0227093	0.00797483	0.00474188	53	446	-0.051169	0.00688846	1.69e-13	-0.0264833	0.00551745	1.73e-06	63	-0.0323454	0.00459137	-7.04483	1.86e-12	0.0405788	-0.0323454	0.00459137	9.5e-10	37	20	8834803	20	8782803	R			NA	NA	PLCB1;PLCB1	NM_015192;NM_182734	Body;3'UTR					TRUE		20:8834449-8834819	Unclassified_Cell_type_specific	TRUE
cg01620611	-0.021448	0.00770616	0.00576078	53	446	-0.0445688	0.00686157	1.07e-10	-0.0265537	0.00475955	2.81e-08	63	-0.0296572	0.00421015	-7.04422	1.86e-12	0.135782	-0.0296572	0.00421015	9.53e-10	37	17	71306145	17	68817740	F			NA	NA	CDC42EP4	NM_012121	5'UTR	chr17:71306975-71308682	N_Shore		RDMR	NA				NA
cg00374747	-0.0294859	0.00746728	0.000100239	53	446	-0.0424171	0.00519619	6.07e-16	-0.0157302	0.00515967	0.00233384	63	-0.0282525	0.00401113	-7.04352	1.87e-12	0.0122421	-0.0282525	0.00401113	9.57e-10	37	11	2907930	11	2864506	F			NA	NA	CDKN1C;CDKN1C;CDKN1C	NM_000076;NM_001122631;NM_001122630	TSS1500;TSS1500;TSS1500	chr11:2905023-2907024	S_Shore			NA				NA
cg06526741	-0.0177657	0.00487013	0.000317048	53	446	-0.0301799	0.00439979	9.47e-12	-0.024047	0.00547866	1.21e-05	63	-0.0241681	0.00343132	-7.04339	1.88e-12	0.309066	-0.0241681	0.00343132	9.57e-10	37	6	31549929	6	31657908	F	rs11548257		NA	NA	LTB;LTB	NM_002341;NM_009588	Body;Body	chr6:31548436-31549277	S_Shore			NA				NA
cg10754794	-0.0151057	0.00620025	0.0154829	53	446	-0.0493788	0.00603652	5.3e-16	-0.0248611	0.00538069	4.12e-06	63	-0.028822	0.00409222	-7.04313	1.88e-12	0.00427227	-0.028822	0.00409222	9.57e-10	37	10	93916288	10	93906268	F		rs61875206	TRUE	NA	CPEB3	NM_014912	Body					TRUE				NA
cg07380540	-0.0115645	0.00647776	0.0753381	53	446	-0.038973	0.00524839	1.72e-13	-0.0229553	0.00424163	7.12e-08	63	-0.0250911	0.0035639	-7.04035	1.92e-12	0.0234111	-0.0250911	0.0035639	9.75e-10	37	1	1825861	1	1815721	F			NA	NA				chr1:1821405-1823272	S_Shelf			NA		1:1825715-1825971	Unclassified_Cell_type_specific	NA
cg03419051	-0.0105822	0.00621396	0.0897191	53	446	-0.0403979	0.00523955	2.06e-14	-0.019771	0.00364007	6.39e-08	63	-0.0228999	0.0032528	-7.04005	1.92e-12	0.00637985	-0.0228999	0.0032528	9.76e-10	37	17	29814382	17	26838508	F			NA	NA	RAB11FIP4	NM_032932	Body	chr17:29814614-29815662	N_Shore			NA				NA
cg14699734	-0.0378228	0.00743791	6.86e-07	53	446	-0.0443484	0.00698629	2.76e-10	-0.0206827	0.00489812	2.54e-05	63	-0.030004	0.00426213	-7.03967	1.93e-12	0.050938	-0.030004	0.00426213	9.78e-10	37	19	5806164	19	5757164	R			NA	NA				chr19:5803734-5806023	S_Shore			NA		19:5805920-5806167	Unclassified	NA
cg17616646	-0.0156778	0.00412604	0.000178906	53	446	-0.0245669	0.00384705	2.16e-10	-0.0136496	0.0027315	6.42e-07	63	-0.016651	0.00236706	-7.03445	2e-12	0.173437	-0.016651	0.00236706	1.01e-09	37	11	67271660	11	67028236	R			NA	NA	PITPNM1;PITPNM1	NM_004910;NM_001130848	5'UTR;5'UTR	chr11:67271659-67272942	Island			NA	11:67028182-67029453			NA
cg24679348	-0.00393206	0.00403572	0.33077	53	446	-0.028459	0.00372373	3.44e-14	-0.0176876	0.0029316	1.96e-09	63	-0.0170389	0.00242222	-7.03444	2e-12	0.00139851	-0.0170389	0.00242222	1.01e-09	37	3	9995002	3	9970002	R			NA	NA	PRRT3	NM_207351	TSS1500	chr3:9993730-9994136	S_Shore			NA				NA
cg09458197	-0.0131066	0.00552589	0.0183986	53	446	-0.0327098	0.00538428	1.51e-09	-0.0255227	0.00413704	8.55e-10	63	-0.0240015	0.00341266	-7.03306	2.02e-12	0.110452	-0.0240015	0.00341266	1.02e-09	37	4	2536968	4	2506766	R			NA	NA				chr4:2537098-2539421	N_Shore			NA				NA
cg08643824	-0.0188288	0.00693657	0.00706497	53	446	-0.0502411	0.00651903	2.12e-14	-0.0251653	0.00529781	2.2e-06	63	-0.0301346	0.00428519	-7.03226	2.03e-12	0.0156216	-0.0301346	0.00428519	1.03e-09	37	11	58294523	11	58051099	F		rs11543064	NA	NA	LPXN;LPXN	NM_001143995;NM_004811	3'UTR;3'UTR					NA				NA
cg01687189	-0.0177702	0.00776379	0.0228576	53	446	-0.0564727	0.00782595	7.85e-13	-0.0377371	0.00682842	3.77e-08	63	-0.0365839	0.00520254	-7.03193	2.04e-12	0.0176917	-0.0365839	0.00520254	1.03e-09	37	12	102225365	12	100749496	R			NA	NA	GNPTAB	NM_024312	TSS1500	chr12:102224262-102224614	S_Shore			NA		12:102223977-102225512	Promoter_Associated	NA
cg02699834	-0.0205868	0.00487666	3.32e-05	53	446	-0.0227667	0.00412358	3.86e-08	-0.0168566	0.00325669	2.53e-07	63	-0.0192814	0.00274223	-7.03128	2.05e-12	0.642092	-0.0192814	0.00274223	1.03e-09	37	12	53039430	12	51325697	R			NA	NA	KRT2	NM_000423	Body					NA		12:53039135-53039714	Unclassified_Cell_type_specific	NA
cg22007809	-0.0285331	0.00927347	0.00230623	53	446	-0.0481134	0.00815951	4.42e-09	-0.0352633	0.00619064	1.44e-08	63	-0.0370412	0.00526859	-7.03058	2.06e-12	0.411695	-0.0370412	0.00526859	1.04e-09	37	2	202278709	2	201986954	R			NA	NA	TRAK2	NM_015049	Body					TRUE		2:202278681-202279183	Unclassified	NA
cg04755674	-0.0242852	0.00721378	0.000871521	53	446	-0.0549695	0.00965131	1.43e-08	-0.0400874	0.0066494	2.02e-09	63	-0.0369607	0.00525737	-7.03026	2.06e-12	0.108431	-0.0369607	0.00525737	1.04e-09	37	19	14142047	19	14003047	F	rs75361438		NA	NA	IL27RA	NM_004843	TSS1500	chr19:14142398-14142977	N_Shore			NA		19:14141765-14143437	Promoter_Associated	NA
cg11269166	-0.021999	0.00773253	0.00478005	53	446	-0.0423661	0.0048002	2.51e-18	-0.0142169	0.00391568	0.000290921	63	-0.0240976	0.00342879	-7.02803	2.09e-12	0.00116508	-0.0240976	0.00342879	1.05e-09	37	2	172203847	2	171912093	R			NA	NA	METTL8	NM_024770	Body					TRUE				NA
cg07479253	-0.0196269	0.00552417	0.000449256	53	446	-0.0394232	0.00509053	1.59e-14	-0.0134944	0.00282127	1.87e-06	63	-0.0190139	0.00270563	-7.02752	2.1e-12	0.00181669	-0.0190139	0.00270563	1.06e-09	37	3	111904892	3	113387582	R			NA	NA	SLC9A10	NM_183061	Body	chr3:111904382-111904845	S_Shore			NA				NA
cg04726374	-0.0375639	0.00914697	5.32e-05	53	446	-0.0566095	0.00826745	1.03e-11	-0.0289973	0.00674866	1.83e-05	63	-0.038657	0.00550113	-7.02709	2.11e-12	0.112246	-0.038657	0.00550113	1.06e-09	37	17	40554519	17	37808045	F			NA	NA	PTRF	NM_012232	3'UTR	chr17:40556632-40557537	N_Shelf			TRUE				NA
cg19695978	-0.0167017	0.0086676	0.0550359	53	446	-0.0500511	0.00662287	6.51e-14	-0.0240018	0.00452141	1.25e-07	63	-0.029092	0.00414007	-7.02695	2.11e-12	0.0144204	-0.029092	0.00414007	1.06e-09	37	15	70877381	15	68664435	R			NA	NA				chr15:70877380-70877958	Island			TRUE	15:68664435-68665003	15:70876822-70878328	Unclassified_Cell_type_specific	TRUE
cg21479903	-0.0240694	0.00640365	0.000209196	53	446	-0.0275607	0.00526256	1.82e-07	-0.021689	0.00381255	1.5e-08	63	-0.0236163	0.0033619	-7.0247	2.15e-12	0.766579	-0.0236163	0.0033619	1.07e-09	37	19	1236736	19	1187736	F			NA	NA	C19orf26	NM_152769	5'UTR	chr19:1236946-1238311	N_Shore			NA	19:1187459-1189614	19:1236585-1236812	Unclassified_Cell_type_specific	NA
cg01885635	-0.0217155	0.00522355	4.32e-05	53	446	-0.0382358	0.00526361	5.56e-13	-0.0146242	0.00328426	9.02e-06	63	-0.0207906	0.00295978	-7.02438	2.15e-12	0.00959232	-0.0207906	0.00295978	1.07e-09	37	3	40566085	3	40541089	R			NA	TRUE	ZNF621;ZNF621	NM_198484;NM_001098414	TSS1500;TSS1500	chr3:40566129-40566689	N_Shore			NA		3:40565782-40567005	Promoter_Associated	NA
cg17333042	-0.0326713	0.00712057	6.84e-06	53	446	-0.0431091	0.00601448	1.11e-12	-0.0161356	0.0037051	1.41e-05	63	-0.024389	0.00347226	-7.02396	2.16e-12	0.00538739	-0.024389	0.00347226	1.08e-09	37	10	102822201	10	102812191	F			NA	NA	KAZALD1	NM_030929	5'UTR	chr10:102820488-102822874	Island		CDMR	TRUE				NA
cg01622018	-0.0184858	0.00691067	0.00792838	53	446	-0.0388415	0.00645334	2.12e-09	-0.0259173	0.00436716	3.56e-09	63	-0.0271468	0.00386577	-7.02236	2.18e-12	0.205436	-0.0271468	0.00386577	1.09e-09	37	17	34122943	17	31147056	R			NA	NA	MMP28;MMP28	NM_001032278;NM_024302	TSS1500;TSS1500	chr17:34122024-34122801	S_Shore			NA		17:34121801-34122948	Unclassified_Cell_type_specific	TRUE
cg24581650	-0.0229128	0.00591434	0.000134261	53	446	-0.0350433	0.00594289	4.42e-09	-0.0229732	0.00440973	2.12e-07	63	-0.0257861	0.00367226	-7.02187	2.19e-12	0.37804	-0.0257861	0.00367226	1.09e-09	37	5	172263112	5	172195718	R			NA	NA	ERGIC1	NM_001031711	Body	chr5:172261145-172261671	S_Shore			TRUE				NA
cg00384847	-0.0196582	0.00763851	0.0105978	53	446	-0.0326218	0.0056878	1.14e-08	-0.0254409	0.00424367	2.48e-09	63	-0.0263928	0.00376013	-7.01911	2.23e-12	0.518669	-0.0263928	0.00376013	1.11e-09	37	1	12291339	1	12213926	F			NA	NA	VPS13D;VPS13D	NM_018156;NM_015378	5'UTR;5'UTR	chr1:12289954-12290585	S_Shore			NA		1:12289626-12291393	Promoter_Associated	NA
cg09496748	-0.0195178	0.00808399	0.0164251	53	446	-0.0578827	0.00638004	2.96e-19	-0.0204216	0.00562553	0.000291581	63	-0.0318974	0.00454589	-7.01674	2.27e-12	0.000611503	-0.0318974	0.00454589	1.13e-09	37	2	198029215	2	197737460	R			NA	NA	ANKRD44	NM_153697	Body	chr2:198029068-198029438	Island			TRUE	2:197737203-197737644			NA
cg21927426	-0.0190525	0.00735872	0.0101423	53	446	-0.0404482	0.00673991	2.36e-09	-0.0217045	0.00355652	1.29e-09	63	-0.0243436	0.00346959	-7.01626	2.28e-12	0.118877	-0.0243436	0.00346959	1.13e-09	37	11	74854138	11	74531786	F			NA	NA								TRUE		11:74853923-74854624	Unclassified_Cell_type_specific	TRUE
cg17327331	-0.0189203	0.0067604	0.00549934	53	446	-0.0471909	0.00652769	7.14e-13	-0.0250308	0.00493299	4.32e-07	63	-0.0288589	0.00411335	-7.01591	2.28e-12	0.0337672	-0.0288589	0.00411335	1.13e-09	37	14	67736448	14	66806201	F			NA	NA	MPP5	NM_022474	5'UTR					TRUE				NA
cg06474661	-0.0109067	0.00663224	0.101232	53	446	-0.0381655	0.00551049	6e-12	-0.0243417	0.00416288	5.97e-09	63	-0.0252074	0.00359392	-7.0139	2.32e-12	0.0358089	-0.0252074	0.00359392	1.15e-09	37	17	48239271	17	45594270	F			NA	NA				chr17:48238772-48239073	S_Shore			TRUE	17:45593566-45594573	17:48238274-48239595	Promoter_Associated	NA
cg15546227	-0.0124514	0.00661781	0.060977	53	446	-0.0314022	0.00549898	1.31e-08	-0.0272676	0.00419897	1.09e-10	63	-0.0252985	0.00360687	-7.01397	2.32e-12	0.170745	-0.0252985	0.00360687	1.15e-09	37	1	61546247	1	61318835	F			NA	NA	NFIA;NFIA	NM_001145511;NM_001145512	Body;TSS1500	chr1:61548753-61549564	N_Shelf			NA				NA
cg15139254	-0.0160582	0.0100834	0.11243	53	446	-0.055095	0.00801787	8.72e-12	-0.0350359	0.00598403	5.71e-09	63	-0.0367306	0.00523984	-7.00987	2.39e-12	0.0450236	-0.0367306	0.00523984	1.18e-09	37	17	72829938	17	70341533	R			NA	NA	TMEM104	NM_017728	Body	chr17:72832055-72832650	N_Shelf			NA				TRUE
cg05386769	-0.0181694	0.00575693	0.00177938	53	446	-0.0373666	0.00589958	3.01e-10	-0.0219931	0.0040073	4.67e-08	63	-0.024285	0.00346493	-7.00881	2.4e-12	0.132807	-0.024285	0.00346493	1.19e-09	37	2	218681558	2	218389803	R			NA	NA	TNS1	NM_022648	Body					TRUE				TRUE
cg16664617	-0.0227459	0.00716895	0.00168337	53	446	-0.0348358	0.0055159	3.38e-10	-0.0205539	0.00383688	9.61e-08	63	-0.0244092	0.0034829	-7.00829	2.41e-12	0.228199	-0.0244092	0.0034829	1.19e-09	37	19	17607007	19	17468007	R			NA	NA	SLC27A1	NM_198580	Body	chr19:17607983-17608406	N_Shore			NA		19:17606918-17607577	Unclassified	NA
cg25947970	-0.0221153	0.00725097	0.00251527	53	446	-0.0505528	0.00663585	4.13e-14	-0.0203218	0.00419209	1.36e-06	63	-0.0268693	0.00383516	-7.00606	2.45e-12	0.00719697	-0.0268693	0.00383516	1.21e-09	37	3	186220484	3	187703178	F	rs1868151		NA	NA								TRUE				NA
cg00911776	-0.0165876	0.00881238	0.0608662	53	446	-0.0644732	0.00824434	8.9e-15	-0.0289485	0.0053748	8.21e-08	63	-0.033856	0.00483261	-7.00573	2.46e-12	0.00283015	-0.033856	0.00483261	1.21e-09	37	7	130682239	7	130332779	R			NA	NA	FLJ43663;FLJ43663	NR_015431;NR_024153	Body;Body					TRUE				NA
cg14293323	-0.0228299	0.00840223	0.00700927	53	446	-0.0497681	0.00693364	1.03e-12	-0.0265472	0.0053098	6.33e-07	63	-0.0319541	0.00456134	-7.00543	2.46e-12	0.0603265	-0.0319541	0.00456134	1.21e-09	37	11	353567	11	343567	F		rs73398586	NA	NA				chr11:355947-356447	N_Shelf		CDMR	NA				TRUE
cg17611046	-0.0168815	0.00580589	0.00394291	53	446	-0.0242176	0.00489579	8.25e-07	-0.0235411	0.00370541	2.7e-10	63	-0.0223218	0.00318642	-7.0053	2.46e-12	0.676923	-0.0223218	0.00318642	1.21e-09	37	6	5672954	6	5617953	F			NA	NA	FARS2	NM_006567	Body					TRUE				TRUE
cg02727423	-0.00546691	0.00730468	0.45486	53	446	-0.0421494	0.00569048	1.97e-13	-0.0230904	0.00385792	2.63e-09	63	-0.0247314	0.00353137	-7.00334	2.5e-12	0.0047045	-0.0247314	0.00353137	1.23e-09	37	14	100258973	14	99328726	F	rs59446534		NA	TRUE	EML1;EML1	NM_004434;NM_001008707	TSS1500;TSS1500	chr14:100259160-100259542	N_Shore			TRUE		14:100258851-100260555	Unclassified	NA
cg19852660	-0.00922788	0.00768231	0.230728	53	446	-0.0413263	0.00572131	7.46e-13	-0.027512	0.00480822	1.24e-08	63	-0.02822	0.00403022	-7.00211	2.52e-12	0.0236638	-0.02822	0.00403022	1.23e-09	37	11	2846681	11	2803257	F			NA	NA	KCNQ1;KCNQ1	NM_000218;NM_181798	Body;Body					NA	11:2803217-2803348			TRUE
cg11703745	-0.0181771	0.00795496	0.0230852	53	446	-0.0333062	0.0062074	9.11e-08	-0.0275469	0.0043167	2.25e-10	63	-0.0273753	0.00390975	-7.0018	2.53e-12	0.4744	-0.0273753	0.00390975	1.24e-09	37	1	205199293	1	203465916	F			NA	NA	TMCC2	NM_014858	Body	chr1:205197632-205197959	S_Shore			NA		1:205198513-205199437	Unclassified_Cell_type_specific	NA
cg00443981	-0.0242269	0.0115999	0.0376815	53	446	-0.0628365	0.00610421	3.46e-24	-0.0144402	0.00434826	0.000916141	63	-0.0286705	0.00409674	-6.99837	2.59e-12	1.36e-06	-0.0286705	0.00409674	1.27e-09	37	17	58499679	17	55854461	F			NA	NA	C17orf64	NM_181707	TSS200	chr17:58498711-58499332	S_Shore			TRUE				NA
cg01659184	-0.0208981	0.00626363	0.000967286	53	446	-0.0517471	0.00650703	3.2e-15	-0.0192459	0.00432705	9.23e-06	63	-0.0263411	0.00376519	-6.99595	2.63e-12	0.00272337	-0.0263411	0.00376519	1.29e-09	37	6	109127593	6	109234286	F			NA	NA								TRUE				NA
cg22660299	-0.0130021	0.00321736	6.93e-05	53	446	-0.0226175	0.00540066	2.95e-05	-0.0102375	0.00158245	1.28e-10	63	-0.0114286	0.00163365	-6.99575	2.64e-12	0.201136	-0.0114286	0.00163365	1.29e-09	37	17	46668715	17	44023714	F			NA	NA	LOC404266;HOXB5;LOC404266;LOC404266;LOC404266	NR_033203;NM_002147;NR_033201;NR_033204;NR_033202	TSS1500;3'UTR;Body;TSS1500;Body	chr17:46669434-46669811	N_Shore		RDMR	NA				NA
cg09291026	-0.000281115	0.00437238	0.948784	53	446	-0.0402173	0.00399657	3.26e-23	-0.0125119	0.00238121	1.67e-07	63	-0.0155906	0.0022287	-6.99539	2.65e-12	6.71e-08	-0.0155906	0.0022287	1.29e-09	37	14	81184965	14	80254718	R			NA	NA	C14orf145	NM_152446	Body					TRUE				NA
cg02988730	-0.0146165	0.00502848	0.00395389	53	446	-0.0375724	0.00559883	2.59e-11	-0.021656	0.00394799	4.75e-08	63	-0.0229239	0.00327716	-6.99506	2.65e-12	0.045633	-0.0229239	0.00327716	1.29e-09	37	1	110167509	1	109969032	R			NA	NA	AMPD2;AMPD2;AMPD2	NM_139156;NM_004037;NM_203404	Body;Body;TSS1500					TRUE		1:110167006-110167563	Promoter_Associated_Cell_type_specific	NA
cg09198200	-0.0150005	0.0063386	0.0186593	53	446	-0.0348194	0.00501959	5.58e-12	-0.0187202	0.00346036	7.2e-08	63	-0.0219475	0.00313756	-6.99509	2.65e-12	0.0640571	-0.0219475	0.00313756	1.29e-09	37	2	208123481	2	207831726	R			NA	NA								TRUE				TRUE
cg07819892	-0.014503	0.00764034	0.0587299	53	446	-0.03295	0.00392023	8.56e-17	-0.0153854	0.00404796	0.000149306	63	-0.0226115	0.00323362	-6.99263	2.7e-12	0.0254939	-0.0226115	0.00323362	1.31e-09	37	19	35715940	19	40407780	F			NA	NA	FAM187B	NM_152481	Body	chr19:35715623-35716120	Island			TRUE	19:40407532-40407952			NA
cg09719269	-0.0304488	0.00946235	0.00144836	53	446	-0.055971	0.00745079	9.11e-14	-0.0237201	0.00514475	4.31e-06	63	-0.0326229	0.00466621	-6.99132	2.72e-12	0.0164677	-0.0326229	0.00466621	1.32e-09	37	12	125033803	12	123599756	R			NA	NA								TRUE	12:123599624-123600303			TRUE
cg20124610	-0.0193949	0.0070336	0.00622113	53	446	-0.0466961	0.00674688	6.21e-12	-0.0244135	0.00458205	1.12e-07	63	-0.0281395	0.00402548	-6.99034	2.74e-12	0.0452066	-0.0281395	0.00402548	1.33e-09	37	13	111357885	13	110155886	R			NA	NA	CARS2	NM_024537	Body	chr13:111358080-111358894	N_Shore			NA		13:111357549-111359120	Promoter_Associated	NA
cg22942576	-0.0167568	0.00565565	0.00331868	53	446	-0.0286111	0.00573443	6.64e-07	-0.020979	0.0033062	2.84e-10	63	-0.0214568	0.00307095	-6.98704	2.81e-12	0.48414	-0.0214568	0.00307095	1.36e-09	37	1	201476775	1	199743398	R			NA	NA	CSRP1;CSRP1	NM_001144773;NM_004078	TSS1500;TSS1500	chr1:201475885-201476516	S_Shore			NA		1:201475179-201477081	Promoter_Associated	NA
cg26364091	-0.00695291	0.00520263	0.182533	53	446	-0.0357999	0.00453806	5.25e-15	-0.0158108	0.00283169	2.74e-08	63	-0.0183509	0.00262645	-6.98696	2.81e-12	0.00151037	-0.0183509	0.00262645	1.36e-09	37	22	41633219	22	39963165	F			NA	NA	CHADL	NM_138481	Body	chr22:41633520-41634842	N_Shore			NA				TRUE
cg05773108	-0.0188072	0.00704191	0.00802573	53	446	-0.0388803	0.00580205	2.76e-11	-0.0209479	0.00386171	6.64e-08	63	-0.0246433	0.00352754	-6.98597	2.83e-12	0.0893361	-0.0246433	0.00352754	1.36e-09	37	16	85520007	16	84077508	F			NA	NA				chr16:85519109-85519357	S_Shore			NA	16:84077447-84077949			NA
cg13303654	-0.0623009	0.0134453	5.59e-06	53	446	-0.0617748	0.0104615	4.21e-09	-0.0403209	0.00892772	6.72e-06	63	-0.0514226	0.00736082	-6.98599	2.83e-12	0.338641	-0.0514226	0.00736082	1.36e-09	37	10	31610754	10	31650760	F			NA	NA	ZEB1;ZEB1;ZEB1;ZEB1;ZEB1	NR_024286;NM_001128128;NM_030751;NR_024287;NR_024285	Body;Body;Body;Body;Body	chr10:31607227-31610094	S_Shore		RDMR	NA				NA
cg16723994	-0.0229995	0.00613765	0.00021846	53	446	-0.0400772	0.00546967	3.53e-13	-0.0169453	0.00386863	1.26e-05	63	-0.0236925	0.00339203	-6.98474	2.85e-12	0.0212874	-0.0236925	0.00339203	1.37e-09	37	17	56401623	17	53756622	F			NA	NA	BZRAP1;BZRAP1	NM_004758;NM_024418	Body;Body	chr17:56401728-56402343	N_Shore			TRUE				TRUE
cg01845041	-0.030857	0.0098562	0.00193452	53	446	-0.0566921	0.00879277	1.46e-10	-0.0366332	0.00704254	2.21e-07	63	-0.0406217	0.00581604	-6.98443	2.86e-12	0.227264	-0.0406217	0.00581604	1.38e-09	37	3	118753005	3	120235695	F			NA	NA	IGSF11;IGSF11	NM_001015887;NM_152538	Body;Body	chr3:118753092-118753961	N_Shore			NA				NA
cg16290275	-0.00776382	0.00593737	0.19211	53	446	-0.024966	0.00438261	1.42e-08	-0.0258201	0.00382691	2.06e-11	63	-0.0220103	0.00315173	-6.98355	2.88e-12	0.0823125	-0.0220103	0.00315173	1.38e-09	37	1	208042910	1	206109533	F			NA	NA				chr1:208041862-208042718	S_Shore			TRUE		1:208042363-208043146	Promoter_Associated	NA
cg14438325	-0.033368	0.0081173	5.23e-05	53	446	-0.0352926	0.00579233	1.35e-09	-0.0212655	0.00434903	1.1e-06	63	-0.0270218	0.00386975	-6.98282	2.89e-12	0.230688	-0.0270218	0.00386975	1.39e-09	37	9	124023910	9	123063731	R			NA	NA								TRUE				NA
cg00876267	-0.0194945	0.00656129	0.00323319	53	446	-0.0315177	0.00584421	7.85e-08	-0.0237014	0.00393153	2.02e-09	63	-0.0246018	0.00352371	-6.98179	2.91e-12	0.517194	-0.0246018	0.00352371	1.4e-09	37	9	139588516	9	138708337	F			NA	NA				chr9:139589028-139589256	N_Shore			TRUE		9:139588484-139588736	Unclassified	NA
cg15677294	-0.0242871	0.00587967	4.82e-05	53	446	-0.0348537	0.00562164	6.99e-10	-0.0176637	0.00356417	7.91e-07	63	-0.0225293	0.00322729	-6.98086	2.93e-12	0.113645	-0.0225293	0.00322729	1.41e-09	37	19	6502938	19	6453938	R			NA	TRUE	TUBB4	NM_006087	TSS1500	chr19:6502090-6502411	S_Shore			NA				TRUE
cg15514896	-0.0272183	0.00758231	0.000392841	53	446	-0.0325381	0.00701879	3.81e-06	-0.0292787	0.00479607	1.27e-09	63	-0.0295602	0.00423546	-6.97921	2.97e-12	0.914243	-0.0295602	0.00423546	1.42e-09	37	1	229074115	1	227140738	F			NA	NA								TRUE		1:229074017-229074646	Unclassified_Cell_type_specific	NA
cg04231636	-0.0195582	0.00760031	0.0106046	53	446	-0.0383844	0.00586679	7.85e-11	-0.0244922	0.00452789	7.23e-08	63	-0.027396	0.00392642	-6.97735	3.01e-12	0.203098	-0.027396	0.00392642	1.44e-09	37	6	18186411	6	18294390	F			NA	NA	KDM1B	NM_153042	Body					TRUE				NA
cg12816198	-0.0149372	0.00980915	0.12898	53	446	-0.0652756	0.00910603	1.1e-12	-0.0640319	0.010373	8.36e-10	63	-0.047802	0.00685218	-6.97618	3.03e-12	0.00270709	-0.047802	0.00685218	1.45e-09	37	7	128577593	7	128364829	R			NA	NA	IRF5;IRF5;IRF5;IRF5;IRF5;IRF5	NM_001098630;NM_032643;NM_001098629;NM_001098628;NM_001098631;NM_002200	TSS1500;TSS1500;TSS1500;TSS1500;TSS1500;TSS1500	chr7:128577818-128578756	N_Shore			NA	7:128364660-128366218	7:128577494-128579368	Promoter_Associated	NA
cg18675610	-0.0173138	0.0113977	0.129912	53	446	-0.0706113	0.00944636	1.2e-13	-0.0473953	0.00869742	5.79e-08	63	-0.0473333	0.00678592	-6.97523	3.05e-12	0.0138952	-0.0473333	0.00678592	1.46e-09	37	10	32216311	10	32256317	R			NA	NA	ARHGAP12	NM_018287	5'UTR	chr10:32216901-32217102	N_Shore			NA	10:32256289-32256423			NA
cg00351047	-0.00927619	0.00559645	0.0985724	53	446	-0.0359185	0.00502849	1.32e-12	-0.0205615	0.0035714	1.01e-08	63	-0.0217512	0.00312007	-6.9714	3.14e-12	0.0149346	-0.0217512	0.00312007	1.5e-09	37	19	15234963	19	15095963	R			NA	NA	ILVBL	NM_006844	Body	chr19:15235912-15236631	N_Shore			NA		19:15234832-15235036	Gene_Associated_Cell_type_specific	NA
cg05955675	-0.0322872	0.0163315	0.0490561	53	446	-0.118918	0.0134578	2.3e-18	-0.0443213	0.0102803	1.72e-05	63	-0.0616432	0.00884412	-6.96996	3.17e-12	0.000452283	-0.0616432	0.00884412	1.51e-09	37	16	85206653	16	83764154	R			NA	NA				chr16:85204598-85205031	S_Shore		RDMR	NA				NA
cg09168222	-0.0213651	0.00653186	0.00121085	53	446	-0.034276	0.00573779	2.79e-09	-0.0236803	0.00437113	6.91e-08	63	-0.025885	0.00371413	-6.96934	3.18e-12	0.400846	-0.025885	0.00371413	1.51e-09	37	4	89299733	4	89518757	R			NA	NA	HERC6;HERC6	NM_017912;NM_001165136	TSS200;TSS200	chr4:89299990-89300429	N_Shore			NA				NA
cg00350448	-0.00762766	0.00411982	0.0651923	53	446	-0.0292887	0.00407531	9.67e-13	-0.0146368	0.0025269	8.24e-09	63	-0.0159734	0.00229245	-6.96784	3.22e-12	0.00819719	-0.0159734	0.00229245	1.53e-09	37	11	72433866	11	72111514	F			NA	NA	ARAP1;ARAP1;ARAP1	NM_001040118;NM_001135190;NM_015242	Body;TSS1500;TSS1500	chr11:72437676-72438005	N_Shelf			NA		11:72432591-72434003	Promoter_Associated	NA
cg24146100	-0.032966	0.0116155	0.00488154	53	446	-0.0730912	0.00869868	8.74e-17	-0.0298609	0.00841992	0.000400991	63	-0.045542	0.00653917	-6.96448	3.3e-12	0.00882428	-0.045542	0.00653917	1.56e-09	37	13	99737448	13	98535449	R			NA	NA	DOCK9;DOCK9	NM_015296;NM_001130049	Body;Body	chr13:99738331-99740225	N_Shore		RDMR	NA				NA
cg04334651	-0.0137494	0.0069634	0.0493375	53	446	-0.0347954	0.00542208	1.77e-10	-0.0200151	0.00338227	3.94e-09	63	-0.0222488	0.00319552	-6.96248	3.34e-12	0.098472	-0.0222488	0.00319552	1.59e-09	37	16	4366968	16	4306969	F			NA	NA				chr16:4366358-4366982	Island			NA				NA
cg07338715	-0.0143909	0.00780105	0.0661674	53	446	-0.0373995	0.00534439	3.65e-12	-0.0216038	0.00397982	6.5e-08	63	-0.0248903	0.00357575	-6.96086	3.38e-12	0.0776119	-0.0248903	0.00357575	1.6e-09	37	2	109649281	2	109015713	R			NA	NA				chr2:109647955-109648230	S_Shore		RDMR	NA				NA
cg11721491	-0.0271169	0.0063398	2.63e-05	53	446	-0.0335615	0.00584132	1.07e-08	-0.0207085	0.00417878	7.92e-07	63	-0.025188	0.00361848	-6.96095	3.38e-12	0.341282	-0.025188	0.00361848	1.6e-09	37	1	32413203	1	32185790	F			NA	NA				chr1:32410188-32410630	S_Shelf			NA				NA
cg13856810	-0.021612	0.00658261	0.0011612	53	446	-0.0397884	0.00759883	1.83e-07	-0.0270817	0.00447443	1.75e-09	63	-0.0278382	0.0039996	-6.96024	3.4e-12	0.33944	-0.0278382	0.0039996	1.61e-09	37	1	861886	1	851749	R			NA	NA	SAMD11	NM_152486	Body	chr1:858970-861632	S_Shore			NA				NA
cg05609445	-0.00742164	0.00570038	0.194037	53	446	-0.0277533	0.00443113	4.7e-10	-0.0136084	0.00211218	1.52e-10	63	-0.0150597	0.00216442	-6.95785	3.46e-12	0.0364291	-0.0150597	0.00216442	1.63e-09	37	11	19203825	11	19160401	R			NA	NA	CSRP3;CSRP3	NM_001127656;NM_003476	3'UTR;3'UTR					NA				NA
cg03431738	-0.0165531	0.00714976	0.0213492	53	446	-0.0289749	0.00491606	4.49e-09	-0.0205357	0.00347196	4.01e-09	63	-0.0221615	0.00318604	-6.95583	3.5e-12	0.41388	-0.0221615	0.00318604	1.65e-09	37	21	40031295	21	38953165	F	rs34638227		NA	NA	ERG;ERG	NM_001136154;NM_004449	5'UTR;5'UTR	chr21:40032243-40033665	N_Shore			NA				NA
cg13348944	-0.0164571	0.00829728	0.0483286	53	446	-0.0598127	0.00666144	6.71e-19	-0.0198497	0.00452598	1.23e-05	63	-0.0286454	0.00411851	-6.95529	3.52e-12	0.000147169	-0.0286454	0.00411851	1.66e-09	37	11	118047121	11	117552331	F			NA	TRUE	SCN2B	NM_004588	1stExon					NA				NA
cg06768361	-0.0177097	0.00725209	0.015245	53	446	-0.0271408	0.00413444	6.8e-11	-0.0127315	0.00220942	9.82e-09	63	-0.0157062	0.00225827	-6.95495	3.53e-12	0.0485839	-0.0157062	0.00225827	1.66e-09	37	12	117480333	12	115964716	F	rs11323729		NA	NA	TESC;TESC;TESC	NR_031766;NM_017899;NM_001168325	Body;Body;Body	chr12:117484305-117484627	N_Shelf			NA				TRUE
cg14038878	-0.0210351	0.00746318	0.00518026	53	446	-0.0329664	0.00495957	3.95e-11	-0.0186325	0.00359377	2.42e-07	63	-0.0228021	0.00327938	-6.95319	3.57e-12	0.166715	-0.0228021	0.00327938	1.68e-09	37	9	86431343	9	85621163	R			NA	NA	GKAP1;GKAP1	NM_025211;NM_001135953	5'UTR;5'UTR	chr9:86431954-86433094	N_Shore			NA				NA
cg15393702	-0.0444693	0.0106589	4.07e-05	53	446	-0.0453385	0.00914835	7.87e-07	-0.0430875	0.00792966	6.31e-08	63	-0.0440917	0.00634173	-6.95263	3.59e-12	0.988181	-0.0440917	0.00634173	1.68e-09	37	18	21243529	18	19497527	F			NA	NA	ANKRD29	NM_173505	TSS1500	chr18:21242366-21242805	S_Shore		DMR	NA		18:21241676-21243539	Unclassified	TRUE
cg02324920	-0.0136692	0.00736154	0.0644196	53	446	-0.0405066	0.00547258	2.05e-13	-0.0194776	0.00365794	1.14e-07	63	-0.0235778	0.00339145	-6.95212	3.6e-12	0.0179946	-0.0235778	0.00339145	1.69e-09	37	10	105253152	10	105243142	R			NA	TRUE	NEURL	NM_004210	TSS1500	chr10:105253191-105254428	N_Shore			NA		10:105253057-105254512	Unclassified	TRUE
cg23336905	-0.00706686	0.00503944	0.161967	53	446	-0.0236065	0.00465439	4.34e-07	-0.0180879	0.00258186	3.52e-12	63	-0.0171974	0.00247434	-6.9503	3.65e-12	0.131341	-0.0171974	0.00247434	1.71e-09	37	5	35803436	5	35839193	R			NA	NA	SPEF2	NM_024867	Body					TRUE		5:35803311-35803465	Unclassified_Cell_type_specific	NA
cg13279476	-0.0113239	0.00729381	0.121702	53	446	-0.0540488	0.00652887	2.4e-16	-0.0242768	0.00479937	4.68e-07	63	-0.0287022	0.00413035	-6.9491	3.68e-12	0.00100274	-0.0287022	0.00413035	1.72e-09	37	3	15372965	3	15347969	F	rs78984649		NA	NA	SH3BP5;SH3BP5	NM_004844;NM_001018009	Body;5'UTR	chr3:15373314-15374209	N_Shore			NA		3:15372866-15374668	Promoter_Associated_Cell_type_specific	NA
cg20430909	-0.0134502	0.00605909	0.0272573	53	446	-0.0258954	0.00441241	5.21e-09	-0.0189034	0.00315759	2.6e-09	63	-0.0198603	0.00285805	-6.94889	3.68e-12	0.369231	-0.0198603	0.00285805	1.72e-09	37	4	158917335	4	159136785	F			NA	NA								TRUE				NA
cg04724477	-0.025036	0.00652858	0.000156324	53	446	-0.0363	0.00552716	6.67e-11	-0.0200783	0.00439108	5.17e-06	63	-0.0256051	0.00368566	-6.94721	3.73e-12	0.179063	-0.0256051	0.00368566	1.74e-09	37	8	124780013	8	124849194	F			NA	NA	FAM91A1	NM_144963	TSS1500	chr8:124780286-124781265	N_Shore			NA		8:124779913-124781644	Promoter_Associated	NA
cg06440373	-0.0202109	0.00633597	0.00159063	53	446	-0.028074	0.00493365	1.48e-08	-0.019376	0.00344762	2.22e-08	63	-0.0216484	0.00311746	-6.94424	3.81e-12	0.4994	-0.0216484	0.00311746	1.78e-09	37	5	176085644	5	176018250	F			NA	NA	TSPAN17;TSPAN17;TSPAN17	NM_001006616;NM_130465;NM_012171	3'UTR;3'UTR;3'UTR					TRUE		5:176084534-176085866	Unclassified	NA
cg16624069	-0.0261399	0.0101895	0.010845	53	446	-0.0544593	0.00689035	4.68e-15	-0.0242323	0.00563677	1.81e-05	63	-0.033795	0.00486761	-6.94284	3.84e-12	0.0185163	-0.033795	0.00486761	1.79e-09	37	13	99630210	13	98428211	R			NA	NA	DOCK9;DOCK9;DOCK9;DOCK9;DOCK9;DOCK9	NM_015296;NM_001130050;NM_001130050;NM_001130049;NM_001130048;NM_001130048	Body;5'UTR;1stExon;Body;5'UTR;1stExon					TRUE		13:99630180-99630217	Unclassified_Cell_type_specific	TRUE
cg14603886	-0.0312944	0.00910017	0.000676088	53	446	-0.043765	0.00947711	4.15e-06	-0.0410733	0.00662282	6.99e-10	63	-0.0390557	0.00562652	-6.94136	3.88e-12	0.696259	-0.0390557	0.00562652	1.81e-09	37	17	62206650	17	59560382	F			NA	NA	ERN1	NM_001433	Body	chr17:62206971-62208050	N_Shore			NA				NA
cg13984060	-0.0118697	0.00749093	0.114236	53	446	-0.0463714	0.00552782	9.79e-17	-0.0180952	0.00372667	1.31e-06	63	-0.0239296	0.00344755	-6.94106	3.89e-12	0.00107095	-0.0239296	0.00344755	1.81e-09	37	8	145018816	8	145090804	R			NA	NA	PLEC1;PLEC1;PLEC1;PLEC1;PLEC1;PLEC1	NM_000445;NM_201378;NM_201381;NM_201379;NM_201382;NM_201380	Body;Body;1stExon;Body;TSS1500;Body	chr8:145018815-145019214	Island			TRUE		8:145018797-145018936	Unclassified_Cell_type_specific	NA
cg05385331	-0.00899205	0.00730032	0.219116	53	446	-0.0443117	0.00641812	6.98e-12	-0.0261236	0.00429132	1.41e-09	63	-0.0268331	0.00386605	-6.94071	3.9e-12	0.012739	-0.0268331	0.00386605	1.81e-09	37	1	41958055	1	41730642	F	rs10218591		NA	NA				chr1:41961850-41962316	N_Shelf			NA		1:41957450-41958708	Unclassified	NA
cg04018738	-0.0499576	0.010071	1.24e-06	53	446	-0.0493005	0.00798466	8.19e-10	-0.0302757	0.00806346	0.000179375	63	-0.0418368	0.0060282	-6.94017	3.92e-12	0.291825	-0.0418368	0.0060282	1.82e-09	37	6	31760616	6	31868595	F	rs35196751		NA	NA	VARS	NM_006295	Body	chr6:31763240-31763905	N_Shelf			NA				NA
cg22607339	-0.0132493	0.00689937	0.0558609	53	446	-0.0425667	0.0061805	7.83e-12	-0.0280192	0.00494308	1.69e-08	63	-0.0283186	0.00408113	-6.93891	3.95e-12	0.0371991	-0.0283186	0.00408113	1.83e-09	37	1	43803159	1	43575746	F			NA	TRUE	MPL	NM_005373	TSS1500					NA				NA
cg07234388	-0.0157452	0.00771059	0.0421177	53	446	-0.0370544	0.00595348	6.01e-10	-0.0242817	0.00412056	4.56e-09	63	-0.0259844	0.00374591	-6.93674	4.01e-12	0.176282	-0.0259844	0.00374591	1.86e-09	37	1	156261841	1	154528465	F			NA	NA	TMEM79;TMEM79	NR_026678;NM_032323	Body;3'UTR	chr1:156261199-156261425	S_Shore		RDMR	NA				TRUE
cg06483432	-0.0554671	0.0119752	5.63e-06	53	446	-0.0823245	0.0110463	1.41e-13	-0.0298761	0.00882438	0.000726241	63	-0.0501963	0.0072371	-6.93597	4.03e-12	0.0104025	-0.0501963	0.0072371	1.87e-09	37	4	55523233	4	55217990	R			NA	NA	KIT;KIT	NM_000222;NM_001093772	TSS1500;TSS1500	chr4:55523409-55525297	N_Shore			NA				NA
cg04117801	-0.00695499	0.00745308	0.351563	53	446	-0.0249002	0.00316087	5.72e-15	-0.0110363	0.00216838	3.98e-07	63	-0.014571	0.00210107	-6.93503	4.06e-12	0.0101142	-0.014571	0.00210107	1.88e-09	37	17	46651867	17	44006866	R			NA	NA	HOXB3	NM_002146	TSS200	chr17:46654053-46654369	N_Shelf			NA				NA
cg04833379	-0.00993416	0.00455331	0.0299877	53	446	-0.0372834	0.00402406	5.38e-20	-0.0113555	0.00272914	3.33e-05	63	-0.01693	0.00244145	-6.9344	4.08e-12	3.83e-05	-0.01693	0.00244145	1.88e-09	37	16	79452063	16	78009564	R			NA	NA								TRUE	16:78009539-78009585			NA
cg02875787	-0.0153239	0.00467792	0.00119089	53	446	-0.0208929	0.00377554	3.6e-08	-0.0144434	0.00254697	1.67e-08	63	-0.0160921	0.00232227	-6.92948	4.22e-12	0.51896	-0.0160921	0.00232227	1.95e-09	37	10	71562858	10	71232864	F			NA	NA	COL13A1;COL13A1;COL13A1;COL13A1;COL13A1;COL13A1;COL13A1;COL13A1;COL13A1;COL13A1;COL13A1;COL13A1;COL13A1;COL13A1;COL13A1;COL13A1;COL13A1;COL13A1;COL13A1;COL13A1	NM_080798;NM_080809;NM_080800;NM_080811;NM_080810;NM_080799;NM_080813;NM_005203;NM_080815;NM_080807;NM_080801;NM_080808;NM_080814;NM_080802;NM_080812;NM_080805;NM_080806;NM_080804;NM_080803;NM_001130103	Body;Body;Body;Body;Body;Body;Body;Body;Body;Body;Body;Body;Body;Body;Body;Body;Body;Body;Body;Body	chr10:71561302-71562876	Island		DMR	NA	10:71232177-71232865			NA
cg03840467	-0.0140595	0.00866019	0.105652	53	446	-0.0295859	0.00366712	1.29e-15	-0.0150998	0.00371955	5.14e-05	63	-0.0212027	0.00306037	-6.92815	4.26e-12	0.0604352	-0.0212027	0.00306037	1.97e-09	37	17	75278162	17	72789757	F			NA	NA	2024-09-09	NM_001113491	Body	chr17:75277317-75278172	Island			NA	17:72788329-72789846			NA
cg07253125	-0.0274382	0.0100167	0.00656626	53	446	-0.0438642	0.00819232	9.69e-08	-0.0380344	0.00628707	1.78e-09	63	-0.0374462	0.00540528	-6.92771	4.28e-12	0.583527	-0.0374462	0.00540528	1.97e-09	37	17	1163846	17	1110596	R		rs78258959	NA	NA				chr17:1163341-1163773	S_Shore			NA		17:1163258-1163932	Unclassified_Cell_type_specific	NA
cg01266287	-0.0113339	0.00574254	0.0494334	53	446	-0.031127	0.00487759	2.22e-10	-0.0218617	0.00371918	4.98e-09	63	-0.0220341	0.00318218	-6.92423	4.38e-12	0.102815	-0.0220341	0.00318218	2.02e-09	37	16	66959833	16	65517334	F			NA	NA	RRAD;RRAD	NM_004165;NM_001128850	TSS1500;TSS1500	chr16:66958733-66959655	S_Shore			NA		16:66958594-66959989	Unclassified	TRUE
cg19641804	-0.0206232	0.00600699	0.000689806	53	446	-0.0374915	0.00588133	2.32e-10	-0.0211884	0.00417067	4.18e-07	63	-0.0247461	0.00357459	-6.92277	4.43e-12	0.154702	-0.0247461	0.00357459	2.03e-09	37	12	54653065	12	52939332	F			NA	NA	CBX5;CBX5;CBX5;CBX5	NM_001127322;NM_001127321;NM_001127322;NM_012117	1stExon;5'UTR;5'UTR;5'UTR					TRUE				TRUE
cg08449164	-0.0133865	0.00486639	0.00634547	53	446	-0.0506643	0.00530306	3.92e-21	-0.0117737	0.0026116	6.98e-06	63	-0.0175053	0.00252883	-6.92231	4.44e-12	8.51e-07	-0.0175053	0.00252883	2.04e-09	37	2	54784402	2	54637906	F			NA	NA	SPTBN1;SPTBN1	NM_178313;NM_003128	TSS1500;Body	chr2:54785026-54785969	N_Shore			NA		2:54784133-54784466	Unclassified_Cell_type_specific	NA
cg12453228	-0.024306	0.009791	0.013653	53	446	-0.0559877	0.00750397	1.33e-13	-0.0260595	0.00536422	1.29e-06	63	-0.0333365	0.0048176	-6.91974	4.52e-12	0.023458	-0.0333365	0.0048176	2.07e-09	37	6	41338345	6	41446323	R			NA	NA				chr6:41339236-41340027	N_Shore		RDMR	NA				NA
cg07207652	-0.0190156	0.00769198	0.0140451	53	446	-0.0489864	0.00661859	2.06e-13	-0.0231276	0.00463324	6.6e-07	63	-0.0284335	0.00411051	-6.91727	4.6e-12	0.0192275	-0.0284335	0.00411051	2.11e-09	37	17	45798257	17	43153256	R			NA	NA								TRUE	17:43153243-43153741	17:45798177-45799082	Unclassified_Cell_type_specific	NA
cg20276630	-0.0321089	0.00972392	0.00108871	53	446	-0.0545592	0.00724283	7.81e-14	-0.0235447	0.00554115	2.26e-05	63	-0.0335851	0.00485526	-6.91726	4.6e-12	0.0232953	-0.0335851	0.00485526	2.11e-09	37	10	97055439	10	97045429	R			NA	NA				chr10:97055128-97055448	Island		DMR	NA	10:97045119-97045438			NA
cg19715094	-0.0230857	0.00764674	0.00277758	53	446	-0.0365638	0.00764832	1.89e-06	-0.0305924	0.0048531	3.69e-10	63	-0.0300886	0.00435006	-6.91681	4.62e-12	0.597191	-0.0300886	0.00435006	2.11e-09	37	11	118402540	11	117907750	F			NA	NA	TMEM25;TMEM25;TMEM25;TMEM25;TMEM25;TMEM25	NM_001144037;NM_001144036;NM_032780;NM_001144038;NM_001144034;NM_001144035	Body;Body;Body;Body;Body;Body	chr11:118401235-118402069	S_Shore		CDMR	NA				NA
cg13463639	-0.0249794	0.0077734	0.00147009	53	446	-0.0395572	0.00576907	9.65e-12	-0.0184567	0.00369666	6.56e-07	63	-0.0240876	0.00348265	-6.91645	4.63e-12	0.0476581	-0.0240876	0.00348265	2.11e-09	37	11	417907	11	407907	F			NA	NA	SIGIRR;SIGIRR	NM_001135053;NM_021805	TSS1500;TSS1500	chr11:416419-417650	S_Shore			NA				NA
cg00753287	-0.015353	0.005927	0.0101066	53	446	-0.0378995	0.0044707	4.72e-17	-0.0138134	0.00343862	6.15e-05	63	-0.0207412	0.00299908	-6.91586	4.65e-12	0.00190314	-0.0207412	0.00299908	2.12e-09	37	10	126749347	10	126739337	F			NA	NA	CTBP2;CTBP2	NM_001083914;NM_001329	5'UTR;5'UTR					NA	10:126739217-126739434			NA
cg09523691	-0.0304704	0.00920276	0.00105579	53	446	-0.0310561	0.0060411	3.03e-07	-0.0305314	0.00528156	8.82e-09	63	-0.0306955	0.00443902	-6.91491	4.68e-12	0.998354	-0.0306955	0.00443902	2.13e-09	37	5	115178810	5	115206709	F			NA	TRUE	ATG12;AP3S1	NM_004707;NM_001284	TSS1500;Body	chr5:115177234-115178256	S_Shore			NA				NA
cg20674521	-0.0169469	0.00459271	0.000271069	53	446	-0.0236341	0.00403527	5.59e-09	-0.0136438	0.00257879	1.38e-07	63	-0.0163632	0.00236664	-6.91414	4.71e-12	0.246365	-0.0163632	0.00236664	2.14e-09	37	22	38850521	22	37180467	F			NA	TRUE	KCNJ4	NM_152868	5'UTR	chr22:38850766-38851285	N_Shore			NA				NA
cg03509898	-0.0158507	0.00537614	0.00347343	53	446	-0.0310218	0.00462984	2.77e-11	-0.0171132	0.00336025	3.92e-07	63	-0.0202787	0.00293317	-6.91357	4.73e-12	0.110053	-0.0202787	0.00293317	2.15e-09	37	14	104190750	14	103260503	R			NA	NA	ZFYVE21	NM_024071	Body	chr14:104193901-104194627	N_Shelf			TRUE	14:103260376-103260683	14:104190262-104191015	Unclassified_Cell_type_specific	TRUE
cg00274203	-0.00289926	0.00502483	0.564428	53	446	-0.0398199	0.00497032	2.02e-15	-0.0213149	0.00354275	2.18e-09	63	-0.0208817	0.00302132	-6.91144	4.8e-12	0.00013434	-0.0208817	0.00302132	2.18e-09	37	12	56661537	12	54947804	R			NA	NA	COQ10A;COQ10A	NM_001099337;NM_144576	Body;Body	chr12:56660442-56661131	S_Shore			NA	12:54946738-54947805			NA
cg26927807	-0.0248005	0.00638268	0.000128387	53	446	-0.0370667	0.00496422	1.27e-13	-0.0145582	0.00356613	4.66e-05	63	-0.022034	0.00318806	-6.91142	4.8e-12	0.0116074	-0.022034	0.00318806	2.18e-09	37	19	2016532	19	1967532	F			NA	TRUE	BTBD2	NM_017797	TSS1500					NA				NA
cg19233663	-0.0146139	0.00532587	0.00647581	53	446	-0.0306529	0.00459735	3.45e-11	-0.0169023	0.00320933	1.57e-07	63	-0.0196883	0.0028489	-6.91084	4.82e-12	0.0971171	-0.0196883	0.0028489	2.18e-09	37	15	68156340	15	65943394	R			NA	NA				chr15:68155872-68156125	S_Shore			TRUE	15:65942772-65943395	15:68155181-68156660	Unclassified	NA
cg08468082	-0.0129105	0.00534861	0.0164505	53	446	-0.0379844	0.00524805	6.72e-13	-0.0189441	0.00361226	1.76e-07	63	-0.0216778	0.00313766	-6.90893	4.88e-12	0.0165225	-0.0216778	0.00313766	2.21e-09	37	1	15334845	1	15207432	R			NA	NA	KIAA1026;KIAA1026;KIAA1026;KIAA1026;KIAA1026	NM_001017999;NM_201628;NM_001018001;NM_015209;NM_001018000	Body;Body;Body;Body;Body					TRUE				NA
cg24879143	-0.0052872	0.002882	0.0676672	53	446	-0.0061477	0.000929836	4.99e-11	-0.00548246	0.00107334	3.62e-07	63	-0.00580438	0.000840247	-6.90794	4.92e-12	0.918231	-0.00580438	0.000840247	2.22e-09	37	1	145585484	1	144296841	F			NA	NA	PIAS3	NM_006099	Body	chr1:145589135-145589535	N_Shelf			NA		1:145585345-145585645	Unclassified_Cell_type_specific	NA
cg18809126	-0.00972259	0.00433847	0.025835	53	446	-0.0237899	0.00454836	1.89e-07	-0.0205728	0.00310864	4.86e-11	63	-0.0184042	0.00266448	-6.90721	4.94e-12	0.135686	-0.0184042	0.00266448	2.23e-09	37	3	11623526	3	11598526	F			TRUE	NA	VGLL4;VGLL4;VGLL4	NM_014667;NM_001128220;NM_001128219	Body;Body;Body					TRUE				NA
cg25305703	-0.0257172	0.0108497	0.0184734	53	446	-0.0786787	0.0100023	6.26e-15	-0.0394397	0.008565	4.43e-06	63	-0.0467571	0.00676934	-6.90719	4.94e-12	0.00913466	-0.0467571	0.00676934	2.23e-09	37	8	128378218	8	128447400	F			NA	NA								TRUE				NA
cg20193802	-0.00798149	0.00711678	0.263067	53	446	-0.0450788	0.00546365	3e-16	-0.022278	0.00451623	8.89e-07	63	-0.0262015	0.00379415	-6.90577	4.99e-12	0.00200129	-0.0262015	0.00379415	2.25e-09	37	22	19709696	22	18089696	R			NA	NA	SEPT5;GP1BB	NM_002688;NM_000407	Body;TSS1500	chr22:19709081-19712106	Island			NA	22:18089168-18092190			NA
cg21524899	-0.00648479	0.00586791	0.270084	53	446	-0.0338692	0.00551344	9.94e-10	-0.0204586	0.00309994	5.48e-11	63	-0.0203591	0.0029483	-6.90536	5.01e-12	0.0226537	-0.0203591	0.0029483	2.26e-09	37	1	225662606	1	223729229	R			NA	NA				chr1:225662765-225663041	N_Shore			NA		1:225662106-225663418	Unclassified	NA
cg00156995	-0.0232957	0.00897565	0.00996209	53	446	-0.0574088	0.0073656	1.09e-14	-0.0221444	0.0045974	1.59e-06	63	-0.0297334	0.0043078	-6.90222	5.12e-12	0.00413019	-0.0297334	0.0043078	2.3e-09	37	13	41055588	13	39953588	F			NA	NA	LOC646982;LOC646982;LOC646982	NR_024505;NR_024507;NR_024506	TSS1500;TSS1500;TSS1500					NA				NA
cg02623114	-0.0116809	0.00533088	0.0292903	53	446	-0.0312059	0.00531007	4.97e-09	-0.0168017	0.00269054	5.35e-10	63	-0.018097	0.00262307	-6.89919	5.23e-12	0.0856542	-0.018097	0.00262307	2.35e-09	37	8	145015122	8	145087110	R			NA	NA	PLEC1;PLEC1;PLEC1;PLEC1;PLEC1;PLEC1;PLEC1;PLEC1	NM_201378;NM_201382;NM_201381;NM_000445;NM_201384;NM_201380;NM_201383;NM_201379	Body;Body;Body;Body;TSS1500;Body;Body;Body	chr8:145016417-145016916	N_Shore			TRUE		8:145014934-145015432	Promoter_Associated	NA
cg19361800	-0.0108586	0.00630926	0.0863808	53	446	-0.0350738	0.00497024	2.42e-12	-0.0207036	0.00379084	5.42e-08	63	-0.0227101	0.00329262	-6.89726	5.3e-12	0.0396859	-0.0227101	0.00329262	2.38e-09	37	2	208014177	2	207722422	F			NA	NA	KLF7	NM_003709	Body					TRUE				NA
cg08005460	-0.0178379	0.00795527	0.0257528	53	446	-0.048029	0.00604264	3.3e-15	-0.0192379	0.00405094	2.22e-06	63	-0.0257909	0.00373939	-6.8971	5.31e-12	0.00432587	-0.0257909	0.00373939	2.38e-09	37	17	38473382	17	35726908	R			NA	NA	RARA;RARA;RARA	NM_001145302;NM_000964;NM_001145301	TSS1500;5'UTR;TSS1500	chr17:38474197-38474980	N_Shore			TRUE		17:38472852-38476047	Promoter_Associated	NA
cg20638525	-0.0254773	0.00700904	0.000332658	53	446	-0.042949	0.00568064	6.35e-14	-0.0174195	0.00434043	6.25e-05	63	-0.0258357	0.00374616	-6.8966	5.33e-12	0.0160027	-0.0258357	0.00374616	2.39e-09	37	11	45043197	11	44999773	F			NA	NA								TRUE				NA
cg14621323	-0.0324417	0.0122213	0.00841174	53	446	-0.0553348	0.0065112	3.97e-17	-0.0190535	0.00479216	7.3e-05	63	-0.0307199	0.00445557	-6.89473	5.4e-12	0.00147504	-0.0307199	0.00445557	2.42e-09	37	5	176827161	5	176759767	R			NA	NA	PFN3;PFN3	NM_001029886;NM_001029886	1stExon;3'UTR	chr5:176827081-176827754	Island			NA	5:176759712-176760347			NA
cg02351713	-0.0172176	0.0102164	0.0930848	53	446	-0.0481164	0.00755448	2.41e-10	-0.0346149	0.00591663	5.86e-09	63	-0.0353877	0.00513588	-6.89028	5.57e-12	0.13842	-0.0353877	0.00513588	2.49e-09	37	6	73329475	6	73386196	R			NA	NA				chr6:73330942-73333109	N_Shore			NA				NA
cg25684105	-0.0241376	0.00722138	0.000947155	53	446	-0.0496266	0.00748514	4.42e-11	-0.032065	0.00663566	1.47e-06	63	-0.0342008	0.00496384	-6.89	5.58e-12	0.133182	-0.0342008	0.00496384	2.49e-09	37	12	104613662	12	103137792	F			NA	NA	TXNRD1	NM_001093771	Body	chr12:104609397-104610172	S_Shelf			NA		12:104613505-104614107	Unclassified_Cell_type_specific	TRUE
cg17852932	-0.017151	0.00613353	0.00553955	53	446	-0.0404436	0.00523324	1.8e-14	-0.016159	0.00348669	3.85e-06	63	-0.0217908	0.00316372	-6.88771	5.67e-12	0.00651242	-0.0217908	0.00316372	2.53e-09	37	5	131596064	5	131623963	R	rs75144844		NA	NA	PDLIM4;PDLIM4	NM_003687;NM_001131027	Body;Body	chr5:131593039-131593813	S_Shelf			TRUE				NA
cg09581649	-0.0107962	0.00552307	0.0516405	53	446	-0.039816	0.00514347	1.63e-14	-0.0162092	0.00306205	1.35e-07	63	-0.0196729	0.00285701	-6.88584	5.74e-12	0.00232369	-0.0196729	0.00285701	2.56e-09	37	16	4572735	16	4512736	F			NA	NA	C16orf5	NM_013399	5'UTR					TRUE				NA
cg12145394	-0.0173521	0.00726838	0.0176563	53	446	-0.0373517	0.00584623	2.12e-10	-0.0268409	0.0049031	5.05e-08	63	-0.0278883	0.00405005	-6.88592	5.74e-12	0.211965	-0.0278883	0.00405005	2.56e-09	37	5	177573275	5	177505881	R		rs35216626	NA	NA	RMND5B	NM_022762	Body					NA		5:177572945-177573388	Gene_Associated	TRUE
cg23635560	-0.00829346	0.00633357	0.191492	53	446	-0.0348192	0.00536513	1.11e-10	-0.0215383	0.00350136	9.54e-10	63	-0.0220897	0.00320787	-6.8861	5.73e-12	0.0338177	-0.0220897	0.00320787	2.56e-09	37	2	27473369	2	27326873	F			NA	NA								TRUE		2:27472852-27473970	Unclassified	TRUE
cg06439889	-0.00829491	0.0055058	0.133084	53	446	-0.0418439	0.00477515	4.31e-18	-0.017058	0.00375007	5.78e-06	63	-0.0216797	0.00314855	-6.88562	5.75e-12	0.000311847	-0.0216797	0.00314855	2.56e-09	37	6	72077399	6	72134120	R			TRUE	NA								TRUE				NA
cg19758448	-0.038004	0.0123253	0.00225762	53	446	-0.0728953	0.0117536	6.9e-10	-0.0468471	0.00882186	1.24e-07	63	-0.0509733	0.00740452	-6.88407	5.82e-12	0.216271	-0.0509733	0.00740452	2.58e-09	37	17	37828296	17	35081822	F			NA	NA	PGAP3	NM_033419	3'UTR	chr17:37823693-37824989	S_Shelf			NA		17:37828027-37829276	Unclassified	TRUE
cg21901395	-0.0344367	0.0080006	2.34e-05	53	446	-0.0375223	0.0066411	1.86e-08	-0.0233097	0.00475151	1.02e-06	63	-0.028945	0.00420489	-6.88365	5.83e-12	0.307173	-0.028945	0.00420489	2.59e-09	37	17	46604235	17	43959234	R			NA	NA				chr17:46604362-46604881	N_Shore		RDMR	NA				NA
cg19542445	-0.0178737	0.00752748	0.0182711	53	446	-0.0387423	0.00609405	2.59e-10	-0.0238476	0.00427753	2.87e-08	63	-0.0263895	0.00383457	-6.882	5.9e-12	0.159959	-0.0263895	0.00383457	2.62e-09	37	12	2596220	12	2466481	R			NA	NA	CACNA1C;CACNA1C;CACNA1C;CACNA1C;CACNA1C;CACNA1C;CACNA1C;CACNA1C;CACNA1C;CACNA1C;CACNA1C;CACNA1C;CACNA1C;CACNA1C;CACNA1C;CACNA1C;CACNA1C;CACNA1C;CACNA1C;CACNA1C;CACNA1C;CACNA1C;CACNA1C	NM_001129844;NM_001129827;NM_001129839;NM_001129834;NM_001129841;NM_000719;NM_001129830;NM_001167625;NM_001129843;NM_001167624;NM_001129835;NM_001129837;NM_001167623;NM_001129840;NM_199460;NM_001129833;NM_001129832;NM_001129829;NM_001129846;NM_001129836;NM_001129838;NM_001129831;NM_001129842	Body;Body;Body;Body;Body;Body;Body;Body;Body;Body;Body;Body;Body;Body;Body;Body;Body;Body;Body;Body;Body;Body;Body					TRUE				NA
cg04044203	-0.017893	0.00603996	0.00332293	53	446	-0.031965	0.0061002	1.79e-07	-0.0257814	0.00426788	1.88e-09	63	-0.0251358	0.00365286	-6.88112	5.94e-12	0.409455	-0.0251358	0.00365286	2.63e-09	37	11	124631218	11	124136428	F			NA	NA	ESAM	NM_138961	Body	chr11:124632063-124633239	N_Shore		RDMR	NA				TRUE
cg20277282	-0.00739127	0.00267286	0.00607772	53	446	-0.00524035	0.000803071	8.79e-11	-0.00364497	0.000723491	5.2e-07	63	-0.00442329	0.000642873	-6.8805	5.96e-12	0.312985	-0.00442329	0.000642873	2.64e-09	37	4	8230053	4	8280953	R			NA	NA	SH3TC1	NM_018986	Body					TRUE	4:8279878-8281265	4:8229970-8231542	Unclassified	TRUE
cg23323879	-0.00889985	0.0048047	0.0650672	53	446	-0.0271205	0.00426239	2.51e-10	-0.018075	0.00303812	3.26e-09	63	-0.0182811	0.00265716	-6.87996	5.99e-12	0.070835	-0.0182811	0.00265716	2.65e-09	37	15	65504534	15	63291587	F			NA	TRUE	CILP	NM_003613	TSS1500					NA		15:65504273-65504930	Unclassified	NA
cg08940075	-0.0118088	0.00470903	0.0127375	53	446	-0.0354609	0.00412003	1.61e-17	-0.011978	0.00282731	2.39e-05	63	-0.0173441	0.00252163	-6.87812	6.06e-12	0.000449565	-0.0173441	0.00252163	2.68e-09	37	1	95388680	1	95161268	R			NA	NA	CNN3	NM_001839	Body	chr1:95391837-95393116	N_Shelf			NA				NA
cg17181255	-0.00739286	0.00335756	0.028518	53	446	-0.0135669	0.00180777	9.62e-14	-0.00813111	0.00192603	2.55e-05	63	-0.0103336	0.0015026	-6.87713	6.11e-12	0.179492	-0.0103336	0.0015026	2.69e-09	37	12	6419412	12	6289673	R			NA	NA	PLEKHG6;PLEKHG6	NM_001144856;NM_018173	TSS1500;TSS200	chr12:6419603-6420024	N_Shore			NA		12:6419335-6420291	Unclassified_Cell_type_specific	TRUE
cg10482356	-0.0177195	0.00561353	0.00177661	53	446	-0.0385735	0.00545047	2.1e-12	-0.0187655	0.00396946	2.46e-06	63	-0.0231413	0.00336601	-6.875	6.2e-12	0.0399236	-0.0231413	0.00336601	2.73e-09	37	16	56328421	16	54885922	R			NA	NA	GNAO1;GNAO1	NM_020988;NM_138736	Body;Body					TRUE				NA
cg01243072	-0.0194319	0.00990279	0.0507548	53	446	-0.0665458	0.00904233	2.8e-13	-0.0339933	0.00641002	1.29e-07	63	-0.0383952	0.00558506	-6.87464	6.21e-12	0.0120449	-0.0383952	0.00558506	2.73e-09	37	2	43398171	2	43251675	F			NA	NA				chr2:43398040-43398276	Island			NA	2:43251583-43251695			NA
cg13655803	-0.00772656	0.00992866	0.437125	53	446	-0.0613493	0.00720262	3.38e-17	-0.0261151	0.00528259	8.42e-07	63	-0.032555	0.00473545	-6.87474	6.21e-12	0.000493975	-0.032555	0.00473545	2.73e-09	37	17	48912764	17	46267763	F			NA	NA	WFIKKN2;WFIKKN2	NM_175575;NM_175575	1stExon;5'UTR					NA	17:46267446-46268031			NA
cg13661908	-0.0106864	0.00491085	0.0304133	53	446	-0.0203594	0.00437181	3.44e-06	-0.0205175	0.00303252	1.82e-11	63	-0.0184407	0.00268258	-6.87423	6.23e-12	0.334743	-0.0184407	0.00268258	2.74e-09	37	17	42441775	17	39797301	F			NA	NA	FAM171A2	NM_198475	TSS1500	chr17:42440522-42441281	S_Shore			NA				NA
cg10921702	-0.00494776	0.00285153	0.083855	53	446	-0.0223589	0.00270755	2.83e-16	-0.0107213	0.00221862	1.47e-06	63	-0.0122471	0.00178172	-6.87376	6.25e-12	0.00119535	-0.0122471	0.00178172	2.75e-09	37	6	30716324	6	30824303	R			NA	NA				chr6:30710307-30712440	S_Shelf			NA				NA
cg17450815	-0.0217495	0.0082082	0.00852905	53	446	-0.0361397	0.00611263	4.03e-09	-0.0220225	0.00384989	1.25e-08	63	-0.0250712	0.00364783	-6.87291	6.29e-12	0.275754	-0.0250712	0.00364783	2.76e-09	37	12	53584001	12	51870268	F			NA	NA	ZNF740	NM_001004304	3'UTR					TRUE		12:53583328-53584937	Gene_Associated	TRUE
cg13725599	-0.0256316	0.0146751	0.0818387	53	446	-0.0691478	0.0097973	2.4e-12	-0.0529232	0.0104059	4.06e-07	63	-0.0538844	0.00784478	-6.86882	6.47e-12	0.130426	-0.0538844	0.00784478	2.83e-09	37	20	3052262	20	3000262	F			NA	NA	OXT	NM_000915	TSS200	chr20:3052097-3053103	Island			NA	20:3000147-3001103			NA
cg22950598	-0.0190486	0.0088655	0.0325501	53	446	-0.046372	0.00678781	1.14e-11	-0.0266448	0.0050134	1.21e-07	63	-0.030502	0.00444059	-6.86891	6.47e-12	0.084544	-0.030502	0.00444059	2.83e-09	37	12	56139862	12	54426129	R			NA	NA	GDF11	NM_005811	Body	chr12:56136783-56137784	S_Shelf			NA				TRUE
cg12245717	-0.0244799	0.0131183	0.0631099	53	446	-0.0695213	0.0101116	8.49e-12	-0.043346	0.00801586	7.29e-08	63	-0.0471605	0.00686649	-6.86821	6.5e-12	0.0726812	-0.0471605	0.00686649	2.84e-09	37	20	22555206	20	22503206	R			NA	NA	C20orf56	NR_001558	Body	chr20:22557517-22559240	N_Shelf			NA				NA
cg27300829	-0.0318163	0.00835727	0.000173973	53	446	-0.039179	0.00662736	4.04e-09	-0.0285794	0.00595017	1.7e-06	63	-0.0326607	0.00475676	-6.86617	6.6e-12	0.625501	-0.0326607	0.00475676	2.88e-09	37	13	48811111	13	47709112	F	rs9332251		NA	NA	ITM2B	NM_021999	Body	chr13:48806982-48807948	S_Shelf			TRUE				NA
cg02916283	-0.0202852	0.00924317	0.0290395	53	446	-0.0627032	0.0087357	1.03e-12	-0.0372122	0.00712981	2.02e-07	63	-0.039432	0.00574521	-6.86346	6.72e-12	0.0245988	-0.039432	0.00574521	2.93e-09	37	14	90087792	14	89157545	R			NA	NA				chr14:90085365-90085711	S_Shelf			NA		14:90087339-90088008	Unclassified_Cell_type_specific	NA
cg01301660	-0.0175983	0.00681472	0.010337	53	446	-0.041678	0.0064527	1.35e-10	-0.0331697	0.00608503	5.74e-08	63	-0.0309746	0.00451328	-6.86298	6.74e-12	0.107421	-0.0309746	0.00451328	2.94e-09	37	5	110886711	5	110914610	R			NA	NA								TRUE		5:110886029-110886878	Unclassified	TRUE
cg20295214	-0.0144367	0.00468944	0.00229355	53	446	-0.0396003	0.00550531	9.25e-13	-0.0140742	0.00265792	1.34e-07	63	-0.0175187	0.00255303	-6.86191	6.79e-12	0.00337825	-0.0175187	0.00255303	2.96e-09	37	1	206226794	1	204393417	R			NA	NA	AVPR1B	NM_000707	Body	chr1:206223537-206224028	S_Shelf			NA				NA
cg22999864	-0.020385	0.00673021	0.00269145	53	446	-0.0443366	0.00641109	6.45e-12	-0.0184259	0.0035408	2.19e-07	63	-0.0231919	0.00338048	-6.86053	6.86e-12	0.0174393	-0.0231919	0.00338048	2.99e-09	37	6	109118918	6	109225611	F			NA	NA								TRUE				NA
cg07573985	-0.0326103	0.00619257	2.84e-07	53	446	-0.0352036	0.00599433	5.09e-09	-0.0164374	0.00389142	2.53e-05	63	-0.0238707	0.00347962	-6.86013	6.88e-12	0.0451199	-0.0238707	0.00347962	2.99e-09	37	6	33386467	6	33494445	R			NA	NA	CUTA;CUTA;SYNGAP1;CUTA;CUTA;CUTA	NM_015921;NM_001014837;NM_006772;NM_001014838;NM_001014840;NM_001014433	TSS1500;TSS1500;TSS1500;TSS1500;TSS1500;TSS1500	chr6:33385678-33386262	S_Shore			NA		6:33385034-33386783	Promoter_Associated	NA
cg02923831	-0.0265513	0.00727435	0.000314601	53	446	-0.0379538	0.0057459	5.2e-11	-0.0215856	0.00486801	9.83e-06	63	-0.0275462	0.00401585	-6.85936	6.92e-12	0.21199	-0.0275462	0.00401585	3e-09	37	8	38386436	8	38505593	F			NA	NA	C8orf86	NM_207412	TSS1500					TRUE				NA
cg09728393	-0.0188831	0.00644838	0.00369723	53	446	-0.04636	0.00599383	1.71e-14	-0.0175761	0.00379909	4e-06	63	-0.0237269	0.00346034	-6.85682	7.04e-12	0.00403487	-0.0237269	0.00346034	3.06e-09	37	6	17851756	6	17959735	F			NA	NA	KIF13A;KIF13A;KIF13A;KIF13A	NM_022113;NM_001105567;NM_001105568;NM_001105566	Body;Body;Body;Body					TRUE				NA
cg08133584	-0.0263768	0.00911632	0.00412113	53	446	-0.0518745	0.00804729	1.47e-10	-0.0272028	0.00511201	1.17e-07	63	-0.032213	0.00469851	-6.85602	7.08e-12	0.0983474	-0.032213	0.00469851	3.07e-09	37	16	609679	16	549680	R			NA	NA	C16orf11	NM_145270	TSS1500	chr16:609772-611178	N_Shore			NA	16:549662-551479	16:609627-609927	Unclassified_Cell_type_specific	NA
cg11726150	-0.0105059	0.00519609	0.044171	53	446	-0.0277927	0.00470956	4.3e-09	-0.0190933	0.00312524	1.24e-09	63	-0.0192474	0.00280738	-6.856	7.08e-12	0.135937	-0.0192474	0.00280738	3.07e-09	37	6	31845172	6	31953151	R			NA	NA	SLC44A4	NM_025257	Body			low-CpG:31953020-31953434		NA				NA
cg01593673	-0.0258611	0.00729866	0.000465244	53	446	-0.0370445	0.0056996	1.04e-10	-0.0202935	0.00431786	2.81e-06	63	-0.02582	0.00376813	-6.85221	7.27e-12	0.168984	-0.02582	0.00376813	3.15e-09	37	17	46648014	17	44003013	F			NA	NA	HOXB3	NM_002146	5'UTR					TRUE				NA
cg13356370	-0.00844284	0.0054202	0.12048	53	446	-0.0416795	0.00538953	1.73e-14	-0.0191727	0.00350653	5.23e-08	63	-0.0213213	0.00311365	-6.84769	7.51e-12	0.00153797	-0.0213213	0.00311365	3.24e-09	37	15	65504725	15	63291778	F			NA	NA	CILP	NM_003613	TSS1500					NA		15:65504273-65504930	Unclassified	NA
cg07556261	-0.0141363	0.00553838	0.0112464	53	446	-0.0314089	0.00437	9.63e-13	-0.015414	0.00316466	1.22e-06	63	-0.019251	0.00281222	-6.8455	7.62e-12	0.0407807	-0.019251	0.00281222	3.29e-09	37	20	35484900	20	34918314	F		rs80069641	NA	NA	C20orf117;C20orf117	NM_080627;NM_199181	Body;5'UTR					TRUE		20:35484547-35485875	Unclassified_Cell_type_specific	TRUE
cg24403338	-0.0191573	0.00859206	0.0265898	53	446	-0.0408503	0.00635008	1.6e-10	-0.0269833	0.0049715	6.53e-08	63	-0.0295429	0.00431659	-6.84404	7.7e-12	0.206724	-0.0295429	0.00431659	3.32e-09	37	20	31366437	20	30830098	R			NA	NA	DNMT3B;DNMT3B;DNMT3B;DNMT3B	NM_175849;NM_006892;NM_175850;NM_175848	5'UTR;5'UTR;TSS1500;5'UTR					NA		20:31365642-31367246	Unclassified	TRUE
cg20752847	-0.0143535	0.00586232	0.0149821	53	446	-0.0437955	0.00566161	1.7e-14	-0.0200632	0.00426409	2.74e-06	63	-0.0243622	0.00356142	-6.84059	7.89e-12	0.00677582	-0.0243622	0.00356142	3.4e-09	37	12	124248044	12	122813997	R			NA	NA	DNAH10	NM_207437	Body	chr12:124246524-124247254	S_Shore		CDMR	NA				NA
cg21613389	-0.00567482	0.00751482	0.450814	53	446	-0.036563	0.00562504	1.04e-10	-0.0291968	0.00467904	5.51e-10	63	-0.0269204	0.00393805	-6.83598	8.14e-12	0.0231363	-0.0269204	0.00393805	3.51e-09	37	17	2807593	17	2754343	R			NA	NA	RAP1GAP2;RAP1GAP2	NM_015085;NM_001100398	Body;Body					TRUE		17:2807561-2807691	Unclassified_Cell_type_specific	NA
cg02812767	-0.0243782	0.00938849	0.00992908	53	446	-0.0480804	0.00769331	5.12e-10	-0.0314256	0.00581121	7.28e-08	63	-0.0343905	0.00503129	-6.83534	8.18e-12	0.232063	-0.0343905	0.00503129	3.52e-09	37	15	74218468	15	72005521	F			NA	NA	LOXL1	NM_005576	TSS1500	chr15:74218696-74220373	N_Shore			NA		15:74218389-74218530	Unclassified_Cell_type_specific	NA
cg26467918	-0.00400465	0.00339012	0.23853	53	446	-0.0252188	0.00291972	1.24e-17	-0.0113712	0.00241857	2.79e-06	63	-0.013532	0.00197968	-6.83546	8.17e-12	0.000352539	-0.013532	0.00197968	3.52e-09	37	11	63932088	11	63688664	R			NA	NA	MACROD1	NM_014067	Body	chr11:63932990-63934070	N_Shore			NA		11:63932017-63932173	Unclassified_Cell_type_specific	TRUE
cg22416596	-0.0161879	0.00743744	0.0303779	53	446	-0.0392806	0.00693447	1.71e-08	-0.0299253	0.00486416	9.5e-10	63	-0.0289677	0.00423874	-6.83403	8.26e-12	0.179154	-0.0289677	0.00423874	3.54e-09	37	22	50710746	22	49052873	R			NA	NA				chr22:50708190-50710490	S_Shore			NA				NA
cg22825202	-0.0241394	0.00596374	6.75e-05	53	446	-0.0286461	0.00450195	2.5e-10	-0.0142736	0.00307416	3.69e-06	63	-0.0192696	0.00281999	-6.8332	8.3e-12	0.0812195	-0.0192696	0.00281999	3.56e-09	37	14	77767650	14	76837403	R			NA	NA	POMT2	NM_013382	Body					NA		14:77766810-77768259	Unclassified	TRUE
cg05969378	-0.0215336	0.00659925	0.0012436	53	446	-0.03479	0.00610895	1.44e-08	-0.0209558	0.00380122	4.07e-08	63	-0.0238411	0.00349077	-6.82976	8.51e-12	0.290809	-0.0238411	0.00349077	3.65e-09	37	1	167091161	1	165357785	R			NA	NA	DUSP27	NM_001080426	Body	chr1:167090575-167091010	S_Shore			TRUE				TRUE
cg23516824	-0.0336661	0.00818268	5.16e-05	53	446	-0.045498	0.00608492	1.18e-13	-0.0162725	0.00404775	6.07e-05	63	-0.0256748	0.00375959	-6.82916	8.54e-12	0.00398844	-0.0256748	0.00375959	3.66e-09	37	5	76134399	5	76170155	F			NA	NA								TRUE				NA
cg10414946	-0.00598568	0.00487759	0.22082	53	446	-0.0476069	0.00552115	1.41e-17	-0.020643	0.00384066	8.72e-08	63	-0.0218113	0.00319433	-6.82813	8.6e-12	3.06e-05	-0.0218113	0.00319433	3.68e-09	37	11	59856358	11	59612934	F			NA	TRUE	MS4A2;MS4A2	NM_000139;NM_001142303	Body;Body					NA				NA
cg05823563	-0.0175914	0.00870423	0.044261	53	446	-0.0479614	0.00769293	5.63e-10	-0.0314638	0.00538859	6.27e-09	63	-0.0324529	0.00475345	-6.82723	8.66e-12	0.102981	-0.0324529	0.00475345	3.7e-09	37	9	104249936	9	103289757	F			NA	NA	C9orf125	NM_032342	TSS1500	chr9:104248247-104249501	S_Shore			NA				NA
cg13104274	-0.0237751	0.00726346	0.00120121	53	446	-0.0374177	0.00736605	4.17e-07	-0.0350184	0.00596513	5.21e-09	63	-0.0323071	0.00473215	-6.82717	8.66e-12	0.495756	-0.0323071	0.00473215	3.7e-09	37	1	169078316	1	167344940	F			NA	NA	ATP1B1;ATP1B1	NM_001001787;NM_001677	Body;Body	chr1:169074766-169076411	S_Shore			TRUE		1:169078062-169078841	Unclassified	NA
cg01194538	-0.0193968	0.00776314	0.0130619	53	446	-0.0445357	0.00712276	5.03e-10	-0.0276325	0.0049589	2.92e-08	63	-0.0297055	0.00435146	-6.82655	8.7e-12	0.134465	-0.0297055	0.00435146	3.71e-09	37	22	43043270	22	41373214	F			NA	NA	CYB5R3;CYB5R3;CYB5R3	NM_007326;NM_000398;NM_001129819	TSS1500;Body;TSS1500	chr22:43045009-43045679	N_Shore			NA		22:43043192-43043347	Unclassified_Cell_type_specific	NA
cg15408889	-0.0210697	0.00682949	0.00224527	53	446	-0.0395489	0.00570154	5.58e-12	-0.0215617	0.00473477	5.64e-06	63	-0.0266127	0.00389859	-6.82623	8.72e-12	0.108904	-0.0266127	0.00389859	3.71e-09	37	5	118623661	5	118651560	F			NA	NA	TNFAIP8	NM_001077654	Body					TRUE				NA
cg08702941	-0.0118578	0.00590882	0.0457649	53	446	-0.0236033	0.00384251	9.96e-10	-0.0200087	0.00357463	2.53e-08	63	-0.0198989	0.00291562	-6.82491	8.8e-12	0.3947	-0.0198989	0.00291562	3.75e-09	37	4	42155308	4	41850065	R			NA	NA	BEND4;BEND4	NM_207406;NM_001159547	TSS1500;TSS1500	chr4:42152766-42154984	S_Shore			NA				NA
cg23803468	-0.00839833	0.00573746	0.144415	53	446	-0.0359466	0.0046122	1.09e-14	-0.0194194	0.00391881	7.93e-07	63	-0.0219435	0.00321585	-6.82354	8.88e-12	0.00732653	-0.0219435	0.00321585	3.78e-09	37	15	43513504	15	41300796	F			NA	NA	EPB42;EPB42	NM_001114134;NM_000119	TSS200;TSS200					NA				NA
cg23942789	-0.0178072	0.00577079	0.00224062	53	446	-0.037556	0.00465498	1.29e-15	-0.0125019	0.00289933	1.71e-05	63	-0.0186004	0.0027262	-6.82283	8.93e-12	0.00125206	-0.0186004	0.0027262	3.79e-09	37	5	76505840	5	76541596	F			NA	NA	PDE8B;PDE8B;PDE8B;PDE8B;PDE8B	NM_001029851;NM_001029854;NM_001029852;NM_003719;NM_001029853	TSS1500;TSS1500;TSS1500;TSS1500;TSS1500	chr5:76506029-76507189	N_Shore			NA				NA
cg13377102	-0.0233178	0.0128401	0.070474	53	446	-0.0464231	0.00758053	1.12e-09	-0.0368766	0.00652572	1.87e-08	63	-0.0382872	0.00561249	-6.82178	8.99e-12	0.430436	-0.0382872	0.00561249	3.82e-09	37	17	7832764	17	7773489	R			NA	NA	KCNAB3	NM_004732	TSS200	chr17:7832532-7833164	Island			NA	17:7773262-7773982			NA
cg09676013	-0.0365999	0.0091376	8e-05	53	446	-0.0293785	0.00664104	1.03e-05	-0.0307313	0.00535276	1.11e-08	63	-0.0313669	0.00459874	-6.82077	9.06e-12	0.863616	-0.0313669	0.00459874	3.84e-09	37	6	33080500	6	33188478	R			NA	NA	HLA-DPB2	NR_001435	Body					NA				NA
cg25841008	-0.0414884	0.0094708	1.69e-05	53	446	-0.0494914	0.00755453	7.43e-11	-0.0268944	0.00718299	0.000186988	63	-0.0378842	0.00555441	-6.82057	9.07e-12	0.198984	-0.0378842	0.00555441	3.84e-09	37	4	99534176	4	99753199	R			NA	NA	TSPAN5	NM_005723	Body					TRUE				NA
cg12133962	-0.0219036	0.0088893	0.0143594	53	446	-0.0572006	0.00700851	6.14e-16	-0.0243346	0.00617361	8.42e-05	63	-0.0340389	0.0049925	-6.81801	9.23e-12	0.00754787	-0.0340389	0.0049925	3.91e-09	37	1	3090134	1	3079994	R			NA	NA	PRDM16;PRDM16	NM_022114;NM_199454	Body;Body					NA	1:3079749-3080214			NA
cg24572204	-0.0170814	0.00581893	0.00361577	53	446	-0.0403115	0.00702985	1.15e-08	-0.0259117	0.00443688	6.23e-09	63	-0.0258755	0.0037959	-6.81669	9.32e-12	0.123862	-0.0258755	0.0037959	3.94e-09	37	5	40735231	5	40770988	F			NA	NA	TTC33	NM_012382	Body					TRUE				NA
cg24803517	-0.0596607	0.0116994	6.41e-07	53	446	-0.0515593	0.0101062	3.72e-07	-0.0362254	0.00803786	7.03e-06	63	-0.045743	0.00671236	-6.81474	9.44e-12	0.333979	-0.045743	0.00671236	3.99e-09	37	5	94621517	5	94647273	R			NA	NA	MCTP1	NM_024717	TSS1500	chr5:94619459-94621121	S_Shore			NA				NA
cg00969087	-0.00863018	0.00825919	0.296992	53	446	-0.0358658	0.00653018	4.53e-08	-0.028027	0.00421186	3.82e-11	63	-0.026721	0.00392147	-6.81403	9.49e-12	0.0997732	-0.026721	0.00392147	4.01e-09	37	1	116710331	1	116511854	F			NA	NA				chr1:116710157-116710546	Island			TRUE	1:116511728-116512802	1:116710252-116712218	Promoter_Associated	NA
cg26120842	-0.0122611	0.00597162	0.0410105	53	446	-0.034111	0.00446345	3.45e-14	-0.016772	0.00362035	3.88e-06	63	-0.0210204	0.00308538	-6.81288	9.57e-12	0.0206054	-0.0210204	0.00308538	4.03e-09	37	10	89840122	10	89830102	R			NA	NA								TRUE		10:89840068-89840231	Unclassified_Cell_type_specific	NA
cg07302677	-0.00659049	0.00768455	0.391856	53	446	-0.0183607	0.00249592	2.86e-13	-0.0132679	0.00291863	5.85e-06	63	-0.0154434	0.0022673	-6.81134	9.67e-12	0.33955	-0.0154434	0.0022673	4.07e-09	37	7	128550862	7	128338098	F	rs1609545		NA	NA	KCP;KCP	NM_001135914;NM_199349	TSS200;TSS200	chr7:128550409-128550903	Island			NA	7:128337496-128338139	7:128550741-128551016	Unclassified_Cell_type_specific	TRUE
cg08614441	-0.0179399	0.00692291	0.0100771	53	446	-0.0291071	0.00532849	5.35e-08	-0.0216229	0.00368864	5.48e-09	63	-0.0228424	0.00335475	-6.80898	9.83e-12	0.528425	-0.0228424	0.00335475	4.14e-09	37	13	113633676	13	112681677	R			NA	NA	MCF2L;MCF2L;MCF2L	NM_001112732;NM_024979;NM_024979	Body;5'UTR;1stExon	chr13:113633843-113634065	N_Shore	low-CpG:112681455-112681691		NA				NA
cg23230929	-0.0222331	0.00732085	0.00262272	53	446	-0.0354255	0.00562686	3.83e-10	-0.0214902	0.00425642	4.92e-07	63	-0.0253787	0.00372781	-6.80795	9.9e-12	0.26131	-0.0253787	0.00372781	4.16e-09	37	2	87883547	2	87664662	F			NA	NA								NA	2:87664612-87664679			NA
cg23336702	-0.0129929	0.00858452	0.131311	53	446	-0.0544549	0.00717009	4.92e-14	-0.0319351	0.00627782	4.04e-07	63	-0.0342121	0.00502647	-6.80638	1e-11	0.00986968	-0.0342121	0.00502647	4.2e-09	37	8	134585815	8	134654997	R			NA	NA				chr8:134581969-134584875	S_Shore		RDMR	NA				NA
cg09423312	-0.0409006	0.0116515	0.000523973	53	446	-0.0903162	0.00960205	1.51e-20	-0.0202116	0.00669765	0.00258454	63	-0.0408344	0.00600058	-6.80507	1.01e-11	9.62e-06	-0.0408344	0.00600058	4.24e-09	37	7	1163549	7	1130075	F			NA	NA	C7orf50;C7orf50;C7orf50	NM_001134395;NM_032350;NM_001134396	Body;Body;Body					TRUE	7:1129982-1130209	7:1163254-1164103	Unclassified_Cell_type_specific	TRUE
cg17411994	-0.00637686	0.00621957	0.306141	53	446	-0.0407407	0.00438939	4.64e-20	-0.0146968	0.00376795	9.97e-05	63	-0.0214739	0.00315649	-6.80309	1.02e-11	0.000109143	-0.0214739	0.00315649	4.29e-09	37	1	37914852	1	37687439	F			NA	NA								TRUE				NA
cg11789321	-0.013215	0.0070588	0.0622645	53	446	-0.0443807	0.00609965	5.11e-13	-0.024019	0.00463652	2.48e-07	63	-0.0269197	0.00395821	-6.80097	1.04e-11	0.0189422	-0.0269197	0.00395821	4.35e-09	37	5	56773063	5	56808820	R			NA	NA								TRUE				NA
cg18133072	-0.0122274	0.00449687	0.00696889	53	446	-0.0325974	0.00442993	2.81e-13	-0.0129448	0.00259062	6.43e-07	63	-0.0163643	0.0024073	-6.79777	1.06e-11	0.00646975	-0.0163643	0.0024073	4.45e-09	37	1	28287782	1	28160369	F			NA	NA	XKR8	NM_018053	Body	chr1:28286019-28286838	S_Shore			NA		1:28287754-28288358	Promoter_Associated	TRUE
cg01856529	-0.0148549	0.00529591	0.0053964	53	446	-0.0381759	0.00588132	1.1e-10	-0.0236753	0.00442914	1.02e-07	63	-0.0241633	0.00355532	-6.79638	1.07e-11	0.0595466	-0.0241633	0.00355532	4.49e-09	37	12	54653091	12	52939358	F			NA	NA	CBX5;CBX5;CBX5;CBX5	NM_001127322;NM_001127321;NM_001127322;NM_012117	1stExon;5'UTR;5'UTR;5'UTR					TRUE				TRUE
cg23044186	-0.00239169	0.00541456	0.659047	53	446	-0.0342316	0.00549745	5.91e-10	-0.0202099	0.00295201	1.05e-11	63	-0.0191185	0.00281324	-6.79588	1.08e-11	0.00338842	-0.0191185	0.00281324	4.5e-09	37	5	141228416	5	141208600	F			NA	NA				chr5:141228930-141230084	N_Shore			TRUE				NA
cg17592231	0.0209405	0.00679573	0.00227227	53	446	0.0260633	0.00425402	1.1e-09	0.0155533	0.00300523	2.54e-07	63	0.0189615	0.00279063	6.79468	1.09e-11	0.260221	0.0189615	0.00279063	4.53e-09	37	11	43604758	11	43561334	R			NA	NA				chr11:43602545-43603215	S_Shore			TRUE	11:43561329-43561486			NA
cg23058673	-0.0245455	0.00507864	2.25e-06	53	446	-0.0302838	0.00458308	5.12e-11	-0.0128161	0.00345918	0.000218159	63	-0.0199349	0.00293434	-6.79367	1.09e-11	0.034369	-0.0199349	0.00293434	4.56e-09	37	7	5422234	7	5388760	R			NA	NA	TNRC18	NM_001080495	Body					TRUE				TRUE
cg16678564	-0.0106331	0.00432061	0.0144775	53	446	-0.0322841	0.00404187	2.43e-15	-0.0140795	0.00324467	1.51e-05	63	-0.0179659	0.0026447	-6.79316	1.1e-11	0.00466399	-0.0179659	0.0026447	4.57e-09	37	8	21916802	8	21972748	F			NA	NA	EPB49;EPB49;EPB49;EPB49;EPB49;EPB49;EPB49;EPB49	NM_001978;NM_001114136;NM_001114138;NM_001114135;NM_001978;NM_001114138;NM_001114137;NM_001114139	1stExon;5'UTR;1stExon;5'UTR;5'UTR;5'UTR;5'UTR;5'UTR	chr8:21914275-21914525	S_Shelf	low-CpG:21972673-21972818		NA		8:21916525-21918452	Unclassified_Cell_type_specific	NA
cg24201793	-0.0351269	0.0127858	0.00641095	53	446	-0.0745638	0.0104764	1.58e-12	-0.0379049	0.00814462	3.51e-06	63	-0.0472563	0.00695695	-6.79267	1.1e-11	0.0566342	-0.0472563	0.00695695	4.58e-09	37	2	9144764	2	9062215	F			NA	NA	MBOAT2	NM_138799	TSS1500	chr2:9143127-9144630	S_Shore			NA				NA
cg09109520	-0.0346214	0.0104242	0.00101925	53	446	-0.0430838	0.00882973	1.16e-06	-0.0345361	0.00593761	7.16e-09	63	-0.0364958	0.00537438	-6.7907	1.12e-11	0.801573	-0.0364958	0.00537438	4.64e-09	37	16	57673258	16	56230759	R			NA	NA	GPR56;GPR56;GPR56;GPR56;GPR56;GPR56;GPR56;GPR56;GPR56	NM_001145773;NM_001145774;NM_005682;NM_001145771;NM_201525;NM_001145774;NM_201524;NM_001145772;NM_001145770	5'UTR;5'UTR;5'UTR;5'UTR;5'UTR;1stExon;5'UTR;5'UTR;5'UTR					NA				NA
cg06537575	-0.0117877	0.00419752	0.00534345	53	446	-0.039272	0.00447357	3.76e-18	-0.012519	0.00323133	0.000110993	63	-0.0182211	0.00268367	-6.78962	1.12e-11	0.000161649	-0.0182211	0.00268367	4.67e-09	37	7	138347530	7	137998070	R			NA	NA	SVOPL;SVOPL	NM_001139456;NM_174959	Body;Body	chr7:138348962-138349444	N_Shore		RDMR	TRUE				NA
cg01481251	-0.00703016	0.00774276	0.364703	53	446	-0.0416691	0.00559647	1.49e-13	-0.0178745	0.00316989	2e-08	63	-0.0211939	0.00312209	-6.78839	1.13e-11	0.00346411	-0.0211939	0.00312209	4.71e-09	37	11	32912719	11	32869295	R			NA	NA				chr11:32913989-32915514	N_Shore		RDMR	NA		11:32912572-32912770	Unclassified_Cell_type_specific	NA
cg11077026	-0.028412	0.00782095	0.000335265	53	446	-0.0414851	0.00689421	2.14e-09	-0.0241527	0.00491161	9.61e-07	63	-0.0291929	0.00430245	-6.78518	1.16e-11	0.25746	-0.0291929	0.00430245	4.81e-09	37	1	159915970	1	158182594	F			NA	NA	IGSF9;IGSF9	NM_020789;NM_001135050	TSS1500;TSS1500	chr1:159915368-159915797	S_Shore			TRUE		1:159914583-159916197	Unclassified	TRUE
cg03095773	-0.023373	0.00664418	0.000510049	53	446	-0.0438889	0.0052889	2.04e-16	-0.0139992	0.00425299	0.00101648	63	-0.0243873	0.00359538	-6.78296	1.18e-11	0.00179824	-0.0243873	0.00359538	4.87e-09	37	2	102051598	2	101418030	F			NA	NA	RFX8	NM_001145664	Body					TRUE	2:101417950-101418060			NA
cg19623054	-0.0359751	0.015425	0.0204197	53	446	-0.0901247	0.0111225	9.8e-16	-0.037562	0.00935877	6.24e-05	63	-0.0534982	0.00788715	-6.78296	1.18e-11	0.00809039	-0.0534982	0.00788715	4.87e-09	37	2	16085728	2	16003179	F			NA	NA	MYCN	NM_005378	Body	chr2:16079801-16083032	S_Shelf			NA	2:16003179-16003527			NA
cg24848615	-0.031291	0.00854947	0.000303127	53	446	-0.0478415	0.0072152	4.4e-11	-0.0233932	0.0051873	6.93e-06	63	-0.0309701	0.00456598	-6.7828	1.18e-11	0.0868192	-0.0309701	0.00456598	4.87e-09	37	19	3368396	19	3319396	R			NA	NA	NFIC;NFIC	NM_005597;NM_205843	Body;Body	chr19:3369477-3369913	N_Shore			TRUE				NA
cg13930811	-0.0356482	0.0186565	0.0570904	53	446	-0.106587	0.0139404	3.35e-14	-0.0761344	0.0173935	1.28e-05	63	-0.0781657	0.0115254	-6.78201	1.19e-11	0.0456503	-0.0781657	0.0115254	4.9e-09	37	9	125874627	9	124914448	F		rs700089	NA	NA	MIR600;C9orf45	NR_030331;NR_026677	TSS1500;Body					TRUE	9:124914420-124914777			NA
cg15121420	-0.0193175	0.00723046	0.00800412	53	446	-0.0355649	0.00502851	2.17e-12	-0.0174884	0.0037157	2.72e-06	63	-0.0226613	0.00334193	-6.78091	1.19e-11	0.0613862	-0.0226613	0.00334193	4.93e-09	37	2	238490819	2	238155558	R		rs73999142	NA	NA	RAB17	NM_022449	Body					TRUE		2:238490196-238490845	Unclassified	TRUE
cg07972954	-0.0249334	0.00608537	5.53e-05	53	446	-0.0338906	0.00458975	2.34e-13	-0.0137263	0.00411454	0.000868024	63	-0.0225649	0.0033279	-6.78051	1.2e-11	0.0279677	-0.0225649	0.0033279	4.94e-09	37	6	30690392	6	30798371	F			NA	NA	TUBB	NM_178014	Body	chr6:30688624-30689530	S_Shore		RDMR	NA		6:30690235-30690738	Promoter_Associated	NA
cg02127172	-0.0122952	0.00568675	0.0314879	53	446	-0.0400394	0.00531712	7.96e-14	-0.0156039	0.00300419	2.3e-07	63	-0.0193479	0.00285479	-6.77737	1.22e-11	0.00321486	-0.0193479	0.00285479	5.04e-09	37	16	3629620	16	3569621	R			NA	NA								TRUE		16:3628217-3629698	Unclassified_Cell_type_specific	TRUE
cg25838968	-0.0402517	0.0103685	0.00013014	53	446	-0.0608006	0.00724433	9.46e-17	-0.0174364	0.00536103	0.00116655	63	-0.0326206	0.0048154	-6.77422	1.25e-11	0.000448316	-0.0326206	0.0048154	5.15e-09	37	1	208250847	1	206317470	F			NA	NA	PLXNA2	NM_025179	Body					TRUE				NA
cg25840433	-0.00908047	0.00588829	0.12421	53	446	-0.035904	0.00448585	2.14e-15	-0.017683	0.00386277	5.04e-06	63	-0.0215686	0.00318398	-6.77409	1.25e-11	0.00633548	-0.0215686	0.00318398	5.15e-09	37	6	167104903	6	167024893	R			NA	NA	RPS6KA2	NM_001006932	Body					NA	6:167024893-167024933			TRUE
cg14749417	-0.0154079	0.00547269	0.00522903	53	446	-0.0228955	0.0033054	5.97e-12	-0.0125712	0.00277961	6.53e-06	63	-0.0163211	0.00240944	-6.77382	1.25e-11	0.153094	-0.0163211	0.00240944	5.15e-09	37	12	6419509	12	6289770	F			NA	NA	PLEKHG6;PLEKHG6	NM_001144856;NM_018173	TSS1500;TSS200	chr12:6419603-6420024	N_Shore			NA	12:6289749-6290444	12:6419335-6420291	Unclassified_Cell_type_specific	TRUE
cg21436544	-0.0155668	0.00603167	0.0103824	53	446	-0.0319686	0.00433737	2.58e-13	-0.0158102	0.00359478	1.16e-05	63	-0.0206825	0.0030534	-6.77358	1.26e-11	0.0504285	-0.0206825	0.0030534	5.16e-09	37	1	95249289	1	95021877	R			NA	NA								TRUE				TRUE
cg17604312	-0.0101264	0.00475686	0.0341735	53	446	-0.0223633	0.00370257	1.87e-09	-0.0175199	0.00309037	1.68e-08	63	-0.017451	0.00257661	-6.77283	1.26e-11	0.255391	-0.017451	0.00257661	5.18e-09	37	6	30850829	6	30958808	F			NA	NA	DDR1;DDR1	NM_001954;NM_013993	TSS1500;TSS1500	chr6:30852102-30852676	N_Shore			TRUE				NA
cg00581154	-0.013596	0.00812141	0.0952663	53	446	-0.0525896	0.00677084	1.34e-14	-0.0254413	0.00521258	1.16e-06	63	-0.0301816	0.00445718	-6.77146	1.27e-11	0.00604418	-0.0301816	0.00445718	5.22e-09	37	1	3123695	1	3113555	R			NA	NA	PRDM16;PRDM16	NM_022114;NM_199454	Body;Body					NA	1:3113154-3113614			NA
cg13393785	-0.0114025	0.00556285	0.0413497	53	446	-0.0276106	0.00520583	1.27e-07	-0.0215183	0.00340019	3.15e-10	63	-0.0206845	0.00305461	-6.77157	1.27e-11	0.215877	-0.0206845	0.00305461	5.22e-09	37	19	8317932	19	8223932	R			NA	NA	LASS4	NM_024552	Body					NA		19:8317785-8318374	Unclassified_Cell_type_specific	NA
cg01956154	-0.0117035	0.00437061	0.00786403	53	446	-0.0297958	0.00419517	1.76e-12	-0.0136028	0.00273816	7.45e-07	63	-0.0165713	0.00244728	-6.7713	1.28e-11	0.0201832	-0.0165713	0.00244728	5.22e-09	37	14	94423399	14	93493152	R			NA	NA	ASB2;ASB2	NM_016150;NM_016150	5'UTR;1stExon					TRUE				NA
cg00850538	-0.0111383	0.00603011	0.0658214	53	446	-0.0220908	0.00323629	1.19e-11	-0.0113994	0.00216429	1.56e-07	63	-0.0140918	0.00208116	-6.77111	1.28e-11	0.0809782	-0.0140918	0.00208116	5.22e-09	37	2	36582038	2	36435542	F			NA	TRUE	CRIM1	NM_016441	TSS1500	chr2:36582397-36584260	N_Shore			NA				NA
cg10097464	-0.00289535	0.00687995	0.674206	53	446	-0.0303798	0.00558708	6.14e-08	-0.027633	0.00392703	2.84e-12	63	-0.0238064	0.00351637	-6.77018	1.29e-11	0.0187233	-0.0238064	0.00351637	5.25e-09	37	15	65204370	15	62991423	R			NA	NA	ANKDD1A	NM_182703	Body	chr15:65203730-65204392	Island			TRUE	15:62990822-62991551	15:65203723-65204511	Unclassified	TRUE
cg14258501	-0.0290392	0.00759432	0.000163109	53	446	-0.0375275	0.00698349	8.72e-08	-0.0281214	0.00550558	3.62e-07	63	-0.0308011	0.00454958	-6.77009	1.29e-11	0.67812	-0.0308011	0.00454958	5.25e-09	37	6	31680228	6	31788207	R			NA	NA	LY6G6E;LY6G6E	NR_024541;NR_003673	Body;Body					NA		6:31680111-31680420	Unclassified_Cell_type_specific	NA
cg26468891	-0.0162672	0.00966855	0.093627	53	446	-0.0520704	0.00698538	1.4e-13	-0.0240214	0.00474141	4.5e-07	63	-0.0297055	0.00438827	-6.76928	1.29e-11	0.0131215	-0.0297055	0.00438827	5.27e-09	37	11	48077221	11	48033797	R		rs77698099	NA	NA	PTPRJ;PTPRJ	NM_002843;NM_001098503	Body;Body					TRUE		11:48076941-48077912	Promoter_Associated_Cell_type_specific	NA
cg07545081	-0.0262485	0.00869409	0.00277673	53	446	-0.0407542	0.00636362	1.92e-10	-0.0243106	0.00498161	1.16e-06	63	-0.0293249	0.00433286	-6.76803	1.31e-11	0.247337	-0.0293249	0.00433286	5.31e-09	37	10	126308381	10	126298371	F			NA	NA	FAM53B	NM_014661	3'UTR					TRUE	10:126298371-126298559	10:126308367-126308987	Unclassified	NA
cg10427868	-0.0195242	0.00563457	0.000616066	53	446	-0.0286246	0.00476549	2.29e-09	-0.0167526	0.00334531	6.07e-07	63	-0.0201287	0.00297433	-6.76746	1.31e-11	0.26058	-0.0201287	0.00297433	5.33e-09	37	10	80936798	10	80606804	F	rs7910559		NA	NA	ZMIZ1	NM_020338	5'UTR					TRUE				NA
cg09938049	-0.0116851	0.00551746	0.0350988	53	446	-0.0284417	0.00541017	1.64e-07	-0.0212966	0.00335919	2.94e-10	63	-0.0206472	0.00305153	-6.76618	1.32e-11	0.208463	-0.0206472	0.00305153	5.37e-09	37	12	54747206	12	53033473	R			NA	NA								TRUE				NA
cg17936236	-0.00921068	0.00570093	0.107334	53	446	-0.0306235	0.00466334	6.7e-11	-0.019031	0.00334499	1.5e-08	63	-0.0200603	0.00296514	-6.76539	1.33e-11	0.056795	-0.0200603	0.00296514	5.4e-09	37	1	167520305	1	165786929	R			NA	NA	CREG1	NM_003851	Body	chr1:167522469-167523070	N_Shelf			NA				NA
cg07367302	-0.0137472	0.00555032	0.013866	53	446	-0.0326512	0.0048192	1.68e-11	-0.0164581	0.0031737	2.41e-07	63	-0.019509	0.00288402	-6.76452	1.34e-11	0.0503484	-0.019509	0.00288402	5.42e-09	37	1	19967428	1	19840015	R			NA	NA				chr1:19970255-19971923	N_Shelf			NA		1:19967375-19967538	Unclassified_Cell_type_specific	TRUE
cg09357462	-0.0207979	0.00823687	0.0121417	53	446	-0.0530992	0.0075303	2.51e-12	-0.0248032	0.00491822	5.07e-07	63	-0.0300317	0.00443973	-6.76431	1.34e-11	0.0241727	-0.0300317	0.00443973	5.43e-09	37	10	112259305	10	112249295	F			NA	NA	DUSP5	NM_004419	Body	chr10:112257163-112258684	S_Shore		CDMR	TRUE		10:112259221-112259524	Promoter_Associated	NA
cg05555337	-0.0166942	0.00516413	0.00137789	53	446	-0.0288252	0.00630554	5.17e-06	-0.0127025	0.00198041	1.83e-10	63	-0.0142755	0.0021109	-6.76278	1.35e-11	0.144174	-0.0142755	0.0021109	5.48e-09	37	17	46669113	17	44024112	F			NA	NA	LOC404266;HOXB5;LOC404266;LOC404266;LOC404266	NR_033203;NM_002147;NR_033201;NR_033204;NR_033202	TSS1500;3'UTR;Body;TSS1500;Body	chr17:46669434-46669811	N_Shore			NA				NA
cg22151881	-0.0242899	0.00696036	0.000564131	53	446	-0.0416769	0.00634981	6.85e-11	-0.0196793	0.00413998	2.17e-06	63	-0.0252941	0.00374151	-6.76041	1.38e-11	0.0665313	-0.0252941	0.00374151	5.57e-09	37	11	68082621	11	67839197	R		rs75256530	NA	NA	LRP5	NM_002335	Body	chr11:68080365-68080931	S_Shore			TRUE		11:68082573-68082791	Unclassified	NA
cg13847322	-0.0162304	0.00855645	0.0589094	53	446	-0.0528261	0.00686979	2.41e-14	-0.025165	0.00532323	2.46e-06	63	-0.0309137	0.00457284	-6.76028	1.38e-11	0.010409	-0.0309137	0.00457284	5.57e-09	37	9	137272766	9	136412587	F			NA	NA	RXRA	NM_002957	Body					TRUE				NA
cg05251190	-0.0192006	0.00702745	0.00670433	53	446	-0.0386282	0.00601831	1.76e-10	-0.0214094	0.00411953	2.27e-07	63	-0.0249662	0.00369355	-6.7594	1.39e-11	0.124542	-0.0249662	0.00369355	5.59e-09	37	10	104196206	10	104186196	F			NA	NA	MIR146B	NR_030169	TSS200	chr10:104191984-104192527	S_Shelf			NA				NA
cg09870137	-0.00642784	0.00646924	0.321304	53	446	-0.0353175	0.00495819	1.52e-12	-0.0187945	0.00333292	2e-08	63	-0.0207449	0.00306908	-6.75933	1.39e-11	0.0113632	-0.0207449	0.00306908	5.59e-09	37	22	46320026	22	44698690	F			NA	NA	WNT7B	NM_058238	Body	chr22:46318693-46319087	S_Shore			NA				NA
cg06339657	-0.0422692	0.00922368	7.01e-06	53	446	-0.0437192	0.00706825	7.65e-10	-0.0215466	0.00503477	1.98e-05	63	-0.030608	0.0045286	-6.75882	1.39e-11	0.0624289	-0.030608	0.0045286	5.61e-09	37	5	76505932	5	76541688	R			NA	TRUE	PDE8B;PDE8B;PDE8B;PDE8B;PDE8B	NM_001029851;NM_001029854;NM_001029852;NM_003719;NM_001029853	TSS1500;TSS1500;TSS1500;TSS1500;TSS1500	chr5:76506029-76507189	N_Shore			NA				NA
cg13458609	-0.0055256	0.0058299	0.344074	53	446	-0.0338334	0.00452358	1.16e-13	-0.0225273	0.00421829	1.05e-07	63	-0.022431	0.00331905	-6.75825	1.4e-11	0.007639	-0.022431	0.00331905	5.62e-09	37	9	130608923	9	129648744	R			NA	NA	ENG;ENG	NM_001114753;NM_000118	Body;Body					TRUE				NA
cg12690246	-0.0181748	0.00812796	0.0261601	53	446	-0.0453925	0.0063389	1.16e-12	-0.0222853	0.00452624	9.32e-07	63	-0.027378	0.00405488	-6.75187	1.46e-11	0.0340889	-0.027378	0.00405488	5.87e-09	37	12	50356869	12	48643136	R			NA	NA	AQP5	NM_001651	Body	chr12:50354839-50356163	S_Shore			NA				NA
cg22136098	-0.0179928	0.00680615	0.0086805	53	446	-0.0380664	0.00606075	4.21e-10	-0.0216888	0.00405042	9.73e-08	63	-0.0245808	0.00364057	-6.75191	1.46e-11	0.131566	-0.0245808	0.00364057	5.87e-09	37	11	121297737	11	120802947	F			NA	NA				chr11:121297942-121298160	N_Shore			TRUE	11:120802947-120803357	11:121297681-121298305	Unclassified	NA
cg11612617	-0.0194436	0.00726009	0.00785531	53	446	-0.029451	0.00519232	1.64e-08	-0.023432	0.00425195	4.12e-08	63	-0.024548	0.00363594	-6.75149	1.46e-11	0.624828	-0.024548	0.00363594	5.88e-09	37	12	102872937	12	101397067	F			NA	NA	IGF1;IGF1;IGF1;IGF1	NM_001111285;NM_000618;NM_001111283;NM_001111284	Body;Body;Body;TSS1500					TRUE		12:102872545-102872990	Unclassified	NA
cg00537837	-0.0248815	0.00971022	0.0109358	53	446	-0.0650306	0.00836174	1.24e-14	-0.0307321	0.00746006	3.98e-05	63	-0.0396136	0.00586758	-6.75127	1.47e-11	0.0158475	-0.0396136	0.00586758	5.88e-09	37	16	85363209	16	83920710	R			NA	NA				chr16:85363116-85363360	Island			TRUE				TRUE
cg14037218	-0.0155685	0.00653943	0.0179703	53	446	-0.0445663	0.00594632	1.04e-13	-0.0220801	0.00476997	3.95e-06	63	-0.0264464	0.00391772	-6.75046	1.47e-11	0.0163619	-0.0264464	0.00391772	5.91e-09	37	1	150522367	1	148788991	F			NA	NA	ADAMTSL4;ADAMTSL4	NM_019032;NM_025008	5'UTR;5'UTR	chr1:150521349-150522368	Island			NA				NA
cg16725944	-0.0186671	0.00658365	0.0049222	53	446	-0.0247446	0.00541885	5.3e-06	-0.0192127	0.00309079	6.39e-10	63	-0.0201667	0.00298751	-6.75034	1.47e-11	0.762406	-0.0201667	0.00298751	5.91e-09	37	12	133215533	12	131725606	F			NA	NA	POLE	NM_006231	Body					TRUE		12:133215368-133215671	Gene_Associated	TRUE
cg20664247	-0.0384398	0.00886726	2.06e-05	53	446	-0.0405305	0.00694956	6.47e-09	-0.0258737	0.00593596	1.39e-05	63	-0.0329702	0.00488449	-6.74998	1.48e-11	0.364878	-0.0329702	0.00488449	5.92e-09	37	1	2345475	1	2335335	R			NA	TRUE	PEX10;PEX10	NM_002617;NM_153818	TSS1500;TSS1500	chr1:2345891-2346156	N_Shore			NA		1:2344997-2348677	Promoter_Associated	NA
cg00653615	-0.00852381	0.00420708	0.0437381	53	446	-0.0235462	0.00396923	3.58e-09	-0.0145766	0.00243973	2.8e-09	63	-0.0151382	0.00224295	-6.74925	1.49e-11	0.104787	-0.0151382	0.00224295	5.94e-09	37	1	151029327	1	149295951	R			NA	NA	CDC42SE1;CDC42SE1	NM_001038707;NM_020239	5'UTR;5'UTR	chr1:151031767-151032352	N_Shelf			NA		1:151028715-151029603	Promoter_Associated_Cell_type_specific	NA
cg02085953	-0.0171846	0.00541008	0.00166351	53	446	-0.0297017	0.0045439	8.17e-11	-0.0152092	0.00314066	1.4e-06	63	-0.0189948	0.00281473	-6.74835	1.5e-11	0.103914	-0.0189948	0.00281473	5.97e-09	37	2	97202260	2	96565987	F		rs13020129	NA	NA	ARID5A	NM_212481	TSS1500	chr2:97202313-97203787	N_Shore			NA		2:97202196-97202767	Promoter_Associated	NA
cg06223926	-0.0362965	0.0103793	0.000549628	53	446	-0.0505139	0.00778887	1.14e-10	-0.0294688	0.0066805	1.09e-05	63	-0.0373414	0.00553441	-6.74714	1.51e-11	0.25171	-0.0373414	0.00553441	6.02e-09	37	10	33626522	10	33666528	F			NA	NA				chr10:33623120-33626197	S_Shore			NA				NA
cg24859236	-0.0302506	0.0105118	0.0043239	53	446	-0.0418858	0.00755327	3.37e-08	-0.0343173	0.00626629	4.98e-08	63	-0.0358981	0.00532076	-6.74679	1.51e-11	0.728996	-0.0358981	0.00532076	6.03e-09	37	1	9750213	1	9672800	F			NA	NA	PIK3CD	NM_005026	5'UTR	chr1:9749295-9750228	Island			NA	1:9671695-9672801	1:9748906-9750306	Unclassified	NA
cg16462073	-0.0103854	0.00702566	0.140513	53	446	-0.0308833	0.00572069	7.61e-08	-0.0213296	0.00332709	1.87e-10	63	-0.0215856	0.00320008	-6.74533	1.53e-11	0.183293	-0.0215856	0.00320008	6.08e-09	37	16	28995843	16	28903344	R			NA	NA	SPNS1;LAT;LAT;LAT;SPNS1;SPNS1;LAT;SPNS1;SPNS1	NM_001142448;NM_001014987;NM_014387;NM_001014988;NM_001142450;NM_032038;NM_001014989;NM_001142449;NM_001142451	3'UTR;TSS1500;TSS1500;TSS1500;3'UTR;3'UTR;TSS1500;3'UTR;3'UTR					NA		16:28995820-28997267	Unclassified_Cell_type_specific	NA
cg12929160	-0.00926449	0.00751752	0.218873	53	446	-0.0402211	0.00501269	1.83e-15	-0.0211485	0.00478411	1.05e-05	63	-0.0258443	0.0038326	-6.7433	1.55e-11	0.0104427	-0.0258443	0.0038326	6.16e-09	37	13	77030645	13	75928646	F			NA	NA								TRUE				NA
cg27320518	-0.0159538	0.00672355	0.0183507	53	446	-0.0484832	0.00646815	1.03e-13	-0.0314698	0.00687913	5.11e-06	63	-0.0317112	0.00470274	-6.74312	1.55e-11	0.0187943	-0.0317112	0.00470274	6.16e-09	37	10	81678829	10	81668809	F			NA	NA	MBL1P	NR_002724	TSS1500					NA				NA
cg02016195	-0.0340665	0.0113136	0.00284847	53	446	-0.0700522	0.01001	3.64e-12	-0.038423	0.00871845	1.11e-05	63	-0.0465239	0.00690107	-6.74154	1.57e-11	0.0883015	-0.0465239	0.00690107	6.22e-09	37	9	132198822	9	131238643	R			NA	NA				chr9:132199361-132199984	N_Shore			NA	9:131238643-131238698			NA
cg27615366	-0.0163491	0.0080878	0.0442156	53	446	-0.0335841	0.00586262	1.18e-08	-0.0234964	0.00400616	5.38e-09	63	-0.0249197	0.00369638	-6.74166	1.57e-11	0.330822	-0.0249197	0.00369638	6.22e-09	37	5	131592974	5	131620873	R			NA	NA	PDLIM4;PDLIM4	NM_001131027;NM_003687	TSS1500;TSS1500	chr5:131593039-131593813	N_Shore			NA				TRUE
cg13761321	-0.032848	0.00998581	0.00113661	53	446	-0.0336151	0.00753815	8.73e-06	-0.0427264	0.00704063	1.59e-09	63	-0.0375377	0.00556855	-6.74102	1.57e-11	0.701444	-0.0375377	0.00556855	6.24e-09	37	9	97768771	9	96808592	F			NA	NA	C9orf3	NM_032823	Body	chr9:97766649-97767955	S_Shore		RDMR	NA				NA
cg24526899	-0.0227352	0.00898988	0.0120073	53	446	-0.0558454	0.0074628	1.13e-13	-0.0261073	0.00586192	8.99e-06	63	-0.0334833	0.00496879	-6.73871	1.6e-11	0.0219097	-0.0334833	0.00496879	6.33e-09	37	14	54424149	14	53493899	F			NA	TRUE	BMP4;BMP4	NM_001202;NM_130850	TSS1500;TSS1500	chr14:54420184-54422958	S_Shore			NA				NA
cg17317266	-0.00423039	0.0026379	0.109945	53	446	-0.0221098	0.00282928	9.3e-15	-0.011938	0.00226238	1.48e-07	63	-0.0119684	0.00177671	-6.73631	1.62e-11	0.000972274	-0.0119684	0.00177671	6.43e-09	37	19	11495261	19	11356261	R			NA	NA	EPOR	NM_000121	TSS1500	chr19:11493484-11494363	S_Shore			NA				TRUE
cg01882566	-0.0171639	0.00810164	0.0350369	53	446	-0.0512276	0.0065493	8.8e-15	-0.0239498	0.00546958	1.27e-05	63	-0.0304644	0.0045228	-6.73574	1.63e-11	0.0107704	-0.0304644	0.0045228	6.45e-09	37	X	38187196	X	38072140	R			NA	NA	RPGR;RPGR	NM_001034853;NM_000328	TSS1500;TSS1500	chrX:38186422-38187010	S_Shore			NA		X:38186270-38187432	Promoter_Associated	NA
cg17326451	-0.0239732	0.00924694	0.0100438	53	446	-0.0516666	0.00912238	1.72e-08	-0.0357004	0.00617791	8.93e-09	63	-0.0363529	0.00539905	-6.73322	1.66e-11	0.22487	-0.0363529	0.00539905	6.56e-09	37	7	86975534	7	86813470	R			NA	NA	CROT;TP53TG1;CROT;CROT	NM_021151;NR_015381;NR_026585;NM_001143935	5'UTR;TSS1500;Body;5'UTR	chr7:86974740-86975088	S_Shore			NA		7:86974272-86975684	Unclassified	NA
cg14468090	-0.018431	0.00660765	0.00565604	53	446	-0.0427244	0.00573161	1.4e-13	-0.0175008	0.00384494	5.7e-06	63	-0.0233481	0.00346815	-6.73216	1.67e-11	0.0107827	-0.0233481	0.00346815	6.6e-09	37	3	129032864	3	130515554	R			NA	NA				chr3:129033540-129035646	N_Shore			NA		3:129031593-129033028	Promoter_Associated	NA
cg16104276	-0.0139662	0.00664145	0.0363982	53	446	-0.0512832	0.00715094	1.08e-12	-0.0258191	0.00483777	1.07e-07	63	-0.0278523	0.00413722	-6.73213	1.67e-11	0.00760588	-0.0278523	0.00413722	6.6e-09	37	1	44880317	1	44652904	R			NA	NA	RNF220	NM_018150	Body	chr1:44883136-44884272	N_Shelf			NA				NA
cg05796704	-0.0162776	0.00859806	0.0594001	53	446	-0.0510856	0.00726565	2.9e-12	-0.0330588	0.00645177	3.33e-07	63	-0.0344109	0.00511178	-6.73169	1.68e-11	0.0416226	-0.0344109	0.00511178	6.61e-09	37	1	11714218	1	11636805	F			NA	NA	FBXO44;FBXO2;FBXO44;FBXO44;FBXO44	NM_183413;NM_012168;NM_183412;NM_033182;NM_001014765	TSS1500;Body;TSS1500;TSS1500;TSS1500	chr1:11714217-11715304	Island			NA				NA
cg14794655	-0.0195196	0.0094182	0.0391603	53	446	-0.0567635	0.00739667	2.71e-14	-0.0239828	0.005078	2.52e-06	63	-0.0310819	0.00461855	-6.72979	1.7e-11	0.00726158	-0.0310819	0.00461855	6.69e-09	37	2	54558352	2	54411856	R			NA	NA	C2orf73	NM_001100396	Body	chr2:54557630-54558039	S_Shore			NA		2:54557264-54558433	Promoter_Associated	NA
cg19251242	-0.0179365	0.00478682	0.000218649	53	446	-0.0216508	0.00357022	1.61e-09	-0.011703	0.00242813	1.56e-06	63	-0.0150413	0.00223505	-6.72977	1.7e-11	0.156126	-0.0150413	0.00223505	6.69e-09	37	1	28198712	1	28071299	F			NA	NA	C1orf38;C1orf38;C1orf38	NM_001105556;NM_004848;NM_001039477	TSS1500;TSS1500;TSS1500	chr1:28199031-28199257	N_Shore			NA		1:28198541-28200383	Promoter_Associated	TRUE
cg03178042	-0.0116694	0.00907954	0.199805	53	446	-0.0575761	0.00692733	1.84e-16	-0.022387	0.00472545	2.34e-06	63	-0.0291291	0.00432931	-6.72834	1.72e-11	0.000752676	-0.0291291	0.00432931	6.74e-09	37	16	68544012	16	67101513	R			NA	NA				chr16:68543925-68544303	Island			NA	16:67101500-67101854	16:68543572-68545045	Unclassified	TRUE
cg09276451	-0.0305957	0.00889545	0.000674653	53	446	-0.0558308	0.00747684	1.27e-13	-0.0214096	0.00523812	4.57e-05	63	-0.0314001	0.00466686	-6.72833	1.72e-11	0.0102084	-0.0314001	0.00466686	6.74e-09	37	16	4421603	16	4361604	R			NA	TRUE	VASN;CORO7	NM_138440;NM_024535	TSS1500;Body	chr16:4421642-4422240	N_Shore			NA		16:4421216-4422699	Unclassified_Cell_type_specific	NA
cg13910439	-0.0169313	0.00906966	0.0630091	53	446	-0.0400575	0.00611843	7.63e-11	-0.0240668	0.00450434	1.04e-07	63	-0.0274198	0.00407538	-6.72815	1.72e-11	0.139	-0.0274198	0.00407538	6.74e-09	37	9	2022036	9	2012036	F			NA	NA	SMARCA2;SMARCA2	NM_139045;NM_003070	5'UTR;5'UTR	chr9:2014831-2018105	S_Shelf			NA				NA
cg22928599	-0.020857	0.00684249	0.00253006	53	446	-0.0375652	0.00546408	8.52e-12	-0.0153853	0.0030941	7.27e-07	63	-0.0202546	0.00301038	-6.72825	1.72e-11	0.0188448	-0.0202546	0.00301038	6.74e-09	37	19	46999403	19	51691243	R			NA	NA	PNMAL2	NM_020709	TSS1500	chr19:46996327-46998437	S_Shore			NA				TRUE
cg15773539	-0.0214036	0.00559208	0.000160813	53	446	-0.0332956	0.00516973	1.52e-10	-0.0150342	0.00324542	3.89e-06	63	-0.0199859	0.00297067	-6.72772	1.72e-11	0.055481	-0.0199859	0.00297067	6.75e-09	37	17	61520112	17	58873844	R			NA	NA	CYB561;CYB561	NM_001017916;NM_001915	5'UTR;5'UTR	chr17:61523000-61524470	N_Shelf			NA		17:61519866-61520307	Unclassified_Cell_type_specific	TRUE
cg00085438	-0.0105516	0.00756973	0.164485	53	446	-0.0548568	0.00678778	1.16e-15	-0.04124	0.00855389	1.55e-06	63	-0.0358219	0.0053251	-6.727	1.73e-11	0.00160738	-0.0358219	0.0053251	6.78e-09	37	3	152049980	3	153532670	F			NA	NA	MBNL1;MBNL1;MBNL1;MBNL1;MBNL1;MBNL1;MBNL1	NM_207295;NM_207293;NM_021038;NM_207292;NM_207296;NM_207297;NM_207294	Body;Body;Body;Body;Body;Body;Body					TRUE				NA
cg13341668	0.00331056	0.00983479	0.736666	53	446	-0.0390112	0.00478585	6.66e-16	-0.0214243	0.00456405	2.89e-06	63	-0.0257132	0.00382279	-6.72628	1.74e-11	0.00329595	-0.0257132	0.00382279	6.81e-09	37	3	50359909	3	50334913	F			NA	NA	HYAL2;HYAL2	NM_003773;NM_033158	5'UTR;TSS1500	chr3:50359839-50360042	Island			NA	3:50333411-50335105	3:50358176-50360136	Promoter_Associated	NA
cg09602795	-0.016034	0.00517292	0.0021418	53	446	-0.0283645	0.00485783	6.22e-09	-0.0187339	0.0035557	1.55e-07	63	-0.0203923	0.0030325	-6.72461	1.76e-11	0.316165	-0.0203923	0.0030325	6.88e-09	37	9	118698	9	108698	F	rs7036297		NA	NA	FOXD4	NM_207305	TSS1500	chr9:116701-118177	S_Shore			NA				NA
cg10426318	-0.027468	0.00876228	0.00190878	53	446	-0.044905	0.00716827	4.67e-10	-0.0255466	0.00517063	8.55e-07	63	-0.0307449	0.00457215	-6.72439	1.76e-11	0.200119	-0.0307449	0.00457215	6.88e-09	37	6	30647588	6	30755567	R			NA	NA	KIAA1949;KIAA1949	NM_001134870;NM_133471	Body;Body					TRUE				NA
cg01218206	-0.0193943	0.00856787	0.0243889	53	446	-0.0615255	0.00734517	1.08e-16	-0.0244591	0.00628297	0.000102853	63	-0.0340366	0.00506212	-6.72377	1.77e-11	0.00213799	-0.0340366	0.00506212	6.9e-09	37	11	116933977	11	116439187	R			NA	NA	SIK3	NM_025164	Body					TRUE		11:116933852-116934163	Unclassified	NA
cg10603592	-0.0185077	0.00584161	0.00170914	53	446	-0.0440063	0.00611323	8.9e-13	-0.0115736	0.00206886	2.58e-08	63	-0.0148713	0.00221185	-6.72348	1.77e-11	0.000329632	-0.0148713	0.00221185	6.9e-09	37	17	40896097	17	38149623	R			NA	NA	EZH1	NM_001991	5'UTR	chr17:40896658-40897234	N_Shore		RDMR	NA		17:40896052-40897643	Promoter_Associated	NA
cg14218480	-0.0109087	0.00749624	0.146766	53	446	-0.0491173	0.0065108	7.19e-14	-0.0259013	0.0050364	3.02e-07	63	-0.0286331	0.00425865	-6.72352	1.77e-11	0.00617158	-0.0286331	0.00425865	6.9e-09	37	9	139842749	9	138962570	R			NA	NA				chr9:139844292-139844693	N_Shore			NA				TRUE
cg22900075	-0.0177143	0.00586363	0.00275968	53	446	-0.0371541	0.00545218	1.29e-11	-0.0189528	0.00404156	2.96e-06	63	-0.0230899	0.0034341	-6.72371	1.77e-11	0.0665086	-0.0230899	0.0034341	6.9e-09	37	17	55952563	17	53307562	F	rs75249618		NA	NA	CUEDC1	NM_017949	Body					TRUE		17:55951749-55953404	Unclassified	NA
cg23698023	-0.00867076	0.00769061	0.26055	53	446	-0.0400069	0.00594145	2.22e-11	-0.0241653	0.00421737	1.19e-08	63	-0.0255077	0.00379376	-6.7236	1.77e-11	0.0292767	-0.0255077	0.00379376	6.9e-09	37	8	27181813	8	27237730	R			NA	NA	PTK2B;PTK2B;PTK2B;PTK2B	NM_173176;NM_173175;NM_004103;NM_173174	TSS1500;TSS1500;5'UTR;5'UTR	chr8:27183090-27183390	N_Shore			NA		8:27181100-27182618	Promoter_Associated	NA
cg12580096	-0.0134512	0.00370076	0.000332911	53	446	-0.0179198	0.00303257	4.1e-09	-0.0115334	0.00241637	1.97e-06	63	-0.0137119	0.00203959	-6.72287	1.78e-11	0.413052	-0.0137119	0.00203959	6.92e-09	37	19	14017658	19	13878658	F	rs10425341		NA	NA	C19orf57;CC2D1A	NM_024323;NM_017721	TSS1500;Body	chr19:14016665-14017435	S_Shore			NA		19:14016394-14017781	Promoter_Associated	NA
cg00044466	-0.0177208	0.00712363	0.0134623	53	446	-0.0378861	0.00597796	2.94e-10	-0.0202758	0.00376938	8.52e-08	63	-0.023563	0.00350562	-6.7215	1.8e-11	0.103449	-0.023563	0.00350562	6.98e-09	37	16	15238525	16	15146026	R			NA	NA								NA	16:15145219-15146112			NA
cg22784595	-0.0197825	0.00869732	0.0237147	53	446	-0.0421467	0.00604013	4.2e-12	-0.0190081	0.00372549	3.73e-07	63	-0.02411	0.00358736	-6.72081	1.81e-11	0.0303289	-0.02411	0.00358736	7e-09	37	10	7455714	10	7495720	R			NA	NA				chr10:7449376-7455339	S_Shore		RDMR	NA				NA
cg13709211	-0.013112	0.00625196	0.0368971	53	446	-0.0248919	0.00396198	4.16e-10	-0.0230161	0.00439829	1.87e-07	63	-0.0219214	0.00326196	-6.72032	1.81e-11	0.412633	-0.0219214	0.00326196	7.02e-09	37	14	101290195	14	100359948	F			NA	NA				chr14:101290523-101290868	N_Shore			TRUE				NA
cg20793665	-0.00927637	0.00733175	0.206875	53	446	-0.0484977	0.00635194	3.64e-14	-0.0250971	0.00482095	2.16e-07	63	-0.0276612	0.00411632	-6.71989	1.82e-11	0.003732	-0.0276612	0.00411632	7.04e-09	37	2	232549224	2	232257468	R			NA	NA				chr2:232545347-232546143	S_Shelf			NA		2:232548957-232549390	Unclassified_Cell_type_specific	NA
cg18554395	-0.00632213	0.00494464	0.202138	53	446	-0.0266423	0.0031725	9.08e-17	-0.0117907	0.00290768	5.24e-05	63	-0.0160954	0.00239536	-6.71941	1.82e-11	0.00393867	-0.0160954	0.00239536	7.05e-09	37	19	2555791	19	2506791	F			NA	NA	GNG7	NM_052847	5'UTR	chr19:2555751-2556146	Island			TRUE	19:2506539-2508461			NA
cg23754392	-0.00816549	0.00484874	0.0933243	53	446	-0.020102	0.0032984	1.34e-09	-0.0157053	0.00276506	1.58e-08	63	-0.0158445	0.00235812	-6.71911	1.83e-11	0.250447	-0.0158445	0.00235812	7.06e-09	37	10	22611454	10	22651460	F			NA	NA	BMI1	NM_005180	5'UTR	chr10:22614275-22614934	N_Shelf		RDMR	NA				NA
cg03223072	-0.0117338	0.00504191	0.0206885	53	446	-0.0221318	0.00392751	2.03e-08	-0.0176292	0.00307118	1.12e-08	63	-0.0177541	0.00264251	-6.71866	1.83e-11	0.415726	-0.0177541	0.00264251	7.08e-09	37	10	116398913	10	116388903	R		rs76755893	NA	NA	ABLIM1;ABLIM1;ABLIM1	NM_001003408;NM_001003407;NM_002313	Body;Body;Body					TRUE				NA
cg03159676	-0.0256387	0.0118445	0.0312911	53	446	-0.0627809	0.00972894	1.41e-10	-0.03694	0.00685758	8.17e-08	63	-0.0411188	0.00612024	-6.71849	1.84e-11	0.105525	-0.0411188	0.00612024	7.08e-09	37	16	85600536	16	84158037	F			NA	NA								NA	16:84157503-84158319			NA
cg03572680	-0.0160261	0.00530544	0.00276284	53	446	-0.0373331	0.0050498	2.19e-13	-0.015753	0.00359388	1.24e-05	63	-0.0207973	0.00309609	-6.71728	1.85e-11	0.0138573	-0.0207973	0.00309609	7.13e-09	37	11	124768554	11	124273764	R			NA	NA	ROBO4	NM_019055	TSS1500					NA		11:124767845-124769815	Unclassified_Cell_type_specific	TRUE
cg18990050	-0.0291788	0.00909724	0.0015	53	446	-0.0507511	0.00553154	1.2e-19	-0.012377	0.00389806	0.00152422	63	-0.024416	0.00363514	-6.71666	1.86e-11	2.83e-05	-0.024416	0.00363514	7.16e-09	37	7	1163642	7	1130168	F			NA	NA	C7orf50;C7orf50;C7orf50	NM_001134395;NM_032350;NM_001134396	Body;Body;Body					TRUE	7:1129982-1130209	7:1163254-1164103	Unclassified_Cell_type_specific	TRUE
cg04791601	-0.0165658	0.00576297	0.00436708	53	446	-0.0374268	0.0054196	6.9e-12	-0.0178853	0.00372659	1.73e-06	63	-0.021958	0.00327043	-6.71408	1.89e-11	0.039428	-0.021958	0.00327043	7.28e-09	37	1	204159016	1	202425639	R			NA	NA				chr1:204159598-204159833	N_Shore			TRUE				NA
cg12417775	-0.020092	0.00698243	0.00432731	53	446	-0.0566156	0.00750307	7.1e-14	-0.0261925	0.00600688	1.38e-05	63	-0.0316244	0.00471141	-6.7123	1.92e-11	0.00958976	-0.0316244	0.00471141	7.36e-09	37	1	212463238	1	210529861	F			NA	NA	PPP2R5A	NM_006243	Body	chr1:212457967-212459694	S_Shelf			NA				NA
cg23530553	-0.00843555	0.0058684	0.151743	53	446	-0.0342672	0.00523774	7.87e-11	-0.021458	0.00367687	6.39e-09	63	-0.021705	0.00323369	-6.71215	1.92e-11	0.028863	-0.021705	0.00323369	7.36e-09	37	17	46622536	17	43977535	F			NA	NA	HOXB2	NM_002145	TSS200	chr17:46620367-46621373	S_Shore		RDMR	NA				TRUE
cg17978548	-0.0141572	0.0117103	0.227732	53	446	-0.0595675	0.00933725	2.25e-10	-0.0477041	0.00801374	3.19e-09	63	-0.043984	0.00655362	-6.7114	1.93e-11	0.0412431	-0.043984	0.00655362	7.39e-09	37	8	103589260	8	103658436	F	rs7829010		NA	NA								TRUE				NA
cg03871251	-0.0217474	0.00751625	0.00412081	53	446	-0.0316888	0.00639222	7.82e-07	-0.0244371	0.00414652	4.55e-09	63	-0.0255352	0.00380539	-6.71026	1.94e-11	0.67172	-0.0255352	0.00380539	7.45e-09	37	5	176757670	5	176690276	F			NA	NA				chr5:176759071-176759361	N_Shore			NA	5:176690257-176690352			NA
cg00236576	-0.0213618	0.00750844	0.00477942	53	446	-0.0380578	0.00695419	5.06e-08	-0.0259597	0.0045879	1.79e-08	63	-0.027598	0.0041131	-6.70979	1.95e-11	0.375313	-0.027598	0.0041131	7.46e-09	37	17	81039406	17	78632695	F			NA	NA	METRNL	NM_001004431	Body	chr17:81036330-81039407	Island			NA	17:78629632-78632696			NA
cg18219160	-0.0419071	0.00795924	2.85e-07	53	446	-0.0347932	0.00718817	1.41e-06	-0.0224459	0.00493438	5.77e-06	63	-0.0293332	0.0043718	-6.70963	1.95e-11	0.174862	-0.0293332	0.0043718	7.47e-09	37	12	120755827	12	119240210	R			NA	NA				chr12:120755346-120755672	S_Shore			NA		12:120754744-120755877	Promoter_Associated	NA
cg17389427	-0.00351993	0.00301045	0.243336	53	446	-0.0220862	0.00245731	6.2e-19	-0.0096823	0.0024818	9.94e-05	63	-0.0123549	0.00184156	-6.70891	1.96e-11	0.000267976	-0.0123549	0.00184156	7.5e-09	37	3	129330986	3	130813676	F			NA	NA								TRUE				TRUE
cg19510626	-0.0168677	0.00871831	0.0540621	53	446	-0.0507512	0.00650051	9.84e-15	-0.0207916	0.00448357	3.8e-06	63	-0.0275184	0.00410437	-6.70466	2.02e-11	0.00526379	-0.0275184	0.00410437	7.71e-09	37	1	113934971	1	113736494	F			NA	NA	MAGI3;MAGI3	NM_152900;NM_001142782	Body;Body	chr1:113932580-113934070	S_Shore		RDMR	NA				NA
cg17260706	-0.0126301	0.00493863	0.0110904	53	446	-0.0273217	0.00456153	2.53e-09	-0.0152704	0.00273874	2.86e-08	63	-0.0170942	0.0025511	-6.70073	2.07e-11	0.137221	-0.0170942	0.0025511	7.91e-09	37	11	118782879	11	118288089	F			NA	NA	BCL9L	NM_182557	TSS1500	chr11:118781060-118781732	S_Shore			TRUE				TRUE
cg23410129	-0.0110612	0.00479874	0.0219212	53	446	-0.0308777	0.00503303	1.04e-09	-0.0174942	0.00305355	1.19e-08	63	-0.018484	0.002759	-6.69951	2.09e-11	0.0651615	-0.018484	0.002759	7.97e-09	37	20	36012008	20	35445422	F			NA	NA	SRC;SRC	NM_198291;NM_005417	5'UTR;5'UTR	chr20:36012595-36013439	N_Shore	low-CpG:35445350-35445433		NA		20:36011903-36012034	Unclassified_Cell_type_specific	NA
cg11274172	-0.0181888	0.00608035	0.00303257	53	446	-0.0245003	0.00474357	2.67e-07	-0.0299773	0.00520254	9.84e-09	63	-0.0248643	0.00371144	-6.69936	2.09e-11	0.464216	-0.0248643	0.00371144	7.98e-09	37	11	75736215	11	75413863	F			NA	NA	UVRAG	NM_003369	Body					TRUE				NA
cg21387281	-0.0149986	0.00643475	0.0204935	53	446	-0.0242975	0.00558621	1.44e-05	-0.0207948	0.00320167	1.09e-10	63	-0.0205275	0.003065	-6.69738	2.12e-11	0.670974	-0.0205275	0.003065	8.08e-09	37	20	61435439	20	60905884	F			NA	TRUE	OGFR	NM_007346	TSS1500	chr20:61435828-61437150	N_Shore			NA				NA
cg04869770	-0.0105352	0.00661424	0.112369	53	446	-0.0464603	0.00638899	5.26e-13	-0.0221358	0.0040702	6.15e-08	63	-0.024579	0.00367019	-6.69693	2.13e-11	0.00500596	-0.024579	0.00367019	8.09e-09	37	1	164561550	1	162828174	F	rs77178171		NA	NA	PBX1	NM_002585	Body					TRUE				NA
cg10986043	-0.012002	0.00632533	0.0588306	53	446	-0.0458483	0.00629143	4.71e-13	-0.0217281	0.00413268	1.64e-07	63	-0.0244653	0.00365408	-6.69533	2.15e-11	0.00639048	-0.0244653	0.00365408	8.18e-09	37	17	37820495	17	35074021	R			NA	TRUE	TCAP	NM_003673	TSS1500	chr17:37823693-37824989	N_Shelf			TRUE				NA
cg27617775	-0.0109415	0.00868345	0.208738	53	446	-0.0394453	0.00592227	3.61e-11	-0.0288219	0.00527714	5.41e-08	63	-0.0292221	0.00436497	-6.69468	2.16e-11	0.0856158	-0.0292221	0.00436497	8.21e-09	37	11	1989850	11	1946426	F	rs217249		NA	NA				chr11:1990899-1991211	N_Shore			TRUE	11:1946149-1946597	11:1989730-1989856	Unclassified_Cell_type_specific	NA
cg24598922	-0.016663	0.00439417	0.000184213	53	446	-0.0190059	0.00316699	2.36e-09	-0.0124038	0.00276928	7.99e-06	63	-0.0153262	0.00228956	-6.69394	2.17e-11	0.429137	-0.0153262	0.00228956	8.24e-09	37	6	144143992	6	144185685	F			NA	NA	PHACTR2;PHACTR2;PHACTR2;PHACTR2	NM_001100164;NM_001100166;NM_014721;NM_001100165	Body;Body;Body;Body					TRUE				NA
cg24334174	0.00416685	0.00878705	0.635736	53	446	-0.0387237	0.00516366	1e-13	-0.0231854	0.00416646	3.04e-08	63	-0.0247034	0.00369224	-6.69062	2.22e-11	0.00232437	-0.0247034	0.00369224	8.42e-09	37	1	22141341	1	22013928	R			NA	NA	LDLRAD2	NM_001013693	Body	chr1:22140891-22141407	Island			NA	1:22013384-22013952	1:22140643-22141537	Promoter_Associated	TRUE
cg09325164	-0.0311861	0.00594664	3.16e-07	53	446	-0.0283431	0.00414974	1.16e-11	-0.0106644	0.00324075	0.00101965	63	-0.0190274	0.0028442	-6.68991	2.23e-11	0.00456623	-0.0190274	0.0028442	8.46e-09	37	1	32537942	1	32310529	R			NA	NA	TMEM39B	NM_018056	TSS1500	chr1:32538205-32539052	N_Shore			NA		1:32537893-32539507	Promoter_Associated	NA
cg11067714	-0.0107176	0.00645085	0.0977832	53	446	-0.0419769	0.00537699	9.88e-15	-0.0176209	0.00361473	1.19e-06	63	-0.0219479	0.00328185	-6.68768	2.27e-11	0.00294811	-0.0219479	0.00328185	8.58e-09	37	5	139492230	5	139472414	R			NA	NA	PURA	NM_005859	TSS1500	chr5:139492723-139492966	N_Shore		RDMR	NA				NA
cg24229188	-0.022373	0.00705994	0.00170495	53	446	-0.0438088	0.00596225	3.04e-13	-0.0207391	0.00538345	0.000121299	63	-0.0282635	0.00422675	-6.6868	2.28e-11	0.048352	-0.0282635	0.00422675	8.62e-09	37	19	3576629	19	3527629	R			NA	NA	HMG20B	NM_006339	Body	chr19:3576628-3578314	Island			NA	19:3527120-3529589	19:3576264-3576641	Unclassified_Cell_type_specific	NA
cg25838150	-0.00843023	0.00650663	0.196203	53	446	-0.0432103	0.00626131	7.12e-12	-0.0281323	0.00485144	7.94e-09	63	-0.0267325	0.00399795	-6.68656	2.28e-11	0.00739412	-0.0267325	0.00399795	8.63e-09	37	11	77259596	11	76937244	R			NA	NA								TRUE		11:77259303-77259683	Unclassified	TRUE
cg11218561	-0.0132085	0.00640462	0.040128	53	446	-0.0193124	0.00298917	1.34e-10	-0.0140971	0.00286895	9.79e-07	63	-0.0160833	0.00240556	-6.68589	2.3e-11	0.548727	-0.0160833	0.00240556	8.66e-09	37	11	1050743	11	1040743	R			NA	NA								NA	11:1040719-1040953	11:1050673-1052607	Unclassified_Cell_type_specific	NA
cg05725263	0.00363894	0.0045623	0.425796	53	446	-0.0105138	0.00142658	2.59e-13	-0.0067644	0.00135364	6.41e-07	63	-0.00784257	0.0011732	-6.68478	2.31e-11	0.0300125	-0.00784257	0.0011732	8.72e-09	37	11	66650560	11	66407136	F		rs58204291	NA	NA	PC;PC;PC	NM_000920;NM_022172;NM_001040716	5'UTR;5'UTR;5'UTR					NA	11:66407048-66407143	11:66649482-66651259	Unclassified	TRUE
cg10950358	-0.0233453	0.00980539	0.0179635	53	446	-0.0765522	0.00930718	3.69e-16	-0.0315677	0.00790689	6.82e-05	63	-0.0416203	0.0062264	-6.68449	2.32e-11	0.00221761	-0.0416203	0.0062264	8.73e-09	37	1	147253401	1	145720025	R			NA	NA								TRUE				NA
cg26436136	-0.00314502	0.00681174	0.644662	53	446	-0.0275788	0.00347308	3.51e-15	-0.0129058	0.00273416	2.55e-06	63	-0.0166157	0.00248576	-6.68436	2.32e-11	0.00622892	-0.0166157	0.00248576	8.73e-09	37	3	182970675	3	184453369	F			NA	NA	MCF2L2;B3GNT5	NM_015078;NM_032047	Body;TSS1500	chr3:182971429-182972635	N_Shore			NA		3:182970645-182972632	Unclassified_Cell_type_specific	NA
cg14553895	-0.0213588	0.00903662	0.0188051	53	446	-0.0582241	0.00935152	5.93e-10	-0.0403622	0.00724576	2.95e-08	63	-0.0391131	0.00585206	-6.68365	2.33e-11	0.0717288	-0.0391131	0.00585206	8.77e-09	37	3	178899170	3	180381864	F			NA	NA	PIK3CA	NM_006218	5'UTR					TRUE				NA
cg13203811	-0.0189689	0.00559877	0.000808457	53	446	-0.0315521	0.00604709	2.02e-07	-0.0167171	0.00295092	1.72e-08	63	-0.019181	0.00287061	-6.68185	2.36e-11	0.215428	-0.019181	0.00287061	8.87e-09	37	12	58136245	12	56422512	R			NA	NA	AGAP2	NM_014770	TSS1500	chr12:58132478-58132734	S_Shelf			NA		12:58135666-58136315	Promoter_Associated	NA
cg17526175	-0.0104377	0.00742989	0.161217	53	446	-0.0495194	0.00695239	1.52e-12	-0.0339067	0.00612945	3.66e-08	63	-0.0317125	0.0047462	-6.68166	2.36e-11	0.00736739	-0.0317125	0.0047462	8.87e-09	37	19	33624542	19	38316382	F			NA	NA	WDR88	NM_173479	Body	chr19:33625467-33625805	N_Shore			TRUE				NA
cg14906690	-0.0153279	0.0104931	0.145238	53	446	-0.057119	0.00728302	7.49e-15	-0.0251405	0.00539094	3.35e-06	63	-0.0323775	0.00484656	-6.68051	2.38e-11	0.00605639	-0.0323775	0.00484656	8.93e-09	37	10	76573506	10	76243512	F			NA	NA				chr10:76573195-76573507	Island			TRUE	10:76243008-76243513			NA
cg18969008	-0.0386606	0.0108266	0.000420804	53	446	-0.0505636	0.00825733	1.12e-09	-0.0338479	0.00760281	9.06e-06	63	-0.0403952	0.00604709	-6.68011	2.39e-11	0.476941	-0.0403952	0.00604709	8.95e-09	37	2	10445016	2	10362467	F			NA	NA	HPCAL1;HPCAL1	NM_002149;NM_134421	5'UTR;5'UTR	chr2:10442308-10444509	S_Shore			NA	2:10362208-10362487	2:10443656-10445129	Promoter_Associated	NA
cg27467282	-0.00861429	0.00575374	0.135515	53	446	-0.0382454	0.00496015	2.06e-14	-0.0187936	0.00381583	9.24e-07	63	-0.0216445	0.00324058	-6.67919	2.4e-11	0.00441942	-0.0216445	0.00324058	9e-09	37	13	52116184	13	51014185	R			NA	NA								TRUE				NA
cg24590708	-0.030852	0.00959028	0.0014526	53	446	-0.0736459	0.0107852	1.17e-11	-0.036105	0.00779484	3.9e-06	63	-0.0425317	0.00636987	-6.67701	2.44e-11	0.0363686	-0.0425317	0.00636987	9.13e-09	37	15	52554357	15	50341649	F	rs7169177		NA	NA	MYO5C	NM_018728	Body				DMR	TRUE		15:52553544-52554979	Unclassified	TRUE
cg27301655	-0.0079283	0.00703838	0.260976	53	446	-0.0514551	0.00663435	1.46e-14	-0.0229924	0.00427644	8.64e-08	63	-0.0257518	0.00385725	-6.67621	2.45e-11	0.000924394	-0.0257518	0.00385725	9.17e-09	37	11	60869634	11	60626210	F			NA	NA	CD5	NM_014207	TSS1500					NA		11:60869464-60870416	Promoter_Associated_Cell_type_specific	NA
cg09955705	-0.0159765	0.00626494	0.0113184	53	446	-0.0367049	0.00652103	2.1e-08	-0.0228353	0.00393934	8.04e-09	63	-0.0238391	0.00357185	-6.67414	2.49e-11	0.171056	-0.0238391	0.00357185	9.29e-09	37	8	30253570	8	30373112	R			NA	NA	RBPMS;RBPMS;RBPMS;RBPMS	NM_001008712;NM_001008710;NM_001008711;NM_006867	Body;Body;Body;Body					TRUE				NA
cg16936060	-0.0312317	0.00906524	0.000661074	53	446	-0.0363808	0.00689116	1.45e-07	-0.0287468	0.00549135	1.85e-07	63	-0.0313965	0.00470472	-6.67341	2.5e-11	0.783336	-0.0313965	0.00470472	9.33e-09	37	4	57523055	4	57217812	F			NA	NA	HOPX;HOPX;HOPX;HOPX;HOPX	NM_139212;NM_032495;NM_001145460;NM_001145459;NM_139211	5'UTR;Body;Body;TSS1500;TSS1500	chr4:57521621-57522703	S_Shore			NA		4:57521411-57523249	Unclassified	NA
cg11751117	-0.0185208	0.00783293	0.0187606	53	446	-0.0587209	0.00792027	1.88e-13	-0.0285404	0.00601918	2.3e-06	63	-0.032982	0.00494342	-6.67189	2.53e-11	0.00983259	-0.032982	0.00494342	9.42e-09	37	14	56663411	14	55733164	F			NA	NA	PELI2	NM_021255	Body					TRUE				NA
cg17579786	-0.00603455	0.00419031	0.150987	53	446	-0.0207126	0.00278851	1.7e-13	-0.00995505	0.00202708	9.93e-07	63	-0.0123224	0.00184701	-6.67158	2.53e-11	0.0174067	-0.0123224	0.00184701	9.43e-09	37	3	72328820	3	72411510	F			NA	NA								TRUE				NA
cg21720306	-0.0120979	0.00330528	0.000302929	53	446	-0.0231491	0.00361136	1.85e-10	-0.0136089	0.00311171	1.3e-05	63	-0.0155181	0.00232611	-6.67124	2.54e-11	0.152926	-0.0155181	0.00232611	9.45e-09	37	11	73044732	11	72722380	R			NA	NA	ARHGEF17	NM_014786	Body					TRUE				NA
cg05308645	-0.00786424	0.00702306	0.263802	53	446	-0.0418525	0.00555544	7.77e-14	-0.0249868	0.00492911	4.43e-07	63	-0.0264669	0.00396788	-6.67029	2.55e-11	0.00801575	-0.0264669	0.00396788	9.5e-09	37	3	184107534	3	185590228	R			NA	NA	CHRD	NM_003741	3'UTR	chr3:184104308-184104519	S_Shelf			NA				NA
cg04505252	-0.0099728	0.00706292	0.159099	53	446	-0.0287863	0.00444058	1.16e-10	-0.0218277	0.00405947	8.62e-08	63	-0.0224071	0.00335951	-6.66977	2.56e-11	0.179328	-0.0224071	0.00335951	9.52e-09	37	6	15244745	6	15352724	F			NA	NA				chr6:15244877-15246160	N_Shore		RDMR	NA	6:15352590-15352784			NA
cg15037004	-0.01611	0.00812575	0.0484228	53	446	-0.049528	0.00742664	3.42e-11	-0.0335138	0.00627339	1.04e-07	63	-0.0333862	0.00500685	-6.6681	2.59e-11	0.0487004	-0.0333862	0.00500685	9.62e-09	37	5	71803938	5	71839694	R			NA	TRUE	ZNF366	NM_152625	TSS1500					NA				NA
cg17560136	-0.0107982	0.00644196	0.0948476	53	446	-0.0468001	0.00704821	4.14e-11	-0.0344443	0.00577357	2.95e-09	63	-0.0296331	0.00444394	-6.6682	2.59e-11	0.00645648	-0.0296331	0.00444394	9.62e-09	37	8	21915510	8	21971456	R			NA	NA	EPB49;EPB49;EPB49;EPB49;EPB49;EPB49	NM_001114135;NM_001978;NM_001114136;NM_001114139;NM_001114138;NM_001114137	5'UTR;TSS1500;5'UTR;5'UTR;TSS1500;5'UTR	chr8:21914275-21914525	S_Shore			NA		8:21915070-21915574	Unclassified_Cell_type_specific	NA
cg02447879	-0.00647548	0.0079356	0.415214	53	446	-0.061384	0.00671797	1.67e-19	-0.0233439	0.00541611	1.73e-05	63	-0.0300873	0.00451293	-6.66692	2.61e-11	3.38e-05	-0.0300873	0.00451293	9.69e-09	37	17	79393682	17	77008277	R			NA	NA	BAHCC1	NM_001080519	Body	chr17:79393341-79393742	Island			NA	17:77008277-77008314			TRUE
cg26906273	-0.0235692	0.00931134	0.0119319	53	446	-0.0653443	0.00865339	6.81e-14	-0.031907	0.00742691	1.84e-05	63	-0.0389978	0.00584958	-6.66676	2.62e-11	0.016133	-0.0389978	0.00584958	9.69e-09	37	1	39547881	1	39320468	R			NA	NA	MACF1	NM_012090	5'UTR	chr1:39547013-39547959	Island		CDMR	NA	1:39319098-39320506	1:39546690-39548408	Unclassified_Cell_type_specific	TRUE
cg17221941	0.000259452	0.00517523	0.960053	53	446	-0.026859	0.00359413	1.22e-13	-0.0182148	0.00325306	2.5e-08	63	-0.0177266	0.00266052	-6.66284	2.69e-11	0.00204976	-0.0177266	0.00266052	9.94e-09	37	1	10730684	1	10653271	F			NA	NA	CASZ1;CASZ1	NM_017766;NM_001079843	Body;Body					NA		1:10730443-10730832	Unclassified_Cell_type_specific	NA
cg04983821	-0.0120085	0.00706069	0.0901352	53	446	-0.0395297	0.00577958	1.08e-11	-0.0220105	0.00414573	1.25e-07	63	-0.0244734	0.00367444	-6.66043	2.73e-11	0.0371294	-0.0244734	0.00367444	1.01e-08	37	5	133407209	5	133435108	F	rs2254553		NA	NA				chr5:133406807-133407149	S_Shore			TRUE		5:133406405-133407370	Unclassified	TRUE
cg02852238	-0.0243134	0.00752017	0.00137617	53	446	-0.0363656	0.00519077	3.46e-12	-0.0173019	0.00418211	3.69e-05	63	-0.0241426	0.0036251	-6.65985	2.74e-11	0.0698277	-0.0241426	0.0036251	1.01e-08	37	15	42174934	15	39962226	R			NA	NA	SPTBN5	NM_016642	Body	chr15:42174084-42174855	S_Shore			NA				TRUE
cg19903805	-0.021725	0.00684316	0.00167294	53	446	-0.0379229	0.00561491	1.93e-11	-0.0178556	0.00391399	5.43e-06	63	-0.0233787	0.00351042	-6.65981	2.74e-11	0.0611841	-0.0233787	0.00351042	1.01e-08	37	14	92333771	14	91403524	F		rs74413945	NA	NA	TC2N;TC2N	NM_001128596;NM_001128596	1stExon;5'UTR					NA		14:92333676-92334134	Promoter_Associated_Cell_type_specific	NA
cg08311343	-0.0586076	0.010835	1.39e-07	53	446	-0.054999	0.00959726	1.17e-08	-0.028114	0.0080907	0.000523909	63	-0.0433951	0.00651668	-6.65907	2.76e-11	0.0894838	-0.0433951	0.00651668	1.02e-08	37	7	92324861	7	92162797	R			NA	NA	CDK6;CDK6	NM_001259;NM_001145306	Body;Body					TRUE				NA
cg04330176	-0.0176518	0.00596226	0.00334232	53	446	-0.0323041	0.00585771	4e-08	-0.0225792	0.00410876	4.49e-08	63	-0.0235496	0.0035367	-6.65862	2.76e-11	0.351396	-0.0235496	0.0035367	1.02e-08	37	10	105619211	10	105609201	F			NA	NA				chr10:105614511-105615456	S_Shelf			NA		10:105618986-105619343	Unclassified_Cell_type_specific	TRUE
cg15757853	-0.00857387	0.00768744	0.265706	53	446	-0.0165063	0.00252857	8.65e-11	-0.0110704	0.00213716	2.48e-07	63	-0.0129301	0.00194317	-6.65413	2.85e-11	0.368915	-0.0129301	0.00194317	1.05e-08	37	18	20718301	18	18972299	R			TRUE	NA	CABLES1;CABLES1	NM_001100619;NR_023359	Body;Body	chr18:20714968-20717071	S_Shore			NA				NA
cg05260966	-0.015775	0.00673941	0.0199726	53	446	-0.0322175	0.00540297	2.97e-09	-0.0213725	0.00391835	5.63e-08	63	-0.0230861	0.00346973	-6.65358	2.86e-11	0.258064	-0.0230861	0.00346973	1.05e-08	37	22	33197394	22	31527394	R			NA	TRUE	SYN3;TIMP3;TIMP3;SYN3;SYN3	NM_133633;NM_000362;NM_000362;NM_003490;NM_001135774	Body;1stExon;5'UTR;Body;Body	chr22:33197380-33198267	Island			NA		22:33197356-33197642	Unclassified_Cell_type_specific	TRUE
cg19570155	-0.0238765	0.00971711	0.0146311	53	446	-0.0563404	0.00827753	1.36e-11	-0.0293454	0.00598627	1.04e-06	63	-0.0348917	0.00524555	-6.65168	2.9e-11	0.0598711	-0.0348917	0.00524555	1.07e-08	37	2	36765605	2	36619109	R			NA	NA	CRIM1	NM_016441	Body					TRUE				NA
cg25580656	-0.0158855	0.0065165	0.0154225	53	446	-0.0312647	0.00447144	3.8e-12	-0.0169518	0.00376051	6.99e-06	63	-0.0212662	0.00319753	-6.65082	2.91e-11	0.106049	-0.0212662	0.00319753	1.07e-08	37	14	104197160	14	103266913	R			NA	NA	ZFYVE21	NM_024071	Body	chr14:104193901-104194627	S_Shelf			NA		14:104196979-104197300	Unclassified_Cell_type_specific	TRUE
cg19998073	-0.0185329	0.00675123	0.00645361	53	446	-0.0362087	0.00545839	4.32e-11	-0.0191605	0.00399177	1.73e-06	63	-0.0233848	0.00351621	-6.65059	2.92e-11	0.102753	-0.0233848	0.00351621	1.07e-08	37	14	89078443	14	88148196	F			NA	NA	ZC3H14;ZC3H14;ZC3H14;ZC3H14;ZC3H14;ZC3H14	NM_001160103;NM_024824;NM_001160104;NM_207661;NM_207662;NM_207660	3'UTR;3'UTR;3'UTR;3'UTR;3'UTR;3'UTR					NA				NA
cg01111041	-0.0191356	0.00889765	0.0323898	53	446	-0.0532488	0.00754561	2.42e-12	-0.028192	0.00578429	1.2e-06	63	-0.0328397	0.00493823	-6.65008	2.93e-11	0.0368123	-0.0328397	0.00493823	1.07e-08	37	6	32121055	6	32229033	F			NA	NA	PPT2;PRRT1;PPT2	NM_005155;NM_030651;NM_138717	TSS1500;TSS1500;TSS1500	chr6:32121829-32122529	N_Shore			TRUE		6:32120376-32123743	Promoter_Associated	NA
cg12635790	-0.0193897	0.00736939	0.00899805	53	446	-0.0429079	0.0061248	3.46e-12	-0.0240508	0.00540169	9.04e-06	63	-0.0286806	0.00431309	-6.64967	2.94e-11	0.0843835	-0.0286806	0.00431309	1.08e-08	37	8	96112814	8	96181990	F			NA	NA								TRUE		8:96112610-96112833	Unclassified_Cell_type_specific	NA
cg08298946	-0.0163298	0.00671725	0.0157053	53	446	-0.0426502	0.00566657	8.18e-14	-0.0236487	0.00580473	4.83e-05	63	-0.0281352	0.00423255	-6.64735	2.98e-11	0.0368002	-0.0281352	0.00423255	1.09e-08	37	12	13301010	12	13192277	R			NA	NA								TRUE				NA
cg01762581	-0.0306279	0.0124139	0.0142349	53	446	-0.0565437	0.00945281	2.66e-09	-0.0431851	0.00820687	1.6e-07	63	-0.044778	0.00673685	-6.64673	3e-11	0.3903	-0.044778	0.00673685	1.1e-08	37	8	42234614	8	42353771	F	rs79442709		NA	TRUE	DKK4;DKK4	NM_014420;NM_014420	5'UTR;1stExon					TRUE				NA
cg18106366	-0.0268925	0.00974269	0.00616947	53	446	-0.0594215	0.00972061	1.2e-09	-0.0399476	0.00764089	1.92e-07	63	-0.0411293	0.00618858	-6.64599	3.01e-11	0.159129	-0.0411293	0.00618858	1.1e-08	37	14	38590628	14	37660379	F			NA	NA								TRUE				NA
cg03607179	-0.0113053	0.00595443	0.0586742	53	446	-0.0350353	0.0050884	7.94e-12	-0.0187835	0.00361945	2.36e-07	63	-0.0212162	0.00319304	-6.64452	3.04e-11	0.0337342	-0.0212162	0.00319304	1.11e-08	37	9	139236708	9	138356529	F			NA	NA	GPSM1	NM_001145638	Body	chr9:139236776-139237518	N_Shore			NA		9:139236401-139237651	Unclassified	NA
cg03995615	-0.0385984	0.00720655	1.82e-07	53	446	-0.0383672	0.00614296	5.25e-10	-0.0154423	0.00433891	0.000382404	63	-0.025522	0.00384153	-6.64371	3.06e-11	0.0120021	-0.025522	0.00384153	1.12e-08	37	5	36744219	5	36779976	R			NA	NA				chr5:36745331-36745582	N_Shore		RDMR	NA		5:36743962-36744233	Unclassified_Cell_type_specific	NA
cg10922280	-0.0157491	0.00529158	0.0031815	53	446	-0.0326508	0.00486935	2.68e-11	-0.0162498	0.0034613	2.88e-06	63	-0.0199764	0.00300687	-6.64359	3.06e-11	0.0660623	-0.0199764	0.00300687	1.12e-08	37	16	68034227	16	66591728	R			NA	TRUE	DPEP2	NM_022355	TSS1500					TRUE				NA
cg19419739	-0.0344945	0.0085933	7.73e-05	53	446	-0.0232462	0.00698775	0.000896455	-0.0353834	0.00572671	8.07e-10	63	-0.0317139	0.00477472	-6.64205	3.09e-11	0.530267	-0.0317139	0.00477472	1.13e-08	37	11	1902923	11	1859499	R		rs74776955	NA	NA	LSP1;LSP1;LSP1;LSP1	NM_001013255;NM_001013253;NM_001013254;NM_002339	Body;Body;Body;Body	chr11:1903078-1903334	N_Shore			NA	11:1859458-1859832	11:1902878-1904414	Unclassified_Cell_type_specific	NA
cg22851561	-0.0156245	0.00745646	0.037061	53	446	-0.0570881	0.00750889	4.64e-14	-0.026247	0.00547666	1.79e-06	63	-0.0305353	0.00459737	-6.6419	3.1e-11	0.00430257	-0.0305353	0.00459737	1.13e-08	37	14	74214183	14	73283936	F			NA	NA	C14orf43;C14orf43	NM_001043318;NM_194278	5'UTR;5'UTR					TRUE				NA
cg05380003	-0.0155876	0.00554195	0.00527266	53	446	-0.0291413	0.00459341	2.82e-10	-0.0157149	0.00314413	6.38e-07	63	-0.0188342	0.00283634	-6.64031	3.13e-11	0.132952	-0.0188342	0.00283634	1.14e-08	37	5	175842222	5	175774828	R			NA	NA	CLTB;CLTB	NM_007097;NM_001834	Body;Body	chr5:175843118-175843844	N_Shore			NA				NA
cg15467577	-0.0306087	0.00859964	0.000438936	53	446	-0.0448026	0.00647701	6.38e-12	-0.0204533	0.00508255	5.97e-05	63	-0.0291742	0.00439348	-6.64035	3.13e-11	0.0576926	-0.0291742	0.00439348	1.14e-08	37	19	35547085	19	40238925	R			NA	NA	HPN;HPN	NM_182983;NM_002151	Body;Body	chr19:35550550-35550832	N_Shelf			TRUE				NA
cg23295636	-0.0256068	0.00833462	0.00234011	53	446	-0.0539983	0.00781576	6.75e-12	-0.0262888	0.00592369	9.66e-06	63	-0.0329949	0.00496878	-6.64045	3.13e-11	0.0523689	-0.0329949	0.00496878	1.14e-08	37	12	54494573	12	52780840	F			NA	NA	FLJ12825;LOC100240734	NR_026655;NR_026657	Body;TSS1500					NA				NA
cg15951188	-0.0205909	0.0139332	0.140613	53	446	-0.0424026	0.00719079	4.42e-09	-0.0382778	0.00683036	2.44e-08	63	-0.0378109	0.00569523	-6.63904	3.16e-11	0.517886	-0.0378109	0.00569523	1.15e-08	37	17	7832680	17	7773405	F			NA	NA	KCNAB3	NM_004732	1stExon	chr17:7832532-7833164	Island			NA	17:7773262-7773982			NA
cg10116432	-0.0211987	0.00902477	0.0195451	53	446	-0.049447	0.00750574	5.84e-11	-0.0250352	0.00485335	2.78e-07	63	-0.0297103	0.00447707	-6.63609	3.22e-11	0.0630144	-0.0297103	0.00447707	1.17e-08	37	10	104953276	10	104943266	F			NA	NA	NT5C2;NT5C2	NM_012229;NM_001134373	TSS1500;TSS1500	chr10:104952242-104953232	S_Shore			NA				TRUE
cg11915444	-0.0169149	0.0074867	0.0246578	53	446	-0.0475455	0.0073936	1.62e-10	-0.028025	0.0052073	8.39e-08	63	-0.0296488	0.004468	-6.63582	3.23e-11	0.058469	-0.0296488	0.004468	1.17e-08	37	2	12237012	2	12154463	R			NA	NA								TRUE				NA
cg06808571	-0.0196776	0.00736755	0.00802368	53	446	-0.046099	0.00667608	6.93e-12	-0.0281998	0.00622672	6.34e-06	63	-0.0312456	0.00470946	-6.63464	3.25e-11	0.0852254	-0.0312456	0.00470946	1.18e-08	37	7	150642256	7	150273189	R		rs34804926	NA	NA	KCNH2;KCNH2	NM_172057;NM_000238	3'UTR;3'UTR	chr7:150644455-150644767	N_Shelf			NA				NA
cg05418765	-0.0238122	0.00955195	0.0132673	53	446	-0.0404333	0.00654755	8.14e-10	-0.0223799	0.00426179	1.7e-07	63	-0.0267652	0.00403446	-6.63416	3.26e-11	0.173683	-0.0267652	0.00403446	1.18e-08	37	11	46271147	11	46227723	R			NA	NA								TRUE				NA
cg00241281	-0.0283964	0.00794361	0.000414926	53	446	-0.0337528	0.00636748	1.29e-07	-0.0244708	0.00478516	3.51e-07	63	-0.0276678	0.00417063	-6.63397	3.27e-11	0.6419	-0.0276678	0.00417063	1.18e-08	37	14	105779794	14	104850839	R			NA	NA	PACS2;PACS2	NM_015197;NM_001100913	TSS1500;TSS1500	chr14:105780339-105782027	N_Shore			NA	14:104850839-104851060			NA
cg16224163	-0.0166663	0.00603162	0.00611666	53	446	-0.030695	0.00522344	4.98e-09	-0.0174437	0.00324548	8.72e-08	63	-0.0200255	0.00301896	-6.63324	3.28e-11	0.198802	-0.0200255	0.00301896	1.19e-08	37	3	187870621	3	189353315	R			NA	NA	LPP	NM_001167672	TSS1500	chr3:187871478-187872354	N_Shore		RDMR	NA		3:187870342-187870712	Unclassified_Cell_type_specific	NA
cg26194475	-0.014792	0.00416763	0.000455238	53	446	-0.0307347	0.00372165	2.82e-16	-0.00940573	0.00340238	0.00576304	63	-0.0173397	0.00261417	-6.63296	3.29e-11	0.00234286	-0.0173397	0.00261417	1.19e-08	37	10	94455895	10	94445875	F			NA	NA				chr10:94455524-94455896	Island			NA	10:94445505-94445898			TRUE
cg11249283	-0.018684	0.00460408	6.48e-05	53	446	-0.0165038	0.00463479	0.000379263	-0.0165772	0.00281577	4.72e-09	63	-0.0170186	0.0025661	-6.63208	3.31e-11	0.943555	-0.0170186	0.0025661	1.19e-08	37	19	17960227	19	17821227	R			NA	NA	JAK3	NM_000215	TSS1500	chr19:17958490-17958808	S_Shore			NA				NA
cg10626556	-0.0154149	0.00464101	0.00101856	53	446	-0.0221132	0.00495229	8.49e-06	-0.0196698	0.00334891	5.12e-09	63	-0.0190412	0.00287145	-6.63121	3.33e-11	0.709598	-0.0190412	0.00287145	1.2e-08	37	20	36621697	20	36055111	R			NA	NA	KIAA0406	NM_014657	Body					TRUE		20:36621077-36622036	Gene_Associated	TRUE
[truncated: 2,192 more rows]
