# Supplementary material for: Epigenome-wide DNA methylation association study of CHIP provides insight into perturbed gene regulation
Source: Nat Commun. 2025 May 20;16:4678. doi: 10.1038/s41467-025-59333-w (PMC12092741; doi:10.1038/s41467-025-59333-w)
Supplement: Supplementary file 14 — Dataset 12 [file 41467_2025_59333_MOESM14_ESM.xlsx]

## Sheet: Supplementary Data 12
CpG	beta.chs	se.chs	p.chs	nCase.chs	N.chs	beta.aric	se.aric	p.aric	beta.fhs	se.fhs	p.fhs	nCase.fhs	all.TE.fixed	all.seTE.fixed	all.zval.fixed	all.pval.fixed	all.I2	all.Q	all.heterogeneity.p	FDR.fixed	Genome_Build	CHR	MAPINFO	Chromosome_36	Coordinate_36	Strand	Probe_SNPs	Probe_SNPs_10	Random_Loci	Methyl27_Loci	UCSC_RefGene_Name	UCSC_RefGene_Accession	UCSC_RefGene_Group	UCSC_CpG_Islands_Name	Relation_to_UCSC_CpG_Island	Phantom	DMR	Enhancer	HMM_Island	Regulatory_Feature_Name	Regulatory_Feature_Group	DHS
cg19825437	-0.0384568	0.00653426	1.08e-08	70	522	-0.0541654	0.0164659	0.00105312	-0.0463177	0.00281132	3.19e-58	145	-0.0444048	0.00332478	-13.3557	1.1e-40	0	1.20305	0.547975	5.23e-35	37	3	169383292	3	170865986	R			NA	NA				chr3:169386268-169387187	N_Shelf		RDMR	NA		3:169383094-169383375	Unclassified_Cell_type_specific	NA
cg02003183	0.0651902	0.00920731	1.07e-11	70	522	0.0239203	0.0100117	0.0171448	0.0500722	0.00381215	2.91e-38	145	0.0516049	0.00441498	11.6886	1.46e-31	0.614113	5.18287	0.0749125	3.47e-26	37	14	103415882	14	102485635	F			NA	NA	CDC42BPB	NM_006035	Body					TRUE	14:102485602-102485692	14:103415151-103416162	Unclassified	NA
cg08343644	-0.0442043	0.00659313	1.04e-10	70	522	-0.0229607	0.00461698	8.28e-07	-0.0267224	0.00210559	6.66e-36	145	-0.0288418	0.0025163	-11.462	2.05e-30	0.695812	6.57488	0.0373494	3.25e-25	37	16	57662060	16	56219561	F			NA	NA	GPR56;GPR56;GPR56;GPR56;GPR56;GPR56;GPR56	NM_201525;NM_001145771;NM_201524;NM_001145772;NM_001145770;NM_005682;NM_001145773	TSS1500;TSS1500;TSS1500;TSS1500;5'UTR;5'UTR;TSS1500					TRUE		16:57660834-57662332	Unclassified_Cell_type_specific	NA
cg01028796	-0.0442208	0.00863421	5.5e-07	70	522	-0.0467863	0.0176741	0.00829733	-0.0522824	0.00383601	5.64e-41	145	-0.0499801	0.00447711	-11.1635	6.15e-29	0	0.644271	0.7246	7.32e-24	37	9	95525261	9	94565082	F		rs79087898	NA	NA	BICD2;BICD2	NM_015250;NM_001003800	Body;Body	chr9:95526459-95527825	N_Shore			NA		9:95525053-95525403	Promoter_Associated	NA
cg17607231	0.0513297	0.00984468	3.5e-07	70	522	0.0340807	0.0102565	0.000936898	0.0563381	0.00421615	1.68e-39	145	0.0532655	0.00481503	11.0623	1.91e-28	0	1.65115	0.437982	1.82e-23	37	2	231090329	2	230798573	R			NA	TRUE	SP140;SP140	NM_001005176;NM_007237	TSS200;TSS200					NA		2:231090068-231091293	Promoter_Associated	NA
cg13810673	0.046387	0.00800495	1.77e-08	70	522	-0.00381183	0.00937686	0.684487	0.042816	0.00326248	3.34e-38	145	0.040677	0.00381559	10.6607	1.55e-26	0.785723	9.33372	0.00940172	1.06e-21	37	14	88473038	14	87542791	F			NA	NA	GPR65	NM_003608	5'UTR					NA		14:88472565-88473428	Promoter_Associated	NA
cg25463483	0.0407047	0.00614023	1.62e-10	70	522	-0.00710122	0.00978316	0.468163	0.0281002	0.00228276	6.23e-34	145	0.02959	0.00277284	10.6714	1.39e-26	0.774586	8.87255	0.01184	1.06e-21	37	6	30530544	6	30638523	R			NA	NA	PRR3;PRR3	NM_001077497;NM_025263	3'UTR;3'UTR					NA				NA
cg01133215	0.0334356	0.00751345	1.22e-05	70	522	0.0210193	0.00810835	0.0097302	0.0392865	0.00294219	1.9e-39	145	0.0367722	0.00346167	10.6227	2.34e-26	0.00910357	2.01837	0.364515	1.39e-21	37	6	45399681	6	45507659	F			NA	NA	RUNX2;RUNX2;RUNX2	NM_001015051;NM_001024630;NM_004348	Body;Body;Body					TRUE		6:45399581-45399731	Gene_Associated_Cell_type_specific	NA
cg07262247	-0.0502934	0.00993769	7.38e-07	70	522	-0.0145826	0.00371373	9.45e-05	-0.047319	0.00341072	2.4e-42	145	-0.03668	0.00348316	-10.5307	6.24e-26	0.902214	20.4529	3.62e-05	3.3e-21	37	5	131593730	5	131621629	F			NA	NA	PDLIM4;PDLIM4	NM_003687;NM_001131027	Body;Body	chr5:131593039-131593813	Island			NA	5:131620939-131621630			TRUE
cg12976883	0.0282082	0.0059663	3.53e-06	70	522	0.00710063	0.00758748	0.349677	0.0353264	0.00264506	1.84e-39	145	0.0317689	0.00303067	10.4824	1.04e-25	0.625025	5.33368	0.0694713	4.5e-21	37	2	231090376	2	230798620	R			NA	NA	SP140;SP140	NM_001005176;NM_007237	TSS200;TSS200					NA		2:231090068-231091293	Promoter_Associated	NA
cg19529621	-0.0257308	0.00910663	0.00504511	70	522	-0.0588043	0.0185834	0.00162086	-0.0565815	0.00394562	5.03e-45	145	-0.0486317	0.00463813	-10.4852	1.01e-25	0.765926	8.54431	0.0139517	4.5e-21	37	12	2045722	12	1915983	R			NA	NA								TRUE				TRUE
cg23843953	-0.0347839	0.007064	1.42e-06	70	522	-0.0272454	0.0116811	0.0199575	-0.0307656	0.00244986	3.29e-35	145	-0.0314124	0.00302518	-10.3837	2.94e-25	0	0.312581	0.855311	1.17e-20	37	1	230262390	1	228329013	F			NA	NA	GALNT2	NM_004481	Body					TRUE				NA
cg11460110	0.0396137	0.00651857	3.8e-09	70	522	0.0141353	0.00506214	0.00537375	0.0300748	0.00259281	2.11e-30	145	0.0299606	0.00294108	10.1869	2.27e-24	0.66265	5.92856	0.0515976	8.31e-20	37	6	30530458	6	30638437	R			NA	NA	PRR3;PRR3	NM_001077497;NM_025263	3'UTR;3'UTR					NA				NA
cg02976843	0.0456702	0.00827956	7.62e-08	70	522	-0.0131149	0.0117399	0.26432	0.0367462	0.00295871	1.71e-34	145	0.036641	0.00361275	10.1421	3.59e-24	0.751672	8.05387	0.0178289	1.22e-19	37	17	2843257	17	2790007	R			NA	NA	RAP1GAP2;RAP1GAP2	NM_015085;NM_001100398	Body;Body					TRUE	17:2789856-2790027			NA
cg19695507	0.0381119	0.00879495	2.02e-05	70	522	0.00754279	0.00825258	0.361032	0.037506	0.00288779	1.79e-37	145	0.0355208	0.00351926	10.0933	5.92e-24	0.576626	4.72396	0.0942336	1.88e-19	37	10	13526193	10	13566199	F	rs80213451		NA	NA	BEND7;BEND7	NM_152751;NM_001100912	Body;Body				DMR	NA				NA
cg19755435	0.055447	0.0105719	3e-07	70	522	0.00516721	0.0117211	0.659458	0.0495429	0.00403269	8.29e-34	145	0.0479246	0.0047877	10.0099	1.38e-23	0.64757	5.67489	0.0585752	4.1e-19	37	14	88473001	14	87542754	F			NA	NA	GPR65	NM_003608	5'UTR					NA		14:88472565-88473428	Promoter_Associated	NA
cg22562591	0.0237213	0.00576537	5.05e-05	70	522	-0.00276772	0.00589288	0.638734	0.0261961	0.00197331	5.04e-39	145	0.0239404	0.00239523	9.99507	1.6e-23	0.765499	8.52875	0.0140606	4.49e-19	37	8	82002977	8	82165532	R			NA	NA	PAG1	NM_018440	5'UTR					TRUE		8:82002882-82003165	Promoter_Associated_Cell_type_specific	NA
cg04987734	0.0458629	0.00873238	2.9e-07	70	522	0.0136885	0.00865749	0.114299	0.0445988	0.00375563	9.45e-32	145	0.0420344	0.00426443	9.85699	6.39e-23	0.558549	4.53052	0.103803	1.69e-18	37	14	103415873	14	102485626	R			NA	NA	CDC42BPB	NM_006035	Body					TRUE	14:102485602-102485692	14:103415151-103416162	Unclassified	NA
cg08387014	-0.0368042	0.00669471	8.39e-08	70	522	-0.016157	0.00536569	0.00269497	-0.0254462	0.00224055	3.05e-29	145	-0.0263829	0.00268302	-9.83331	8.09e-23	0.487405	3.90172	0.142152	2.03e-18	37	11	1848742	11	1805318	R			NA	NA				chr11:1847156-1847381	S_Shore			TRUE				NA
cg20341535	-0.0363384	0.00728247	1.04e-06	70	522	-0.017901	0.00570852	0.00178456	-0.033677	0.00290132	1.93e-30	145	-0.0322149	0.00329322	-9.78219	1.34e-22	0.299457	2.85493	0.239916	3.04e-18	37	11	118017101	11	117522311	R		rs2946742	NA	NA	SCN4B;SCN4B;SCN4B;SCN4B	NM_001142348;NM_001142349;NR_024527;NM_174934	Body;TSS1500;TSS1500;Body	chr11:118016237-118016984	S_Shore			TRUE		11:118015172-118017490	Unclassified	NA
cg23534245	-0.0526413	0.00895353	1.12e-08	70	522	-0.0481023	0.0123374	0.000105814	-0.0387912	0.00369106	2.36e-25	145	-0.0424879	0.00434128	-9.78696	1.28e-22	0	1.88542	0.389571	3.04e-18	37	20	6751435	20	6699435	F			NA	NA	BMP2	NM_001200	Body	chr20:6748052-6749546	S_Shore		CDMR	NA				NA
cg26076905	0.0186344	0.00594722	0.0019036	70	522	-0.0109592	0.00874089	0.210332	0.0347048	0.00252009	9.07e-42	145	0.0287655	0.00294944	9.75287	1.79e-22	0.853756	13.6758	0.00107237	3.88e-18	37	5	67522298	5	67558054	F			NA	NA	PIK3R1	NM_181523	TSS200					NA				NA
cg06124793	-0.0252185	0.00793885	0.00164918	70	522	-0.0382351	0.0167035	0.0223701	-0.0360675	0.00286111	1.85e-35	145	-0.0339688	0.00352225	-9.64406	5.21e-22	0	1.51891	0.467922	1.08e-17	37	11	1939725	11	1896301	F		rs2974948	NA	NA	TNNT3;TNNT3;TNNT3;TNNT3	NM_006757;NM_001042782;NM_001042781;NM_001042780	TSS1500;TSS1500;TSS1500;TSS1500					NA				NA
cg02850815	0.0552887	0.00762999	3.81e-12	70	522	-0.0123969	0.011323	0.273961	0.0288502	0.00278943	1.27e-24	145	0.0326648	0.00339374	9.62502	6.27e-22	0.87353	15.8141	0.000368148	1.24e-17	37	8	144896183	8	144968171	F			NA	NA	SCRIB;SCRIB;MIR937	NM_015356;NM_182706;NR_030633	Body;Body;TSS1500	chr8:144897283-144898354	N_Shore			NA				NA
cg02688118	0.0373079	0.00827624	9.48e-06	70	522	0.000401018	0.0110362	0.971024	0.0411729	0.0033845	3.37e-33	145	0.0382478	0.00398341	9.60176	7.86e-22	0.591365	4.89435	0.0865378	1.42e-17	37	13	114918456	13	113936558	R			NA	NA				chr13:114914536-114914753	S_Shelf			NA	13:113936432-113936818			NA
cg15728320	-0.0286685	0.0064092	1.1e-05	70	522	-0.0366009	0.014465	0.0116119	-0.0278807	0.00240295	2.03e-30	145	-0.0281833	0.00293602	-9.59916	8.06e-22	0	0.143359	0.930829	1.42e-17	37	1	47658945	1	47431532	R			NA	NA								TRUE		1:47658105-47659561	Unclassified	TRUE
cg21585707	-0.049227	0.0127728	0.000142801	70	522	-0.0284516	0.00745938	0.00014855	-0.0435747	0.00366174	7.13e-32	145	-0.0422356	0.00439866	-9.6019	7.85e-22	0	1.67382	0.433046	1.42e-17	37	7	5535302	7	5501828	F			NA	NA	FBXL18	NM_024963	Body	chr7:5534384-5534766	S_Shore			TRUE	7:5501812-5502241	7:5534203-5535349	Unclassified	NA
cg03646605	-0.0348064	0.00549666	9.06e-10	70	522	-0.04795	0.0183271	0.00907738	-0.0279228	0.00282331	1.1e-22	145	-0.0304463	0.00317321	-9.59481	8.41e-22	0	1.39219	0.498529	1.43e-17	37	11	86383804	11	86061452	R			NA	NA	ME3;ME3;ME3	NM_001014811;NM_001161586;NM_006680	TSS1500;TSS200;TSS1500	chr11:86382695-86383586	S_Shore			NA				NA
cg02133234	-0.0318039	0.00566874	4.67e-08	70	522	-0.0321199	0.0180722	0.0759471	-0.0255037	0.00237358	2.09e-26	145	-0.0271425	0.00283567	-9.57181	1.05e-21	0	0.952449	0.621124	1.72e-17	37	8	144922496	8	144994484	R			NA	NA	NRBP2	NM_178564	5'UTR	chr8:144922744-144923112	N_Shore			NA		8:144921908-144923840	Unclassified	NA
cg17852932	-0.042558	0.00805825	2.5e-07	70	522	-0.0292376	0.0163353	0.0739071	-0.0338812	0.00306647	8.5e-28	145	-0.0356448	0.00372685	-9.56431	1.13e-21	0	0.96636	0.616819	1.79e-17	37	5	131596064	5	131623963	R	rs75144844		NA	NA	PDLIM4;PDLIM4	NM_003687;NM_001131027	Body;Body	chr5:131593039-131593813	S_Shelf			TRUE				NA
cg01558110	-0.0392022	0.00875327	1.08e-05	70	522	-0.0153061	0.00463971	0.00101911	-0.0357509	0.00300213	6.47e-32	145	-0.0321533	0.00336417	-9.55757	1.21e-21	0.689041	6.43171	0.040121	1.85e-17	37	22	50607681	22	48949808	R			NA	NA	PANX2;PANX2;PANX2	NM_001160300;NM_052839;NR_027691	TSS1500;TSS1500;TSS1500	chr22:50607823-50608040	N_Shore		RDMR	NA		22:50607471-50607682	Unclassified_Cell_type_specific	TRUE
cg20731257	-0.0401263	0.00874017	6.55e-06	70	522	-0.0300478	0.0091885	0.00112693	-0.0437855	0.00386073	3.63e-29	145	-0.0416855	0.00436774	-9.54394	1.37e-21	0	0.798287	0.670895	2.05e-17	37	2	87883497	2	87664612	F			NA	NA								NA	2:87664612-87664679			NA
cg08574423	0.0169693	0.00407972	4.2e-05	70	522	0.0118454	0.00576788	0.0403727	0.0176936	0.00150692	4.29e-31	145	0.0173246	0.00182573	9.48912	2.33e-21	0	0.383514	0.825508	3.26e-17	37	19	12724912	19	12585912	F			NA	NA	ZNF791	NM_153358	Body	chr19:12721532-12722116	S_Shelf			NA		19:12724379-12725110	Unclassified	NA
cg12873476	-0.0464348	0.00872532	2.05e-07	70	522	-0.0302311	0.00907336	0.000907515	-0.0416295	0.0039238	8.47e-26	145	-0.0418279	0.00440786	-9.48939	2.32e-21	0	0.904345	0.636245	3.26e-17	37	8	142402728	8	142471910	R			NA	NA				chr8:142401533-142402494	S_Shore			TRUE	8:142470754-142471911	8:142401151-142402897	Promoter_Associated	NA
cg21517792	-0.0202046	0.00647163	0.00197555	70	522	-0.0155604	0.00514879	0.00260041	-0.027518	0.00225542	2.23e-33	145	-0.0250442	0.00267009	-9.37956	6.63e-21	0.193469	2.47976	0.289419	9.01e-17	37	14	105885531	14	104956576	R			NA	NA	MTA1	NM_004689	TSS1500	chr14:105881312-105881747	S_Shelf			NA				NA
cg18739367	0.0254982	0.00616697	4.65e-05	70	522	-0.00522914	0.0079867	0.512853	0.0261172	0.00216099	8.46e-33	145	0.0246938	0.00264106	9.34997	8.77e-21	0.64324	5.60601	0.0606277	1.16e-16	37	8	38330740	8	38449897	F			NA	NA								TRUE				NA
cg09387152	0.0417091	0.00708893	1.09e-08	70	522	0.00629611	0.00575998	0.274732	0.0308322	0.00283441	5.2e-27	145	0.0301429	0.00322774	9.33873	9.75e-21	0.783609	9.24254	0.00984031	1.25e-16	37	14	75689066	14	74758819	R			NA	NA								TRUE		14:75689005-75689312	Unclassified_Cell_type_specific	TRUE
cg02341556	-0.0350987	0.00951126	0.000267087	70	522	-0.0325489	0.0091019	0.000372533	-0.0437334	0.00381221	8.65e-30	145	-0.0408705	0.00441252	-9.26239	2e-20	0	0.980224	0.612558	2.5e-16	37	11	118781978	11	118287188	F			NA	NA	BCL9L	NM_182557	TSS1500	chr11:118781060-118781732	S_Shore			NA				TRUE
cg00504599	0.0529842	0.00905044	1.28e-08	70	522	-0.00518891	0.0105936	0.624417	0.0292913	0.00268282	3.4e-27	145	0.0312511	0.00337706	9.25394	2.16e-20	0.81069	10.5647	0.00508054	2.64e-16	37	17	79428036	17	77042631	F			NA	NA	BAHCC1	NM_001080519	Body	chr17:79427930-79429135	Island			NA	17:77042526-77043730			NA
cg06633438	0.0697723	0.0115349	4.44e-09	70	522	0.00817029	0.00986597	0.407877	0.0479467	0.00452796	1.05e-25	145	0.0481612	0.00521694	9.23169	2.66e-20	0.795705	9.78975	0.00748483	3.07e-16	37	19	6272158	19	6223158	F			NA	NA	MLLT1	NM_005934	Body	chr19:6271959-6272176	Island			TRUE	19:6222837-6223303			TRUE
cg10198943	-0.0309619	0.00537344	2.1e-08	70	522	-0.053659	0.0164334	0.00114636	-0.0253595	0.00259022	2.86e-22	145	-0.0274243	0.00297004	-9.23365	2.62e-20	0	1.73695	0.419591	3.07e-16	37	5	75668478	5	75704234	F		rs80354322	NA	NA								TRUE				TRUE
cg12103569	0.0405	0.0077247	3.03e-07	70	522	-0.000600251	0.00983721	0.951362	0.0390527	0.00352509	6.2e-28	145	0.0369339	0.00400153	9.22993	2.71e-20	0.664635	5.96366	0.0507	3.07e-16	37	12	132258560	12	130824513	R			NA	NA	SFRS8	NM_004592	Body					TRUE		12:132258359-132258817	Gene_Associated	NA
cg07869232	0.0250818	0.0075513	0.00100873	70	522	-0.0155239	0.00902596	0.085884	0.0343342	0.00269171	3.06e-36	145	0.0301122	0.00326472	9.22352	2.87e-20	0.825917	11.4888	0.00320072	3.18e-16	37	13	114790349	13	113808451	R			NA	NA	RASA3	NM_007368	Body	chr13:114786335-114786537	S_Shelf			NA	13:113807836-113808547	13:114790278-114790409	Gene_Associated	NA
cg07081759	0.0381502	0.00791155	2.29e-06	70	522	-0.00311454	0.0128091	0.807959	0.0301436	0.00272441	7.22e-28	145	0.0307157	0.00336731	9.12173	7.39e-20	0.44	3.57143	0.167677	8e-16	37	10	126330905	10	126320895	F			NA	NA	FAM53B	NM_014661	Body					NA	10:126320835-126320925	10:126330522-126330924	Promoter_Associated	NA
cg12252865	-0.051768	0.00731267	1.08e-11	70	522	-0.0166658	0.00478327	0.000524025	-0.0245145	0.00275075	8.95e-19	145	-0.028156	0.00310151	-9.07816	1.1e-19	0.85229	13.54	0.00114769	1.17e-15	37	3	13520771	3	13495771	F			NA	NA	HDAC11;HDAC11	NM_001136041;NM_024827	TSS1500;TSS1500	chr3:13520912-13521319	N_Shore			NA				NA
cg26904049	-0.0449538	0.00729908	2.41e-09	70	522	-0.050588	0.0160113	0.00164753	-0.0278399	0.00298622	2.26e-20	145	-0.0323679	0.00357073	-9.06477	1.25e-19	0.570884	4.66074	0.0972596	1.29e-15	37	1	167091094	1	165357718	F			NA	NA	DUSP27	NM_001080426	Body	chr1:167090575-167091010	S_Shore			NA		1:167090716-167091129	Unclassified_Cell_type_specific	TRUE
cg20494635	-0.0226214	0.00719998	0.00185053	70	522	-0.0115891	0.00763504	0.12949	-0.0365497	0.00300963	4.3e-33	145	-0.0313484	0.00346867	-9.0376	1.6e-19	0.641439	5.57784	0.0614875	1.62e-15	37	11	2012071	11	1968647	R			NA	NA	LOC100133545	NR_024471	TSS1500	chr11:2013333-2013617	N_Shore			NA		11:2011499-2012185	Unclassified_Cell_type_specific	NA
cg16776981	0.0404199	0.00880825	6.62e-06	70	522	0.00465734	0.0047269	0.324821	0.0344544	0.00288827	5.11e-32	145	0.0297599	0.00329379	9.03514	1.64e-19	0.85307	13.6119	0.00110716	1.62e-15	37	17	79428142	17	77042737	F			NA	NA	BAHCC1	NM_001080519	Body	chr17:79427930-79429135	Island			NA	17:77042526-77043730	17:79428137-79428195	Unclassified	NA
cg22962923	-0.0253269	0.00600323	3.28e-05	70	522	-0.0276178	0.0147093	0.0608502	-0.0262383	0.0023999	2.91e-27	145	-0.0260472	0.00289183	-9.00716	2.11e-19	0	0.0220419	0.98904	2.05e-15	37	1	1839959	1	1829819	R			NA	NA				chr1:1839958-1840601	Island			NA		1:1839786-1841459	Promoter_Associated	NA
cg25960854	0.0435117	0.00837562	3.84e-07	70	522	-0.018204	0.0104997	0.083396	0.0332097	0.00300194	7.34e-28	145	0.0327932	0.0036446	8.99774	2.3e-19	0.812423	10.6623	0.00483851	2.19e-15	37	19	1160184	19	1111184	F			NA	NA	SBNO2	NM_014963	5'UTR	chr19:1157315-1158900	S_Shore			NA		19:1160062-1160325	Unclassified_Cell_type_specific	NA
cg25292882	-0.024677	0.00451161	9.67e-08	70	522	-0.0337948	0.01734	0.0516961	-0.0272494	0.00278496	3.03e-22	145	-0.0262427	0.00292002	-8.98717	2.54e-19	0	0.26069	0.877793	2.37e-15	37	15	39431467	15	37218759	F			NA	NA								TRUE				NA
cg10383568	-0.0316458	0.00756428	3.8e-05	70	522	-0.0323199	0.0144893	0.0260201	-0.0308863	0.00284309	6.04e-27	145	-0.0310766	0.00346124	-8.97848	2.75e-19	0	0.0107993	0.994615	2.47e-15	37	11	6589761	11	6546337	F			NA	NA	DNHD1	NM_144666	Body	chr11:6591960-6592795	N_Shelf			NA				TRUE
cg18105735	-0.0267995	0.00524233	5.76e-07	70	522	-0.045735	0.0165445	0.00585191	-0.0242073	0.00241005	2.45e-23	145	-0.025186	0.00280506	-8.97876	2.74e-19	0	0.769769	0.680529	2.47e-15	37	17	7922470	17	7863195	F			NA	NA	GUCY2D	NM_000180	3'UTR	chr17:7919021-7919867	S_Shelf			NA				NA
cg16116203	-0.037007	0.00906571	5.76e-05	70	522	-0.0321202	0.0142924	0.024924	-0.0426325	0.0038898	2.19e-27	145	-0.040809	0.00454914	-8.97072	2.95e-19	0	0.431099	0.806098	2.6e-15	37	12	6876922	12	6747183	F			NA	NA	PTMS	NM_002824	Body	chr12:6875481-6876923	Island			NA	12:6745551-6747342	12:6875298-6877260	Promoter_Associated	NA
cg06829788	-0.0555327	0.0101647	9.99e-08	70	522	-0.0389406	0.0168662	0.0212424	-0.0413942	0.00424069	3.78e-22	145	-0.044744	0.00500834	-8.93389	4.11e-19	0	1.49546	0.473439	3.56e-15	37	1	228581405	1	226648028	F	rs74144619		NA	NA	TRIM11	NM_145214	3'UTR	chr1:228582428-228582894	N_Shore			TRUE		1:228581024-228581673	Unclassified_Cell_type_specific	TRUE
cg14333542	-0.028749	0.0062461	6.22e-06	70	522	-0.0414332	0.0147329	0.00505529	-0.0299986	0.00290247	1.37e-24	145	-0.0298648	0.00335261	-8.90794	5.2e-19	0	0.268614	0.874321	4.42e-15	37	10	75647561	10	75317567	R			NA	NA								TRUE				TRUE
cg05302489	-0.065004	0.0093332	2.17e-11	70	522	-0.0482471	0.0171198	0.00496412	-0.0356958	0.00436265	4.22e-16	145	-0.0445079	0.0049976	-8.90585	5.3e-19	0.712531	6.95726	0.0308496	4.43e-15	37	6	31760426	6	31868405	F			NA	NA	VARS	NM_006295	Body	chr6:31763240-31763905	N_Shelf			NA				NA
cg02074956	0.0382842	0.00859149	1.19e-05	70	522	0.0223065	0.00699743	0.00149657	0.0293328	0.00279989	3.3e-25	145	0.0300919	0.00338019	8.90241	5.46e-19	0	1.4204	0.491545	4.49e-15	37	16	4730657	16	4670658	R			NA	NA	MGRN1;MGRN1;MGRN1;MGRN1	NM_015246;NM_001142291;NM_001142290;NM_001142289	Body;Body;Body;Body	chr16:4731561-4731835	N_Shore			TRUE	16:4670056-4670912			TRUE
cg25608626	-0.0253899	0.00708938	0.000399994	70	522	-0.052278	0.0140254	0.000208922	-0.0312697	0.00284798	1.78e-27	145	-0.0303817	0.00341407	-8.89897	5.64e-19	0	1.47759	0.477688	4.55e-15	37	11	117362843	11	116868053	F			NA	NA	DSCAML1	NM_020693	Body					TRUE				NA
cg20556803	0.0427928	0.00724288	9.58e-09	70	522	-0.00420571	0.00635194	0.508113	0.0356332	0.00333807	4.32e-26	145	0.0324257	0.00364937	8.88529	6.38e-19	0.868736	15.2365	0.0004914	5.06e-15	37	7	2114593	7	2081119	R			NA	NA	MAD1L1;MAD1L1;MAD1L1	NM_003550;NM_001013837;NM_001013836	Body;Body;Body	chr7:2116367-2116781	N_Shore			NA	7:2081089-2081599			NA
cg25694915	-0.0320522	0.00791511	6.58e-05	70	522	-0.0341116	0.0165125	0.0392102	-0.035902	0.00331679	9.12e-27	145	-0.0349106	0.00393701	-8.86729	7.5e-19	0	0.177657	0.915003	5.85e-15	37	2	169658981	2	169367227	R			NA	NA	NOSTRIN;NOSTRIN;NOSTRIN;NOSTRIN	NM_001171631;NM_052946;NM_001171632;NM_001039724	5'UTR;TSS200;TSS200;TSS200					TRUE				NA
cg00328729	-0.0278092	0.00588998	3.63e-06	70	522	-0.0432587	0.0168647	0.0105212	-0.0252754	0.00247312	4.34e-24	145	-0.0261208	0.0029491	-8.8572	8.2e-19	0	0.537394	0.764375	6.3e-15	37	11	45231175	11	45187751	R			NA	NA	PRDM11	NM_020229	Body	chr11:45234222-45234428	N_Shelf			TRUE	11:45187602-45187903			TRUE
cg16505233	0.016765	0.00441506	0.000177866	70	522	0.00701571	0.00563356	0.213418	0.0199953	0.00178561	1.72e-28	145	0.0185707	0.00210336	8.82909	1.06e-18	0.0499059	2.10505	0.349054	7.93e-15	37	3	5239311	3	5214311	F			NA	NA	EDEM1	NM_014674	Body					TRUE		3:5239099-5239575	Unclassified	NA
cg22491680	0.0287338	0.00697379	4.93e-05	70	522	-0.0111598	0.00959639	0.245257	0.0299877	0.00263648	2.53e-29	145	0.0280094	0.0031728	8.82796	1.07e-18	0.700109	6.66909	0.0356308	7.93e-15	37	12	96389547	12	94913678	F			NA	NA	HAL	NM_002108	Body	chr12:96389405-96389675	Island			NA	12:94913582-94913735			NA
cg24535475	-0.0358063	0.00838609	2.65e-05	70	522	-0.0473873	0.0164474	0.00408223	-0.0309975	0.00295456	2.83e-25	145	-0.032217	0.00365014	-8.82624	1.08e-18	0	0.596653	0.742059	7.93e-15	37	12	7167900	12	7038161	F			NA	NA	C1S;C1S	NM_001734;NM_201442	TSS200;TSS200					TRUE				TRUE
cg02051228	-0.0178654	0.00339426	2.74e-07	70	522	-0.0401083	0.0186319	0.0316821	-0.0176343	0.00181829	6.87e-22	145	-0.0178173	0.00202115	-8.81544	1.19e-18	0	0.552412	0.758657	8.6e-15	37	7	149448867	7	149079800	F			NA	NA								NA				NA
cg19351603	-0.0379041	0.00673807	4.32e-08	70	522	-0.0287009	0.0126648	0.0237401	-0.0252182	0.00265607	4.65e-21	145	-0.0281559	0.0031954	-8.81139	1.24e-18	0.266944	2.7283	0.255597	8.78e-15	37	19	45943663	19	50635503	R			NA	NA				chr19:45942865-45943396	S_Shore			NA		19:45942731-45943768	Promoter_Associated	NA
cg00549412	-0.0402868	0.0099869	7e-05	70	522	-0.0519531	0.0150019	0.000566127	-0.0387166	0.00369353	3.11e-25	145	-0.0394848	0.00448343	-8.80683	1.29e-18	0	0.292841	0.863794	9.01e-15	37	21	43933482	21	42806551	F			NA	NA	SLC37A1	NM_018964	5'UTR	chr21:43933589-43934832	N_Shore			NA	21:42806487-42807901	21:43933463-43934833	Promoter_Associated_Cell_type_specific	TRUE
cg04463638	-0.0330906	0.00783563	3.22e-05	70	522	-0.0503467	0.0164249	0.00225747	-0.0311781	0.00298458	4.48e-25	145	-0.0319458	0.00362886	-8.80326	1.33e-18	0	0.53527	0.765187	9.17e-15	37	22	19512712	22	17892712	F			NA	TRUE	CLDN5;CLDN5;CLDN5;CLDN5	NM_001130861;NM_003277;NM_001130861;NM_003277	1stExon;1stExon;5'UTR;5'UTR	chr22:19510871-19512254	S_Shore			NA				NA
cg14286292	-0.0300417	0.00658733	7.51e-06	70	522	-0.0205707	0.00686992	0.00284656	-0.0279798	0.00274814	6.37e-24	145	-0.0278549	0.00316501	-8.80086	1.36e-18	0	0.540886	0.763042	9.23e-15	37	9	130546644	9	129586465	F			NA	NA				chr9:130547264-130549117	N_Shore			NA				NA
cg09667606	0.0354303	0.00751023	3.7e-06	70	522	0.0106686	0.00591924	0.0719135	0.0278727	0.00263804	1.33e-25	145	0.0273528	0.00311326	8.78591	1.55e-18	0.525257	4.2128	0.121675	1.04e-14	37	6	158507930	6	158427918	R			NA	NA	SYNJ2	NM_003898	Body	chr6:158507719-158508126	Island			TRUE	6:158427813-158428177			NA
cg01108112	-0.0384963	0.00622963	2.15e-09	70	522	-0.0164249	0.00906089	0.0702972	-0.023637	0.00261214	2.67e-19	145	-0.0269187	0.00306504	-8.7825	1.6e-18	0.582044	4.78519	0.0913923	1.06e-14	37	9	139254189	9	138374010	R			NA	NA				chr9:139255523-139256012	N_Shore			NA				NA
cg13509702	0.0435144	0.00693214	1.24e-09	70	522	-0.00799617	0.0094516	0.397832	0.0262515	0.00273279	1.64e-21	145	0.0285016	0.0032522	8.76379	1.89e-18	0.813779	10.7399	0.00465427	1.23e-14	37	8	144896307	8	144968295	F			NA	NA	SCRIB;SCRIB;MIR937	NM_015356;NM_182706;NR_030633	Body;Body;TSS1500	chr8:144897283-144898354	N_Shore			NA		8:144896220-144897169	Promoter_Associated	NA
cg23035419	-0.0195903	0.00521332	0.000206886	70	522	-0.0355618	0.0173516	0.0407829	-0.0271031	0.00248432	3.72e-27	145	-0.0249273	0.0028617	-8.71067	3.02e-18	0	1.58942	0.451712	1.94e-14	37	20	3066014	20	3014014	F		rs77365565	NA	NA	AVP	NM_000490	TSS1500	chr20:3063005-3064146	S_Shore			NA				NA
cg00776080	-0.0181315	0.00442623	5.44e-05	70	522	-0.00769003	0.00374395	0.0403436	-0.0154989	0.00145106	4.05e-26	145	-0.0152571	0.00175503	-8.69338	3.52e-18	0	1.99713	0.368408	2.15e-14	37	12	53442322	12	51728589	R			NA	NA	TENC1;TENC1	NM_198316;NM_015319	5'UTR;TSS1500	chr12:53440579-53440840	S_Shore			TRUE		12:53441876-53443325	Promoter_Associated	NA
cg01433297	-0.0282015	0.00729484	0.000136338	70	522	-0.0548517	0.0165523	0.000967062	-0.0360208	0.00341094	1.4e-25	145	-0.0341577	0.00392922	-8.69325	3.52e-18	0	1.41872	0.491959	2.15e-14	37	20	4151816	20	4099816	R			NA	NA	SMOX;SMOX;SMOX;SMOX	NM_175839;NM_175841;NM_175840;NM_175842	5'UTR;5'UTR;5'UTR;5'UTR	chr20:4152866-4153398	N_Shore			TRUE				NA
cg08160085	-0.0245819	0.0118808	0.0394186	70	522	-0.0525966	0.0172147	0.00233255	-0.0531438	0.00449941	1.95e-31	145	-0.0471711	0.0054235	-8.69755	3.39e-18	0.56208	4.56704	0.101925	2.15e-14	37	12	2045730	12	1915991	R			NA	NA								TRUE				TRUE
cg17136255	-0.0281197	0.00743451	0.00018834	70	522	-0.0305365	0.0161826	0.0595703	-0.0290018	0.00269815	2.01e-26	145	-0.0288507	0.00331852	-8.69386	3.5e-18	0	0.0154409	0.992309	2.15e-14	37	7	2516929	7	2483455	R			NA	NA								TRUE		7:2516630-2518294	Unclassified	NA
cg25786273	0.0281243	0.00557078	7.83e-07	70	522	-0.0131538	0.00847887	0.121262	0.0228546	0.00218259	3.48e-25	145	0.0227071	0.00261327	8.68919	3.65e-18	0.743048	7.78357	0.0204089	2.2e-14	37	18	74801026	18	72930014	R			NA	NA	MBP;MBP	NM_001025100;NM_001025101	Body;Body	chr18:74799144-74800038	S_Shore			NA				TRUE
cg16384957	-0.0177176	0.00418862	3.13e-05	70	522	-0.0146731	0.00429746	0.00067576	-0.0266766	0.00254886	3.67e-25	145	-0.0218586	0.00251949	-8.6758	4.11e-18	0.487067	3.89914	0.142335	2.44e-14	37	11	1050848	11	1040848	F			NA	NA								NA	11:1040719-1040953	11:1050673-1052607	Unclassified_Cell_type_specific	NA
cg04815334	0.041563	0.00958509	2e-05	70	522	0.00946763	0.0153908	0.538656	0.0496421	0.00465676	5.02e-26	145	0.0454479	0.0052401	8.6731	4.21e-18	0.251906	2.67346	0.262703	2.47e-14	37	11	71210295	11	70887943	R			NA	NA	NADSYN1	NM_018161	Body					NA	11:70887858-70887964			NA
cg06501835	-0.0186307	0.00528589	0.000491922	70	522	-0.050049	0.0171083	0.00354989	-0.0249564	0.00229535	5.5e-27	145	-0.0235279	0.0027161	-8.66236	4.62e-18	0	1.97754	0.372034	2.68e-14	37	1	36589944	1	36362531	R			NA	NA				chr1:36590761-36591121	N_Shore			NA		1:36589884-36591181	Unclassified_Cell_type_specific	NA
cg04848343	0.0496767	0.00937616	2.3e-07	70	522	0.0321656	0.0112992	0.00454515	0.0362629	0.00387478	1.63e-20	145	0.0391314	0.00452132	8.65484	4.94e-18	0	1.69444	0.428604	2.83e-14	37	19	4544095	19	4495095	R			NA	NA	SEMA6B	NM_032108	Body	chr19:4543407-4544578	Island			NA	19:4494389-4495533			NA
cg09912552	0.0319017	0.00683817	4.69e-06	70	522	-0.00989384	0.01184	0.403645	0.0289313	0.00276771	4.18e-25	145	0.0284706	0.00329997	8.62752	6.27e-18	0.532512	4.27819	0.117762	3.55e-14	37	8	134250937	8	134320119	F			NA	NA	NDRG1;NDRG1	NM_006096;NM_001135242	3'UTR;3'UTR					NA	8:134319935-134320509			NA
cg26130090	-0.0325703	0.00626193	3.72e-07	70	522	-0.026187	0.013667	0.0557588	-0.0249512	0.00262001	3.55e-21	145	-0.02686	0.00311413	-8.62522	6.4e-18	0	1.10784	0.574693	3.58e-14	37	12	54615724	12	52901991	F			NA	NA				chr12:54611595-54612038	S_Shelf			TRUE				NA
cg12686055	-0.0186951	0.00608865	0.00233748	70	522	-0.0431158	0.0168127	0.0105382	-0.0309259	0.0027501	1.03e-28	145	-0.0276916	0.00321223	-8.6207	6.65e-18	0.379329	3.22232	0.199656	3.68e-14	37	12	45628262	12	43914529	F			NA	NA	ANO6;ANO6;ANO6	NM_001142679;NM_001142680;NM_001025356	Body;Body;Body					TRUE				NA
cg26686361	0.0540331	0.00962779	4.63e-08	70	522	0.0114217	0.00653545	0.0809566	0.0404967	0.00409407	1.08e-22	145	0.0382456	0.00444192	8.61016	7.3e-18	0.784552	9.28298	0.00964333	3.99e-14	37	16	85964073	16	84521574	F		rs79618060	NA	NA								NA	16:84521563-84521759			NA
cg08157575	-0.0313729	0.00800559	0.000110798	70	522	-0.0132888	0.00704765	0.0597634	-0.0369643	0.00340634	6.85e-27	145	-0.0330029	0.00383475	-8.60626	7.55e-18	0.464247	3.73306	0.154659	4.08e-14	37	14	101660727	14	100730480	R		rs36012354	NA	NA								TRUE				NA
cg25059899	0.029587	0.00681671	1.96e-05	70	522	-0.0178528	0.0134222	0.183916	0.0343407	0.003191	1.75e-26	145	0.0314848	0.00366163	8.59858	8.07e-18	0.646405	5.65619	0.0591254	4.32e-14	37	18	60904328	18	59055308	R			NA	TRUE	BCL2	NM_000633	Body					NA	18:59055308-59055399			NA
cg23756272	0.0257536	0.00676654	0.000171959	70	522	0.00333656	0.0123434	0.787	0.0381407	0.00344171	5.98e-28	145	0.0328893	0.00383087	8.58534	9.06e-18	0.556559	4.51018	0.104864	4.79e-14	37	18	60904418	18	59055398	F			NA	TRUE	BCL2	NM_000633	Body					NA	18:59055308-59055399			NA
cg03602233	-0.0465778	0.00801391	1.61e-08	70	522	-0.0250903	0.0101068	0.0132766	-0.0266755	0.00295032	2.85e-19	145	-0.0305277	0.00355996	-8.57529	9.88e-18	0.600487	5.00609	0.0818354	5.17e-14	37	16	75144040	16	73701541	F	rs62059205		NA	NA	ZNRF1	NM_032268	3'UTR					TRUE		16:75143961-75144171	Promoter_Associated	NA
cg00232105	-0.0434735	0.00795151	9.79e-08	70	522	-0.0230041	0.0133595	0.0855183	-0.027669	0.00295809	1.7e-20	145	-0.0307759	0.00359817	-8.55321	1.2e-17	0.384915	3.25158	0.196756	6.2e-14	37	14	100752338	14	99822091	F			NA	NA				chr14:100751672-100752339	Island			NA		14:100751296-100752955	Promoter_Associated	NA
cg00116699	0.0258421	0.00705336	0.000294869	70	522	-0.00813882	0.00974135	0.403723	0.0295453	0.00265064	2.99e-28	145	0.0272363	0.00319505	8.52453	1.53e-17	0.634501	5.47197	0.06483	7.86e-14	37	2	240205260	2	239870197	F			NA	NA	HDAC4	NM_006037	Body					NA	2:239870049-239870198			NA
cg27314669	-0.0213382	0.00745798	0.00452521	70	522	-0.0158208	0.00544927	0.0038076	-0.0319381	0.00286365	2.79e-28	145	-0.0277089	0.00325985	-8.50007	1.89e-17	0.456491	3.67979	0.158834	9.6e-14	37	1	156822430	1	155089054	R			NA	NA	NTRK1;INSRR	NM_001007792;NM_014215	Body;Body	chr1:156818622-156819192	S_Shelf			TRUE				TRUE
cg16201146	-0.0210245	0.00762203	0.00617409	70	522	-0.0516653	0.0164008	0.00170041	-0.032175	0.00291635	1.01e-27	145	-0.0301123	0.00354386	-8.49702	1.95e-17	0.145682	2.34105	0.310204	9.73e-14	37	20	19191526	20	19139526	R			NA	NA				chr20:19192459-19193902	N_Shore		RDMR	NA				NA
cg25424279	-0.0236559	0.00723352	0.00120246	70	522	-0.0323429	0.0145674	0.0267195	-0.0332681	0.00306989	7.99e-27	145	-0.0308275	0.00362846	-8.49604	1.96e-17	0	1.31495	0.518159	9.73e-14	37	11	65683543	11	65440119	F			NA	NA				chr11:65685100-65685364	N_Shore		RDMR	TRUE				TRUE
cg02231404	-0.0854755	0.0173737	1.45e-06	70	522	-0.0263879	0.0160804	0.101242	-0.0743228	0.00753079	1.34e-22	145	-0.0718913	0.0084705	-8.48725	2.12e-17	0.463127	3.72528	0.155262	1.04e-13	37	20	62679635	20	62150079	R			NA	NA	SOX18	NM_018419	Body	chr20:62679424-62680883	Island			NA	20:62149869-62151741			NA
cg26935102	-0.0284755	0.00744234	0.000159112	70	522	-0.0389532	0.0110256	0.000437558	-0.0267248	0.00264318	1.28e-23	145	-0.0274587	0.00323683	-8.48322	2.19e-17	0	0.473979	0.789	1.06e-13	37	1	145470946	1	144182303	F			NA	NA	POLR3GL;ANKRD34A	NM_032305;NM_001039888	TSS1500;5'UTR	chr1:145470241-145470673	S_Shore			NA		1:145469934-145471032	Promoter_Associated	NA
cg25721818	-0.0406222	0.0077411	2.96e-07	70	522	-0.00936852	0.00820989	0.254203	-0.034153	0.00358076	3.1e-21	145	-0.0336347	0.00398999	-8.42976	3.46e-17	0.519698	4.16405	0.124678	1.67e-13	37	12	54689916	12	52976183	R			NA	NA	NFE2;NFE2	NM_006163;NM_001136023	TSS1500;5'UTR					NA				NA
cg04225775	0.0340324	0.00812758	3.74e-05	70	522	0.00953273	0.00751737	0.205182	0.0321754	0.0030939	7.19e-25	145	0.0305327	0.0036252	8.42234	3.69e-17	0.396444	3.31369	0.19074	1.76e-13	37	5	143191771	5	143171964	F			NA	NA	HMHB1;HMHB1	NM_021182;NM_021182	1stExon;5'UTR					NA				NA
cg12459502	0.0229352	0.00641204	0.000406632	70	522	-0.00271147	0.00791443	0.732002	0.0337871	0.00298702	5.03e-29	145	0.0282925	0.00336029	8.41968	3.78e-17	0.759541	8.31743	0.0156276	1.78e-13	37	18	60904237	18	59055217	F			NA	TRUE	BCL2	NM_000633	Body					NA				NA
cg20029201	-0.0355415	0.0104647	0.000777373	70	522	-0.0471791	0.0147757	0.00147021	-0.0383753	0.00370671	1.15e-24	145	-0.0381601	0.00453441	-8.41565	3.91e-17	0	0.206739	0.901794	1.82e-13	37	11	118781813	11	118287023	F			NA	TRUE	BCL9L	NM_182557	TSS1500	chr11:118781060-118781732	S_Shore			NA				TRUE
cg05586607	-0.0496084	0.0118384	3.69e-05	70	522	-0.0513638	0.0172958	0.00308142	-0.0496858	0.00507284	2.75e-22	145	-0.0497415	0.00591619	-8.40769	4.18e-17	0	0.00355103	0.998226	1.93e-13	37	11	1965447	11	1922023	F			NA	NA				chr11:1968558-1969003	N_Shelf		CDMR	NA				NA
cg06376402	-0.0276436	0.00556164	1.14e-06	70	522	-0.0438838	0.0153353	0.00433914	-0.0227641	0.00247375	6.76e-20	145	-0.0243819	0.00290225	-8.40104	4.43e-17	0	1.18378	0.55328	2.03e-13	37	10	134404945	10	134254935	F			NA	NA	INPP5A	NM_005539	Body					TRUE	10:134254853-134254936			TRUE
cg00443094	-0.0155479	0.00596418	0.00960447	70	522	-0.0323099	0.0171942	0.0606398	-0.0287115	0.00254513	7e-29	145	-0.0253739	0.0030222	-8.39586	4.62e-17	0.454812	3.66846	0.159736	2.1e-13	37	4	1771149	4	1740947	R			NA	NA				chr4:1772006-1772265	N_Shore			TRUE				NA
cg02946885	-0.0389124	0.00836873	5.03e-06	70	522	-0.0377623	0.0150936	0.0125781	-0.0385642	0.004075	6.19e-21	145	-0.038641	0.00460316	-8.39446	4.68e-17	0	0.00253117	0.998735	2.1e-13	37	14	90378680	14	89448433	R			NA	NA	C14orf143	NM_145231	Body					TRUE				NA
cg06002638	-0.0347676	0.00820232	3.02e-05	70	522	-0.00490411	0.00563506	0.38444	-0.0326115	0.00302324	1.35e-26	145	-0.0290087	0.0034575	-8.39007	4.86e-17	0.756745	8.22181	0.0163929	2.16e-13	37	12	109592017	12	108076400	R			NA	NA	ACACB	NM_001093	Body	chr12:109592315-109592633	N_Shore			NA		12:109591912-109593277	Promoter_Associated	NA
cg04438064	0.0284302	0.00567234	9.33e-07	70	522	-0.0145642	0.00891544	0.10279	0.0198041	0.00197585	3.02e-23	145	0.0204136	0.00243426	8.38598	5.03e-17	0.747746	7.92851	0.0189822	2.22e-13	37	2	240161619	2	239826556	F			NA	NA	HDAC4	NM_006037	Body					TRUE	2:239826517-239826956			NA
cg07123182	-0.00893862	0.00441873	0.0439921	70	522	-0.0172707	0.00415017	3.55e-05	-0.0186772	0.00168965	8.07e-28	145	-0.0165996	0.00197991	-8.38403	5.11e-17	0.473702	3.80013	0.149559	2.23e-13	37	11	2722391	11	2678967	F			NA	NA	KCNQ1OT1;KCNQ1;KCNQ1	NR_002728;NM_000218;NM_181798	TSS1500;Body;Body	chr11:2720410-2722087	S_Shore			NA				NA
cg24195878	-0.0382392	0.00820648	4.81e-06	70	522	-0.0384838	0.0154861	0.0131828	-0.0305465	0.00321141	3.95e-21	145	-0.0324475	0.00387086	-8.38252	5.18e-17	0	0.737899	0.69146	2.24e-13	37	19	18221573	19	18082573	F			NA	NA	MAST3	NM_015016	Body	chr19:18220764-18221445	S_Shore			NA				TRUE
cg26902127	-0.0211364	0.00488312	2.06e-05	70	522	-0.00932363	0.00307738	0.00253682	-0.0155378	0.00156939	9.92e-23	145	-0.0154833	0.00184774	-8.37962	5.31e-17	0.303575	2.87181	0.2379	2.28e-13	37	16	88513285	16	87040786	F			NA	NA				chr16:88513273-88513514	Island			NA	16:87039236-87040987			NA
cg11726150	-0.0235472	0.00577211	5.82e-05	70	522	-0.0395668	0.0156946	0.011919	-0.0237255	0.00238286	5.76e-23	145	-0.0238819	0.00285222	-8.37309	5.61e-17	0	0.387255	0.823965	2.39e-13	37	6	31845172	6	31953151	R			NA	NA	SLC44A4	NM_025257	Body			low-CpG:31953020-31953434		NA				NA
cg16030878	0.0290378	0.00642036	8.88e-06	70	522	-0.00436197	0.009533	0.647405	0.0260314	0.00256115	7.57e-24	145	0.0255213	0.00304933	8.36947	5.79e-17	0.509267	4.07554	0.130319	2.44e-13	37	17	77914307	17	75528902	R			NA	NA	TBC1D16	NM_019020	3'UTR	chr17:77914639-77914882	N_Shore			NA	17:75528366-75529029			NA
cg07218081	-0.0273623	0.0052565	3.65e-07	70	522	-0.0450959	0.0168358	0.00756516	-0.021268	0.00237011	5.21e-19	145	-0.0232135	0.00277475	-8.36597	5.96e-17	0	1.618	0.445304	2.49e-13	37	3	45066714	3	45041718	R			NA	NA	CLEC3B	NM_003278	TSS1500					NA		3:45066678-45066735	Unclassified_Cell_type_specific	NA
cg00241281	-0.0500455	0.00791173	9.42e-10	70	522	-0.0367851	0.0169045	0.0298809	-0.0273633	0.00337853	8.24e-16	145	-0.033338	0.00399177	-8.35169	6.73e-17	0.672002	6.09759	0.047416	2.79e-13	37	14	105779794	14	104850839	R			NA	NA	PACS2;PACS2	NM_015197;NM_001100913	TSS1500;TSS1500	chr14:105780339-105782027	N_Shore			NA	14:104850839-104851060			NA
cg19588519	0.0216492	0.00611266	0.00046236	70	522	-0.0132343	0.0118461	0.264293	0.0277617	0.00255065	4.87e-27	145	0.0252418	0.00302587	8.34199	7.3e-17	0.590416	4.883	0.0870301	3e-13	37	10	125817817	10	125807807	F	rs78717563		NA	NA				chr10:125816267-125816522	S_Shore			NA				NA
cg08329754	0.0220349	0.00621234	0.000453588	70	522	-0.0144451	0.0119573	0.227429	0.0305903	0.00278852	1.97e-27	145	0.0270009	0.00323941	8.33513	7.74e-17	0.671564	6.08946	0.0476091	3.15e-13	37	17	78797015	17	76411610	F			NA	NA	RPTOR;RPTOR	NM_001163034;NM_020761	Body;Body	chr17:78798780-78799160	N_Shore			NA	17:76411574-76411664			NA
cg09612099	-0.0299324	0.00694924	2.26e-05	70	522	-0.0394672	0.0146199	0.00710876	-0.0249421	0.00257321	7.22e-22	145	-0.0262244	0.00314913	-8.32751	8.26e-17	0	0.727065	0.695216	3.33e-13	37	11	102096840	11	101602050	F			NA	NA	YAP1;YAP1	NM_001130145;NM_006106	Body;Body					TRUE				TRUE
cg08849294	-0.0350362	0.00701065	1e-06	70	522	-0.0340605	0.0137533	0.0134995	-0.0249936	0.00274221	1.49e-19	145	-0.0274309	0.00330862	-8.29073	1.13e-16	0	1.67542	0.4327	4.47e-13	37	7	2758014	7	2724540	F			NA	NA				chr7:2758004-2758257	Island			NA	7:2724041-2725105			NA
cg22499797	-0.0394874	0.00818516	2.26e-06	70	522	-0.0274227	0.0125477	0.0291808	-0.0268684	0.00286666	1.43e-20	145	-0.0292256	0.00352505	-8.29084	1.12e-16	0	1.93039	0.380909	4.47e-13	37	17	30585906	17	27610019	F			NA	NA								TRUE				NA
cg09593454	-0.0251213	0.0057609	1.8e-05	70	522	-0.0361951	0.0188644	0.0554252	-0.0263314	0.00273512	1.34e-21	145	-0.0260741	0.00315368	-8.26783	1.36e-16	0	0.141934	0.931493	5.37e-13	37	17	3439372	17	3386122	F	rs7223340		NA	NA	TRPV3	NM_145068	Body	chr17:3438841-3439046	S_Shore			TRUE		17:3438759-3439956	Unclassified	TRUE
cg10163955	-0.0389285	0.00767689	7.03e-07	70	522	-0.0356938	0.0143291	0.0129666	-0.0278188	0.00309533	4.61e-19	145	-0.030603	0.00370192	-8.26681	1.38e-16	0	1.64403	0.439544	5.37e-13	37	10	8101402	10	8141408	F	rs3781095		NA	NA	GATA3;GATA3	NM_001002295;NM_002051	Body;Body	chr10:8100384-8100768	S_Shore		RDMR	NA	10:8141313-8141520	10:8101119-8101716	Unclassified_Cell_type_specific	NA
cg01521274	-0.0206354	0.00579631	0.000432401	70	522	-0.0415633	0.0164627	0.0117973	-0.0218412	0.00214476	6.24e-24	145	-0.021785	0.00263576	-8.26518	1.39e-16	0	0.591243	0.744069	5.4e-13	37	14	71822452	14	70892205	F			NA	NA								TRUE				NA
cg14064762	0.030181	0.00678332	1.23e-05	70	522	0.013687	0.00759767	0.0720536	0.0261268	0.00269809	7.9e-22	145	0.0261846	0.00316846	8.26414	1.41e-16	0	1.38129	0.501252	5.4e-13	37	9	123688745	9	122728566	F			NA	NA	TRAF1	NM_005658	5'UTR	chr9:123690771-123691675	N_Shelf			TRUE		9:123688502-123689327	Unclassified	TRUE
cg04120520	-0.0218003	0.00572706	0.000171609	70	522	-0.0378468	0.0177806	0.0336364	-0.0263954	0.00261961	1.8e-23	145	-0.0252186	0.00305298	-8.26031	1.45e-16	0	0.653671	0.721202	5.53e-13	37	16	85708039	16	84265540	F			NA	NA	KIAA0182;KIAA0182	NM_001134473;NM_014615	3'UTR;3'UTR					TRUE				NA
cg11255208	-0.0462502	0.00840743	8.23e-08	70	522	-0.020841	0.0122775	0.0900433	-0.026156	0.00291971	5.95e-19	145	-0.0296488	0.00359135	-8.25562	1.51e-16	0.586613	4.83808	0.0890069	5.58e-13	37	17	42275334	17	39630860	R			NA	NA	ATXN7L3;ATXN7L3	NM_001098833;NM_020218	Body;Body	chr17:42276291-42276738	N_Shore			NA		17:42275272-42276121	Promoter_Associated	NA
cg14486857	-0.0233047	0.00557126	3.81e-05	70	522	-0.032326	0.0174153	0.0638427	-0.0247249	0.00253129	3.55e-22	145	-0.0244087	0.00295611	-8.25705	1.49e-16	0	0.126337	0.938785	5.58e-13	37	11	977048	11	967048	F			NA	NA	AP2A2	NM_012305	Body	chr11:976949-977193	Island			TRUE	11:967036-967596	11:976845-977170	Unclassified_Cell_type_specific	TRUE
cg17593472	-0.0210898	0.00609192	0.000616209	70	522	-0.0478837	0.0150197	0.00149537	-0.0255778	0.00251512	7.16e-24	145	-0.0248263	0.00300636	-8.25794	1.48e-16	0	1.32306	0.516061	5.58e-13	37	5	142065676	5	142045860	F			NA	NA	FGF1;FGF1;FGF1;FGF1;FGF1;FGF1;FGF1	NM_033136;NM_001144935;NM_001144934;NM_033136;NR_026696;NR_026695;NM_000800	5'UTR;5'UTR;5'UTR;1stExon;Body;Body;TSS200					TRUE				NA
cg22091236	0.0285157	0.00661407	2.22e-05	70	522	-0.00903162	0.0111781	0.419375	0.0305166	0.00299444	5.79e-24	145	0.0285267	0.00345509	8.25643	1.5e-16	0.559777	4.54315	0.10315	5.58e-13	37	17	78853966	17	76468561	R			NA	NA	RPTOR;RPTOR	NM_001163034;NM_020761	Body;Body	chr17:78857630-78857866	N_Shelf			TRUE				NA
cg10107473	-0.0332057	0.00757636	1.63e-05	70	522	-0.0242258	0.0140532	0.0851693	-0.0310824	0.00323374	1.55e-21	145	-0.0314264	0.00380799	-8.25275	1.55e-16	0	0.161351	0.922493	5.67e-13	37	2	46566094	2	46419598	F		rs77123654	NA	NA	EPAS1	NM_001430	Body					TRUE				NA
cg12229555	0.0351125	0.00617404	3.13e-08	70	522	-0.0155025	0.00685146	0.0239589	0.0189242	0.00192458	1.9e-22	145	0.0197523	0.00239443	8.24925	1.59e-16	0.878073	16.4032	0.000274211	5.79e-13	37	17	80260329	17	77853618	R	rs9902108		NA	NA								NA	17:77853615-77853715			NA
cg08842616	0.0200601	0.00530787	0.000190524	70	522	-0.0119844	0.00829769	0.149095	0.0227234	0.0021243	3.44e-26	145	0.0208825	0.00253189	8.24779	1.61e-16	0.687933	6.40889	0.0405815	5.82e-13	37	16	70733772	16	69291273	F			NA	NA	VAC14	NM_018052	Body					NA	16:69291216-69291489			NA
cg10959668	0.0306502	0.00721455	2.9e-05	70	522	-0.0153171	0.0071399	0.0322704	0.0301273	0.00274627	1.96e-27	145	0.026665	0.00323614	8.23977	1.73e-16	0.860541	14.3411	0.000768891	6.18e-13	37	3	195897912	3	197382309	R			NA	NA								NA	3:197382197-197382367			NA
cg01141413	-0.0242109	0.00637735	0.000178449	70	522	-0.0337944	0.0120471	0.0051666	-0.0257585	0.00260894	1.29e-22	145	-0.0255952	0.00310938	-8.23159	1.85e-16	0	0.226156	0.893081	6.52e-13	37	4	1764152	4	1733950	F			NA	NA				chr4:1765009-1765508	N_Shore			NA				NA
cg09138892	0.0379297	0.00870222	1.81e-05	70	522	0.0113239	0.00730198	0.121396	0.0393714	0.00390897	1.87e-23	145	0.0353204	0.00429061	8.23203	1.84e-16	0.581056	4.77391	0.091909	6.52e-13	37	17	79005662	17	76620257	F			NA	NA	FLJ90757	NR_026857	Body	chr17:79006584-79006835	N_Shore			NA	17:76619872-76620406			NA
cg08289839	0.031633	0.00675124	4.28e-06	70	522	-0.0128824	0.0117469	0.273159	0.0260534	0.00264831	1.82e-22	145	0.0262013	0.00318351	8.2303	1.87e-16	0.590086	4.87907	0.0872014	6.54e-13	37	13	111318640	13	110116641	R			NA	NA	CARS2	NM_024537	Body					NA	13:110116491-110116642			NA
cg02275418	-0.0154499	0.00508308	0.00258385	70	522	-0.0510903	0.0171617	0.00301011	-0.0257097	0.00241233	5.16e-26	145	-0.0228898	0.00278272	-8.22571	1.94e-16	0.484931	3.88298	0.14349	6.74e-13	37	3	15372726	3	15347730	R			NA	NA	SH3BP5;SH3BP5	NM_004844;NM_001018009	Body;5'UTR	chr3:15373314-15374209	N_Shore			NA				NA
cg15121420	-0.0285505	0.00715932	8.43e-05	70	522	-0.0104808	0.00870746	0.229125	-0.029652	0.00293636	1.45e-23	145	-0.0282577	0.0034358	-8.22451	1.96e-16	0	1.71136	0.424995	6.76e-13	37	2	238490819	2	238155558	R		rs73999142	NA	NA	RAB17	NM_022449	Body					TRUE		2:238490196-238490845	Unclassified	TRUE
cg07543400	0.0280818	0.0061714	7.86e-06	70	522	-0.00474543	0.0130199	0.715612	0.0243461	0.00250595	5.84e-22	145	0.0246387	0.00299997	8.21298	2.16e-16	0.116876	2.26469	0.322277	7.39e-13	37	17	3824384	17	3771133	R	rs11658432		NA	NA				chr17:3827795-3828137	N_Shelf			NA	17:3771124-3771259			NA
cg17082719	0.0548392	0.00826496	1.56e-10	70	522	0.0113111	0.00807466	0.161708	0.0255092	0.00312243	4.67e-16	145	0.0302057	0.00368341	8.20047	2.39e-16	0.835379	12.1491	0.00230065	8.14e-13	37	8	144896176	8	144968164	F			NA	NA	SCRIB;SCRIB;MIR937	NM_015356;NM_182706;NR_030633	Body;Body;TSS1500	chr8:144897283-144898354	N_Shore			NA				NA
cg07250214	-0.0552878	0.00916475	4.86e-09	70	522	-0.0362366	0.00907136	7.16e-05	-0.0275872	0.00352793	7.5e-15	145	-0.033941	0.00414417	-8.19006	2.61e-16	0.719588	7.13235	0.0282637	8.82e-13	37	17	77763166	17	75377761	F	rs79934344		NA	NA				chr17:77763364-77767356	N_Shore		RDMR	NA				NA
cg21714061	-0.0360114	0.011314	0.00161487	70	522	-0.00575858	0.00675835	0.394464	-0.0383263	0.00344917	4.34e-28	145	-0.0334661	0.00408995	-8.1825	2.78e-16	0.733454	7.50338	0.023478	9.32e-13	37	17	42275551	17	39631077	R			NA	NA	ATXN7L3;ATXN7L3	NM_001098833;NM_020218	TSS200;TSS200	chr17:42276291-42276738	N_Shore			NA		17:42275272-42276121	Promoter_Associated	NA
cg17105814	-0.021258	0.00569827	0.000229349	70	522	-0.0387108	0.017816	0.0301253	-0.0270376	0.00270209	3.56e-23	145	-0.0254467	0.00311516	-8.16866	3.12e-16	0	0.931969	0.627517	1.04e-12	37	4	55365203	4	55059960	R			NA	NA								TRUE				NA
cg09287328	0.0354228	0.00850296	4.08e-05	70	522	-0.000315104	0.00713581	0.964791	0.0422013	0.00391841	1.61e-26	145	0.0347119	0.00425935	8.14958	3.65e-16	0.81997	11.1093	0.00386948	1.21e-12	37	10	134231487	10	134081477	R			NA	NA								NA	10:134081455-134081546			NA
cg27178677	-0.0335634	0.00733011	6.92e-06	70	522	-0.0382223	0.0158498	0.0161391	-0.0303001	0.00331607	1.21e-19	145	-0.0313815	0.00385456	-8.14139	3.91e-16	0	0.214953	0.898098	1.28e-12	37	20	8834803	20	8782803	R			NA	NA	PLCB1;PLCB1	NM_015192;NM_182734	Body;3'UTR					TRUE		20:8834449-8834819	Unclassified_Cell_type_specific	TRUE
cg03887528	0.0357894	0.00780523	6.72e-06	70	522	0.00936076	0.00909202	0.303569	0.0356818	0.00372121	1.93e-21	145	0.033632	0.00413457	8.13434	4.14e-16	0.323628	2.95695	0.227985	1.35e-12	37	2	231090531	2	230798775	F			NA	NA	SP140;SP140;SP140;SP140	NM_007237;NM_007237;NM_001005176;NM_001005176	5'UTR;1stExon;1stExon;5'UTR					NA		2:231090068-231091293	Promoter_Associated	NA
cg02203067	0.0490729	0.00771214	7.6e-10	70	522	-0.00983723	0.0114658	0.391203	0.0238347	0.00278029	1.66e-17	145	0.0275946	0.00339371	8.13111	4.25e-16	0.843476	12.7776	0.00168028	1.38e-12	37	16	87866800	16	86424301	R	rs75157467		NA	NA	SLC7A5	NM_003486	Body					NA	16:86424121-86424399			NA
cg01713950	-0.0542394	0.0107784	8.47e-07	70	522	-0.0419134	0.0157036	0.00778139	-0.0327656	0.00368829	1.15e-18	145	-0.0368869	0.00455064	-8.10586	5.24e-16	0.39001	3.27874	0.194102	1.67e-12	37	1	17766995	1	17639582	F			NA	NA	RCC2	NM_018715	TSS1500	chr1:17764072-17765811	S_Shore			NA		1:17766694-17767257	Promoter_Associated	NA
cg23688719	-0.0250217	0.00643254	0.000124176	70	522	-0.0275329	0.0174329	0.114699	-0.0317074	0.00321792	1.56e-22	145	-0.0294983	0.0036389	-8.10638	5.21e-16	0	0.733647	0.692932	1.67e-12	37	1	65935654	1	65708242	F			NA	NA	LEPR;LEPR;LEPR	NM_001003680;NM_001003679;NM_002303	5'UTR;5'UTR;5'UTR					TRUE				NA
cg23781467	-0.0361076	0.00808187	1.13e-05	70	522	-0.037896	0.0145601	0.00944207	-0.027127	0.00293681	4.94e-20	145	-0.029158	0.00359777	-8.10446	5.3e-16	0	1.12513	0.569746	1.68e-12	37	6	31760233	6	31868212	R			NA	NA	VARS	NM_006295	Body	chr6:31763240-31763905	N_Shelf			NA		6:31758726-31760405	Gene_Associated	NA
cg04833379	-0.022449	0.00482131	4.89e-06	70	522	-0.0482257	0.018266	0.00846849	-0.0255923	0.00283656	3.38e-19	145	-0.0245862	0.00303399	-8.10357	5.34e-16	0	0.90179	0.637058	1.68e-12	37	16	79452063	16	78009564	R			NA	NA								TRUE	16:78009539-78009585			NA
cg11723077	0.0238798	0.00797043	0.00296883	70	522	0.00309743	0.00908042	0.733122	0.0289561	0.00270003	2.59e-26	145	0.0267738	0.00330535	8.10015	5.49e-16	0.348245	3.06864	0.215602	1.72e-12	37	6	158508188	6	158428176	R			NA	NA	SYNJ2	NM_003898	Body	chr6:158507719-158508126	S_Shore			TRUE	6:158427813-158428177			NA
cg00116430	-0.0476323	0.00933336	6.01e-07	70	522	-0.0291157	0.0112024	0.00954265	-0.0365495	0.00425888	1.54e-17	145	-0.0389748	0.00481551	-8.0936	5.79e-16	0	1.32463	0.515657	1.8e-12	37	1	94188268	1	93960856	F			NA	NA								TRUE				NA
cg23230929	-0.0305473	0.00678614	9.75e-06	70	522	-0.0294924	0.00868978	0.000727391	-0.0239819	0.00267868	6.25e-19	145	-0.0257025	0.00317711	-8.0899	5.97e-16	0	0.796392	0.67153	1.85e-12	37	2	87883547	2	87664662	F			NA	NA								NA	2:87664612-87664679			NA
cg02538891	-0.031475	0.00679349	5.43e-06	70	522	-0.0228031	0.010187	0.0255016	-0.0236798	0.00259906	1.54e-19	145	-0.0253018	0.00312897	-8.08633	6.15e-16	0	1.05074	0.591336	1.89e-12	37	9	139549426	9	138669247	F			NA	NA				chr9:139551254-139551559	N_Shore			NA				NA
cg15349696	0.044178	0.0083984	2.78e-07	70	522	-0.00472481	0.0123495	0.702139	0.0370706	0.00408468	2.11e-19	145	0.0369878	0.00457515	8.0845	6.24e-16	0.607286	5.09276	0.0783649	1.91e-12	37	17	80545434	17	78138723	R			NA	NA	FOXK2	NM_004514	Body	chr17:80545433-80545658	Island			NA	17:78138688-78139218			NA
cg00359395	-0.0164576	0.00450487	0.000306657	70	522	-0.018953	0.00398225	2.36e-06	-0.0154282	0.00168501	1.02e-19	145	-0.0159579	0.00197615	-8.07528	6.73e-16	0	0.279724	0.869478	2.04e-12	37	1	22228153	1	22100740	F	rs12092414		NA	NA	HSPG2	NM_005529	Body					TRUE				TRUE
cg12473797	-0.0369622	0.00991671	0.000232277	70	522	-0.0478851	0.0147169	0.00119307	-0.0372256	0.0038918	2.41e-21	145	-0.0375748	0.00465336	-8.07478	6.76e-16	0	0.195543	0.906856	2.04e-12	37	1	3036358	1	3026218	F			NA	NA	PRDM16;PRDM16	NM_022114;NM_199454	Body;Body	chr1:3038067-3038343	N_Shore			NA		1:3036332-3036547	Unclassified_Cell_type_specific	NA
cg26638570	0.026487	0.00532525	1.12e-06	70	522	0.00789388	0.00638082	0.21645	0.0204078	0.00225408	2.56e-19	145	0.0210683	0.00261048	8.07066	6.99e-16	0.261704	2.70894	0.258084	2.09e-12	37	17	79409020	17	77023615	R			NA	NA	BAHCC1	NM_001080519	Body	chr17:79412470-79412789	N_Shelf			NA	17:77023562-77024570			NA
cg15355713	0.0290127	0.0055005	2.59e-07	70	522	-0.0142441	0.00927052	0.124865	0.0211801	0.00230263	7.01e-20	145	0.0219292	0.0027183	8.06724	7.19e-16	0.734443	7.53135	0.0231519	2.14e-12	37	12	125431744	12	123997697	F			NA	NA	DHX37	NM_032656	3'UTR					NA				NA
cg07539709	0.0387794	0.00814165	3e-06	70	522	-0.00913781	0.0130318	0.483414	0.0393	0.00412178	3.2e-21	145	0.0368591	0.00457058	8.06443	7.36e-16	0.599847	4.99808	0.0821637	2.18e-12	37	17	80545454	17	78138743	R		rs75883681	NA	NA	FOXK2	NM_004514	Body	chr17:80545433-80545658	Island			NA	17:78138688-78139218			NA
cg16664617	-0.0336953	0.00671608	9.11e-07	70	522	-0.0451303	0.0139177	0.00123979	-0.0233503	0.00271578	1.34e-17	145	-0.0262327	0.00325343	-8.06308	7.44e-16	0.207461	2.52353	0.283153	2.18e-12	37	19	17607007	19	17468007	R			NA	NA	SLC27A1	NM_198580	Body	chr19:17607983-17608406	N_Shore			NA		19:17606918-17607577	Unclassified	NA
cg21674927	-0.0226733	0.00610204	0.000242655	70	522	-0.0495753	0.0160028	0.00202588	-0.0237776	0.0024575	8.52e-22	145	-0.023855	0.00295861	-8.06289	7.45e-16	0	1.02514	0.598954	2.18e-12	37	2	102644247	2	102010679	R			NA	NA	IL1R2;IL1R2	NM_173343;NM_004633	Body;Body					TRUE				TRUE
cg25491122	-0.0485552	0.0128467	0.000190318	70	522	-0.0376267	0.0185197	0.0425563	-0.0425343	0.00437091	5.03e-22	145	-0.0434379	0.00539752	-8.04775	8.43e-16	0	0.218467	0.896521	2.45e-12	37	13	67801551	13	66699552	F			NA	NA	PCDH9;PCDH9	NM_203487;NM_020403	Body;Body	chr13:67804593-67805459	N_Shelf		CDMR	NA				NA
cg10441424	0.0150317	0.00298971	8.65e-07	70	522	0.000157394	0.00387288	0.967594	0.0122572	0.00133092	6.32e-20	145	0.0122622	0.00152463	8.04274	8.79e-16	0.564377	4.59113	0.100705	2.54e-12	37	5	1316636	5	1369636	R			NA	NA								NA	5:1369217-1369886	5:1315610-1317313	Promoter_Associated	TRUE
cg13847322	-0.0429434	0.00823982	3.54e-07	70	522	-0.036606	0.0143891	0.0111703	-0.0276738	0.0032508	2.75e-17	145	-0.0313501	0.00390254	-8.03325	9.49e-16	0.257603	2.69398	0.260022	2.72e-12	37	9	137272766	9	136412587	F			NA	NA	RXRA	NM_002957	Body					TRUE				NA
cg00808969	-0.0379187	0.00609685	1.72e-09	70	522	-0.0167081	0.0076447	0.0291735	-0.0205005	0.00267904	2.72e-14	145	-0.0246985	0.00307561	-8.03045	9.71e-16	0.687156	6.39297	0.0409058	2.77e-12	37	11	77898785	11	77576433	R			NA	NA	USP35;KCTD21	NM_020798;NM_001029859	TSS1500;5'UTR	chr11:77899564-77899990	N_Shore			NA	11:77576433-77577869			NA
cg05987787	-0.0329236	0.00887726	0.000249092	70	522	-0.0127013	0.00573614	0.0271284	-0.0271367	0.00272151	5.01e-23	145	-0.026138	0.00325577	-8.0282	9.89e-16	0.272969	2.75092	0.252724	2.78e-12	37	6	158448508	6	158368496	R			NA	NA	SYNJ2	NM_003898	Body					TRUE	6:158368422-158368590	6:158447128-158448536	Promoter_Associated	NA
cg09273716	0.0368209	0.00751463	1.59e-06	70	522	-0.0124317	0.0109437	0.256353	0.0291233	0.0030757	5.9e-21	145	0.0291725	0.00363375	8.02821	9.89e-16	0.695067	6.55881	0.0376506	2.78e-12	37	20	35494835	20	34928249	F			NA	NA				chr20:35491001-35492805	S_Shelf			NA				NA
cg25930644	-0.0112236	0.00626061	0.0740462	70	522	-0.0400795	0.0173936	0.0214963	-0.0210626	0.00192936	3.45e-27	145	-0.0196962	0.00245345	-8.02794	9.91e-16	0.235596	2.61642	0.270304	2.78e-12	37	17	8531915	17	8472640	R			NA	NA	MYH10	NM_005964	5'UTR	chr17:8533004-8534933	N_Shore			NA		17:8531773-8532000	Unclassified_Cell_type_specific	NA
cg00285343	-0.0389994	0.00730804	1.9e-07	70	522	-0.0491762	0.0168194	0.00356841	-0.0261916	0.00316928	2.16e-16	145	-0.0299683	0.00373407	-8.02562	1.01e-15	0.275926	2.76215	0.251308	2.81e-12	37	7	41733356	7	41699881	F			NA	NA	LOC285954;LOC285954;INHBA	NR_027119;NR_027118;NM_002192	TSS200;TSS200;Body					NA		7:41732612-41733461	Unclassified	NA
cg14438325	-0.0322556	0.00643915	9.46e-07	70	522	-0.0289576	0.012481	0.020617	-0.0228627	0.00264071	8.07e-18	145	-0.0252546	0.00314722	-8.02442	1.02e-15	0	1.64135	0.440135	2.82e-12	37	9	124023910	9	123063731	R			NA	NA								TRUE				NA
cg25196715	-0.0219584	0.00484206	8.41e-06	70	522	-0.043944	0.0186449	0.0186997	-0.0221928	0.0024603	3.44e-19	145	-0.0223003	0.00277941	-8.02339	1.03e-15	0	0.520915	0.770699	2.83e-12	37	1	94489791	1	94262379	R			NA	NA	ABCA4	NM_000350	Body					TRUE				NA
cg02365539	0.0331646	0.0071049	4.64e-06	70	522	-0.0201377	0.0141238	0.154365	0.0268552	0.00282825	4.61e-21	145	0.0272591	0.00339863	8.02062	1.05e-15	0.600385	5.00481	0.0818877	2.88e-12	37	7	2136919	7	2103445	F			NA	NA	MAD1L1;MAD1L1;MAD1L1	NM_003550;NM_001013837;NM_001013836	Body;Body;Body					NA	7:2103321-2103469			NA
cg18419175	-0.0354536	0.00705483	8.75e-07	70	522	-0.0159941	0.00503239	0.00154627	-0.024879	0.00288751	1.15e-17	145	-0.025684	0.00320427	-8.01556	1.1e-15	0.40737	3.37479	0.185001	2.98e-12	37	7	6199980	7	6166505	F			NA	NA	USP42	NM_032172	3'UTR	chr7:6198495-6198731	S_Shore			TRUE		7:6199668-6200517	Gene_Associated	NA
cg09814231	-0.030222	0.0068093	1.29e-05	70	522	-0.0425946	0.0132323	0.0013451	-0.0228858	0.00253991	3.76e-19	145	-0.0248178	0.00309851	-8.0096	1.15e-15	0	1.61969	0.444927	3.11e-12	37	5	149157216	5	149137409	R			NA	NA	PPARGC1B	NM_133263	Body					TRUE				NA
cg17933224	-0.0226842	0.00659607	0.000668478	70	522	-0.0340565	0.0163827	0.0379942	-0.0266812	0.0026897	8.25e-23	145	-0.0258346	0.00322563	-8.00915	1.16e-15	0	0.375743	0.828721	3.11e-12	37	19	42774330	19	47466170	R			NA	NA				chr19:42772332-42773525	S_Shore		RDMR	NA				NA
cg09570614	-0.0322381	0.0068041	3.37e-06	70	522	-0.028862	0.00914735	0.00167158	-0.0238371	0.00274712	6.84e-18	145	-0.025991	0.00324608	-8.0069	1.18e-15	0	1.19949	0.54895	3.15e-12	37	2	112124380	2	111840851	R			NA	NA								NA	2:111840835-111840902			NA
cg06230847	0.0176138	0.00674923	0.00952643	70	522	-0.0171262	0.0120808	0.156735	0.0311371	0.00279074	2.66e-28	145	0.026495	0.00331177	8.00025	1.24e-15	0.754569	8.14894	0.0170012	3.3e-12	37	6	30297594	6	30405573	F		rs9500858	NA	NA	TRIM39;TRIM39	NM_172016;NM_021253	Body;Body	chr6:30294169-30295071	S_Shelf			NA				NA
cg03289906	-0.0324664	0.00934052	0.000586256	70	522	-0.0333818	0.0135317	0.0138633	-0.0357054	0.00364963	3.06e-22	145	-0.0349058	0.00436464	-7.9974	1.27e-15	0	0.0979479	0.952206	3.36e-12	37	7	94538408	7	94376344	F			NA	NA	PPP1R9A;PPP1R9A;PPP1R9A;PPP1R9A;PPP1R9A	NM_001166161;NM_001166160;NM_001166163;NM_001166162;NM_017650	TSS1500;5'UTR;TSS1500;TSS1500;5'UTR	chr7:94536849-94537477	S_Shore			NA				NA
cg01966117	-0.0190402	0.00708589	0.00762012	70	522	-0.031996	0.00598902	1.24e-07	-0.0265477	0.00279215	4.1e-21	145	-0.0256057	0.00320903	-7.97924	1.47e-15	0	1.35259	0.508497	3.87e-12	37	3	52528714	3	52503754	F			NA	NA	STAB1	NM_015136	TSS1500					TRUE				TRUE
cg08593157	-0.023188	0.00749397	0.00216383	70	522	-0.0462887	0.0157237	0.00334747	-0.0293012	0.0029345	4.38e-23	145	-0.0282634	0.00354462	-7.97361	1.54e-15	0	1.02575	0.598772	4.03e-12	37	17	17684240	17	17624965	F			NA	NA	SMCR5;RAI1	NR_024007;NM_030665	TSS1500;5'UTR	chr17:17685016-17687240	N_Shore			NA		17:17683923-17684322	Unclassified_Cell_type_specific	NA
cg13311440	0.0243026	0.00608348	8.19e-05	70	522	0.0116397	0.00813069	0.152706	0.0294681	0.0030409	7.39e-22	145	0.0267388	0.00335393	7.97236	1.56e-15	0	1.89605	0.387506	4.05e-12	37	1	160681404	1	158948028	R			NA	TRUE	CD48	NM_001778	Body					NA		1:160681390-160682087	Promoter_Associated	NA
cg10937494	0.0400539	0.00784946	6.03e-07	70	522	-0.011274	0.0107556	0.294908	0.0262135	0.00282728	3.61e-20	145	0.0274074	0.00344158	7.96361	1.67e-15	0.737901	7.6307	0.02203	4.32e-12	37	17	80195101	17	77788390	F			NA	NA	SLC16A3;SLC16A3;SLC16A3	NM_004207;NM_001042423;NM_001042422	Body;Body;Body	chr17:80195043-80195866	Island			NA	17:77788333-77789155	17:80193914-80195458	Promoter_Associated	NA
cg08973191	0.0482082	0.00804593	6.08e-09	70	522	-0.0056736	0.0134792	0.673945	0.0281429	0.00341998	2.89e-16	145	0.0320012	0.00401933	7.96183	1.7e-15	0.740358	7.70292	0.0212487	4.36e-12	37	8	144894328	8	144966316	F			NA	NA	SCRIB;SCRIB	NM_015356;NM_182706	Body;Body	chr8:144894918-144895169	N_Shore			NA				NA
cg00466249	-0.075923	0.0107881	1.39e-11	70	522	-0.0394505	0.0124103	0.00154298	-0.0280916	0.00400492	2.9e-12	145	-0.0382071	0.00479935	-7.96089	1.71e-15	0.871262	15.5355	0.000423169	4.37e-12	37	17	79269884	17	76884479	R			NA	TRUE	SLC38A10;SLC38A10	NM_138570;NM_001037984	TSS1500;TSS1500	chr17:79268367-79269467	S_Shore			NA		17:79268946-79270216	Promoter_Associated	NA
cg16006701	-0.0143038	0.00345625	4.57e-05	70	522	-0.0360757	0.0176474	0.0412981	-0.0183547	0.00195203	1.08e-20	145	-0.0169191	0.00212682	-7.95513	1.79e-15	0	1.30343	0.521151	4.55e-12	37	6	2751402	6	2696401	R			NA	NA	MYLK4	NM_001012418	TSS1500					NA				NA
cg18448426	-0.0300515	0.00705004	2.73e-05	70	522	-0.0495218	0.0165824	0.00292017	-0.0290298	0.00321593	3.25e-19	145	-0.029714	0.00373545	-7.9546	1.8e-15	0	0.571008	0.751635	4.55e-12	37	22	36648832	22	34978778	R			NA	NA	APOL1;APOL1;APOL1;APOL1	NM_003661;NM_001136541;NM_145343;NM_001136540	TSS1500;TSS1500;TSS1500;TSS1500					NA		22:36648819-36649508	Unclassified	NA
cg20012601	-0.050108	0.0112712	1.24e-05	70	522	-0.052517	0.0140716	0.000205087	-0.0356365	0.00406821	3.36e-18	145	-0.0391969	0.00492999	-7.95071	1.85e-15	0	1.67684	0.432393	4.67e-12	37	4	141013584	4	141233034	R			NA	NA	MAML3	NM_018717	Body					NA	4:141233034-141233175			NA
cg19769147	0.0268918	0.00798519	0.000859325	70	522	0.00594979	0.00697364	0.393846	0.0274335	0.00266696	2.24e-24	145	0.0255956	0.0032196	7.94994	1.87e-15	0.394931	3.30541	0.191531	4.68e-12	37	14	105860954	14	104931999	R			NA	NA	PACS2;PACS2	NM_015197;NM_001100913	Body;Body	chr14:105864480-105865465	N_Shelf			NA	14:104931961-104932031			NA
cg09849319	0.0268408	0.00915794	0.00364617	70	522	-0.0096466	0.00900331	0.284332	0.0362205	0.00327455	7.46e-28	145	0.0311745	0.00392188	7.94887	1.88e-15	0.785206	9.31126	0.00950793	4.69e-12	37	5	1494983	5	1547983	F			NA	NA	LPCAT1	NM_024830	Body	chr5:1494853-1495287	Island	high-CpG:1547978-1548032		NA	5:1547887-1548318	5:1494867-1495821	Unclassified	NA
cg01305625	-0.0202044	0.00504703	7.92e-05	70	522	-0.045856	0.0187903	0.0149149	-0.0228844	0.0024423	1.47e-20	145	-0.0222532	0.0028027	-7.93991	2.02e-15	0	0.802369	0.669526	4.99e-12	37	5	131593812	5	131621711	F			NA	TRUE	PDLIM4;PDLIM4	NM_003687;NM_001131027	Body;Body	chr5:131593039-131593813	Island			NA				TRUE
cg20382047	-0.0197856	0.00468945	3.27e-05	70	522	-0.0523237	0.0175588	0.00298197	-0.0203947	0.00223651	1.43e-19	145	-0.0204737	0.0025784	-7.94045	2.01e-15	0	1.27948	0.527429	4.99e-12	37	6	31690904	6	31798883	F			NA	NA	C6orf25;C6orf25;C6orf25;C6orf25;C6orf25;C6orf25;LY6G6C	NM_138272;NM_138277;NM_138275;NM_138274;NM_025260;NM_138273;NM_025261	TSS1500;TSS1500;TSS1500;TSS1500;TSS1500;TSS1500;TSS1500	chr6:31691425-31691718	N_Shore			NA				NA
cg03152353	0.0279768	0.00597859	4.4e-06	70	522	-0.0251554	0.0140732	0.0742898	0.0245763	0.00263905	2.48e-20	145	0.0245685	0.0030951	7.93786	2.06e-15	0.607488	5.09539	0.0782619	5.05e-12	37	9	139417194	9	138537015	F			NA	NA	NOTCH1	NM_017617	Body	chr9:139417115-139417518	Island			NA	9:138536636-138537611			NA
cg17261675	-0.0480021	0.00955311	8.78e-07	70	522	-0.0289748	0.0176603	0.101308	-0.0358252	0.00420153	2.45e-17	145	-0.0388332	0.0049048	-7.91738	2.43e-15	0	1.30614	0.520445	5.92e-12	37	21	46102566	21	44926994	F		rs78101728	NA	NA	C21orf29;KRTAP12-1	NM_144991;NM_181686	Body;TSS1500					NA				NA
cg24134897	-0.0841416	0.0168476	1.02e-06	70	522	-0.0174105	0.00948147	0.0667382	-0.052207	0.00560063	2.29e-20	145	-0.0507509	0.00641352	-7.91311	2.51e-15	0.7698	8.68809	0.0129839	6.1e-12	37	11	859670	11	849670	F			NA	NA	TSPAN4;TSPAN4;TSPAN4;TSPAN4;TSPAN4;TSPAN4;TSPAN4	NM_001025239;NM_001025237;NM_001025234;NM_001025235;NM_001025236;NM_001025238;NM_003271	5'UTR;Body;Body;Body;Body;Body;Body	chr11:858575-858932	S_Shore			TRUE		11:859646-859800	Unclassified_Cell_type_specific	TRUE
cg10064322	-0.0467719	0.00981393	2.97e-06	70	522	-0.0330613	0.00985769	0.000839376	-0.0331454	0.00391895	4.37e-17	145	-0.0360805	0.00456004	-7.91231	2.53e-15	0	1.51364	0.469156	6.11e-12	37	19	14591203	19	14452203	F			NA	NA	GIPC1;GIPC1;GIPC1;GIPC1;GIPC1;GIPC1	NM_202470;NM_202468;NM_202494;NM_202467;NM_005716;NM_202469	Body;Body;Body;Body;Body;Body	chr19:14591032-14591308	Island			NA	19:14452047-14452463	19:14590683-14591386	Unclassified_Cell_type_specific	NA
cg18642369	0.041254	0.0105811	0.000119876	70	522	0.0236088	0.00985632	0.0168655	0.0404156	0.00428224	7.85e-21	145	0.0389911	0.00492945	7.90984	2.58e-15	0	1.03386	0.596348	6.2e-12	37	13	99651231	13	98449232	F			NA	NA	DOCK9;DOCK9	NM_015296;NM_001130049	Body;Body					TRUE		13:99651046-99651440	Unclassified_Cell_type_specific	NA
cg08015382	-0.0243132	0.0064587	0.000201697	70	522	-0.0393974	0.0147685	0.00781296	-0.0254773	0.00270491	9.36e-21	145	-0.0254409	0.00321707	-7.90809	2.61e-15	0	0.371841	0.830339	6.25e-12	37	6	12365899	6	12473885	F			NA	NA								TRUE				NA
cg01942816	-0.0327398	0.00737516	1.28e-05	70	522	-0.0448891	0.0173026	0.0096728	-0.0254731	0.00285443	8.05e-19	145	-0.0273738	0.00346425	-7.9018	2.75e-15	0	1.15095	0.562437	6.54e-12	37	7	5535463	7	5501989	F			NA	NA	MIR589;FBXL18	NR_030318;NM_024963	Body;Body	chr7:5534384-5534766	S_Shore			NA	7:5501812-5502241			NA
cg05324516	-0.0407223	0.00735754	6.92e-08	70	522	-0.0452925	0.015453	0.00348776	-0.0243308	0.00306839	3.18e-15	145	-0.0288053	0.00364737	-7.89754	2.84e-15	0.519403	4.16149	0.124837	6.74e-12	37	10	29421357	10	29461363	R			NA	NA								TRUE				NA
cg02544002	-0.0244098	0.0080301	0.00258125	70	522	-0.0403773	0.0183739	0.0283056	-0.0357726	0.00354863	1.72e-23	145	-0.0328157	0.00415828	-7.89167	2.98e-15	0	1.52068	0.467508	7.03e-12	37	3	129323778	3	130806468	F			NA	NA	PLXND1	NM_015103	Body	chr3:129323915-129325332	N_Shore			NA				NA
cg08453194	-0.0261432	0.00560456	4.71e-06	70	522	-0.00986475	0.00528765	0.0625079	-0.0243549	0.00271012	4.64e-19	145	-0.0231398	0.00293446	-7.88552	3.13e-15	0.285712	2.79999	0.246598	7.3e-12	37	6	41904398	6	42012376	F			NA	NA	CCND3;CCND3;CCND3;CCND3	NM_001136017;NM_001136125;NM_001760;NM_001136126	Body;Body;Body;Body					TRUE		6:41903503-41905437	Gene_Associated	NA
cg14571710	-0.0230134	0.00593029	0.000128733	70	522	-0.0233378	0.00966049	0.0159528	-0.0208835	0.0022421	2.45e-20	145	-0.0214038	0.00271445	-7.88512	3.14e-15	0	0.11692	0.943216	7.3e-12	37	6	30655896	6	30763875	F			NA	NA	KIAA1949;NRM;KIAA1949	NM_001134870;NM_007243;NM_133471	TSS1500;3'UTR;TSS1500	chr6:30654392-30654934	S_Shore			NA		6:30655477-30656126	Promoter_Associated	NA
cg17848515	-0.019379	0.00601764	0.00142429	70	522	-0.0181272	0.0068987	0.00878454	-0.0290825	0.00292066	5.72e-23	145	-0.0253924	0.00321986	-7.88619	3.12e-15	0.111296	2.25047	0.324577	7.3e-12	37	2	130940706	2	130657176	R			NA	NA	SMPD4;SMPD4;SMPD4;SMPD4;SMPD4;SMPD4;SMPD4;FAM128B	NM_017751;NM_001171084;NR_033230;NM_001171083;NR_033231;NM_017951;NR_033232;NM_025029	TSS1500;TSS1500;TSS1500;TSS1500;TSS1500;TSS1500;TSS1500;Body	chr2:130938840-130940428	S_Shore			NA				NA
cg07436562	-0.0300719	0.0071942	3.85e-05	70	522	-0.0287986	0.0153524	0.0610881	-0.0246185	0.00268067	7.99e-20	145	-0.0258227	0.00327685	-7.88033	3.27e-15	0	0.467896	0.791403	7.55e-12	37	17	73750299	17	71261894	F			NA	NA	ITGB4;ITGB4;ITGB4	NM_001005731;NM_001005619;NM_000213	Body;Body;Body	chr17:73749618-73750178	S_Shore			NA		17:73748903-73750614	Promoter_Associated	NA
cg25329734	0.0133311	0.00372522	0.000404111	70	522	0.00192617	0.00684739	0.778563	0.0138082	0.001402	1.63e-22	145	0.0134269	0.00170471	7.87635	3.37e-15	0	1.11701	0.572065	7.72e-12	37	17	63160487	17	60590949	R			NA	NA	RGS9;RGS9;RGS9	NM_003835;NM_001081955;NM_001165933	Body;Body;Body					TRUE		17:63160276-63160514	Unclassified_Cell_type_specific	NA
cg26734350	-0.0502666	0.00998306	8.35e-07	70	522	-0.027221	0.00860581	0.00162772	-0.0351055	0.00426127	2.67e-16	145	-0.0376522	0.00478033	-7.87649	3.37e-15	0.146518	2.34334	0.309849	7.72e-12	37	16	57662008	16	56219509	F	rs34359911		NA	NA	GPR56;GPR56;GPR56;GPR56;GPR56;GPR56;GPR56	NM_201525;NM_001145771;NM_201524;NM_001145772;NM_001145770;NM_005682;NM_001145773	TSS1500;TSS1500;TSS1500;TSS1500;5'UTR;5'UTR;TSS1500					TRUE		16:57660834-57662332	Unclassified_Cell_type_specific	NA
cg05000772	-0.0242557	0.0060456	7.65e-05	70	522	-0.0399057	0.0157723	0.0116183	-0.0234116	0.00254716	7.47e-20	145	-0.0238565	0.00303102	-7.87079	3.52e-15	0	0.415851	0.812267	8.03e-12	37	17	48194500	17	45549499	F			NA	NA	SAMD14	NM_174920	Body	chr17:48194634-48195085	N_Shore			NA				TRUE
cg05131526	-0.033427	0.00861111	0.000128132	70	522	-0.0481219	0.0130985	0.000256962	-0.0295144	0.00325881	2.49e-19	145	-0.0309737	0.0039357	-7.86992	3.55e-15	0	0.840124	0.657006	8.05e-12	37	15	91447195	15	89248199	R			NA	NA	MAN2A2	NM_006122	TSS1500	chr15:91445563-91446768	S_Shore		RDMR	NA		15:91446968-91447517	Promoter_Associated	NA
cg00256485	0.0172435	0.0060462	0.00465409	70	522	-0.00812095	0.00683549	0.235209	0.0211384	0.00196645	1.99e-26	145	0.0191002	0.00242765	7.8678	3.61e-15	0.702015	6.71174	0.034879	8.14e-12	37	5	1494980	5	1547980	F			NA	NA	LPCAT1	NM_024830	Body	chr5:1494853-1495287	Island	high-CpG:1547978-1548032		NA	5:1547887-1548318	5:1494867-1495821	Unclassified	NA
cg13525276	0.0430785	0.00927725	5.18e-06	70	522	0.0199217	0.00932025	0.0329024	0.03974	0.00450537	1.99e-18	145	0.038576	0.00490449	7.86545	3.68e-15	0	1.80094	0.406378	8.26e-12	37	14	81426012	14	80495765	F			NA	NA	TSHR;TSHR;TSHR	NM_001018036;NM_001142626;NM_000369	Body;Body;Body					NA		14:81425690-81426151	Unclassified	NA
cg12492496	-0.0159109	0.00705249	0.0248031	70	522	-0.0449177	0.0173089	0.00965334	-0.0298732	0.00283772	1.97e-25	145	-0.026825	0.00341398	-7.85741	3.92e-15	0.413653	3.41095	0.181686	8.77e-12	37	19	18271859	19	18132859	R			NA	NA	PIK3R2	NM_005027	Body	chr19:18271738-18272232	Island			TRUE	19:18132752-18133731	19:18271336-18273019	Promoter_Associated	NA
cg16063416	-0.0186517	0.00346509	1.51e-07	70	522	-0.0348955	0.0189402	0.065834	-0.016169	0.00205687	5.43e-15	145	-0.0172645	0.00219814	-7.85415	4.02e-15	0	0.638527	0.726684	8.95e-12	37	17	42345478	17	39701004	F			NA	NA	SLC4A1;SLC4A1	NM_000342;NM_000342	1stExon;5'UTR					NA				NA
cg06437922	-0.0251617	0.00640525	0.000106751	70	522	-0.0403958	0.0134363	0.00273652	-0.0225206	0.00245919	1.01e-19	145	-0.023431	0.00298454	-7.85081	4.13e-15	0	0.753287	0.68616	9.15e-12	37	1	226308360	1	224374983	F		rs77753462	NA	NA				chr1:226308959-226310476	N_Shore			NA		1:226308309-226308444	Unclassified_Cell_type_specific	NA
cg13742400	0.0196517	0.00716889	0.00649683	70	522	0.00848836	0.00623035	0.173498	0.0270825	0.00259188	4.36e-25	145	0.0240067	0.00306398	7.83512	4.68e-15	0.423671	3.47024	0.176379	1.03e-11	37	2	225639708	2	225347952	F			TRUE	NA	DOCK10	NM_014689	Body					NA	2:225347908-225347975			NA
cg07294323	-0.0167359	0.00390185	2.44e-05	70	522	-0.0291409	0.018239	0.110551	-0.0179268	0.00199002	3.83e-19	145	-0.0175965	0.00224836	-7.82639	5.02e-15	0	0.216039	0.89761	1.1e-11	37	16	73083327	16	71640828	F			NA	NA	ZFHX3;ZFHX3	NM_001164766;NM_006885	5'UTR;TSS1500	chr16:73081590-73082565	S_Shore		RDMR	NA				NA
cg05898524	-0.0340615	0.00771573	1.42e-05	70	522	-0.043817	0.0124673	0.000468518	-0.0236796	0.00272157	5.59e-18	145	-0.0261872	0.00334658	-7.82507	5.07e-15	0.109533	2.24601	0.3253	1.11e-11	37	1	156083276	1	154349900	R			NA	TRUE	LMNA;LMNA;LMNA	NM_170708;NM_005572;NM_170707	TSS1500;TSS1500;TSS1500	chr1:156084486-156085097	N_Shore			NA				NA
cg03269716	-0.0303541	0.00926038	0.00117198	70	522	-0.0406542	0.0136463	0.0029894	-0.0360501	0.00377017	2.48e-21	145	-0.0349153	0.0044629	-7.82346	5.14e-15	0	0.357188	0.836445	1.11e-11	37	1	874896	1	864759	F	rs2340591		NA	NA	SAMD11	NM_152486	Body	chr1:875730-878363	N_Shore			NA				NA
cg08214927	-0.0373703	0.00908198	5.04e-05	70	522	-0.0401265	0.0179895	0.0260232	-0.0376002	0.00416043	2.95e-19	145	-0.0376047	0.00480719	-7.8226	5.17e-15	0	0.00817623	0.99592	1.11e-11	37	14	91765824	14	90835577	F			NA	NA	CCDC88C	NM_001080414	Body					NA	14:90835527-90835634			NA
cg16393207	-0.0354735	0.0083176	2.7e-05	70	522	-0.0324054	0.0165041	0.0499822	-0.0295865	0.00329099	4.5e-19	145	-0.0309833	0.00396052	-7.82304	5.16e-15	0	0.387713	0.823776	1.11e-11	37	11	75237739	11	74915387	R			NA	TRUE	GDPD5	NM_030792	TSS1500	chr11:75236189-75237781	Island			NA	11:74915284-74915409			NA
cg26682407	0.0204928	0.00726555	0.00512159	70	522	0.00590649	0.00734263	0.42143	0.0366502	0.00338544	8.98e-27	145	0.0293003	0.00374527	7.82328	5.15e-15	0.743371	7.79336	0.0203092	1.11e-11	37	13	113660246	13	112708247	F			NA	NA	MCF2L;MCF2L	NM_001112732;NM_024979	Body;Body	chr13:113663201-113663539	N_Shelf			NA	13:112708247-112708397			NA
cg24694246	-0.0290648	0.00617548	3.89e-06	70	522	-0.0145031	0.00476894	0.00244369	-0.0239121	0.00280648	2.59e-17	145	-0.023701	0.00303053	-7.82074	5.25e-15	0.0820672	2.17881	0.336417	1.12e-11	37	14	34529059	14	33598810	R			NA	NA				chr14:34529120-34529959	N_Shore			TRUE		14:34529026-34530004	Promoter_Associated	NA
cg22075924	-0.0309288	0.00626092	1.32e-06	70	522	-0.0343609	0.0148853	0.0212653	-0.0232154	0.00279037	1.37e-16	145	-0.0255168	0.00326411	-7.81737	5.39e-15	0	1.23496	0.539303	1.15e-11	37	1	78005352	1	77777940	F			NA	NA	AK5;AK5	NM_174858;NM_012093	Body;Body					TRUE				TRUE
cg16822407	0.0277002	0.00443403	1.47e-09	70	522	-0.000232371	0.00563181	0.9671	0.0128942	0.00159421	9.01e-16	145	0.0151223	0.00193523	7.81418	5.53e-15	0.83194	11.9005	0.00260521	1.17e-11	37	1	15392852	1	15265439	F	rs58622808		NA	NA	KIAA1026;KIAA1026;KIAA1026;KIAA1026;KIAA1026	NM_201628;NM_015209;NM_001018001;NM_001018000;NM_001017999	Body;3'UTR;3'UTR;3'UTR;3'UTR					NA	1:15265364-15265543			NA
cg02371935	0.0329949	0.00764073	2.15e-05	70	522	-0.0032289	0.00899855	0.719833	0.0248862	0.00260885	3.07e-21	145	0.0249495	0.00319334	7.81299	5.58e-15	0.588151	4.85615	0.0882066	1.18e-11	37	16	87521363	16	86078864	R	rs11866207		NA	NA	ZCCHC14	NM_015144	Body					NA	16:86078852-86078950			TRUE
cg03224418	-0.0321729	0.00733381	1.61e-05	70	522	-0.0240769	0.00978211	0.0140803	-0.0269817	0.00307906	3.27e-18	145	-0.0280802	0.00359672	-7.80717	5.85e-15	0	0.441449	0.801938	1.23e-11	37	20	62611858	20	62082302	F	rs75097987		NA	TRUE	SAMD10;PRPF6	NM_080621;NM_012469	TSS1500;TSS1500	chr20:62612300-62612787	N_Shore			TRUE		20:62610540-62612991	Promoter_Associated	NA
cg00417323	-0.0417559	0.0106386	0.000108177	70	522	-0.0292888	0.0168095	0.0818728	-0.0401807	0.00433529	3.72e-20	145	-0.0401592	0.00514429	-7.80656	5.88e-15	0	0.182344	0.912861	1.23e-11	37	18	29307959	18	27561957	R			NA	NA				chr18:29303960-29304254	S_Shelf			NA				NA
cg05389236	0.0309254	0.00596172	3.99e-07	70	522	-0.00191861	0.0058006	0.740923	0.0221988	0.00244839	2.28e-19	145	0.0219737	0.0028169	7.80067	6.16e-15	0.77122	8.74203	0.0126384	1.27e-11	37	6	36635087	6	36743065	R			NA	NA								TRUE		6:36634863-36635164	Unclassified_Cell_type_specific	TRUE
cg27290215	-0.022239	0.00965953	0.0220203	70	522	-0.0400299	0.0166117	0.0162178	-0.037112	0.0035959	1.59e-24	145	-0.0341368	0.00437609	-7.80077	6.15e-15	0	1.92033	0.382829	1.27e-11	37	10	116392933	10	116382923	F			NA	NA	ABLIM1;ABLIM1;ABLIM1	NM_001003408;NM_001003407;NM_002313	Body;Body;Body	chr10:116391466-116391827	S_Shore		RDMR	TRUE				TRUE
cg18625627	0.0360046	0.00820174	1.59e-05	70	522	0.020337	0.00842225	0.0160015	0.0359185	0.00406454	1.72e-18	145	0.0343182	0.00440003	7.79954	6.21e-15	0	1.17572	0.555516	1.28e-11	37	14	81426015	14	80495768	F			NA	NA	TSHR;TSHR;TSHR	NM_001018036;NM_001142626;NM_000369	Body;Body;Body					NA		14:81425690-81426151	Unclassified	NA
cg06895124	0.0203829	0.00560655	0.00032755	70	522	-0.0152389	0.0116644	0.191826	0.0233204	0.00235287	8.93e-23	145	0.0217482	0.00279157	7.79068	6.66e-15	0.516105	4.13312	0.12662	1.37e-11	37	8	141588750	8	141657932	R			NA	NA	EIF2C2;EIF2C2	NM_012154;NM_001164623	Body;Body					NA	8:141657655-141658126			NA
cg17094065	-0.0391493	0.00974104	7.44e-05	70	522	-0.0357695	0.014361	0.012976	-0.0347116	0.00384784	3.42e-19	145	-0.035739	0.00459184	-7.78316	7.07e-15	0	0.15955	0.923324	1.45e-11	37	12	53443584	12	51729851	F			NA	NA	TENC1;TENC1;TENC1	NM_170754;NM_198316;NM_015319	TSS1500;5'UTR;Body	chr12:53441384-53441706	S_Shore			NA				TRUE
cg03497652	0.0526201	0.00946753	6.14e-08	70	522	0.0104624	0.00661385	0.114121	0.0351666	0.00414094	3.27e-17	145	0.034746	0.00446573	7.78059	7.22e-15	0.77067	8.72107	0.0127716	1.47e-11	37	16	4751569	16	4691570	R			NA	NA	ANKS3	NM_133450	Body					NA	16:4691105-4691612			NA
cg15059065	-0.029694	0.012751	0.0205515	70	522	-0.0270092	0.00715092	0.000172047	-0.0458528	0.00456228	2.31e-23	145	-0.0396211	0.00509349	-7.77878	7.32e-15	0.276033	2.76256	0.251257	1.48e-11	37	19	17354961	19	17215961	F			NA	NA	NR2F6	NM_005234	Body	chr19:17355181-17356471	N_Shore		DMR	NA	19:17215806-17218642			NA
cg18389639	-0.0278375	0.00850518	0.00119152	70	522	-0.0406527	0.012553	0.0012578	-0.0311603	0.00330387	8.34e-21	145	-0.0308009	0.00395994	-7.77814	7.36e-15	0	0.362905	0.834058	1.48e-11	37	10	97049610	10	97039600	F	rs7096604		NA	NA	PDLIM1	NM_020992	Body	chr10:97050185-97051124	N_Shore		RDMR	NA		10:97049162-97050211	Unclassified_Cell_type_specific	NA
cg03089870	-0.0350819	0.00823911	2.78e-05	70	522	-0.0266459	0.0152398	0.0808198	-0.0296612	0.00331954	7.29e-19	145	-0.0308415	0.0039699	-7.76883	7.92e-15	0	0.359424	0.835511	1.59e-11	37	6	17988960	6	18096939	F			NA	NA	KIF13A;KIF13A;KIF13A;KIF13A	NM_001105567;NM_001105566;NM_001105568;NM_022113	TSS1500;TSS1500;TSS1500;TSS1500	chr6:17987415-17988405	S_Shore			NA	6:18096840-18096960			NA
cg07427438	0.0250226	0.00734771	0.000752681	70	522	-0.0139938	0.0105128	0.183579	0.0255898	0.00252693	1.09e-23	145	0.0241621	0.0031126	7.76266	8.32e-15	0.616351	5.2131	0.0737886	1.66e-11	37	16	4819304	16	4759305	F			NA	NA				chr16:4816764-4817353	S_Shore			NA		16:4818276-4819331	Promoter_Associated	NA
cg18935453	-0.01872	0.00527747	0.000453264	70	522	-0.0334044	0.0157762	0.0345747	-0.0220757	0.00233188	6e-21	145	-0.0212996	0.00274373	-7.763	8.29e-15	0	0.521337	0.770536	1.66e-11	37	11	68167030	11	67923606	F			NA	NA	LRP5	NM_002335	Body					TRUE				NA
cg02141748	-0.0300745	0.00722556	4.15e-05	70	522	-0.0394218	0.0159151	0.0134813	-0.028024	0.00316043	1.32e-18	145	-0.0288019	0.00371144	-7.76029	8.47e-15	0	0.232593	0.890211	1.68e-11	37	20	3149470	20	3097470	F			NA	NA	ProSAPiP1	NM_014731	TSS1500	chr20:3148649-3149060	S_Shore			NA		20:3149463-3149647	Unclassified_Cell_type_specific	TRUE
cg15996534	0.0284126	0.00874461	0.0012922	70	522	0.0309191	0.00689326	8.49e-06	0.0293051	0.00325655	4.16e-19	145	0.0293238	0.00377876	7.76014	8.48e-15	0	0.0313407	0.984452	1.68e-11	37	5	150325954	5	150306147	R			NA	NA	LOC134466	NR_026867	Body	chr5:150325904-150326194	Island			NA	5:150306132-150306407			NA
cg13640297	0.026788	0.00606642	1.42e-05	70	522	-0.0189973	0.0115874	0.101557	0.0245923	0.00263577	2.11e-20	145	0.0239772	0.0030907	7.75786	8.64e-15	0.636299	5.49902	0.0639591	1.7e-11	37	6	170099238	6	169841163	R			NA	NA	WDR27	NM_182552	5'UTR	chr6:170101662-170103059	N_Shelf			NA		6:170099215-170099379	Gene_Associated_Cell_type_specific	NA
cg03772384	-0.0268219	0.00661708	6.47e-05	70	522	-0.0412301	0.015092	0.00645373	-0.0213131	0.0023703	4.43e-19	145	-0.0226758	0.00292547	-7.75118	9.1e-15	0	1.14162	0.565069	1.78e-11	37	3	12851369	3	12826369	R			NA	NA	CAND2;CAND2	NM_001162499;NM_012298	Body;Body	chr3:12851516-12851823	N_Shore			TRUE		3:12851281-12852840	Promoter_Associated	NA
cg12068366	0.0167135	0.00597923	0.00552814	70	522	-0.00818056	0.0101943	0.422554	0.0245103	0.0023436	3.96e-25	145	0.0218274	0.00281615	7.7508	9.13e-15	0.576483	4.72237	0.0943086	1.78e-11	37	19	4548354	19	4499354	F			NA	NA	SEMA6B	NM_032108	Body	chr19:4543407-4544578	S_Shelf			NA	19:4499088-4499444			NA
cg16302310	0.017523	0.00576683	0.00259123	70	522	-0.0143799	0.00846028	0.0896276	0.0216391	0.00207288	4.82e-25	145	0.0196147	0.00253078	7.75048	9.15e-15	0.705707	6.79594	0.0334411	1.78e-11	37	3	52260432	3	52235472	R			NA	NA	TLR9	NM_017442	TSS1500					NA				NA
cg27436118	0.0303312	0.00792606	0.000158729	70	522	-0.00573523	0.00771508	0.457498	0.0280397	0.00279418	2.69e-23	145	0.0260082	0.00335619	7.74933	9.24e-15	0.715937	7.04069	0.0295893	1.79e-11	37	16	4729905	16	4669906	F			NA	NA	MGRN1;MGRN1;MGRN1;MGRN1	NM_015246;NM_001142291;NM_001142290;NM_001142289	Body;Body;Body;Body	chr16:4730262-4730487	N_Shore			NA	16:4669897-4669991			TRUE
cg15072976	0.0435624	0.00731789	7.52e-09	70	522	0.0105844	0.00636525	0.0967852	0.0249546	0.00321077	1.08e-14	145	0.0276571	0.0035709	7.74514	9.55e-15	0.744916	7.84056	0.0198356	1.84e-11	37	2	242715549	2	242364222	F		rs77927547	NA	NA	GAL3ST2	NM_022134	TSS1500					NA				NA
cg17543112	-0.0185043	0.00654111	0.00499289	70	522	-0.0381407	0.0146389	0.00936836	-0.0249404	0.00252841	1.41e-22	145	-0.0237467	0.00306717	-7.74222	9.77e-15	0	1.12742	0.569093	1.88e-11	37	5	131594335	5	131622234	F			NA	NA	PDLIM4;PDLIM4	NM_003687;NM_001131027	Body;Body	chr5:131593039-131593813	S_Shore			TRUE				TRUE
cg23581183	-0.0399438	0.00770093	4e-07	70	522	-0.0285053	0.00844707	0.000779596	-0.0221102	0.002777	2.46e-15	145	-0.0258535	0.00334296	-7.73373	1.04e-14	0.53789	4.32797	0.114866	2e-11	37	16	56642130	16	55199631	R			NA	NA	MT2A	NM_005953	TSS1500	chr16:56642129-56642595	Island			NA	16:55199631-55200375	16:56641665-56642992	Promoter_Associated	NA
cg07092805	0.027862	0.00663762	3.58e-05	70	522	-0.0218208	0.0102983	0.0344494	0.0253578	0.00262389	9.48e-22	145	0.0242446	0.00313659	7.72961	1.08e-14	0.751127	8.03623	0.0179868	2.05e-11	37	13	21005388	13	19903388	R			NA	NA	CRYL1	NM_015974	Body					NA	13:19903166-19903456			NA
cg25057584	-0.0438395	0.00884636	1.22e-06	70	522	-0.0299572	0.0132092	0.0236352	-0.0261253	0.00311754	8.34e-17	145	-0.0295602	0.00382525	-7.72766	1.1e-14	0.381863	3.23553	0.198342	2.08e-11	37	12	51745952	12	50032219	R			NA	NA	GALNT6	NM_007210	3'UTR					TRUE		12:51745550-51746390	Unclassified	TRUE
cg18568061	-0.0350854	0.00628598	5.43e-08	70	522	-0.0234496	0.0174956	0.180574	-0.0203964	0.00259867	5.98e-15	145	-0.0240295	0.0031103	-7.72579	1.11e-14	0.513117	4.10776	0.128236	2.1e-11	37	17	40575822	17	37829348	F			NA	NA	PTRF	NM_012232	TSS1500	chr17:40573740-40575526	S_Shore			NA		17:40575747-40575933	Unclassified_Cell_type_specific	NA
cg19089328	0.0253619	0.00704811	0.000375761	70	522	0.00324175	0.0169441	0.848329	0.0362457	0.00371536	3.98e-22	145	0.0317907	0.00411554	7.72454	1.12e-14	0.248854	2.6626	0.264134	2.11e-11	37	11	71210210	11	70887858	R			NA	NA	NADSYN1	NM_018161	Body					NA	11:70887858-70887964			NA
cg10759972	0.0277518	0.00840875	0.00108501	70	522	0.00493528	0.00924607	0.593668	0.0360327	0.00357548	1.77e-23	145	0.0317056	0.00411035	7.7136	1.22e-14	0.522009	4.18418	0.123429	2.29e-11	37	8	1971471	8	1958878	F			NA	NA				chr8:1971909-1972406	N_Shore			NA	8:1958593-1959123			NA
cg11719157	-0.0283645	0.010439	0.00697612	70	522	-0.0503112	0.0162272	0.00200905	-0.0362402	0.00372066	4.61e-22	145	-0.0351622	0.00455964	-7.71162	1.24e-14	0	0.800619	0.670113	2.32e-11	37	17	1466715	17	1413465	F			NA	TRUE	PITPNA	NM_006224	TSS1500	chr17:1465159-1466312	S_Shore			NA				NA
cg12122241	0.0201119	0.00768481	0.00932834	70	522	-0.00689986	0.00896607	0.441822	0.0289463	0.00272122	6.36e-26	145	0.0254583	0.00330161	7.71085	1.25e-14	0.683209	6.31331	0.0425678	2.32e-11	37	20	1920407	20	1868407	F			NA	NA	SIRPA;SIRPA;SIRPA	NM_080792;NM_001040023;NM_001040022	3'UTR;3'UTR;3'UTR	chr20:1918077-1918278	S_Shelf			NA				NA
cg26725076	-0.0269543	0.00772057	0.000554843	70	522	-0.0277157	0.00893722	0.00200418	-0.0293396	0.00319975	9.1e-20	145	-0.0286779	0.00372095	-7.70716	1.29e-14	0	0.0764504	0.962496	2.38e-11	37	12	132569963	12	131135916	F	rs61944627		NA	NA	EP400NL	NR_003290	Body	chr12:132568607-132569715	S_Shore			NA		12:132568199-132570068	Promoter_Associated	NA
cg17572056	0.0313396	0.00779575	7.4e-05	70	522	0.00673485	0.00555474	0.225744	0.0243657	0.00255509	3.15e-21	145	0.0234091	0.00303875	7.70353	1.32e-14	0.560525	4.55088	0.102752	2.44e-11	37	3	195947062	3	197431459	R		rs34387857	NA	NA	OSTalpha	NM_152672	Body					NA	3:197431155-197431515			NA
cg13081213	-0.034108	0.00796749	2.52e-05	70	522	-0.0261582	0.0157177	0.0965059	-0.0307428	0.00349825	2.63e-18	145	-0.0315121	0.00409316	-7.69873	1.37e-14	0	0.17558	0.915953	2.53e-11	37	7	26714757	7	26681282	R			NA	NA	SKAP2	NM_003930	Body					TRUE				NA
cg01475538	-0.0372457	0.00668456	5.71e-08	70	522	-0.0221795	0.0112831	0.0497197	-0.0192203	0.00243012	3.72e-15	145	-0.0228618	0.00297192	-7.69258	1.44e-14	0.654961	5.79644	0.0551212	2.64e-11	37	11	14381234	11	14337810	F			NA	NA	RRAS2;RRAS2	NM_012250;NM_001102669	TSS1500;TSS1500	chr11:14379808-14380737	S_Shore		RDMR	NA				NA
cg14545975	-0.0371931	0.00757134	1.5e-06	70	522	-0.0382817	0.0130764	0.00352604	-0.0229271	0.00279778	3.81e-16	145	-0.0262218	0.00341099	-7.68745	1.5e-14	0.363899	3.14416	0.207613	2.74e-11	37	9	137297213	9	136437034	F	rs12339491		NA	NA	RXRA	NM_002957	Body	chr9:137299190-137299437	N_Shore			TRUE		9:137297113-137297457	Unclassified	TRUE
cg18098839	0.0218326	0.00532059	5.28e-05	70	522	0.0104272	0.00795337	0.19027	0.0214086	0.00237699	3.89e-19	145	0.021023	0.00274024	7.67194	1.69e-14	0	0.715038	0.699409	3.08e-11	37	3	167742700	3	169225394	R			NA	NA	GOLIM4	NM_014498	Body					TRUE				TRUE
cg01124420	-0.021786	0.00619739	0.000508667	70	522	-0.0263108	0.00973526	0.00704428	-0.0233585	0.00254502	8.4e-20	145	-0.0230949	0.00301299	-7.66511	1.79e-14	0	0.0918705	0.955104	3.23e-11	37	2	109605518	2	108971950	R			NA	TRUE	EDAR;EDAR	NM_022336;NM_022336	5'UTR;1stExon					NA		2:109605086-109605969	Unclassified_Cell_type_specific	TRUE
cg04134748	-0.0543342	0.0146126	0.000240268	70	522	-0.0349088	0.0121634	0.00422722	-0.0552976	0.0061002	2.32e-19	145	-0.0526015	0.00686709	-7.65994	1.86e-14	0	0.923909	0.630051	3.34e-11	37	1	3052175	1	3042035	F			NA	NA	PRDM16;PRDM16	NM_022114;NM_199454	Body;Body					NA	1:3041863-3042751			NA
cg20125920	-0.00703462	0.00840537	0.40332	70	522	-0.0412347	0.016755	0.0140911	-0.0431195	0.00373636	4.05e-30	145	-0.0333741	0.00435719	-7.65954	1.87e-14	0.851111	13.4328	0.00121087	3.34e-11	37	10	21804624	10	21844630	R		rs35145063	NA	NA	C10orf140	NM_207371	Body	chr10:21805197-21805459	N_Shore		RDMR	NA		10:21804619-21804663	Unclassified_Cell_type_specific	NA
cg20732787	0.0357767	0.00814725	1.58e-05	70	522	0.0123011	0.0128419	0.338448	0.0294961	0.00334736	2.14e-18	145	0.0303563	0.00396284	7.66024	1.86e-14	0	1.23225	0.540033	3.34e-11	37	19	3191211	19	3142211	R			NA	NA	NCLN	NM_020170	Body	chr19:3190998-3191418	Island			NA	19:3141872-3142391			NA
cg14818621	-0.0166497	0.00536292	0.00209177	70	522	-0.0555259	0.0166352	0.000888452	-0.0216562	0.00227307	3.43e-21	145	-0.0207239	0.00270621	-7.65792	1.89e-14	0.144165	2.3369	0.310848	3.37e-11	37	17	75598365	17	73109960	R			NA	NA								TRUE		17:75598330-75598428	Unclassified_Cell_type_specific	TRUE
cg05713794	-0.0270794	0.00572766	3.53e-06	70	522	-0.0453945	0.0187144	0.0155303	-0.0203787	0.00245956	1.82e-16	145	-0.0223523	0.00291951	-7.65619	1.92e-14	0	1.59444	0.450581	3.39e-11	37	3	194119861	3	195601150	R			NA	NA	GP5	NM_004488	5'UTR	chr3:194117601-194118988	S_Shore		RDMR	NA		3:194119839-194120030	Unclassified_Cell_type_specific	NA
cg16265717	-0.0258595	0.00987958	0.00931852	70	522	-0.0498415	0.0199907	0.0128858	-0.0398306	0.00401389	7.97e-23	145	-0.0367529	0.00480025	-7.65646	1.91e-14	0	1.68455	0.430729	3.39e-11	37	1	65993149	1	65765737	F			NA	NA	LEPR;LEPR;LEPR	NM_001003680;NM_001003679;NM_002303	5'UTR;5'UTR;5'UTR	chr1:65991001-65991811	S_Shore			NA				TRUE
cg07905808	0.0146733	0.00536148	0.00658317	70	522	-0.0105561	0.0103353	0.307431	0.0227578	0.00219456	9.68e-25	145	0.0200166	0.00261647	7.65023	2.01e-14	0.611375	5.14635	0.0762928	3.54e-11	37	6	30297389	6	30405368	F			NA	NA	TRIM39;TRIM39	NM_172016;NM_021253	Body;Body	chr6:30294169-30295071	S_Shelf			NA				NA
cg26580095	-0.0342967	0.00668504	5.27e-07	70	522	-0.0301441	0.00925243	0.0011757	-0.0204651	0.0026212	8.24e-15	145	-0.0239115	0.00312593	-7.64942	2.02e-14	0.425865	3.4835	0.175213	3.55e-11	37	1	92545650	1	92318238	F	rs79930065		NA	TRUE	BTBD8	NM_183242	TSS1500	chr1:92545819-92546480	N_Shore			NA		1:92545643-92546946	Promoter_Associated_Cell_type_specific	NA
cg18147605	-0.0210578	0.00525249	7.74e-05	70	522	-0.0288683	0.016718	0.0846432	-0.0218545	0.00244794	7.79e-19	145	-0.0216992	0.00283777	-7.64658	2.06e-14	0	0.0872695	0.957304	3.61e-11	37	12	6663049	12	6533310	R			NA	NA	IFFO1;IFFO1	NM_080730;NM_001039670	Body;Body	chr12:6664425-6665336	N_Shore		RDMR	NA				NA
cg06852240	-0.0373199	0.00843666	1.37e-05	70	522	-0.0316368	0.0166877	0.0583915	-0.0282875	0.00328933	1.32e-17	145	-0.0303627	0.00397261	-7.64302	2.12e-14	0	0.888721	0.641234	3.7e-11	37	16	85520182	16	84077683	R		rs76580397	NA	NA				chr16:85519109-85519357	S_Shore			NA	16:84077447-84077949			NA
cg13895322	-0.0132482	0.00470898	0.00523387	70	522	-0.0396273	0.0171804	0.0213685	-0.0213356	0.00215066	8.18e-23	145	-0.0191845	0.00251147	-7.63875	2.19e-14	0.245056	2.6492	0.265909	3.81e-11	37	12	6877740	12	6748001	R			NA	NA	PTMS	NM_002824	Body	chr12:6875481-6876923	S_Shore			NA		12:6877564-6877790	Unclassified_Cell_type_specific	NA
cg10646145	-0.0286775	0.00800793	0.000400355	70	522	-0.0409402	0.0137204	0.0029439	-0.0270052	0.00298327	2.59e-19	145	-0.0277214	0.00362956	-7.63768	2.21e-14	0	0.398856	0.819199	3.82e-11	37	2	9235600	2	9153051	F			NA	NA								TRUE	2:9152983-9153075			NA
cg26963277	-0.0132854	0.00663813	0.046273	70	522	-0.0233859	0.00605839	0.00012371	-0.0261175	0.00262101	5.33e-23	145	-0.0231746	0.00303427	-7.63759	2.21e-14	0.304052	2.87378	0.237666	3.82e-11	37	11	2722407	11	2678983	R			NA	NA	KCNQ1OT1;KCNQ1;KCNQ1	NR_002728;NM_000218;NM_181798	TSS1500;Body;Body	chr11:2720410-2722087	S_Shore			NA				NA
cg02185182	0.0285149	0.00649466	1.58e-05	70	522	-0.0151104	0.0104639	0.149169	0.0249105	0.00270244	5.88e-20	145	0.0243585	0.00319071	7.63418	2.27e-14	0.659159	5.86783	0.0531883	3.91e-11	37	7	2185550	7	2152076	F			NA	NA	MAD1L1;MAD1L1;MAD1L1	NM_003550;NM_001013837;NM_001013836	Body;Body;Body	chr7:2185771-2186205	N_Shore			NA	7:2152016-2152765			NA
cg12282267	-0.0335798	0.00759513	1.38e-05	70	522	-0.0279336	0.0131248	0.0336568	-0.0225867	0.00261642	9.99e-18	145	-0.0247102	0.00323883	-7.62937	2.36e-14	0	1.72848	0.421372	4.04e-11	37	17	7219261	17	7159985	F			NA	NA	NEURL4;NEURL4;GPS2	NM_001005408;NM_032442;NM_004489	3'UTR;3'UTR;TSS1500	chr17:7218175-7218960	S_Shore			NA	17:7159952-7160135	17:7218168-7219452	Promoter_Associated	NA
cg20558112	-0.0502114	0.0075851	1.71e-10	70	522	-0.0240348	0.0108867	0.0275837	-0.0205486	0.00300394	9.69e-12	145	-0.0272947	0.00357849	-7.62745	2.39e-14	0.8302	11.7785	0.00276901	4.09e-11	37	13	45968589	13	44866589	R			NA	NA	SLC25A30	NM_001010875	3'UTR	chr13:45965248-45965559	S_Shelf			NA		13:45967843-45968792	Gene_Associated	NA
cg22138735	-0.0914713	0.018828	1.93e-06	70	522	-0.0164432	0.0169062	0.331079	-0.0683362	0.00785742	5.77e-18	145	-0.0680085	0.00892293	-7.62177	2.5e-14	0.608516	5.10877	0.07774	4.25e-11	37	20	62679713	20	62150157	R			NA	NA	SOX18	NM_018419	Body	chr20:62679424-62680883	Island		DMR	NA	20:62149869-62151741			NA
cg08220966	0.0199237	0.00510026	0.000116369	70	522	-0.0110517	0.00809778	0.172754	0.0212919	0.00221607	1.61e-21	145	0.0196836	0.00258287	7.62081	2.52e-14	0.654002	5.78037	0.0555659	4.27e-11	37	10	88717364	10	88707344	F			NA	NA	MMRN2;SNCG;MMRN2	NM_024756;NM_003087;NM_024756	5'UTR;TSS1500;1stExon			low-CpG:88707299-88707353		TRUE				NA
cg23384027	-0.0391745	0.00761422	4.91e-07	70	522	-0.0256736	0.00969466	0.00827203	-0.0198328	0.00244101	6.71e-16	145	-0.0231304	0.00303769	-7.61444	2.65e-14	0.630517	5.41296	0.0667713	4.46e-11	37	12	54688344	12	52974611	F			NA	NA	NFE2;NFE2	NM_001136023;NM_006163	Body;Body					NA		12:54687649-54689089	Promoter_Associated	TRUE
cg24935556	-0.02428	0.0069254	0.000526238	70	522	-0.0502512	0.0163416	0.00218568	-0.0235207	0.00258077	1.5e-19	145	-0.0240607	0.00315968	-7.61489	2.64e-14	0	1.00525	0.604941	4.46e-11	37	2	21291088	2	21144593	R			NA	NA								TRUE		2:21290965-21291101	Unclassified_Cell_type_specific	NA
cg04208928	-0.0419276	0.00794266	2.54e-07	70	522	-0.0431134	0.0170692	0.0117602	-0.0271092	0.00354761	2.95e-14	145	-0.0314923	0.00413876	-7.60912	2.76e-14	0.257919	2.69513	0.259873	4.63e-11	37	1	226498038	1	224564661	F			NA	NA	LIN9	NM_173083	TSS1500	chr1:226496361-226497501	S_Shore			NA				NA
cg03773647	-0.0502135	0.0103116	1.83e-06	70	522	-0.0335157	0.0150515	0.0262786	-0.0315279	0.00384865	3.9e-16	145	-0.0354116	0.00465684	-7.60422	2.87e-14	0.229245	2.59486	0.273234	4.79e-11	37	11	57417949	11	57174525	R			NA	NA	YPEL4	NM_145008	TSS1500	chr11:57414400-57414664	S_Shelf			NA				NA
cg10512203	-0.0478458	0.00849569	4.18e-08	70	522	-0.0336345	0.0114645	0.00345682	-0.0244853	0.00329273	1.38e-13	145	-0.0299067	0.00393425	-7.60163	2.92e-14	0.661319	5.90526	0.0522022	4.87e-11	37	1	40780905	1	40553492	R			NA	NA	COL9A2	NM_001852	Body	chr1:40781004-40781445	N_Shore			TRUE		1:40780439-40781826	Promoter_Associated	NA
cg02344113	-0.0216475	0.00579646	0.000225898	70	522	-0.0376924	0.0167407	0.0246567	-0.0212064	0.00235001	3.33e-19	145	-0.0214911	0.0028278	-7.59996	2.96e-14	0	0.366244	0.832667	4.91e-11	37	5	175624219	5	175556825	F		rs2878299	NA	NA				chr5:175625966-175626485	N_Shore			NA				NA
cg19442470	-0.0118901	0.00436816	0.00687774	70	522	-0.0362366	0.0167781	0.0311267	-0.020244	0.00203045	5.06e-23	145	-0.017927	0.00235972	-7.59706	3.03e-14	0.34222	3.04053	0.218654	5.01e-11	37	8	27470225	8	27526142	R			NA	NA	CLU;CLU;CLU	NM_001171138;NM_001831;NM_203339	TSS1500;Body;TSS1500	chr8:27471954-27472523	N_Shore			NA				NA
cg24771152	-0.0260088	0.00762311	0.000736058	70	522	-0.0340971	0.00671742	4.93e-07	-0.0203099	0.00237315	1.88e-17	145	-0.0221338	0.00291379	-7.59621	3.05e-14	0	1.77681	0.411312	5.02e-11	37	6	31760608	6	31868587	F	rs35196751		NA	NA	VARS	NM_006295	Body	chr6:31763240-31763905	N_Shelf			NA				NA
cg20886049	-0.0320153	0.0073992	2.08e-05	70	522	-0.0407045	0.0150703	0.00707884	-0.0264492	0.00314188	6.07e-17	145	-0.0281824	0.00371398	-7.58819	3.24e-14	0	0.690024	0.708212	5.33e-11	37	11	76493545	11	76171193	R			NA	NA	TSKU	NM_015516	TSS1500	chr11:76494416-76495672	N_Shore			NA				NA
cg05470166	-0.0256088	0.006144	4.05e-05	70	522	-0.028157	0.012375	0.0231846	-0.0216708	0.00251322	1.09e-17	145	-0.0227553	0.00299999	-7.58515	3.32e-14	0	0.385108	0.82485	5.43e-11	37	9	35905608	9	35895608	R			NA	NA	HRCT1	NM_001039792	TSS1500					NA				NA
cg03735592	-0.0350634	0.00730712	2.55e-06	70	522	-0.0273563	0.0136255	0.045052	-0.0269266	0.00333641	1.04e-15	145	-0.0292011	0.00385223	-7.58031	3.45e-14	0	0.891738	0.640268	5.62e-11	37	6	138821354	6	138863047	R			NA	NA	NHSL1;NHSL1	NM_001144060;NM_020464	TSS1500;Body					TRUE				NA
cg20660269	0.0119728	0.00354397	0.000827904	70	522	-0.000575468	0.00402624	0.886387	0.0161937	0.00161276	2.54e-23	145	0.013777	0.0018178	7.57895	3.48e-14	0.681516	6.27975	0.0432882	5.66e-11	37	22	24823514	22	23153514	F			NA	NA	ADORA2A	NM_000675	TSS200	chr22:24819537-24820810	S_Shelf			NA				NA
cg09317239	-0.0251507	0.00744271	0.000825342	70	522	-0.0616174	0.0187001	0.0010331	-0.0340217	0.00370367	7.83e-20	145	-0.0317397	0.00418995	-7.57518	3.59e-14	0	1.95614	0.376035	5.81e-11	37	10	21818060	10	21858066	F			NA	NA				chr10:21816296-21816528	S_Shore		RDMR	NA				NA
cg14076390	-0.0480873	0.00810038	8.22e-09	70	522	-0.0268406	0.0162313	0.0986467	-0.022999	0.00310067	1.58e-13	145	-0.0284901	0.00376233	-7.57245	3.66e-14	0.732756	7.48378	0.0237092	5.86e-11	37	17	34947837	17	32021950	R			NA	NA	DHRS11	NM_024308	TSS1500	chr17:34948053-34948902	N_Shore			NA	17:32021950-32022974	17:34947790-34949581	Promoter_Associated	NA
cg15588941	-0.0379402	0.00765308	1.21e-06	70	522	-0.029659	0.0129525	0.0223242	-0.0221233	0.00272319	6.75e-16	145	-0.0253396	0.00334635	-7.5723	3.67e-14	0.424788	3.47698	0.175786	5.86e-11	37	3	48936565	3	48911569	F			NA	NA	SLC25A20	NM_000387	TSS200	chr3:48936041-48936457	S_Shore			NA		3:48935263-48937080	Promoter_Associated	NA
cg19327615	0.019331	0.00579513	0.000960374	70	522	-0.00754607	0.0069578	0.278491	0.0228314	0.00226813	1.98e-23	145	0.0203476	0.00268701	7.5726	3.66e-14	0.705639	6.79438	0.0334671	5.86e-11	37	20	19955436	20	19903436	R			NA	NA	RIN2	NM_018993	Body	chr20:19955536-19956034	N_Shore			NA				TRUE
cg25406989	-0.0114022	0.00338015	0.000842687	70	522	-0.0455452	0.0192526	0.018266	-0.017358	0.00182819	4.64e-21	145	-0.0153387	0.00202545	-7.573	3.65e-14	0.317345	2.92974	0.231108	5.86e-11	37	15	48936335	15	46723627	R			NA	NA	FBN1	NM_000138	Body	chr15:48936810-48938577	N_Shore		RDMR	NA				NA
cg15551881	0.0315194	0.00881342	0.000407534	70	522	0.020154	0.00867778	0.0204893	0.0300434	0.0033011	1.68e-19	145	0.0295677	0.00390582	7.57016	3.73e-14	0	0.509496	0.775112	5.94e-11	37	9	123688715	9	122728536	R			NA	TRUE	TRAF1	NM_005658	5'UTR	chr9:123690771-123691675	N_Shelf			TRUE		9:123688502-123689327	Unclassified	NA
cg06005892	0.0225059	0.00753154	0.00304357	70	522	-0.0132702	0.00824063	0.10777	0.0238361	0.00232292	2.88e-24	145	0.0218908	0.00289412	7.56388	3.91e-14	0.727048	7.3273	0.0256387	6.21e-11	37	11	3177622	11	3134198	F			NA	NA	OSBPL5;OSBPL5;OSBPL5	NM_020896;NM_001144063;NM_145638	5'UTR;5'UTR;5'UTR	chr11:3181574-3182120	N_Shelf			NA	11:3134187-3134445			NA
cg03794617	0.0172444	0.00559196	0.00223871	70	522	-0.0240902	0.0136836	0.0787519	0.0270996	0.00267346	9.92e-24	145	0.023163	0.00306286	7.56251	3.95e-14	0.705964	6.8019	0.0333417	6.25e-11	37	17	78796999	17	76411594	F			NA	NA	RPTOR;RPTOR	NM_001163034;NM_020761	Body;Body	chr17:78798780-78799160	N_Shore			NA	17:76411574-76411664			NA
cg13549638	0.0267904	0.00803279	0.000962376	70	522	0.00537391	0.0121025	0.657155	0.0336147	0.00348545	1.14e-21	145	0.0306637	0.00405533	7.56134	3.99e-14	0.120076	2.27292	0.320953	6.29e-11	37	17	78860076	17	76474671	F			NA	NA	RPTOR;RPTOR	NM_001163034;NM_020761	Body;Body	chr17:78863569-78863813	N_Shelf			NA	17:76474554-76474672			NA
cg10183965	0.0312062	0.00708112	1.47e-05	70	522	-0.0159688	0.0126783	0.208249	0.0247226	0.00275122	4.66e-19	145	0.0250811	0.00331766	7.55987	4.03e-14	0.580101	4.76305	0.0924097	6.34e-11	37	17	3824497	17	3771246	R			NA	NA				chr17:3827795-3828137	N_Shelf			NA	17:3771124-3771259			NA
cg18222590	-0.0268477	0.00634338	3.1e-05	70	522	-0.0503085	0.0136012	0.000233376	-0.0224764	0.00270596	1.53e-16	145	-0.0241757	0.00319829	-7.55895	4.06e-14	0	1.79266	0.408064	6.36e-11	37	1	204290972	1	202557595	F	rs35170796		NA	NA	PLEKHA6	NM_014935	5'UTR					TRUE				NA
cg26575622	-0.0219113	0.00503551	1.87e-05	70	522	-0.0412478	0.0184443	0.0256396	-0.0196948	0.00233552	5.38e-17	145	-0.0205177	0.00271503	-7.55707	4.12e-14	0	0.623701	0.732091	6.44e-11	37	10	77872458	10	77542464	F		rs67299678	NA	NA	C10orf11	NM_032024	Body	chr10:77872083-77872305	S_Shore			TRUE				NA
cg01355392	-0.0883828	0.0186312	3.28e-06	70	522	-0.0398943	0.0183361	0.0299058	-0.0608081	0.00738243	2.71e-16	145	-0.0649209	0.00859537	-7.55301	4.25e-14	0.186546	2.45865	0.29249	6.62e-11	37	20	62679255	20	62149699	R			NA	NA	SOX18	NM_018419	3'UTR	chr20:62679424-62680883	N_Shore			NA				NA
cg09187107	0.0226187	0.00875537	0.0102676	70	522	0.000747798	0.00721418	0.917471	0.0326127	0.00310309	2.35e-25	145	0.0277064	0.00366967	7.55009	4.35e-14	0.713082	6.97064	0.030644	6.75e-11	37	17	79006087	17	76620682	F		rs79098470	NA	NA	FLJ90757	NR_026857	Body	chr17:79006584-79006835	N_Shore			NA	17:76620617-76620762			NA
cg10111599	-0.0531513	0.0124673	2.72e-05	70	522	-0.00250877	0.00909197	0.782681	-0.0376053	0.00399797	1.05e-20	145	-0.0361752	0.00479408	-7.54581	4.5e-14	0.720668	7.15994	0.0278765	6.95e-11	37	7	1573451	7	1539977	R			NA	NA	MAFK	NM_002360	5'UTR	chr7:1575736-1575993	N_Shelf			TRUE		7:1573321-1573717	Promoter_Associated	NA
cg21572722	0.015482	0.00607406	0.0113169	70	522	0.000996884	0.00770334	0.89707	0.0236151	0.00230547	3.45e-24	145	0.0208235	0.00276144	7.54081	4.67e-14	0.508023	4.06523	0.130992	7.2e-11	37	6	11044894	6	11152880	F			NA	NA	ELOVL2	NM_017770	TSS1500	chr6:11043913-11045206	Island			NA	6:11151611-11153237			TRUE
cg21236182	-0.030379	0.0062047	1.62e-06	70	522	-0.0447001	0.0144814	0.00210272	-0.0212767	0.00272674	8.53e-15	145	-0.0241375	0.00320149	-7.53944	4.72e-14	0.150154	2.35337	0.308299	7.25e-11	37	2	238346568	2	238011307	F			NA	NA								TRUE				NA
cg09403559	-0.0171909	0.00439776	0.000115179	70	522	-0.0385975	0.0174973	0.0277108	-0.0178151	0.00202374	2.31e-18	145	-0.0177799	0.00235957	-7.53522	4.88e-14	0	0.559007	0.756159	7.46e-11	37	16	56334857	16	54892358	F			NA	NA	GNAO1;GNAO1	NM_020988;NM_138736	Body;Body					TRUE		16:56334823-56334915	Unclassified_Cell_type_specific	NA
cg00040575	-0.0359032	0.00684688	3.02e-07	70	522	-0.0316214	0.0108223	0.00359005	-0.0202563	0.00265305	3.1e-14	145	-0.0240292	0.00318965	-7.53351	4.94e-14	0.528817	4.24464	0.119754	7.54e-11	37	22	18506180	22	16886180	R	rs13053861		NA	NA	MICAL3;MICAL3;MICAL3	NM_001122731;NM_015241;NM_001136004	5'UTR;5'UTR;5'UTR	chr22:18506419-18507412	N_Shore			NA				NA
cg12955216	-0.0287183	0.00801069	0.000394731	70	522	-0.0424117	0.0148288	0.00435996	-0.0276719	0.00311361	1.11e-18	145	-0.0282638	0.00375747	-7.52203	5.39e-14	0	0.369804	0.831186	8.2e-11	37	7	44143438	7	44109963	R			NA	NA	AEBP1	NM_001129	TSS1500					TRUE				NA
cg06856687	-0.0397761	0.0095742	4.28e-05	70	522	-0.0246919	0.0132618	0.0630331	-0.0347799	0.00403987	1.22e-17	145	-0.0355062	0.00472109	-7.52077	5.45e-14	0	0.469765	0.790664	8.26e-11	37	20	44934509	20	44367916	F			NA	NA				chr20:44935932-44937310	N_Shore		RDMR	NA				NA
cg01618988	-0.0264639	0.00989974	0.00793463	70	522	-0.0316842	0.0150941	0.0361601	-0.0418283	0.0042812	3.47e-22	145	-0.0375033	0.00498864	-7.51775	5.57e-14	0	1.82969	0.40058	8.4e-11	37	20	61635995	20	61106440	F	rs11384226		NA	NA				chr20:61636171-61639055	N_Shore			NA		20:61635724-61636621	Unclassified_Cell_type_specific	NA
cg21227325	0.0306524	0.00690661	1.29e-05	70	522	-0.0129593	0.0135804	0.340278	0.0291089	0.00330891	2.43e-18	145	0.0283306	0.00376854	7.51766	5.58e-14	0.455649	3.6741	0.159287	8.4e-11	37	9	78776599	9	77966419	R			NA	NA	PCSK5	NM_006200	Body					TRUE				NA
cg27168858	-0.0302293	0.00728446	4.37e-05	70	522	-0.0413771	0.0174013	0.0176797	-0.0303187	0.00357715	3.76e-17	145	-0.030521	0.00406068	-7.51623	5.64e-14	0	0.151992	0.92682	8.47e-11	37	1	55351659	1	55124247	R			NA	NA	DHCR24	NM_014762	Body	chr1:55352463-55353328	N_Shore		CDMR	NA				NA
cg17390918	0.0242703	0.00607076	8.09e-05	70	522	-0.00863365	0.00914795	0.345604	0.0213189	0.0023035	4.19e-20	145	0.0208811	0.00277927	7.51315	5.77e-14	0.535769	4.3082	0.116008	8.62e-11	37	5	10502512	5	10555512	F	rs75787815		NA	NA								TRUE				NA
cg27039898	0.028842	0.00659307	1.69e-05	70	522	-0.00730888	0.00770832	0.343361	0.0197766	0.00215791	9.48e-20	145	0.0200206	0.00266469	7.51329	5.77e-14	0.696982	6.60026	0.0368784	8.62e-11	37	17	79799411	17	77392700	R			NA	NA				chr17:79799286-79799624	Island			NA	17:77392543-77392877			TRUE
cg18876270	-0.0260335	0.00603023	2.16e-05	70	522	-0.0387768	0.0178748	0.0303879	-0.0225275	0.00268484	7.64e-17	145	-0.0236784	0.00315192	-7.51239	5.81e-14	0	0.520482	0.770866	8.64e-11	37	14	105557746	14	104628791	F		rs74089807	NA	NA				chr14:105559492-105560409	N_Shore			TRUE		14:105557678-105557864	Unclassified_Cell_type_specific	NA
cg07253125	-0.0533501	0.0103596	4.79e-07	70	522	-0.0258855	0.0141618	0.0679946	-0.0314699	0.00399163	4.54e-15	145	-0.0358837	0.00477929	-7.50817	6e-14	0.454645	3.66734	0.159826	8.89e-11	37	17	1163846	17	1110596	R		rs78258959	NA	NA				chr17:1163341-1163773	S_Shore			NA		17:1163258-1163932	Unclassified_Cell_type_specific	NA
cg06872770	-0.0151533	0.003979	0.000170446	70	522	-0.0245291	0.0182418	0.179164	-0.0179941	0.00201226	6.86e-19	145	-0.0171006	0.0022797	-7.50124	6.32e-14	0	0.405162	0.81662	9.35e-11	37	1	3688128	1	3677988	F			NA	NA	LOC388588;CCDC27	NM_001163724;NM_152492	TSS1500;3'UTR	chr1:3688553-3689684	N_Shore			NA				NA
cg08468599	0.0320684	0.00671176	2.8e-06	70	522	0.0155562	0.00777613	0.0458265	0.0223014	0.00275925	9.43e-16	145	0.0241036	0.00321659	7.49352	6.71e-14	0.0436192	2.09122	0.351478	9.88e-11	37	1	2182126	1	2171986	F			NA	NA	SKI	NM_003036	Body					NA	1:2171986-2172489			NA
cg26680989	0.0221809	0.00765073	0.0040241	70	522	-0.00721804	0.0103943	0.487644	0.0278096	0.0027812	3.81e-23	145	0.0253	0.00337708	7.49169	6.8e-14	0.537953	4.32856	0.114833	9.99e-11	37	16	85560739	16	84118240	F	rs80332660		NA	NA								NA	16:84118166-84118847			NA
cg00202479	-0.0253386	0.00616024	5.07e-05	70	522	-0.0444557	0.0173862	0.0107667	-0.0214447	0.00251884	2.73e-17	145	-0.0226488	0.00302371	-7.49041	6.87e-14	0	0.910352	0.634336	1e-10	37	6	31760383	6	31868362	R			NA	NA	VARS	NM_006295	Body	chr6:31763240-31763905	N_Shelf			NA		6:31758726-31760405	Gene_Associated	NA
cg23249922	0.0322399	0.00918154	0.000516016	70	522	0.0115144	0.00613183	0.060819	0.0358463	0.00375918	3.17e-21	145	0.0309075	0.00412628	7.4904	6.87e-14	0.577946	4.73873	0.09354	1e-10	37	10	134231549	10	134081539	R			NA	NA								NA	10:134081455-134081546			NA
cg26665274	-0.0144738	0.00367015	0.000100459	70	522	-0.0341432	0.0196138	0.0821573	-0.0228939	0.00253345	2.98e-19	145	-0.0189598	0.00253142	-7.48979	6.9e-14	0.327471	2.97385	0.226067	1e-10	37	20	6747409	20	6695409	R			NA	NA	BMP2	NM_001200	TSS1500	chr20:6748052-6749546	N_Shore		CDMR	NA		20:6746860-6747509	Unclassified_Cell_type_specific	NA
cg04176122	-0.0237172	0.00672772	0.000490701	70	522	-0.0294079	0.013664	0.0317175	-0.0216109	0.00239968	3.92e-19	145	-0.022158	0.00295887	-7.48866	6.96e-14	0	0.188253	0.910168	1.01e-10	37	11	118779835	11	118285045	F			NA	NA	BCL9L	NM_182557	Body	chr11:118781060-118781732	N_Shore			TRUE		11:118779779-118779943	Unclassified_Cell_type_specific	TRUE
cg07418114	-0.0188564	0.00535329	0.000495886	70	522	-0.0252076	0.00480675	2.07e-07	-0.0173416	0.00214065	8.12e-16	145	-0.0184529	0.00246456	-7.48728	7.03e-14	0	0.900098	0.637597	1.02e-10	37	1	156836717	1	155103341	R		rs66574101	NA	NA	NTRK1;NTRK1;NTRK1	NM_001007792;NM_002529;NM_001012331	Body;Body;Body					TRUE				NA
cg23235671	-0.0190977	0.00542528	0.000499941	70	522	-0.0427288	0.0178683	0.0170478	-0.0253972	0.00279952	2.17e-19	145	-0.0234903	0.003141	-7.4786	7.51e-14	0	1.33919	0.511915	1.08e-10	37	2	128617901	2	128334371	R			NA	NA				chr2:128615479-128616004	S_Shore		CDMR	NA				NA
cg18525126	-0.0293469	0.00717046	5.52e-05	70	522	-0.0236382	0.010963	0.0314055	-0.0279549	0.0032898	3.13e-17	145	-0.0281441	0.00376466	-7.47587	7.67e-14	0	0.0944037	0.953895	1.1e-10	37	10	88617460	10	88607440	R			NA	NA	BMPR1A	NM_004329	5'UTR					TRUE				NA
cg09354263	-0.0178185	0.00582121	0.00241081	70	522	-0.0532421	0.016738	0.00153221	-0.0238874	0.00257249	3.17e-20	145	-0.0226147	0.00302531	-7.47517	7.71e-14	0.0408904	2.08527	0.352525	1.11e-10	37	17	73631460	17	71143055	F			NA	NA	RECQL5;LOC643008;LOC643008	NM_004259;NR_028439;NM_001162995	Body;TSS1500;5'UTR	chr17:73627542-73627824	S_Shelf			NA				NA
cg02909097	0.0322056	0.00741432	1.93e-05	70	522	-0.0174023	0.0142865	0.223596	0.0254555	0.00287686	1.56e-18	145	0.0259698	0.00347651	7.47007	8.02e-14	0.528951	4.24584	0.119682	1.15e-10	37	17	2843206	17	2789956	R			NA	NA	RAP1GAP2;RAP1GAP2	NM_015085;NM_001100398	Body;Body					TRUE	17:2789856-2790027			NA
cg10124993	-0.0378065	0.00859264	1.52e-05	70	522	-0.0379925	0.0157799	0.0163101	-0.0284635	0.00345733	2.8e-16	145	-0.0308776	0.00413535	-7.46674	8.22e-14	0	0.980847	0.612367	1.17e-10	37	14	105478712	14	104549757	R			NA	NA	CDCA4;CDCA4	NM_017955;NM_145701	5'UTR;5'UTR					NA	14:104549738-104549827	14:105478297-105479146	Promoter_Associated	NA
cg06081750	-0.027525	0.00505142	1.08e-07	70	522	-0.0322193	0.0165297	0.0516691	-0.018967	0.00265075	1.07e-12	145	-0.0220604	0.00295639	-7.46193	8.53e-14	0.010409	2.02104	0.36403	1.21e-10	37	12	1018307	12	888568	F			NA	NA	WNK1	NM_018979	3'UTR					NA				NA
cg09802688	0.0280228	0.00531622	2.63e-07	70	522	0.0140071	0.00794267	0.078244	0.0241197	0.00329625	3.31e-13	145	0.0249814	0.00334858	7.46031	8.63e-14	0	1.09226	0.579186	1.22e-10	37	1	209942066	1	208008689	F			NA	NA	TRAF3IP3	NM_025228	Body					NA		1:209941619-209942194	Promoter_Associated	NA
cg13823169	-0.0219737	0.00731589	0.00289873	70	522	-0.0273377	0.00867844	0.00170097	-0.0243887	0.00268066	1.72e-19	145	-0.0240743	0.00322842	-7.45701	8.85e-14	0	0.143613	0.930711	1.25e-10	37	9	139776893	9	138896714	R			NA	NA				chr9:139780406-139781527	N_Shelf			TRUE		9:139776146-139777377	Promoter_Associated	NA
cg06458086	-0.0215617	0.00628931	0.00069442	70	522	-0.0505698	0.0168819	0.00283558	-0.0261029	0.00291253	5.75e-19	145	-0.0251686	0.00337537	-7.45656	8.88e-14	0	1.24738	0.535962	1.25e-10	37	6	131162400	6	131204093	F			NA	NA	EPB41L2;EPB41L2;EPB41L2	NM_001431;NM_001135555;NM_001135554	3'UTR;3'UTR;3'UTR					TRUE				NA
cg02933228	-0.01143	0.00531075	0.0321952	70	522	-0.0192121	0.0056782	0.000755116	-0.0202278	0.00208746	7.42e-22	145	-0.0182803	0.00245181	-7.45583	8.93e-14	0.0590988	2.12562	0.345483	1.25e-10	37	11	64611087	11	64367663	F			NA	NA	CDC42BPG	NM_017525	Body	chr11:64611714-64612634	N_Shore			TRUE		11:64610375-64613007	Promoter_Associated	NA
cg03090969	-0.0230922	0.00813338	0.00483923	70	522	-0.0345981	0.0165953	0.0374435	-0.0327647	0.00344534	4.03e-21	145	-0.0303783	0.00407556	-7.45376	9.07e-14	0	1.07609	0.58389	1.27e-10	37	8	104117866	8	104187042	R			NA	NA								TRUE				TRUE
cg00687714	-0.0316744	0.00769389	5e-05	70	522	-0.0384883	0.015503	0.013272	-0.0348381	0.00416303	9.18e-17	145	-0.033854	0.00454479	-7.44897	9.41e-14	0	0.143388	0.930816	1.31e-10	37	16	21272887	16	21180388	R			NA	NA	CRYM;CRYM	NM_001014444;NM_001888	Body;Body					TRUE				NA
cg02446869	-0.0166031	0.00424423	0.00011387	70	522	-0.0277864	0.0177612	0.118161	-0.0209064	0.00238134	2.84e-18	145	-0.0193507	0.00259762	-7.44938	9.38e-14	0	0.72669	0.695346	1.31e-10	37	6	31654389	6	31762368	R			NA	NA				chr6:31650648-31651292	S_Shelf			NA				NA
cg14266248	0.0224694	0.00575438	0.000117129	70	522	-0.00177196	0.0116798	0.879458	0.0222403	0.00247712	4.99e-19	145	0.0217269	0.00291683	7.44881	9.42e-14	0	1.58571	0.45255	1.31e-10	37	8	62606211	8	62768765	R			NA	NA	ASPH;ASPH;ASPH;ASPH;ASPH	NM_001164755;NM_004318;NM_032466;NM_001164756;NM_001164754	Body;Body;Body;Body;Body					TRUE				NA
cg10834480	-0.0348297	0.00751263	5.35e-06	70	522	-0.0297503	0.0163594	0.069404	-0.0246196	0.00303723	7.81e-16	145	-0.0271167	0.00364231	-7.44491	9.7e-14	0	1.41459	0.492977	1.34e-10	37	6	111928234	6	112034927	F			NA	NA	TRAF3IP2;TRAF3IP2;TRAF3IP2	NR_028338;NM_147686;NM_001164281	TSS1500;TSS1500;TSS1500					NA				NA
cg06305891	0.0274044	0.00807465	0.000784078	70	522	-0.0111335	0.00626824	0.0761341	0.0271082	0.00261889	1.17e-24	145	0.0234597	0.00315134	7.44436	9.74e-14	0.844768	12.884	0.00159323	1.34e-10	37	3	195897904	3	197382301	R			NA	NA								NA	3:197382197-197382367			NA
cg03159676	-0.0455196	0.0109008	3.92e-05	70	522	-0.0559359	0.015794	0.000423796	-0.033909	0.00415583	5.07e-16	145	-0.0371968	0.0050011	-7.43772	1.02e-13	0	1.44553	0.485408	1.41e-10	37	16	85600536	16	84158037	F			NA	NA								NA	16:84157503-84158319			NA
cg15959205	-0.0218423	0.00492256	1.29e-05	70	522	-0.038901	0.0171244	0.0234053	-0.0215706	0.0026627	8.12e-16	145	-0.0218626	0.00293946	-7.43765	1.02e-13	0	0.384557	0.825077	1.41e-10	37	14	91281552	14	90351305	F			NA	NA	TTC7B	NM_001010854	Body	chr14:91282227-91282757	N_Shore		RDMR	NA				NA
cg00108715	-0.0210851	0.00571799	0.000269838	70	522	-0.0507509	0.014821	0.000652028	-0.0239464	0.00277603	1.06e-17	145	-0.023536	0.00316803	-7.42922	1.09e-13	0	1.48351	0.476277	1.49e-10	37	3	52565015	3	52540055	F			NA	NA	NT5DC2;NT5DC2	NM_001134231;NM_022908	Body;Body	chr3:52567009-52568807	N_Shore			NA		3:52564840-52565242	Unclassified_Cell_type_specific	NA
cg07438412	0.0269042	0.00531437	7.32e-07	70	522	-0.00848306	0.0134605	0.528754	0.0197007	0.00248744	3.42e-15	145	0.0213127	0.0028706	7.42445	1.13e-13	0.374465	3.19726	0.202173	1.54e-10	37	14	105852272	14	104923317	F		rs76498547	NA	NA	PACS2;PACS2	NM_015197;NM_001100913	Body;Body	chr14:105851751-105851987	S_Shore			NA				NA
cg22548088	0.0235535	0.0067408	0.000549005	70	522	-0.0118548	0.0106909	0.267866	0.0222015	0.00235127	7.54e-21	145	0.0214958	0.00289666	7.42089	1.16e-13	0.481671	3.85856	0.145253	1.58e-10	37	19	6271786	19	6222786	R			NA	NA	MLLT1	NM_005934	Body	chr19:6271959-6272176	N_Shore			TRUE				TRUE
cg05168491	0.0165026	0.00719079	0.0224416	70	522	0.00109808	0.00892472	0.902112	0.025649	0.0025275	8.86e-24	145	0.0228516	0.00308111	7.41668	1.2e-13	0.4573	3.68528	0.158399	1.63e-10	37	14	38080446	14	37150197	F	rs35319231		NA	NA				chr14:38080239-38080678	Island			TRUE	14:37149968-37150429			NA
cg06376426	-0.0371584	0.00692815	1.66e-07	70	522	-0.0101752	0.00772494	0.188201	-0.0223058	0.00290941	2.43e-14	145	-0.0249239	0.0033611	-7.4154	1.21e-13	0.594438	4.93142	0.0849484	1.63e-10	37	1	24648203	1	24520790	R			NA	NA	GRHL3;GRHL3;GRHL3	NM_198174;NM_198173;NM_021180	TSS1500;Body;TSS1500	chr1:24648202-24648985	Island			NA		1:24647785-24649616	Unclassified	TRUE
cg14643399	0.0194765	0.00531011	0.000290478	70	522	-0.0166771	0.012325	0.176453	0.020018	0.00216986	5.48e-20	145	0.0192653	0.00259802	7.41538	1.21e-13	0.396454	3.31375	0.190734	1.63e-10	37	13	44706965	13	43604965	F			NA	NA								TRUE				NA
cg21681320	-0.0233579	0.00677533	0.000648722	70	522	-0.0278374	0.0126964	0.0286655	-0.0207772	0.00232316	6.78e-19	145	-0.0213838	0.00288353	-7.41584	1.21e-13	0	0.218993	0.896285	1.63e-10	37	1	3011044	1	3000904	R			NA	NA	PRDM16;PRDM16	NM_022114;NM_199454	Body;Body					NA	1:3000575-3000905			NA
cg15730857	-0.0302344	0.00623405	2.01e-06	70	522	-0.0243885	0.0139317	0.0804522	-0.0222922	0.00286373	9.86e-15	145	-0.0245845	0.00331583	-7.41426	1.22e-13	0	1.15383	0.561628	1.64e-10	37	7	116592968	7	116380204	R			NA	NA	ST7OT4;ST7OT1;ST7;ST7	NR_002329;NR_002330;NM_021908;NM_018412	TSS1500;Body;TSS1500;TSS1500	chr7:116593880-116594325	N_Shore		CDMR	NA		7:116592906-116594586	Promoter_Associated	NA
cg27133780	0.0311524	0.00821485	0.000181341	70	522	0.0107308	0.0101304	0.289836	0.0329352	0.0036696	5.13e-19	145	0.0310233	0.00418621	7.41084	1.25e-13	0	1.67437	0.432927	1.68e-10	37	3	32474793	3	32449797	R			NA	NA	CMTM7;CMTM7	NM_138410;NM_181472	Body;Body					TRUE		3:32474322-32474949	Promoter_Associated	NA
cg22387323	0.0225833	0.00733648	0.00227952	70	522	-0.0130905	0.00894705	0.14388	0.0264704	0.00265295	4.7e-23	145	0.0237805	0.00320989	7.4085	1.28e-13	0.716294	7.04954	0.0294586	1.7e-10	37	4	24975717	4	24584815	F			NA	NA	CCDC149	NM_173463	5'UTR					NA	4:24584787-24584853			NA
cg00574412	-0.0201873	0.00715349	0.00509859	70	522	-0.0296854	0.0126391	0.0191136	-0.0242069	0.00259597	2.22e-20	145	-0.0235452	0.00317969	-7.40487	1.31e-13	0	0.344232	0.841882	1.75e-10	37	17	27892866	17	24916992	F	rs61204293		NA	NA	ABHD15	NM_198147	Body	chr17:27893086-27896078	N_Shore		RDMR	NA				NA
cg13987674	-0.0271052	0.00488386	6.4e-08	70	522	-0.0429819	0.0154491	0.00554369	-0.018257	0.00269167	1.44e-11	145	-0.0218231	0.00294726	-7.40456	1.32e-13	0.284952	2.79702	0.246965	1.75e-10	37	1	24649494	1	24522081	F			NA	NA	GRHL3;GRHL3;GRHL3	NM_198174;NM_198173;NM_021180	TSS200;Body;TSS200	chr1:24648202-24648985	S_Shore			NA		1:24647785-24649616	Unclassified	TRUE
cg06824394	0.0137106	0.00484052	0.00493949	70	522	0.00403491	0.00562234	0.473206	0.0189182	0.0019349	3.24e-22	145	0.0168379	0.00227435	7.4034	1.33e-13	0.333017	2.99858	0.223289	1.76e-10	37	7	86846535	7	86684471	F			NA	NA	C7orf23	NM_024315	Body	chr7:86848911-86850024	N_Shelf			NA		7:86845998-86846851	Promoter_Associated	NA
cg06340704	-0.0270795	0.00871382	0.00207092	70	522	-0.039961	0.014688	0.00667529	-0.0328494	0.00361789	2.03e-19	145	-0.0316878	0.00428071	-7.40246	1.34e-13	0	0.454389	0.796766	1.76e-10	37	13	97877417	13	96675418	R	rs78875576		NA	NA	MBNL2;MBNL2	NM_144778;NM_207304	5'UTR;5'UTR					NA		13:97877321-97877698	Unclassified_Cell_type_specific	NA
cg17080697	0.0144382	0.00615473	0.0196496	70	522	-0.0160834	0.00842795	0.0567518	0.0248556	0.00235569	1.54e-25	145	0.0209016	0.00282554	7.3974	1.39e-13	0.798452	9.92319	0.00700176	1.83e-10	37	6	30297382	6	30405361	R			NA	NA	TRIM39;TRIM39	NM_172016;NM_021253	Body;Body	chr6:30294169-30295071	S_Shelf			NA				NA
cg05016408	0.0351172	0.0103676	0.000802613	70	522	0.0321316	0.0122463	0.0088833	0.0393283	0.00443387	1.29e-18	145	0.0378242	0.00511393	7.3963	1.4e-13	0	0.210436	0.900128	1.84e-10	37	5	150326174	5	150306367	R			NA	NA	LOC134466	NR_026867	TSS200	chr5:150325904-150326194	Island			NA	5:150306132-150306407			NA
cg13931640	0.0381593	0.00933474	5.63e-05	70	522	-0.011373	0.00772812	0.141563	0.029211	0.00302786	1.11e-21	145	0.0271026	0.00366482	7.39536	1.41e-13	0.820245	11.1263	0.00383671	1.84e-10	37	9	137277819	9	136417640	R			NA	NA	RXRA	NM_002957	Body					NA	9:136417608-136417979			NA
cg00575672	-0.0135513	0.00484277	0.00547852	70	522	-0.0257524	0.0167909	0.125547	-0.0206964	0.00216063	2.12e-21	145	-0.0187765	0.00253908	-7.39497	1.41e-13	0	1.63972	0.440494	1.85e-10	37	4	100644171	4	100863194	R			NA	NA								TRUE				NA
cg01490733	-0.0288894	0.00657689	1.57e-05	70	522	-0.0244399	0.00840697	0.00376198	-0.0178986	0.00219335	5.03e-16	145	-0.0200214	0.00270813	-7.39309	1.43e-13	0.169968	2.40955	0.29976	1.87e-10	37	1	2247066	1	2236926	R			NA	NA				chr1:2245714-2247086	Island			NA		1:2246625-2247403	Unclassified	NA
cg23998749	-0.0302258	0.00640528	3.68e-06	70	522	-0.0365583	0.01446	0.0116802	-0.019987	0.00253543	4.57e-15	145	-0.0226049	0.00305859	-7.39064	1.46e-13	0.139584	2.32446	0.312789	1.89e-10	37	1	154968781	1	153235405	F			NA	NA				chr1:154971870-154972404	N_Shelf			NA				NA
cg25808809	0.0386832	0.00742006	3.51e-07	70	522	-0.00659355	0.011567	0.568838	0.0236463	0.00293756	1.23e-15	145	0.0259481	0.00351078	7.39097	1.46e-13	0.681967	6.28866	0.0430959	1.89e-10	37	13	114917199	13	113935301	R			NA	NA				chr13:114912875-114913457	S_Shelf			NA	13:113935243-113935425	13:114917192-114917442	Unclassified_Cell_type_specific	TRUE
cg08530064	-0.0529686	0.0116038	7.37e-06	70	522	-0.0205096	0.0129981	0.115038	-0.0363419	0.00441471	2.81e-16	145	-0.0387569	0.00524833	-7.3846	1.53e-13	0.169538	2.4083	0.299947	1.97e-10	37	7	150598393	7	150229326	F	rs34817339		NA	NA								TRUE				NA
cg01593969	-0.0255595	0.00638171	7.86e-05	70	522	-0.0202525	0.0110194	0.0664966	-0.0195581	0.00228959	2.15e-17	145	-0.0207388	0.00280991	-7.38061	1.58e-13	0	0.709308	0.701416	2.03e-10	37	14	23851239	14	22921079	F			NA	NA	MYH6	NM_002471	3'UTR					NA				NA
cg21899500	-0.0699961	0.0133066	2.78e-07	70	522	-0.0389685	0.0153231	0.0111981	-0.0359063	0.0047584	6.08e-14	145	-0.0424497	0.00575579	-7.37513	1.64e-13	0.621647	5.28607	0.071145	2.11e-10	37	3	51740850	3	51715890	R			NA	NA	GRM2;GRM2	NM_000839;NM_001130063	TSS1500;TSS1500	chr3:51740740-51741413	Island			TRUE	3:51715881-51716416	3:51740394-51741198	Unclassified_Cell_type_specific	NA
cg24780240	-0.0305759	0.00808796	0.000189713	70	522	-0.0136373	0.00591744	0.0214776	-0.0283878	0.00322456	2.3e-18	145	-0.0267119	0.00362527	-7.36824	1.73e-13	0.104695	2.23388	0.32728	2.21e-10	37	X	68052409	X	67969134	F			NA	NA	EFNB1	NM_004429	Body	chrX:68048659-68050252	S_Shelf			NA		X:68051850-68052592	Unclassified_Cell_type_specific	TRUE
cg22225886	-0.0305872	0.00694842	1.5e-05	70	522	-0.0356168	0.0153164	0.0203321	-0.024873	0.00309721	1.42e-15	145	-0.0266508	0.00361747	-7.36725	1.74e-13	0	0.6228	0.732421	2.22e-10	37	8	102074434	8	102143610	R			NA	NA								TRUE				NA
cg06951627	-0.0513033	0.0107162	2.68e-06	70	522	-0.0308755	0.0142684	0.0308047	-0.0349351	0.00449148	1.03e-14	145	-0.0386519	0.00524874	-7.36405	1.78e-13	0	1.86252	0.394057	2.27e-10	37	6	26196580	6	26304559	R			NA	NA				chr6:26197070-26197537	N_Shore			NA	6:26304542-26304774			NA
cg12688542	-0.0256272	0.00487822	2.88e-07	70	522	-0.0261897	0.0187704	0.163372	-0.0165383	0.00223475	1.8e-13	145	-0.0192081	0.00260843	-7.36388	1.79e-13	0.207852	2.52478	0.282977	2.27e-10	37	12	124897975	12	123463928	R			NA	NA	NCOR2;NCOR2	NM_006312;NM_001077261	Body;Body	chr12:124901064-124901441	N_Shelf			NA	12:123463699-123463929	12:124897899-124898032	Unclassified_Cell_type_specific	NA
cg04157865	0.0252596	0.00658383	0.000152803	70	522	-0.000981525	0.0112815	0.930694	0.0273543	0.00304974	5.4e-19	145	0.0257244	0.00349547	7.35935	1.85e-13	0.128361	2.29453	0.317504	2.34e-10	37	17	77914162	17	75528757	R			NA	NA	TBC1D16	NM_019020	3'UTR	chr17:77914639-77914882	N_Shore			NA	17:75528366-75529029			NA
cg02870946	-0.0501566	0.0109231	6.53e-06	70	522	-0.0254333	0.0147056	0.0841572	-0.0324804	0.00400148	7.14e-16	145	-0.0356699	0.00484814	-7.35744	1.87e-13	0.120361	2.27366	0.320834	2.37e-10	37	18	77289084	18	75390072	F			NA	NA	NFATC1;NFATC1;NFATC1;NFATC1	NM_172388;NM_172387;NM_172389;NM_006162	3'UTR;3'UTR;3'UTR;3'UTR	chr18:77289018-77289464	Island			NA	18:75389970-75390203	18:77288475-77289295	Gene_Associated	NA
cg06084210	-0.0162606	0.00612805	0.00840179	70	522	-0.0398792	0.0155467	0.010519	-0.0240364	0.00254621	7.7e-21	145	-0.0223545	0.00303978	-7.35399	1.92e-13	0	1.70077	0.42725	2.42e-10	37	13	103754324	13	102552325	F			NA	NA								TRUE				NA
cg16572910	-0.0318371	0.00664115	2.61e-06	70	522	-0.0292231	0.0112047	0.00929625	-0.0176272	0.00222699	3.55e-15	145	-0.0203705	0.00277019	-7.35345	1.93e-13	0.500852	4.00683	0.134874	2.43e-10	37	1	43880657	1	43653244	F			NA	NA								NA		1:43880265-43881214	Gene_Associated	TRUE
cg04464719	0.0251389	0.00547616	6.57e-06	70	522	0.00229938	0.00547173	0.674446	0.0213948	0.00250207	2e-17	145	0.0204731	0.00278456	7.35236	1.95e-13	0.600943	5.01182	0.0816014	2.43e-10	37	17	3824422	17	3771171	F			NA	NA				chr17:3827795-3828137	N_Shelf			NA	17:3771124-3771259			NA
cg21865845	0.0211391	0.00888761	0.0180248	70	522	0.00259007	0.00692996	0.708702	0.0227841	0.00229012	6.22e-23	145	0.0212655	0.00289249	7.35196	1.95e-13	0.334103	3.00347	0.222743	2.43e-10	37	3	79815848	3	79898538	R			NA	NA	ROBO1	NM_002941	5'UTR	chr3:79815638-79815900	Island			NA	3:79898343-79899640			NA
cg24352054	-0.0265848	0.00702883	0.00018839	70	522	-0.0405807	0.018588	0.0293514	-0.0211893	0.00245093	8.97e-18	145	-0.0224024	0.00304713	-7.35198	1.95e-13	0	0.846627	0.654873	2.43e-10	37	13	67800905	13	66698906	R			NA	NA	PCDH9;PCDH9	NM_203487;NM_020403	Body;Body	chr13:67804593-67805459	N_Shelf		CDMR	NA				NA
cg00634542	0.0313708	0.00673198	4.81e-06	70	522	-0.0100782	0.0136172	0.45948	0.0223218	0.0026831	1.38e-16	145	0.0237036	0.00322443	7.35125	1.96e-13	0.471809	3.78651	0.150581	2.44e-10	37	2	219254588	2	218962832	R			NA	NA	SLC11A1	NM_000578	Body	chr2:219255949-219256210	N_Shore			NA				NA
cg24724428	0.0205333	0.00888466	0.0215217	70	522	0.0306246	0.0103438	0.0031723	0.0355498	0.00371619	2.38e-21	145	0.031687	0.00431124	7.34986	1.98e-13	0.0656406	2.1405	0.342922	2.46e-10	37	6	11044888	6	11152874	F			NA	NA	ELOVL2	NM_017770	TSS1500	chr6:11043913-11045206	Island			NA	6:11151611-11153237	6:11044102-11044892	Unclassified_Cell_type_specific	TRUE
cg23053961	-0.0612182	0.00997593	2.73e-09	70	522	-0.0293683	0.0152386	0.0543507	-0.029292	0.00445755	5.95e-11	145	-0.0377821	0.00514342	-7.34572	2.05e-13	0.733948	7.51733	0.0233149	2.53e-10	37	9	4300432	9	4290432	F			NA	NA	GLIS3	NM_001042413	TSS1500	chr9:4297817-4300182	S_Shore			NA				NA
cg11339912	-0.0107253	0.00260642	5.04e-05	70	522	-0.0383353	0.0196434	0.0513844	-0.0138208	0.0016361	4.77e-17	145	-0.0125594	0.00171002	-7.34455	2.06e-13	0	1.46146	0.481556	2.55e-10	37	5	145421667	5	145401860	R			NA	NA	SH3RF2	NM_152550	Body					TRUE		5:145420119-145421869	Unclassified_Cell_type_specific	NA
cg13443911	-0.029501	0.00534626	7.54e-08	70	522	-0.0331278	0.0160346	0.0391897	-0.0195458	0.00286596	1.12e-11	145	-0.0232445	0.0031682	-7.33681	2.19e-13	0.159179	2.37863	0.30443	2.69e-10	37	9	101866107	9	100905928	F			NA	NA	TGFBR1;TGFBR1	NM_001130916;NM_004612	TSS1500;TSS1500	chr9:101866994-101868297	N_Shore			TRUE				NA
cg07653800	-0.0209653	0.00594465	0.000488128	70	522	-0.0358008	0.0155391	0.0215164	-0.0210108	0.00240317	3.89e-18	145	-0.0211956	0.00289037	-7.33318	2.25e-13	0	0.342142	0.842762	2.76e-10	37	12	108678246	12	107202376	F			NA	NA								TRUE				NA
cg13618516	0.0174543	0.00598999	0.00384435	70	522	-0.0138827	0.011896	0.243599	0.0288808	0.00290465	6.59e-23	145	0.0241668	0.00329594	7.3323	2.26e-13	0.693789	6.53145	0.0381693	2.77e-10	37	17	79129078	17	76743673	R			NA	NA	AATK	NM_001080395	Body	chr17:79131879-79132084	N_Shelf			NA	17:76743609-76743695			NA
cg03857453	-0.0227964	0.00562366	6.47e-05	70	522	-0.0516906	0.0148261	0.000519659	-0.0189675	0.00231735	4.13e-16	145	-0.0203369	0.00277399	-7.33127	2.28e-13	0.0391042	2.08139	0.353209	2.78e-10	37	5	142729913	5	142710106	F			NA	NA	NR3C1;NR3C1;NR3C1;NR3C1;NR3C1;NR3C1;NR3C1	NM_001018076;NM_000176;NM_001024094;NM_001020825;NM_001018075;NM_001018077;NM_001018074	Body;Body;Body;Body;Body;Body;Body					TRUE				NA
cg08702941	-0.017458	0.00862822	0.0439435	70	522	-0.00247977	0.00500527	0.62045	-0.029146	0.00273331	4.87e-26	145	-0.0234005	0.00319246	-7.32992	2.3e-13	0.788186	9.44223	0.00890525	2.8e-10	37	4	42155308	4	41850065	R			NA	NA	BEND4;BEND4	NM_207406;NM_001159547	TSS1500;TSS1500	chr4:42152766-42154984	S_Shore			NA				NA
cg09940677	0.0188382	0.00451193	3.93e-05	70	522	0.00568772	0.0074023	0.442522	0.0176824	0.00209036	4.32e-17	145	0.0175286	0.00239176	7.32876	2.32e-13	0	1.06485	0.587181	2.82e-10	37	14	103415458	14	102485211	R		rs34455001	NA	NA	CDC42BPB	NM_006035	Body					TRUE		14:103415151-103416162	Unclassified	TRUE
cg04608933	-0.0210751	0.00631776	0.000959983	70	522	-0.0153581	0.00550816	0.00544175	-0.0216751	0.00246791	2.76e-18	145	-0.0209049	0.00285344	-7.32621	2.37e-13	0	0.438762	0.803016	2.87e-10	37	11	2554801	11	2511377	F			NA	NA	KCNQ1;KCNQ1	NM_000218;NM_181798	Body;Body	chr11:2555405-2555618	N_Shore			TRUE	11:2510741-2511491			NA
cg02029665	-0.0195024	0.00579031	0.00085813	70	522	-0.0492466	0.0166743	0.00324665	-0.0211006	0.00239844	2.42e-18	145	-0.0210266	0.00287035	-7.32544	2.38e-13	0	1.16432	0.558691	2.88e-10	37	22	46441799	22	44820463	F	rs12158719		NA	NA	LOC100271722	NR_027036	TSS1500	chr22:46440393-46441019	S_Shore			NA				NA
cg02237342	0.00958596	0.00305672	0.00188651	70	522	-0.00324376	0.00411172	0.430431	0.0139119	0.00141202	1.58e-22	145	0.0117294	0.00160169	7.32314	2.42e-13	0.705816	6.79847	0.0333989	2.92e-10	37	22	24823519	22	23153519	R			NA	NA	ADORA2A	NM_000675	TSS200	chr22:24819537-24820810	S_Shelf			NA				NA
cg08270630	-0.0292123	0.00662581	1.46e-05	70	522	-0.0270659	0.00837101	0.0012805	-0.0181323	0.0022835	2.91e-15	145	-0.02049	0.00279823	-7.32248	2.43e-13	0.206886	2.5217	0.283412	2.93e-10	37	22	50330655	22	48716659	R			NA	NA				chr22:50328693-50329178	S_Shore			TRUE				NA
cg17173896	0.0211274	0.00711137	0.00321485	70	522	-0.00629876	0.00693141	0.363803	0.0256148	0.00256256	3.94e-23	145	0.0224049	0.00306108	7.31929	2.49e-13	0.7297	7.39918	0.0247336	2.99e-10	37	4	24975754	4	24584852	F			NA	NA	CCDC149	NM_173463	5'UTR					NA	4:24584787-24584853			NA
cg07551060	0.0358964	0.00685792	3.16e-07	70	522	0.00310773	0.00907369	0.732077	0.0262073	0.0034204	2.52e-14	145	0.0276139	0.0037731	7.31861	2.51e-13	0.538498	4.33367	0.114539	3e-10	37	10	121075316	10	121065306	F			NA	NA	GRK5	NM_005308	Body					TRUE		10:121075133-121075401	Unclassified	TRUE
cg02224002	-0.0373938	0.00784253	2.94e-06	70	522	-0.0215301	0.00897789	0.016737	-0.0195199	0.00244945	2.32e-15	145	-0.022313	0.00305057	-7.31437	2.59e-13	0.542867	4.37509	0.112192	3.09e-10	37	16	88769526	16	87297027	F	rs59253789	rs71395317	NA	NA	RNF166	NM_178841	Body	chr16:88772237-88773195	N_Shelf			NA	16:87296885-87297103			NA
cg02246725	-0.0292861	0.00881548	0.00100665	70	522	-0.014758	0.00758608	0.0521216	-0.0381349	0.0041344	5.56e-20	145	-0.0327375	0.00447863	-7.30971	2.68e-13	0.371831	3.18386	0.203533	3.19e-10	37	11	2014127	11	1970703	F			NA	NA				chr11:2013333-2013617	S_Shore			NA		11:2013889-2015034	Unclassified_Cell_type_specific	NA
cg10991454	0.0259146	0.00667094	0.000126709	70	522	-0.017921	0.00999427	0.0733791	0.0277434	0.00299355	3.74e-20	145	0.02518	0.00344659	7.30577	2.76e-13	0.733313	7.49943	0.0235244	3.27e-10	37	2	30834674	2	30688178	F			NA	NA	LCLAT1;LCLAT1	NM_001002257;NM_182551	Body;Body					TRUE				NA
cg16624521	-0.0414762	0.0101242	5.43e-05	70	522	-0.0249263	0.0110149	0.0239403	-0.0361252	0.004379	2.44e-16	145	-0.036549	0.00500266	-7.30591	2.75e-13	0	0.667183	0.716346	3.27e-10	37	5	172064552	5	171997157	F			NA	NA				chr5:172068286-172069174	N_Shelf			NA				TRUE
cg11230112	-0.0156195	0.0052682	0.00327708	70	522	-0.0177595	0.00511553	0.000548598	-0.0188219	0.00213731	2.25e-18	145	-0.0180247	0.0024679	-7.30362	2.8e-13	0	0.281629	0.86865	3.31e-10	37	6	158460979	6	158380967	R	rs73795212		NA	NA	SYNJ2	NM_003898	Body					TRUE				NA
cg25998745	-0.037337	0.00850789	1.59e-05	70	522	-0.0547477	0.014495	0.000172064	-0.0293677	0.00385309	3.42e-14	145	-0.0324573	0.00444668	-7.29923	2.89e-13	0	1.56616	0.456996	3.41e-10	37	8	142028625	8	142097807	F			NA	NA								TRUE				NA
cg21185271	-0.0224391	0.00442131	6.89e-07	70	522	-0.0416888	0.0175024	0.0174876	-0.0160874	0.00221313	4.7e-13	145	-0.0183416	0.0025133	-7.29783	2.92e-13	0.0370821	2.07702	0.353982	3.44e-10	37	12	52569410	12	50855677	R			NA	NA	KRT80;KRT80	NM_001081492;NM_182507	Body;Body					TRUE		12:52568641-52570229	Unclassified_Cell_type_specific	NA
cg04144218	-0.0170756	0.00482231	0.000463605	70	522	-0.0399779	0.017211	0.0204715	-0.0231075	0.00262838	2.56e-18	145	-0.021117	0.00289425	-7.29619	2.96e-13	0	1.45876	0.482209	3.47e-10	37	7	69559531	7	69197467	R			NA	NA	AUTS2;AUTS2;AUTS2	NM_015570;NM_001127232;NM_001127231	Body;Body;Body					TRUE				NA
cg06419793	-0.0173549	0.00579886	0.00299954	70	522	-0.0256752	0.010033	0.0107022	-0.0188016	0.00208916	4.14e-19	145	-0.0186905	0.00256171	-7.2961	2.96e-13	0	0.239713	0.887048	3.47e-10	37	19	11376508	19	11237508	F			NA	NA				chr19:11372679-11373126	S_Shelf			NA				TRUE
cg03851401	-0.0274903	0.00622102	1.4e-05	70	522	-0.0200676	0.00884923	0.0236468	-0.0170981	0.00211315	8.78e-16	145	-0.0190249	0.00260922	-7.29142	3.07e-13	0.125983	2.28828	0.318497	3.58e-10	37	22	28200653	22	26530653	F			NA	NA				chr22:28192793-28198592	S_Shelf		RDMR	NA	22:26530530-26530844	22:28200001-28201250	Unclassified	NA
cg05650911	0.0277526	0.00514133	1.39e-07	70	522	-0.00418081	0.00818443	0.609633	0.0186604	0.00246786	5.41e-14	145	0.0203205	0.00278738	7.29017	3.1e-13	0.652111	5.74895	0.0564457	3.6e-10	37	11	63585213	11	63341789	F	rs73492257		NA	NA	C11orf84	NM_138471	Body	chr11:63580537-63581740	S_Shelf			NA				NA
cg08691235	0.0319586	0.00780755	5.5e-05	70	522	-0.0156414	0.0106392	0.14196	0.0251939	0.00280247	4.51e-19	145	0.0248806	0.00341337	7.28917	3.12e-13	0.686114	6.37173	0.0413425	3.62e-10	37	2	179395935	2	179104181	F	rs3813250		NA	NA	TTN;TTN;TTN;MIR548N;TTN	NM_133378;NM_133432;NM_003319;NR_031666;NM_133437	Body;Body;Body;Body;Body					NA	2:179104131-179104182			NA
cg03628000	-0.0216964	0.00493449	1.54e-05	70	522	-0.0370404	0.0177449	0.0372101	-0.0204149	0.00258039	3.66e-15	145	-0.0210207	0.00288449	-7.28749	3.16e-13	0	0.358782	0.835779	3.66e-10	37	16	14596062	16	14503563	R			NA	NA	PARN;PARN	NM_001134477;NM_002582	Body;Body					TRUE				NA
cg04675251	-0.0448195	0.00882836	6.84e-07	70	522	-0.0311201	0.0154494	0.0443539	-0.0301836	0.00413754	3.89e-13	145	-0.034415	0.00472812	-7.27879	3.37e-13	0	1.94886	0.377408	3.89e-10	37	7	6702706	7	6669231	F			NA	NA				chr7:6703503-6704075	N_Shore			NA				NA
cg23448998	-0.0262701	0.00959723	0.00657401	70	522	-0.0449817	0.0166072	0.0069208	-0.0326582	0.00357727	1.3e-19	145	-0.0316677	0.00435284	-7.27518	3.46e-13	0	0.601676	0.740198	3.99e-10	37	17	17110353	17	17051078	R			NA	NA	PLD6	NM_178836	TSS1500	chr17:17108771-17109701	S_Shore			NA	17:17049497-17051315	17:17108465-17110453	Promoter_Associated	NA
cg09929238	0.0485764	0.0114826	3.12e-05	70	522	0.00193575	0.00926104	0.834492	0.0430677	0.00477708	3.59e-19	145	0.0389988	0.00536281	7.27207	3.54e-13	0.721927	7.19236	0.0274283	4.06e-10	37	17	78560916	17	76175511	R			NA	NA	RPTOR;RPTOR	NM_001163034;NM_020761	Body;Body					NA	17:76175073-76175558			NA
cg21581845	0.0282124	0.00749678	0.000202569	70	522	0.0233069	0.0110406	0.0351207	0.0275556	0.00325892	4.46e-17	145	0.0275322	0.00378587	7.27235	3.53e-13	0	0.0642271	0.968397	4.06e-10	37	1	15127680	1	15000267	F			NA	NA	KIAA1026;KIAA1026	NM_201628;NM_015209	Body;Body	chr1:15127583-15127869	Island			NA	1:15000176-15000444			NA
cg22688564	0.0290001	0.00628012	5.81e-06	70	522	-0.00781964	0.0110081	0.477719	0.0212352	0.00256941	2.16e-16	145	0.0222181	0.00305592	7.27053	3.58e-13	0.51069	4.08739	0.129549	4.1e-10	37	19	6271968	19	6222968	R		rs60158934	NA	NA	MLLT1	NM_005934	Body	chr19:6271959-6272176	Island			TRUE	19:6222837-6223303			TRUE
cg06885782	-0.0356788	0.00911775	0.000113337	70	522	-0.0331373	0.0126844	0.00918022	-0.0283014	0.00342278	2.09e-16	145	-0.0300094	0.00412809	-7.26955	3.61e-13	0	0.539047	0.763743	4.12e-10	37	1	41248209	1	41020796	F			NA	TRUE	KCNQ4;KCNQ4	NM_172163;NM_004700	TSS1500;TSS1500	chr1:41249090-41250161	N_Shore			NA				NA
cg03958308	-0.0267333	0.0088596	0.00277305	70	522	-0.0421789	0.0161797	0.00932887	-0.0294761	0.00329953	7.41e-19	145	-0.029211	0.00402106	-7.26449	3.74e-13	0	0.327034	0.849152	4.27e-10	37	8	145014989	8	145086977	F	rs56317026		NA	NA	PLEC1;PLEC1;PLEC1;PLEC1;PLEC1;PLEC1;PLEC1;PLEC1	NM_201378;NM_201382;NM_201381;NM_000445;NM_201384;NM_201380;NM_201383;NM_201379	Body;Body;Body;Body;TSS1500;Body;Body;Body	chr8:145016417-145016916	N_Shore			TRUE		8:145014934-145015432	Promoter_Associated	NA
cg16179674	0.0182471	0.00580561	0.00184352	70	522	-0.0106506	0.0134896	0.430057	0.0226368	0.0024247	2.01e-20	145	0.020969	0.00288674	7.26389	3.76e-13	0.220204	2.56477	0.277375	4.27e-10	37	10	6268364	10	6308370	R			NA	NA	PFKFB3;PFKFB3	NM_004566;NM_001145443	Body;Body					NA	10:6308194-6308595			NA
cg23112821	-0.0386573	0.00984747	0.000107894	70	522	-0.0181977	0.00609613	0.0029323	-0.0264716	0.00317256	1.12e-16	145	-0.0270342	0.00372336	-7.2607	3.85e-13	0.0959841	2.21235	0.330822	4.37e-10	37	14	100658902	14	99728655	R			NA	NA				chr14:100659096-100659611	N_Shore			TRUE	14:99728354-99729349	14:100658849-100659998	Promoter_Associated	NA
cg20295214	-0.0144035	0.00453353	0.00164637	70	522	-0.0493848	0.0166558	0.00312826	-0.0208843	0.00232383	4.62e-19	145	-0.0189946	0.00261631	-7.26007	3.87e-13	0.242637	2.64074	0.267036	4.38e-10	37	1	206226794	1	204393417	R			NA	NA	AVPR1B	NM_000707	Body	chr1:206223537-206224028	S_Shelf			NA				NA
cg13708910	-0.033246	0.00557397	7.06e-09	70	522	-0.0146668	0.00797593	0.0663508	-0.0140973	0.00202298	4e-12	145	-0.0178546	0.00246223	-7.25139	4.13e-13	0.788924	9.47525	0.00875944	4.65e-10	37	11	67183498	11	66940074	R		rs34596169	NA	NA	ATPGD1;ATPGD1	NM_020811;NM_001166222	5'UTR;5'UTR	chr11:67182965-67183393	S_Shore			TRUE				NA
cg07806328	0.0253325	0.00605477	3.79e-05	70	522	-0.0164242	0.0120234	0.172368	0.0209097	0.00242645	1.14e-17	145	0.0210957	0.0029108	7.24741	4.25e-13	0.525373	4.21384	0.121612	4.78e-10	37	21	45774664	21	44599092	F	rs45568434	rs9979269	NA	NA	TRPM2	NM_003307	Body				CDMR	NA				NA
cg00911776	-0.0358065	0.00735699	1.85e-06	70	522	-0.0425657	0.0150224	0.00473537	-0.0301225	0.00423395	1.43e-12	145	-0.0326901	0.00451267	-7.24407	4.35e-13	0	0.535354	0.765155	4.88e-10	37	7	130682239	7	130332779	R			NA	NA	FLJ43663;FLJ43663	NR_015431;NR_024153	Body;Body					TRUE				NA
cg08168141	0.0211645	0.00721867	0.00363442	70	522	0.00113174	0.00977091	0.907822	0.0239213	0.00254303	1.05e-20	145	0.0225275	0.00310977	7.2441	4.35e-13	0.0117441	2.02377	0.363534	4.88e-10	37	2	8685893	2	8603344	R			NA	NA								NA	2:8602972-8603449	2:8684713-8685921	Unclassified	NA
cg22209918	-0.0257037	0.00797021	0.00140234	70	522	-0.0212981	0.0159819	0.183078	-0.0303263	0.0033831	5.66e-19	145	-0.0289472	0.00399807	-7.2403	4.48e-13	0	0.33935	0.843939	5e-10	37	6	33128903	6	33236881	F			NA	NA				chr6:33129291-33129718	N_Shore			NA		6:33128418-33130669	Unclassified	NA
cg03845837	-0.0462166	0.00964876	2.65e-06	70	522	-0.0389661	0.0143997	0.00697298	-0.0280569	0.0037266	6.91e-14	145	-0.0323657	0.00447498	-7.23259	4.74e-13	0.294397	2.83446	0.242385	5.27e-10	37	16	67203406	16	65760907	F			NA	NA	HSF4;HSF4	NM_001040667;NM_001538	Body;Body	chr16:67204208-67204637	N_Shore		RDMR	NA		16:67203266-67204985	Unclassified	NA
cg26403171	-0.0400259	0.00894528	1.1e-05	70	522	-0.0369033	0.0123364	0.00287327	-0.0299374	0.00394714	4.54e-14	145	-0.0329097	0.00455002	-7.23286	4.73e-13	0	0.967052	0.616605	5.27e-10	37	5	148507714	5	148487907	R			NA	NA								TRUE		5:148507442-148508522	Unclassified	TRUE
cg20343063	-0.0249523	0.00770807	0.00134577	70	522	-0.0306598	0.017565	0.0813308	-0.0287322	0.00323816	1.26e-18	145	-0.0278256	0.00384787	-7.23144	4.78e-13	0	0.189571	0.909568	5.3e-10	37	11	57089744	11	56846320	F			NA	NA	TNKS1BP1	NM_033396	5'UTR	chr11:57091614-57092831	N_Shore	low-CpG:56846304-56846399		NA		11:57089598-57089986	Unclassified_Cell_type_specific	NA
cg01418351	0.0258669	0.00607516	2.78e-05	70	522	-0.0171858	0.0119548	0.150999	0.0210827	0.00246706	2.09e-17	145	0.0213202	0.00294888	7.22992	4.83e-13	0.558437	4.52937	0.103863	5.35e-10	37	4	1294432	4	1284432	F	rs56887292	rs73796072	NA	NA	MAEA;MAEA	NM_005882;NM_001017405	Body;Body					TRUE	4:1284346-1284784			NA
cg07764473	0.0327023	0.0082209	8.77e-05	70	522	-0.00501837	0.0146344	0.731763	0.0345821	0.00398615	6.93e-18	145	0.0325817	0.0045071	7.22897	4.87e-13	0.246247	2.65339	0.265353	5.38e-10	37	X	40037510	X	39922454	F			NA	NA	BCOR;BCOR	NM_001123383;NM_001123384	TSS1500;TSS1500	chrX:40034239-40036007	S_Shore			NA				NA
cg11589287	0.0398218	0.00776171	5.27e-07	70	522	0.0167014	0.00719377	0.020535	0.0241822	0.00331112	3.66e-13	145	0.0270486	0.0037451	7.2224	5.11e-13	0.485535	3.88754	0.143164	5.63e-10	37	8	1905343	8	1892750	R			NA	NA	ARHGEF10	NM_014629	Body					TRUE	8:1892437-1892848			NA
cg08220120	-0.0540659	0.0154827	0.000553244	70	522	-0.036656	0.0159269	0.0216518	-0.0517951	0.00603239	1.48e-17	145	-0.0511262	0.00708295	-7.21822	5.27e-13	0	0.357854	0.836167	5.79e-10	37	5	138727711	5	138755610	R			NA	NA	LOC389333;LOC389333	NM_001161546;NM_001161546	1stExon;3'UTR	chr5:138727710-138730911	Island			TRUE				NA
cg01139880	-0.0237721	0.00729812	0.00125697	70	522	-0.042425	0.0198141	0.0326022	-0.0261527	0.00297602	2.64e-18	145	-0.0257843	0.00357331	-7.2158	5.36e-13	0	0.353497	0.837991	5.88e-10	37	16	1545088	16	1485089	R			NA	NA	TELO2	NM_016111	Body	chr16:1543098-1544426	S_Shore			NA	16:1485089-1485174			NA
cg03395188	-0.0167637	0.00588125	0.00467694	70	522	-0.0339441	0.0120258	0.00489721	-0.0224762	0.00249721	4.1e-19	145	-0.0213009	0.00295224	-7.21516	5.39e-13	0	1.13244	0.567666	5.9e-10	37	2	219266059	2	218974303	F	rs13396661		NA	NA	CTDSP1;MIR26B;CTDSP1	NM_182642;NR_029500;NM_021198	Body;TSS1500;Body	chr2:219263098-219265556	S_Shore			NA		2:219265920-219266132	Promoter_Associated	NA
cg19533955	0.0313185	0.00705378	1.28e-05	70	522	-0.00667249	0.0136322	0.624664	0.0327723	0.00397704	2.63e-16	145	0.0307645	0.00426594	7.21167	5.53e-13	0.337808	3.02027	0.22088	6.04e-10	37	3	99790878	3	101273568	R			NA	NA	C3orf26;FILIP1L;FILIP1L	NM_032359;NM_182909;NM_001042459	Body;5'UTR;5'UTR					TRUE				NA
cg03387723	-0.0455956	0.0117063	0.000121718	70	522	-0.0255781	0.0151976	0.0928095	-0.0348091	0.00414229	6.88e-17	145	-0.0364281	0.00505184	-7.21086	5.56e-13	0	0.887295	0.641692	6.06e-10	37	1	41708464	1	41481051	F			NA	TRUE	SCMH1	NM_012236	TSS1500	chr1:41706957-41708327	S_Shore			NA				NA
cg05339037	-0.0135427	0.00685235	0.0490517	70	522	-0.0240516	0.00855782	0.00508344	-0.0219648	0.00232322	6.74e-21	145	-0.0205908	0.00285571	-7.21041	5.58e-13	0	1.30188	0.521556	6.06e-10	37	19	13951168	19	13812168	R			NA	NA				chr19:13953222-13953554	N_Shelf		RDMR	NA		19:13949784-13951566	Promoter_Associated	NA
cg06043201	0.0133658	0.00807978	0.099152	70	522	-0.00784159	0.00801634	0.328309	0.0280602	0.00266312	1.79e-25	145	0.0234145	0.00325463	7.19422	6.28e-13	0.776152	8.93464	0.011478	6.81e-10	37	8	28974428	8	29030347	R			NA	NA	KIF13B	NM_015254	Body					NA	8:29030342-29030382			NA
cg05162166	0.0191061	0.00544973	0.000526366	70	522	-0.0114433	0.00907753	0.207863	0.0222577	0.00241947	6.93e-20	145	0.0201903	0.00280693	7.19302	6.34e-13	0.604658	5.05891	0.0797024	6.86e-10	37	22	41684460	22	40014406	R			NA	NA				chr22:41681616-41682543	S_Shore			TRUE				TRUE
cg05414903	0.0141375	0.00662129	0.033578	70	522	-0.00607635	0.011158	0.586219	0.0261873	0.00261386	3.16e-23	145	0.0225148	0.00313416	7.18366	6.79e-13	0.610422	5.13376	0.0767747	7.33e-10	37	17	76573574	17	74085169	R			NA	NA	DNAH17	NM_173628	TSS200					NA				NA
cg09686390	-0.0110097	0.00295139	0.000229583	70	522	-0.0346076	0.0189285	0.0679204	-0.0148162	0.00173405	2.11e-17	145	-0.0133741	0.00186216	-7.18202	6.87e-13	0	1.48144	0.47677	7.4e-10	37	10	73735333	10	73405339	R			NA	NA	CHST3	NM_004273	5'UTR					TRUE				TRUE
cg05267118	-0.025294	0.00700193	0.000356829	70	522	-0.0211443	0.00848385	0.0129195	-0.0196517	0.00233786	6.73e-17	145	-0.0206715	0.00287939	-7.17915	7.01e-13	0	0.535723	0.765014	7.54e-10	37	11	2907884	11	2864460	R			NA	NA	CDKN1C;CDKN1C;CDKN1C	NM_000076;NM_001122631;NM_001122630	TSS1500;TSS1500;TSS1500	chr11:2905023-2907024	S_Shore			NA				NA
cg22505006	0.0299198	0.00742518	7.13e-05	70	522	-0.00209676	0.00902314	0.816314	0.0228901	0.00263709	6.67e-18	145	0.0229951	0.00320382	7.17739	7.11e-13	0.477204	3.82558	0.147668	7.62e-10	37	1	154981829	1	153248453	R			NA	NA	ZBTB7B	NM_015872	5'UTR					NA		1:154981741-154982221	Promoter_Associated_Cell_type_specific	NA
cg14293223	-0.0220162	0.00578092	0.000170373	70	522	-0.0385534	0.0175857	0.0286814	-0.0222939	0.00269729	2.15e-16	145	-0.0224089	0.00312411	-7.17289	7.34e-13	0	0.32762	0.848903	7.86e-10	37	9	135861738	9	134851559	R			NA	NA	GFI1B;GFI1B	NM_004188;NM_001135031	5'UTR;5'UTR	chr9:135865057-135865264	N_Shelf			NA				NA
cg07466463	0.030429	0.00867952	0.000526433	70	522	0.00331516	0.0076219	0.663729	0.0380778	0.00406035	1.36e-20	145	0.0316433	0.00441441	7.16817	7.6e-13	0.69701	6.60088	0.036867	8.11e-10	37	8	141574207	8	141643389	F			NA	NA	EIF2C2;EIF2C2	NM_012154;NM_001164623	Body;Body					NA	8:141643342-141643404			NA
cg18863922	-0.0285962	0.00658076	1.92e-05	70	522	-0.0279054	0.0164523	0.0902993	-0.0207039	0.00261519	3.51e-15	145	-0.0226213	0.00315677	-7.16598	7.72e-13	0	1.14262	0.564786	8.23e-10	37	1	156889882	1	155156506	R			NA	NA	C1orf92	NM_144702	TSS1500	chr1:156890243-156890806	N_Shore			NA		1:156889817-156890575	Unclassified	NA
cg23998240	-0.019011	0.00699598	0.00697087	70	522	-0.0398613	0.0170646	0.0197742	-0.026697	0.00293032	1.54e-19	145	-0.0249958	0.00348887	-7.16443	7.81e-13	0	1.19662	0.549739	8.3e-10	37	14	105166740	14	104237785	R			NA	NA	INF2;INF2;INF2	NM_022489;NM_032714;NM_001031714	5'UTR;5'UTR;5'UTR	chr14:105167277-105167501	N_Shore			TRUE		14:105166339-105166774	Unclassified_Cell_type_specific	NA
cg13989852	-0.037523	0.0083236	9.47e-06	70	522	-0.0593019	0.0148413	7.13e-05	-0.0250059	0.00338785	2.07e-13	145	-0.0289197	0.00403685	-7.16392	7.84e-13	0.405123	3.36204	0.186184	8.31e-10	37	15	68260324	15	66047378	F			NA	NA				chr15:68260501-68260710	N_Shore			TRUE	15:66047362-66047727			NA
cg16776035	0.0114934	0.00548817	0.0370994	70	522	-0.0153408	0.0109471	0.161544	0.0266032	0.00256396	9.13e-25	145	0.0210922	0.00294503	7.16197	7.95e-13	0.793561	9.68808	0.00787519	8.41e-10	37	17	74542680	17	72054275	F			NA	NA								TRUE		17:74542553-74544446	Unclassified	NA
cg00154846	-0.0253713	0.00727869	0.000565962	70	522	-0.0358222	0.0129499	0.00581876	-0.0205954	0.00243855	4.83e-17	145	-0.0217473	0.00303747	-7.15966	8.09e-13	0	0.815055	0.665293	8.54e-10	37	1	2130580	1	2120440	F			NA	NA	C1orf86	NM_001146310	Body	chr1:2126048-2126642	S_Shelf			NA		1:2130416-2132750	Unclassified	NA
cg03259212	-0.0155726	0.0028507	1e-07	70	522	-0.0310214	0.0180023	0.0852904	-0.0108104	0.00164629	6.14e-11	145	-0.0127425	0.00177997	-7.15886	8.14e-13	0.0449193	2.09406	0.350978	8.57e-10	37	11	94609627	11	94249275	F			NA	NA	AMOTL1	NM_130847	3'UTR					TRUE		11:94609489-94610238	Unclassified_Cell_type_specific	NA
cg07694319	0.0432753	0.0073841	1.24e-08	70	522	-0.00746572	0.00802974	0.352813	0.0227936	0.00303795	8.39e-14	145	0.025233	0.00352513	7.15801	8.19e-13	0.84179	12.6414	0.00179865	8.57e-10	37	16	70713203	16	69270704	F	rs56134708		NA	NA	MTSS1L	NM_138383	Body	chr16:70713461-70714379	N_Shore			TRUE		16:70712828-70713205	Unclassified_Cell_type_specific	NA
cg08729908	0.0275566	0.00626291	1.52e-05	70	522	0.00833099	0.00452815	0.0662126	0.0214289	0.00262095	4.44e-16	145	0.0206944	0.00289103	7.15814	8.18e-13	0.510999	4.08997	0.129382	8.57e-10	37	12	125359183	12	123925136	R		rs12810086	NA	NA								NA	12:123925136-123925265			NA
cg26250129	0.0153728	0.00623863	0.0143085	70	522	-0.0107691	0.0107645	0.317447	0.0261903	0.00264812	1.1e-22	145	0.0223072	0.00311644	7.15789	8.19e-13	0.66436	5.95876	0.0508244	8.57e-10	37	17	79239903	17	76854498	R			NA	NA	SLC38A10;SLC38A10	NM_001037984;NM_138570	Body;Body					NA	17:76854113-76854573			NA
cg22861286	-0.0247053	0.00773747	0.0015616	70	522	-0.0504861	0.0153735	0.00107394	-0.029105	0.00340365	2e-17	145	-0.0284882	0.00398104	-7.15597	8.31e-13	0	1.03845	0.59498	8.68e-10	37	1	54757003	1	54529591	F			NA	NA	SSBP3;SSBP3;SSBP3	NM_001009955;NM_018070;NM_145716	Body;Body;Body					NA		1:54756991-54757105	Promoter_Associated	NA
cg00246969	-0.0227051	0.00597254	0.000174916	70	522	-0.0311739	0.0178501	0.0811696	-0.028445	0.00340688	1.08e-16	145	-0.0263126	0.00367793	-7.15418	8.42e-13	0	0.596386	0.742158	8.75e-10	37	13	99159656	13	97957657	F			NA	NA	STK24;STK24	NM_003576;NM_001032296	Body;Body					TRUE				NA
cg01081083	-0.0331816	0.00957022	0.000604782	70	522	-0.0469786	0.0170091	0.00589431	-0.0338556	0.00403714	7.94e-17	145	-0.034082	0.00476373	-7.15446	8.4e-13	0	0.230166	0.891292	8.75e-10	37	22	25202766	22	23532766	R			NA	NA	SGSM1;SGSM1;SGSM1;SGSM1	NM_133454;NM_001098497;NM_001098498;NM_001039948	Body;Body;Body;Body	chr22:25201953-25202553	S_Shore			NA		22:25201730-25203019	Unclassified	NA
cg23093580	-0.0269111	0.00820519	0.00116431	70	522	-0.0341493	0.0139246	0.0144294	-0.0222812	0.00258212	1.03e-17	145	-0.0232551	0.00325084	-7.15358	8.45e-13	0	0.506231	0.776378	8.77e-10	37	1	39491322	1	39263909	F		rs71642670	NA	NA	NDUFS5	NM_004552	TSS1500					NA				NA
cg03894068	0.0232836	0.00627882	0.000249551	70	522	-0.00945989	0.0103933	0.363033	0.0207402	0.00234809	1.79e-18	145	0.0203961	0.00285148	7.15281	8.5e-13	0.407566	3.3759	0.184898	8.8e-10	37	20	19955537	20	19903537	R			NA	NA	RIN2	NM_018993	Body	chr20:19955536-19956034	Island			NA	20:19903537-19904385			TRUE
cg04703950	-0.0191917	0.00547569	0.000528234	70	522	-0.0265239	0.016608	0.110699	-0.0182376	0.0021307	1.86e-17	145	-0.0185282	0.00259065	-7.15197	8.55e-13	0	0.112899	0.945114	8.83e-10	37	10	104211424	10	104201414	F			NA	NA	C10orf95	NM_024886	TSS200	chr10:104210095-104210985	S_Shore			NA				NA
cg07479253	-0.0265094	0.00713675	0.000243769	70	522	-0.0334674	0.0180179	0.0636613	-0.025254	0.00302679	1.13e-16	145	-0.0256971	0.0035937	-7.15062	8.64e-13	0	0.0951405	0.953543	8.9e-10	37	3	111904892	3	113387582	R			NA	NA	SLC9A10	NM_183061	Body	chr3:111904382-111904845	S_Shore			NA				NA
cg21574822	0.0149253	0.00783762	0.0578485	70	522	-0.00173901	0.00541057	0.747994	0.0262262	0.00250051	2.92e-25	145	0.0213373	0.00298413	7.15024	8.66e-13	0.79174	9.6034	0.00821576	8.91e-10	37	4	2431998	4	2401796	F	rs2857945	rs2857943	NA	NA				chr4:2431798-2432328	Island			NA	4:2401607-2402112			TRUE
cg17723958	0.0389387	0.00954253	5.8e-05	70	522	0.0113385	0.006545	0.0836387	0.0342984	0.00401891	2.3e-17	145	0.0313407	0.0043845	7.14807	8.8e-13	0.553962	4.48392	0.10625	9.03e-10	37	12	124429295	12	122995248	F	rs76978974		NA	NA	CCDC92	NM_025140	5'UTR					NA	12:122995142-122995282			NA
cg24998110	-0.0538157	0.0104709	5.04e-07	70	522	-0.0300536	0.0127759	0.0189268	-0.0303881	0.00425896	1.23e-12	145	-0.0357025	0.00499626	-7.14583	8.95e-13	0.483845	3.8748	0.144078	9.16e-10	37	17	80377265	17	77970554	F			NA	NA	C17orf101;C17orf101;HEXDC	NM_024648;NM_175902;NM_173620	TSS1500;TSS1500;5'UTR	chr17:80376412-80376761	S_Shore			NA		17:80377218-80377914	Promoter_Associated	NA
cg08263205	-0.0162219	0.00720404	0.0250771	70	522	-0.034441	0.0100935	0.000681049	-0.0218847	0.0024139	2.29e-19	145	-0.0213312	0.00298751	-7.14013	9.32e-13	0	1.17493	0.555736	9.53e-10	37	1	175854934	1	174121557	F			NA	NA								TRUE				NA
cg10717869	-0.0126161	0.00560832	0.0252206	70	522	-0.0468797	0.0151382	0.00203366	-0.0220272	0.00235012	1.43e-20	145	-0.0200036	0.00280186	-7.13942	9.37e-13	0.398348	3.32418	0.189742	9.56e-10	37	1	205780912	1	204047535	R			NA	NA	SLC41A1	NM_173854	5'UTR	chr1:205781870-205783010	N_Shore		RDMR	NA				NA
cg12589308	-0.0142902	0.00299805	2.96e-06	70	522	-0.0054152	0.0037079	0.14461	-0.00916857	0.00119962	2.92e-14	145	-0.0101005	0.00141491	-7.1386	9.43e-13	0.304628	2.87616	0.237383	9.59e-10	37	19	1811438	19	1762438	F	rs45535339		NA	NA	ATP8B3	NM_138813	Body	chr19:1811954-1812337	N_Shore			NA		19:1811418-1811443	Unclassified	NA
cg17592231	0.0262066	0.00851149	0.00227407	70	522	0.00548434	0.00864859	0.5262	0.022269	0.00244684	1.68e-19	145	0.0219716	0.00307794	7.1384	9.44e-13	0	1.64395	0.439562	9.59e-10	37	11	43604758	11	43561334	R			NA	NA				chr11:43602545-43603215	S_Shore			TRUE	11:43561329-43561486			NA
cg02540736	-0.0385203	0.00850374	8.6e-06	70	522	-0.0335554	0.0130447	0.010304	-0.026495	0.00351819	6.8e-14	145	-0.0296364	0.00415288	-7.13635	9.58e-13	0	1.53945	0.46314	9.71e-10	37	14	100774063	14	99843816	R			NA	NA	SLC25A29;MIR345	NM_001039355;NR_029906	TSS1500;TSS200	chr14:100771820-100773673	S_Shore			NA				NA
cg20801110	-0.0289877	0.00957812	0.0026942	70	522	-0.0119967	0.00516507	0.0204799	-0.030591	0.0033384	9.6e-20	145	-0.0266364	0.00373279	-7.13578	9.62e-13	0.4816	3.85803	0.145292	9.73e-10	37	15	75136007	15	72923060	R			NA	NA	ULK3	NM_001099436	TSS1500	chr15:75135186-75135905	S_Shore			NA	15:72922240-72923061	15:75134611-75136084	Promoter_Associated	NA
cg13927769	-0.0515129	0.0105035	1.56e-06	70	522	-0.0241874	0.0113906	0.0340629	-0.0290001	0.00387903	1.02e-13	145	-0.0330851	0.0046382	-7.13318	9.81e-13	0.485405	3.88655	0.143234	9.88e-10	37	9	101740711	9	100780532	R			NA	NA	COL15A1	NM_001855	Body					TRUE				NA
cg24679348	-0.0177939	0.00512179	0.000589844	70	522	-0.0395474	0.0171204	0.0211773	-0.0171194	0.0020154	3.22e-17	145	-0.0174482	0.00244608	-7.13314	9.81e-13	0	0.655062	0.720701	9.88e-10	37	3	9995002	3	9970002	R			NA	NA	PRRT3	NM_207351	TSS1500	chr3:9993730-9994136	S_Shore			NA				NA
cg09236382	-0.0276026	0.00806463	0.000708416	70	522	-0.0634908	0.01801	0.000450214	-0.034313	0.00411966	1.27e-16	145	-0.0328528	0.00460686	-7.13128	9.94e-13	0	1.59487	0.450482	9.99e-10	37	11	6676366	11	6632942	F	rs59370113		NA	NA	DCHS1	NM_003737	5'UTR	chr11:6676496-6677096	N_Shore		CDMR	NA		11:6676095-6677412	Promoter_Associated_Cell_type_specific	TRUE
cg05373251	-0.0409162	0.0111822	0.000300129	70	522	-0.021323	0.00767171	0.00558982	-0.0401227	0.00478761	8.31e-17	145	-0.0370055	0.00519026	-7.1298	1.01e-12	0	1.93904	0.379265	1.01e-09	37	17	79451985	17	77066580	R			NA	NA				chr17:79450924-79451657	S_Shore			NA		17:79450704-79452185	Promoter_Associated	NA
cg14699734	-0.0367199	0.00821414	1.12e-05	70	522	-0.0319145	0.0101485	0.00173181	-0.0251633	0.00338821	1.48e-13	145	-0.0282445	0.00396162	-7.12955	1.01e-12	0	1.5436	0.462181	1.01e-09	37	19	5806164	19	5757164	R			NA	NA				chr19:5803734-5806023	S_Shore			NA		19:5805920-5806167	Unclassified	NA
cg18018313	-0.0257924	0.00794983	0.0013132	70	522	-0.0274359	0.00982668	0.00537985	-0.0284905	0.00335753	3.46e-17	145	-0.0277782	0.00389854	-7.12528	1.04e-12	0	0.0862036	0.957814	1.04e-09	37	2	227657192	2	227365436	F			NA	NA	IRS1	NM_005544	3'UTR	chr2:227655903-227656647	S_Shore			NA				NA
cg15131146	-0.0434728	0.00796337	1.02e-07	70	522	-0.0206629	0.00764545	0.00704403	-0.020838	0.00302737	7.23e-12	145	-0.025347	0.00355996	-7.12003	1.08e-12	0.69112	6.47501	0.0392617	1.07e-09	37	1	26101755	1	25974342	F			NA	NA	MAN1C1	NM_020379	Body	chr1:26097904-26098107	S_Shelf			NA		1:26101182-26102328	Unclassified_Cell_type_specific	NA
cg02258201	-0.0427289	0.00948857	9.67e-06	70	522	-0.0505533	0.0145948	0.000564705	-0.0293865	0.0040141	3.22e-13	145	-0.0335149	0.00470911	-7.11703	1.1e-12	0.00618411	2.01245	0.365597	1.09e-09	37	9	35906148	9	35896148	R			NA	NA	HRCT1	NM_001039792	TSS200					NA				NA
cg16353628	-0.0344298	0.00663417	3.94e-07	70	522	-0.0317462	0.015212	0.037253	-0.0225999	0.00330514	9.88e-12	145	-0.0265506	0.00373046	-7.11725	1.1e-12	0.0893879	2.19632	0.333483	1.09e-09	37	2	85239916	2	85093427	F			NA	NA	KCMF1	NM_020122	Body					TRUE				NA
cg13845561	-0.0224588	0.00554787	6.61e-05	70	522	-0.0352642	0.0160523	0.0283562	-0.0204934	0.0025811	2.93e-15	145	-0.0212602	0.00299026	-7.10982	1.16e-12	0	0.38329	0.8256	1.15e-09	37	9	71631514	9	70821334	R			NA	NA				chr9:71628407-71628907	S_Shelf			TRUE				NA
cg00506299	0.0318155	0.00717805	1.32e-05	70	522	-0.0172341	0.0153817	0.262909	0.0278909	0.00344678	8.74e-16	145	0.0279417	0.00393181	7.10657	1.19e-12	0.44252	3.58757	0.166329	1.18e-09	37	3	16469127	3	16444131	R			NA	NA	RFTN1	NM_015150	Body					TRUE				TRUE
cg19804488	-0.0298044	0.00732847	6.13e-05	70	522	-0.0205917	0.0106375	0.0532952	-0.0212718	0.00264261	1.23e-15	145	-0.0228982	0.00322283	-7.10498	1.2e-12	0	1.10251	0.576225	1.19e-09	37	17	73760363	17	71271958	R			NA	NA	GALK1	NM_000154	Body	chr17:73760694-73761269	N_Shore			TRUE		17:73760361-73761666	Promoter_Associated	NA
cg09635866	-0.0426036	0.0102439	4.2e-05	70	522	-0.0163975	0.00857999	0.0563911	-0.0281529	0.00345812	5.88e-16	145	-0.0294729	0.00414879	-7.10399	1.21e-12	0.23256	2.60607	0.271706	1.19e-09	37	16	85519243	16	84076744	R			NA	NA				chr16:85519109-85519357	Island			NA	16:84076562-84076810			NA
cg03431738	-0.0192581	0.00641365	0.00290694	70	522	-0.0300403	0.0166823	0.0721714	-0.0256937	0.00289138	1.12e-18	145	-0.0239784	0.00337614	-7.10232	1.23e-12	0	0.774688	0.678858	1.2e-09	37	21	40031295	21	38953165	F	rs34638227		NA	NA	ERG;ERG	NM_001136154;NM_004449	5'UTR;5'UTR	chr21:40032243-40033665	N_Shore			NA				NA
cg12286415	0.0208693	0.00636176	0.00116169	70	522	-0.00138476	0.00767375	0.856848	0.023106	0.00253132	1.32e-19	145	0.0211962	0.00298603	7.09846	1.26e-12	0.445489	3.60678	0.164739	1.24e-09	37	13	30948122	13	29846122	F			NA	NA	LOC100188949	NR_024464	TSS200					NA		13:30947841-30948216	Unclassified_Cell_type_specific	NA
cg27229664	0.0229486	0.00621917	0.000267329	70	522	-0.0148993	0.0142979	0.297741	0.0216245	0.00249888	8.36e-18	145	0.0213173	0.00300427	7.09565	1.29e-12	0.208986	2.5284	0.282465	1.26e-09	37	16	85096666	16	83654167	R		rs28678628	NA	NA	KIAA0513	NM_014732	5'UTR					TRUE				NA
cg25645064	0.0162031	0.0107352	0.132289	70	522	0.0190544	0.00976772	0.051481	0.0451659	0.0044561	1e-23	145	0.0359947	0.00507634	7.09067	1.33e-12	0.703511	6.74561	0.0342933	1.3e-09	37	3	147096130	3	148578820	F			NA	NA								TRUE	3:148578734-148578848			NA
cg27544405	0.0246776	0.0070482	0.000535184	70	522	-0.000922786	0.0128701	0.942861	0.0257803	0.00295152	4.18e-18	145	0.0247581	0.00349252	7.0889	1.35e-12	0	1.58383	0.452977	1.32e-09	37	1	14108975	1	13981562	R		rs61747666	NA	NA	PRDM2;PRDM2;PRDM2;PRDM2	NM_001007257;NM_012231;NM_015866;NM_001135610	Body;Body;Body;Body					NA	1:13981417-13981563			NA
cg20114394	-0.0230499	0.0059563	0.000134284	70	522	-0.0377235	0.0170955	0.0276602	-0.0220985	0.00274196	1.13e-15	145	-0.0225782	0.00318643	-7.08575	1.38e-12	0	0.322062	0.851266	1.34e-09	37	3	120170441	3	121653131	R			NA	TRUE	FSTL1	NM_007085	TSS1500	chr3:120169202-120170519	Island			NA	3:121651810-121653132			TRUE
cg22851880	-0.0504247	0.0105811	2.97e-06	70	522	-0.0338161	0.0111163	0.00243668	-0.0289932	0.00400578	5.89e-13	145	-0.0336455	0.00474839	-7.08565	1.38e-12	0.377808	3.21444	0.200444	1.34e-09	37	1	36038701	1	35811288	R			NA	NA	TFAP2E	NM_178548	TSS1500	chr1:36038927-36040051	N_Shore			NA	1:35811251-35813151	1:36038329-36039236	Unclassified_Cell_type_specific	NA
cg07535740	-0.0202961	0.00414542	1.62e-06	70	522	-0.00684897	0.00381469	0.0730128	-0.012558	0.00168231	1.11e-13	145	-0.0136799	0.00193261	-7.07847	1.46e-12	0.50041	4.00328	0.135113	1.41e-09	37	19	5915494	19	5866494	F			NA	NA	CAPS;CAPS	NM_080590;NM_004058	3'UTR;3'UTR	chr19:5915007-5915301	S_Shore			NA				NA
cg25582401	-0.0218752	0.00554016	9.86e-05	70	522	-0.0292372	0.0169221	0.0844686	-0.0203698	0.002535	1.37e-15	145	-0.0209009	0.00295352	-7.07659	1.48e-12	0	0.146429	0.929401	1.43e-09	37	12	58133411	12	56419678	F			NA	NA	AGAP2;AGAP2	NM_001122772;NM_014770	TSS1500;Body	chr12:58130870-58132047	S_Shore		CDMR	NA		12:58133287-58133710	Unclassified_Cell_type_specific	NA
cg07583137	-0.0403858	0.00934939	2.14e-05	70	522	-0.024338	0.015916	0.126674	-0.0350542	0.00453898	1.58e-14	145	-0.03623	0.00512135	-7.07431	1.5e-12	0	0.445718	0.800228	1.45e-09	37	8	82644012	8	82806567	R			NA	NA	CHMP4C	NM_152284	TSS1500	chr8:82644603-82644849	N_Shore			NA				NA
cg01264729	-0.0327674	0.00742659	1.44e-05	70	522	-0.0383449	0.0144334	0.00806903	-0.0236659	0.00315116	7.94e-14	145	-0.0263242	0.00372148	-7.07359	1.51e-12	0	1.38692	0.499843	1.45e-09	37	16	14622974	16	14530475	R			NA	NA	PARN;PARN	NM_001134477;NM_002582	Body;Body					TRUE		16:14622697-14623846	Unclassified	TRUE
cg12940993	0.0253396	0.00614401	4.85e-05	70	522	-0.00739139	0.0116692	0.526672	0.022621	0.00273156	1.88e-16	145	0.0224975	0.00318112	7.07221	1.52e-12	0.265242	2.72198	0.256406	1.46e-09	37	14	21271148	14	20340988	F	rs78426213		NA	NA	RNASE1;RNASE1;RNASE1;RNASE1	NM_198235;NM_198234;NM_198232;NM_002933	TSS200;TSS200;TSS1500;TSS200					NA				NA
cg26078407	0.0225892	0.0052876	2.62e-05	70	522	0.0164936	0.00775649	0.0338135	0.0206189	0.00269982	3.05e-14	145	0.0210097	0.00297108	7.0714	1.53e-12	0	0.229637	0.891528	1.47e-09	37	2	240225062	2	239889999	R			NA	NA	HDAC4	NM_006037	Body					NA	2:239889996-239890149			NA
cg00443981	-0.0257838	0.0123423	0.0375657	70	522	-0.018313	0.0074646	0.0143947	-0.0385257	0.00408746	8.82e-21	145	-0.0335277	0.00474202	-7.07034	1.55e-12	0.274516	2.75678	0.251984	1.48e-09	37	17	58499679	17	55854461	F			NA	NA	C17orf64	NM_181707	TSS200	chr17:58498711-58499332	S_Shore			TRUE				NA
cg21479903	-0.0336578	0.00726385	5.41e-06	70	522	-0.0147344	0.00561955	0.00892959	-0.0248578	0.00335199	1.6e-13	145	-0.0254312	0.0035986	-7.06699	1.58e-12	0.254398	2.6824	0.261532	1.51e-09	37	19	1236736	19	1187736	F			NA	NA	C19orf26	NM_152769	5'UTR	chr19:1236946-1238311	N_Shore			NA	19:1187459-1189614	19:1236585-1236812	Unclassified_Cell_type_specific	NA
cg08190844	-0.0434682	0.00921424	3.7e-06	70	522	-0.0463368	0.0161559	0.00425212	-0.0275037	0.00380425	6.25e-13	145	-0.0318962	0.00451361	-7.06666	1.59e-12	0.223029	2.5741	0.276084	1.51e-09	37	16	2526203	16	2466204	R			NA	NA	TBC1D24	NM_020705	5'UTR	chr16:2521086-2525929	S_Shore			NA	16:2463707-2466301			NA
cg27059698	-0.0381988	0.00925288	4.77e-05	70	522	-0.0422247	0.0185444	0.0230864	-0.0266739	0.00337885	4.18e-15	145	-0.0292825	0.00414415	-7.06599	1.59e-12	0	1.42387	0.490695	1.52e-09	37	17	17625521	17	17566246	R			NA	NA	RAI1	NM_030665	5'UTR	chr17:17625605-17628500	N_Shore		RDMR	TRUE				NA
cg10917602	-0.0452799	0.0108108	3.72e-05	70	522	-0.0524171	0.0146569	0.00037223	-0.0336805	0.00452331	1.28e-13	145	-0.0373954	0.00529345	-7.06446	1.61e-12	0	1.28317	0.526459	1.53e-09	37	16	30996630	16	30904131	R			NA	TRUE	HSD3B7;HSD3B7;HSD3B7	NM_025193;NM_001142778;NM_001142777	5'UTR;5'UTR;5'UTR					NA		16:30995842-30996942	Gene_Associated	NA
cg19474833	-0.0205508	0.00614781	0.000937189	70	522	-0.040919	0.0170355	0.0165631	-0.0255377	0.00300976	3.48e-17	145	-0.0242243	0.0034292	-7.06412	1.62e-12	0	0.822815	0.662717	1.53e-09	37	17	46622899	17	43977898	F			NA	NA	HOXB2	NM_002145	TSS1500	chr17:46620367-46621373	S_Shore		RDMR	NA				NA
cg09471887	0.0144984	0.00361627	7.74e-05	70	522	-0.0201192	0.0165772	0.225278	0.0168032	0.00203689	2.44e-16	145	0.0156814	0.0022201	7.06338	1.62e-12	0.0227742	2.04661	0.359405	1.54e-09	37	6	90660913	6	90717634	F	rs61754114		NA	NA	BACH2;BACH2	NM_021813;NM_001170794	Body;Body					NA	6:90717583-90717774			NA
cg06931612	-0.0154923	0.0047443	0.00122254	70	522	-0.0227042	0.00600582	0.000169798	-0.0177146	0.00218063	6.77e-16	145	-0.0174351	0.00246849	-7.06305	1.63e-12	0	0.470336	0.790438	1.54e-09	37	1	856914	1	846777	F			NA	NA				chr1:854765-854973	S_Shore			NA	1:846386-846879	1:856041-856983	Unclassified	NA
cg05914150	0.0100055	0.00633984	0.115599	70	522	-0.0105058	0.0137849	0.446239	0.0315128	0.00298773	1.6e-25	145	0.0242236	0.00342994	7.06241	1.64e-12	0.810293	10.5426	0.00513706	1.54e-09	37	5	67522332	5	67558088	R			NA	NA	PIK3R1	NM_181523	TSS200					NA				NA
cg27508071	-0.0302403	0.00790373	0.000159159	70	522	-0.0284966	0.0141604	0.0445548	-0.024757	0.003055	7.94e-16	145	-0.0260483	0.00368871	-7.06162	1.65e-12	0	0.385404	0.824728	1.55e-09	37	7	6629350	7	6595875	F			NA	TRUE	C7orf26	NM_024067	TSS1500	chr7:6629328-6630235	Island			NA		7:6629095-6630511	Promoter_Associated	NA
cg04837616	0.0117956	0.00470144	0.0126493	70	522	-0.0194837	0.0101625	0.0556116	0.0240423	0.00239518	2.62e-23	145	0.018911	0.00267872	7.0597	1.67e-12	0.802484	10.1258	0.00632727	1.56e-09	37	17	75880542	17	73392137	F			NA	NA	FLJ45079	NR_028337	TSS1500	chr17:75883803-75884328	N_Shelf			NA				NA
cg07529654	-0.050005	0.0101479	1.39e-06	70	522	-0.0313168	0.0122414	0.0107262	-0.02904	0.00407626	1.33e-12	145	-0.0338558	0.00479575	-7.05954	1.67e-12	0.388934	3.27297	0.194663	1.56e-09	37	18	3447016	18	3437016	R			NA	NA	TGIF1;TGIF1	NM_174886;NM_173207	5'UTR;TSS1500	chr18:3448006-3452360	N_Shore			NA				NA
cg12516875	-0.0364975	0.0087499	4e-05	70	522	-0.0445106	0.016645	0.00766557	-0.0278434	0.00361764	1.94e-14	145	-0.0303588	0.00430025	-7.05976	1.67e-12	0	1.01922	0.600729	1.56e-09	37	22	46463543	22	44842207	R			NA	NA				chr22:46465976-46468528	N_Shelf		RDMR	NA				NA
cg24844046	-0.0298201	0.00821911	0.000336683	70	522	-0.0341036	0.0177934	0.0556847	-0.0281989	0.00341928	2.49e-16	145	-0.0287144	0.00406968	-7.0557	1.72e-12	0	0.0649437	0.96805	1.6e-09	37	6	3053496	6	2998495	R		rs11968100	NA	NA								NA	6:2998495-2998558	6:3053446-3054329	Promoter_Associated	NA
cg04231085	0.023658	0.00699886	0.000822389	70	522	-0.00178033	0.00566767	0.753522	0.0256553	0.00272352	9.27e-21	145	0.0220644	0.00312738	7.05522	1.72e-12	0.740842	7.71731	0.0210964	1.6e-09	37	16	85561302	16	84118803	R			NA	NA								NA	16:84118166-84118847			NA
cg04553690	0.0083113	0.00776644	0.28543	70	522	0.00317254	0.00759874	0.676433	0.032046	0.00300007	4.02e-26	145	0.0248139	0.00351731	7.05479	1.73e-12	0.811836	10.629	0.00491964	1.6e-09	37	5	140777501	5	140757685	F			NA	NA	PCDHGA4;PCDHGA6;PCDHGA1;PCDHGA8;PCDHGB5;PCDHGA5;PCDHGB1;PCDHGB4;PCDHGA3;PCDHGA2;PCDHGB5;PCDHGA7;PCDHGB2;PCDHGB3	NM_018917;NM_018919;NM_018912;NM_032088;NM_018925;NM_018918;NM_018922;NM_003736;NM_018916;NM_018915;NM_032099;NM_018920;NM_018923;NM_018924	Body;Body;Body;Body;TSS200;Body;Body;Body;Body;Body;TSS200;Body;Body;Body	chr5:140777442-140777938	Island			NA	5:140757657-140758167	5:140777095-140777611	NonGene_Associated_Cell_type_specific	TRUE
cg18384588	-0.0239648	0.0059197	6.61e-05	70	522	-0.0456957	0.0192216	0.0177042	-0.0211839	0.002699	5.98e-15	145	-0.0222229	0.00315001	-7.05485	1.73e-12	0	0.733302	0.693051	1.6e-09	37	22	46463747	22	44842411	F			NA	NA				chr22:46465976-46468528	N_Shelf		RDMR	NA				NA
cg05967487	-0.028464	0.00611991	5e-06	70	522	-0.030067	0.0154478	0.0520056	-0.0209432	0.00286279	3.35e-13	145	-0.023295	0.00330418	-7.05016	1.79e-12	0	1.13689	0.566405	1.65e-09	37	11	65353416	11	65109992	R			NA	NA	EHBP1L1	NM_001099409	Body	chr11:65352231-65353134	S_Shore			TRUE				TRUE
cg07648709	-0.0211043	0.00468148	9.47e-06	70	522	-0.0266298	0.0178927	0.137115	-0.0158125	0.00209491	5.98e-14	145	-0.0173539	0.00246167	-7.04965	1.79e-12	0	1.02533	0.598898	1.66e-09	37	11	73043675	11	72721323	R			NA	NA	ARHGEF17	NM_014786	Body					TRUE				NA
cg26444097	0.0173336	0.00653942	0.00847088	70	522	-0.0114761	0.00671561	0.0879141	0.026282	0.00260301	1.47e-23	145	0.021401	0.00303707	7.04659	1.83e-12	0.824088	11.3693	0.0033977	1.69e-09	37	4	2432313	4	2402111	R			NA	NA				chr4:2431798-2432328	Island			NA	4:2401607-2402112			NA
cg04088945	0.0171099	0.0062566	0.00662405	70	522	-0.0147682	0.0113449	0.193425	0.0287008	0.00296901	9.25e-22	145	0.0238341	0.0033833	7.04463	1.86e-12	0.713181	6.97303	0.0306074	1.71e-09	37	7	157090146	7	156782907	R			NA	NA				chr7:157092597-157093535	N_Shelf			NA	7:156782737-156782974	7:157089930-157090213	Unclassified_Cell_type_specific	NA
cg09684846	-0.0872745	0.0163644	1.93e-07	70	522	-0.0230131	0.0122726	0.0611819	-0.0488991	0.00681906	9.54e-13	145	-0.0533535	0.00757512	-7.04326	1.88e-12	0.708182	6.85359	0.0324909	1.72e-09	37	16	10912718	16	10820219	R			NA	NA	FAM18A	NM_001079512	TSS200	chr16:10912159-10912719	Island			NA	16:10819716-10820260			NA
cg16370767	0.0136256	0.00429157	0.00165809	70	522	-0.00828586	0.00822149	0.31388	0.0169919	0.00186941	1.86e-19	145	0.015429	0.00219063	7.04318	1.88e-12	0.462159	3.71857	0.155784	1.72e-09	37	5	180657761	5	180590367	F			NA	NA	TRIM41;TRIM41	NM_201627;NM_033549	Body;Body	chr5:180661182-180661555	N_Shelf			NA				NA
cg12423658	0.0250316	0.00700793	0.000414141	70	522	-0.0042929	0.00988854	0.664327	0.02181	0.00249536	3.98e-18	145	0.0214716	0.00304889	7.04242	1.89e-12	0.30112	2.86172	0.239103	1.73e-09	37	13	111318555	13	110116556	R			NA	NA	CARS2	NM_024537	Body					NA	13:110116491-110116642			NA
cg11064966	-0.0330267	0.00707137	4.58e-06	70	522	-0.0346769	0.0106373	0.00116776	-0.0217828	0.00308391	2.05e-12	145	-0.0252274	0.00358245	-7.04196	1.9e-12	0.0762937	2.16519	0.338715	1.73e-09	37	5	32506514	5	32542271	R			NA	NA								TRUE				NA
cg08703857	0.0283499	0.00738165	0.000150456	70	522	0.00409754	0.00688091	0.551704	0.0283196	0.0032695	7.8e-18	145	0.0257187	0.0036527	7.04101	1.91e-12	0.52699	4.22824	0.12074	1.74e-09	37	7	2653651	7	2620177	F			NA	NA	IQCE;IQCE	NM_152558;NM_001100390	3'UTR;3'UTR				RDMR	TRUE	7:2620167-2620260			TRUE
cg14522298	0.0296164	0.00694501	2.71e-05	70	522	0.0068126	0.00789318	0.388375	0.023874	0.0029678	1.28e-15	145	0.024042	0.00341473	7.04067	1.91e-12	0.189184	2.46665	0.291322	1.74e-09	37	7	73645783	7	73283719	R			NA	NA								NA	7:73283636-73283867	7:73645708-73645878	Gene_Associated_Cell_type_specific	NA
cg03508063	-0.0290709	0.00726646	8e-05	70	522	-0.0356612	0.00937863	0.000155667	-0.0195554	0.0025607	3.06e-14	145	-0.0219988	0.00312512	-7.03935	1.93e-12	0.103318	2.23045	0.327842	1.75e-09	37	17	7124385	17	7065109	R			NA	NA	DLG4;ACADVL;ACADVL	NM_001365;NM_000018;NM_001033859	TSS1500;Body;Body	chr17:7123038-7123718	S_Shore			NA		17:7123916-7125265	Promoter_Associated	NA
cg02078558	-0.0541827	0.00998508	1.21e-07	70	522	-0.0497856	0.0168243	0.00318787	-0.0299279	0.00469362	2.12e-10	145	-0.0376608	0.00535085	-7.03828	1.95e-12	0.539637	4.3444	0.113927	1.76e-09	37	2	179058157	2	178766403	F			NA	NA	OSBPL6	NM_032523	TSS1500	chr2:179058611-179060144	N_Shore			NA		2:179057923-179058193	Unclassified_Cell_type_specific	NA
cg07812957	0.015811	0.00573275	0.00618083	70	522	-0.0107825	0.0102431	0.292855	0.0202665	0.00217152	2.06e-20	145	0.0185407	0.00263454	7.03753	1.96e-12	0.457408	3.68601	0.158341	1.77e-09	37	19	16466298	19	16327298	F			NA	NA				chr19:16466399-16466637	N_Shore			NA		19:16465981-16466327	Unclassified_Cell_type_specific	NA
cg18599081	0.0203441	0.00710658	0.00450325	70	522	-0.0126209	0.011243	0.262007	0.0253867	0.00272136	2.14e-20	145	0.0230743	0.00328147	7.03171	2.04e-12	0.542746	4.37393	0.112257	1.84e-09	37	3	46448084	3	46423088	R			NA	NA	CCRL2;CCRL2	NM_001130910;NM_003965	TSS1500;TSS1500					NA				NA
cg00815325	-0.0211909	0.00622513	0.000756392	70	522	-0.0159128	0.0101048	0.115756	-0.0201489	0.00238699	5.02e-17	145	-0.0202404	0.00287969	-7.02868	2.09e-12	0	0.0941684	0.954007	1.87e-09	37	19	5691899	19	5642899	R			NA	NA	LONP1	NM_004793	3'UTR	chr19:5690127-5692213	Island			TRUE	19:5642899-5643200			NA
cg09865593	0.0246132	0.00741494	0.00101612	70	522	0.000374256	0.0127179	0.976532	0.0293348	0.00332314	1.87e-18	145	0.0270497	0.00384834	7.02893	2.08e-12	0.0169057	2.03439	0.361607	1.87e-09	37	7	645796	7	612322	R			NA	NA	PRKAR1B;PRKAR1B;PRKAR1B;PRKAR1B;PRKAR1B;PRKAR1B	NM_001164759;NM_001164762;NM_001164758;NM_001164760;NM_001164761;NM_002735	Body;Body;Body;Body;Body;Body	chr7:644181-644461	S_Shore			NA	7:612246-612323			NA
cg17781958	0.0361964	0.00988942	0.000298955	70	522	-0.00737281	0.0141069	0.60139	0.0322302	0.00371518	6.95e-18	145	0.0315165	0.00448438	7.02806	2.09e-12	0.364503	3.14714	0.207303	1.88e-09	37	17	79428404	17	77042999	F			NA	NA	BAHCC1	NM_001080519	Body	chr17:79427930-79429135	Island			NA	17:77042526-77043730			NA
cg01486610	-0.0350636	0.0104544	0.000901474	70	522	-0.033643	0.0155876	0.0312384	-0.0389742	0.0046485	8.06e-17	145	-0.0377025	0.0053661	-7.02605	2.12e-12	0	0.128459	0.93779	1.9e-09	37	8	42749175	8	42868332	F	rs35576125		NA	NA	RNF170;RNF170;RNF170;RNF170;RNF170;RNF170	NM_001160223;NR_027668;NM_001160224;NM_030954;NM_001160225;NR_027669	5'UTR;Body;5'UTR;5'UTR;5'UTR;Body	chr8:42751212-42753132	N_Shelf		RDMR	NA				NA
cg11703745	-0.0351477	0.00730545	2.41e-06	70	522	-0.0394641	0.0130009	0.00248959	-0.0215577	0.00306029	2.35e-12	145	-0.0254213	0.0036182	-7.02594	2.13e-12	0.34324	3.04525	0.218138	1.9e-09	37	1	205199293	1	203465916	F			NA	NA	TMCC2	NM_014858	Body	chr1:205197632-205197959	S_Shore			NA		1:205198513-205199437	Unclassified_Cell_type_specific	NA
cg26775538	0.0293945	0.00872749	0.000858317	70	522	0.0150693	0.00796732	0.0589802	0.029504	0.00345925	2.4e-17	145	0.0280906	0.00400008	7.02252	2.18e-12	0	1.12961	0.568472	1.94e-09	37	19	815090	19	766090	R		rs351988	NA	NA	LPPR3	NM_024888	Body	chr19:814444-815238	Island	high-CpG:766088-766093		NA	19:765478-766738	19:814156-815760	Gene_Associated	NA
cg12400041	-0.028053	0.00520464	1.45e-07	70	522	-0.0276051	0.017611	0.117448	-0.0162304	0.00243637	3.26e-11	145	-0.0198187	0.00282237	-7.022	2.19e-12	0.459887	3.70293	0.157007	1.95e-09	37	6	56709328	6	56817287	F	rs28741060		NA	TRUE	DST;DST;DST;DST	NM_001144770;NM_001144771;NM_183380;NM_001144769	Body;Body;TSS1500;Body	chr6:56708059-56709166	S_Shore			NA				NA
cg26134665	-0.032785	0.00760204	2.21e-05	70	522	-0.0339266	0.0110443	0.0022087	-0.0212105	0.00282627	8.27e-14	145	-0.024023	0.00342239	-7.01936	2.23e-12	0.0695151	2.14942	0.341397	1.98e-09	37	16	31021544	16	30929045	R			NA	TRUE	STX1B	NM_052874	Body					NA		16:31021108-31022608	Unclassified_Cell_type_specific	NA
cg12554573	-0.0265982	0.0073513	0.000349349	70	522	-0.022356	0.0126142	0.0767766	-0.0235031	0.00285637	2.9e-16	145	-0.0241484	0.00344042	-7.01904	2.23e-12	0	0.145243	0.929953	1.98e-09	37	3	51976667	3	51951707	R			NA	TRUE	PARP3;RRP9;PARP3;PARP3;PARP3	NM_001003931;NM_004704;NM_001003931;NM_005485;NM_005485	5'UTR;TSS1500;1stExon;1stExon;5'UTR	chr3:51975612-51976505	S_Shore			TRUE		3:51975761-51976676	Promoter_Associated	NA
cg01329756	0.0141699	0.00507164	0.00555027	70	522	-0.0058021	0.00819246	0.479039	0.0181306	0.00195429	3.42e-20	145	0.0165217	0.00235446	7.01717	2.26e-12	0.412459	3.40402	0.182317	2e-09	37	17	80346912	17	77940201	R			NA	NA				chr17:80346597-80347050	Island			NA	17:77939765-77940364			NA
cg16746355	-0.0395419	0.00852145	5.25e-06	70	522	-0.0489934	0.0135214	0.000311564	-0.0224413	0.00311313	7.28e-13	145	-0.0266352	0.00379635	-7.01599	2.28e-12	0.532741	4.28028	0.117638	2.02e-09	37	14	65228827	14	64298580	F			NA	NA	SPTB	NM_001024858	Body					TRUE		14:65228656-65229198	Unclassified	TRUE
cg17034109	-0.0330505	0.00675763	1.66e-06	70	522	-0.0279378	0.0100075	0.00538463	-0.0178194	0.00249302	1.13e-12	145	-0.021228	0.00302647	-7.01414	2.31e-12	0.524067	4.20227	0.122317	2.04e-09	37	1	110036417	1	109837940	R			NA	TRUE	CYB561D1;CYB561D1;CYB561D1;CYB561D1;CYB561D1	NM_001134403;NM_182580;NM_001134402;NM_001134400;NM_001134404	TSS1500;TSS1500;TSS1500;TSS1500;TSS1500	chr1:110036545-110036943	N_Shore			NA		1:110036352-110037147	Promoter_Associated	NA
cg00581154	-0.0270111	0.00801562	0.000853044	70	522	-0.022314	0.006467	0.000592865	-0.0256801	0.00320234	1.56e-15	145	-0.0255467	0.00364458	-7.00951	2.39e-12	0	0.129758	0.937181	2.1e-09	37	1	3123695	1	3113555	R			NA	NA	PRDM16;PRDM16	NM_022114;NM_199454	Body;Body					NA	1:3113154-3113614			NA
cg05165553	0.019574	0.0064964	0.00281225	70	522	-0.00418899	0.00788348	0.595334	0.0281722	0.00298207	7.21e-21	145	0.0236051	0.00336764	7.00937	2.39e-12	0.685119	6.35161	0.0417605	2.1e-09	37	18	77171010	18	75271998	F			NA	NA	NFATC1;NFATC1;NFATC1;NFATC1;NFATC1	NM_006162;NM_172388;NM_172389;NM_172387;NM_172390	Body;5'UTR;Body;Body;Body	chr18:77170427-77171445	Island	high-CpG:75271921-75272020		NA	18:75271015-75273504			NA
cg17306339	-0.0326392	0.00933915	0.000547623	70	522	-0.0440431	0.0149788	0.00338517	-0.0274232	0.00337437	6.59e-16	145	-0.0289236	0.00412654	-7.00916	2.4e-12	0	0.65018	0.722462	2.1e-09	37	12	124198578	12	122764531	F			NA	NA	ATP6V0A2	NM_012463	Body	chr12:124196646-124197507	S_Shore		CDMR	NA		12:124198146-124199092	Promoter_Associated	NA
cg12814335	-0.0253907	0.00871444	0.00384758	70	522	-0.0354086	0.0159076	0.0263358	-0.0290184	0.00334872	7.55e-18	145	-0.0283928	0.00405101	-7.00882	2.4e-12	0	0.211108	0.899826	2.1e-09	37	17	1466713	17	1413463	F			NA	NA	PITPNA	NM_006224	TSS1500	chr17:1465159-1466312	S_Shore			NA				NA
cg10316899	-0.0303651	0.00807926	0.000206367	70	522	-0.0291786	0.0158479	0.0660156	-0.0296612	0.00368034	1.13e-15	145	-0.0298435	0.00425866	-7.00772	2.42e-12	0	0.00611279	0.996948	2.12e-09	37	1	39658128	1	39430715	R			NA	NA	MACF1	NM_012090	Body					TRUE		1:39657089-39658953	Unclassified	TRUE
cg07393369	0.0384954	0.00776477	1.21e-06	70	522	-0.00414338	0.0141509	0.769761	0.0239114	0.00320032	1.06e-13	145	0.0266356	0.00380304	7.00376	2.49e-12	0.557186	4.51657	0.10453	2.17e-09	37	7	550640	7	517166	R			NA	NA	PDGFA;PDGFA	NM_002607;NM_033023	Body;Body	chr7:550450-550681	Island			NA	7:517020-517170			NA
cg22455720	-0.041595	0.00887423	4.25e-06	70	522	-0.0311032	0.0155048	0.0452329	-0.0270075	0.0037069	4.16e-13	145	-0.0306922	0.00438369	-7.00145	2.53e-12	0.0109927	2.02223	0.363813	2.21e-09	37	17	80725109	17	78318398	R			NA	NA	TBCD	NM_005993	Body					NA	17:78318350-78318408	17:80724064-80725340	Gene_Associated	TRUE
cg20897136	-0.026015	0.00833537	0.00198196	70	522	-0.0150562	0.00756419	0.0469246	-0.0256115	0.00297657	1.27e-17	145	-0.0247991	0.00354397	-6.99754	2.61e-12	0	0.693881	0.706847	2.26e-09	37	10	74034667	10	73704673	R			NA	NA	DDIT4	NM_019058	Body	chr10:74033167-74034698	Island			NA	10:73703174-73704704	10:74034192-74035368	Promoter_Associated	NA
cg18333339	-0.0346455	0.00744428	4.94e-06	70	522	-0.033562	0.0112663	0.00299113	-0.021917	0.00308061	1.43e-12	145	-0.0254135	0.00363419	-6.99291	2.69e-12	0.168787	2.40612	0.300274	2.34e-09	37	3	112885856	3	114368546	R			NA	NA								TRUE				NA
cg07078732	0.022479	0.00542862	4.53e-05	70	522	-0.00713974	0.0101932	0.483882	0.01909	0.00234162	5.37e-16	145	0.0192301	0.00275017	6.99233	2.7e-12	0.314468	2.91744	0.232533	2.34e-09	37	2	30505165	2	30358669	R			NA	NA								TRUE		2:30505091-30505243	Unclassified_Cell_type_specific	NA
cg07146073	-0.0240567	0.0068786	0.000542827	70	522	-0.018731	0.0068096	0.00609906	-0.0233388	0.00288554	9e-16	145	-0.0230901	0.00330273	-6.99122	2.73e-12	0	0.180184	0.913847	2.35e-09	37	17	29852668	17	26876788	R			NA	NA	RAB11FIP4	NM_032932	Body					TRUE		17:29852144-29852757	Unclassified_Cell_type_specific	NA
cg17576375	0.0197926	0.00620688	0.00158325	70	522	-0.0112578	0.0128339	0.38068	0.0239577	0.00268234	7.53e-19	145	0.0220666	0.00315638	6.9911	2.73e-12	0.326251	2.96847	0.226676	2.35e-09	37	2	105924659	2	105291091	R			NA	NA	TGFBRAP1;TGFBRAP1	NM_001142621;NM_004257	Body;Body					NA	2:105290481-105291121			NA
cg11980897	-0.0287904	0.00666625	2.15e-05	70	522	-0.0306048	0.011164	0.00627256	-0.0179951	0.00237536	4.85e-14	145	-0.0203915	0.00291725	-6.98997	2.75e-12	0.178699	2.43516	0.295945	2.37e-09	37	1	32237457	1	32010044	F			NA	NA				chr1:32237827-32238661	N_Shore			TRUE		1:32236958-32238593	Promoter_Associated_Cell_type_specific	NA
cg04671742	-0.0254674	0.00944695	0.00742714	70	522	-0.0447547	0.0134906	0.000954795	-0.0293189	0.00342525	1.86e-17	145	-0.0291321	0.00416962	-6.98676	2.81e-12	0	0.664478	0.717316	2.42e-09	37	12	6881997	12	6752258	F			NA	NA	LAG3;LAG3	NM_002286;NM_002286	1stExon;5'UTR	chr12:6882855-6883184	N_Shore			TRUE		12:6881253-6882742	Unclassified	TRUE
cg01481251	-0.0290483	0.00761997	0.000167963	70	522	-0.0541515	0.0178415	0.00249239	-0.0314026	0.00403176	9.52e-15	145	-0.0311396	0.00445724	-6.9863	2.82e-12	0	0.713226	0.700043	2.42e-09	37	11	32912719	11	32869295	R			NA	NA				chr11:32913989-32915514	N_Shore		RDMR	NA		11:32912572-32912770	Unclassified_Cell_type_specific	NA
cg10239163	0.0296103	0.00754015	0.000107293	70	522	-0.00386636	0.0126087	0.759206	0.0284022	0.00342074	1.58e-16	145	0.0275267	0.00394291	6.98133	2.92e-12	0.193279	2.47917	0.289504	2.5e-09	37	2	25527366	2	25380870	F			NA	NA	DNMT3A;DNMT3A;DNMT3A	NM_022552;NM_175630;NM_175629	Body;Body;Body					TRUE	2:25380750-25380919			NA
cg11065015	-0.0199271	0.00408986	1.81e-06	70	522	-0.0427293	0.0166292	0.0103869	-0.0143515	0.00208134	6.65e-12	145	-0.0164108	0.00235108	-6.9801	2.95e-12	0.0926161	2.20414	0.332183	2.52e-09	37	20	327170	20	275170	R			NA	NA	NRSN2	NM_024958	TSS200	chr20:327376-328977	N_Shore			NA				NA
cg01724917	-0.0407014	0.00873811	4.85e-06	70	522	-0.0284533	0.0181616	0.117638	-0.0235521	0.00314177	8.8e-14	145	-0.026999	0.00386889	-6.97849	2.98e-12	0.351875	3.08582	0.213758	2.54e-09	37	16	17563028	16	17470529	F			NA	NA	XYLT1	NM_022166	Body				CDMR	TRUE				TRUE
cg02311364	-0.0273837	0.00677713	6.82e-05	70	522	-0.0395442	0.0121463	0.00118522	-0.0190027	0.0024811	2.58e-14	145	-0.0211723	0.00303408	-6.97815	2.99e-12	0.0525474	2.11092	0.348032	2.54e-09	37	3	13001256	3	12976256	R			NA	NA	IQSEC1;IQSEC1	NM_001134382;NM_014869	Body;Body					TRUE				NA
cg04856022	-0.0151155	0.00728237	0.0388007	70	522	-0.0209255	0.01071	0.0511142	-0.0244698	0.00264946	4.99e-20	145	-0.0225112	0.00322606	-6.97793	3e-12	0	1.32324	0.516016	2.54e-09	37	6	32122955	6	32230933	R			NA	NA	PPT2;PPT2	NM_005155;NM_138717	Body;Body	chr6:32121829-32122529	S_Shore		RDMR	NA		6:32120376-32123743	Promoter_Associated	NA
cg04942251	-0.0464619	0.0119681	0.000127976	70	522	-0.0228023	0.0109716	0.0380405	-0.0378852	0.00473552	1.82e-15	145	-0.0382456	0.00548098	-6.97788	3e-12	0	1.23142	0.540257	2.54e-09	37	11	63687247	11	63443823	F	rs78100947		NA	NA				chr11:63685489-63685968	S_Shore			NA	11:63443730-63443865			NA
cg05632420	-0.0298379	0.00898794	0.00101485	70	522	-0.0270311	0.012371	0.0292137	-0.0340757	0.00408665	1.18e-16	145	-0.0325508	0.00466576	-6.97651	3.03e-12	0	0.239402	0.887186	2.56e-09	37	7	130793732	7	130444272	R			NA	NA	MKLN1;FLJ43663	NM_001145354;NR_015431	TSS1500;TSS200	chr7:130794689-130795032	N_Shore			NA				NA
cg16358843	-0.0143805	0.00319797	9.95e-06	70	522	-0.0367053	0.0189876	0.0536206	-0.0140856	0.00193264	4.09e-13	145	-0.0143078	0.00205101	-6.97598	3.04e-12	0	0.53907	0.763735	2.57e-09	37	14	91765880	14	90835633	F			NA	NA	CCDC88C	NM_001080414	Body					NA	14:90835527-90835634			NA
cg22513955	0.0195989	0.00529741	0.000257739	70	522	-0.00903335	0.00996026	0.364747	0.0190649	0.00223792	2.62e-17	145	0.0184414	0.00264387	6.97515	3.06e-12	0.332357	2.99561	0.22362	2.58e-09	37	17	1665123	17	1611873	F			NA	NA	SERPINF1	NM_002615	TSS200					NA				NA
cg04427490	-0.0370669	0.00877654	3.22e-05	70	522	-0.0367796	0.0121924	0.00264794	-0.0242656	0.00323657	8.75e-14	145	-0.0273139	0.00392015	-6.96755	3.22e-12	0	1.92537	0.381866	2.72e-09	37	19	708469	19	659469	F			NA	NA	PALM;PALM	NM_001040134;NM_002579	TSS1500;TSS1500	chr19:708530-708742	N_Shore			NA				TRUE
cg19514721	-0.045483	0.00743567	3.05e-09	70	522	-0.0393902	0.0138713	0.00464516	-0.0182192	0.00304152	2.37e-09	145	-0.0252472	0.00362389	-6.96689	3.24e-12	0.810842	10.5732	0.00505904	2.73e-09	37	5	141813298	5	141793482	F	rs75946773		NA	NA								TRUE				NA
cg26955383	0.0243474	0.00656557	0.000249478	70	522	0.010613	0.00729881	0.146368	0.0268485	0.00324055	1.82e-16	145	0.0246612	0.00354065	6.96515	3.28e-12	0	1.65422	0.437312	2.75e-09	37	10	105218660	10	105208650	R			NA	NA	CALHM1	NM_001001412	TSS200	chr10:105217966-105218287	S_Shore			TRUE				TRUE
cg06779856	0.0191163	0.0094411	0.0437956	70	522	0.00925345	0.0114126	0.417748	0.0328299	0.00344923	3.73e-21	145	0.0289683	0.00416111	6.96167	3.36e-12	0.305418	2.87943	0.236995	2.82e-09	37	11	33209645	11	33166221	R			NA	NA								TRUE				NA
cg00399027	0.025416	0.00732352	0.000597715	70	522	-0.00694567	0.0113429	0.540512	0.0238834	0.00275141	6.65e-18	145	0.0231846	0.0033308	6.96067	3.39e-12	0.29143	2.82259	0.243828	2.83e-09	37	16	85676861	16	84234362	R			NA	NA	KIAA0182;KIAA0182	NM_001134473;NM_014615	5'UTR;Body	chr16:85674843-85675192	S_Shore			NA	16:84233793-84234460			NA
cg03519967	-0.0384366	0.00836984	6.52e-06	70	522	-0.0374062	0.0150878	0.0133981	-0.0230566	0.00314626	3.05e-13	145	-0.0266208	0.00382483	-6.96	3.4e-12	0.299204	2.8539	0.24004	2.84e-09	37	1	26010346	1	25882933	F			NA	NA	MAN1C1	NM_020379	Body					TRUE				NA
cg06323479	0.0124837	0.00399716	0.00196822	70	522	-0.0025966	0.00399816	0.51626	0.0170192	0.00179366	4.91e-21	145	0.0139804	0.00200914	6.95841	3.44e-12	0.756041	8.19809	0.0165885	2.87e-09	37	6	167507729	6	167427719	F			NA	NA				chr6:167507434-167507730	Island			NA	6:167427047-167427873	6:167507626-167508149	Unclassified	NA
cg09163720	0.0199889	0.0056207	0.000438418	70	522	-0.0135879	0.011881	0.253149	0.028104	0.00318289	1.83e-18	145	0.0237829	0.00341866	6.95679	3.48e-12	0.614817	5.19234	0.0745585	2.9e-09	37	10	134400506	10	134250496	R			NA	NA	INPP5A	NM_005539	Body					NA	10:134250320-134250497			NA
cg08508761	-0.0172752	0.0045628	0.000185645	70	522	-0.0466149	0.0178403	0.00916837	-0.0163966	0.00207161	3.56e-15	145	-0.016858	0.00242461	-6.95288	3.58e-12	0	1.0972	0.577758	2.97e-09	37	13	28930547	13	27828547	F		rs60791534	NA	NA	FLT1	NM_002019	Body					TRUE				NA
cg14852276	0.0273655	0.00624997	1.66e-05	70	522	-0.0127151	0.014612	0.384495	0.0216992	0.00277368	7.29e-15	145	0.0225795	0.00324757	6.95274	3.58e-12	0.302686	2.86815	0.238336	2.97e-09	37	3	197684729	3	199169126	F			NA	NA	IQCG	NM_032263	5'UTR	chr3:197686919-197687334	N_Shelf			NA				NA
cg04335343	-0.0308705	0.00888395	0.000588368	70	522	-0.0251372	0.0160229	0.117136	-0.0271908	0.00328897	2.11e-16	145	-0.0278922	0.00401246	-6.9514	3.62e-12	0	0.14728	0.929006	2.99e-09	37	6	29597113	6	29705092	F			NA	NA	GABBR1;GABBR1;GABBR1	NM_021903;NM_021904;NM_001470	TSS1500;Body;Body	chr6:29595298-29595795	S_Shore			NA				NA
cg15105996	-0.0158613	0.00614399	0.0103201	70	522	-0.00147367	0.00433978	0.734278	-0.0167225	0.00177934	1.13e-20	145	-0.0151453	0.00217895	-6.95071	3.63e-12	0.525343	4.21357	0.121629	3e-09	37	1	855445	1	845308	F			NA	NA	FLJ39609	NR_026874	TSS1500	chr1:854765-854973	S_Shore			NA	1:845267-845605	1:855232-855686	Unclassified	NA
cg16942327	-0.0193634	0.00479487	6.88e-05	70	522	-0.0420045	0.0172938	0.0153935	-0.018578	0.00242507	2.55e-14	145	-0.01906	0.00274226	-6.95047	3.64e-12	0	0.697141	0.705696	3e-09	37	3	193967745	3	195450439	F	rs71975987		NA	NA								TRUE				NA
cg26701785	-0.0520261	0.0128675	6.75e-05	70	522	-0.0263031	0.00990583	0.00810162	-0.0353464	0.00456143	1.3e-14	145	-0.0372257	0.00535557	-6.95083	3.63e-12	0	1.87564	0.39148	3e-09	37	6	158448455	6	158368443	F		rs11970715	NA	NA	SYNJ2	NM_003898	Body					TRUE	6:158368422-158368590	6:158447128-158448536	Promoter_Associated	NA
cg12250581	-0.00562942	0.0100342	0.575209	70	522	-0.0549047	0.0170525	0.00134166	-0.0419711	0.00409348	3.12e-24	145	-0.0338212	0.00486776	-6.948	3.7e-12	0.810139	10.534	0.005159	3.05e-09	37	12	2045810	12	1916071	F			NA	NA								TRUE				TRUE
cg06380320	0.0231736	0.00640013	0.000345953	70	522	-0.0140829	0.0118147	0.233667	0.0234998	0.00273289	1.33e-17	145	0.0223523	0.00321737	6.94739	3.72e-12	0.465543	3.74211	0.153961	3.05e-09	37	17	75399899	17	72911494	R			NA	NA	SEPT9;SEPT9;SEPT9;SEPT9;SEPT9	NM_001113492;NM_001113493;NM_001113491;NM_006640;NM_001113494	Body;Body;Body;Body;Body	chr17:75398284-75398527	S_Shore			TRUE				NA
cg16375541	-0.0318634	0.00781523	5.88e-05	70	522	-0.0306269	0.0175132	0.0807605	-0.0256436	0.00332104	1.6e-14	145	-0.0273148	0.00393291	-6.94518	3.78e-12	0	0.483765	0.785148	3.1e-09	37	3	45078017	3	45053021	R			NA	NA				chr3:45077069-45077690	S_Shore			TRUE	3:45052911-45053106	3:45077441-45079749	Unclassified	NA
cg08644356	0.0221849	0.00574258	0.000137785	70	522	-0.011377	0.0102923	0.269368	0.0211664	0.00251977	7.06e-17	145	0.0204183	0.00294079	6.94314	3.83e-12	0.471896	3.78713	0.150534	3.14e-09	37	1	8388411	1	8310998	R			NA	NA	SLC45A1	NM_001080397	Body	chr1:8390202-8390800	N_Shore			NA	1:8310998-8311128			NA
cg14747813	-0.0386714	0.00965481	7.86e-05	70	522	-0.0281551	0.0113897	0.0136706	-0.031232	0.00408448	2.84e-14	145	-0.0328123	0.0047263	-6.94249	3.85e-12	0	0.509809	0.774991	3.15e-09	37	8	23848786	8	23904731	R			NA	NA								TRUE				NA
cg25609878	-0.0175381	0.00538295	0.00125359	70	522	-0.0397283	0.0158735	0.0125453	-0.0218784	0.0026198	1.06e-16	145	-0.0207788	0.00299332	-6.94173	3.87e-12	0	0.998401	0.607016	3.16e-09	37	4	74983237	4	75202101	F			NA	NA								TRUE				NA
cg00463859	-0.0326547	0.00807123	6.68e-05	70	522	-0.0414814	0.0150365	0.00595263	-0.0236604	0.00309715	3e-14	145	-0.0260252	0.00374981	-6.94042	3.91e-12	0	1.38084	0.501364	3.18e-09	37	1	23750101	1	23622688	R			NA	NA	TCEA3	NM_003196	Body	chr1:23750508-23751663	N_Shore			TRUE				NA
cg06549479	-0.0320381	0.00851436	0.000202906	70	522	-0.0350769	0.0137707	0.011069	-0.024992	0.00317284	4.8e-15	145	-0.0267372	0.00385364	-6.93818	3.97e-12	0	0.684703	0.710098	3.23e-09	37	17	36885900	17	34139426	R			NA	NA	CISD3;MLLT6	NM_001136498;NM_005937	TSS1500;3'UTR	chr17:36886108-36886525	N_Shore			NA		17:36885746-36886932	Promoter_Associated	NA
cg04986004	-0.0220036	0.00771159	0.00463478	70	522	-0.0194431	0.016185	0.230035	-0.0308848	0.00349524	1.73e-18	145	-0.0281511	0.0040577	-6.93769	3.99e-12	0	1.06341	0.587602	3.23e-09	37	5	136984794	5	137012693	R			NA	NA	MIR874;KLHL3	NR_030588;NM_017415	TSS1500;Body					NA				NA
cg05870586	0.0272169	0.00607537	1.07e-05	70	522	0.00443059	0.00843341	0.599496	0.0182521	0.00236408	1.61e-14	145	0.0195981	0.00282526	6.93674	4.01e-12	0.328141	2.97682	0.225732	3.25e-09	37	2	240196769	2	239861706	R			NA	NA	HDAC4	NM_006037	Body	chr2:240196768-240196997	Island			TRUE		2:240196029-240197458	Promoter_Associated	TRUE
cg08415156	0.0206689	0.00675169	0.00240817	70	522	0.00530257	0.00561036	0.34491	0.0252592	0.00279065	2.61e-19	145	0.0218528	0.00315149	6.93412	4.09e-12	0.515622	4.12901	0.126881	3.3e-09	37	16	88972776	16	87500277	F			NA	NA	CBFA2T3;CBFA2T3	NM_175931;NM_005187	5'UTR;Body	chr16:88975850-88976169	N_Shelf			NA	16:87500238-87500379			NA
cg10671830	0.0314988	0.00940846	0.00092059	70	522	0.0121298	0.00898309	0.177354	0.0343342	0.0040027	1.59e-17	145	0.0315005	0.00454501	6.93078	4.19e-12	0.0180771	2.03682	0.361169	3.38e-09	37	4	7652103	4	7703003	F			NA	NA	SORCS2	NM_020777	Body					NA	4:7702835-7703153	4:7651041-7653123	Unclassified	NA
cg00827893	-0.0282042	0.00753459	0.000218574	70	522	-0.0319606	0.0171055	0.0621139	-0.0234422	0.00293626	2.07e-15	145	-0.0246435	0.00355588	-6.93034	4.2e-12	0	0.380084	0.826924	3.38e-09	37	13	33162946	13	32060946	F			NA	NA	PDS5B	NM_015032	5'UTR	chr13:33161192-33161835	S_Shore		RDMR	NA				NA
cg08513626	-0.0175097	0.0048227	0.00033353	70	522	-0.0376583	0.0179528	0.0362924	-0.0180427	0.00224222	1.25e-15	145	-0.018045	0.00260503	-6.92699	4.3e-12	0	0.468405	0.791202	3.46e-09	37	16	67047148	16	65604649	R			NA	NA				chr16:67047605-67048470	N_Shore			NA				NA
cg14221252	0.0236644	0.00615164	0.000146849	70	522	-0.0103826	0.0117036	0.375312	0.0222174	0.00267161	1.41e-16	145	0.0217001	0.00313278	6.92679	4.31e-12	0.331759	2.99293	0.22392	3.46e-09	37	9	139589413	9	138709234	F			NA	NA				chr9:139590437-139590761	N_Shore			NA				NA
cg22320183	-0.0181173	0.00450776	7.43e-05	70	522	-0.0273547	0.0167589	0.103072	-0.0153276	0.001976	1.22e-14	145	-0.0161653	0.00233491	-6.92332	4.41e-12	0	0.451075	0.798087	3.54e-09	37	6	33161577	6	33269555	F			NA	NA	COL11A2;RXRB;COL11A2;COL11A2;COL11A2	NM_080679;NM_021976;NM_001163771;NM_080681;NM_080680	TSS1500;3'UTR;TSS1500;TSS1500;TSS1500	chr6:33159991-33160263	S_Shore			NA				TRUE
cg14891022	0.0240204	0.00531499	9.01e-06	70	522	-0.0102582	0.0069711	0.141591	0.0186469	0.00229452	6.61e-16	145	0.0183854	0.00265569	6.92305	4.42e-12	0.736228	7.58232	0.0225694	3.54e-09	37	22	37625461	22	35955407	R			NA	NA	RAC2	NM_002872	Body					TRUE		22:37625454-37626987	Promoter_Associated	TRUE
cg26918117	0.0159819	0.00526418	0.00261312	70	522	-0.0154617	0.0144046	0.283465	0.0238383	0.00264321	3.49e-19	145	0.0206657	0.00298574	6.92147	4.47e-12	0.492733	3.9427	0.139269	3.57e-09	37	7	101603298	7	101390018	F			NA	NA	CUX1;CUX1;CUX1	NM_181500;NM_181552;NM_001913	Body;Body;Body					NA	7:101390014-101390102			NA
cg19906284	0.0318748	0.00742118	2.38e-05	70	522	-0.0187718	0.0109382	0.0865676	0.0267888	0.0032437	2.26e-16	145	0.0260363	0.00376214	6.9206	4.5e-12	0.716692	7.05946	0.0293129	3.59e-09	37	2	179395912	2	179104158	R			NA	NA	TTN;TTN;TTN;MIR548N;TTN	NM_133378;NM_133432;NM_003319;NR_031666;NM_133437	Body;Body;Body;Body;Body					NA	2:179104131-179104182			NA
cg18042806	-0.0287843	0.00577603	1.07e-06	70	522	-0.0171724	0.00700524	0.0144721	-0.0189795	0.00285815	3.76e-11	145	-0.0217428	0.00314253	-6.91888	4.55e-12	0.0626778	2.13374	0.344084	3.62e-09	37	5	177659971	5	177592577	R			NA	TRUE	AGXT2L2	NM_153373	TSS200	chr5:177659197-177659927	S_Shore			NA		5:177658792-177660517	Promoter_Associated	NA
cg12924402	-0.0634655	0.0144191	1.51e-05	70	522	-0.00800169	0.00677766	0.238159	-0.0497184	0.00561544	1.49e-18	145	-0.0402216	0.00581447	-6.91749	4.6e-12	0.842742	12.718	0.00173111	3.65e-09	37	2	218898511	2	218606756	F	rs59539048	rs73990678	NA	NA				chr2:218898490-218898835	Island			NA	2:218606751-218607063			NA
cg22386583	0.0219279	0.00756476	0.00403032	70	522	-0.00840464	0.0108724	0.439765	0.0321194	0.00345535	2.9e-20	145	0.0273014	0.00394809	6.91509	4.68e-12	0.645043	5.63448	0.0597706	3.71e-09	37	17	78753756	17	76368351	R			NA	NA	RPTOR;RPTOR	NM_001163034;NM_020761	Body;Body					TRUE	17:76368289-76368495			NA
cg26270899	0.0281327	0.00614739	7e-06	70	522	0.00526392	0.00826936	0.52462	0.024461	0.0032643	9e-14	145	0.0243357	0.00351948	6.91457	4.69e-12	0.171789	2.41484	0.298967	3.72e-09	37	9	139590760	9	138710581	F	rs75225202		NA	NA				chr9:139590437-139590761	Island			NA		9:139590565-139590900	Unclassified_Cell_type_specific	NA
cg19093370	-0.0351336	0.0178228	0.0496335	70	522	-0.0227775	0.00652552	0.000511962	-0.0607891	0.00637763	3.29e-21	145	-0.0438294	0.00634039	-6.91274	4.75e-12	0.746302	7.88339	0.0194153	3.76e-09	37	17	17110180	17	17050905	F	rs8076621		NA	NA	PLD6	NM_178836	TSS1500	chr17:17109893-17110296	Island			TRUE	17:17049497-17051315	17:17108465-17110453	Promoter_Associated	NA
cg05899869	-0.0343987	0.0089963	0.000160659	70	522	-0.0381677	0.0177244	0.0316245	-0.0304212	0.00389952	8.65e-15	145	-0.0316494	0.0045794	-6.91127	4.8e-12	0	0.196528	0.90641	3.79e-09	37	6	3053528	6	2998527	R			NA	NA								NA	6:2998495-2998558	6:3053446-3054329	Promoter_Associated	NA
cg00632560	-0.0163984	0.00842321	0.0525126	70	522	-0.0314228	0.00515928	1.85e-09	-0.0244412	0.00314228	1.03e-14	145	-0.0242791	0.00351396	-6.90933	4.87e-12	0	1.60933	0.447238	3.84e-09	37	20	62675267	20	62145711	F			NA	NA				chr20:62673792-62674131	S_Shore			NA		20:62675218-62675411	Unclassified_Cell_type_specific	NA
cg18085636	-0.0271495	0.0062029	1.68e-05	70	522	-0.04157	0.0178195	0.0199362	-0.0205456	0.0028093	3.4e-13	145	-0.022665	0.00328052	-6.90897	4.88e-12	0	1.24802	0.535793	3.84e-09	37	10	89993734	10	89983714	F			NA	NA								TRUE				NA
cg11419186	-0.0268039	0.00603742	1.28e-05	70	522	-0.0255625	0.00911894	0.00519773	-0.0149203	0.00201206	1.61e-13	145	-0.0172612	0.00249873	-6.908	4.92e-12	0.431342	3.51706	0.172298	3.86e-09	37	16	81477373	16	80034874	F	rs77588737		NA	NA	CMIP	NM_198390	TSS1500	chr16:81477777-81477999	N_Shore			NA				NA
cg21229153	-0.0275542	0.00607128	8.28e-06	70	522	-0.0332396	0.015417	0.0314171	-0.0205456	0.00287718	1.18e-12	145	-0.0228492	0.00330772	-6.90786	4.92e-12	0	1.10665	0.575034	3.86e-09	37	7	2518188	7	2484714	R			NA	NA								TRUE		7:2516630-2518294	Unclassified	NA
cg14920289	-0.0487269	0.00914508	1.98e-07	70	522	-0.00736493	0.0063339	0.24531	-0.0309061	0.00422142	3.21e-13	145	-0.0306858	0.00444593	-6.90198	5.13e-12	0.779579	9.07354	0.010708	4.02e-09	37	14	23821149	14	22890989	F			NA	NA	SLC22A17;SLC22A17	NM_020372;NM_016609	Body;Body	chr14:23821087-23822106	Island		DMR	NA	14:22890928-22891920	14:23820894-23822439	Unclassified_Cell_type_specific	TRUE
cg24804106	-0.0203317	0.00618773	0.00114045	70	522	-0.0390133	0.0194924	0.0457239	-0.0216714	0.00261433	1.76e-16	145	-0.0215011	0.00311558	-6.90115	5.16e-12	0	0.346348	0.840991	4.03e-09	37	8	18872143	8	18916423	R			NA	NA	PSD3	NM_015310	TSS1500	chr8:18871072-18872046	S_Shore			NA		8:18871965-18872514	Unclassified_Cell_type_specific	NA
cg26992566	0.0399225	0.00768014	3.78e-07	70	522	0.00655914	0.00803668	0.414688	0.022552	0.00315988	1.22e-12	145	0.0252233	0.00365583	6.89948	5.22e-12	0.67185	6.09478	0.0474827	4.07e-09	37	16	85814166	16	84371667	F			NA	NA	COX4NB;COX4NB	NM_001142288;NM_006067	Body;Body					NA	16:84371330-84371700			NA
cg16723994	-0.0226295	0.00670709	0.000840704	70	522	-0.0456777	0.0149971	0.00240697	-0.0243141	0.00302607	1.38e-15	145	-0.0242999	0.00352286	-6.89775	5.28e-12	0	0.838502	0.657539	4.12e-09	37	17	56401623	17	53756622	F			NA	NA	BZRAP1;BZRAP1	NM_004758;NM_024418	Body;Body	chr17:56401728-56402343	N_Shore			TRUE				TRUE
cg27034466	-0.0423895	0.00771819	8.62e-08	70	522	-0.0321353	0.0126171	0.0110771	-0.0196398	0.00303324	1.12e-10	145	-0.0250904	0.00363774	-6.89724	5.3e-12	0.706648	6.81775	0.0330783	4.13e-09	37	8	11760342	8	11797751	R			NA	NA				chr8:11759862-11760212	S_Shore			TRUE		8:11759579-11760421	Unclassified	NA
cg03577250	-0.0306519	0.00762041	7.34e-05	70	522	-0.0175795	0.00548001	0.00139715	-0.0239147	0.00321441	1.34e-13	145	-0.0243565	0.00353224	-6.89546	5.37e-12	0	1.27669	0.528165	4.17e-09	37	20	31261994	20	30725655	F	rs9636547		NA	NA	LOC284805	NR_026959	TSS1500					TRUE		20:31261731-31262997	Unclassified	NA
cg06912282	0.0325128	0.00657268	1.27e-06	70	522	-0.0141984	0.0099683	0.154785	0.0184922	0.00240735	2.17e-14	145	0.0201989	0.00292977	6.89436	5.41e-12	0.759637	8.32076	0.0156016	4.2e-09	37	1	1563001	1	1552864	R			NA	NA	MIB2;MIB2;MIB2;MIB2;MIB2;MIB2	NM_001170687;NM_001170688;NM_080875;NM_001170689;NM_001170686;NR_033183	Body;Body;Body;Body;Body;Body	chr1:1563674-1564032	N_Shore			NA	1:1552565-1553073			NA
cg11730703	-0.0236333	0.0100173	0.0189676	70	522	-0.0258109	0.00690218	0.000199261	-0.0307872	0.00364019	4.38e-17	145	-0.0288407	0.00418365	-6.89368	5.44e-12	0	0.492182	0.781851	4.21e-09	37	14	105167607	14	104238652	R			NA	NA	INF2;INF2;INF2	NM_022489;NM_032714;NM_001031714	5'UTR;5'UTR;5'UTR	chr14:105167663-105168129	N_Shore	high-CpG:104238496-104238838		NA	14:104238323-104239146			NA
cg08161931	-0.0281055	0.00827439	0.000776387	70	522	-0.0327393	0.0136983	0.0171075	-0.0246002	0.00303655	8.1e-16	145	-0.0255299	0.0037037	-6.89306	5.46e-12	0	0.25136	0.881897	4.22e-09	37	8	145028402	8	145100390	F			NA	NA	PLEC1;PLEC1;PLEC1	NM_201379;NM_000445;NM_201378	TSS1500;Body;Body	chr8:145027911-145028352	S_Shore			NA				NA
cg07064364	-0.0139459	0.00371221	0.000207657	70	522	-0.0449189	0.018799	0.0171351	-0.0133526	0.00169248	4.35e-15	145	-0.0136556	0.00198131	-6.89219	5.49e-12	0	1.07959	0.582868	4.24e-09	37	22	38009253	22	36339199	F			NA	NA	GGA1;GGA1;GGA1	NM_001001560;NM_013365;NM_001001561	Body;Body;Body	chr22:38004443-38005271	S_Shelf			NA				NA
cg03017135	-0.0210002	0.00659964	0.00161963	70	522	-0.0077236	0.00582272	0.185115	-0.0219796	0.00254419	9.46e-18	145	-0.0203781	0.00295696	-6.89155	5.52e-12	0.00955758	2.0193	0.364347	4.24e-09	37	14	77504156	14	76573909	R		rs61991642	NA	NA								TRUE	14:76573865-76573956			NA
cg03369999	0.0324046	0.00671212	2.23e-06	70	522	-0.0190745	0.0146567	0.19354	0.0223774	0.00301627	1.57e-13	145	0.024215	0.00351381	6.89136	5.53e-12	0.601176	5.01474	0.0814821	4.24e-09	37	3	194342992	3	195824281	R			NA	NA	TMEM44;TMEM44;TMEM44;TMEM44	NM_001011655;NM_001166306;NM_001166305;NM_138399	Body;Body;Body;Body					NA	3:195824192-195824350			NA
cg12727256	-0.0270663	0.00523298	4.29e-07	70	522	-0.0336902	0.0163334	0.0395098	-0.0170095	0.00262029	1.01e-10	145	-0.0204556	0.00296824	-6.89149	5.52e-12	0.271137	2.744	0.253599	4.24e-09	37	22	24838292	22	23168292	F			NA	NA	C22orf45;ADORA2A;C22orf45	NR_028484;NM_000675;NR_028483	Body;3'UTR;Body					NA				NA
cg05576245	-0.0227503	0.00719905	0.00174165	70	522	-0.0050162	0.0056207	0.372454	-0.0239555	0.00269673	1.15e-18	145	-0.0214989	0.00312013	-6.8904	5.56e-12	0.466214	3.74682	0.153599	4.27e-09	37	7	138719784	7	138370324	F			NA	NA	ZC3HAV1L	NM_080660	Body	chr7:138720044-138721019	N_Shore		RDMR	NA		7:138719747-138721106	Promoter_Associated	NA
cg11186858	0.0304467	0.00847507	0.000384003	70	522	0.00064871	0.00767786	0.93269	0.0368441	0.00411587	6.31e-19	145	0.0305003	0.00442696	6.88968	5.59e-12	0.714646	7.00885	0.0300641	4.28e-09	37	17	75096382	17	72607977	R			NA	NA								NA	17:72607734-72607984			NA
cg21171704	-0.0352836	0.00916828	0.000145948	70	522	-0.0320881	0.0105826	0.0025168	-0.0267722	0.00353165	4.68e-14	145	-0.0288706	0.00419227	-6.88662	5.71e-12	0	0.707712	0.701976	4.37e-09	37	9	95525381	9	94565202	R			NA	NA	BICD2;BICD2	NM_015250;NM_001003800	Body;Body	chr9:95526459-95527825	N_Shore			NA		9:95525053-95525403	Promoter_Associated	NA
cg25221975	0.0529663	0.00880229	5.28e-09	70	522	0.000978354	0.00749742	0.896214	0.0282328	0.00417076	1.58e-11	145	0.0309374	0.00449354	6.88487	5.78e-12	0.841054	12.5829	0.00185207	4.41e-09	37	3	13663444	3	13638445	F			NA	NA	FBLN2;FBLN2;FBLN2	NM_001165035;NM_001998;NM_001004019	Body;Body;Body					NA	3:13638379-13638540	3:13663122-13663621	Unclassified_Cell_type_specific	NA
cg01470340	0.0155176	0.00535052	0.00401144	70	522	-0.0136586	0.00783815	0.0818407	0.021034	0.00225322	2.02e-20	145	0.018184	0.00264144	6.8841	5.82e-12	0.729177	7.3849	0.0249109	4.43e-09	37	10	73498766	10	73168772	F	rs12218621		NA	NA	C10orf105;CDH23	NM_001168390;NM_022124	TSS1500;Body					NA				NA
cg09763644	0.0263821	0.00824323	0.00152275	70	522	0.00377579	0.00763458	0.621062	0.0270804	0.00307482	2.23e-18	145	0.0249388	0.00362408	6.88141	5.93e-12	0.378603	3.21855	0.200032	4.51e-09	37	1	207103660	1	205170283	R			NA	NA	PIGR	NM_002644	3'UTR					NA				NA
cg24123198	-0.0548758	0.012877	2.74e-05	70	522	-0.0276195	0.0150665	0.0671953	-0.0412769	0.00550234	8.46e-14	145	-0.0436522	0.00634391	-6.88096	5.95e-12	0	1.28907	0.524907	4.51e-09	37	4	184018031	4	184255025	F			NA	NA				chr4:184018830-184021379	N_Shore			NA				NA
cg14827056	0.0205399	0.00564859	0.000326656	70	522	0.00655467	0.0049024	0.181641	0.0194339	0.0023365	1.4e-16	145	0.0182381	0.00265129	6.87895	6.03e-12	0.191037	2.4723	0.2905	4.57e-09	37	8	141550539	8	141619721	R			NA	NA	EIF2C2;EIF2C2	NM_012154;NM_001164623	Body;Body					NA	8:141619721-141620609			NA
cg02334775	-0.0245483	0.00787926	0.00201794	70	522	-0.00860645	0.011298	0.446453	-0.0261616	0.00304612	1.45e-17	145	-0.0251145	0.00365134	-6.87815	6.06e-12	0	0.882285	0.643301	4.59e-09	37	15	89182676	15	86983680	R			NA	TRUE	ISG20	NM_002201	Body					NA		15:89181604-89182719	Promoter_Associated	NA
cg17907003	0.0280052	0.00623798	1.03e-05	70	522	-0.0215659	0.0150222	0.151557	0.0239376	0.00313303	2.97e-14	145	0.0242801	0.00353029	6.87766	6.08e-12	0.49005	3.92196	0.140721	4.6e-09	37	1	117533414	1	117334937	R			NA	NA								TRUE				TRUE
cg01640635	-0.022666	0.00537489	3.3e-05	70	522	-0.0025178	0.00389499	0.518217	-0.0145094	0.00175982	2.54e-16	145	-0.0144227	0.00209749	-6.87617	6.15e-12	0.662346	5.92322	0.0517355	4.63e-09	37	22	38864868	22	37194814	R			NA	NA	KDELR3;KDELR3	NM_016657;NM_006855	Body;Body	chr22:38863881-38864263	S_Shore			TRUE		22:38863525-38865411	Unclassified	NA
cg05661533	0.0190817	0.00811655	0.0193876	70	522	-0.00662868	0.00774694	0.39248	0.0292352	0.00299615	3.91e-22	145	0.0244139	0.0035504	6.87639	6.14e-12	0.747172	7.9105	0.0191538	4.63e-09	37	5	1495043	5	1548043	R			NA	NA	LPCAT1	NM_024830	Body	chr5:1494853-1495287	Island			NA	5:1547887-1548318	5:1494867-1495821	Unclassified	NA
cg16679302	-0.0156072	0.00423265	0.000269996	70	522	-0.00798668	0.00422899	0.0593604	-0.0115958	0.00144478	1.48e-15	145	-0.0120465	0.00175225	-6.87488	6.2e-12	0	1.11035	0.573973	4.67e-09	37	16	85622276	16	84179777	F			NA	NA								TRUE	16:84179617-84179823			NA
cg23078123	-0.0332639	0.00837637	9.01e-05	70	522	-0.0270199	0.0117019	0.0212299	-0.0244038	0.00319226	2.88e-14	145	-0.0263698	0.00383634	-6.87368	6.26e-12	0	0.87532	0.645545	4.7e-09	37	1	68577796	1	68350384	F			NA	NA	GPR177	NM_001002292	Body					TRUE		1:68577106-68578418	Unclassified_Cell_type_specific	TRUE
cg08644498	-0.0232417	0.00548936	3.08e-05	70	522	-0.0127072	0.00721765	0.0787419	-0.0142852	0.00186734	2.76e-14	145	-0.0157943	0.00229849	-6.87162	6.35e-12	0.110847	2.24933	0.324761	4.76e-09	37	1	46502608	1	46275195	F			NA	NA								TRUE		1:46501725-46503430	Unclassified	NA
cg04583842	0.0312962	0.00905929	0.000632525	70	522	0.0134853	0.00763337	0.0777215	0.0369956	0.00438033	4.83e-17	145	0.0321105	0.00467383	6.87029	6.41e-12	0.316993	2.92823	0.231283	4.8e-09	37	16	88103117	16	86660618	R			NA	NA	BANP;BANP	NM_017869;NM_079837	Body;Body	chr16:88101473-88101911	S_Shore			NA	16:86660532-86660638	16:88102934-88103350	Unclassified	NA
cg16646298	-0.0209532	0.0106657	0.0504112	70	522	-0.0259126	0.00678848	0.00014682	-0.0346352	0.00397941	5.45e-18	145	-0.0307708	0.00447931	-6.86953	6.44e-12	0	1.53217	0.464829	4.81e-09	37	6	30698987	6	30806966	R			NA	NA	FLOT1	NM_005803	Body					NA		6:30698505-30699531	Promoter_Associated	TRUE
cg01212284	0.0231049	0.00596756	0.000133281	70	522	0.00238218	0.010855	0.826359	0.0253023	0.00313481	1.03e-15	145	0.023685	0.00344807	6.86905	6.46e-12	0	1.61924	0.445026	4.82e-09	37	3	182814959	3	184297653	R		rs71629974	NA	NA	MCCC1	NM_020166	Body	chr3:182816771-182817455	N_Shore			NA				NA
cg13871900	0.0324189	0.00712621	7.89e-06	70	522	-0.0198103	0.0132439	0.135148	0.0222713	0.00286333	1.03e-14	145	0.0235415	0.00342714	6.86914	6.46e-12	0.652077	5.74839	0.0564615	4.82e-09	37	17	79235968	17	76850563	R			NA	NA	SLC38A10;SLC38A10	NM_001037984;NM_138570	Body;Body	chr17:79235486-79235751	S_Shore			NA	17:76849983-76850890	17:79235849-79235981	Gene_Associated_Cell_type_specific	NA
cg15677294	-0.0327531	0.00686155	2.86e-06	70	522	-0.0385976	0.0146969	0.00882006	-0.0185553	0.0026424	2.74e-12	145	-0.022019	0.00320582	-6.86843	6.49e-12	0.477097	3.8248	0.147725	4.83e-09	37	19	6502938	19	6453938	R			NA	TRUE	TUBB4	NM_006087	TSS1500	chr19:6502090-6502411	S_Shore			NA				TRUE
cg06419268	0.0218629	0.00672732	0.00128911	70	522	0.0055973	0.00686081	0.414868	0.0262389	0.00300988	4.83e-18	145	0.0232178	0.00338113	6.86687	6.56e-12	0.351433	3.08372	0.213983	4.87e-09	37	1	206879950	1	204946573	R			NA	NA	MAPKAPK2;MAPKAPK2	NM_032960;NM_004759	Body;Body					TRUE		1:206879731-206879985	Unclassified_Cell_type_specific	TRUE
cg04521765	-0.0289847	0.00839812	0.000639929	70	522	-0.0193858	0.0147055	0.187839	-0.0237529	0.00289468	3.49e-16	145	-0.0246066	0.00358395	-6.86577	6.61e-12	0	0.365053	0.833162	4.9e-09	37	10	100028929	10	100018919	R			NA	NA	LOXL4	NM_032211	TSS1500	chr10:100028204-100028508	S_Shore			TRUE		10:100028884-100029284	Unclassified_Cell_type_specific	NA
cg13985198	-0.0163255	0.00382746	2.7e-05	70	522	-0.0118086	0.0091535	0.19745	-0.017149	0.00231583	1.74e-13	145	-0.0166737	0.0024286	-6.86557	6.62e-12	0	0.138076	0.933291	4.9e-09	37	1	45242073	1	45014660	F			NA	NA	SNORD46;RPS8;SNORD38A	NR_000024;NM_001012;NR_001456	TSS200;Body;TSS1500	chr1:45241013-45241900	S_Shore			NA		1:45240714-45242398	Promoter_Associated	NA
cg27493411	0.0221217	0.00654562	0.000824281	70	522	0.0087937	0.00740304	0.235291	0.0252613	0.00299555	5.38e-17	145	0.0231267	0.0033687	6.86519	6.64e-12	0	1.71938	0.423293	4.91e-09	37	7	101555711	7	101342431	R			NA	NA	CUX1;CUX1;CUX1	NM_181500;NM_181552;NM_001913	Body;Body;Body	chr7:101559402-101559625	N_Shelf			TRUE				NA
cg26712428	0.0279167	0.00658254	2.99e-05	70	522	0.0160428	0.00770668	0.0377308	0.0233493	0.00316303	2.06e-13	145	0.0240671	0.00350584	6.86486	6.66e-12	0	0.783014	0.676037	4.91e-09	37	10	105218771	10	105208761	F			NA	NA	CALHM1	NM_001001412	TSS200	chr10:105217966-105218287	S_Shore			TRUE		10:105218747-105219420	Unclassified_Cell_type_specific	TRUE
cg05549575	0.0152345	0.0043313	0.000505089	70	522	-0.0122369	0.0123496	0.322086	0.0168909	0.00201387	7.85e-17	145	0.0160131	0.00233308	6.86347	6.72e-12	0.0612351	2.13046	0.344649	4.95e-09	37	17	5137892	17	5078616	R			NA	NA	C17orf87	NM_207103	Body					NA		17:5137831-5138227	Unclassified_Cell_type_specific	NA
cg24126698	0.0160817	0.00516964	0.00204969	70	522	-0.0154268	0.00860886	0.0735653	0.0207219	0.00228107	1.95e-19	145	0.0181914	0.00265124	6.86147	6.82e-12	0.698442	6.63222	0.0362937	5.02e-09	37	13	114839662	13	113857764	R			NA	NA	RASA3	NM_007368	Body	chr13:114840918-114841580	N_Shore			NA	13:113857764-113858018			NA
cg15721448	0.0154464	0.00536039	0.0042492	70	522	-0.0038882	0.00715814	0.587173	0.0192985	0.00212995	2.41e-19	145	0.0173382	0.00252698	6.86122	6.83e-12	0.490328	3.92409	0.140571	5.02e-09	37	8	144239503	8	144310878	R			NA	NA	LY6H;LY6H;LY6H	NM_001135655;NM_002347;NM_001130478	3'UTR;3'UTR;3'UTR	chr8:144240761-144242113	N_Shore			NA				NA
cg03915012	-0.0274548	0.00616535	1.21e-05	70	522	-0.0405675	0.0190838	0.0338696	-0.0226654	0.00319605	1.68e-12	145	-0.0245183	0.00357737	-6.85371	7.2e-12	0	0.671458	0.714817	5.28e-09	37	4	902074	4	892074	F			NA	NA	GAK	NM_005255	Body	chr4:898030-898532	S_Shelf			TRUE				NA
cg07800658	-0.0152205	0.00650181	0.0199048	70	522	-0.0580693	0.0156738	0.000227998	-0.0260972	0.00296767	2.5e-18	145	-0.0236294	0.00344806	-6.85296	7.23e-12	0.484047	3.87632	0.143968	5.29e-09	37	13	111193758	13	109991759	R			NA	NA	RAB20	NM_017817	Body					TRUE				NA
cg16717713	0.0318383	0.00986523	0.00139124	70	522	0.0100267	0.0152509	0.511108	0.0309087	0.00365499	4.41e-17	145	0.0304209	0.00443904	6.85303	7.23e-12	0	0.713217	0.700047	5.29e-09	37	14	100069657	14	99139410	R			NA	NA	CCDC85C	NM_001144995	1stExon	chr14:100069475-100071813	Island			NA	14:99138944-99141655			NA
cg26553501	-0.0520594	0.0150367	0.000615719	70	522	-0.0421186	0.00943054	9.27e-06	-0.0434496	0.00595388	3.82e-13	145	-0.0448353	0.00654381	-6.85155	7.31e-12	0	0.290623	0.864753	5.33e-09	37	1	2145276	1	2135136	R	rs445618		NA	NA				chr1:2144199-2144497	S_Shore			TRUE	1:2135010-2135193	1:2143659-2145688	Promoter_Associated	NA
cg13929323	-0.0378563	0.0105554	0.000392652	70	522	-0.0437835	0.0172164	0.011198	-0.0410199	0.00525086	7.95e-15	145	-0.040166	0.00586426	-6.84928	7.42e-12	0	0.0784725	0.961524	5.41e-09	37	9	114364066	9	113403887	R			NA	NA				chr9:114361410-114361760	S_Shelf			NA				NA
cg24825722	-0.0232552	0.00745438	0.00199085	70	522	-0.0246047	0.0146227	0.0928878	-0.0208432	0.00249498	1.03e-16	145	-0.0213293	0.00311416	-6.84914	7.43e-12	0	0.105619	0.948561	5.41e-09	37	17	7121848	17	7062572	F			NA	TRUE	ACADVL;DLG4;DLG4;ACADVL	NM_000018;NM_001128827;NM_001365;NM_001033859	TSS1500;TSS1500;Body;TSS1500	chr17:7123038-7123718	N_Shore			NA				NA
cg27589809	-0.0271864	0.00776422	0.000534715	70	522	-0.0364335	0.0154018	0.0182724	-0.0246508	0.00310113	2.72e-15	145	-0.025497	0.00372321	-6.84813	7.48e-12	0	0.278644	0.869948	5.44e-09	37	3	50650410	3	50625414	R			NA	NA	CISH;CISH	NM_013324;NM_145071	TSS1500;TSS1500	chr3:50648939-50649829	S_Shore			NA				NA
cg19198358	0.0231067	0.00504536	6.89e-06	70	522	-0.0150814	0.0142342	0.289725	0.0199438	0.00270661	2.27e-13	145	0.0204635	0.00298835	6.84777	7.5e-12	0.252734	2.67642	0.262314	5.44e-09	37	8	1725179	8	1712586	F	rs7006711	rs35679284	NA	NA	CLN8	NM_018941	Body					NA	8:1712509-1712590			NA
cg16417416	0.016153	0.00671312	0.0167396	70	522	-0.00849241	0.0126173	0.50112	0.026046	0.00279821	2.59e-20	145	0.0227168	0.0033179	6.84673	7.56e-12	0.503509	4.02827	0.133436	5.48e-09	37	4	6284031	4	6334932	R			NA	NA	WFS1;WFS1	NM_006005;NM_001145853	Body;Body					TRUE				NA
cg07375256	0.0261912	0.0070922	0.000264354	70	522	0.00635127	0.00943918	0.501254	0.0276868	0.00337861	3.81e-16	145	0.0259452	0.00379014	6.84544	7.62e-12	0	1.78562	0.409503	5.52e-09	37	7	99222196	7	99060132	R			NA	NA	ZNF498	NM_145115	Body				CDMR	NA		7:99221207-99222704	Promoter_Associated_Cell_type_specific	NA
cg12116137	0.0562047	0.0101235	6.34e-08	70	522	0.00871827	0.00902183	0.334197	0.0318253	0.00472508	1.98e-11	145	0.0352588	0.0051512	6.84477	7.66e-12	0.745606	7.86182	0.0196258	5.53e-09	37	17	1576449	17	1523199	R			NA	NA	PRPF8	NM_006445	Body					NA	17:1523165-1523482	17:1575497-1576830	Gene_Associated_Cell_type_specific	NA
cg01275932	0.0254004	0.00642113	9.58e-05	70	522	-0.0307672	0.0159681	0.0544062	0.020889	0.0025704	6.6e-16	145	0.0211959	0.00309692	6.84419	7.69e-12	0.553846	4.48276	0.106312	5.55e-09	37	9	139367244	9	138487065	F			NA	NA	SEC16A	NM_014866	Body	chr9:139367185-139367409	Island			NA	9:138487007-138487230			NA
cg11969064	0.019204	0.00568638	0.000831296	70	522	-0.00406318	0.00768538	0.597187	0.0208561	0.00240557	7.28e-18	145	0.0191848	0.00280566	6.83789	8.04e-12	0.466242	3.74701	0.153584	5.79e-09	37	8	1845598	8	1833005	F	rs35000146	rs3758007	NA	NA	ARHGEF10	NM_014629	Body					NA	8:1832580-1833060	8:1845526-1846075	Unclassified_Cell_type_specific	TRUE
cg10012530	-0.0211922	0.00670261	0.00173244	70	522	-0.0290703	0.0157642	0.0655911	-0.0235674	0.00284695	1.93e-16	145	-0.0230616	0.00337488	-6.83331	8.3e-12	0	0.14968	0.927892	5.97e-09	37	2	129073706	2	128790176	R			NA	NA	HS6ST1	NM_004807	Body	chr2:129075197-129077639	N_Shore			TRUE		2:129073490-129073995	Promoter_Associated	NA
cg07045089	-0.047151	0.010442	9.16e-06	70	522	-0.0244151	0.00843634	0.00392016	-0.0279766	0.00395126	1.82e-12	145	-0.0312579	0.00457552	-6.83155	8.4e-12	0.316413	2.92574	0.23157	6.03e-09	37	1	3620218	1	3610078	R			NA	NA	TP73;TP73;TP73;TP73	NM_001126240;NM_005427;NM_001126242;NM_001126241	Body;Body;Body;Body	chr1:3623318-3623521	N_Shelf			NA		1:3619980-3620274	Unclassified_Cell_type_specific	TRUE
cg18030453	0.0180299	0.00629193	0.00446397	70	522	-0.0111572	0.0114289	0.329284	0.0195504	0.00220504	1.34e-18	145	0.0185995	0.00272295	6.83066	8.45e-12	0.257907	2.69508	0.259879	6.06e-09	37	3	45506216	3	45481220	F			NA	NA	LARS2	NM_015340	Body					TRUE		3:45506130-45506294	Unclassified_Cell_type_specific	NA
cg18822719	-0.026796	0.0071764	0.000226502	70	522	-0.02446	0.0138227	0.0772323	-0.0255214	0.00327417	9.09e-15	145	-0.0258456	0.00378491	-6.82857	8.58e-12	0	0.0264634	0.986855	6.14e-09	37	2	220035962	2	219744206	R			NA	NA	SLC23A3;SLC23A3;SLC23A3	NM_001144890;NM_001144889;NM_144712	TSS1500;TSS1500;TSS1500					TRUE		2:220035844-220036206	Unclassified_Cell_type_specific	TRUE
cg12394168	-0.0202253	0.00635163	0.00160754	70	522	-0.00179538	0.00601924	0.765581	-0.018158	0.00208659	5.51e-18	145	-0.0173726	0.00254429	-6.82806	8.61e-12	0.29439	2.83443	0.242389	6.15e-09	37	1	3047677	1	3037537	R			NA	NA	PRDM16;PRDM16	NM_022114;NM_199454	Body;Body					NA	1:3037130-3037548			NA
cg00313685	0.0184884	0.00673317	0.00640823	70	522	-0.00378876	0.0112352	0.736048	0.0222823	0.00250127	9.24e-19	145	0.0207766	0.00304294	6.82781	8.62e-12	0.0611546	2.13028	0.34468	6.15e-09	37	7	101468882	7	101255602	F			NA	NA	CUX1;CUX1;CUX1	NM_181500;NM_181552;NM_001913	Body;Body;Body					NA	7:101255362-101255603			NA
cg07742396	-0.0293801	0.00768092	0.000159777	70	522	-0.0268285	0.00944897	0.00465081	-0.0241885	0.00322118	8e-14	145	-0.0255827	0.00374704	-6.82743	8.64e-12	0	0.348243	0.840195	6.16e-09	37	1	27853060	1	27725647	F			NA	NA				chr1:27854416-27854963	N_Shore			TRUE				NA
cg00920892	0.0171906	0.0050008	0.000672016	70	522	-0.0121899	0.0128886	0.344577	0.0184476	0.00219868	7.66e-17	145	0.0176405	0.00258551	6.82282	8.93e-12	0.0588253	2.125	0.34559	6.35e-09	37	8	37732224	8	37851382	R			NA	NA	RAB11FIP1;RAB11FIP1;RAB11FIP1	NM_025151;NM_001002233;NM_001002814	Body;TSS1500;Body					NA		8:37732151-37732415	Gene_Associated_Cell_type_specific	NA
cg11609556	0.0202312	0.0077424	0.00943738	70	522	0.0045311	0.00948478	0.632994	0.0313944	0.0034345	1.17e-19	145	0.0267672	0.00392517	6.81937	9.14e-12	0.467302	3.75447	0.153012	6.5e-09	37	17	79006044	17	76620639	R	rs4969349		NA	NA	FLJ90757	NR_026857	Body	chr17:79006584-79006835	N_Shore			NA	17:76620617-76620762			NA
cg09566302	-0.0169565	0.0076576	0.0275748	70	522	-0.0316477	0.0130956	0.0159154	-0.022581	0.00257071	2.73e-18	145	-0.0218066	0.00319805	-6.81872	9.19e-12	0	0.664016	0.717482	6.52e-09	37	16	30964627	16	30872128	F			NA	NA	ORAI3	NM_152288	Body	chr16:30968425-30969815	N_Shelf			NA		16:30964428-30966057	Unclassified	NA
cg03594868	0.0361435	0.0076283	3.37e-06	70	522	-0.00531207	0.0146415	0.716855	0.0265227	0.00366498	5.94e-13	145	0.0284083	0.00416717	6.81717	9.29e-12	0.37351	3.19239	0.202666	6.57e-09	37	19	18234829	19	18095829	F			NA	NA	MAST3	NM_015016	Body	chr19:18234710-18234912	Island			NA	19:18095414-18096031	19:18234666-18234832	Unclassified_Cell_type_specific	NA
cg09100014	0.00950672	0.00526733	0.0721252	70	522	-0.0110828	0.0133667	0.407306	0.020947	0.00217064	1.08e-21	145	0.0177041	0.00259695	6.81725	9.28e-12	0.626316	5.35212	0.0688338	6.57e-09	37	16	85937496	16	84494997	F	rs13330025		NA	NA	IRF8	NM_002163	Body				CDMR	NA				NA
cg17532753	0.0312813	0.00764546	5.55e-05	70	522	0.00377705	0.00642625	0.556885	0.0309663	0.00374567	2.11e-16	145	0.0270789	0.00397358	6.81474	9.44e-12	0.660161	5.88514	0.05273	6.67e-09	37	2	240172742	2	239837679	F			NA	NA	HDAC4	NM_006037	Body					NA	2:239837506-239837705			NA
cg07285481	-0.0224543	0.00582872	0.000143744	70	522	-0.036831	0.0130858	0.00501988	-0.0173591	0.00228706	4.35e-14	145	-0.0188375	0.00276461	-6.81378	9.51e-12	0	1.3243	0.515742	6.71e-09	37	16	81667167	16	80224668	F	rs34981866		NA	NA	CMIP;CMIP	NM_030629;NM_198390	Body;Body					TRUE		16:81666329-81667241	Promoter_Associated	NA
cg05714496	-0.0518151	0.00937414	7.19e-08	70	522	-0.0191953	0.00740426	0.00972571	-0.0246967	0.00393606	4.06e-10	145	-0.0299107	0.00439236	-6.80972	9.78e-12	0.721086	7.17068	0.0277272	6.89e-09	37	10	134358685	10	134208675	R			NA	NA	INPP5A	NM_005539	Body	chr10:134359533-134359780	N_Shore			NA	10:134208491-134209043	10:134357642-134358692	Promoter_Associated_Cell_type_specific	NA
cg06315217	0.0194891	0.00491646	9.27e-05	70	522	-0.0201809	0.0154894	0.193037	0.0196338	0.00248184	3.67e-15	145	0.0190881	0.00280409	6.80723	9.95e-12	0.196075	2.4878	0.288258	7e-09	37	6	1629850	6	1574849	F	rs75270993		NA	NA	GMDS	NM_001500	Body					NA	6:1574849-1575104			NA
cg13732465	-0.026487	0.00709434	0.000226822	70	522	-0.0299949	0.0111103	0.00710535	-0.0184911	0.00239531	1.62e-14	145	-0.0202065	0.0029699	-6.80376	1.02e-11	0	1.34636	0.510083	7.15e-09	37	9	139549756	9	138669577	F			NA	NA				chr9:139551254-139551559	N_Shore			NA				NA
cg17593342	-0.0325466	0.010187	0.00155128	70	522	-0.0379386	0.0133914	0.00474166	-0.034126	0.00427407	2.06e-15	145	-0.0339493	0.00498982	-6.80371	1.02e-11	0	0.0537591	0.973479	7.15e-09	37	6	14037614	6	14145593	R			NA	NA								TRUE				NA
cg06178887	0.031179	0.00621855	9.25e-07	70	522	-0.0142301	0.0150374	0.344312	0.0181677	0.00255756	1.54e-12	145	0.0208042	0.0030592	6.80053	1.04e-11	0.630237	5.40887	0.0669083	7.29e-09	37	19	42599631	19	47291471	R			NA	NA	POU2F2	NM_002698	Body	chr19:42599507-42600522	Island			NA	19:47291382-47292333			NA
cg12387247	0.0151056	0.00597997	0.0120628	70	522	-0.0190902	0.0123648	0.123057	0.0216446	0.00235971	8.83e-20	145	0.0193419	0.00284414	6.80062	1.04e-11	0.573332	4.68748	0.095968	7.29e-09	37	19	7766974	19	7672974	R			NA	TRUE	FCER2;FCER2	NM_002002;NM_002002	1stExon;5'UTR					NA		19:7766576-7767346	Unclassified_Cell_type_specific	NA
cg11599718	0.0211495	0.00548354	0.000141217	70	522	-0.0171684	0.00971477	0.0776174	0.0184147	0.0022268	2.07e-16	145	0.0180404	0.0026545	6.79614	1.07e-11	0.626551	5.35549	0.068718	7.5e-09	37	12	123357128	12	121923081	R			NA	NA	VPS37B	NM_024667	Body					TRUE		12:123356277-123357230	Promoter_Associated	TRUE
cg17459387	-0.0388873	0.00826028	3.87e-06	70	522	-0.0255101	0.00750184	0.000710344	-0.0211496	0.00316293	2.76e-11	145	-0.0251002	0.00369365	-6.79551	1.08e-11	0.44386	3.59621	0.165612	7.52e-09	37	17	79134666	17	76749261	F			NA	NA	AATK	NM_001080395	Body	chr17:79133094-79133348	S_Shore			NA	17:76748645-76749389	17:79134028-79134941	Unclassified_Cell_type_specific	NA
cg14257429	-0.031438	0.00862161	0.000314596	70	522	-0.034432	0.0103643	0.000939123	-0.0239148	0.00316931	6.08e-14	145	-0.025934	0.00381653	-6.79518	1.08e-11	0	0.875003	0.645648	7.53e-09	37	9	116570319	9	115610140	R		rs72749920	NA	NA								TRUE		9:116568964-116570640	Unclassified	NA
cg23322122	0.0185224	0.00647141	0.00451036	70	522	-0.0198021	0.00791854	0.0126189	0.0229269	0.00243357	9.17e-21	145	0.0198173	0.00291653	6.79485	1.08e-11	0.808669	10.4531	0.00537202	7.54e-09	37	18	77269319	18	75370307	F	rs34587142		NA	NA	NFATC1;NFATC1;NFATC1;NFATC1	NM_006162;NM_172388;NM_172389;NM_172387	Body;Body;Body;Body	chr18:77270793-77271160	N_Shore			NA	18:75369553-75370502	18:77269194-77269365	Unclassified_Cell_type_specific	NA
cg09253473	-0.0259447	0.0100681	0.0104578	70	522	-0.043326	0.0131395	0.00102464	-0.0287876	0.00346141	1.41e-16	145	-0.0288623	0.00424962	-6.79173	1.11e-11	0	0.547246	0.760619	7.67e-09	37	17	79877389	17	77470681	R			NA	NA	MAFG;MAFG;SIRT7	NM_002359;NM_032711;NM_016538	3'UTR;3'UTR;TSS1500	chr17:79875425-79876124	S_Shore			NA		17:79877285-79877469	Gene_Associated_Cell_type_specific	NA
cg18524934	-0.0230036	0.0085642	0.00764335	70	522	-0.0249699	0.00566514	1.21e-05	-0.0229105	0.00293849	8.96e-15	145	-0.0232117	0.00341761	-6.79179	1.11e-11	0	0.042849	0.978803	7.67e-09	37	2	97164073	2	96527800	F			NA	NA	NEURL3	NR_026875	Body	chr2:97166208-97166660	N_Shelf			NA				NA
cg21505886	-0.0228339	0.0062656	0.000317056	70	522	-0.0174024	0.00803759	0.0307111	-0.0200653	0.00258438	1.15e-14	145	-0.0205675	0.00302817	-6.79208	1.11e-11	0	0.209683	0.900467	7.67e-09	37	4	1724428	4	1694226	F			NA	TRUE	TMEM129;TACC3;TMEM129	NM_138385;NM_006342;NM_001127266	TSS1500;5'UTR;TSS1500	chr4:1722179-1723850	S_Shore			NA		4:1724314-1725604	Promoter_Associated	NA
cg16481791	0.0217815	0.00613569	0.000448647	70	522	-0.00229093	0.00446532	0.608077	0.0186012	0.00208105	7.1e-19	145	0.0166924	0.00245807	6.79085	1.11e-11	0.750956	8.03072	0.0180364	7.7e-09	37	17	72436362	17	69947957	F			NA	NA	GPRC5C;GPRC5C	NM_018653;NM_022036	Body;Body					NA	17:69947891-69948366			NA
cg08973950	-0.0369431	0.00837059	1.43e-05	70	522	-0.0296677	0.00895366	0.000968332	-0.0294713	0.00442856	3.41e-11	145	-0.0318362	0.00468868	-6.79001	1.12e-11	0	0.542552	0.762406	7.74e-09	37	7	1083309	7	1049835	F	rs77116012		NA	NA	C7orf50;C7orf50;C7orf50	NM_001134395;NM_032350;NM_001134396	Body;Body;Body	chr7:1084387-1084595	N_Shore			NA	7:1049652-1050000	7:1083296-1085050	Promoter_Associated	NA
cg04766061	-0.0247195	0.00715577	0.000632794	70	522	-0.0278417	0.00830203	0.000840161	-0.0177423	0.00229189	1.37e-14	145	-0.0192949	0.00284178	-6.78971	1.12e-11	0	1.21771	0.543974	7.74e-09	37	17	30810854	17	27834967	F		rs77777023	NA	NA				chr17:30813177-30815239	N_Shelf			TRUE		17:30810413-30811038	Gene_Associated	TRUE
cg15678817	0.0175058	0.00428145	5.61e-05	70	522	-0.00067023	0.0035229	0.849168	0.009153	0.00109734	1.15e-16	145	0.00944985	0.00139194	6.78895	1.13e-11	0.702899	6.73171	0.0345324	7.76e-09	37	11	64621386	11	64377962	F			NA	NA	EHD1	NM_006795	3'UTR	chr11:64621207-64622246	Island			NA	11:64377792-64378137	11:64621052-64621729	Unclassified	NA
cg25132241	0.0211442	0.00494271	2.56e-05	70	522	-0.0159448	0.013956	0.253632	0.0169309	0.00222407	3.67e-14	145	0.0176615	0.00260146	6.78908	1.13e-11	0.277517	2.76823	0.250545	7.76e-09	37	14	92396859	14	91466612	R			NA	NA	FBLN5	NM_006329	Body					TRUE				NA
cg07727170	-0.00976763	0.00250385	0.000118844	70	522	-0.0448812	0.0190514	0.0187547	-0.014417	0.00184917	8.98e-15	145	-0.0121447	0.00178953	-6.78653	1.15e-11	0.288975	2.81284	0.245019	7.88e-09	37	15	70458214	15	68245268	F			NA	NA								TRUE				NA
cg07931844	-0.0339265	0.00642231	2.49e-07	70	522	-0.0168084	0.00812634	0.0389667	-0.0193131	0.00308393	4.39e-10	145	-0.0233309	0.00343861	-6.78499	1.16e-11	0.48032	3.84852	0.145984	7.95e-09	37	15	72102213	15	69889267	R			NA	NA	NR2E3;NR2E3	NM_014249;NM_016346	TSS1500;TSS1500	chr15:72104191-72104418	N_Shore			TRUE				NA
cg27355006	-0.0292648	0.00739336	9.48e-05	70	522	-0.0190662	0.00943727	0.0437276	-0.0186151	0.00242734	2.39e-14	145	-0.0203937	0.00300659	-6.78302	1.18e-11	0	1.72577	0.421942	8.05e-09	37	16	30913234	16	30820735	F			NA	NA	CTF1;CTF1	NM_001142544;NM_001330	Body;Body	chr16:30913355-30913942	N_Shore			NA		16:30912732-30914121	Promoter_Associated	NA
cg14394939	-0.0178911	0.00698104	0.0108823	70	522	-0.0342101	0.0139792	0.0146386	-0.0228057	0.00267173	2.27e-17	145	-0.0219802	0.00324195	-6.77991	1.2e-11	0	0.685082	0.709964	8.21e-09	37	21	18983396	21	17905267	R			NA	NA	BTG3;BTG3	NM_001130914;NM_006806	5'UTR;5'UTR	chr21:18984005-18984298	N_Shore		RDMR	NA				NA
cg11402303	0.0252059	0.0056323	1.09e-05	70	522	-0.0100771	0.00863381	0.243534	0.0162933	0.00209648	1.09e-14	145	0.0172358	0.0025427	6.77853	1.21e-11	0.662815	5.93145	0.051523	8.28e-09	37	8	145651541	8	145622349	R			NA	NA	VPS28;VPS28	NM_016208;NM_183057	Body;Body	chr8:145653335-145654145	N_Shore			NA				NA
cg07558761	0.0393523	0.00729424	1.41e-07	70	522	-0.0201763	0.0148635	0.175075	0.0208501	0.00303704	8.18e-12	145	0.0244558	0.00360929	6.77579	1.24e-11	0.760405	8.34741	0.0153951	8.43e-09	37	16	87866696	16	86424197	R		rs33942271	NA	NA	SLC7A5	NM_003486	Body					NA	16:86424121-86424399			NA
cg02647520	-0.0160146	0.00559078	0.00447897	70	522	-0.0308055	0.0114689	0.00740101	-0.017837	0.00215523	1.96e-16	145	-0.0176963	0.002612	-6.77501	1.24e-11	0	0.591933	0.743813	8.46e-09	37	6	33173218	6	33281196	R			NA	NA	HSD17B8	NM_014234	Body	chr6:33172289-33172823	S_Shore			NA		6:33171945-33173651	Promoter_Associated	TRUE
cg05656900	-0.0338625	0.00938058	0.000360246	70	522	-0.0330739	0.0134744	0.0143445	-0.0259668	0.00334926	1.26e-14	145	-0.02772	0.00409232	-6.77365	1.26e-11	0	0.631241	0.729336	8.53e-09	37	2	26235097	2	26088601	F			NA	NA								TRUE				NA
cg21279603	-0.0244287	0.00799418	0.00245123	70	522	-0.0431822	0.0131007	0.00102903	-0.0240638	0.0030103	1.91e-15	145	-0.0247065	0.00364863	-6.77144	1.28e-11	0	0.784862	0.675413	8.65e-09	37	21	46963527	21	45787955	R			NA	NA	SLC19A1	NM_194255	TSS1500	chr21:46961668-46963078	S_Shore			NA				NA
cg23181159	-0.0287258	0.00715106	7.5e-05	70	522	-0.0514832	0.0179209	0.00419027	-0.0250289	0.00343828	4.36e-13	145	-0.0266346	0.00393371	-6.77087	1.28e-11	0	0.933325	0.627092	8.67e-09	37	6	17600158	6	17708137	F		rs2763005	NA	NA	FAM8A1	NM_016255	TSS1500	chr6:17600382-17601397	N_Shore			NA		6:17599939-17601701	Promoter_Associated	NA
cg19266329	-0.0283141	0.0061601	6.4e-06	70	522	-0.0320178	0.0129478	0.0136381	-0.0200035	0.0029509	1.48e-11	145	-0.0227969	0.00336712	-6.77046	1.28e-11	0	1.46082	0.481712	8.68e-09	37	1	145456128	1	144167485	F			NA	NA								TRUE				NA
cg13821176	0.0211208	0.00685009	0.00224228	70	522	-0.00714615	0.0124141	0.565035	0.0256014	0.00295676	8.01e-18	145	0.0234758	0.00346843	6.76844	1.3e-11	0.262372	2.71139	0.257767	8.79e-09	37	8	126448338	8	126517520	F	rs67268576		NA	NA	TRIB1	NM_025195	Body	chr8:126444232-126444440	S_Shelf		CDMR	NA				NA
cg07570835	-0.0310809	0.007034	1.4e-05	70	522	-0.0356266	0.0144674	0.0140322	-0.0194976	0.00273563	1.3e-12	145	-0.0223827	0.00330857	-6.76508	1.33e-11	0.17572	2.42636	0.29725	8.99e-09	37	1	22029963	1	21902550	R			NA	NA	USP48	NM_032236	Body					NA		1:22029841-22030090	Gene_Associated_Cell_type_specific	NA
cg08468082	-0.0120211	0.00592517	0.0433811	70	522	-0.0403008	0.0171985	0.0193913	-0.0186678	0.00209379	8.65e-19	145	-0.0175781	0.0025985	-6.76474	1.34e-11	0	1.68713	0.430174	8.99e-09	37	1	15334845	1	15207432	R			NA	NA	KIAA1026;KIAA1026;KIAA1026;KIAA1026;KIAA1026	NM_001017999;NM_201628;NM_001018001;NM_015209;NM_001018000	Body;Body;Body;Body;Body					TRUE				NA
cg12222277	0.0190461	0.00489944	0.00012537	70	522	-0.0187046	0.0171163	0.274856	0.0149725	0.00189903	4.53e-15	145	0.0156458	0.00231371	6.76224	1.36e-11	0.0411963	2.08593	0.352408	9.14e-09	37	1	2191658	1	2181518	F			NA	NA	SKI	NM_003036	Body					NA	1:2181418-2181544			NA
cg08614441	-0.0220827	0.00646468	0.000725574	70	522	-0.0350805	0.00966964	0.000306278	-0.0194609	0.00255797	3.8e-14	145	-0.0206406	0.00305292	-6.76094	1.37e-11	0	1.01223	0.602832	9.21e-09	37	13	113633676	13	112681677	R			NA	NA	MCF2L;MCF2L;MCF2L	NM_001112732;NM_024979;NM_024979	Body;5'UTR;1stExon	chr13:113633843-113634065	N_Shore	low-CpG:112681455-112681691		NA				NA
cg07902156	0.0174323	0.00908661	0.0560238	70	522	0.00325672	0.0111988	0.771282	0.0303007	0.00324071	1.76e-20	145	0.0266097	0.00393594	6.7607	1.37e-11	0.403812	3.35464	0.186874	9.21e-09	37	5	1495284	5	1548284	F	rs7711887	rs7726123	NA	NA	LPCAT1	NM_024830	Body	chr5:1494853-1495287	Island			NA	5:1547887-1548318	5:1494867-1495821	Unclassified	NA
cg13104274	-0.021921	0.0078641	0.00565923	70	522	-0.0469037	0.0168224	0.00544293	-0.0307145	0.00367121	9.35e-17	145	-0.0285661	0.00422548	-6.76044	1.38e-11	0	1.34572	0.510246	9.21e-09	37	1	169078316	1	167344940	F			NA	NA	ATP1B1;ATP1B1	NM_001001787;NM_001677	Body;Body	chr1:169074766-169076411	S_Shore			TRUE		1:169078062-169078841	Unclassified	NA
cg22161562	-0.0394851	0.0089248	1.37e-05	70	522	-0.0262361	0.00863674	0.00247126	-0.0290641	0.00430256	1.74e-11	145	-0.03161	0.00467787	-6.75735	1.41e-11	0	1.10816	0.5746	9.4e-09	37	2	25198596	2	25052100	R			NA	NA				chr2:25194140-25195214	S_Shelf			NA		2:25198343-25198674	Unclassified_Cell_type_specific	NA
cg01201802	-0.0313727	0.00567469	7.15e-08	70	522	-0.0393427	0.0167533	0.0191309	-0.0142652	0.00226814	3.7e-10	145	-0.0185084	0.00273948	-6.75614	1.42e-11	0.734945	7.5456	0.0229876	9.46e-09	37	10	30349405	10	30389411	F			NA	NA	KIAA1462	NM_020848	TSS1500	chr10:30347599-30348416	S_Shore			NA				NA
cg07437546	-0.0342698	0.00793307	2.14e-05	70	522	-0.0501756	0.0139907	0.000358407	-0.0209329	0.00297905	2.66e-12	145	-0.0244589	0.00362043	-6.7558	1.42e-11	0.436183	3.54725	0.169717	9.46e-09	37	6	91096062	6	91152783	F	rs72929828	rs76598886	NA	NA								TRUE				NA
cg16143049	0.0187373	0.00456822	5.32e-05	70	522	-0.0141098	0.00883988	0.110901	0.0149325	0.00188211	3.07e-15	145	0.0151348	0.00224029	6.75573	1.42e-11	0.584209	4.81011	0.0902606	9.46e-09	37	3	124768294	3	126250984	R			NA	NA	HEG1	NM_020733	Body					TRUE				NA
cg04018738	-0.0345641	0.0102488	0.000845062	70	522	-0.0280563	0.00798446	0.000469713	-0.0301776	0.00398646	5.07e-14	145	-0.0307807	0.00455697	-6.75465	1.43e-11	0	0.192634	0.908176	9.52e-09	37	6	31760616	6	31868595	F	rs35196751		NA	NA	VARS	NM_006295	Body	chr6:31763240-31763905	N_Shelf			NA				NA
cg05147578	-0.0283702	0.00702594	6.89e-05	70	522	-0.0440852	0.0153349	0.00416371	-0.022933	0.00316683	5.74e-13	145	-0.0248964	0.00368588	-6.75452	1.43e-11	0	1.0422	0.593867	9.52e-09	37	22	18559240	22	16939240	F			NA	NA	PEX26;PEX26	NM_017929;NM_001127649	TSS1500;TSS1500	chr22:18560558-18561410	N_Shore			NA		22:18558206-18559577	Promoter_Associated	TRUE
cg13394182	0.0388254	0.008275	4.16e-06	70	522	-0.00353629	0.0127536	0.781648	0.0267387	0.00366171	3.69e-13	145	0.0286328	0.00423938	6.75399	1.44e-11	0.510664	4.08717	0.129563	9.54e-09	37	8	144403454	8	144474829	R		rs61631623	NA	NA	TOP1MT	NM_052963	Body	chr8:144403266-144403524	Island			NA	8:144474483-144477654			NA
cg10763288	-0.0156189	0.00596516	0.00929494	70	522	-0.0230745	0.0081071	0.00455222	-0.0171419	0.00206008	1.36e-16	145	-0.0170887	0.00253066	-6.75265	1.45e-11	0	0.269377	0.873988	9.59e-09	37	11	71158925	11	70836573	F			NA	TRUE	DHCR7;DHCR7	NM_001360;NM_001163817	5'UTR;5'UTR	chr11:71159014-71159831	N_Shore			NA		11:71158894-71159217	Promoter_Associated	NA
cg12667125	-0.0225234	0.00635254	0.000455885	70	522	-0.0272633	0.0131363	0.0383088	-0.0185747	0.00237161	6.81e-15	145	-0.0195568	0.00289616	-6.75266	1.45e-11	0	0.438556	0.803098	9.59e-09	37	1	36181447	1	35954034	R			NA	NA	C1orf216	NM_152374	Body	chr1:36184248-36184774	N_Shelf			TRUE		1:36180797-36181861	Gene_Associated	TRUE
cg13961400	-0.0228524	0.00553586	4.77e-05	70	522	-0.0301669	0.0112244	0.00736551	-0.0164351	0.0022674	5.46e-13	145	-0.0182734	0.00270603	-6.75284	1.45e-11	0	1.4542	0.483308	9.59e-09	37	6	31657548	6	31765527	F			NA	NA	BAT5	NM_021160	Body					NA		6:31656749-31658298	Gene_Associated	NA
cg09965085	-0.0360967	0.00846329	2.7e-05	70	522	-0.0493154	0.017178	0.00421592	-0.0234999	0.00327912	9.85e-13	145	-0.026796	0.00396843	-6.7523	1.46e-11	0.162658	2.38851	0.302929	9.6e-09	37	16	85519176	16	84076677	F	rs80257148		NA	NA				chr16:85519109-85519357	Island			NA	16:84076562-84076810			NA
cg04098052	-0.0388728	0.00993454	0.000113435	70	522	-0.0145161	0.0119781	0.22596	-0.0325241	0.00420909	1.53e-14	145	-0.032913	0.00487514	-6.7512	1.47e-11	0	1.26572	0.531069	9.66e-09	37	7	24517414	7	24483939	F			NA	NA								TRUE				TRUE
cg18933331	-0.0179924	0.00712438	0.0120817	70	522	-0.02293	0.00898451	0.0109143	-0.0216482	0.00256553	5.15e-17	145	-0.0210094	0.00311216	-6.75074	1.47e-11	0	0.228953	0.891833	9.67e-09	37	1	110186418	1	109987941	R			NA	NA				chr1:110185961-110186164	S_Shore			TRUE		1:110185798-110186499	Unclassified	NA
cg17869315	-0.015713	0.00482496	0.00125988	70	522	-0.02602	0.0178805	0.146053	-0.0205371	0.00250536	3.73e-16	145	-0.0189545	0.00280837	-6.74929	1.49e-11	0	0.717988	0.698379	9.76e-09	37	12	54686506	12	52972773	F		rs35274511	NA	NA	NFE2;NFE2	NM_001136023;NM_006163	Body;Body					NA	12:52972597-52972831			NA
cg07095530	0.0176592	0.00538904	0.00117584	70	522	0.00295328	0.00494388	0.550458	0.0167149	0.00196628	3.05e-17	145	0.0157236	0.00232977	6.74899	1.49e-11	0.288378	2.81048	0.245308	9.76e-09	37	7	100859728	7	100646448	R			NA	NA	ZNHIT1;PLOD3	NM_006349;NM_001084	TSS1500;Body	chr7:100860297-100861029	N_Shore			NA	7:100646181-100646478	7:100859193-100859772	Unclassified_Cell_type_specific	NA
cg06998765	-0.0438216	0.010436	3.56e-05	70	522	-0.0457252	0.0156691	0.0036324	-0.0301672	0.0042502	1.61e-12	145	-0.0339586	0.00503445	-6.74525	1.53e-11	0	1.52149	0.467318	1e-08	37	14	75389618	14	74459371	F			NA	NA	RPS6KL1	NM_031464	TSS1500	chr14:75389712-75390133	N_Shore			NA		14:75389209-75390361	Promoter_Associated	NA
cg02878831	0.0219807	0.00602638	0.000313435	70	522	-0.00752456	0.0139169	0.588901	0.0221842	0.0027504	1.08e-15	145	0.0215294	0.00319307	6.74256	1.56e-11	0	1.70046	0.427317	1.02e-08	37	17	78847752	17	76462347	R		rs2672872	NA	NA	RPTOR;RPTOR	NM_001163034;NM_020761	Body;Body	chr17:78849401-78850933	N_Shore			NA				TRUE
cg11311053	0.0208482	0.00583537	0.000412871	70	522	-0.020627	0.0160768	0.199901	0.0202388	0.00248069	5.11e-16	145	0.0198695	0.00294705	6.74217	1.56e-11	0.1884	2.46427	0.291669	1.02e-08	37	12	124912049	12	123478002	F			NA	NA	NCOR2;NCOR2	NM_006312;NM_001077261	Body;Body	chr12:124911243-124911464	S_Shore			NA	12:123477863-123478056			TRUE
cg13500113	-0.0311487	0.00662924	4.03e-06	70	522	-0.0270775	0.0146447	0.0648799	-0.020743	0.00306111	1.5e-11	145	-0.0238479	0.00353785	-6.74077	1.58e-11	0	1.76515	0.413715	1.03e-08	37	2	216947149	2	216655394	R			NA	NA	TMEM169;TMEM169;TMEM169;PECR;TMEM169	NM_001142311;NM_001142312;NM_138390;NM_018441;NM_001142310	5'UTR;5'UTR;5'UTR;TSS1500;5'UTR	chr2:216946324-216946734	S_Shore		RDMR	NA		2:216947142-216947358	Promoter_Associated	NA
cg22586221	-0.0191306	0.00742321	0.0104514	70	522	-0.0372931	0.0137141	0.00670193	-0.0222469	0.00264882	7.14e-17	145	-0.0219708	0.00325969	-6.74014	1.58e-11	0	0.629026	0.730144	1.03e-08	37	15	78984179	15	76771234	F	rs922692		NA	NA								TRUE				NA
cg07104557	-0.0409177	0.00965774	3.04e-05	70	522	-0.0310554	0.0163702	0.0582264	-0.0287838	0.00396852	5.28e-13	145	-0.0317412	0.00470963	-6.73963	1.59e-11	0	1.19158	0.551128	1.03e-08	37	7	1036653	7	1003179	F	rs77395207		NA	NA	C7orf50;C7orf50;C7orf50	NM_032350;NM_001134395;NM_001134396	3'UTR;3'UTR;3'UTR	chr7:1039874-1040096	N_Shelf			NA	7:1002737-1004102			NA
cg19281794	0.028416	0.00978691	0.00397099	70	522	0.010269	0.00898493	0.25346	0.0311066	0.00361873	1.36e-17	145	0.0287935	0.00427234	6.73953	1.59e-11	0	1.83776	0.398966	1.03e-08	37	3	112218761	3	113701451	F		rs61109654	NA	NA	BTLA;BTLA	NM_181780;NM_001085357	TSS1500;TSS1500					NA				NA
cg24431966	0.0172246	0.00581858	0.00332478	70	522	-0.0195249	0.0134079	0.145776	0.0224366	0.00255953	3.19e-18	145	0.020243	0.00300362	6.73955	1.59e-11	0.501462	4.01173	0.134544	1.03e-08	37	17	79801787	17	77395076	R			NA	NA	P4HB	NM_000918	3'UTR	chr17:79804259-79804488	N_Shelf			NA	17:77394851-77395279			NA
cg13296238	0.0238855	0.00531247	9.98e-06	70	522	-0.0171855	0.0123992	0.166178	0.0173956	0.00233621	1.28e-13	145	0.0184786	0.00274244	6.73802	1.61e-11	0.53583	4.30877	0.115975	1.04e-08	37	3	127323965	3	128806655	F			NA	NA	MCM2	NM_004526	Body	chr3:127323457-127324038	Island			NA	3:128806180-128806705			NA
cg08709672	-0.0186651	0.00620355	0.00285082	70	522	-0.0219439	0.00800004	0.00624252	-0.0222817	0.00276454	1.13e-15	145	-0.0213201	0.00316499	-6.73624	1.63e-11	0	0.248254	0.883268	1.05e-08	37	1	206224334	1	204390957	R			NA	NA	AVPR1B;AVPR1B	NM_000707;NM_000707	5'UTR;1stExon	chr1:206223537-206224028	S_Shore			NA				TRUE
cg00587301	0.0215432	0.00607316	0.000453065	70	522	0.00629035	0.00611852	0.304261	0.0174796	0.00215602	7.72e-16	145	0.0174525	0.0025914	6.73477	1.64e-11	0	1.72556	0.421987	1.06e-08	37	6	156717406	6	156759098	R			NA	NA				chr6:156718071-156718547	N_Shore			TRUE		6:156717033-156718320	Unclassified	NA
cg24590353	-0.0349672	0.00692906	7.91e-07	70	522	-0.0387923	0.0151871	0.0108486	-0.0177966	0.00269566	4.86e-11	145	-0.021977	0.00326388	-6.73338	1.66e-11	0.617638	5.23065	0.0731441	1.07e-08	37	6	149295148	6	149336841	F			NA	NA	UST	NM_005715	Body					TRUE				NA
cg04671611	0.0204855	0.0101035	0.0435106	70	522	0.0052278	0.00652539	0.423315	0.0296031	0.00315155	1.19e-20	145	0.0252639	0.00375301	6.73164	1.68e-11	0.584171	4.80967	0.0902802	1.08e-08	37	16	6623787	16	6563788	F			NA	NA	A2BP1;A2BP1	NM_001142333;NM_018723	5'UTR;5'UTR				DMR	NA	16:6563646-6564045			NA
cg23913963	-0.02545	0.00846356	0.00286699	70	522	-0.0461396	0.0171987	0.00747272	-0.0280722	0.00346574	8.19e-16	145	-0.0278452	0.00413665	-6.73135	1.68e-11	0	0.514683	0.773104	1.08e-08	37	1	17766917	1	17639504	F			NA	NA	RCC2	NM_018715	TSS1500	chr1:17764072-17765811	S_Shore			NA	1:17639424-17639505	1:17766694-17767257	Promoter_Associated	NA
cg11789321	-0.0212003	0.00671283	0.00175327	70	522	-0.0363704	0.0149546	0.0152603	-0.0255535	0.0031746	1.23e-15	145	-0.024517	0.00364247	-6.73087	1.69e-11	0	0.539479	0.763578	1.08e-08	37	5	56773063	5	56808820	R			NA	NA								TRUE				NA
cg04791601	-0.0276292	0.00692907	8.44e-05	70	522	-0.0381806	0.0145661	0.00895018	-0.0222377	0.00305013	4.01e-13	145	-0.0240366	0.00357173	-6.72969	1.7e-11	0	0.809554	0.667126	1.09e-08	37	1	204159016	1	202425639	R			NA	NA				chr1:204159598-204159833	N_Shore			TRUE				NA
cg18168740	0.0227164	0.00630285	0.000367889	70	522	-0.0119531	0.0114435	0.296593	0.0195039	0.00237344	3.17e-16	145	0.019413	0.00288465	6.72977	1.7e-11	0.364343	3.14635	0.207386	1.09e-08	37	15	41797753	15	39585045	F	rs67824971		NA	NA	LTK;LTK;LTK	NM_206961;NM_001135685;NM_002344	Body;Body;Body	chr15:41793562-41795305	S_Shelf			NA		15:41797720-41797923	Unclassified_Cell_type_specific	NA
cg25389145	0.0149072	0.00675358	0.0280682	70	522	-0.0142413	0.0111638	0.20249	0.0284013	0.00297799	3.13e-21	145	0.0232912	0.003461	6.72962	1.7e-11	0.729281	7.38772	0.0248758	1.09e-08	37	8	141220490	8	141289672	R			NA	NA	TRAPPC9;TRAPPC9	NM_001160372;NM_031466	Body;Body					NA	8:141289343-141289673			NA
cg08090640	-0.0291691	0.00947848	0.00228562	70	522	-0.0289736	0.0112243	0.010042	-0.0305223	0.00381243	1.73e-15	145	-0.030126	0.00447872	-6.72646	1.74e-11	0	0.0198244	0.990137	1.11e-08	37	17	41159289	17	38412815	R			NA	TRUE	IFI35	NM_005533	Body					NA				NA
cg04406114	0.0243637	0.00504178	2.18e-06	70	522	-0.0115313	0.0141775	0.416289	0.0161223	0.00231363	4e-12	145	0.0180886	0.00269047	6.72323	1.78e-11	0.443152	3.59165	0.165991	1.13e-08	37	19	42599489	19	47291329	R			NA	NA	POU2F2	NM_002698	Body	chr19:42599507-42600522	N_Shore			NA				NA
cg14189391	0.052776	0.00888611	8.1e-09	70	522	0.00291479	0.0106607	0.784615	0.0293881	0.00499067	4.37e-09	145	0.0350098	0.00520909	6.7209	1.81e-11	0.753663	8.11895	0.0172581	1.15e-08	37	2	25527347	2	25380851	F			NA	NA	DNMT3A;DNMT3A;DNMT3A	NM_022552;NM_175630;NM_175629	Body;Body;Body					TRUE	2:25380750-25380919			NA
cg26021714	0.0206528	0.00613817	0.000868503	70	522	-0.00492606	0.00953053	0.605408	0.0197339	0.00235983	9.65e-17	145	0.0190934	0.00284098	6.72071	1.81e-11	0.209466	2.52993	0.282249	1.15e-08	37	14	21424117	14	20493957	R			NA	NA	RNASE2	NM_002934	Body					NA				NA
cg22402467	-0.0336923	0.00943795	0.000417217	70	522	-0.0147788	0.00665291	0.0266391	-0.0299112	0.00377775	3.48e-15	145	-0.0283421	0.00421796	-6.71938	1.82e-11	0	1.9991	0.368045	1.16e-08	37	12	7168056	12	7038317	R			NA	NA	C1S;C1S;C1S;C1S	NM_001734;NM_201442;NM_201442;NM_001734	1stExon;1stExon;5'UTR;5'UTR			low-CpG:7038265-7038335		TRUE				TRUE
cg26476156	-0.0396585	0.0072361	9.14e-08	70	522	-0.0388577	0.0163819	0.0179589	-0.0209846	0.00359617	6e-09	145	-0.0272862	0.00406112	-6.7189	1.83e-11	0.575089	4.70686	0.0950424	1.16e-08	37	10	46090807	10	45410813	R			NA	NA	MARCH8;MARCH8	NM_001002265;NM_145021	TSS1500;TSS1500	chr10:46089871-46090462	S_Shore			NA		10:46089551-46090924	Promoter_Associated	NA
cg27042983	-0.0338353	0.00730041	5.39e-06	70	522	-0.0331826	0.0145631	0.022991	-0.0201609	0.00293226	7.62e-12	145	-0.0236226	0.00351592	-6.71877	1.83e-11	0.296921	2.84463	0.241155	1.16e-08	37	6	44063147	6	44171125	F			NA	NA								NA				NA
cg00277397	-0.0217835	0.00754349	0.00416946	70	522	-0.0494044	0.0158863	0.00194669	-0.0263875	0.00324975	6.98e-16	145	-0.0257123	0.00382904	-6.71507	1.88e-11	0	1.14356	0.564521	1.19e-08	37	7	71800412	7	71438348	R			NA	NA	CALN1;CALN1	NM_001017440;NM_031468	5'UTR;Body	chr7:71800757-71802768	N_Shore		RDMR	NA				NA
cg03967327	-0.0152978	0.00980351	0.119736	70	522	-0.0375658	0.0176709	0.0338606	-0.0315881	0.00346082	1.33e-19	145	-0.028636	0.00426641	-6.71197	1.92e-11	0.140205	2.32613	0.312526	1.21e-08	37	6	24494462	6	24602441	F		rs16889393	NA	NA	ALDH5A1;ALDH5A1	NM_001080;NM_170740	TSS1500;TSS1500	chr6:24494664-24495670	N_Shore			NA				NA
cg27572072	0.0260579	0.00681007	0.00015897	70	522	-0.00488885	0.00968693	0.613937	0.0214498	0.00266677	1.29e-15	145	0.0213697	0.00318504	6.70939	1.95e-11	0.390666	3.28227	0.19376	1.23e-08	37	7	958244	7	924770	F	rs1534410		NA	NA	ADAP1	NM_006869	Body	chr7:959724-959959	N_Shore			NA				NA
cg16637224	-0.0249779	0.00764452	0.0012144	70	522	-0.0399767	0.0126281	0.00161349	-0.0230669	0.0029756	1.27e-14	145	-0.0240045	0.00357842	-6.70814	1.97e-11	0	0.679021	0.712119	1.24e-08	37	2	130538947	2	130255417	F	rs2464779		NA	NA								TRUE				NA
cg25911968	-0.007551	0.00456529	0.0991976	70	522	-0.0418304	0.0190751	0.0286364	-0.0186128	0.00198895	1.64e-20	145	-0.0158021	0.00235599	-6.70723	1.98e-11	0.601113	5.01395	0.0815146	1.25e-08	37	2	69085916	2	68939420	F			NA	NA								TRUE				NA
cg03654166	-0.0286458	0.00841986	0.00076156	70	522	-0.0430917	0.0177054	0.0151869	-0.0281901	0.00362301	1.01e-14	145	-0.0286385	0.0042701	-6.70674	1.99e-11	0	0.262586	0.876961	1.25e-08	37	2	172944393	2	172652639	R			NA	NA	MAP1D	NM_199227	Body	chr2:172944988-172945384	N_Shore		RDMR	NA		2:172944226-172944461	Unclassified_Cell_type_specific	NA
cg25879836	-0.0238365	0.00513863	5.29e-06	70	522	-0.0120927	0.00512641	0.0185999	-0.0173185	0.00259486	3e-11	145	-0.0186383	0.00277937	-6.70596	2e-11	0	1.78053	0.410547	1.26e-08	37	11	6632799	11	6589375	F			NA	NA	TAF10	NM_006284	Body	chr11:6632879-6633787	N_Shore		RDMR	NA		11:6632465-6634344	Promoter_Associated	NA
cg08400494	0.0282279	0.00805731	0.0005311	70	522	-0.00125562	0.00638008	0.844038	0.0240102	0.00278281	1.04e-17	145	0.0221337	0.00330093	6.70528	2.01e-11	0.663501	5.94356	0.0512122	1.26e-08	37	13	111318490	13	110116491	F			NA	NA	CARS2	NM_024537	Body					NA	13:110116491-110116642			NA
cg17344906	-0.0420339	0.0105574	8.64e-05	70	522	-0.0164973	0.00892306	0.0648978	-0.0330264	0.00435485	4.57e-14	145	-0.0330625	0.00493121	-6.70474	2.02e-11	0.0191803	2.03911	0.360755	1.26e-08	37	19	13202507	19	13063507	R			NA	NA	NFIX	NM_002501	3'UTR	chr19:13198699-13198999	S_Shelf			NA		19:13202502-13202723	Unclassified_Cell_type_specific	NA
cg04682905	0.0199624	0.00577116	0.000622714	70	522	-0.0123604	0.00823156	0.133649	0.0204514	0.00239309	2.08e-17	145	0.0188693	0.00281448	6.70437	2.02e-11	0.652949	5.76284	0.0560552	1.27e-08	37	7	5523636	7	5490162	R			NA	NA	FBXL18	NM_024963	Body	chr7:5526389-5526693	N_Shelf			NA	7:5490102-5490218			NA
cg26922780	-0.0340395	0.00936497	0.000328517	70	522	-0.0336433	0.00945673	0.000399205	-0.0251103	0.00343061	3.26e-13	145	-0.0274245	0.00409098	-6.70364	2.03e-11	0	0.900227	0.637556	1.27e-08	37	16	88769443	16	87296944	R			NA	NA	RNF166	NM_178841	Body	chr16:88772237-88773195	N_Shelf			NA	16:87296885-87297103			NA
cg20288341	-0.0314677	0.00982817	0.00151602	70	522	-0.0463919	0.019053	0.0151422	-0.0306476	0.00386163	3.01e-15	145	-0.0311902	0.00465287	-6.70344	2.04e-11	0	0.254298	0.880603	1.27e-08	37	6	31683131	6	31791110	F	rs3749952		NA	NA	LY6G6E;LY6G6E;LY6G6D	NR_003673;NR_024541;NM_021246	TSS1500;TSS1500;TSS200					NA				NA
cg04774505	-0.0181886	0.00561549	0.00133739	70	522	-0.0399749	0.015718	0.011194	-0.0194854	0.00245537	3.02e-15	145	-0.0194064	0.0028952	-6.70294	2.04e-11	0	0.701931	0.704008	1.27e-08	37	14	24549943	14	23619783	F			NA	NA	NRL	NM_006177	3'UTR	chr14:24550317-24551148	N_Shore			NA				TRUE
cg01659184	-0.0268609	0.00712309	0.00019671	70	522	-0.0359327	0.0156701	0.0221361	-0.0217071	0.00288571	7.26e-14	145	-0.0231876	0.00345945	-6.7027	2.05e-11	0	0.655263	0.720629	1.27e-08	37	6	109127593	6	109234286	F			NA	NA								TRUE				NA
cg01040749	0.0267248	0.00717082	0.000232613	70	522	-0.0139159	0.0141878	0.327009	0.0280865	0.00347587	9.58e-16	145	0.0264341	0.0039442	6.70203	2.06e-11	0.376878	3.20964	0.200926	1.28e-08	37	10	134400440	10	134250430	R			NA	NA	INPP5A	NM_005539	Body					NA	10:134250320-134250497			NA
cg00387658	-0.0202996	0.00747297	0.00699195	70	522	-0.0239267	0.0107883	0.0268829	-0.0248331	0.00298481	1.37e-16	145	-0.0237734	0.00354854	-6.69949	2.09e-11	0	0.281555	0.868682	1.29e-08	37	20	54986793	20	54420200	F			NA	NA	CASS4;CASS4;CASS4;CASS4	NM_001164116;NM_001164114;NM_001164115;NM_020356	TSS1500;TSS1500;TSS1500;TSS1500					TRUE		20:54986738-54987675	Promoter_Associated_Cell_type_specific	NA
cg01815801	0.011209	0.00531536	0.0358109	70	522	-0.00867364	0.00852038	0.309032	0.0198149	0.00211297	1.37e-20	145	0.0169168	0.00252502	6.69967	2.09e-11	0.641323	5.57604	0.0615429	1.29e-08	37	13	114270609	13	113318610	F			NA	NA	TFDP1;TFDP1	NR_026580;NM_007111	Body;Body					NA	13:113318610-113318670			NA
cg14422366	-0.0202375	0.00547845	0.000263306	70	522	-0.0258321	0.0178894	0.149183	-0.0149748	0.00192781	1.12e-14	145	-0.0160565	0.0023967	-6.69943	2.09e-11	0	0.859842	0.650561	1.29e-08	37	14	91738087	14	90807840	R			NA	NA	CCDC88C	NM_001080414	3'UTR	chr14:91738909-91739158	N_Shore			NA		14:91738026-91738426	Unclassified_Cell_type_specific	NA
cg26546155	0.018741	0.00707403	0.00850422	70	522	-0.0102258	0.0111284	0.358464	0.0269775	0.00299068	3.44e-19	145	0.0235311	0.00351222	6.69976	2.09e-11	0.571144	4.66357	0.0971221	1.29e-08	37	16	57269635	16	55827136	F			NA	NA	RSPRY1	NM_133368	Body					TRUE		16:57269571-57269835	Gene_Associated_Cell_type_specific	NA
cg00356361	-0.0303258	0.00737883	5.14e-05	70	522	-0.0356525	0.0165059	0.0311084	-0.0229293	0.00317554	6.67e-13	145	-0.0250876	0.0037474	-6.69468	2.16e-11	0	0.900127	0.637588	1.33e-08	37	18	77286260	18	75387248	R			NA	NA	NFATC1;NFATC1;NFATC1;NFATC1	NM_006162;NM_172388;NM_172389;NM_172387	Body;Body;Body;Body	chr18:77286051-77286277	Island			NA	18:75386954-75387568	18:77286122-77287272	Unclassified_Cell_type_specific	TRUE
cg08782022	0.037727	0.0101618	0.000245483	70	522	0.00890169	0.00875527	0.309632	0.034123	0.00423042	1.07e-15	145	0.0320424	0.00478616	6.69481	2.16e-11	0.356476	3.10789	0.211413	1.33e-08	37	16	4730136	16	4670137	F		rs74529238	NA	NA	MGRN1;MGRN1;MGRN1;MGRN1	NM_015246;NM_001142291;NM_001142290;NM_001142289	Body;Body;Body;Body	chr16:4730262-4730487	N_Shore			TRUE	16:4670056-4670912			TRUE
cg03511957	0.0241554	0.0062986	0.000153731	70	522	-0.014004	0.0121928	0.251129	0.0212326	0.00266261	2.23e-15	145	0.0210652	0.00314743	6.69282	2.19e-11	0.412454	3.40399	0.182319	1.35e-08	37	1	167765211	1	166031835	F			NA	NA								TRUE				NA
cg12764201	0.0211567	0.0056011	0.000192035	70	522	-0.0127049	0.0141846	0.370726	0.0238774	0.00300685	2.9e-15	145	0.0221637	0.00331226	6.69142	2.21e-11	0.203162	2.50992	0.285087	1.36e-08	37	1	10510123	1	10432710	F			NA	NA	CORT;APITD1;CORT	NM_001302;NM_198544;NM_001302	1stExon;Body;5'UTR					NA				NA
cg27241845	-0.0422508	0.00906731	4.81e-06	70	522	-0.0189029	0.015384	0.219577	-0.0262274	0.00377595	4.68e-12	145	-0.0298771	0.004465	-6.69139	2.21e-11	0.213015	2.54134	0.280643	1.36e-08	37	2	233250370	2	232958614	R			NA	NA				chr2:233251361-233253414	N_Shore		RDMR	NA	2:232958612-232959030			TRUE
cg11326429	-0.016503	0.0098713	0.0956277	70	522	-0.0113051	0.0101697	0.266666	-0.0390806	0.00410296	3.5e-21	145	-0.0316132	0.00472607	-6.6891	2.25e-11	0.641908	5.58516	0.0612629	1.38e-08	37	17	79827632	17	77420921	F	rs11546988		NA	NA	ARHGDIA	NM_004309	Body	chr17:79826700-79827675	Island			NA	17:77419555-77423406	17:79826914-79828207	Promoter_Associated	NA
cg06360527	-0.0201964	0.00581463	0.000591501	70	522	-0.0352317	0.0158775	0.0268047	-0.0220157	0.0028435	1.36e-14	145	-0.0216611	0.00324019	-6.68514	2.31e-11	0	0.350672	0.839175	1.41e-08	37	17	7491548	17	7432272	F			NA	NA	SOX15	NM_006942	3'UTR	chr17:7492314-7492945	N_Shore			NA		17:7491270-7493719	Unclassified	TRUE
cg09565226	-0.032818	0.00899369	0.000311594	70	522	-0.0310111	0.0121156	0.0106857	-0.0296894	0.00397378	1.06e-13	145	-0.0305702	0.00457312	-6.68476	2.31e-11	0	0.0884561	0.956736	1.42e-08	37	16	84759648	16	83317149	R			NA	NA	USP10	NM_005153	Body					TRUE		16:84759308-84760785	Promoter_Associated	NA
cg22770911	-0.0372066	0.00747972	1.12e-06	70	522	-0.0260957	0.0101523	0.0103609	-0.0185304	0.0028238	6.32e-11	145	-0.0227074	0.00339744	-6.68367	2.33e-11	0.594747	4.93519	0.0847884	1.42e-08	37	10	8101307	10	8141313	F			NA	NA	GATA3;GATA3	NM_001002295;NM_002051	Body;Body	chr10:8100384-8100768	S_Shore		RDMR	NA	10:8141313-8141520	10:8101119-8101716	Unclassified_Cell_type_specific	NA
cg03669394	0.0298037	0.00888002	0.000894287	70	522	0.00033613	0.00847207	0.968363	0.0293938	0.00345637	2.96e-17	145	0.0269599	0.0040348	6.68186	2.36e-11	0.516148	4.1335	0.126597	1.44e-08	37	16	75685254	16	74242755	F			NA	NA	TERF2IP	NM_018975	Body	chr16:75681264-75682579	S_Shelf			NA				NA
cg06399164	-0.0173508	0.00666267	0.00967884	70	522	-0.0219913	0.0107884	0.0418792	-0.0217121	0.00258854	7.83e-17	145	-0.0207692	0.00311247	-6.6729	2.51e-11	0	0.336961	0.844948	1.53e-08	37	3	42695035	3	42670039	R			NA	NA	ZBTB47	NM_145166	TSS200	chr3:42695528-42696575	N_Shore			NA				NA
cg05242915	-0.0425601	0.00978079	1.87e-05	70	522	-0.0126682	0.00781232	0.105341	-0.0302766	0.00411525	2.47e-13	145	-0.0306601	0.00459584	-6.67126	2.54e-11	0.43045	3.51154	0.172774	1.54e-08	37	19	1263080	19	1214080	F			NA	NA				chr19:1260264-1261334	S_Shore		DMR	NA				NA
cg19137417	-0.0243049	0.00751352	0.00135646	70	522	-0.0636866	0.017304	0.000250499	-0.0272044	0.00353623	1.99e-14	145	-0.027125	0.00406651	-6.67034	2.55e-11	0	1.8471	0.397106	1.55e-08	37	17	79362935	17	76977530	F			NA	NA				chr17:79360383-79361723	S_Shore			NA		17:79362667-79363171	Unclassified_Cell_type_specific	NA
cg01899620	-0.0500252	0.0113619	1.5e-05	70	522	-0.034975	0.0142078	0.0140664	-0.030031	0.00430903	3.98e-12	145	-0.0344019	0.00515871	-6.66869	2.58e-11	0.175309	2.42515	0.297431	1.57e-08	37	13	113689422	13	112737423	F			NA	NA	MCF2L;MCF2L	NM_001112732;NM_024979	Body;Body	chr13:113687421-113687828	S_Shore			NA	13:112737140-112737508	13:113689104-113689853	Unclassified_Cell_type_specific	TRUE
cg16124934	-0.0281598	0.00672012	3.69e-05	70	522	-0.038662	0.0178119	0.0302955	-0.0218186	0.00308155	1.82e-12	145	-0.0238796	0.00358116	-6.6681	2.59e-11	0	0.900901	0.637341	1.57e-08	37	14	75389480	14	74459233	F			NA	NA	RPS6KL1	NM_031464	TSS1500	chr14:75389712-75390133	N_Shore			NA		14:75389209-75390361	Promoter_Associated	NA
cg19852660	-0.0387854	0.00817415	3.27e-06	70	522	-0.0213351	0.00621138	0.000627493	-0.0221893	0.0035118	3.07e-10	145	-0.0257739	0.0038653	-6.66801	2.59e-11	0.388268	3.26941	0.19501	1.57e-08	37	11	2846681	11	2803257	F			NA	NA	KCNQ1;KCNQ1	NM_000218;NM_181798	Body;Body					NA	11:2803217-2803348			TRUE
cg09198200	-0.0183668	0.00624166	0.00351458	70	522	-0.0333508	0.0147331	0.0238963	-0.0200359	0.00246883	7.23e-16	145	-0.0198635	0.00298096	-6.66344	2.67e-11	0	0.380268	0.826848	1.62e-08	37	2	208123481	2	207831726	R			NA	NA								TRUE				TRUE
cg18468844	-0.0276949	0.00775879	0.000417823	70	522	-0.0342319	0.016083	0.0336446	-0.027117	0.00356586	3.9e-14	145	-0.0274585	0.00412096	-6.66312	2.68e-11	0	0.0734645	0.963934	1.62e-08	37	1	28503720	1	28376307	R			NA	TRUE	PTAFR;PTAFR;PTAFR;PTAFR	NM_001164723;NM_000952;NM_001164721;NM_001164722	TSS1500;TSS1500;5'UTR;5'UTR					NA				NA
cg26508444	0.02376	0.00773752	0.00233551	70	522	-0.00668734	0.0126697	0.597788	0.0224799	0.00266713	5.58e-17	145	0.0219576	0.00329681	6.66025	2.73e-11	0.0135517	2.02748	0.36286	1.65e-08	37	10	126330845	10	126320835	R			NA	NA	FAM53B	NM_014661	Body					NA	10:126320835-126320925	10:126330522-126330924	Promoter_Associated	NA
cg15519786	-0.0252994	0.00958408	0.00874154	70	522	-0.0284537	0.0104654	0.00671186	-0.0333282	0.0040516	2.96e-16	145	-0.0310571	0.00466375	-6.65926	2.75e-11	0	0.547549	0.760503	1.66e-08	37	1	3266440	1	3256300	F			NA	NA	PRDM16;PRDM16	NM_022114;NM_199454	Body;Body					NA		1:3266130-3266957	Unclassified_Cell_type_specific	TRUE
cg20277126	0.0226491	0.00534346	3.02e-05	70	522	-0.025268	0.0160276	0.11535	0.0210923	0.00283506	1.34e-13	145	0.0209494	0.00314582	6.65942	2.75e-11	0.39024	3.27998	0.193982	1.66e-08	37	1	3507151	1	3497011	F			NA	NA	MEGF6	NM_001409	Body					TRUE	1:3496903-3497028			NA
cg23657639	-0.0253814	0.0058361	1.89e-05	70	522	-0.0140307	0.00810431	0.08384	-0.0166518	0.00234723	1.65e-12	145	-0.0185156	0.00278068	-6.65867	2.76e-11	0	1.82812	0.400894	1.66e-08	37	16	88852273	16	87379774	F			NA	NA	FAM38A	NM_001142864	TSS1500	chr16:88850744-88852274	Island			NA	16:87378414-87379775			NA
cg25510687	-0.0138238	0.00378406	0.000306809	70	522	-0.0392583	0.018537	0.0345365	-0.015258	0.00200547	3.8e-14	145	-0.0148905	0.00223649	-6.65799	2.78e-11	0	0.757231	0.684809	1.67e-08	37	3	107737037	3	109219727	R			NA	NA								TRUE				NA
cg02086839	0.0394481	0.00804906	1.58e-06	70	522	-0.00380268	0.0132696	0.774526	0.0243967	0.00351546	4.88e-12	145	0.0272689	0.00409688	6.65601	2.81e-11	0.577255	4.73098	0.0939032	1.69e-08	37	8	144403439	8	144474814	R			NA	NA	TOP1MT	NM_052963	Body	chr8:144403266-144403524	Island			NA	8:144474483-144477654			NA
cg10913050	-0.0290913	0.00983302	0.00334315	70	522	-0.0246269	0.0180795	0.173585	-0.0368879	0.00446742	2.29e-16	145	-0.0343555	0.00516378	-6.65317	2.87e-11	0	0.563937	0.754298	1.72e-08	37	6	91007625	6	91064346	R			NA	NA	BACH2;BACH2	NM_021813;NM_001170794	TSS1500;TSS1500	chr6:91004795-91006944	S_Shore		RDMR	TRUE				NA
cg10914815	0.0134279	0.00672394	0.0467473	70	522	-0.026753	0.0144035	0.0636699	0.0274571	0.0028918	4.64e-21	145	0.0226873	0.00341016	6.65287	2.87e-11	0.743916	7.80993	0.0201417	1.72e-08	37	13	99148667	13	97946668	F			NA	NA	STK24;STK24	NM_003576;NM_001032296	Body;Body					TRUE				NA
cg04453050	-0.040756	0.00973211	3.73e-05	70	522	-0.0162252	0.0102628	0.114332	-0.0299523	0.00410779	3.99e-13	145	-0.0313827	0.00471784	-6.65192	2.89e-11	0	1.82408	0.401704	1.73e-08	37	3	51740896	3	51715936	F			NA	NA	GRM2;GRM2	NM_000839;NM_001130063	TSS200;TSS200	chr3:51740740-51741413	Island			TRUE	3:51715881-51716416	3:51740394-51741198	Unclassified_Cell_type_specific	NA
cg18676273	-0.0293769	0.00594746	1.32e-06	70	522	-0.0431882	0.0160928	0.00745127	-0.0177691	0.00283018	3.96e-10	145	-0.0216383	0.00325288	-6.65204	2.89e-11	0.40259	3.34779	0.187516	1.73e-08	37	7	41732833	7	41699358	F	rs11770488		NA	NA	INHBA;LOC285954;LOC285954	NM_002192;NR_027119;NR_027118	Body;TSS1500;TSS1500					NA		7:41732612-41733461	Unclassified	NA
cg00214171	-0.0299088	0.00586837	6.21e-07	70	522	-0.0313251	0.0112853	0.00565289	-0.0150105	0.00237685	3.14e-10	145	-0.0188985	0.00284143	-6.65106	2.91e-11	0.627668	5.37156	0.0681681	1.73e-08	37	17	73642991	17	71154586	R			NA	NA	RECQL5;LOC100130933	NM_004259;NM_001162997	Body;5'UTR					NA				NA
cg13408344	0.0264588	0.00524233	7.89e-07	70	522	0.00182207	0.00826675	0.825616	0.0191571	0.00293584	8.06e-11	145	0.0208089	0.00312863	6.65114	2.91e-11	0.401472	3.34153	0.188103	1.73e-08	37	15	31631240	15	29418532	R			NA	NA	KLF13	NM_015995	Body					TRUE		15:31630825-31631396	Promoter_Associated_Cell_type_specific	TRUE
cg02623114	-0.0140187	0.00557525	0.0124576	70	522	-0.0261953	0.0133017	0.0493064	-0.0223105	0.0026043	1.75e-17	145	-0.0199789	0.00300403	-6.65071	2.92e-11	0	1.64212	0.439966	1.73e-08	37	8	145015122	8	145087110	R			NA	NA	PLEC1;PLEC1;PLEC1;PLEC1;PLEC1;PLEC1;PLEC1;PLEC1	NM_201378;NM_201382;NM_201381;NM_000445;NM_201384;NM_201380;NM_201383;NM_201379	Body;Body;Body;Body;TSS1500;Body;Body;Body	chr8:145016417-145016916	N_Shore			TRUE		8:145014934-145015432	Promoter_Associated	NA
cg15419073	0.0235174	0.00533311	1.46e-05	70	522	-0.00922085	0.0103098	0.371423	0.0165952	0.00224404	1.87e-13	145	0.0176573	0.00265593	6.64827	2.97e-11	0.489905	3.92084	0.140799	1.76e-08	37	3	14920880	3	14895884	R			NA	NA	FGD5	NM_152536	Body					TRUE		3:14920668-14921112	Unclassified_Cell_type_specific	NA
cg25282976	0.0459245	0.00977088	4.01e-06	70	522	-1e-05	0.00766281	0.998957	0.0288714	0.00376065	2.25e-14	145	0.0286975	0.00431688	6.64775	2.98e-11	0.763952	8.47284	0.0144593	1.76e-08	37	17	79005047	17	76619642	F			NA	NA	FLJ90757	NR_026857	Body	chr17:79006584-79006835	N_Shore			NA	17:76619363-76619705			NA
cg01155497	0.0173684	0.0083006	0.0372601	70	522	0.00710696	0.0102755	0.489389	0.0291636	0.00322466	2.79e-19	145	0.0254732	0.00383431	6.64348	3.06e-11	0.299124	2.85357	0.240079	1.81e-08	37	5	140203293	5	140183477	F			NA	NA	PCDHA2;PCDHA1;PCDHA1;PCDHA3;PCDHA4;PCDHA5;PCDHA5	NM_018905;NM_031411;NM_018900;NM_018906;NM_018907;NM_031501;NM_018908	Body;Body;Body;Body;Body;1stExon;1stExon	chr5:140202573-140203610	Island			NA	5:140182627-140183742			NA
cg18993949	-0.0201268	0.00711113	0.0049717	70	522	-0.0271422	0.0112466	0.0160589	-0.0200205	0.00247169	8.19e-16	145	-0.0202397	0.00304706	-6.64237	3.09e-11	0	0.148273	0.928545	1.83e-08	37	4	15481269	4	15090367	F			NA	NA	CC2D2A;CC2D2A;CC2D2A	NM_001080522;NM_001164720;NM_020785	Body;Body;Body					TRUE				TRUE
cg00741624	0.0109642	0.00823915	0.184309	70	522	0.00947501	0.00642511	0.140742	0.0284794	0.00298937	3.44e-21	145	0.0231898	0.0034914	6.64198	3.1e-11	0.640746	5.56709	0.061819	1.83e-08	37	14	93897389	14	92967142	R			NA	NA	KIAA1409	NM_020818	5'UTR	chr14:93896736-93897466	Island			NA	14:92966490-92967381			NA
cg05861879	0.0186924	0.00607441	0.00228683	70	522	-0.0309698	0.015177	0.0416642	0.0240024	0.0027951	1.47e-17	145	0.0215317	0.00324175	6.64199	3.09e-11	0.615128	5.19654	0.0744023	1.83e-08	37	7	2284723	7	2251249	F			NA	NA	NUDT1;NUDT1;NUDT1;NUDT1;NUDT1;NUDT1;NUDT1	NM_198948;NM_002452;NM_198952;NM_198950;NM_198954;NM_198953;NM_198949	Body;Body;Body;Body;Body;Body;Body	chr7:2281362-2282105	S_Shelf			NA	7:2251048-2251487			NA
cg23537932	-0.0150436	0.00453881	0.00103366	70	522	-0.0365152	0.0169367	0.0314212	-0.017718	0.00225255	5.24e-15	145	-0.0170292	0.00256404	-6.64153	3.1e-11	0	0.745697	0.688769	1.83e-08	37	10	121172463	10	121162453	F			NA	NA	GRK5	NM_005308	Body					TRUE	10:121162377-121162454			TRUE
cg15547825	-0.0480882	0.0114065	3.32e-05	70	522	-0.0504612	0.0181672	0.00562131	-0.0304227	0.00433442	2.81e-12	145	-0.0347836	0.0052375	-6.64126	3.11e-11	0.078412	2.17017	0.337874	1.83e-08	37	16	85519178	16	84076679	F	rs80257148		NA	NA				chr16:85519109-85519357	Island			NA	16:84076562-84076810			NA
cg19137806	0.0271225	0.00832919	0.00126113	70	522	0.000446637	0.00735965	0.951625	0.0275131	0.00320899	1.65e-17	145	0.0247768	0.00373085	6.64107	3.11e-11	0.568287	4.63271	0.0986326	1.83e-08	37	10	134362170	10	134212160	F	rs78719720		NA	NA	INPP5A	NM_005539	Body	chr10:134360859-134361084	S_Shore			NA	10:134212116-134212178			NA
cg02318784	0.00568143	0.00873263	0.515816	70	522	0.0121697	0.00810403	0.133624	0.0273603	0.00282527	7.85e-22	145	0.0229195	0.00345202	6.63945	3.15e-11	0.658153	5.85056	0.0536496	1.85e-08	37	15	27213174	15	24795920	F			NA	NA				chr15:27212902-27213396	Island			NA	15:24795649-24796118			NA
cg24906420	0.0260313	0.00676832	0.00014731	70	522	-0.0148889	0.0102784	0.147904	0.0221081	0.00274272	1.12e-15	145	0.0215977	0.00325466	6.63592	3.22e-11	0.619942	5.26236	0.0719936	1.89e-08	37	12	133133512	12	131643585	R			NA	NA	FBRSL1	NM_001142641	Body	chr12:133135293-133135722	N_Shore			NA	12:131643529-131643660			NA
cg26748477	-0.0286856	0.0074073	0.000132839	70	522	-0.030354	0.0129196	0.0190747	-0.0220929	0.00302828	3.88e-13	145	-0.0238971	0.00360188	-6.63462	3.25e-11	0	0.697477	0.705578	1.91e-08	37	17	38516415	17	35769941	F			NA	NA				chr17:38518965-38520264	N_Shelf			NA				NA
cg05405914	-0.0305673	0.00850616	0.000382538	70	522	-0.0283099	0.0140094	0.0436784	-0.0256038	0.003378	4.71e-14	145	-0.0268103	0.00404137	-6.63396	3.27e-11	0	0.265627	0.875629	1.91e-08	37	16	8972233	16	8879734	F			NA	NA								TRUE				NA
cg05991220	0.0262185	0.00751203	0.000556886	70	522	-0.00806793	0.0129859	0.534614	0.0315316	0.0038321	2.9e-16	145	0.028207	0.00425201	6.6338	3.27e-11	0.418991	3.44229	0.178862	1.91e-08	37	3	52813859	3	52788899	R			NA	NA	ITIH1;ITIH1;ITIH1;ITIH1	NM_001166435;NM_001166436;NM_001166434;NM_002215	TSS200;TSS200;Body;Body					NA		3:52813603-52813883	Unclassified_Cell_type_specific	NA
cg11291003	-0.0215428	0.00974141	0.0277756	70	522	-0.035935	0.00614703	7.69e-09	-0.026766	0.00369824	5.91e-13	145	-0.0274093	0.00413173	-6.63386	3.27e-11	0	1.11346	0.57308	1.91e-08	37	5	134526241	5	134554140	F			NA	NA				chr5:134526927-134527419	N_Shore		CDMR	NA	5:134554072-134554208			NA
cg09317371	0.0166181	0.00558239	0.00315499	70	522	-0.00556979	0.007462	0.455661	0.0184737	0.00213954	9.85e-18	145	0.016999	0.00256267	6.63332	3.28e-11	0.466187	3.74663	0.153613	1.91e-08	37	16	57180175	16	55737676	R			NA	NA	CPNE2	NM_152727	Body					NA	16:55737602-55737696			NA
cg00551910	0.035179	0.0100249	0.000520158	70	522	0.000997389	0.0124712	0.93628	0.0342588	0.00421464	6.51e-16	145	0.0325149	0.00490232	6.63256	3.3e-11	0.230777	2.60003	0.272528	1.92e-08	37	14	70037973	14	69107726	R			NA	NA	C14orf162	NR_024630	TSS200	chr14:70038108-70040302	N_Shore			NA				NA
cg09018739	0.0154132	0.00714208	0.0317335	70	522	-0.0230397	0.0123401	0.0623054	0.0255317	0.00274776	3e-20	145	0.0220054	0.00331829	6.63156	3.32e-11	0.705799	6.79807	0.0334055	1.93e-08	37	16	57180107	16	55737608	R			NA	NA	CPNE2	NM_152727	Body					NA	16:55737602-55737696			NA
cg25693132	-0.0612271	0.0141372	2.04e-05	70	522	-0.0288359	0.0143266	0.0445186	-0.0367837	0.00516306	1.33e-12	145	-0.0408675	0.00616338	-6.6307	3.34e-11	0.250389	2.66805	0.263415	1.94e-08	37	3	51740741	3	51715781	R			NA	NA	GRM2;GRM2	NM_000839;NM_001130063	TSS1500;TSS1500	chr3:51740740-51741413	Island			TRUE		3:51740394-51741198	Unclassified_Cell_type_specific	NA
cg07902673	-0.0401057	0.0087328	6.51e-06	70	522	-0.00527493	0.00617418	0.393198	-0.0275342	0.00364639	5.84e-14	145	-0.0265964	0.00401123	-6.63048	3.35e-11	0.71365	6.98445	0.030433	1.94e-08	37	1	87793396	1	87565984	R		rs11161980	NA	NA	LMO4	NM_006769	TSS1500	chr1:87793802-87795142	N_Shore			NA				NA
cg24499627	0.0293282	0.00799845	0.000291648	70	522	0.00286212	0.0086842	0.741816	0.0213926	0.00267489	1.85e-15	145	0.0217161	0.00327567	6.62951	3.37e-11	0.263216	2.7145	0.257367	1.95e-08	37	10	73533891	10	73203897	F			NA	NA	C10orf54;CDH23	NM_022153;NM_022124	TSS1500;Body	chr10:73533091-73533492	S_Shore			NA		10:73532778-73534198	Promoter_Associated	NA
cg01483139	0.0142401	0.00753646	0.0598118	70	522	-0.000651847	0.00933111	0.944327	0.0276957	0.00295787	1.56e-20	145	0.0232507	0.00350747	6.62891	3.38e-11	0.608484	5.10835	0.0777562	1.96e-08	37	4	187549458	4	187786452	F			NA	NA	FAT1	NM_005245	Body					NA	4:187786383-187786453			NA
cg12793711	-0.0443816	0.00848458	3.22e-07	70	522	-0.0087848	0.00959082	0.36	-0.025475	0.00394479	1.25e-10	145	-0.0292371	0.00441167	-6.62723	3.42e-11	0.629325	5.39557	0.0673546	1.97e-08	37	17	79477853	17	77092448	F	rs76770927	rs11549200	NA	NA	ACTG1	NM_001614	Body	chr17:79478235-79482426	N_Shore		RDMR	NA	17:77092293-77096956	17:79477722-79478271	Promoter_Associated	NA
cg23464284	0.0380758	0.00941316	6.7e-05	70	522	-0.00666274	0.0138603	0.630873	0.0322166	0.00417677	1.7e-14	145	0.0319559	0.0048219	6.62724	3.42e-11	0.410257	3.39131	0.183479	1.97e-08	37	6	166996837	6	166916827	R			NA	NA	RPS6KA2;RPS6KA2	NM_021135;NM_001006932	Body;Body					TRUE				NA
cg22296149	-0.021214	0.00575637	0.000272052	70	522	-0.0208533	0.01112	0.0611623	-0.0170648	0.00226742	7.05e-14	145	-0.0180853	0.0027301	-6.62443	3.49e-11	0	0.424185	0.80889	2.01e-08	37	19	2249330	19	2200330	F			NA	TRUE	AMH;AMH	NM_000479;NM_000479	5'UTR;1stExon	chr19:2250560-2253959	N_Shore			NA		19:2248756-2249719	Gene_Associated_Cell_type_specific	NA
cg01552919	-0.0194463	0.00716041	0.00700404	70	522	-0.00716886	0.00642107	0.264604	-0.0236357	0.00275064	1.4e-17	145	-0.0212282	0.00320531	-6.62283	3.52e-11	0.127139	2.29132	0.318015	2.03e-08	37	4	901847	4	891847	R			NA	NA	GAK	NM_005255	Body	chr4:899774-899985	S_Shore			TRUE	4:891685-892029			NA
cg12499872	-0.0249954	0.00787079	0.00165398	70	522	-0.0372012	0.0184253	0.0438601	-0.0261716	0.00331276	4e-15	145	-0.0260698	0.00393642	-6.62271	3.53e-11	0	0.158593	0.923766	2.03e-08	37	16	58019893	16	56577394	F			NA	NA	TEPP;TEPP	NM_199456;NM_199046	Body;Body	chr16:58019663-58020012	Island		RDMR	NA	16:56577165-56577498	16:58018464-58020013	Unclassified_Cell_type_specific	NA
cg20300911	-0.0148187	0.00500065	0.00329276	70	522	-0.0393597	0.015794	0.0129279	-0.0194713	0.00240533	8.52e-16	145	-0.0182852	0.002761	-6.62269	3.53e-11	0	1.28705	0.525438	2.03e-08	37	1	12221410	1	12143997	R			NA	NA								TRUE		1:12221341-12221658	Unclassified_Cell_type_specific	NA
cg05497175	-0.0238172	0.00566594	3.49e-05	70	522	-0.041853	0.0171472	0.0148988	-0.0162745	0.00229972	1.87e-12	145	-0.0183291	0.00276784	-6.62217	3.54e-11	0.0344886	2.07144	0.354971	2.03e-08	37	16	88753856	16	87281357	R			NA	NA	SNAI3	NM_178310	TSS1500	chr16:88752520-88753278	S_Shore			NA		16:88753818-88754048	Unclassified_Cell_type_specific	NA
cg05439665	-0.0566413	0.011739	2.25e-06	70	522	-0.0253825	0.00834113	0.00242862	-0.0285573	0.00439192	9.37e-11	145	-0.0332584	0.00502255	-6.62182	3.55e-11	0.592061	4.90269	0.0861776	2.03e-08	37	13	113656424	13	112704425	R			NA	NA	MCF2L;MCF2L	NM_001112732;NM_024979	Body;Body	chr13:113656116-113656379	S_Shore			TRUE		13:113655476-113656897	Unclassified_Cell_type_specific	TRUE
cg16530881	0.0220721	0.00577967	0.000163614	70	522	-0.00997784	0.0143985	0.488549	0.0203444	0.00263748	1.7e-14	145	0.0203052	0.00306643	6.62178	3.55e-11	0	1.78393	0.40985	2.03e-08	37	17	38708399	17	35961925	R			NA	NA							RDMR	NA				TRUE
cg01881899	0.0174954	0.00498527	0.000519672	70	522	0.00445893	0.00741723	0.547927	0.0164078	0.00207574	3.86e-15	145	0.0161737	0.00244285	6.62084	3.57e-11	0	1.03011	0.597468	2.04e-08	37	21	43652704	21	42525773	R			NA	NA	ABCG1;ABCG1;ABCG1;ABCG1;ABCG1;ABCG1	NM_207628;NM_004915;NM_207174;NM_207627;NM_016818;NM_207629	Body;Body;Body;Body;Body;Body	chr21:43654846-43655465	N_Shelf			NA		21:43652621-43652767	Unclassified	NA
cg11826961	-0.026616	0.00613394	1.97e-05	70	522	-0.0309775	0.0103728	0.00292012	-0.0161862	0.00236078	8.7e-12	145	-0.0188625	0.00284897	-6.62083	3.57e-11	0.282039	2.78567	0.24837	2.04e-08	37	17	38221639	17	35475165	F			NA	NA	THRA;THRA	NM_003250;NM_199334	5'UTR;5'UTR	chr17:38219084-38219880	S_Shore		RDMR	NA				NA
cg24718722	-0.0870283	0.0226235	0.000146869	70	522	-0.0351045	0.0207404	0.0909781	-0.0642761	0.00849867	5.34e-14	145	-0.0661256	0.00998799	-6.62051	3.58e-11	0	1.73308	0.420404	2.04e-08	37	10	129536818	10	129426808	R			NA	NA	FOXI2	NM_207426	Body	chr10:129534410-129537366	Island			NA	10:129424272-129427380			NA
cg03369196	-0.0166579	0.00770024	0.0313268	70	522	-0.0268761	0.0171255	0.117011	-0.0325087	0.0036499	9.37e-19	145	-0.027699	0.00418463	-6.61924	3.61e-11	0.323783	2.95763	0.227907	2.06e-08	37	3	9771984	3	9746984	R			NA	NA	BRPF1;BRPF1	NM_004634;NM_001003694	TSS1500;TSS1500	chr3:9773066-9773911	N_Shore			NA				NA
cg19254163	-0.034441	0.00810092	2.86e-05	70	522	-0.0314855	0.0129178	0.0150395	-0.0205725	0.00291066	1.99e-12	145	-0.0235731	0.00356332	-6.61549	3.7e-11	0.198218	2.49444	0.287302	2.11e-08	37	11	60623782	11	60380358	R			NA	NA	GPR44	NM_004778	TSS1500	chr11:60619924-60621111	S_Shelf			TRUE				NA
cg11554295	0.0184432	0.00536928	0.000678267	70	522	-0.0203908	0.00795732	0.0105971	0.018268	0.00213077	1.65e-17	145	0.0168018	0.0025402	6.61434	3.73e-11	0.769776	8.68721	0.0129896	2.12e-08	37	7	5523691	7	5490217	R			NA	NA	FBXL18	NM_024963	Body	chr7:5526389-5526693	N_Shelf			NA	7:5490102-5490218			NA
cg16409562	0.0359805	0.00735402	1.64e-06	70	522	0.00396236	0.0058813	0.500708	0.0235484	0.00328152	9.2e-13	145	0.0237221	0.00358725	6.6129	3.77e-11	0.718049	7.09344	0.028819	2.14e-08	37	14	21485900	14	20555740	R			NA	NA	NDRG2;NDRG2;NDRG2;NDRG2;NDRG2;NDRG2;NDRG2;NDRG2	NM_016250;NM_201535;NM_201538;NM_201541;NM_201540;NM_201539;NM_201537;NM_201536	Body;Body;Body;Body;Body;Body;Body;Body					NA	14:20555725-20555935			NA
cg22137236	0.0172471	0.00488918	0.000486594	70	522	-0.0126691	0.00959958	0.187343	0.0157054	0.00193868	8.12e-16	145	0.0154164	0.00233129	6.61284	3.77e-11	0.415658	3.42265	0.180626	2.14e-08	37	18	46506533	18	44760531	F			NA	NA				chr18:46501624-46502976	S_Shelf			NA				TRUE
cg24612696	-0.0167742	0.00489871	0.000704553	70	522	-0.044986	0.0178323	0.0118627	-0.019522	0.00254181	2.19e-14	145	-0.0188408	0.00284946	-6.61206	3.79e-11	0	1.03668	0.59551	2.15e-08	37	1	3089891	1	3079751	R			NA	NA	PRDM16;PRDM16	NM_022114;NM_199454	Body;Body					NA	1:3079749-3080214			NA
cg00820311	0.0337877	0.00770232	1.61e-05	70	522	0.0058081	0.00616339	0.346332	0.0245955	0.00328449	9.35e-14	145	0.0241416	0.00365148	6.61145	3.81e-11	0.59673	4.95946	0.083766	2.15e-08	37	16	921351	16	861352	R			NA	NA	LMF1	NM_022773	Body	chr16:923303-923659	N_Shore			NA		16:921257-921480	Unclassified_Cell_type_specific	NA
cg00741992	-0.0230528	0.00573584	7.43e-05	70	522	-0.0196207	0.0131098	0.13493	-0.0159523	0.00217482	2.91e-13	145	-0.0175264	0.00265101	-6.61121	3.81e-11	0	1.2098	0.546129	2.15e-08	37	16	30432687	16	30340188	F			NA	NA				chr16:30428870-30429799	S_Shelf			NA				NA
cg13856810	-0.0170616	0.00746998	0.0230854	70	522	-0.0235431	0.0171117	0.169305	-0.0251513	0.00291299	9.87e-18	145	-0.0233211	0.00352766	-6.61091	3.82e-11	0	0.907	0.6354	2.15e-08	37	1	861886	1	851749	R			NA	NA	SAMD11	NM_152486	Body	chr1:858970-861632	S_Shore			NA				NA
cg05304393	-0.0392919	0.012888	0.00250791	70	522	-0.02396	0.00801339	0.00288649	-0.0336861	0.00430757	7.46e-15	145	-0.0330818	0.00500454	-6.61037	3.83e-11	0	0.73754	0.691585	2.16e-08	37	16	1545405	16	1485406	R			NA	NA	TELO2	NM_016111	Body	chr16:1543098-1544426	S_Shore			NA	16:1485211-1487005			NA
cg20638525	-0.0112968	0.00641814	0.0794283	70	522	-0.0362536	0.0157097	0.0213025	-0.0232887	0.00260162	6.32e-19	145	-0.0206435	0.00312402	-6.60799	3.9e-11	0.34088	3.03435	0.219331	2.19e-08	37	11	45043197	11	44999773	F			NA	NA								TRUE				NA
cg00091302	0.0200602	0.00667605	0.00288729	70	522	-0.0161921	0.0109599	0.140015	0.023432	0.00271584	1.04e-17	145	0.0213298	0.00322838	6.60696	3.92e-11	0.585562	4.82581	0.0895545	2.21e-08	37	1	182602986	1	180869609	F			NA	NA								TRUE		1:182602876-182602990	Unclassified_Cell_type_specific	NA
cg13203811	-0.026621	0.00578607	6.27e-06	70	522	-0.0283197	0.0106845	0.00821621	-0.0152047	0.00227613	2.88e-11	145	-0.0180913	0.00273851	-6.60623	3.94e-11	0.404353	3.35769	0.186589	2.21e-08	37	12	58136245	12	56422512	R			NA	NA	AGAP2	NM_014770	TSS1500	chr12:58132478-58132734	S_Shelf			NA		12:58135666-58136315	Promoter_Associated	NA
cg25149218	-0.0211679	0.00850787	0.0134008	70	522	-0.0401537	0.0136079	0.00327453	-0.0304281	0.00368942	2.48e-16	145	-0.0284302	0.00430381	-6.60582	3.95e-11	0	1.16436	0.558678	2.22e-08	37	2	205411524	2	205119769	F			NA	NA	PARD3B;PARD3B;PARD3B	NM_152526;NM_057177;NM_205863	Body;Body;Body	chr2:205409939-205410910	S_Shore		RDMR	NA		2:205411521-205411673	Unclassified_Cell_type_specific	NA
cg24129923	0.0155437	0.00448779	0.000612652	70	522	-0.0208047	0.0167213	0.213836	0.0195266	0.00242705	1.27e-15	145	0.0177084	0.00268144	6.60407	4e-11	0.215978	2.55095	0.279299	2.24e-08	37	17	7814251	17	7754976	F			NA	NA	CHD3;CHD3;CHD3	NM_001005271;NM_005852;NM_001005273	Body;Body;Body					NA	17:7754897-7754977			NA
cg16395997	0.0236098	0.00711974	0.00102775	70	522	-0.0154212	0.0136126	0.257656	0.0285974	0.00342993	1.18e-16	145	0.0257262	0.00389595	6.60331	4.02e-11	0.492818	3.94336	0.139223	2.25e-08	37	1	3562798	1	3552658	R			NA	NA	WDR8	NM_017818	Body	chr1:3559952-3561009	S_Shore			NA	1:3552514-3552672			NA
cg01676795	0.0372648	0.00895123	4.13e-05	70	522	-0.0250574	0.0124304	0.0441967	0.0281394	0.0035422	2.83e-15	145	0.0278255	0.00421464	6.60211	4.05e-11	0.751006	8.03232	0.018022	2.27e-08	37	7	75586348	7	75424284	F			NA	NA	POR	NM_000941	Body					TRUE				NA
cg15059548	0.0319091	0.0061289	3.63e-07	70	522	0.00694757	0.00715484	0.331865	0.0183572	0.0028718	1.92e-10	145	0.021199	0.00321108	6.60183	4.06e-11	0.606119	5.07768	0.0789581	2.27e-08	37	7	47344634	7	47311159	F			NA	NA	TNS3	NM_022748	Body			low-CpG:47311095-47311281		NA				NA
cg25330264	0.0205049	0.00544094	0.000198471	70	522	-0.0158791	0.015778	0.314563	0.0187469	0.00242869	1.63e-14	145	0.0187975	0.00284836	6.59941	4.13e-11	0	1.94447	0.378237	2.3e-08	37	7	4806949	7	4773475	R			NA	NA	FOXK1	NM_001037165	3'UTR	chr7:4806860-4807086	Island			NA	7:4773166-4773612			NA
cg07471614	-0.0132009	0.00558373	0.0187227	70	522	-0.0406705	0.0171971	0.0183005	-0.0203566	0.00238944	2.61e-17	145	-0.0187203	0.00283728	-6.59797	4.17e-11	0	1.84291	0.397939	2.32e-08	37	8	125855152	8	125924333	F			NA	NA								TRUE				NA
cg12349350	-0.0208881	0.0044043	3.3e-06	70	522	-0.0374442	0.0188649	0.047545	-0.0128557	0.0019548	5.75e-11	145	-0.015194	0.00230403	-6.59454	4.27e-11	0.320953	2.9453	0.229317	2.37e-08	37	7	101723836	7	101510556	F			NA	NA	CUX1;CUX1;CUX1	NM_181500;NM_181552;NM_001913	Body;Body;Body					NA	7:101510465-101510702			NA
cg01201215	-0.0209288	0.00725971	0.00423234	70	522	-0.0304495	0.014153	0.0317785	-0.0233916	0.00290726	1.26e-15	145	-0.0229872	0.00348675	-6.59273	4.32e-11	0	0.196659	0.90635	2.39e-08	37	5	151137430	5	151117623	F			NA	NA	ATOX1	NM_004045	Body	chr5:151137992-151138418	N_Shore			NA				NA
cg01543603	0.0152676	0.00542266	0.00520018	70	522	0.0112047	0.0101553	0.270256	0.0190514	0.00229956	1.83e-16	145	0.0178898	0.00271354	6.5928	4.32e-11	0	0.531786	0.766521	2.39e-08	37	16	89469541	16	87997042	F	rs12929751		NA	NA	ANKRD11	NM_013275	5'UTR					TRUE	16:87997042-87997347	16:89469422-89469869	Unclassified_Cell_type_specific	NA
cg09776772	-0.019235	0.00732908	0.00913334	70	522	-0.0214087	0.0065848	0.00120351	-0.0186567	0.00235326	3.21e-15	145	-0.0189458	0.00287361	-6.59304	4.31e-11	0	0.0628455	0.969066	2.39e-08	37	7	2150534	7	2117060	F			NA	NA	MAD1L1;MAD1L1;MAD1L1	NM_003550;NM_001013837;NM_001013836	Body;Body;Body					NA	7:2116939-2117617			NA
cg02712222	-0.0198299	0.00437217	8.39e-06	70	522	-0.0458296	0.0187019	0.0145055	-0.0127408	0.00188996	1.91e-11	145	-0.0147898	0.00224378	-6.59149	4.35e-11	0.331368	2.99118	0.224116	2.41e-08	37	6	7314903	6	7259902	F			NA	NA	SSR1	NM_003144	TSS1500	chr6:7312811-7313656	S_Shore			NA				NA
cg01383911	0.0186825	0.00706819	0.00865512	70	522	-0.00465626	0.0135687	0.731579	0.0269407	0.00310367	6.66e-18	145	0.0239005	0.00362875	6.58642	4.51e-11	0.268823	2.73532	0.254703	2.49e-08	37	6	30297627	6	30405606	F			NA	NA	TRIM39;TRIM39	NM_172016;NM_021253	Body;Body	chr6:30294169-30295071	S_Shelf			NA				NA
cg07747220	-0.0702216	0.0130171	1.42e-07	70	522	-0.0210463	0.00761212	0.00584323	-0.036405	0.00596868	1.22e-09	145	-0.0400376	0.00607937	-6.58581	4.52e-11	0.748349	7.94753	0.0188025	2.5e-08	37	20	3052115	20	3000115	F			NA	NA	OXT	NM_000915	TSS200	chr20:3052097-3053103	Island			NA				NA
cg21231302	-0.0369399	0.00934426	9.67e-05	70	522	-0.0438753	0.0134424	0.00115156	-0.0212143	0.00294726	7.86e-13	145	-0.0243257	0.00369395	-6.58529	4.54e-11	0.376691	3.20868	0.201022	2.5e-08	37	9	140116093	9	139235914	R			NA	NA	RNF208	NM_031297	TSS1500	chr9:140115986-140118466	Island			NA	9:139235914-139238287			NA
cg19695978	-0.0348526	0.00773404	9.54e-06	70	522	-0.0392012	0.0134165	0.0035902	-0.0199653	0.00298598	2.76e-11	145	-0.023727	0.00360327	-6.58484	4.55e-11	0.411926	3.40093	0.182598	2.51e-08	37	15	70877381	15	68664435	R			NA	NA				chr15:70877380-70877958	Island			TRUE	15:68664435-68665003	15:70876822-70878328	Unclassified_Cell_type_specific	TRUE
cg13523568	0.0263931	0.00510516	4.34e-07	70	522	0.0099116	0.00620137	0.110424	0.0118625	0.0018062	6.09e-11	145	0.0144583	0.00219628	6.58309	4.61e-11	0.703357	6.74211	0.0343535	2.54e-08	37	4	3432342	4	3402140	F	rs3123320		NA	NA	RGS12;RGS12;RGS12	NM_198229;NM_198227;NM_002926	Body;Body;Body					NA	4:3402101-3402381			NA
cg25752272	0.0148608	0.00460919	0.0014062	70	522	-0.0146254	0.0085548	0.087776	0.0154714	0.001847	8.59e-17	145	0.0145617	0.00221214	6.58264	4.62e-11	0.563139	4.57812	0.101362	2.54e-08	37	11	61110107	11	60866683	R			NA	NA	DAK	NM_015533	Body	chr11:61106710-61106927	S_Shelf			NA	11:60866657-60866884			NA
cg19325791	-0.0355643	0.0077607	6.8e-06	70	522	-0.0248899	0.0131262	0.0583403	-0.0233187	0.00352504	4.45e-11	145	-0.0267331	0.00406332	-6.57913	4.73e-11	0	1.78911	0.408789	2.6e-08	37	17	46560683	17	43915682	F			NA	NA								TRUE				TRUE
cg13273540	0.0229622	0.00763627	0.00286711	70	522	0.00245052	0.00778445	0.753009	0.020713	0.00247475	9.09e-17	145	0.0200048	0.00304074	6.57893	4.74e-11	0.0635294	2.13568	0.343751	2.6e-08	37	3	176850227	3	178332921	R			NA	NA	TBL1XR1	NM_024665	5'UTR					TRUE				NA
cg00552892	-0.0371477	0.00884964	3.58e-05	70	522	-0.0179511	0.0112467	0.110906	-0.0252468	0.00354361	1.33e-12	145	-0.0275221	0.00418489	-6.57654	4.82e-11	0	1.67364	0.433085	2.64e-08	37	2	220035927	2	219744171	F			NA	NA	SLC23A3;SLC23A3;SLC23A3	NM_001144890;NM_001144889;NM_144712	TSS1500;TSS1500;TSS1500					TRUE		2:220035844-220036206	Unclassified_Cell_type_specific	TRUE
cg20742385	-0.0365731	0.00989156	0.000259982	70	522	-0.017662	0.00665084	0.00809462	-0.032902	0.00441296	1.19e-13	145	-0.0308329	0.00468827	-6.5766	4.81e-11	0	1.9494	0.377306	2.64e-08	37	13	113633654	13	112681655	F			NA	NA	MCF2L;MCF2L;MCF2L	NM_001112732;NM_024979;NM_024979	Body;5'UTR;1stExon	chr13:113633843-113634065	N_Shore	low-CpG:112681455-112681691		NA				NA
cg11595059	-0.0293391	0.00665909	1.48e-05	70	522	-0.0255759	0.0167641	0.127548	-0.023014	0.0034167	1.98e-11	145	-0.0251519	0.0038251	-6.57549	4.85e-11	0	0.598726	0.74129	2.65e-08	37	19	11314087	19	11175087	R			NA	NA	DOCK6	NM_020812	Body	chr19:11312571-11312785	S_Shore			TRUE		19:11313896-11314853	Unclassified_Cell_type_specific	NA
cg09639152	-0.0515045	0.0113531	8.35e-06	70	522	-0.03874	0.0152554	0.0113159	-0.0292149	0.00436706	2.7e-11	145	-0.0343671	0.00522708	-6.57481	4.87e-11	0.340367	3.03199	0.219589	2.66e-08	37	3	45078075	3	45053079	R			NA	NA				chr3:45077069-45077690	S_Shore			TRUE	3:45052911-45053106	3:45077441-45079749	Unclassified	NA
cg22928599	-0.028069	0.0067396	4.1e-05	70	522	-0.0186749	0.00737859	0.0115905	-0.0215913	0.00315892	1.01e-11	145	-0.0230989	0.00351326	-6.57478	4.87e-11	0	0.799338	0.670542	2.66e-08	37	19	46999403	19	51691243	R			NA	NA	PNMAL2	NM_020709	TSS1500	chr19:46996327-46998437	S_Shore			NA				TRUE
cg18809126	-0.0162247	0.00398415	6e-05	70	522	-0.0412917	0.0175736	0.0190647	-0.0146322	0.00208827	3.06e-12	145	-0.0153599	0.00233643	-6.5741	4.89e-11	0	0.942179	0.624322	2.67e-08	37	3	11623526	3	11598526	F			TRUE	NA	VGLL4;VGLL4;VGLL4	NM_014667;NM_001128220;NM_001128219	Body;Body;Body					TRUE				NA
cg16725944	-0.0345001	0.0071065	1.96e-06	70	522	-0.0266165	0.0124	0.0321733	-0.0173045	0.00262472	5.16e-11	145	-0.0210309	0.0032012	-6.56969	5.04e-11	0.575859	4.71541	0.094637	2.74e-08	37	12	133215533	12	131725606	F			NA	NA	POLE	NM_006231	Body					TRUE		12:133215368-133215671	Gene_Associated	TRUE
cg02708956	0.0157524	0.00639794	0.014388	70	522	0.00971005	0.0121163	0.423165	0.0222529	0.00260205	1.98e-17	145	0.0204057	0.00310614	6.56948	5.05e-11	0	1.08818	0.58037	2.74e-08	37	2	240300118	2	239965055	F			NA	NA	HDAC4	NM_006037	5'UTR					NA	2:239964721-239965098			NA
cg26153045	-0.0262177	0.00618537	3.02e-05	70	522	-0.0267395	0.00995783	0.00741677	-0.0211731	0.00318569	3.61e-11	145	-0.0230633	0.00351137	-6.56818	5.09e-11	0	0.494782	0.780835	2.77e-08	37	7	73441834	7	73079770	F	rs55670340		NA	NA	ELN;ELN;ELN;ELN;ELN	NM_001081752;NM_000501;NM_001081754;NM_001081753;NM_001081755	TSS1500;TSS1500;TSS1500;TSS1500;TSS1500					NA		7:73440546-73441875	Promoter_Associated	NA
cg09125127	-0.0336759	0.00806434	3.92e-05	70	522	-0.0247967	0.0093538	0.00820541	-0.024134	0.00354516	1.21e-11	145	-0.0265861	0.0040483	-6.56722	5.13e-11	0	1.03507	0.595989	2.78e-08	37	7	2549030	7	2515556	F			NA	NA								TRUE	7:2515238-2515709	7:2547843-2549053	Promoter_Associated_Cell_type_specific	NA
cg09639964	-0.0194166	0.00804187	0.0163724	70	522	-0.0459751	0.0189893	0.0157238	-0.0284224	0.00339352	8.66e-17	145	-0.0264627	0.0040302	-6.5661	5.16e-11	0	1.34416	0.510646	2.8e-08	37	17	909300	17	856050	R			NA	NA	ABR;ABR;ABR	NM_021962;NM_001092;NM_001159746	3'UTR;3'UTR;3'UTR	chr17:909981-910442	N_Shore			NA		17:909214-909496	Unclassified_Cell_type_specific	TRUE
cg26927807	-0.0179012	0.00569915	0.00185565	70	522	-0.0396304	0.0177817	0.026146	-0.020399	0.00259953	6.05e-15	145	-0.0199057	0.00303226	-6.56463	5.22e-11	0	0.612589	0.73617	2.82e-08	37	19	2016532	19	1967532	F			NA	TRUE	BTBD2	NM_017797	TSS1500					NA				NA
cg18651026	-0.0207105	0.00571872	0.000345033	70	522	-0.0354036	0.010776	0.00106849	-0.0164122	0.00226519	5.58e-13	145	-0.0178491	0.00272202	-6.55729	5.48e-11	0	1.47318	0.478744	2.96e-08	37	6	33140660	6	33248638	R			NA	NA	COL11A2;COL11A2;COL11A2	NM_080679;NM_080681;NM_080680	Body;Body;Body					NA		6:33139943-33141092	Unclassified	NA
cg04360793	0.0249585	0.0123184	0.0436587	70	522	0.0381883	0.0120972	0.00166286	0.0373545	0.00449074	1.39e-16	145	0.0350777	0.00535109	6.55525	5.55e-11	0	0.833423	0.659211	3e-08	37	1	79472361	1	79244949	R			NA	NA	ELTD1;ELTD1	NM_022159;NM_022159	5'UTR;1stExon	chr1:79472281-79472537	Island			TRUE	1:79244870-79245072			NA
cg27560292	-0.0241294	0.00556108	1.97e-05	70	522	-0.0161752	0.00819001	0.0486577	-0.0161369	0.00236293	1.05e-11	145	-0.0181123	0.00276355	-6.55401	5.6e-11	0	1.55463	0.459639	3.02e-08	37	11	6632884	11	6589460	F			NA	TRUE	TAF10	NM_006284	Body	chr11:6632879-6633787	Island		RDMR	NA	11:6589456-6590464	11:6632465-6634344	Promoter_Associated	NA
cg08353606	-0.0256142	0.00611548	3.72e-05	70	522	-0.0227336	0.0164306	0.166915	-0.020664	0.0029719	4.45e-12	145	-0.0222211	0.00339254	-6.54999	5.75e-11	0	0.450614	0.798271	3.1e-08	37	19	3135364	19	3086364	R			NA	NA	GNA15	NM_002068	TSS1500					NA				NA
cg26080567	0.0131584	0.0069207	0.0582433	70	522	0.00276727	0.00841525	0.742374	0.031073	0.0032806	5.74e-21	145	0.0239997	0.00366437	6.54947	5.77e-11	0.725952	7.298	0.0260171	3.11e-08	37	21	37536137	21	36458007	R			NA	NA	DOPEY2	NM_005128	TSS1500					NA				NA
cg22023664	0.0135241	0.00645404	0.0369891	70	522	-0.00929512	0.0101233	0.35883	0.0217829	0.00240433	2.42e-19	145	0.0191086	0.00291768	6.54923	5.78e-11	0.545323	4.39872	0.110874	3.11e-08	37	19	2619608	19	2570608	F			NA	NA	GNG7	NM_052847	5'UTR	chr19:2622522-2622859	N_Shelf			NA				NA
cg20754708	0.0145357	0.0067759	0.0327581	70	522	-0.0177738	0.0141104	0.208222	0.0243903	0.00270148	3.2e-19	145	0.0212719	0.00324822	6.54879	5.8e-11	0.56574	4.60553	0.0999819	3.11e-08	37	3	193419842	3	194902536	F	rs80171537	rs79343975	NA	NA								TRUE				NA
cg13180844	-0.0211046	0.00732298	0.00424419	70	522	-0.0383568	0.0168368	0.0230145	-0.0253695	0.00317579	1.99e-15	145	-0.0245012	0.00374166	-6.5482	5.82e-11	0	0.5127	0.773871	3.12e-08	37	2	2711168	2	2690175	F			NA	NA								TRUE				NA
cg14066298	0.0175517	0.00644479	0.00684931	70	522	0.00141446	0.00672998	0.833593	0.0212841	0.00246915	1.11e-17	145	0.0190944	0.0029161	6.54791	5.83e-11	0.355347	3.10244	0.211989	3.12e-08	37	6	30297565	6	30405544	F	rs9500858		NA	NA	TRIM39;TRIM39	NM_172016;NM_021253	Body;Body	chr6:30294169-30295071	S_Shelf			NA				NA
cg05949660	-0.0258023	0.00671231	0.000148469	70	522	-0.0256212	0.012495	0.040681	-0.0197877	0.00273767	6.33e-13	145	-0.0213622	0.00326417	-6.54445	5.97e-11	0	0.653531	0.721253	3.19e-08	37	6	109777642	6	109884335	F			NA	TRUE	MICAL1;MICAL1	NM_022765;NM_001159291	TSS1500;TSS1500	chr6:109776194-109777645	Island			NA	6:109882764-109884556			NA
cg23878906	-0.0402762	0.0100765	8.12e-05	70	522	-0.0343274	0.0151925	0.0241562	-0.037122	0.00535092	4.96e-12	145	-0.0380145	0.0058103	-6.54262	6.05e-11	0	0.0873188	0.95728	3.23e-08	37	18	29304818	18	27558816	F			NA	NA				chr18:29303960-29304254	S_Shore		RDMR	NA				NA
cg15007228	-0.0177227	0.00492146	0.00037205	70	522	-0.00959287	0.00488892	0.0501347	-0.0161413	0.00215397	8.98e-14	145	-0.0159083	0.00243195	-6.54137	6.1e-11	0	0.779648	0.677176	3.25e-08	37	1	2210335	1	2200195	F			NA	NA	SKI	NM_003036	Body	chr1:2212020-2213881	N_Shore			TRUE				TRUE
cg25450819	-0.0344079	0.0111846	0.00229335	70	522	-0.065415	0.0184787	0.000426257	-0.0413307	0.00547864	6.16e-14	145	-0.0402552	0.00615514	-6.5401	6.15e-11	0	1.00172	0.606011	3.28e-08	37	5	37717768	5	37753525	R			NA	NA	WDR70	NM_018034	Body					TRUE				TRUE
cg11709405	-0.0515109	0.00997724	4.5e-07	70	522	-0.0168633	0.0104584	0.107317	-0.0260034	0.00410733	2.84e-10	145	-0.0310682	0.0047518	-6.53819	6.23e-11	0.648621	5.69185	0.0580805	3.32e-08	37	1	24649398	1	24521985	R			NA	NA	GRHL3;GRHL3;GRHL3	NM_198174;NM_198173;NM_021180	TSS200;Body;TSS200	chr1:24648202-24648985	S_Shore			NA		1:24647785-24649616	Unclassified	TRUE
cg04614290	-0.0458095	0.0108158	3.06e-05	70	522	-0.0383003	0.0157972	0.0155789	-0.0292112	0.00425813	8.48e-12	145	-0.0332383	0.00508403	-6.5378	6.24e-11	0	1.85415	0.39571	3.32e-08	37	19	2327696	19	2278696	F			NA	NA	LSM7;SPPL2B;SPPL2B	NM_016199;NM_152988;NM_001077238	Body;TSS1500;TSS1500	chr19:2328364-2329089	N_Shore			NA		19:2327637-2328112	Promoter_Associated	TRUE
cg26325867	-0.0169972	0.00576995	0.00347941	70	522	-0.019328	0.00990971	0.0515217	-0.0203247	0.00255418	2.55e-15	145	-0.0194095	0.00296903	-6.53733	6.26e-11	0	0.241417	0.886292	3.33e-08	37	6	41398693	6	41506671	F	rs75584604		NA	NA				chr6:41395229-41396253	S_Shelf			TRUE				TRUE
cg08684511	0.042584	0.00928372	6.67e-06	70	522	0.00717109	0.010643	0.500667	0.0289808	0.00416512	4.3e-12	145	0.0308583	0.00472049	6.5371	6.27e-11	0.44344	3.59351	0.165837	3.33e-08	37	5	177890047	5	177822653	R			NA	NA	COL23A1	NM_173465	Body					NA	5:177822520-177822697			NA
cg00911351	0.0101281	0.0075477	0.180673	70	522	0.00987367	0.00804842	0.220312	0.0279911	0.00298127	1.23e-20	145	0.0228523	0.00349607	6.53657	6.29e-11	0.628042	5.37695	0.0679847	3.34e-08	37	5	140767255	5	140747439	F			NA	TRUE	PCDHGA4;PCDHGA6;PCDHGA1;PCDHGA5;PCDHGB1;PCDHGA3;PCDHGA2;PCDHGA7;PCDHGB2;PCDHGB4;PCDHGB4;PCDHGB3	NM_018917;NM_018919;NM_018912;NM_018918;NM_018922;NM_018916;NM_018915;NM_018920;NM_018923;NM_003736;NM_032098;NM_018924	Body;Body;Body;Body;Body;Body;Body;Body;Body;TSS200;TSS200;Body	chr5:140767196-140767695	Island			NA	5:140747381-140747503	5:140766906-140767455	NonGene_Associated	NA
cg18982073	-0.0286421	0.00707556	6.62e-05	70	522	-0.0258198	0.0106702	0.0157795	-0.017666	0.0024884	1.59e-12	145	-0.0199686	0.00305561	-6.53505	6.36e-11	0.029951	2.06175	0.356694	3.37e-08	37	17	42275458	17	39630984	R			NA	NA	ATXN7L3;ATXN7L3;ATXN7L3;ATXN7L3	NM_001098833;NM_020218;NM_020218;NM_001098833	1stExon;1stExon;5'UTR;5'UTR	chr17:42276291-42276738	N_Shore			NA		17:42275272-42276121	Promoter_Associated	NA
cg15084543	0.0315593	0.0136342	0.0213195	70	522	0.0340118	0.0107396	0.00160665	0.0354815	0.00441102	1.28e-15	145	0.0347469	0.00531849	6.53323	6.44e-11	0	0.0708366	0.965202	3.41e-08	37	1	79472408	1	79244996	R			NA	NA	ELTD1;ELTD1	NM_022159;NM_022159	5'UTR;1stExon	chr1:79472281-79472537	Island			TRUE	1:79244870-79245072			NA
cg25150721	-0.0358469	0.00839085	2.62e-05	70	522	-0.0277731	0.0109729	0.0115874	-0.0233486	0.00345972	1.81e-11	145	-0.0265037	0.00405841	-6.53057	6.55e-11	0	1.67638	0.432492	3.46e-08	37	1	100826388	1	100598976	F			NA	NA	CDC14A;CDC14A;CDC14A	NM_003672;NM_033312;NM_033313	Body;Body;Body					TRUE				NA
cg00636737	-0.0229875	0.00760013	0.00270996	70	522	-0.0369274	0.0158417	0.020032	-0.0253199	0.00323899	7.64e-15	145	-0.0249874	0.00382695	-6.52933	6.61e-11	0	0.291783	0.864251	3.49e-08	37	20	62695569	20	62166013	R			NA	NA	TCEA2;TCEA2	NM_003195;NM_198723	Body;5'UTR	chr20:62693942-62695282	S_Shore			NA		20:62694020-62695720	Promoter_Associated	NA
cg22219379	-0.0216226	0.0119662	0.0717916	70	522	-0.0390967	0.013606	0.00418128	-0.0406546	0.00474175	1.65e-17	145	-0.0364163	0.00557982	-6.52643	6.74e-11	0	1.95768	0.375746	3.55e-08	37	3	140541355	3	142024045	R			NA	NA								TRUE				NA
cg27217742	0.0252431	0.00733356	0.000661189	70	522	-0.00376202	0.00876104	0.667761	0.0220079	0.00271338	7.5e-16	145	0.0212833	0.00326114	6.52632	6.74e-11	0.420527	3.45141	0.178047	3.55e-08	37	4	3365280	4	3335078	F			NA	NA	RGS12;RGS12	NM_198229;NM_002926	Body;Body	chr4:3365194-3365415	Island			NA	4:3334959-3335183			NA
cg14606328	0.023231	0.0057838	7.51e-05	70	522	-0.0152796	0.0168118	0.363733	0.019334	0.00262373	2.27e-13	145	0.0199878	0.00306284	6.52592	6.76e-11	0.0139347	2.02826	0.362717	3.56e-08	37	21	45177639	21	44002067	F			NA	NA	PDXK	NM_003681	3'UTR	chr21:45177520-45177727	Island			NA	21:44001966-44002255			NA
cg19154600	0.0232708	0.00746256	0.00199962	70	522	-0.0144196	0.0121082	0.234092	0.0244056	0.00292699	1.18e-16	145	0.0229068	0.00351124	6.52385	6.85e-11	0.469482	3.7699	0.151837	3.6e-08	37	10	75415868	10	75085874	R			NA	NA	SYNPO2L	NM_001114133	TSS200			low-CpG:75085756-75085882		NA				NA
cg18204200	-0.0269461	0.00632722	2.77e-05	70	522	-0.0339137	0.0159676	0.0340234	-0.0210594	0.00313234	2.16e-11	145	-0.0231554	0.00355005	-6.52256	6.91e-11	0	0.764667	0.682267	3.63e-08	37	14	67999431	14	67069184	R			NA	NA	PLEKHH1	NM_020715	TSS1500	chr14:67999568-68000440	N_Shore			NA		14:67999374-67999507	Unclassified_Cell_type_specific	NA
cg15857661	-0.0464714	0.0101962	7.6e-06	70	522	-0.0374935	0.0144797	0.00981262	-0.0266451	0.00407834	7.64e-11	145	-0.0315826	0.00484339	-6.52076	7e-11	0.323465	2.95624	0.228066	3.67e-08	37	10	104196243	10	104186233	F	rs76149940		NA	NA	MIR146B	NR_030169	TSS200	chr10:104191984-104192527	S_Shelf			NA				NA
cg05991539	-0.0129262	0.00390024	0.00103449	70	522	-0.0420449	0.01892	0.0265816	-0.0162303	0.00210363	1.68e-14	145	-0.0151997	0.0023311	-6.52042	7.01e-11	0	1.23359	0.539671	3.67e-08	37	6	31692365	6	31800344	R			NA	NA	C6orf25;C6orf25;C6orf25;C6orf25;C6orf25;C6orf25	NM_138274;NM_138273;NM_138275;NM_138272;NM_025260;NM_138277	Body;Body;Body;Body;Body;Body	chr6:31691425-31691718	S_Shore			NA				NA
cg15749157	-0.0274661	0.00660508	4.21e-05	70	522	-0.0419472	0.0177562	0.0184267	-0.0205548	0.00300286	9.4e-12	145	-0.0228123	0.0034994	-6.5189	7.08e-11	0	1.23339	0.539724	3.71e-08	37	19	1366829	19	1317829	R			NA	NA	MUM1;MUM1	NR_024247;NM_032853	Body;Body	chr19:1368814-1369026	N_Shore			NA	19:1317829-1317864			NA
cg23718736	-0.0288874	0.00762683	0.000184573	70	522	-0.0193476	0.0110421	0.0801785	-0.0221702	0.0030392	3.9e-13	145	-0.0235644	0.00361586	-6.51694	7.18e-11	0	0.651985	0.721811	3.75e-08	37	18	6413908	18	6403908	R			NA	NA	L3MBTL4	NM_173464	5'UTR	chr18:6413959-6414873	N_Shore			NA				TRUE
cg16046376	0.0196904	0.00563875	0.000553344	70	522	-0.0215175	0.0144461	0.136801	0.0184491	0.00233563	4.04e-15	145	0.0181832	0.00279104	6.51484	7.28e-11	0.325288	2.96423	0.227157	3.8e-08	37	11	66721779	11	66478355	F			NA	TRUE	PC;PC	NM_000920;NM_001040716	5'UTR;5'UTR	chr11:66725503-66726373	N_Shelf			NA				NA
cg16606773	0.0127586	0.00706963	0.0721484	70	522	0.00536565	0.00662275	0.418106	0.023109	0.00255058	2.41e-19	145	0.0197742	0.00303647	6.51226	7.4e-11	0.456558	3.68025	0.158798	3.86e-08	37	20	19955806	20	19903806	R			NA	NA	RIN2	NM_018993	Body	chr20:19955536-19956034	Island			NA	20:19903537-19904385			TRUE
cg08698943	0.0396678	0.00840562	3.67e-06	70	522	0.00602153	0.00962958	0.531965	0.0258185	0.00379113	1.19e-11	145	0.0279234	0.00428881	6.51075	7.48e-11	0.510867	4.08887	0.129453	3.89e-08	37	10	3509758	10	3499758	F			NA	NA							CDMR	NA				TRUE
cg13487312	-0.0338164	0.00754265	1.06e-05	70	522	-0.0278648	0.0162512	0.0868507	-0.0217061	0.00325436	3.09e-11	145	-0.0249674	0.00383473	-6.51086	7.47e-11	0	1.90949	0.38491	3.89e-08	37	11	57089738	11	56846314	F			NA	NA	TNKS1BP1	NM_033396	5'UTR	chr11:57091614-57092831	N_Shore	low-CpG:56846304-56846399		NA		11:57089598-57089986	Unclassified_Cell_type_specific	NA
cg24403338	-0.0443619	0.00992049	1.11e-05	70	522	-0.0433587	0.0108305	6.9e-05	-0.0249203	0.00404182	8.06e-10	145	-0.0306232	0.00470507	-6.50856	7.59e-11	0.42512	3.47899	0.175609	3.94e-08	37	20	31366437	20	30830098	R			NA	NA	DNMT3B;DNMT3B;DNMT3B;DNMT3B	NM_175849;NM_006892;NM_175850;NM_175848	5'UTR;5'UTR;TSS1500;5'UTR					NA		20:31365642-31367246	Unclassified	TRUE
cg27582013	-0.048193	0.00938959	5.21e-07	70	522	-0.0396668	0.0161658	0.0143777	-0.0226016	0.00367481	8.86e-10	145	-0.0287562	0.00441867	-6.50787	7.62e-11	0.661829	5.91418	0.05197	3.96e-08	37	1	17290228	1	17162815	F			NA	NA	CROCC	NM_014675	Body	chr1:17292904-17293115	N_Shelf			NA		1:17289965-17290300	Unclassified_Cell_type_specific	NA
cg08491188	0.0175	0.0097723	0.0743608	70	522	0.00466249	0.00899527	0.604392	0.0341305	0.00369802	5.29e-20	145	0.028233	0.00433857	6.50744	7.64e-11	0.611598	5.14931	0.0761803	3.96e-08	37	5	140777503	5	140757687	F			NA	NA	PCDHGA4;PCDHGA6;PCDHGA1;PCDHGA8;PCDHGB5;PCDHGA5;PCDHGB1;PCDHGB4;PCDHGA3;PCDHGA2;PCDHGB5;PCDHGA7;PCDHGB2;PCDHGB3	NM_018917;NM_018919;NM_018912;NM_032088;NM_018925;NM_018918;NM_018922;NM_003736;NM_018916;NM_018915;NM_032099;NM_018920;NM_018923;NM_018924	Body;Body;Body;Body;TSS200;Body;Body;Body;Body;Body;TSS200;Body;Body;Body	chr5:140777442-140777938	Island			NA	5:140757657-140758167	5:140777095-140777611	NonGene_Associated_Cell_type_specific	TRUE
cg04943741	0.0202988	0.00595071	0.000737839	70	522	-0.0217039	0.0110511	0.0499272	0.0186046	0.0022862	6.04e-16	145	0.0180053	0.00276696	6.50724	7.65e-11	0.609217	5.11793	0.0773849	3.97e-08	37	8	145651369	8	145622177	R			NA	NA	VPS28;VPS28	NM_016208;NM_183057	Body;Body	chr8:145653335-145654145	N_Shore			NA				NA
cg20495365	-0.0508126	0.0106818	3.09e-06	70	522	-0.0435936	0.012224	0.000386513	-0.0241854	0.0038684	4.68e-10	145	-0.0303394	0.00466326	-6.50606	7.71e-11	0.632052	5.43555	0.0660216	3.99e-08	37	4	3371291	4	3341089	F			NA	NA	RGS12;RGS12;RGS12	NM_198227;NM_198229;NM_002926	TSS1500;Body;Body	chr4:3374733-3374998	N_Shelf			TRUE		4:3371177-3372283	Promoter_Associated	TRUE
cg15599483	-0.0209413	0.00600004	0.000556908	70	522	-0.0357444	0.0168576	0.0343215	-0.0247459	0.0033163	1.14e-13	145	-0.0235545	0.00362051	-6.50584	7.73e-11	0	0.456439	0.795949	3.99e-08	37	2	190442823	2	190151068	R			NA	NA	SLC40A1	NM_014585	Body	chr2:190445459-190445983	N_Shelf			NA				NA
cg14024502	-0.0148869	0.00370992	7.63e-05	70	522	-0.0411237	0.0181706	0.0239253	-0.0147026	0.00211606	4.61e-12	145	-0.0149345	0.00229621	-6.50396	7.82e-11	0	0.800203	0.670252	4.04e-08	37	1	27693795	1	27566382	R			NA	NA	MAP3K6	NM_004672	TSS1500	chr1:27692412-27693243	S_Shore			NA		1:27692972-27694160	Promoter_Associated	NA
cg06398474	0.01895	0.00511226	0.000250968	70	522	0.0133015	0.00696407	0.0565353	0.0201513	0.00276769	4.31e-13	145	0.0192736	0.00296356	6.50353	7.85e-11	0	0.337203	0.844846	4.04e-08	37	2	240291509	2	239956446	R			NA	NA	HDAC4	NM_006037	5'UTR					TRUE	2:239956267-239956687	2:240291139-240292257	Unclassified	NA
cg17617182	-0.024524	0.00600847	5.77e-05	70	522	-0.02888	0.0169275	0.0884284	-0.0204304	0.00294835	5.25e-12	145	-0.0218357	0.00335754	-6.50349	7.85e-11	0	0.384209	0.825221	4.04e-08	37	6	12279872	6	12387858	R			NA	NA								TRUE				NA
cg15671996	-0.037033	0.00854464	2.01e-05	70	522	-0.0445478	0.0156149	0.00445846	-0.0222582	0.00332621	2.66e-11	145	-0.0260763	0.00401125	-6.5008	7.99e-11	0.301314	2.86252	0.239008	4.11e-08	37	6	30140325	6	30248304	R			NA	NA	TRIM15	NM_033229	3'UTR	chr6:30139718-30140263	S_Shore			TRUE				NA
cg05169499	0.018495	0.00626	0.00338612	70	522	-0.00421447	0.00890051	0.635997	0.0193895	0.00232755	1.26e-16	145	0.0183055	0.00281614	6.50022	8.02e-11	0.218679	2.55977	0.27807	4.12e-08	37	12	52673946	12	50960213	F			NA	NA								TRUE		12:52673886-52673951	Unclassified	NA
cg19118972	0.0106094	0.0059832	0.0772337	70	522	-0.00207641	0.0119756	0.862397	0.0206135	0.00228091	2.96e-19	145	0.0180049	0.00277025	6.4994	8.06e-11	0.390386	3.28076	0.193906	4.14e-08	37	3	184323327	3	185806021	F			NA	NA				chr3:184321783-184322277	S_Shore		RDMR	NA				NA
cg23233742	-0.0306204	0.00790851	0.000133245	70	522	-0.0425025	0.0144744	0.00342831	-0.0230164	0.00330468	4.1e-12	145	-0.0254221	0.00391296	-6.49689	8.2e-11	0	1.23905	0.538199	4.21e-08	37	5	139077894	5	139058078	F	rs72000517		NA	NA				chr5:139076542-139077179	S_Shore		RDMR	TRUE		5:139076721-139077981	Unclassified	TRUE
cg09560590	0.0282204	0.00823715	0.000700168	70	522	0.00270881	0.00810498	0.738316	0.0260553	0.00324167	1.35e-15	145	0.0245693	0.00378184	6.49665	8.21e-11	0.351775	3.08535	0.213809	4.21e-08	37	5	143191663	5	143171856	F	rs161576		NA	NA	HMHB1	NM_021182	TSS200					NA				NA
cg26134090	-0.0230803	0.00724672	0.00160395	70	522	-0.0300217	0.0133953	0.0253209	-0.0211203	0.00276144	2.8e-14	145	-0.0217513	0.0033483	-6.49621	8.24e-11	0	0.206385	0.901953	4.22e-08	37	4	48909057	4	48603814	R			NA	NA	OCIAD2;OCIAD2	NM_001014446;NM_152398	TSS1500;TSS1500	chr4:48908292-48908850	S_Shore			NA	4:48603058-48603821	4:48908248-48909217	Promoter_Associated	TRUE
cg10615580	0.0231474	0.00789004	0.00361354	70	522	-0.00927791	0.0131397	0.480358	0.0256671	0.00308104	1.25e-16	145	0.0240514	0.00370316	6.49484	8.31e-11	0.235012	2.61442	0.270574	4.25e-08	37	17	79005548	17	76620143	F			NA	NA	FLJ90757	NR_026857	Body	chr17:79006584-79006835	N_Shore			NA	17:76619872-76620406			NA
cg01950129	-0.03177	0.00738703	2.32e-05	70	522	-0.0325504	0.0136815	0.0176165	-0.020369	0.00302721	2.08e-11	145	-0.0234064	0.00360439	-6.49386	8.37e-11	0	1.97481	0.372543	4.27e-08	37	19	941919	19	892919	F			NA	NA	ARID3A	NM_005224	Body	chr19:940723-942490	Island			NA	19:892871-893534			NA
cg22431309	-0.00866243	0.00396967	0.0298923	70	522	-0.0347121	0.018191	0.0567689	-0.0185678	0.00210171	1.76e-18	145	-0.0152174	0.00234373	-6.49281	8.42e-11	0.553946	4.48376	0.106258	4.3e-08	37	7	140396019	7	140042488	F			NA	NA	LOC100134713;NDUFB2	NR_024454;NM_004546	Body;TSS1500	chr7:140396414-140397357	N_Shore			NA		7:140395600-140397569	Promoter_Associated	NA
cg17415650	-0.0197007	0.00577272	0.000733775	70	522	-0.0412764	0.0159489	0.00985033	-0.0187185	0.00251672	1.36e-13	145	-0.0192772	0.00296946	-6.4918	8.48e-11	0	0.757992	0.684548	4.32e-08	37	12	113370524	12	111854907	R			NA	NA								TRUE				NA
cg05139061	0.0209776	0.00679016	0.00219807	70	522	-0.0138691	0.0125684	0.270191	0.0231162	0.0028014	2.4e-16	145	0.0216102	0.00332951	6.49049	8.56e-11	0.375715	3.20367	0.201527	4.36e-08	37	16	89891535	16	88419036	R			NA	NA				chr16:89894307-89895145	N_Shelf			NA				NA
cg20543183	-0.022465	0.0061014	0.000275514	70	522	-0.0133283	0.0111095	0.23065	-0.0168398	0.00226178	1.29e-13	145	-0.0179073	0.00275911	-6.49024	8.57e-11	0	0.738477	0.69126	4.36e-08	37	6	31648146	6	31756125	F			NA	NA	LY6G5C	NM_025262	1stExon	chr6:31649081-31649373	N_Shore			NA		6:31648043-31649635	Promoter_Associated	NA
cg07568430	-0.0297511	0.00559593	2.1e-07	70	522	-0.0326443	0.0167483	0.0516766	-0.0165702	0.00296759	2.59e-08	145	-0.021373	0.00329334	-6.48977	8.6e-11	0.469967	3.77335	0.151575	4.37e-08	37	1	110452482	1	110254005	F			NA	NA	CSF1;CSF1;CSF1;CSF1	NM_172212;NM_000757;NM_172211;NM_172210	TSS1500;TSS1500;TSS1500;TSS1500	chr1:110453143-110453889	N_Shore			NA				NA
cg10319474	0.0189152	0.00615665	0.00232365	70	522	-0.00499176	0.0118053	0.67254	0.0190728	0.00235065	7.33e-16	145	0.0185025	0.0028513	6.48915	8.63e-11	0	1.54851	0.461046	4.38e-08	37	3	48573819	3	48548823	F			NA	NA	PFKFB4	NM_004567	Body					NA	3:48548703-48549064			NA
cg21650243	-0.0363145	0.00721899	8.55e-07	70	522	-0.0368807	0.0170042	0.0304207	-0.0178858	0.00285983	4.62e-10	145	-0.022398	0.00345166	-6.48905	8.64e-11	0.621555	5.28478	0.0711909	4.38e-08	37	2	239330171	2	238994910	R			NA	NA								NA	2:238994910-238994977			NA
cg04347708	-0.0374933	0.00795524	3.78e-06	70	522	-0.0391842	0.01881	0.037595	-0.0223103	0.00350457	2.27e-10	145	-0.0266769	0.00411289	-6.48617	8.8e-11	0.291507	2.82289	0.243791	4.46e-08	37	11	128557965	11	128063175	F			NA	NA				chr11:128560103-128560537	N_Shelf		CDMR	NA	11:128063091-128063677			NA
cg13984060	-0.0249734	0.00755981	0.00107354	70	522	-0.0345556	0.015505	0.0261493	-0.0241577	0.00320879	6.92e-14	145	-0.0246011	0.00379411	-6.48402	8.93e-11	0	0.169836	0.918588	4.52e-08	37	8	145018816	8	145090804	R			NA	NA	PLEC1;PLEC1;PLEC1;PLEC1;PLEC1;PLEC1	NM_000445;NM_201378;NM_201381;NM_201379;NM_201382;NM_201380	Body;Body;1stExon;Body;TSS1500;Body	chr8:145018815-145019214	Island			TRUE		8:145018797-145018936	Unclassified_Cell_type_specific	NA
cg08851837	0.0248784	0.00654166	0.000173926	70	522	-0.00404771	0.0113375	0.721183	0.0218364	0.00288532	5.14e-14	145	0.0217703	0.00335861	6.48193	9.06e-11	0.0940578	2.20765	0.331601	4.58e-08	37	16	57558820	16	56116321	R			NA	NA	CCDC102A	NM_033212	Body	chr16:57562451-57563325	N_Shelf			NA				NA
cg08844900	-0.0183028	0.00531769	0.000661827	70	522	-0.035009	0.0149213	0.0192388	-0.0187348	0.00252656	1.61e-13	145	-0.0188417	0.00290691	-6.48169	9.07e-11	0	0.459811	0.794609	4.58e-08	37	3	129326790	3	130809480	R			NA	NA	PLXND1	NM_015103	TSS1500	chr3:129323915-129325332	S_Shore			NA		3:129326446-129326914	Unclassified_Cell_type_specific	NA
cg03839717	0.0101577	0.00378784	0.00774108	70	522	-0.000938875	0.00361744	0.795293	0.0127887	0.0014605	3.46e-18	145	0.0110808	0.00170975	6.48098	9.11e-11	0.599003	4.98757	0.0825966	4.6e-08	37	6	167507762	6	167427752	F			NA	NA				chr6:167507434-167507730	S_Shore			NA	6:167427047-167427873	6:167507626-167508149	Unclassified	NA
cg21534578	-0.0157544	0.00784397	0.0455102	70	522	-0.0316696	0.0100563	0.00170575	-0.0202472	0.00246541	3.3e-16	145	-0.0199639	0.00308059	-6.48054	9.14e-11	0	0.81261	0.666107	4.6e-08	37	1	197745159	1	196011782	R			NA	NA	DENND1B;DENND1B	NM_144977;NM_001142795	TSS1500;TSS1500	chr1:197743931-197744788	S_Shore			TRUE		1:197745048-197745377	Promoter_Associated	NA
cg06412669	0.0113134	0.00897724	0.208589	70	522	0.0101109	0.00895418	0.259204	0.0269084	0.00294507	1.22e-19	145	0.0233547	0.00360418	6.47989	9.18e-11	0.410094	3.39037	0.183565	4.62e-08	37	17	78735550	17	76350145	R			NA	NA	RPTOR;RPTOR	NM_001163034;NM_020761	Body;Body					TRUE	17:76350145-76350219	17:78735179-78735593	Unclassified_Cell_type_specific	TRUE
cg09888330	-0.0313819	0.00634687	1.29e-06	70	522	-0.0221495	0.00775947	0.00443627	-0.0153707	0.002518	1.18e-09	145	-0.0192694	0.00297501	-6.47709	9.35e-11	0.595001	4.93829	0.0846572	4.7e-08	37	1	156786010	1	155052634	F			NA	NA	SH2D2A;NTRK1;SH2D2A;SH2D2A;SH2D2A;SH2D2A	NM_001161442;NM_001007792;NM_001161443;NM_003975;NM_001161441;NM_001161444	Body;Body;TSS200;Body;Body;Body	chr1:156783523-156784037	S_Shore			NA		1:156785631-156787029	Promoter_Associated	NA
cg22563987	0.0183627	0.0051199	0.000392507	70	522	0.00372385	0.00559714	0.506067	0.0220774	0.00279403	3.95e-15	145	0.0189473	0.0029261	6.47526	9.47e-11	0.427083	3.49091	0.174566	4.75e-08	37	17	76130496	17	73642091	F			NA	NA	TMC8	NM_152468	Body	chr17:76127521-76128406	S_Shelf			NA	17:73641728-73642172	17:76129950-76131216	Promoter_Associated	TRUE
cg27185978	0.0201924	0.00735755	0.00643539	70	522	-0.00658091	0.0100877	0.514376	0.0272417	0.00316018	1.11e-17	145	0.0237736	0.00367186	6.47455	9.51e-11	0.537208	4.3216	0.115233	4.77e-08	37	8	25095288	8	25151205	R			NA	NA	DOCK5	NM_024940	Body					TRUE				NA
cg24665265	-0.0336921	0.00723671	4.9e-06	70	522	-0.0195333	0.0086636	0.0244609	-0.0205257	0.00324314	2.87e-10	145	-0.0238773	0.00368844	-6.47356	9.57e-11	0.196618	2.48948	0.288016	4.8e-08	37	15	70852115	15	68639169	R			NA	NA								TRUE		15:70851461-70852363	Promoter_Associated_Cell_type_specific	NA
cg05960938	0.0196319	0.00579972	0.000808932	70	522	-0.0101966	0.0109105	0.35033	0.0241429	0.00298894	9.81e-16	145	0.0214579	0.0033149	6.47318	9.6e-11	0.464425	3.73431	0.154563	4.8e-08	37	12	58272307	12	56558574	F			NA	NA								NA				NA
cg03184011	-0.0240546	0.00574654	3.76e-05	70	522	-0.0209097	0.0074975	0.00543106	-0.0164718	0.00248898	4.37e-11	145	-0.0186221	0.00287701	-6.47274	9.62e-11	0	1.31644	0.517773	4.81e-08	37	20	39945503	20	39378917	R			NA	NA				chr20:39945594-39946053	N_Shore		RDMR	NA		20:39945360-39947173	Promoter_Associated	NA
cg03281572	-0.0179889	0.00443303	6.36e-05	70	522	-0.044939	0.0178213	0.0118992	-0.0185139	0.00273158	1.49e-11	145	-0.0185557	0.00286758	-6.47085	9.75e-11	0	0.853972	0.652473	4.86e-08	37	10	114502318	10	114492308	F			NA	NA	VTI1A	NM_145206	Body					TRUE				NA
cg25514148	-0.0111841	0.00501432	0.0264765	70	522	-0.0128225	0.0049012	0.00908119	-0.017132	0.00207214	2.1e-16	145	-0.0154032	0.00238035	-6.471	9.74e-11	0	1.17502	0.55571	4.86e-08	37	11	46294375	11	46250951	F			NA	NA								TRUE				TRUE
cg09959150	-0.0427432	0.0141105	0.00267066	70	522	-0.0105958	0.00891269	0.2349	-0.0403783	0.00485324	1.37e-16	145	-0.0362538	0.00560278	-6.47067	9.76e-11	0.467104	3.75307	0.153119	4.86e-08	37	8	709624	8	699624	R			NA	NA								NA	8:699537-699693			NA
cg23009263	-0.0329573	0.00709658	5.16e-06	70	522	-0.0331584	0.0184256	0.0723518	-0.0203463	0.00316505	1.52e-10	145	-0.0239858	0.00370715	-6.47015	9.79e-11	0.15924	2.3788	0.304404	4.88e-08	37	14	100631741	14	99701494	F			NA	NA								NA	14:99701473-99701703			TRUE
cg24711336	-0.0306364	0.00764816	7.85e-05	70	522	-0.027228	0.0130583	0.0374175	-0.0237557	0.00344059	6.24e-12	145	-0.0257414	0.00397914	-6.46908	9.86e-11	0	0.587364	0.745514	4.91e-08	37	10	80063791	10	79733797	R			NA	NA				chr10:80062780-80063588	S_Shore			NA		10:80062172-80063974	Promoter_Associated	NA
cg26282384	0.0203314	0.00892658	0.023469	70	522	0.0230767	0.00863219	0.0076833	0.0214541	0.00265166	8.81e-16	145	0.021391	0.00330676	6.46888	9.87e-11	0	0.0289546	0.985627	4.91e-08	37	5	140767200	5	140747384	R			NA	TRUE	PCDHGA4;PCDHGA6;PCDHGA1;PCDHGA5;PCDHGB1;PCDHGA3;PCDHGA2;PCDHGB4;PCDHGA7;PCDHGB2;PCDHGB4;PCDHGB3	NM_018917;NM_018919;NM_018912;NM_018918;NM_018922;NM_018916;NM_018915;NM_032098;NM_018920;NM_018923;NM_003736;NM_018924	Body;Body;Body;Body;Body;Body;Body;TSS1500;Body;Body;TSS1500;Body	chr5:140767196-140767695	Island			NA	5:140747381-140747503	5:140766906-140767455	NonGene_Associated	TRUE
cg24578857	-0.0306728	0.0170636	0.0732769	70	522	-0.0201663	0.00660984	0.00236643	-0.0576173	0.00634519	2.02e-19	145	-0.0408568	0.00631637	-6.4684	9.9e-11	0.740926	7.71979	0.0210702	4.92e-08	37	17	17110207	17	17050932	F		rs8076621	NA	NA	PLD6	NM_178836	TSS1500	chr17:17109893-17110296	Island			TRUE	17:17049497-17051315	17:17108465-17110453	Promoter_Associated	NA
cg09636302	0.0443362	0.011432	0.000129936	70	522	0.0196414	0.0100878	0.0519257	0.0340582	0.00472803	7.55e-13	145	0.0347663	0.00537512	6.468	9.93e-11	0	1.57141	0.455797	4.93e-08	37	12	96389483	12	94913614	F			NA	NA	HAL	NM_002108	Body	chr12:96389405-96389675	Island			NA	12:94913582-94913735			NA
cg01145119	0.0242812	0.0070138	0.000616241	70	522	-0.0212764	0.0145734	0.144748	0.0241541	0.0030438	3.03e-15	145	0.0231408	0.00357789	6.46773	9.95e-11	0.449584	3.63362	0.162544	4.93e-08	37	8	144441955	8	144513330	F	rs9694798		NA	NA				chr8:144441870-144442438	Island			NA	8:144512982-144514223			NA
cg07722360	-0.0258611	0.0138845	0.063521	70	522	-0.0431121	0.0191458	0.0246417	-0.0487631	0.0056626	1.2e-17	145	-0.0431984	0.00668046	-6.46638	1e-10	0.0292014	2.06016	0.356978	4.97e-08	37	20	17691454	20	17639454	F			NA	NA	BANF2;BANF2;BANF2	NM_001014977;NM_178477;NM_001159495	5'UTR;5'UTR;Body					TRUE				NA
cg10959999	-0.0200535	0.00593802	0.000831449	70	522	-0.0122231	0.00674502	0.0703848	-0.0202944	0.00268693	5.76e-14	145	-0.0196073	0.00303434	-6.46181	1.03e-10	0	0.497557	0.779753	5.11e-08	37	3	133647103	3	135129793	F			NA	NA	C3orf36;C3orf36	NM_025041;NM_025041	3'UTR;1stExon	chr3:133646094-133646650	S_Shore			NA		3:133645421-133647187	Promoter_Associated	NA
cg11835197	-0.0344135	0.00795771	2.1e-05	70	522	-0.0434445	0.0165687	0.00892737	-0.02137	0.0032122	3.46e-11	145	-0.024879	0.00385023	-6.46169	1.04e-10	0.210842	2.53435	0.281626	5.11e-08	37	1	36038514	1	35811101	R			NA	TRUE	TFAP2E	NM_178548	TSS1500	chr1:36038927-36040051	N_Shore			NA		1:36038329-36039236	Unclassified_Cell_type_specific	NA
cg04573078	-0.0157014	0.00728718	0.0320029	70	522	-0.00278307	0.00462237	0.547308	-0.0204117	0.00227542	5.35e-19	145	-0.0174609	0.00270265	-6.46064	1.04e-10	0.581915	4.78371	0.0914597	5.14e-08	37	14	105154994	14	104226039	R		rs73356792	NA	NA	INF2;INF2;INF2	NM_001031714;NM_032714;NM_022489	TSS1500;TSS1500;TSS1500	chr14:105155520-105156573	N_Shore			NA	14:104225765-104226040	14:105153898-105155169	Unclassified_Cell_type_specific	NA
cg20267005	-0.0294387	0.00704001	3.83e-05	70	522	-0.0387257	0.0115985	0.000885287	-0.017123	0.00254713	2.17e-11	145	-0.0201321	0.00311632	-6.46022	1.05e-10	0.420896	3.45361	0.177852	5.15e-08	37	19	36400049	19	41091889	F	rs17549166		NA	TRUE	TYROBP;TYROBP	NM_003332;NM_198125	TSS1500;TSS1500					NA				NA
cg25653947	0.0253098	0.00597057	3.01e-05	70	522	0.00651349	0.00688572	0.344501	0.0144584	0.00200848	7.82e-13	145	0.0159178	0.00246405	6.46001	1.05e-10	0.422159	3.46116	0.177181	5.15e-08	37	8	144443217	8	144514592	F			NA	NA				chr8:144441870-144442438	S_Shore			NA	8:144514488-144514593	8:144442529-144443910	Unclassified_Cell_type_specific	NA
cg02089348	-0.0161104	0.006353	0.0117364	70	522	-0.013016	0.00875937	0.137736	-0.0197739	0.00241228	3.74e-16	145	-0.0187274	0.00290008	-6.45755	1.06e-10	0	0.429767	0.806636	5.23e-08	37	4	1724449	4	1694247	R			NA	TRUE	TMEM129;TACC3;TMEM129	NM_138385;NM_006342;NM_001127266	TSS1500;5'UTR;TSS1500	chr4:1722179-1723850	S_Shore			NA		4:1724314-1725604	Promoter_Associated	NA
cg12133962	-0.0173758	0.0100476	0.0847994	70	522	-0.0242862	0.00739755	0.00107756	-0.0324396	0.00386891	8.03e-17	145	-0.0284401	0.00440468	-6.45679	1.07e-10	0	1.88745	0.389174	5.25e-08	37	1	3090134	1	3079994	R			NA	NA	PRDM16;PRDM16	NM_022114;NM_199454	Body;Body					NA	1:3079749-3080214			NA
cg03180426	-0.0222512	0.00576121	0.000138318	70	522	-0.02226	0.00844497	0.00857563	-0.016217	0.00233408	4.61e-12	145	-0.0178556	0.00276604	-6.45532	1.08e-10	0	0.941717	0.624466	5.3e-08	37	9	139964156	9	139083977	R			NA	NA	C9orf140	NM_178448	Body	chr9:139964155-139965284	Island			NA				NA
cg20822990	-0.0241778	0.00494835	1.7e-06	70	522	-0.0169481	0.00592929	0.00438348	-0.0141726	0.00244399	7.44e-09	145	-0.0173394	0.00268653	-6.4542	1.09e-10	0.281202	2.78242	0.248774	5.33e-08	37	1	17338766	1	17211353	R			NA	NA	ATP13A2;ATP13A2;ATP13A2	NM_022089;NM_001141974;NM_001141973	TSS1500;TSS1500;TSS1500	chr1:17337829-17338590	S_Shore			TRUE		1:17336920-17338827	Promoter_Associated	NA
cg18563860	0.0191149	0.0060674	0.00179889	70	522	-0.0272681	0.0127334	0.0325775	0.0224051	0.00270237	1.74e-16	145	0.020352	0.00315358	6.45361	1.09e-10	0.648222	5.6854	0.0582682	5.35e-08	37	20	57583391	20	57016786	R			NA	NA	CTSZ	NM_001336	TSS1500	chr20:57581902-57582595	S_Shore			NA		20:57583352-57583596	Unclassified_Cell_type_specific	NA
cg04871472	0.0154065	0.00503444	0.00241657	70	522	-0.0052382	0.00843765	0.534923	0.0237585	0.00280269	3.72e-17	145	0.0193822	0.0030034	6.45341	1.09e-10	0.611043	5.14196	0.0764606	5.35e-08	37	2	70268913	2	70122417	R			NA	NA								TRUE				NA
cg25400422	-0.0184709	0.00582598	0.00168338	70	522	-0.0122243	0.00691008	0.077315	-0.0210075	0.00271815	1.52e-14	145	-0.0196606	0.00304751	-6.45139	1.11e-10	0	0.61162	0.736527	5.42e-08	37	17	80008917	17	77602206	R			NA	NA	GPS1;RFNG;GPS1	NM_004127;NM_002917;NM_212492	TSS1500;Body;TSS1500	chr17:80008514-80010567	Island			NA	17:77601804-77604069	17:80008836-80010379	Promoter_Associated	NA
cg23672828	0.033117	0.00761811	1.9e-05	70	522	-0.013141	0.0116888	0.261293	0.0269677	0.00371152	4.81e-13	145	0.0268599	0.00416363	6.45107	1.11e-10	0.611664	5.15018	0.0761468	5.42e-08	37	19	54878038	19	59569850	F			NA	NA	LAIR1;LAIR1	NM_021706;NM_002287	TSS1500;TSS1500					NA				NA
cg02627216	-0.0181767	0.00490243	0.000250098	70	522	-0.0315203	0.00822577	0.00013846	-0.0136577	0.0019902	8.34e-12	145	-0.0152788	0.00236877	-6.45008	1.12e-10	0.0839602	2.18331	0.33566	5.45e-08	37	17	38599056	17	35852582	F			NA	NA	IGFBP4	NM_001552	TSS1500	chr17:38599270-38599524	N_Shore			NA		17:38598963-38601020	Promoter_Associated	TRUE
cg05347914	-0.0262396	0.00594943	1.45e-05	70	522	-0.023606	0.0126417	0.0622706	-0.0146158	0.00214999	1.3e-11	145	-0.0170649	0.00264569	-6.45008	1.12e-10	0.365797	3.15357	0.206639	5.45e-08	37	17	38521067	17	35774593	R	rs35635906		NA	NA	GJD3	NM_152219	TSS200	chr17:38518965-38520264	S_Shore			NA				NA
cg25507845	-0.0155914	0.00624139	0.0130355	70	522	-0.0313045	0.0164183	0.0569667	-0.0193551	0.002374	5.34e-16	145	-0.0186863	0.00289728	-6.44959	1.12e-10	0	0.51277	0.773844	5.46e-08	37	5	149635694	5	149615887	R			NA	NA	CAMK2A;CAMK2A	NM_015981;NM_171825	Body;Body					TRUE				NA
cg24466377	-0.0395988	0.011832	0.00092434	70	522	-0.0355507	0.0143793	0.0136567	-0.0288619	0.00387877	1.33e-13	145	-0.0309105	0.00479628	-6.44469	1.16e-10	0	0.723705	0.696385	5.63e-08	37	19	46268509	19	50960349	F			NA	NA	SIX5	NM_175875	3'UTR	chr19:46270162-46270420	N_Shore			TRUE				NA
cg26143719	-0.042457	0.00993693	2.61e-05	70	522	-0.0484192	0.0165535	0.00355456	-0.0258999	0.00392269	4.84e-11	145	-0.0303012	0.00470189	-6.44448	1.16e-10	0.232913	2.60727	0.271543	5.64e-08	37	22	37584227	22	35914173	F			NA	TRUE	C1QTNF6;C1QTNF6	NM_182486;NM_031910	1stExon;1stExon					TRUE				TRUE
cg02914397	-0.0158778	0.00703987	0.0248453	70	522	-0.0244024	0.0139347	0.0803454	-0.0214725	0.00258637	1.59e-16	145	-0.020398	0.00316716	-6.44046	1.19e-10	0	0.533364	0.765916	5.78e-08	37	12	49951757	12	48238024	F			NA	NA	KCNH3	NM_012284	3'UTR					NA				NA
cg18915128	-0.0301184	0.00587653	5.4e-07	70	522	-0.0273643	0.00713576	0.000136861	-0.0139002	0.00251824	3.71e-08	145	-0.0187258	0.0029079	-6.43963	1.2e-10	0.678623	6.22322	0.0445292	5.81e-08	37	17	26878963	17	23903090	R			NA	NA	UNC119;UNC119	NM_054035;NM_005148	Body;Body	chr17:26879239-26879787	N_Shore			NA		17:26878594-26880320	Promoter_Associated	NA
cg04844693	-0.0190472	0.00612868	0.00206936	70	522	-0.0251008	0.0152805	0.100895	-0.0173983	0.00225355	1.61e-14	145	-0.0178316	0.00276921	-6.43924	1.2e-10	0	0.144997	0.930067	5.81e-08	37	1	29240554	1	29113141	F			NA	NA	EPB41;EPB41;EPB41;EPB41;EPB41;EPB41	NM_203342;NM_203343;NM_004437;NM_001166006;NM_001166007;NM_001166005	5'UTR;5'UTR;5'UTR;TSS1500;5'UTR;5'UTR	chr1:29240768-29241969	N_Shore			NA		1:29240471-29242414	Promoter_Associated	NA
cg20979921	-0.0597398	0.0136918	1.78e-05	70	522	-0.0397596	0.0110015	0.000322831	-0.0297078	0.0046209	1.51e-10	145	-0.0355622	0.00552284	-6.43911	1.2e-10	0.500808	4.00648	0.134898	5.81e-08	37	22	37584018	22	35913964	R			NA	NA	C1QTNF6;C1QTNF6	NM_182486;NM_031910	Body;Body					TRUE				TRUE
cg02412616	-0.0182108	0.00781588	0.0204867	70	522	-0.0326596	0.0164455	0.0474255	-0.025823	0.00312848	2.35e-16	145	-0.024199	0.00375869	-6.43814	1.21e-10	0	0.827911	0.66103	5.85e-08	37	22	46422752	22	44801416	F	rs7510776		NA	NA				chr22:46423299-46423652	N_Shore			TRUE				TRUE
cg12119693	0.014434	0.00491252	0.00356348	70	522	-0.00910428	0.00724068	0.209031	0.0162576	0.00193363	6.63e-17	145	0.0148684	0.00230962	6.4376	1.21e-10	0.552003	4.46432	0.107297	5.86e-08	37	17	80581925	17	78175214	R			NA	NA	WDR45L	NM_019613	Body					NA	17:78174990-78175215			NA
cg05516295	-0.0294424	0.0103119	0.00460849	70	522	-0.0622343	0.0178782	0.000530164	-0.0355253	0.00468476	4.59e-14	145	-0.0347871	0.00540459	-6.43659	1.22e-10	0	1.18217	0.553725	5.89e-08	37	5	134526124	5	134554023	R			NA	NA				chr5:134526927-134527419	N_Shore		CDMR	NA				NA
cg02916418	0.016379	0.0051379	0.00158822	70	522	-0.0188511	0.0130787	0.149923	0.0181048	0.00225483	1.44e-15	145	0.017064	0.00265239	6.43346	1.25e-10	0.335531	3.00992	0.222026	6.01e-08	37	1	10480153	1	10402740	R			NA	NA	PGD	NM_002631	3'UTR					NA				NA
cg17839959	-0.0109991	0.00290902	0.000189279	70	522	-0.0484309	0.0190767	0.0113382	-0.0120352	0.00169614	1.63e-12	145	-0.011754	0.00182718	-6.43288	1.25e-10	0	1.4941	0.473762	6.03e-08	37	2	178421033	2	178129279	F	rs77584536		NA	NA				chr2:178417295-178417961	S_Shelf			NA				NA
cg07019303	-0.0329143	0.00614056	1.69e-07	70	522	-0.0309687	0.0150603	0.0401181	-0.0144974	0.00245185	3.78e-09	145	-0.0190057	0.00295535	-6.43096	1.27e-10	0.719313	7.12538	0.0283624	6.1e-08	37	12	11859760	12	11751027	F			NA	NA	ETV6	NM_001987	Body					TRUE				NA
cg03114057	-0.0199255	0.00551015	0.000351972	70	522	-0.0300151	0.016247	0.0651022	-0.0200815	0.00277767	6.26e-13	145	-0.0201724	0.00313702	-6.43043	1.27e-10	0	0.142811	0.931084	6.11e-08	37	17	72362302	17	69873897	R			NA	NA	GPR142	NM_181790	TSS1500					NA				NA
cg18252102	-0.0270385	0.00673021	7.48e-05	70	522	-0.040544	0.0167687	0.0158646	-0.0183858	0.00265953	5.88e-12	145	-0.0206709	0.00321455	-6.43042	1.27e-10	0	1.81482	0.403568	6.11e-08	37	13	98796790	13	97594791	R			NA	NA	FARP1;FARP1	NM_001001715;NM_005766	5'UTR;5'UTR	chr13:98794398-98796241	S_Shore		RDMR	NA		13:98796780-98797836	Unclassified_Cell_type_specific	NA
cg24366564	0.0170165	0.00744633	0.0230145	70	522	0.00626196	0.00706218	0.375547	0.0274704	0.00314137	3.83e-18	145	0.0229851	0.00357456	6.43018	1.27e-10	0.479537	3.84273	0.146407	6.11e-08	37	17	2843149	17	2789899	R			NA	NA	RAP1GAP2;RAP1GAP2	NM_015085;NM_001100398	Body;Body					TRUE	17:2789856-2790027			NA
cg03722472	-0.0128963	0.00467835	0.00620697	70	522	-0.0509729	0.0163753	0.00192781	-0.0182501	0.00230244	3.25e-15	145	-0.0168844	0.00262644	-6.42863	1.29e-10	0.220315	2.56514	0.277324	6.16e-08	37	11	67182488	11	66939064	F			NA	NA	ATPGD1;ATPGD1	NM_001166222;NM_020811	TSS1500;TSS1500	chr11:67182965-67183393	N_Shore			NA				NA
cg07719512	0.0181779	0.00600434	0.00268544	70	522	-0.00635348	0.00986297	0.519671	0.0168357	0.00207502	7.34e-16	145	0.0164817	0.00256376	6.42873	1.29e-10	0.0668362	2.14325	0.342452	6.16e-08	37	2	219246576	2	218954820	F			NA	TRUE	SLC11A1	NM_000578	TSS200					NA				NA
cg24628310	0.0185036	0.00548516	0.000842415	70	522	0.00398783	0.00759194	0.599559	0.0241084	0.00304609	3.57e-15	145	0.0207704	0.00323132	6.42786	1.29e-10	0.248408	2.66102	0.264343	6.19e-08	37	3	52813873	3	52788913	F			NA	NA	ITIH1;ITIH1;ITIH1;ITIH1	NM_001166435;NM_001166436;NM_001166434;NM_002215	TSS200;TSS200;Body;Body					NA		3:52813603-52813883	Unclassified_Cell_type_specific	NA
cg06708720	-0.0285083	0.00561283	6.76e-07	70	522	-0.0193305	0.00911644	0.0343197	-0.0139896	0.00232183	1.91e-09	145	-0.0176513	0.00274655	-6.42672	1.3e-10	0.603546	5.04472	0.0802699	6.22e-08	37	12	1099075	12	969336	F			NA	NA	ERC1;ERC1;ERC1;ERC1;ERC1	NM_178040;NR_027949;NR_027946;NR_027948;NM_178039	TSS1500;TSS1500;TSS1500;TSS1500;TSS1500	chr12:1099557-1100785	N_Shore		RDMR	NA				TRUE
cg21611682	-0.0304561	0.00655596	5.13e-06	70	522	-0.0182735	0.0114647	0.111408	-0.0163268	0.00248494	5.99e-11	145	-0.0193618	0.00301265	-6.42682	1.3e-10	0.450696	3.64097	0.161947	6.22e-08	37	11	68138269	11	67894845	F	rs73513051		NA	NA	LRP5	NM_002335	Body				CDMR	NA		11:68138106-68138533	Unclassified_Cell_type_specific	NA
cg00210249	-0.0309706	0.0118322	0.00931786	70	522	-0.0370158	0.0165637	0.0257444	-0.0337163	0.00425337	3.24e-15	145	-0.0333128	0.00518414	-6.42589	1.31e-10	0	0.0629533	0.969014	6.25e-08	37	10	71135679	10	70805685	R			NA	NA	HK1;HK1;HK1;HK1;HK1	NM_033500;NM_000188;NM_033498;NM_033497;NM_033496	Body;Body;Body;Body;Body					TRUE				TRUE
cg01919885	0.0310413	0.0107353	0.00412094	70	522	-0.00610793	0.0118906	0.607639	0.0348996	0.00413251	4.86e-17	145	0.0314435	0.00489382	6.42513	1.32e-10	0.520998	4.17534	0.123975	6.27e-08	37	4	3365330	4	3335128	R			NA	NA	RGS12;RGS12	NM_198229;NM_002926	Body;Body	chr4:3365194-3365415	Island			NA	4:3334959-3335183			NA
cg24075175	-0.0490869	0.0107052	6.72e-06	70	522	-0.0105771	0.00442911	0.0171969	-0.0297809	0.00406778	3.22e-13	145	-0.0263283	0.00409772	-6.42512	1.32e-10	0.794369	9.72617	0.00772661	6.27e-08	37	11	128560240	11	128065450	F	rs56369005		NA	NA				chr11:128560103-128560537	Island			TRUE	11:128065314-128065736			NA
cg14007706	-0.0303816	0.0096079	0.00173035	70	522	-0.0188823	0.0139493	0.176286	-0.0264543	0.00343183	1.77e-14	145	-0.0269411	0.00419439	-6.42314	1.33e-10	0	0.266208	0.875374	6.34e-08	37	19	6459035	19	6410035	R			NA	NA	SLC25A23	NM_024103	Body	chr19:6459235-6460651	N_Shore			NA		19:6458791-6459072	Unclassified_Cell_type_specific	NA
cg17658717	-0.0461955	0.010984	3.46e-05	70	522	-0.0199194	0.0120891	0.0998536	-0.0353271	0.00518836	1.2e-11	145	-0.0369775	0.00575689	-6.42317	1.33e-10	0	1.5176	0.468229	6.34e-08	37	3	45077254	3	45052258	F			NA	NA	CLEC3B	NM_003278	Body	chr3:45077069-45077690	Island			TRUE	3:45052096-45052775			NA
cg17285931	0.0332102	0.00896055	0.000251445	70	522	-0.0025931	0.00568054	0.648179	0.0328184	0.00376298	4.68e-18	145	0.026016	0.0040512	6.42182	1.35e-10	0.83378	12.0323	0.00243908	6.39e-08	37	2	240205408	2	239870345	R			NA	NA	HDAC4	NM_006037	Body					NA	2:239870339-239870719			NA
cg11771383	0.0263575	0.00804104	0.00117186	70	522	-0.0021929	0.00675086	0.745404	0.0280608	0.00331976	4.56e-17	145	0.0241125	0.00375508	6.4213	1.35e-10	0.6976	6.61376	0.0366303	6.4e-08	37	10	134362126	10	134212116	F			NA	NA	INPP5A	NM_005539	Body	chr10:134360859-134361084	S_Shore			NA	10:134212116-134212178			NA
cg00061031	-0.0217615	0.00695234	0.00192383	70	522	-0.0495234	0.0173956	0.0045426	-0.020741	0.00275753	7.29e-14	145	-0.0213782	0.00333018	-6.41953	1.37e-10	0	1.03106	0.597184	6.46e-08	37	9	100744026	9	99783847	R			NA	NA	ANP32B	NM_006401	TSS1500	chr9:100744982-100747768	N_Shore		CDMR	NA				NA
cg26513304	-0.00967911	0.0063234	0.126927	70	522	-0.0315251	0.0157543	0.0457677	-0.020861	0.00237399	2.65e-18	145	-0.0186413	0.00290386	-6.4195	1.37e-10	0.264109	2.71779	0.256944	6.46e-08	37	5	169780916	5	169713494	F			NA	NA	KCNIP1	NM_001034838	1stExon					TRUE				NA
cg07560948	-0.00857681	0.00447611	0.0563213	70	522	-0.0296068	0.0162628	0.0691009	-0.017247	0.00198196	5.53e-18	145	-0.014985	0.002335	-6.41753	1.39e-10	0.340841	3.03417	0.21935	6.54e-08	37	1	41264498	1	41037085	F		rs75269975	NA	NA	KCNQ4;KCNQ4	NM_004700;NM_172163	Body;Body	chr1:41267919-41268398	N_Shelf			TRUE				NA
cg05027554	0.0185769	0.00554195	0.000907484	70	522	0.00641379	0.00623025	0.303615	0.0154267	0.00200681	2.08e-14	145	0.0155075	0.00241678	6.4166	1.39e-10	0	1.12169	0.570725	6.57e-08	37	16	646579	16	586580	F			NA	NA	RAB40C	NM_021168	Body	chr16:649465-650057	N_Shelf			NA	16:586234-586672			NA
cg14561362	0.0172922	0.00489392	0.000476479	70	522	-5.31e-05	0.013207	0.996793	0.0177338	0.00235705	7.18e-14	145	0.0173157	0.00269863	6.41648	1.39e-10	0	0.677254	0.712748	6.57e-08	37	4	146461062	4	146680512	R			NA	NA	SMAD1;SMAD1	NM_001003688;NM_005900	Body;Body					TRUE				NA
cg10163338	-0.0200705	0.00483185	4.29e-05	70	522	-0.00426001	0.00272428	0.11833	-0.0129728	0.00173598	1.05e-13	145	-0.0124302	0.00193728	-6.41629	1.4e-10	0.665995	5.98793	0.0500885	6.58e-08	37	16	85519308	16	84076809	F			NA	NA				chr16:85519109-85519357	Island			NA	16:84076562-84076810			NA
cg02348449	0.0207109	0.00536769	0.000140377	70	522	-0.00716756	0.00707394	0.311294	0.0173023	0.00224438	1.76e-14	145	0.0168306	0.00262321	6.41603	1.4e-10	0.595419	4.94339	0.0844417	6.58e-08	37	19	58630429	19	63322241	R			NA	NA	ZSCAN18;ZSCAN18	NR_027135;NM_001145542	TSS1500;TSS1500	chr19:58629309-58630241	S_Shore			NA				NA
cg20541344	-0.0171291	0.00522108	0.00116037	70	522	-0.0236083	0.00735395	0.00138591	-0.0146838	0.0020317	6.36e-13	145	-0.0155855	0.00242952	-6.41507	1.41e-10	0	0.644374	0.724563	6.61e-08	37	17	79095182	17	76709777	F			NA	NA	AATK	NM_001080395	Body	chr17:79093076-79096677	Island			NA	17:76709232-76709778			NA
cg24483576	-0.0169773	0.00442479	0.000152655	70	522	-0.045332	0.0177463	0.0108441	-0.0158106	0.00227719	4.77e-12	145	-0.0164369	0.00256223	-6.41509	1.41e-10	0	1.06723	0.586482	6.61e-08	37	17	37792770	17	35046296	R			NA	NA	STARD3;PPP1R1B;PPP1R1B;STARD3;STARD3	NM_006804;NM_032192;NM_181505;NM_001165938;NM_001165937	TSS1500;3'UTR;3'UTR;TSS1500;TSS1500	chr17:37793265-37793722	N_Shore			NA		17:37792752-37794704	Promoter_Associated	NA
cg12524640	-0.0250367	0.00678756	0.000268696	70	522	-0.0414641	0.0153609	0.00711391	-0.0219143	0.00312929	3.14e-12	145	-0.0232175	0.0036203	-6.41315	1.43e-10	0	0.70099	0.704339	6.69e-08	37	1	2983056	1	2972916	R			NA	NA	FLJ42875;FLJ42875	NR_024371;NR_015440	Body;Body	chr1:2983925-2987962	N_Shore			NA		1:2983046-2983167	Unclassified_Cell_type_specific	TRUE
cg05713486	-0.0571753	0.00903551	9.29e-10	70	522	-0.0211914	0.0159692	0.18493	-0.0190798	0.00367837	2.29e-07	145	-0.0280994	0.00438169	-6.4129	1.43e-10	0.852352	13.5457	0.00114442	6.69e-08	37	11	2441896	11	2398472	R			NA	NA	TRPM5	NM_014555	Body	chr11:2442070-2442402	N_Shore			TRUE	11:2398018-2398955	11:2441695-2442516	Unclassified	NA
cg21375204	0.0358906	0.00857614	3.77e-05	70	522	0.0136834	0.0100914	0.175549	0.0295731	0.00431371	8.74e-12	145	0.0301539	0.00470229	6.4126	1.43e-10	0	1.4748	0.478357	6.7e-08	37	7	73752935	7	73390871	R			NA	NA	CLIP2;CLIP2	NM_032421;NM_003388	Body;Body	chr7:73752819-73753343	Island			NA	7:73390838-73391265			NA
cg07575680	-0.0250636	0.00696134	0.000373019	70	522	-0.0321743	0.0152128	0.0347825	-0.0215246	0.00299515	8.54e-13	145	-0.0226557	0.0035331	-6.41241	1.43e-10	0	0.34323	0.842304	6.7e-08	37	11	65549260	11	65305836	F	rs4274199		NA	NA	DKFZp761E198	NM_138368	TSS1500	chr11:65547499-65549261	Island			NA				NA
cg06170683	-0.0410854	0.00787698	3.46e-07	70	522	-0.0323487	0.0141902	0.022925	-0.0213701	0.00381535	2.34e-08	145	-0.0276812	0.00431736	-6.4116	1.44e-10	0.540906	4.35641	0.113245	6.73e-08	37	16	3740774	16	3680775	F			NA	NA	TRAP1	NM_016292	Body					TRUE	16:3680612-3680937	16:3740303-3741769	Gene_Associated	NA
cg13416866	-0.0456633	0.0116175	0.000105798	70	522	-0.0221608	0.0122822	0.0716094	-0.0378789	0.00540517	3.03e-12	145	-0.0385238	0.00600868	-6.41135	1.44e-10	0	1.0633	0.587636	6.73e-08	37	9	140175679	9	139295500	R			NA	NA	C9orf167	NM_017723	3'UTR	chr9:140172613-140176105	Island			NA	9:139294792-139295880	9:140175293-140175762	Unclassified_Cell_type_specific	TRUE
cg01663970	0.0239371	0.00535305	1.11e-05	70	522	-0.0219187	0.0170022	0.197762	0.018663	0.00277574	2.15e-11	145	0.0199224	0.00310766	6.41075	1.45e-10	0.329639	2.98347	0.224982	6.75e-08	37	12	125299686	12	123865639	R			NA	NA	SCARB1;SCARB1	NM_001082959;NM_005505	Body;Body	chr12:125299474-125299874	Island			NA	12:123865495-123865827			TRUE
cg05839709	-0.0221476	0.0104742	0.0353178	70	522	-0.0446498	0.0186252	0.0167753	-0.0422111	0.00499407	4.58e-17	145	-0.0364012	0.00567823	-6.41066	1.45e-10	0.239215	2.62886	0.268627	6.75e-08	37	11	109962727	11	109467937	R			NA	NA	ZC3H12C	NM_033390	TSS1500	chr11:109963240-109964677	N_Shore			NA				NA
cg00016968	-0.0143005	0.00468005	0.00245264	70	522	-0.0391292	0.017598	0.026497	-0.0166729	0.00216706	1.98e-14	145	-0.0161606	0.00252097	-6.41047	1.45e-10	0	0.837905	0.657735	6.75e-08	37	1	113250448	1	113051971	R			NA	TRUE	RHOC;RHOC;RHOC	NM_001042679;NM_175744;NM_001042678	TSS1500;TSS1500;TSS1500	chr1:113249342-113250198	S_Shore			NA				NA
cg11218561	-0.0250303	0.00598219	3.79e-05	70	522	-0.00931418	0.00558159	0.0956128	-0.026707	0.00381863	3.35e-12	145	-0.0232737	0.00363258	-6.40693	1.48e-10	0.309334	2.89575	0.235069	6.9e-08	37	11	1050743	11	1040743	R			NA	NA								NA	11:1040719-1040953	11:1050673-1052607	Unclassified_Cell_type_specific	NA
cg06635946	-0.0353028	0.00904393	0.000117713	70	522	-0.0212848	0.0137652	0.122485	-0.0251006	0.00355061	1.97e-12	145	-0.0272136	0.00424899	-6.40472	1.51e-10	0	1.05461	0.590194	6.99e-08	37	22	46470016	22	44848680	R			NA	NA				chr22:46465976-46468528	S_Shore		RDMR	NA				NA
cg06784824	0.0212812	0.00604496	0.000499318	70	522	-0.0106221	0.0127365	0.404567	0.0195649	0.00254812	2.23e-14	145	0.0193447	0.00302042	6.40462	1.51e-10	0.0998683	2.2219	0.329247	6.99e-08	37	11	47376985	11	47333561	F	rs3197824		NA	NA	SPI1;SPI1	NM_003120;NM_001080547	Body;Body	chr11:47376651-47377236	Island			TRUE	11:47333095-47333914			NA
cg10149582	-0.0202474	0.00594302	0.000748919	70	522	-0.0434929	0.0171809	0.0115741	-0.0191897	0.00262491	3.47e-13	145	-0.0197751	0.00308764	-6.4046	1.51e-10	0	0.760342	0.683744	6.99e-08	37	14	23846456	14	22916296	R			NA	NA	CMTM5;CMTM5;CMTM5;CMTM5	NM_138460;NM_138460;NM_001037288;NM_001037288	1stExon;5'UTR;5'UTR;1stExon					TRUE				NA
cg00020991	-0.0159424	0.0087066	0.0681059	70	522	-0.0286214	0.0146751	0.0515302	-0.0291053	0.00340245	1.94e-17	145	-0.026186	0.00409018	-6.40216	1.53e-10	0	1.77663	0.411347	7.1e-08	37	4	169930429	4	170167004	R			NA	NA	CBR4	NM_032783	Body	chr4:169930790-169931607	N_Shore			NA				NA
cg14914532	0.0238486	0.0052082	6.91e-06	70	522	-0.0206413	0.0151352	0.173067	0.0195262	0.00295846	4.91e-11	145	0.0204704	0.00319763	6.40174	1.54e-10	0.392652	3.293	0.192723	7.11e-08	37	12	1947412	12	1817673	R			NA	NA	CACNA2D4	NM_172364	Body					TRUE	12:1817673-1817741			NA
cg26272651	0.027801	0.00894121	0.00205968	70	522	-0.00056016	0.00902546	0.950529	0.0296113	0.00359838	2.88e-16	145	0.0267441	0.00417897	6.39967	1.56e-10	0.479247	3.84059	0.146564	7.2e-08	37	8	1971644	8	1959051	F	rs73184767		NA	NA				chr8:1971909-1972406	N_Shore			NA	8:1958593-1959123	8:1971523-1973378	Unclassified	NA
cg05526498	0.0240063	0.00693855	0.000620822	70	522	-0.0108059	0.0100728	0.283737	0.0197998	0.00250413	3.79e-15	145	0.0195397	0.00305337	6.3994	1.56e-10	0.485616	3.88814	0.14312	7.2e-08	37	17	49012893	17	46367892	F			NA	NA				chr17:49008487-49009155	S_Shelf			NA				TRUE
cg27598208	-0.0171422	0.00815988	0.0365141	70	522	-0.035516	0.0144964	0.0145273	-0.0256457	0.0031095	2.48e-16	145	-0.0240885	0.00376659	-6.3953	1.6e-10	0	1.09224	0.579194	7.39e-08	37	20	62688272	20	62158716	F			NA	NA	TCEA2	NM_198723	TSS200	chr20:62688551-62688878	N_Shore			TRUE				NA
cg06496803	0.0141278	0.00704411	0.045816	70	522	-0.0150548	0.00733152	0.0403975	0.0231873	0.00247755	1.62e-20	145	0.0191214	0.00299114	6.39267	1.63e-10	0.803984	10.2032	0.00608693	7.51e-08	37	4	6940915	4	6991816	F			NA	NA	TBC1D14;TBC1D14	NM_001113361;NM_020773	Body;Body					TRUE				NA
cg19251242	-0.017451	0.00509142	0.000696357	70	522	-0.0112294	0.00435626	0.0101453	-0.0151228	0.00209252	6.37e-13	145	-0.0151872	0.00237569	-6.39276	1.63e-10	0	0.513599	0.773523	7.51e-08	37	1	28198712	1	28071299	F			NA	NA	C1orf38;C1orf38;C1orf38	NM_001105556;NM_004848;NM_001039477	TSS1500;TSS1500;TSS1500	chr1:28199031-28199257	N_Shore			NA		1:28198541-28200383	Promoter_Associated	TRUE
cg14999189	-0.021859	0.0056917	0.000150514	70	522	-0.0224633	0.0109358	0.0403321	-0.0157465	0.0022477	3.08e-12	145	-0.0172834	0.00270429	-6.39108	1.65e-10	0	0.974502	0.614313	7.58e-08	37	17	2908369	17	2855119	F			NA	NA	RAP1GAP2;RAP1GAP2	NM_015085;NM_001100398	Body;Body					NA	17:2854906-2855120	17:2906861-2908415	Promoter_Associated	NA
cg21116457	-0.0398781	0.00960643	4.34e-05	70	522	-0.030486	0.0150473	0.0431382	-0.025646	0.00379423	1.69e-11	145	-0.0289903	0.00453812	-6.38817	1.68e-10	0	1.69134	0.429269	7.72e-08	37	18	43304007	18	41558005	F			NA	NA	SLC14A1;SLC14A1;SLC14A1	NM_015865;NM_001146036;NM_001128588	TSS200;TSS200;TSS200					NA				NA
cg10158679	-0.0428328	0.0117	0.000298054	70	522	-0.0489649	0.0167989	0.00367191	-0.0312634	0.00448461	3.92e-12	145	-0.0344123	0.0053876	-6.38732	1.69e-10	0	1.06049	0.588462	7.75e-08	37	6	30883074	6	30991053	R			NA	NA	VARS2;VARS2;VARS2	NM_020442;NM_001167733;NM_001167734	Body;5'UTR;Body	chr6:30881533-30882296	S_Shore			TRUE		6:30883023-30883686	Promoter_Associated	NA
cg10967866	0.0298974	0.00926209	0.00138838	70	522	0.00957181	0.00743935	0.198638	0.0268482	0.00343092	7.17e-15	145	0.0255111	0.00399587	6.38437	1.72e-10	0.0278302	2.05725	0.357497	7.89e-08	37	10	134362164	10	134212154	F	rs78719720		NA	NA	INPP5A	NM_005539	Body	chr10:134360859-134361084	S_Shore			NA	10:134212116-134212178			NA
cg22949832	-0.00866089	0.00307014	0.00511438	70	522	-0.00392347	0.00436668	0.369223	-0.0101325	0.00126427	1.62e-15	145	-0.00950995	0.0014896	-6.38421	1.72e-10	0	0.827691	0.661103	7.89e-08	37	1	3047342	1	3037202	R			NA	NA	PRDM16;PRDM16	NM_022114;NM_199454	Body;Body					NA	1:3037130-3037548			NA
cg00303541	-0.0756553	0.0169834	1.2e-05	70	522	-0.0432849	0.0155584	0.00554489	-0.0415046	0.00650022	2.01e-10	145	-0.0485019	0.00759794	-6.38356	1.73e-10	0.375059	3.2003	0.201866	7.91e-08	37	3	51741280	3	51716320	R			NA	NA	GRM2;GRM2	NM_000839;NM_001130063	5'UTR;5'UTR	chr3:51740740-51741413	Island			TRUE	3:51715881-51716416			NA
cg05083128	-0.0322784	0.0100148	0.00141143	70	522	-0.0389871	0.0164307	0.017919	-0.0280329	0.00378248	1.66e-13	145	-0.0292468	0.00458144	-6.38376	1.73e-10	0	0.279345	0.869643	7.91e-08	37	4	10077759	4	9686857	F			NA	NA	WDR1;WDR1	NM_005112;NM_017491	Body;Body	chr4:10079335-10079555	N_Shore			TRUE				NA
cg20472746	0.0231717	0.00656621	0.00048428	70	522	0.0134828	0.00851468	0.113758	0.0198159	0.00270718	3.25e-13	145	0.0202638	0.0031743	6.38371	1.73e-10	0	0.452681	0.797447	7.91e-08	37	13	42039334	13	40937334	F			NA	NA	C13orf15	NM_014059	Body					TRUE		13:42038974-42040073	Promoter_Associated	TRUE
cg05207465	-0.0184255	0.00678633	0.00701895	70	522	-0.0161899	0.0112256	0.149679	-0.0180471	0.0022779	3.35e-15	145	-0.0180678	0.00283164	-6.38069	1.76e-10	0	0.0135154	0.993265	8.03e-08	37	5	154318039	5	154298232	R			NA	NA	GEMIN5	NM_015465	TSS1500	chr5:154317459-154317930	S_Shore			NA		5:154316699-154318194	Promoter_Associated	NA
cg05418719	-0.0248159	0.00686945	0.000356732	70	522	-0.0228957	0.0109116	0.0362338	-0.0217201	0.00306052	1.62e-12	145	-0.0225897	0.00354039	-6.38056	1.76e-10	0	0.147198	0.929044	8.03e-08	37	17	54676595	17	52031594	R			NA	NA				chr17:54674873-54675232	S_Shore			NA		17:54676441-54676727	Unclassified_Cell_type_specific	NA
cg11879188	-0.0347743	0.0146246	0.0180579	70	522	-0.0355088	0.0183449	0.053312	-0.048816	0.00599184	5.61e-16	145	-0.0448296	0.00702563	-6.38086	1.76e-10	0	0.800992	0.669988	8.03e-08	37	9	136149908	9	135139729	R			NA	TRUE	ABO	NM_020469	Body	chr9:136150031-136151365	N_Shore			NA				NA
cg21368479	-0.00750652	0.00401798	0.0627277	70	522	-0.0467453	0.0179057	0.0092286	-0.0189006	0.00212489	1.04e-18	145	-0.0151225	0.00237009	-6.38054	1.76e-10	0.688695	6.42456	0.0402647	8.03e-08	37	6	149415018	6	149456711	F	rs6901019		NA	NA								TRUE				NA
cg06433350	0.0209685	0.00604465	0.000600975	70	522	-0.0161126	0.00808722	0.0467159	0.0180918	0.00223115	7.63e-16	145	0.0172104	0.00269763	6.37985	1.77e-10	0.71245	6.95532	0.0308796	8.06e-08	37	11	3115015	11	3071591	F		rs73413562	NA	NA	OSBPL5;OSBPL5;OSBPL5	NM_020896;NM_001144063;NM_145638	Body;Body;Body	chr11:3114760-3115028	Island			NA	11:3071396-3071604			NA
cg18212762	-0.0185309	0.00534118	0.000599883	70	522	-0.0462287	0.0165303	0.00530424	-0.015276	0.00210871	5.63e-13	145	-0.0163039	0.00255564	-6.37957	1.78e-10	0	1.54942	0.460837	8.07e-08	37	11	64556654	11	64313230	R			NA	NA	MAP4K2	NM_004579	3'UTR					NA				NA
cg02022181	0.0149296	0.00519961	0.00438607	70	522	-0.0143814	0.0110616	0.193983	0.0186755	0.00226359	2.42e-16	145	0.0169649	0.00265983	6.37822	1.79e-10	0.431515	3.51812	0.172206	8.13e-08	37	7	1063891	7	1030417	F			NA	NA	C7orf50;C7orf50;MIR339;C7orf50	NM_001134395;NM_032350;NR_029898;NM_001134396	Body;Body;TSS1500;Body	chr7:1062496-1062966	S_Shore			NA		7:1063843-1064769	Gene_Associated	NA
cg18802138	0.0170507	0.00566505	0.00284154	70	522	-0.00667734	0.0105198	0.525804	0.0176319	0.00219586	1.44e-15	145	0.0169142	0.00265192	6.3781	1.79e-10	0	1.97778	0.37199	8.13e-08	37	16	85981780	16	84539281	R			NA	NA				chr16:85981652-85981965	Island			NA	16:84539123-84539490	16:85980941-85982051	Promoter_Associated	NA
cg22234419	-0.0149477	0.00433625	0.000649522	70	522	-0.0533513	0.0184104	0.00387284	-0.0169133	0.00233315	5.43e-13	145	-0.0164891	0.00258542	-6.37775	1.8e-10	0	1.67546	0.432691	8.14e-08	37	3	145875907	3	147358597	R			NA	NA	PLOD2;PLOD2	NM_000935;NM_182943	Body;Body	chr3:145878430-145879287	N_Shelf			NA				NA
cg13644197	0.0193614	0.00490044	9.76e-05	70	522	-0.0163539	0.00946638	0.0844993	0.0156458	0.00209754	1.16e-13	145	0.0157573	0.00247077	6.37748	1.8e-10	0.595089	4.93936	0.0846119	8.15e-08	37	17	81039820	17	78633109	R			NA	NA	METRNL	NM_001004431	Body	chr17:81036330-81039407	S_Shore			NA	17:78632945-78633361			NA
cg26963146	0.015067	0.00614437	0.0147832	70	522	0.00885036	0.00663782	0.182855	0.019702	0.00239203	2.71e-16	145	0.0179782	0.00281921	6.37705	1.81e-10	0	1.21646	0.544313	8.16e-08	37	8	141572044	8	141641226	R			NA	NA	EIF2C2;EIF2C2	NM_012154;NM_001164623	Body;Body					NA	8:141641155-141641532			NA
cg00392257	-0.0173012	0.00658893	0.00909873	70	522	-0.0192615	0.013976	0.168583	-0.0169438	0.00212281	2.1e-15	145	-0.0170349	0.00267164	-6.3762	1.82e-10	0	0.0122881	0.993875	8.2e-08	37	1	156696747	1	154963371	R			NA	TRUE	ISG20L2	NM_030980	1stExon	chr1:156698111-156698916	N_Shore		RDMR	TRUE				NA
cg01408363	-0.0088068	0.00416547	0.0353391	70	522	-0.0129815	0.00368511	0.000454623	-0.0120168	0.00153081	5.92e-15	145	-0.0115028	0.00180441	-6.37483	1.83e-10	0	0.538908	0.763796	8.26e-08	37	12	125033903	12	123599856	F	rs12423712		NA	NA								TRUE	12:123599624-123600303			TRUE
cg14191466	0.0360899	0.00772544	4.56e-06	70	522	0.00795715	0.00820889	0.33271	0.0233182	0.00355848	6.72e-11	145	0.0253198	0.00397179	6.37493	1.83e-10	0.476053	3.81718	0.148289	8.26e-08	37	14	103440432	14	102510185	F	rs8009219		NA	NA	CDC42BPB	NM_006035	Body					NA	14:102510071-102510186			NA
cg19793809	-0.0185157	0.00647824	0.00456678	70	522	-0.0223223	0.0102869	0.0303408	-0.0196644	0.00255531	1.95e-14	145	-0.0194981	0.00305878	-6.37448	1.84e-10	0	0.0539933	0.973364	8.27e-08	37	5	132166663	5	132194562	R			NA	NA				chr5:132165472-132166679	Island			NA	5:132193352-132194578			NA
cg00934037	0.0198246	0.00702675	0.00510968	70	522	-0.000307859	0.00865019	0.971619	0.0250124	0.00301062	1.51e-16	145	0.0221746	0.00347964	6.37267	1.86e-10	0.365902	3.15409	0.206585	8.36e-08	37	1	100889672	1	100662260	F			NA	NA	CDC14A;CDC14A;CDC14A	NM_003672;NM_033312;NM_033313	Body;Body;Body					NA		1:100889670-100889944	Promoter_Associated_Cell_type_specific	NA
cg13320202	-0.0108673	0.00372697	0.00382116	70	522	-0.0320137	0.0182882	0.080463	-0.0136072	0.00173978	7.41e-15	145	-0.0128865	0.00202232	-6.37213	1.86e-10	0	0.800542	0.670138	8.37e-08	37	3	63899097	3	63874137	F			NA	NA	ATXN7;ATXN7	NM_000333;NM_001128149	Body;Body	chr3:63897392-63898299	S_Shore			NA	3:63872392-63874197			NA
cg17540192	0.0180615	0.00665275	0.00702288	70	522	0.0147849	0.00637074	0.0205833	0.0189569	0.00243934	1.09e-14	145	0.0184576	0.0028966	6.37216	1.86e-10	0	0.152277	0.926688	8.37e-08	37	7	97875259	7	97713195	R			NA	NA	TECPR1	NM_015395	Body					NA	7:97713192-97713286			NA
cg11104712	-0.0161875	0.00531357	0.00252649	70	522	-0.0316695	0.0147443	0.0320596	-0.0172441	0.00226945	4.09e-14	145	-0.0171566	0.00269295	-6.37091	1.88e-10	0	0.404261	0.816988	8.43e-08	37	17	7306613	17	7247337	F			NA	NA	C17orf61	NM_152766	Body	chr17:7307206-7308626	N_Shore			NA		17:7306504-7308043	Promoter_Associated	NA
cg03658690	-0.0362066	0.0106468	0.000765448	70	522	-0.0281504	0.0073046	0.000126873	-0.0272399	0.00401293	1.39e-11	145	-0.0290165	0.00455508	-6.37014	1.89e-10	0	0.563126	0.754603	8.46e-08	37	6	31692260	6	31800239	R			NA	NA	C6orf25;C6orf25;C6orf25;C6orf25;C6orf25;C6orf25	NM_138274;NM_138273;NM_138275;NM_138272;NM_025260;NM_138277	Body;Body;Body;Body;Body;Body	chr6:31691425-31691718	S_Shore			NA				NA
cg20627754	0.0329496	0.00750839	1.6e-05	70	522	-0.00483728	0.0104423	0.643334	0.0242915	0.0034645	2.96e-12	145	0.0250904	0.00393871	6.37021	1.89e-10	0.530738	4.26201	0.118718	8.46e-08	37	2	232582394	2	232290638	R			NA	NA								TRUE		2:232581964-232582421	Unclassified_Cell_type_specific	NA
cg23206289	0.0141388	0.0065894	0.0327193	70	522	0.00603809	0.00728285	0.407337	0.0258268	0.00294883	3.4e-18	145	0.0212462	0.00333538	6.36995	1.89e-10	0.509971	4.0814	0.129938	8.46e-08	37	19	43891866	19	48583706	R			NA	NA	TEX101	NM_031451	TSS1500					NA				NA
cg00233028	-0.0385013	0.0140032	0.00634024	70	522	-0.030089	0.0145029	0.0383766	-0.0455845	0.0058153	6.46e-15	145	-0.0426965	0.00670319	-6.36958	1.9e-10	0	0.506464	0.776288	8.47e-08	37	11	44642914	11	44599490	F			NA	NA								NA	11:44599444-44599517	11:44641938-44643745	Unclassified	NA
cg18865207	0.0188446	0.00529545	0.000434684	70	522	0.00914684	0.00784173	0.243833	0.0229447	0.00309126	1.53e-13	145	0.0205325	0.00322481	6.36704	1.93e-10	0	1.22303	0.542529	8.61e-08	37	1	160765919	1	159032543	R			NA	NA	LY9;LY9	NM_001033667;NM_002348	TSS200;TSS200					NA		1:160765509-160766156	Unclassified	NA
cg01309569	0.0156345	0.00540654	0.00411762	70	522	-0.0144354	0.0126619	0.254647	0.0206396	0.00251625	3.58e-16	145	0.0184896	0.00290469	6.36542	1.95e-10	0.382986	3.24142	0.197758	8.69e-08	37	1	5950209	1	5872796	F			NA	NA	NPHP4	NM_015102	Body	chr1:5950824-5951029	N_Shore			NA				NA
cg03584351	-0.0444629	0.0109888	6.66e-05	70	522	-0.0384422	0.0164786	0.0199347	-0.0320726	0.00481667	3.33e-11	145	-0.035554	0.00558603	-6.36481	1.96e-10	0	0.940013	0.624998	8.72e-08	37	7	1184214	7	1150740	F			NA	NA								NA	7:1150676-1150818			NA
cg06697251	-0.0223532	0.0059994	0.000233473	70	522	-0.0308787	0.010778	0.00429389	-0.0197124	0.00290159	1.34e-11	145	-0.0209003	0.00328469	-6.36296	1.98e-10	0	0.473121	0.789338	8.8e-08	37	19	6501613	19	6452613	R			NA	TRUE	TUBB4	NM_006087	Body	chr19:6502090-6502411	N_Shore			NA	19:6452436-6453504	19:6501438-6502875	Unclassified	TRUE
cg24365215	0.013588	0.00597637	0.0237123	70	522	-0.00862577	0.00996387	0.386945	0.0200542	0.00232155	9.53e-18	145	0.017779	0.00279407	6.36315	1.98e-10	0.455574	3.67359	0.159327	8.8e-08	37	20	61315208	20	60785653	R		rs2427382	NA	NA				chr20:61315175-61315497	Island			NA	20:60785073-60785919			NA
cg24380489	0.0215968	0.00565359	0.000162926	70	522	-0.0147316	0.0161722	0.362647	0.0201352	0.00276939	4.65e-13	145	0.0200833	0.00315625	6.36303	1.98e-10	0	1.84278	0.397965	8.8e-08	37	17	79793082	17	77386371	F			NA	NA	DYSFIP1	NM_001007533	TSS200	chr17:79790530-79791553	S_Shore			NA		17:79792873-79793346	Unclassified_Cell_type_specific	NA
cg23664926	-0.0477472	0.0161286	0.00332349	70	522	-0.0227834	0.0117334	0.0525632	-0.0508279	0.00646445	5.36e-15	145	-0.0461158	0.00724849	-6.36213	1.99e-10	0	1.7969	0.4072	8.84e-08	37	11	44642868	11	44599444	R			NA	NA								NA	11:44599444-44599517	11:44641938-44643745	Unclassified	NA
cg05644602	0.0236118	0.00618792	0.000165606	70	522	-0.0162345	0.0116691	0.164592	0.0201822	0.0026903	8.45e-14	145	0.0200567	0.00315294	6.36126	2e-10	0.50338	4.02723	0.133505	8.88e-08	37	2	74795186	2	74648694	F			NA	NA	C2orf65	NM_138804	Body					TRUE				NA
cg00249503	0.0159633	0.00545441	0.00369441	70	522	-0.0262606	0.0122036	0.0317444	0.0197967	0.00239129	1.92e-16	145	0.01785	0.00280725	6.35853	2.04e-10	0.633429	5.45597	0.0653508	9.01e-08	37	17	76565078	17	74076673	F			NA	NA	DNAH17	NM_173628	Body					NA	17:74076558-74076687			NA
cg05454635	-0.0262403	0.00585863	1.08e-05	70	522	-0.041538	0.0159574	0.00943304	-0.0170004	0.00272136	4.83e-10	145	-0.02004	0.00315159	-6.35869	2.03e-10	0.187232	2.46073	0.292186	9.01e-08	37	15	74657911	15	72444964	R			NA	NA	CYP11A1;CYP11A1	NM_000781;NM_001099773	Body;5'UTR	chr15:74658038-74658574	N_Shore			TRUE				TRUE
cg12145394	-0.0212445	0.00706066	0.0028501	70	522	-0.024573	0.00748105	0.00107117	-0.0214229	0.00295199	5.13e-13	145	-0.0216304	0.0034018	-6.35851	2.04e-10	0	0.0646713	0.968182	9.01e-08	37	5	177573275	5	177505881	R		rs35216626	NA	NA	RMND5B	NM_022762	Body					NA		5:177572945-177573388	Gene_Associated	TRUE
cg23870903	-0.0137197	0.00472818	0.00399321	70	522	-0.0336317	0.0168764	0.0466637	-0.0193834	0.00247633	7.06e-15	145	-0.0175908	0.00276644	-6.35863	2.04e-10	0	1.28738	0.525351	9.01e-08	37	6	2790694	6	2735693	F			NA	NA								TRUE				NA
cg17164905	-0.0220944	0.00573699	0.000144379	70	522	-0.0383562	0.0184247	0.037721	-0.0196656	0.00286673	8.48e-12	145	-0.0206678	0.00325078	-6.35779	2.05e-10	0	0.47743	0.787639	9.04e-08	37	1	27931310	1	27803897	R			NA	NA	AHDC1	NM_001029882	TSS1500	chr1:27929705-27930866	S_Shore			NA	1:27803737-27803945			NA
cg10808810	-0.0555627	0.0108107	5.04e-07	70	522	-0.0399064	0.0140562	0.00465434	-0.0245684	0.00424458	7.92e-09	145	-0.0320747	0.00504545	-6.35715	2.06e-10	0.690469	6.4614	0.0395299	9.07e-08	37	19	18429665	19	18290665	F		rs74845873	NA	NA	LSM4	NM_012321	Body	chr19:18433642-18434178	N_Shelf			NA				NA
cg14037218	-0.0400908	0.00816068	1.5e-06	70	522	-0.0516723	0.0167853	0.00216138	-0.0210108	0.00362526	7.58e-09	145	-0.0268861	0.00423176	-6.3534	2.11e-10	0.584539	4.81393	0.0900882	9.28e-08	37	1	150522367	1	148788991	F			NA	NA	ADAMTSL4;ADAMTSL4	NM_019032;NM_025008	5'UTR;5'UTR	chr1:150521349-150522368	Island			NA				NA
cg06927337	-0.0176146	0.00485554	0.000337197	70	522	-0.0349064	0.0175007	0.0464724	-0.0170795	0.00241036	1.75e-12	145	-0.0174175	0.00274257	-6.35079	2.14e-10	0	0.393462	0.821412	9.43e-08	37	7	2557028	7	2523554	F			NA	NA	LFNG;LFNG	NM_001166355;NM_002304	Body;TSS1500	chr7:2558371-2559967	N_Shore			TRUE				NA
cg01425188	-0.0264771	0.00833642	0.00165202	70	522	-0.0313189	0.0169968	0.0657996	-0.0272502	0.00364688	1.05e-13	145	-0.0271452	0.0042751	-6.34962	2.16e-10	0	0.0298937	0.985164	9.49e-08	37	8	28479277	8	28535196	F			NA	NA				chr8:28479635-28480798	N_Shore			NA				NA
cg19216211	-0.0414472	0.00850588	1.81e-06	70	522	-0.0329039	0.012882	0.0108495	-0.0196534	0.00321439	1.11e-09	145	-0.0246548	0.00388282	-6.34972	2.16e-10	0.623351	5.30999	0.0702994	9.49e-08	37	8	22455986	8	22511931	F			NA	NA	C8orf58	NM_001013842	TSS1500	chr8:22456091-22456508	N_Shore			NA				NA
cg25731553	0.0192064	0.00608443	0.00176222	70	522	-0.000406257	0.0126137	0.974316	0.0246796	0.0031352	4.99e-15	145	0.0221477	0.00348818	6.34935	2.16e-10	0	1.79371	0.40785	9.5e-08	37	15	101715276	15	99532799	R			NA	NA								NA	15:99532422-99532816			NA
cg00819142	0.0269534	0.00566683	3.1e-06	70	522	-0.00700462	0.0142142	0.622314	0.0167935	0.00262682	1.9e-10	145	0.0193014	0.00303998	6.34917	2.16e-10	0.445207	3.60495	0.164891	9.5e-08	37	1	204074976	1	202341599	F			NA	NA	SOX13	NM_005686	5'UTR					TRUE				NA
cg16352321	0.0166612	0.0044861	0.000244255	70	522	-0.00879593	0.00725459	0.225739	0.0141222	0.00185514	3.68e-14	145	0.0139284	0.00219435	6.34739	2.19e-10	0.51529	4.12618	0.127061	9.6e-08	37	20	33299610	20	32763271	R			NA	NA	TP53INP2	NM_021202	3'UTR	chr20:33296514-33298242	S_Shore	low-CpG:32763161-32763534		TRUE				NA
cg00664406	-0.0550924	0.012048	7.11e-06	70	522	-0.0240909	0.0115264	0.0369682	-0.0325251	0.00513201	2.72e-10	145	-0.0369789	0.00582609	-6.34712	2.19e-10	0.360773	3.12878	0.209216	9.61e-08	37	3	51740875	3	51715915	F			NA	NA	GRM2;GRM2	NM_000839;NM_001130063	TSS1500;TSS1500	chr3:51740740-51741413	Island			TRUE	3:51715881-51716416	3:51740394-51741198	Unclassified_Cell_type_specific	NA
cg22747507	-0.01631	0.00887068	0.0669797	70	522	-0.0193208	0.0104541	0.0649971	-0.0319151	0.00372137	1.61e-17	145	-0.0273988	0.00431685	-6.34696	2.2e-10	0.217156	2.55479	0.278763	9.61e-08	37	4	175635801	4	175872376	R			NA	NA	GLRA3;GLRA3	NM_006529;NM_001042543	Body;Body					NA		4:175635631-175635860	Unclassified_Cell_type_specific	NA
cg15763258	-0.0254679	0.00853637	0.00308997	70	522	-0.0442988	0.0153614	0.00404875	-0.0243733	0.0032704	1.22e-13	145	-0.025114	0.00395772	-6.34558	2.22e-10	0	0.624343	0.731856	9.69e-08	37	11	128561675	11	128066885	F			NA	NA	FLI1	NM_001167681	TSS1500	chr11:128562671-128565011	N_Shore		RDMR	NA		11:128561561-128562410	Unclassified	NA
cg01836137	-0.0224321	0.00789123	0.00478813	70	522	-0.0197216	0.00782328	0.0119244	-0.0241243	0.00317878	4.39e-14	145	-0.023382	0.00368509	-6.34502	2.22e-10	0	0.126429	0.938742	9.71e-08	37	14	105167300	14	104238345	R			NA	NA	INF2;INF2;INF2	NM_022489;NM_032714;NM_001031714	5'UTR;5'UTR;5'UTR	chr14:105167277-105167501	Island			TRUE	14:104238323-104239146			NA
cg24847230	-0.0119436	0.00436403	0.00658254	70	522	-0.015257	0.00641689	0.0176888	-0.0129751	0.00168686	2.01e-14	145	-0.01284	0.00202408	-6.34359	2.24e-10	0	0.0997335	0.951356	9.8e-08	37	17	46986807	17	44341806	R			NA	NA	UBE2Z	NM_023079	Body	chr17:46985588-46986537	S_Shore			NA		17:46985031-46987020	Promoter_Associated	NA
cg03542778	0.022323	0.00508281	1.57e-05	70	522	-0.0110739	0.00970184	0.25408	0.0142815	0.00204487	3.59e-12	145	0.0155303	0.00244836	6.34315	2.25e-10	0.587875	4.8529	0.08835	9.82e-08	37	15	45400492	15	43187784	F			NA	NA	DUOX2	NM_014080	Body	chr15:45403248-45404218	N_Shelf			NA				NA
cg26656658	0.0466364	0.0107039	1.83e-05	70	522	0.0322848	0.0095196	0.000733995	0.0309324	0.00519732	2.99e-09	145	0.0353733	0.00557726	6.34241	2.26e-10	0	1.52617	0.466226	9.85e-08	37	12	121615078	12	120099461	F	rs1718119		NA	NA	P2RX7	NM_002562	Body					NA	12:120099456-120099632			NA
cg10626556	-0.0209884	0.00553883	0.000183362	70	522	-0.0405434	0.0169687	0.0171412	-0.0156972	0.0022565	4.35e-12	145	-0.0172101	0.00271364	-6.34207	2.27e-10	0	1.42103	0.491391	9.87e-08	37	20	36621697	20	36055111	R			NA	NA	KIAA0406	NM_014657	Body					TRUE		20:36621077-36622036	Gene_Associated	TRUE
cg25345722	0.0271404	0.00710874	0.000164266	70	522	0.00395645	0.011608	0.733325	0.0274581	0.00380123	6.54e-13	145	0.0262119	0.00413363	6.34113	2.28e-10	0	1.47747	0.477718	9.92e-08	37	3	169656700	3	171139394	F			NA	NA	SAMD7	NM_182610	3'UTR					NA				NA
cg23737927	-0.016588	0.00866874	0.0566525	70	522	-0.0294422	0.00730573	6.18e-05	-0.0322394	0.00406383	3.08e-15	145	-0.0278385	0.00439049	-6.34065	2.29e-10	0.134612	2.3111	0.314884	9.94e-08	37	12	5149153	12	5019414	F	rs7961013		NA	NA				chr12:5153012-5154346	N_Shelf			NA				NA
cg24736412	-0.0273942	0.00883299	0.00211403	70	522	-0.0334819	0.0105349	0.00154638	-0.0299042	0.00415753	8.16e-13	145	-0.0294751	0.00464888	-6.34026	2.29e-10	0	0.116302	0.943508	9.96e-08	37	6	116693156	6	116799849	R			NA	NA	DSE;DSE	NM_001080976;NM_013352	5'UTR;5'UTR	chr6:116691827-116692868	S_Shore			NA				NA
cg14801864	0.014677	0.00547904	0.00780693	70	522	-0.00200157	0.0087037	0.818183	0.0224967	0.00267386	6.32e-17	145	0.0190339	0.00300272	6.3389	2.31e-10	0.464438	3.7344	0.154556	1e-07	37	20	17540975	20	17488975	R			NA	NA	BFSP1	NM_001161705	TSS1500					NA				NA
cg20856545	0.026457	0.00730992	0.000347854	70	522	-0.0203917	0.0146075	0.163159	0.0228034	0.0030029	4.23e-14	145	0.0226883	0.00357987	6.33775	2.33e-10	0.442923	3.59017	0.166113	1.01e-07	37	13	114917297	13	113935399	R			NA	NA				chr13:114912875-114913457	S_Shelf			NA	13:113935243-113935425	13:114917192-114917442	Unclassified_Cell_type_specific	TRUE
cg09039672	0.0213357	0.00581803	0.000291185	70	522	-0.016584	0.00973203	0.0888072	0.0198505	0.00257101	1.61e-14	145	0.0189302	0.00298737	6.33674	2.35e-10	0.624492	5.32612	0.0697346	1.02e-07	37	12	52367989	12	50654256	F			NA	NA	ACVR1B;ACVR1B;ACVR1B	NM_004302;NM_020327;NM_020328	Body;Body;Body					TRUE				NA
cg04368724	-0.0257385	0.00755181	0.000745386	70	522	-0.0544767	0.0171766	0.00158162	-0.0234736	0.00332067	1.97e-12	145	-0.0246861	0.00389626	-6.33585	2.36e-10	0	1.23804	0.538472	1.02e-07	37	6	31760593	6	31868572	F			NA	NA	VARS	NM_006295	Body	chr6:31763240-31763905	N_Shelf			NA				NA
cg26847866	-0.0152028	0.00583734	0.00967263	70	522	-0.0265283	0.00948688	0.00530904	-0.0216862	0.00278647	9.98e-15	145	-0.0199959	0.00315594	-6.33596	2.36e-10	0	1.04629	0.592654	1.02e-07	37	8	27492077	8	27547996	R			NA	TRUE	SCARA3;SCARA3	NM_182826;NM_016240	Body;Body	chr8:27490959-27491775	S_Shore			NA				TRUE
cg01577760	-0.0446208	0.0138598	0.00142876	70	522	-0.0202172	0.0146771	0.168803	-0.0457813	0.00601257	3.63e-14	145	-0.0433719	0.00684728	-6.33418	2.39e-10	0	1.04249	0.593782	1.03e-07	37	11	67776123	11	67532699	F			NA	NA	ALDH3B1;ALDH3B1	NM_001161473;NM_001161473	1stExon;5'UTR					NA				NA
cg17619755	-0.036743	0.00958473	0.000154657	70	522	-0.0204968	0.0100038	0.040839	-0.0300435	0.00436101	6.94e-12	145	-0.0309124	0.00488073	-6.33355	2.4e-10	0	0.804881	0.668686	1.03e-07	37	6	31760629	6	31868608	F	rs35196751		NA	NA	VARS	NM_006295	Body	chr6:31763240-31763905	N_Shelf			NA				NA
cg13223682	0.0215355	0.00708686	0.00258953	70	522	0.00515718	0.0106631	0.628787	0.0259796	0.00329318	4.37e-15	145	0.0237509	0.00375021	6.33321	2.4e-10	0	1.49721	0.473027	1.03e-07	37	2	174889929	2	174598175	F			NA	NA				chr2:174890243-174890814	N_Shore			TRUE				NA
cg15240733	-0.0189735	0.00558406	0.000773342	70	522	-0.0321397	0.0136248	0.0185991	-0.0175339	0.00243583	7.84e-13	145	-0.0181611	0.00286821	-6.33184	2.42e-10	0	0.457792	0.795411	1.04e-07	37	12	52258691	12	50544958	F			NA	NA				chr12:52257744-52258128	S_Shore			NA				NA
cg14603886	-0.0358052	0.00939687	0.000169132	70	522	-0.0237021	0.0115242	0.040078	-0.0268147	0.00388527	6.36e-12	145	-0.0287268	0.00453769	-6.33071	2.44e-10	0	0.76569	0.681919	1.05e-07	37	17	62206650	17	59560382	F			NA	NA	ERN1	NM_001433	Body	chr17:62206971-62208050	N_Shore			NA				NA
cg23562160	-0.0318711	0.0129407	0.0143587	70	522	-0.0371404	0.0179824	0.0392504	-0.0401047	0.00505181	2.95e-15	145	-0.0381879	0.00603253	-6.33034	2.45e-10	0	0.314252	0.854597	1.05e-07	37	8	709692	8	699692	F			NA	NA								NA	8:699537-699693			NA
cg00107970	0.0236131	0.00625902	0.000195438	70	522	-0.00433239	0.00596142	0.467627	0.0205466	0.00260779	4.72e-15	145	0.0188654	0.00298067	6.32923	2.46e-10	0.695925	6.57732	0.0373038	1.06e-07	37	1	156119457	1	154386081	R			NA	NA								NA		1:156119143-156119849	Unclassified_Cell_type_specific	NA
cg02000253	-0.0339552	0.00957825	0.000456789	70	522	-0.0443863	0.0145447	0.00236042	-0.0258234	0.00372277	4.99e-12	145	-0.0282602	0.00446609	-6.32772	2.49e-10	0	1.04551	0.592884	1.07e-07	37	19	13107687	19	12968687	F			NA	NA	NFIX	NM_002501	Body	chr19:13106817-13107688	Island			NA				NA
cg07201754	-0.0139281	0.00690962	0.0447382	70	522	-0.0167597	0.0046202	0.000306756	-0.0195699	0.00251058	9.08e-15	145	-0.0181792	0.00287306	-6.32747	2.49e-10	0	0.573775	0.750596	1.07e-07	37	1	39491318	1	39263905	F		rs71642670	NA	NA	NDUFS5	NM_004552	TSS1500					NA				NA
cg13452386	-0.0281754	0.00805682	0.000543278	70	522	-0.0203055	0.0113804	0.0748117	-0.0200676	0.00276026	4.66e-13	145	-0.0215207	0.00340129	-6.32722	2.5e-10	0	0.830344	0.660227	1.07e-07	37	11	67398435	11	67155011	F			NA	NA	NUDT8	NM_181843	TSS1500	chr11:67396844-67398294	S_Shore			NA	11:67153074-67155130	11:67395593-67398846	Promoter_Associated	NA
cg09797463	0.019984	0.00691994	0.00416745	70	522	-0.0105418	0.0101035	0.297127	0.0211145	0.00257582	3.74e-16	145	0.0197323	0.00311877	6.32693	2.5e-10	0.44159	3.5816	0.166827	1.07e-07	37	10	90995297	10	90985277	R			NA	NA	LIPA;LIPA	NM_001127605;NM_000235	Body;Body					TRUE				NA
cg12389043	0.0264669	0.00721158	0.000288051	70	522	-0.0118972	0.0158429	0.452933	0.029839	0.00399803	1.13e-13	145	0.027426	0.00433541	6.32604	2.52e-10	0.219	2.56082	0.277923	1.08e-07	37	12	124429228	12	122995181	F			NA	NA	CCDC92	NM_025140	5'UTR					NA	12:122995142-122995282			NA
cg16302816	0.0155729	0.00652305	0.0176039	70	522	0.000493127	0.00769883	0.948947	0.0209101	0.00247264	4.41e-17	145	0.0186708	0.00295151	6.32584	2.52e-10	0.28091	2.78129	0.248915	1.08e-07	37	11	16834800	11	16791376	F			NA	NA	PLEKHA7	NM_175058	Body					TRUE				NA
cg12955084	0.0170147	0.00599202	0.00483364	70	522	-0.0128325	0.0120822	0.28855	0.0251638	0.00302424	1.36e-16	145	0.0214197	0.0033867	6.32466	2.54e-10	0.546139	4.40663	0.110436	1.08e-07	37	19	41886265	19	46578105	R			NA	NA	TMEM91;TMEM91;TMEM91;TMEM91;TMEM91;TMEM91	NM_001098824;NM_001098821;NM_001098822;NM_001042595;NM_001098823;NM_001098825	Body;Body;Body;Body;Body;Body	chr19:41882507-41882773	S_Shelf			NA				NA
cg10603592	-0.0281243	0.0066432	3.08e-05	70	522	-0.053114	0.016275	0.00115319	-0.0175664	0.00273235	1.51e-10	145	-0.0206708	0.00326889	-6.32348	2.56e-10	0.41978	3.44697	0.178443	1.09e-07	37	17	40896097	17	38149623	R			NA	NA	EZH1	NM_001991	5'UTR	chr17:40896658-40897234	N_Shore		RDMR	NA		17:40896052-40897643	Promoter_Associated	NA
cg00774088	-0.0148686	0.0060885	0.0151943	70	522	-0.00277755	0.006089	0.648416	-0.0164993	0.00198761	1.6e-16	145	-0.0153995	0.0024355	-6.32294	2.57e-10	0	1.80843	0.404861	1.09e-07	37	15	26109245	15	23660338	R			NA	NA	ATP10A	NM_024490	TSS1500	chr15:26107503-26108818	S_Shore	high-CpG:23659329-23660339		NA	15:23660292-23660355			NA
cg16639915	-0.0157436	0.00499955	0.00180742	70	522	-0.0367029	0.0168468	0.0296886	-0.0176999	0.00237273	1.16e-13	145	-0.0173053	0.00273698	-6.32278	2.57e-10	0	0.61853	0.733986	1.09e-07	37	15	64960011	15	62747064	F			NA	NA	ZNF609	NM_015042	Body					TRUE				NA
cg02727423	-0.0318434	0.00756006	3.37e-05	70	522	-0.0237412	0.0105027	0.0240944	-0.018694	0.00282793	4.59e-11	145	-0.0215784	0.00341345	-6.32157	2.59e-10	0.166486	2.39948	0.301273	1.1e-07	37	14	100258973	14	99328726	F	rs59446534		NA	TRUE	EML1;EML1	NM_004434;NM_001008707	TSS1500;TSS1500	chr14:100259160-100259542	N_Shore			TRUE		14:100258851-100260555	Unclassified	NA
cg12619504	-0.0443058	0.00941087	3.87e-06	70	522	-0.0323799	0.013143	0.0139894	-0.02378	0.00392293	1.53e-09	145	-0.0290921	0.00460237	-6.32112	2.6e-10	0.442661	3.58848	0.166254	1.1e-07	37	5	179232533	5	179165139	R			NA	NA	SQSTM1;MGAT4B;SQSTM1	NM_001142299;NM_014275;NM_001142298	TSS1500;Body;TSS1500	chr5:179232532-179234595	Island			NA				NA
cg01599633	-0.0306499	0.0087128	0.00050419	70	522	-0.0356274	0.0140815	0.0116194	-0.0278435	0.00398717	3.61e-12	145	-0.0289323	0.00457726	-6.32088	2.6e-10	0	0.163926	0.921306	1.1e-07	37	17	65372452	17	62802914	R			NA	NA	PITPNC1;PITPNC1	NM_181671;NM_012417	TSS1500;TSS1500	chr17:65373224-65375131	N_Shore			NA				NA
cg06805925	-0.0321055	0.00992469	0.00135605	70	522	-0.0410113	0.0158256	0.00975431	-0.0353675	0.00489675	6.58e-13	145	-0.0346319	0.00547902	-6.32082	2.6e-10	0	0.1386	0.933047	1.1e-07	37	17	16233044	17	16173769	F			NA	NA								TRUE				NA
cg02448743	-0.0116957	0.00336232	0.000580843	70	522	-0.0342657	0.0184573	0.0637995	-0.0137421	0.0018956	5.42e-13	145	-0.0130668	0.00206752	-6.32001	2.62e-10	0	0.736207	0.692046	1.11e-07	37	10	102824003	10	102813993	R			NA	NA	KAZALD1	NM_030929	Body	chr10:102825929-102827693	N_Shore		RDMR	NA				NA
cg04834097	-0.0269059	0.00637827	3.28e-05	70	522	-0.0186014	0.00844645	0.0279679	-0.0205642	0.00322912	2.23e-10	145	-0.0223885	0.00354252	-6.31993	2.62e-10	0	0.743999	0.689355	1.11e-07	37	7	63774078	7	63411513	R			NA	NA	LOC728927	NM_001170905	5'UTR					NA		7:63774065-63774850	Promoter_Associated	TRUE
cg24201793	-0.0387057	0.0135392	0.00455779	70	522	0.00138494	0.0108053	0.898049	-0.0449169	0.00526652	2.41e-17	145	-0.038157	0.00603786	-6.31962	2.62e-10	0.6652	5.97372	0.0504456	1.11e-07	37	2	9144764	2	9062215	F			NA	NA	MBOAT2	NM_138799	TSS1500	chr2:9143127-9144630	S_Shore			NA				NA
cg01744331	-0.0114272	0.00537092	0.034205	70	522	-0.0167413	0.0050183	0.000894129	-0.0232926	0.00286097	5.86e-16	145	-0.0187814	0.002972	-6.31944	2.63e-10	0.38038	3.22779	0.199111	1.11e-07	37	11	2722358	11	2678934	F			NA	NA	KCNQ1OT1;KCNQ1;KCNQ1	NR_002728;NM_000218;NM_181798	TSS1500;Body;Body	chr11:2720410-2722087	S_Shore			NA				NA
cg25909064	-0.0264634	0.00761091	0.00058383	70	522	-0.0424799	0.0129126	0.00105225	-0.0223923	0.00324412	6.33e-12	145	-0.0240819	0.00381124	-6.31865	2.64e-10	0	1.01436	0.602192	1.11e-07	37	11	120082805	11	119588015	F			NA	NA	OAF	NM_178507	Body	chr11:120081487-120082345	S_Shore			NA				NA
cg13829089	-0.0253226	0.00737009	0.000676099	70	522	-0.00537874	0.00582467	0.356092	-0.0204765	0.00266045	1.94e-14	145	-0.0196914	0.00311647	-6.31849	2.64e-10	0.318865	2.93628	0.230354	1.11e-07	37	17	7460690	17	7401414	F			NA	NA	TNFSF13;TNFSF13;TNFSF12;TNFSF12-TNFSF13;TNFSF13	NM_003808;NM_172088;NM_003809;NM_172089;NM_172087	TSS1500;TSS1500;3'UTR;Body;TSS1500	chr17:7464666-7465823	N_Shelf		DMR	NA				NA
cg01022345	-0.0323887	0.00733933	1.43e-05	70	522	-0.0396505	0.0130365	0.00244092	-0.0185695	0.00296971	4.66e-10	145	-0.0223864	0.00354371	-6.31724	2.66e-10	0.409053	3.3844	0.184114	1.12e-07	37	14	101317819	14	100387572	F			NA	NA	MIR770;MEG3;MEG3;MEG3	NR_030528;NR_003531;NR_003530;NR_002766	TSS1500;Body;Body;Body					NA		14:101317248-101319039	Unclassified	TRUE
cg16471167	0.0174958	0.00574822	0.002549	70	522	-0.00328445	0.0112914	0.771228	0.0197338	0.00250532	4.8e-15	145	0.0185542	0.00293728	6.3168	2.67e-10	0	1.57834	0.454222	1.12e-07	37	16	88079739	16	86637240	F			NA	NA	BANP;BANP	NM_017869;NM_079837	Body;Body					NA	16:86637240-86637299	16:88079556-88079964	Unclassified_Cell_type_specific	NA
cg02902617	0.0164587	0.00877491	0.0616975	70	522	-0.0109543	0.0156002	0.482792	0.0334639	0.00374566	7.37e-19	145	0.0278247	0.00440522	6.31629	2.68e-10	0.616476	5.21479	0.0737262	1.13e-07	37	14	93031178	14	92100931	F			NA	NA	RIN3	NM_024832	Body					TRUE				NA
cg07810884	-0.0170744	0.0054196	0.00179857	70	522	-0.0448945	0.0183675	0.0147587	-0.0204698	0.00275286	1.38e-13	145	-0.0196212	0.00310642	-6.31636	2.68e-10	0	0.993621	0.608468	1.13e-07	37	19	16178099	19	16039099	F			NA	NA	TPM4	NM_001145160	TSS1500	chr19:16178396-16178609	N_Shore			NA		19:16177987-16178319	Unclassified_Cell_type_specific	TRUE
cg23781334	-0.0239454	0.00817181	0.00365344	70	522	-0.0108368	0.00309441	0.000490686	-0.0186483	0.00249107	9.51e-14	145	-0.0169699	0.00268729	-6.31488	2.7e-10	0.18872	2.46524	0.291528	1.14e-07	37	4	1772062	4	1741860	R			NA	NA				chr4:1772006-1772265	Island			NA	4:1741807-1742048			NA
cg27631057	-0.0278302	0.00872614	0.00158077	70	522	-0.0131208	0.00618007	0.0340926	-0.0269295	0.00356408	5.64e-14	145	-0.0249548	0.00395364	-6.31185	2.76e-10	0	1.66896	0.434101	1.16e-07	37	1	236651140	1	234717763	F	rs76557813		NA	NA								TRUE				NA
cg04986324	-0.0265115	0.010948	0.0160604	70	522	-0.0221638	0.0138582	0.110195	-0.0371064	0.00458496	8.66e-16	145	-0.0337322	0.00534457	-6.31149	2.76e-10	0	0.982206	0.611951	1.16e-07	37	22	46451319	22	44829983	R			NA	NA	LOC150381;C22orf26	NR_027034;NM_018280	Body;TSS1500	chr22:46449632-46450115	S_Shore			NA		22:46451133-46451326	Unclassified_Cell_type_specific	NA
cg09452728	-0.0425218	0.00854185	1.1e-06	70	522	-0.0234545	0.0117983	0.0472021	-0.0187403	0.00303556	7.66e-10	145	-0.0233988	0.00370764	-6.31095	2.77e-10	0.679159	6.23361	0.0442985	1.16e-07	37	11	133902108	11	133407318	F			NA	NA	LOC100128239	NR_027276	TSS200				CDMR	NA				NA
cg20094837	-0.0570841	0.0113387	8.38e-07	70	522	-0.0246276	0.0145479	0.0909213	-0.028392	0.00477096	3e-09	145	-0.0350758	0.00555787	-6.31101	2.77e-10	0.598605	4.98262	0.0828013	1.16e-07	37	13	35515575	13	34413575	F	rs73488130		NA	NA	NBEA	NM_015678	TSS1500					NA				NA
cg07970325	0.0136942	0.00608035	0.0250497	70	522	-0.0143926	0.010032	0.151821	0.0194716	0.00225734	1.06e-17	145	0.0173242	0.00274571	6.30954	2.8e-10	0.569472	4.64546	0.0980059	1.17e-07	37	6	106497542	6	106604235	R		rs35516202	NA	NA								TRUE				NA
cg05380003	-0.0277203	0.00574467	2.25e-06	70	522	-0.0257806	0.0160418	0.108481	-0.0150211	0.00246796	1.32e-09	145	-0.018448	0.00292412	-6.30892	2.81e-10	0.457286	3.68518	0.158406	1.17e-07	37	5	175842222	5	175774828	R			NA	NA	CLTB;CLTB	NM_007097;NM_001834	Body;Body	chr5:175843118-175843844	N_Shore			NA				NA
cg14015015	-0.0130613	0.00556179	0.0195193	70	522	-0.0325215	0.0149551	0.0299901	-0.0165946	0.00207228	1.71e-15	145	-0.0160326	0.0025414	-6.30856	2.82e-10	0	0.788085	0.674325	1.17e-07	37	6	35327915	6	35435893	F			NA	NA	PPARD;PPARD	NM_006238;NM_177435	5'UTR;5'UTR					TRUE				NA
cg25544461	-0.0261497	0.00767795	0.00075183	70	522	-0.0410513	0.017809	0.0214497	-0.0210383	0.00291935	7.39e-13	145	-0.0224405	0.00355709	-6.30867	2.81e-10	0	0.770364	0.680327	1.17e-07	37	7	73894573	7	73532509	R		rs77654770	NA	NA	GTF2IRD1;GTF2IRD1	NM_016328;NM_005685	5'UTR;5'UTR	chr7:73894815-73895110	N_Shore			TRUE				TRUE
cg04970434	-0.0315948	0.00755174	3.79e-05	70	522	-0.0407631	0.0141758	0.00415451	-0.0200373	0.00311344	1.45e-10	145	-0.0233556	0.00370244	-6.30818	2.82e-10	0.151035	2.35581	0.307923	1.18e-07	37	17	4838096	17	4778838	F			NA	NA	GP1BA	NM_000173	3'UTR					NA				TRUE
cg08788930	0.0279268	0.00678521	5.02e-05	70	522	-0.00326015	0.0154034	0.832439	0.0206014	0.00298469	6.33e-12	145	0.022081	0.00350154	6.30609	2.86e-10	0	1.90401	0.385966	1.19e-07	37	8	142201685	8	142270867	R			NA	NA	DENND3	NM_014957	Body					NA	8:142270756-142271037			NA
cg12363903	-0.0239511	0.0103775	0.0216959	70	522	-0.0378982	0.00640258	5.04e-09	-0.025458	0.00388457	6.69e-11	145	-0.0273826	0.00434439	-6.30299	2.92e-10	0	1.26746	0.53061	1.21e-07	37	5	134526269	5	134554168	F			NA	NA				chr5:134526927-134527419	N_Shore		CDMR	NA	5:134554072-134554208			NA
cg15614119	-0.0259456	0.00761079	0.000743289	70	522	0.00409848	0.00725756	0.572444	-0.0255252	0.00316274	1.04e-15	145	-0.0228064	0.00361842	-6.30285	2.92e-10	0.655472	5.80505	0.0548846	1.21e-07	37	2	11925153	2	11842604	R			NA	NA	LPIN1	NM_145693	Body	chr2:11924983-11925253	Island			TRUE	2:11842376-11842867	2:11924531-11925998	Unclassified	NA
cg17713910	-0.0154689	0.00765598	0.0442418	70	522	-0.0365187	0.0146282	0.0127704	-0.0259669	0.00316241	3.34e-16	145	-0.0237007	0.00376048	-6.30257	2.93e-10	0	1.71589	0.424033	1.21e-07	37	10	35055429	10	35095435	R			NA	NA	PARD3	NM_019619	Body					TRUE				NA
cg17830209	0.0265711	0.00819074	0.00131479	70	522	-0.014893	0.0127426	0.242894	0.0254423	0.00321762	3.78e-15	145	0.0242829	0.00385291	6.30249	2.93e-10	0.467699	3.75728	0.152798	1.21e-07	37	17	79006166	17	76620761	R			NA	NA	FLJ90757	NR_026857	Body	chr17:79006584-79006835	N_Shore			NA	17:76620617-76620762			NA
cg18348690	-0.0169497	0.00495729	0.000717273	70	522	-0.033115	0.0155898	0.0340034	-0.0168085	0.00234263	9.27e-13	145	-0.0170379	0.00270382	-6.30143	2.95e-10	0	0.411686	0.813961	1.22e-07	37	1	151967697	1	150234321	R			NA	NA	S100A10	NM_002966	TSS1500	chr1:151965657-151966387	S_Shore			NA				TRUE
cg09262100	0.0203085	0.00471384	2.25e-05	70	522	-0.0140275	0.0156238	0.369583	0.014349	0.00213804	2.34e-11	145	0.0157472	0.00249963	6.29981	2.98e-10	0.214455	2.546	0.27999	1.23e-07	37	14	103416268	14	102486021	F			NA	NA	CDC42BPB	NM_006035	Body					TRUE	14:102485848-102486259			NA
cg08841552	-0.0231069	0.00696589	0.00102409	70	522	-0.0284077	0.0141398	0.0449093	-0.0179038	0.0024486	3.44e-13	145	-0.0190713	0.00302839	-6.29751	3.02e-10	0	0.620154	0.73339	1.25e-07	37	9	140444378	9	139564199	F		rs56715636	NA	NA	PNPLA7;PNPLA7	NM_152286;NM_001098537	Body;Body	chr9:140445653-140446891	N_Shore			NA		9:140444341-140445231	Unclassified	NA
cg10149296	0.0292265	0.00704499	4.39e-05	70	522	-0.003054	0.0113065	0.787155	0.0213477	0.00305412	3.44e-12	145	0.0224373	0.00356349	6.29644	3.05e-10	0.319063	2.93713	0.230256	1.26e-07	37	2	20795912	2	20659393	R			TRUE	NA								NA		2:20795111-20796013	Unclassified_Cell_type_specific	NA
cg27563985	0.0367657	0.0125428	0.00364221	70	522	0.0186598	0.0106377	0.0798422	0.0340209	0.00442298	2.01e-14	145	0.0330712	0.00525228	6.29654	3.04e-10	0	0.812015	0.666305	1.26e-07	37	20	54580677	20	54014084	F	rs11481798		NA	NA	CBLN4	NM_080617	TSS1500	chr20:54578603-54580678	Island			NA	20:54013087-54014085			NA
cg05817709	-0.0361388	0.00954011	0.000184223	70	522	-0.016887	0.00993545	0.0896313	-0.0266659	0.0038066	3.09e-12	145	-0.0279733	0.00444303	-6.29599	3.05e-10	0	1.26955	0.530054	1.26e-07	37	11	63304098	11	63060674	F			NA	NA	RARRES3	NM_004585	TSS200					NA				NA
cg26599989	0.0207265	0.00682069	0.0025897	70	522	-0.00220486	0.0116916	0.850473	0.0212302	0.00270909	6.57e-15	145	0.0204263	0.00324493	6.29484	3.08e-10	0	1.47938	0.477262	1.27e-07	37	11	1297087	11	1253663	R			NA	NA	TOLLIP	NM_019009	3'UTR	chr11:1298009-1298476	N_Shore			NA	11:1253642-1253674	11:1296674-1297657	Gene_Associated_Cell_type_specific	NA
cg00442646	0.0162276	0.00428955	0.000187816	70	522	-0.0123028	0.0119098	0.301956	0.0156785	0.0021733	7e-13	145	0.0154056	0.00244803	6.29305	3.11e-10	0.0535924	2.11325	0.347626	1.28e-07	37	6	159278649	6	159198637	R			NA	NA	OSTCL	NR_028496	Body					NA				NA
cg16736964	-0.0217888	0.00643984	0.000813305	70	522	-0.0462403	0.0155866	0.00311188	-0.0186767	0.00263414	1.7e-12	145	-0.0198554	0.00315526	-6.2928	3.12e-10	0	1.289	0.524924	1.28e-07	37	6	131690266	6	131731959	F			NA	NA								TRUE				NA
cg26084700	-0.0369454	0.00661563	5.35e-08	70	522	-0.00543817	0.00368601	0.140562	-0.0168735	0.00269745	4.59e-10	145	-0.017994	0.00285989	-6.29184	3.14e-10	0.842886	12.7296	0.00172111	1.29e-07	37	2	231693479	2	231401723	R			NA	NA				chr2:231692697-231693496	Island			NA	2:231400969-231401837	2:231692986-231693716	Unclassified	NA
cg27401724	-0.0142156	0.00804302	0.0781935	70	522	-0.0262349	0.012293	0.0331754	-0.023923	0.00287459	1.34e-16	145	-0.0221374	0.00351881	-6.29116	3.15e-10	0	1.21269	0.54534	1.29e-07	37	17	43213629	17	40569155	R			NA	NA	ACBD4;ACBD4;ACBD4;ACBD4;ACBD4	NM_001135705;NM_001135706;NM_001135704;NM_001135707;NM_024722	Body;Body;Body;Body;Body	chr17:43209347-43210746	S_Shelf			NA		17:43212563-43213772	Promoter_Associated	NA
cg08621673	0.0222161	0.0057648	0.000142963	70	522	-0.0110692	0.0144299	0.443277	0.0206458	0.00289313	1.22e-12	145	0.0205292	0.00326339	6.29075	3.16e-10	0	1.91885	0.383113	1.3e-07	37	2	240181948	2	239846885	F	rs72990703		NA	NA	HDAC4	NM_006037	Body					NA	2:239846803-239846922			NA
cg24830898	0.0276793	0.00781199	0.000459863	70	522	0.0142604	0.00714979	0.0464786	0.0211227	0.00295602	1.14e-12	145	0.0217972	0.00346634	6.28826	3.21e-10	0	1.01858	0.600922	1.32e-07	37	5	177964873	5	177897479	R			NA	NA	COL23A1	NM_173465	Body					NA	5:177897339-177897484			NA
cg03075966	-0.018771	0.00487013	0.000142657	70	522	-0.0420689	0.0197897	0.0338656	-0.0167556	0.00248126	1.76e-11	145	-0.0176165	0.00280174	-6.28769	3.22e-10	0	0.702056	0.703964	1.32e-07	37	10	120981763	10	120971753	R			NA	NA	GRK5	NM_005308	Body					TRUE				NA
cg06685111	-0.0265862	0.00568216	4.41e-06	70	522	-0.0200261	0.00763681	0.00892147	-0.0146278	0.00246403	3.28e-09	145	-0.0179276	0.00285176	-6.28648	3.25e-10	0.390463	3.28118	0.193866	1.33e-07	37	6	30295466	6	30403445	R			NA	NA	HCG18;TRIM39;TRIM39;HCG18;TRIM39	NR_024053;NM_172016;NM_021253;NR_024052;NM_172016	TSS1500;5'UTR;5'UTR;TSS1500;1stExon	chr6:30294169-30295071	S_Shore			NA				NA
cg10020890	-0.0156998	0.00548006	0.00447318	70	522	-0.0518516	0.016139	0.00137392	-0.0169005	0.00225304	8.49e-14	145	-0.016983	0.00270216	-6.28497	3.28e-10	0	1.83925	0.398668	1.34e-07	37	16	75025753	16	73583254	R			NA	NA								TRUE				NA
cg13463639	-0.0260659	0.00764979	0.000747651	70	522	-0.0440732	0.0139376	0.00163282	-0.0214336	0.00307467	3.93e-12	145	-0.0231068	0.00367789	-6.28262	3.33e-10	0	1.16797	0.557672	1.36e-07	37	11	417907	11	407907	F			NA	NA	SIGIRR;SIGIRR	NM_001135053;NM_021805	TSS1500;TSS1500	chr11:416419-417650	S_Shore			NA				NA
cg17178175	0.023556	0.00700224	0.000870309	70	522	0.0120211	0.0122804	0.327971	0.0276593	0.00373213	1.66e-13	145	0.0256099	0.00407669	6.28203	3.34e-10	0	0.710351	0.70105	1.36e-07	37	2	178109973	2	177818219	R	rs13402068		NA	NA	NFE2L2;NFE2L2;NFE2L2	NM_006164;NM_001145413;NM_001145412	Body;5'UTR;5'UTR					TRUE				NA
cg11854183	-0.0238262	0.0069147	0.000652796	70	522	-0.0320571	0.0169549	0.0590685	-0.0199907	0.00279067	1.01e-12	145	-0.0210741	0.0033548	-6.28177	3.35e-10	0	0.396939	0.819985	1.37e-07	37	19	38741928	19	43433768	R			NA	NA	PPP1R14A	NM_033256	3'UTR					TRUE				NA
cg08234504	-0.0210004	0.00442776	3.3e-06	70	522	-0.0162366	0.00661494	0.0143465	-0.0144503	0.00260392	3.14e-08	145	-0.017017	0.0027092	-6.28121	3.36e-10	0	1.31865	0.517199	1.37e-07	37	5	139013317	5	138993501	F			NA	NA				chr5:139017133-139017668	N_Shelf			TRUE		5:139013288-139013559	Unclassified	NA
cg13563634	-0.0240642	0.0107049	0.0253225	70	522	-0.0213433	0.0120401	0.076711	-0.0293006	0.0036457	1.35e-15	145	-0.0279776	0.00445477	-6.28037	3.38e-10	0	0.317977	0.853006	1.38e-07	37	6	32805684	6	32913662	F			NA	NA	TAP2;TAP2	NM_000544;NM_018833	Body;Body	chr6:32806284-32806669	N_Shore			NA		6:32805634-32807545	Promoter_Associated	NA
cg08820801	-0.0467034	0.00879309	2.16e-07	70	522	-0.0309732	0.0138588	0.0257342	-0.0194208	0.00340915	1.35e-08	145	-0.0257316	0.00409769	-6.27955	3.4e-10	0.734062	7.52055	0.0232773	1.38e-07	37	19	39465821	19	44157661	F			NA	TRUE	FBXO17	NM_024907	5'UTR	chr19:39465846-39466403	N_Shore			NA	19:44157609-44158724			TRUE
cg21333406	0.0293331	0.00624116	4.01e-06	70	522	-0.0124757	0.0133185	0.34922	0.0185174	0.00287156	1.33e-10	145	0.0208417	0.0033198	6.278	3.43e-10	0.563537	4.58229	0.101151	1.39e-07	37	4	2967210	4	2937008	R		rs73189480	NA	NA	GRK4;GRK4;GRK4	NM_001004057;NM_182982;NM_001004056	Body;Body;Body	chr4:2964459-2966014	S_Shore			NA	4:2936904-2937009			NA
cg03391568	-0.0199618	0.0067694	0.00344674	70	522	-0.0408317	0.0147962	0.00593658	-0.0173687	0.00233036	1.21e-13	145	-0.0181877	0.00289778	-6.27644	3.46e-10	0	1.02775	0.598174	1.41e-07	37	3	46918266	3	46893270	R			NA	TRUE	PTH1R	NM_000316	TSS1500					NA				NA
cg16128096	-0.0149037	0.00631981	0.0190184	70	522	-0.0241731	0.0168263	0.151267	-0.0257432	0.00313224	3.13e-16	145	-0.0222924	0.003552	-6.27601	3.47e-10	0.000638796	2.00128	0.367644	1.41e-07	37	1	42358048	1	42130635	F			NA	NA	HIVEP3;HIVEP3	NM_024503;NM_001127714	5'UTR;5'UTR					TRUE		1:42358033-42358217	Unclassified	NA
cg19710326	0.0161834	0.00534715	0.00269339	70	522	-0.0104981	0.00807044	0.193748	0.0162237	0.00201584	1.24e-15	145	0.0152849	0.00243617	6.27415	3.52e-10	0.50506	4.04089	0.132596	1.43e-07	37	2	25609973	2	25463477	F			NA	NA	DTNB;DTNB;DTNB;DTNB;DTNB	NM_183361;NM_033148;NM_183360;NM_033147;NM_021907	Body;Body;Body;Body;Body					NA				NA
cg13904006	-0.0223282	0.00835015	0.00791608	70	522	-0.0320263	0.0165965	0.0540428	-0.027786	0.00358631	1.31e-14	145	-0.0264947	0.00422346	-6.27321	3.54e-10	0	0.358672	0.835825	1.43e-07	37	2	235859315	2	235524054	F			NA	NA	SH3BP4	NM_014521	TSS1500	chr2:235860117-235861716	N_Shore			NA		2:235859093-235859641	Unclassified_Cell_type_specific	NA
cg22662844	0.0120611	0.00613609	0.0502884	70	522	-0.000543802	0.00614055	0.929457	0.0198402	0.00225747	2.62e-18	145	0.0168565	0.00268722	6.27285	3.55e-10	0.563824	4.5853	0.100998	1.44e-07	37	7	2116648	7	2083174	R			NA	NA	MAD1L1;MAD1L1;MAD1L1	NM_003550;NM_001013837;NM_001013836	Body;Body;Body	chr7:2116367-2116781	Island			NA	7:2081820-2083360			NA
cg00043800	-0.0251407	0.0068827	0.00030728	70	522	-0.0355152	0.0122008	0.00371729	-0.0175796	0.00256392	8.69e-12	145	-0.0195843	0.00312215	-6.27269	3.55e-10	0	1.62035	0.44478	1.44e-07	37	2	74612144	2	74465652	R			NA	NA	LOC100189589	NR_024463	TSS1500					NA				NA
cg06988336	0.0337886	0.00701892	2.37e-06	70	522	0.00887197	0.00551455	0.108099	0.0173213	0.00271736	2.15e-10	145	0.0195333	0.00311416	6.27241	3.56e-10	0.660838	5.89689	0.0524213	1.44e-07	37	16	89922397	16	88449898	F	rs73270331		NA	NA	SPIRE2	NM_032451	Body	chr16:89920497-89920740	S_Shore			NA	16:88449898-88450127			NA
cg15616915	-0.0216716	0.00789	0.00639224	70	522	-0.0299026	0.0110199	0.00681909	-0.02149	0.00286455	8.44e-14	145	-0.0218465	0.0034831	-6.27215	3.56e-10	0	0.212753	0.899086	1.44e-07	37	2	219266163	2	218974407	R		rs74435244	NA	NA	CTDSP1;MIR26B;CTDSP1	NM_182642;NR_029500;NM_021198	Body;TSS1500;Body	chr2:219263098-219265556	S_Shore			NA				NA
cg03661409	-0.0307652	0.0067949	8.68e-06	70	522	-0.0267466	0.0138855	0.0544767	-0.0192704	0.00314506	1.02e-09	145	-0.0227374	0.00362539	-6.27169	3.57e-10	0.0282039	2.05804	0.357356	1.44e-07	37	2	191812319	2	191520564	F	rs16833092		NA	NA	GLS	NM_014905	Body					TRUE				NA
cg25308086	-0.0200116	0.00779573	0.0107551	70	522	-0.0461936	0.0172931	0.00773133	-0.0264303	0.00341413	1.37e-14	145	-0.025139	0.00400852	-6.27139	3.58e-10	0	1.07325	0.584719	1.44e-07	37	1	2996020	1	2985880	R		rs78094525	NA	NA	PRDM16;PRDM16	NM_022114;NM_199454	Body;Body	chr1:2997272-2997473	N_Shore			NA				NA
cg13716321	-0.054405	0.0130618	4.1e-05	70	522	-0.0222544	0.0162023	0.170022	-0.0304589	0.00445802	1.03e-11	145	-0.0343015	0.00547029	-6.27051	3.6e-10	0.325576	2.96549	0.227013	1.45e-07	37	9	140130136	9	139249957	R			NA	NA	SLC34A3	NM_080877	Body	chr9:140128562-140129023	S_Shore			NA				NA
cg05126289	-0.0096832	0.00636616	0.129328	70	522	-0.0408845	0.017595	0.0204267	-0.0198906	0.0023354	2.66e-17	145	-0.0180235	0.0028746	-6.26993	3.61e-10	0.257333	2.693	0.26015	1.45e-07	37	1	156995411	1	155262035	R			NA	NA	ARHGEF11;ARHGEF11	NM_014784;NM_198236	Body;Body					TRUE				NA
cg13100137	-0.0268578	0.00610174	1.51e-05	70	522	-0.0319505	0.0114902	0.00556864	-0.0157104	0.00253018	6.13e-10	145	-0.0188374	0.00300445	-6.26984	3.61e-10	0.337256	3.01776	0.221158	1.45e-07	37	1	37937945	1	37710532	F			NA	NA				chr1:37939723-37940650	N_Shore			TRUE				NA
cg01594949	-0.0357543	0.00731732	1.69e-06	70	522	-0.0432814	0.0126086	0.000632408	-0.0181814	0.0032707	2.98e-08	145	-0.0237661	0.00379127	-6.26863	3.64e-10	0.608755	5.11189	0.0776188	1.46e-07	37	9	140197890	9	139317711	F			NA	NA	NRARP	NM_001004354	TSS1500	chr9:140195501-140197475	S_Shore			NA		9:140197669-140198896	Promoter_Associated	NA
cg16861241	-0.00824707	0.00499297	0.0996593	70	522	-0.0331907	0.00587894	2.38e-08	-0.0155784	0.00205207	4.31e-14	145	-0.0150086	0.00239488	-6.26693	3.68e-10	0.638271	5.529	0.0630077	1.48e-07	37	17	74138396	17	71649991	R			NA	NA	FOXJ1	NM_001454	TSS1500	chr17:74135922-74137802	S_Shore		RDMR	TRUE				NA
cg19729914	-0.0268755	0.0069733	0.000142797	70	522	-0.0272462	0.0154383	0.0780204	-0.0177257	0.00257092	6.68e-12	145	-0.0197468	0.00315207	-6.26473	3.73e-10	0	1.45582	0.482918	1.5e-07	37	1	53754097	1	53526685	R			NA	NA	LRP8;LRP8;LRP8;LRP8	NM_033300;NM_001018054;NM_017522;NM_004631	Body;Body;Body;Body					TRUE				NA
cg17461214	0.0131775	0.00429953	0.00238042	70	522	-0.0176183	0.0169815	0.299859	0.0153746	0.00199045	1.57e-14	145	0.0145022	0.00231651	6.26038	3.84e-10	0	1.56175	0.458006	1.54e-07	37	1	241799063	1	239865686	R			NA	TRUE	CHML;OPN3	NM_001821;NM_014322	1stExon;Body	chr1:241802960-241803649	N_Shelf			NA				NA
cg17693604	-0.0395741	0.00831703	3.07e-06	70	522	-0.0351233	0.0129907	0.00702123	-0.0200955	0.00339829	3.77e-09	145	-0.025216	0.00402784	-6.26042	3.84e-10	0.543406	4.38026	0.111902	1.54e-07	37	19	3046805	19	2997805	F			NA	NA	TLE2	NM_001144761	5'UTR	chr19:3047224-3047444	N_Shore			NA		19:3046655-3048081	Unclassified_Cell_type_specific	NA
cg11316386	-0.0369382	0.00922951	7.96e-05	70	522	-0.0193731	0.0106554	0.0694645	-0.0226919	0.00334247	1.38e-11	145	-0.0252282	0.00403121	-6.25821	3.89e-10	0.0117709	2.02382	0.363524	1.56e-07	37	1	247275808	1	245342431	R			NA	NA	C1orf229	NM_207401	TSS200	chr1:247274585-247275757	S_Shore			TRUE		1:247273921-247275897	Unclassified_Cell_type_specific	NA
cg13464337	-0.0284086	0.00880867	0.00140182	70	522	-0.0283958	0.0131041	0.0305721	-0.0274643	0.00380958	7.24e-13	145	-0.0277444	0.00443434	-6.25672	3.93e-10	0	0.00943385	0.995294	1.57e-07	37	9	130699468	9	129739289	F			NA	NA	DPM2	NM_003863	Body	chr9:130699759-130700266	N_Shore			NA				NA
cg18806997	-0.0212073	0.00615453	0.000652619	70	522	-0.0151235	0.00787951	0.0553427	-0.0177494	0.00249878	1.55e-12	145	-0.0183991	0.00294075	-6.2566	3.93e-10	0	0.309306	0.856712	1.57e-07	37	1	45242078	1	45014665	R			NA	NA	SNORD46;RPS8;SNORD38A	NR_000024;NM_001012;NR_001456	TSS200;Body;TSS1500	chr1:45241013-45241900	S_Shore			NA		1:45240714-45242398	Promoter_Associated	NA
cg02992311	-0.0418577	0.00874219	2.68e-06	70	522	-0.0254738	0.0153392	0.0972176	-0.0233903	0.00392961	2.98e-09	145	-0.0284631	0.0045501	-6.25548	3.96e-10	0.380141	3.22654	0.199235	1.58e-07	37	19	39523626	19	44215466	F	rs74829379		NA	NA	FBXO27	NM_178820	TSS1500	chr19:39522264-39523227	S_Shore			NA				NA
cg02438545	-0.0358307	0.00692319	4.23e-07	70	522	-0.0306585	0.0121592	0.0119065	-0.0147632	0.00253426	6.36e-09	145	-0.0193751	0.00309765	-6.25475	3.98e-10	0.740142	7.69652	0.0213167	1.59e-07	37	9	99380444	9	98420265	R			NA	NA	CDC14B;CDC14B	NM_003671;NM_033331	Body;Body	chr9:99380814-99382236	N_Shore			NA				NA
cg05308645	-0.020235	0.0066522	0.00256411	70	522	-0.0220759	0.0119206	0.0644552	-0.0188784	0.00254183	1.48e-13	145	-0.0192502	0.00307766	-6.25482	3.98e-10	0	0.0544889	0.973123	1.59e-07	37	3	184107534	3	185590228	R			NA	NA	CHRD	NM_003741	3'UTR	chr3:184104308-184104519	S_Shelf			NA				NA
cg23798387	-0.0134215	0.00448173	0.0029815	70	522	-0.0148236	0.0094349	0.116595	-0.0203211	0.00264311	2.06e-14	145	-0.0174605	0.00279147	-6.25494	3.98e-10	0	1.44965	0.48441	1.59e-07	37	17	26972805	17	23996932	F			NA	NA	KIAA0100	NM_014680	TSS1500	chr17:26971782-26972481	S_Shore			NA		17:26970893-26974306	Promoter_Associated	NA
cg11142333	-0.0114878	0.00734891	0.119085	70	522	-0.0333195	0.0146086	0.0228558	-0.0255764	0.00300075	2.52e-17	145	-0.0224062	0.00358253	-6.25431	3.99e-10	0.333237	2.99957	0.223179	1.59e-07	37	1	173840261	1	172106884	F			NA	NA	ZBTB37;ZBTB37	NM_032522;NM_001122770	Body;Body	chr1:173837172-173837917	S_Shelf			NA		1:173840046-173840264	Unclassified_Cell_type_specific	NA
cg02046143	-0.0312911	0.00780023	7.66e-05	70	522	-0.0239899	0.00837148	0.00428464	-0.0250718	0.00400372	4.4e-10	145	-0.0268473	0.00429344	-6.2531	4.02e-10	0	0.471089	0.790141	1.6e-07	37	11	133797911	11	133303121	F			NA	NA	IGSF9B	NM_014987	Body	chr11:133800684-133800931	N_Shelf			TRUE	11:133303046-133303162	11:133797084-133799070	Promoter_Associated	NA
cg18699466	-0.0149566	0.00336623	1.26e-05	70	522	-0.0317406	0.018177	0.0812114	-0.0107976	0.00175498	8.74e-10	145	-0.0123151	0.00196941	-6.2532	4.02e-10	0	1.44005	0.48674	1.6e-07	37	6	45415640	6	45523618	F			NA	NA	RUNX2;RUNX2;RUNX2	NM_001015051;NM_001024630;NM_004348	Body;Body;Body					TRUE				NA
cg23005885	-0.0414694	0.0114288	0.000336251	70	522	-0.00648151	0.00354127	0.0676289	-0.0285728	0.00339056	5.64e-17	145	-0.0216729	0.00346583	-6.25332	4.02e-10	0.835806	12.1807	0.00226458	1.6e-07	37	15	90543450	15	88344454	F			NA	NA	ZNF710	NM_198526	TSS1500	chr15:90543410-90543835	Island			NA	15:88344415-88345165			NA
cg04155485	-0.0265161	0.00882913	0.00290159	70	522	-0.0375706	0.0158806	0.0182589	-0.0237291	0.00321408	2.04e-13	145	-0.0246077	0.00393573	-6.25239	4.04e-10	0	0.340094	0.843625	1.6e-07	37	7	5535934	7	5502460	R			NA	NA	MIR589;FBXL18	NR_030318;NM_024963	TSS1500;Body	chr7:5534384-5534766	S_Shore			NA				NA
cg22277296	-0.0430775	0.00938608	6.6e-06	70	522	-0.0293208	0.0149736	0.0506024	-0.0227568	0.00364746	5.08e-10	145	-0.0274035	0.00438335	-6.25173	4.06e-10	0.450066	3.6368	0.162285	1.61e-07	37	5	54180170	5	54215927	F			NA	NA				chr5:54179363-54180171	Island			NA	5:54215121-54215999	5:54179231-54180227	Unclassified_Cell_type_specific	NA
cg03034540	-0.0148361	0.0050903	0.0038362	70	522	-0.0406503	0.0170198	0.0171828	-0.0175272	0.00233047	7.33e-14	145	-0.0169855	0.00271739	-6.25067	4.09e-10	0	0.945078	0.623417	1.62e-07	37	16	67450810	16	66008311	R			NA	NA	ZDHHC1	NM_013304	TSS1500	chr16:67449936-67450472	S_Shore			NA				NA
cg18518074	0.0187763	0.00771506	0.0155423	70	522	-0.000996408	0.00896007	0.911485	0.0241323	0.00289289	1.14e-16	145	0.0216236	0.00345973	6.25007	4.1e-10	0.324717	2.96172	0.227442	1.62e-07	37	11	64642316	11	64398892	R			NA	NA	EHD1	NM_006795	Body	chr11:64645429-64646566	N_Shelf		CDMR	NA				NA
cg20610950	0.0239045	0.0070539	0.000798092	70	522	-0.0160152	0.01581	0.311417	0.0338668	0.00435106	9.92e-15	145	0.0282275	0.00451632	6.2501	4.1e-10	0.528237	4.23942	0.120066	1.62e-07	37	17	75096202	17	72607797	R			NA	NA								NA	17:72607734-72607984			NA
cg22693863	-0.0363632	0.0101475	0.000396957	70	522	-0.0232347	0.0149414	0.120381	-0.0341236	0.00486279	2.84e-12	145	-0.0342169	0.00547505	-6.2496	4.12e-10	0	0.251375	0.88189	1.62e-07	37	19	14118191	19	13979191	F			NA	NA	RFX1	NM_002918	TSS1500	chr19:14116532-14118017	S_Shore			NA				NA
cg10829629	0.0164088	0.00576503	0.00473582	70	522	-0.0119339	0.00846463	0.159021	0.0214205	0.00257381	1.34e-16	145	0.0185304	0.0029653	6.24907	4.13e-10	0.651516	5.73915	0.0567231	1.63e-07	37	10	88717494	10	88707474	F		rs73353632	NA	NA	MMRN2;SNCG	NM_024756;NM_003087	TSS200;TSS1500					TRUE		10:88717399-88717673	Unclassified_Cell_type_specific	NA
cg02787737	0.0193023	0.00873403	0.0278775	70	522	-0.00538621	0.00626907	0.390536	0.0338362	0.00357584	6.26e-21	145	0.0248159	0.0039715	6.2485	4.14e-10	0.840871	12.5685	0.0018655	1.63e-07	37	11	133928346	11	133433556	F			NA	NA								NA	11:133433475-133433567	11:133928086-133928366	Unclassified_Cell_type_specific	NA
cg06348826	-0.0141379	0.00478344	0.00337423	70	522	-0.0273555	0.0138432	0.0485311	-0.0165377	0.00220216	7.97e-14	145	-0.015992	0.00255936	-6.24844	4.15e-10	0	0.439588	0.802684	1.63e-07	37	1	2994051	1	2983911	F			NA	NA	PRDM16;PRDM16	NM_022114;NM_199454	Body;Body	chr1:2997272-2997473	N_Shelf		CDMR	NA				NA
cg14270346	-0.01966	0.00425979	5.88e-06	70	522	-0.0460471	0.017818	0.00995669	-0.0131702	0.00224715	5.16e-09	145	-0.0156678	0.00250755	-6.24826	4.15e-10	0.239525	2.62994	0.268483	1.63e-07	37	9	38026076	9	38016076	F			NA	NA	SHB	NM_003028	Body					TRUE				TRUE
cg19621710	0.0254571	0.0075281	0.000818541	70	522	-0.00321814	0.0100504	0.748911	0.018631	0.00244254	3.27e-14	145	0.0189797	0.00303761	6.24824	4.15e-10	0.23518	2.61499	0.270496	1.63e-07	37	1	1404170	1	1394033	R			NA	NA	ATAD3C	NM_001039211	3'UTR	chr1:1406844-1407821	N_Shelf			NA	1:1393631-1394193			TRUE
cg02762546	-0.0140488	0.00366284	0.000153454	70	522	-0.0280357	0.0175867	0.111351	-0.0133043	0.00197195	1.84e-11	145	-0.0136566	0.0021865	-6.24587	4.21e-10	0	0.283473	0.86785	1.66e-07	37	3	13520685	3	13495685	F			NA	NA	HDAC11;HDAC11	NM_001136041;NM_024827	TSS1500;TSS1500	chr3:13520912-13521319	N_Shore			NA				NA
cg13759905	-0.0314178	0.00784871	7.93e-05	70	522	-0.0254059	0.00871819	0.00367943	-0.0246591	0.00394679	4.81e-10	145	-0.0267388	0.00428112	-6.24574	4.22e-10	0	0.508361	0.775552	1.66e-07	37	2	233741920	2	233450164	F			NA	NA				chr2:233740668-233741879	S_Shore			NA		2:233740704-233742472	Unclassified	TRUE
cg13544075	-0.0331462	0.0128462	0.0103604	70	522	-0.0371987	0.00883562	2.88e-05	-0.0337722	0.00480846	2.72e-12	145	-0.0341609	0.00547261	-6.24216	4.32e-10	0	0.0548009	0.972972	1.69e-07	37	9	139644102	9	138763923	R			NA	NA	LCN6	NM_198946	TSS1500	chr9:139640640-139640885	S_Shelf			NA				NA
cg18328933	-0.0122522	0.00586083	0.0374322	70	522	-0.0250256	0.0128712	0.052253	-0.0196949	0.00241563	5.34e-16	145	-0.0179962	0.00288297	-6.24224	4.31e-10	0	1.33101	0.514015	1.69e-07	37	3	52008538	3	51983578	R			NA	TRUE	ABHD14B;ABHD14B;ABHD14B;ABHD14A;ABHD14B;ABHD14B	NM_001146314;NR_027476;NM_032750;NM_015407;NM_032750;NM_001146314	1stExon;Body;5'UTR;TSS1500;1stExon;5'UTR	chr3:52008943-52009339	N_Shore			TRUE	3:51982751-51985402	3:52007848-52009460	Promoter_Associated	NA
cg19694241	-0.0217127	0.00752828	0.00421568	70	522	-0.0327831	0.0131268	0.0127365	-0.0192984	0.00259374	1.34e-13	145	-0.0200461	0.00321133	-6.2423	4.31e-10	0	0.451881	0.797766	1.69e-07	37	10	104211488	10	104201478	R			NA	NA	C10orf95	NM_024886	TSS200	chr10:104210095-104210985	S_Shore			NA				NA
cg09876992	-0.0312983	0.00542836	2.06e-08	70	522	-0.0122166	0.00893924	0.172177	-0.0122799	0.00235387	1.96e-07	145	-0.0171545	0.00274887	-6.24057	4.36e-10	0.780943	9.13003	0.0104097	1.71e-07	37	22	42470868	22	40800814	R			NA	NA	FAM109B	NM_001002034	5'UTR	chr22:42470035-42470669	S_Shore			NA		22:42469997-42471373	Unclassified_Cell_type_specific	TRUE
cg13370427	-0.0266157	0.00723522	0.000278962	70	522	-0.0146471	0.00932494	0.11669	-0.0229903	0.0033118	4.81e-12	145	-0.0234506	0.00375843	-6.23947	4.39e-10	0	0.541976	0.762625	1.72e-07	37	22	40743980	22	39073926	F		rs2735672	NA	NA	ADSL;ADSL	NM_001123378;NM_000026	Body;Body	chr22:40742403-40742944	S_Shore		RDMR	NA		22:40743583-40744441	Promoter_Associated	NA
cg18797590	-0.0397408	0.0102742	0.000135233	70	522	-0.046715	0.0147808	0.00164193	-0.0282979	0.00440017	1.49e-10	145	-0.0319969	0.00512892	-6.23853	4.42e-10	0	1.31358	0.518514	1.73e-07	37	4	15480643	4	15089741	R			NA	NA	CC2D2A;CC2D2A;CC2D2A	NM_001080522;NM_001164720;NM_020785	Body;Body;Body					TRUE		4:15480193-15481242	Unclassified	TRUE
cg07152894	0.0287062	0.008264	0.000590959	70	522	0.0065316	0.00848458	0.441663	0.0278906	0.0037387	1.16e-13	145	0.0261129	0.00418627	6.23775	4.44e-10	0.11153	2.25106	0.32448	1.73e-07	37	8	102373664	8	102442840	R		rs78879034	NA	NA								TRUE				NA
cg05501996	0.011043	0.00934655	0.238361	70	522	0.0103541	0.00943807	0.27299	0.0280262	0.00316853	1.6e-18	145	0.0240173	0.00385169	6.23552	4.5e-10	0.43791	3.55815	0.168795	1.76e-07	37	5	50673730	5	50709487	R		rs78238469	NA	NA								TRUE	5:50709257-50709610			NA
cg17326451	-0.0391213	0.010053	0.000123381	70	522	-0.0361401	0.0149345	0.0157755	-0.0278742	0.0042346	5.52e-11	145	-0.030969	0.00496683	-6.23516	4.51e-10	0	0.980485	0.612478	1.76e-07	37	7	86975534	7	86813470	R			NA	NA	CROT;TP53TG1;CROT;CROT	NM_021151;NR_015381;NR_026585;NM_001143935	5'UTR;TSS1500;Body;5'UTR	chr7:86974740-86975088	S_Shore			NA		7:86974272-86975684	Unclassified	NA
cg04321224	0.0257172	0.00805744	0.00156792	70	522	0.0135736	0.00743685	0.0683945	0.0244088	0.00331061	2.2e-13	145	0.0236232	0.00378937	6.23407	4.54e-10	0	0.794549	0.67215	1.77e-07	37	21	46341380	21	45165808	F	rs79717025		NA	NA	ITGB2;ITGB2	NM_001127491;NM_000211	5'UTR;TSS1500					NA		21:46341263-46341456	Promoter_Associated	NA
cg18096388	-0.0156945	0.00494814	0.00167573	70	522	-0.0209177	0.00821833	0.0111309	-0.0150858	0.00211003	1.11e-12	145	-0.0154407	0.0024768	-6.23414	4.54e-10	0	0.187024	0.910727	1.77e-07	37	2	242800973	2	242449646	F	rs55970948		NA	TRUE	PDCD1	NM_005018	1stExon	chr2:242799488-242799696	S_Shore			NA				TRUE
cg20664247	-0.0128247	0.00793	0.106902	70	522	-0.0385055	0.014669	0.00885319	-0.026038	0.00311832	1.07e-16	145	-0.0233913	0.00375231	-6.23385	4.55e-10	0.217182	2.55487	0.278751	1.77e-07	37	1	2345475	1	2335335	R			NA	TRUE	PEX10;PEX10	NM_002617;NM_153818	TSS1500;TSS1500	chr1:2345891-2346156	N_Shore			NA		1:2344997-2348677	Promoter_Associated	NA
cg05404236	-0.0614022	0.0152119	6.93e-05	70	522	-0.0120919	0.013938	0.385936	-0.0456924	0.00650878	2.78e-12	145	-0.0457893	0.00734559	-6.23359	4.56e-10	0.391565	3.28712	0.193291	1.77e-07	37	13	110437093	13	109235094	R			NA	NA	IRS2	NM_003749	1stExon	chr13:110434466-110440180	Island	high-CpG:109234717-109235097		NA	13:109231934-109238221	13:110436998-110437292	Promoter_Associated_Cell_type_specific	NA
cg11046602	0.0191743	0.00617553	0.00208973	70	522	-0.0174696	0.0131245	0.183596	0.0229861	0.00292011	5e-15	145	0.0208612	0.00334687	6.23303	4.57e-10	0.445782	3.60869	0.164582	1.78e-07	37	17	47695458	17	45050457	F	rs76309849		NA	NA	SPOP;SPOP;SPOP;SPOP;SPOP;SPOP	NM_001007227;NM_001007230;NM_001007228;NM_001007229;NM_003563;NM_001007226	Body;Body;Body;Body;Body;Body					TRUE				NA
cg27006914	-0.0148939	0.00706097	0.0357641	70	522	-0.0410388	0.0182105	0.0245276	-0.0295795	0.00356766	1.74e-16	145	-0.025039	0.00401726	-6.23287	4.58e-10	0.37491	3.19954	0.201943	1.78e-07	37	7	5717968	7	5684494	F	rs34462908		NA	NA	RNF216;RNF216	NM_207111;NM_207116	Body;Body					TRUE		7:5717333-5718596	Unclassified	TRUE
cg13221899	0.0283836	0.00965917	0.00356006	70	522	0.00956794	0.00924641	0.301128	0.0355005	0.0044891	3.76e-15	145	0.0308048	0.00494295	6.23207	4.6e-10	0.244194	2.64618	0.266311	1.78e-07	37	13	103426862	13	102224863	F	rs55907129		NA	NA	C13orf27	NM_138779	TSS1500	chr13:103425298-103426887	Island			NA	13:102223316-102224912			NA
cg22909677	0.00980132	0.00332524	0.00346057	70	522	-0.0185288	0.0171101	0.279213	0.0147431	0.00186736	4.16e-15	145	0.0127042	0.0020391	6.23031	4.66e-10	0.246372	2.65383	0.265295	1.8e-07	37	6	109172312	6	109279005	R			NA	NA	ARMC2	NM_032131	5'UTR	chr6:109169468-109170103	S_Shelf			NA				NA
cg13291611	-0.00793779	0.00489851	0.106211	70	522	-0.0323446	0.0174349	0.0639887	-0.0199796	0.00229133	4.75e-18	145	-0.0165486	0.00265621	-6.23013	4.66e-10	0.562051	4.56674	0.10194	1.8e-07	37	17	59472320	17	56827102	R			NA	NA				chr17:59473060-59483266	N_Shore			TRUE		17:59472090-59473292	Unclassified	NA
cg23545458	0.016176	0.00706452	0.0227463	70	522	-0.00370856	0.0113187	0.743274	0.0249599	0.00296812	6.54e-17	145	0.0217668	0.00349425	6.22933	4.68e-10	0.367574	3.16243	0.205725	1.81e-07	37	12	133239966	12	131750039	F			NA	NA	POLE	NM_006231	Body					NA	12:131749653-131750153	12:133239772-133240040	Gene_Associated_Cell_type_specific	NA
cg09722609	-0.0252537	0.00812923	0.00207857	70	522	-0.023892	0.0119859	0.0466075	-0.0227845	0.00311788	3.55e-13	145	-0.023351	0.00374889	-6.22878	4.7e-10	0	0.0726837	0.964311	1.82e-07	37	5	149887422	5	149867615	R			NA	NA	NDST1	NM_001543	TSS1500					TRUE				NA
cg10672416	-0.0211538	0.00739575	0.00453715	70	522	-0.0266034	0.0168765	0.11539	-0.0228958	0.00302468	5.08e-14	145	-0.0225437	0.00361967	-6.22811	4.72e-10	0	0.0644571	0.968285	1.82e-07	37	12	123718706	12	122284659	F			NA	NA	C12orf65;C12orf65	NM_001143905;NM_152269	5'UTR;5'UTR	chr12:123717367-123718388	S_Shore			NA		12:123716897-123718892	Promoter_Associated	NA
cg04536704	-0.0137621	0.00689492	0.0468626	70	522	-0.0252721	0.0136071	0.0636875	-0.0222035	0.00271572	4.44e-16	145	-0.0203708	0.00327151	-6.22674	4.76e-10	0	1.20453	0.54757	1.84e-07	37	6	32122966	6	32230944	R			NA	NA	PPT2;PPT2	NM_005155;NM_138717	Body;Body	chr6:32121829-32122529	S_Shore		RDMR	NA		6:32120376-32123743	Promoter_Associated	NA
cg01270709	-0.0291531	0.00659349	1.38e-05	70	522	-0.0295987	0.0164919	0.0731215	-0.0179541	0.00287784	5.09e-10	145	-0.0211016	0.00338952	-6.22555	4.8e-10	0.0962795	2.21307	0.330702	1.85e-07	37	11	57519364	11	57275940	F			NA	NA	BTBD18	NM_001145101	TSS200	chr11:57520333-57520753	N_Shore			TRUE		11:57519121-57519670	Unclassified	TRUE
cg03682690	-0.0221404	0.00595314	0.000239541	70	522	-0.0169804	0.00544003	0.00187324	-0.0169416	0.00261503	1.09e-10	145	-0.0181999	0.00292372	-6.22491	4.82e-10	0	0.577441	0.749222	1.85e-07	37	22	39759848	22	38089794	R		rs73887481	NA	NA	SYNGR1;SYNGR1;SYNGR1	NM_145738;NM_004711;NM_145731	TSS1500;Body;Body					TRUE				NA
cg03785076	-0.0194667	0.00721443	0.00737369	70	522	-0.0452755	0.0126099	0.000352856	-0.0181424	0.00245784	2.07e-13	145	-0.0189857	0.00305018	-6.22447	4.83e-10	0	1.7265	0.421789	1.86e-07	37	2	241936915	2	241585588	R			NA	NA	SNED1	NM_001080437	TSS1500	chr2:241937716-241938468	N_Shore			TRUE				NA
cg19240117	-0.0613511	0.0113957	1.5e-07	70	522	-0.0263924	0.0176322	0.134883	-0.0300466	0.00574991	1.87e-07	145	-0.0396555	0.00637324	-6.22219	4.9e-10	0.62189	5.28947	0.0710243	1.88e-07	37	13	58202439	13	57100440	R			NA	NA				chr13:58203586-58204322	N_Shore			NA				NA
cg17093466	-0.0210012	0.00730659	0.00434596	70	522	-0.0222962	0.0105108	0.0342456	-0.0205122	0.00275605	1.31e-13	145	-0.0206816	0.00332444	-6.22108	4.94e-10	0	0.0128904	0.993576	1.9e-07	37	1	45276537	1	45049124	F			TRUE	NA	BTBD19	NM_001136537	Body	chr1:45278765-45279644	N_Shelf			NA				NA
cg24803517	-0.0496353	0.0116149	2.61e-05	70	522	-0.0333577	0.015029	0.0267649	-0.0291838	0.00459346	2.46e-10	145	-0.0338934	0.00544824	-6.22097	4.94e-10	0.160607	2.38267	0.303815	1.9e-07	37	5	94621517	5	94647273	R			NA	NA	MCTP1	NM_024717	TSS1500	chr5:94619459-94621121	S_Shore			NA				NA
cg00782708	0.0230596	0.00798171	0.00415241	70	522	-0.0127717	0.0112969	0.258628	0.0296172	0.00360483	3.21e-16	145	0.0256954	0.00413063	6.22068	4.95e-10	0.611928	5.15368	0.0760139	1.9e-07	37	2	44933278	2	44786782	F			NA	NA	C2orf34	NM_024766	Body					TRUE				NA
cg05777316	-0.0243158	0.00574778	3.12e-05	70	522	-0.0283787	0.0159496	0.0756243	-0.0163787	0.0025689	2.13e-10	145	-0.0187187	0.00300998	-6.21888	5.01e-10	0	1.51884	0.467938	1.92e-07	37	16	67232180	16	65789681	F			TRUE	NA	ELMO3;E2F4	NM_024712;NM_001950	TSS1500;3'UTR	chr16:67233032-67233862	N_Shore			NA		16:67231473-67233091	Gene_Associated	TRUE
cg11798182	-0.0386983	0.0127715	0.00266316	70	522	-0.0212675	0.0150338	0.157613	-0.0362232	0.00483499	9.11e-14	145	-0.0358862	0.00577242	-6.21684	5.07e-10	0	0.412318	0.813704	1.94e-07	37	14	98444513	14	97514266	F			NA	NA	C14orf64	NR_015430	TSS200					NA		14:98444107-98445301	Unclassified_Cell_type_specific	NA
cg06850526	-0.051698	0.00890384	1.66e-08	70	522	-0.0278654	0.00991817	0.00509824	-0.0176815	0.00351316	5.14e-07	145	-0.0256887	0.00413353	-6.21471	5.14e-10	0.822161	11.2461	0.00361353	1.97e-07	37	17	79269886	17	76884481	R			NA	TRUE	SLC38A10;SLC38A10	NM_138570;NM_001037984	TSS1500;TSS1500	chr17:79268367-79269467	S_Shore			NA		17:79268946-79270216	Promoter_Associated	NA
cg11331769	-0.033495	0.00662263	7.5e-07	70	522	-0.0219446	0.0165052	0.184092	-0.0160992	0.00277092	6.97e-09	145	-0.0205109	0.00330115	-6.21325	5.19e-10	0.612526	5.16164	0.075712	1.98e-07	37	X	153639287	X	153292481	F			NA	TRUE	TAZ;TAZ;DNASE1L1;DNASE1L1;TAZ;DNASE1L1;TAZ;TAZ	NM_181311;NM_181312;NM_001009934;NM_001009932;NR_024048;NM_001009933;NM_181313;NM_000116	TSS1500;TSS1500;5'UTR;5'UTR;TSS1500;5'UTR;TSS1500;TSS1500	chrX:153639734-153640675	N_Shore			NA				NA
cg10702418	0.00981353	0.00543759	0.0721395	70	522	-0.00495025	0.00938947	0.598211	0.0239029	0.00264679	3.13e-19	145	0.0185413	0.00298538	6.21071	5.27e-10	0.718185	7.09685	0.02877	2.01e-07	37	7	157090031	7	156782792	F			NA	NA				chr7:157092597-157093535	N_Shelf			NA	7:156782737-156782974	7:157089930-157090213	Unclassified_Cell_type_specific	NA
cg13586457	-0.0241205	0.00755725	0.0015681	70	522	-0.0331997	0.0137165	0.015753	-0.0189695	0.00263556	7.88e-13	145	-0.0202335	0.00325784	-6.21069	5.28e-10	0	0.725334	0.695818	2.01e-07	37	15	42186830	15	39974122	R			NA	NA	SPTBN5	NM_016642	TSS1500					TRUE		15:42186577-42187759	Promoter_Associated	TRUE
cg26689780	0.018293	0.00602517	0.00261198	70	522	-0.00283709	0.00822427	0.730223	0.0186942	0.00238798	7e-15	145	0.0176255	0.00283795	6.21062	5.28e-10	0.19411	2.48173	0.289134	2.01e-07	37	4	10079554	4	9688652	F			NA	NA	WDR1;WDR1	NM_005112;NM_017491	Body;Body	chr4:10079335-10079555	Island			NA				NA
cg13136220	-0.0252215	0.0100966	0.0130372	70	522	-0.0228938	0.00770448	0.00306395	-0.0287304	0.00382965	8.44e-14	145	-0.0273356	0.00440156	-6.21043	5.28e-10	0	0.23966	0.887071	2.01e-07	37	8	48100957	8	48220122	F			NA	NA				chr8:48100163-48100914	S_Shore			NA				TRUE
cg11308319	0.0209542	0.00590201	0.000448019	70	522	-0.00256912	0.0114229	0.822114	0.021083	0.0028947	4.24e-13	145	0.020303	0.0032696	6.20962	5.31e-10	0	1.58188	0.453418	2.02e-07	37	2	240291426	2	239956363	R			NA	NA	HDAC4	NM_006037	5'UTR					TRUE	2:239956267-239956687	2:240291139-240292257	Unclassified	NA
cg00471371	0.012406	0.00738599	0.0940891	70	522	-0.00636192	0.0114583	0.578916	0.0234171	0.00268254	4.37e-18	145	0.0203256	0.00327338	6.20938	5.32e-10	0.488704	3.91163	0.141449	2.02e-07	37	18	74114728	18	72243716	F	rs73975413		NA	NA	ZNF516	NM_014643	Body	chr18:74114551-74114791	Island			NA	18:72243493-72243779			NA
cg21213853	-0.0696032	0.0152103	7.01e-06	70	522	-0.0565918	0.0188135	0.00272264	-0.0373215	0.00640269	6.23e-09	145	-0.0462017	0.00744206	-6.20819	5.36e-10	0.42553	3.48147	0.175391	2.04e-07	37	3	51741473	3	51716513	F			NA	NA	GRM2;GRM2	NM_000839;NM_001130063	5'UTR;5'UTR	chr3:51740740-51741413	S_Shore			TRUE				NA
cg23462242	0.0208255	0.00753553	0.00607796	70	522	0.0124602	0.00800364	0.119962	0.0215909	0.00281961	2.61e-14	145	0.020826	0.00335534	6.20682	5.41e-10	0	0.455675	0.796253	2.05e-07	37	5	156696185	5	156628763	R			NA	NA	CYFIP2;CYFIP2;CYFIP2	NM_014376;NM_001037333;NM_001037332	TSS200;5'UTR;5'UTR	chr5:156692812-156693749	S_Shelf			NA				NA
cg21337881	0.00859796	0.00494866	0.0833619	70	522	-0.00296565	0.00676399	0.661196	0.0222266	0.00241156	5.93e-20	145	0.0166845	0.00268819	6.20661	5.41e-10	0.768383	8.63495	0.0133335	2.05e-07	37	17	5138645	17	5079369	F			NA	NA	C17orf87	NM_207103	TSS1500					NA		17:5138494-5138757	Unclassified_Cell_type_specific	NA
cg09944659	-0.0302857	0.00655502	5.75e-06	70	522	-0.0462677	0.0164152	0.00495817	-0.0161617	0.00269686	2.33e-09	145	-0.0200299	0.00322726	-6.20647	5.42e-10	0.554702	4.49137	0.105855	2.05e-07	37	12	124779228	12	123345181	R			NA	NA	FAM101A	NM_181709	5'UTR	chr12:124780105-124780306	N_Shore			NA	12:123345091-123345182			NA
cg01106572	-0.0152348	0.00827344	0.0665714	70	522	-0.0272757	0.00872439	0.00184218	-0.0277218	0.00346989	1.98e-15	145	-0.0247772	0.0039932	-6.20486	5.47e-10	0	1.73517	0.419964	2.07e-07	37	7	150744384	7	150375317	F			NA	NA	ACCN3;ACCN3;ABCB8;ACCN3	NM_020322;NM_020321;NM_007188;NM_004769	TSS1500;TSS1500;3'UTR;TSS1500	chr7:150746002-150746381	N_Shore			TRUE				TRUE
cg08398371	-0.0152776	0.00596183	0.0108896	70	522	-0.0187979	0.0142536	0.187657	-0.0177848	0.00228552	1.01e-14	145	-0.017254	0.00278078	-6.20476	5.48e-10	0	0.14235	0.931299	2.07e-07	37	19	41814839	19	46506679	R			NA	NA	CCDC97	NM_052848	TSS1500	chr19:41816025-41816350	N_Shore			TRUE		19:41814181-41815104	Promoter_Associated	NA
cg18499750	-0.032266	0.00866708	0.000236207	70	522	-0.0179381	0.0118259	0.129751	-0.021205	0.00304515	4.14e-12	145	-0.0231265	0.00372717	-6.20485	5.47e-10	0	1.39209	0.498553	2.07e-07	37	17	61511735	17	58865467	R			NA	NA	CYB561;CYB561;CYB561	NM_001017916;NM_001915;NM_001017917	3'UTR;3'UTR;3'UTR	chr17:61511653-61511886	Island			NA	17:58865386-58865585			NA
cg09771429	-0.0226893	0.00794235	0.00458646	70	522	-0.0233865	0.0150491	0.120627	-0.0202137	0.00268026	6.27e-14	145	-0.0207106	0.00333801	-6.20449	5.49e-10	0	0.0919743	0.955054	2.07e-07	37	1	54483896	1	54256484	F			NA	NA	LDLRAD1	NM_001010978	TSS200					NA				NA
cg00253564	-0.0127473	0.0053255	0.0173111	70	522	-0.039917	0.0162299	0.014152	-0.017223	0.00220028	7.04e-15	145	-0.0163549	0.00263652	-6.20321	5.53e-10	0	1.34504	0.510422	2.09e-07	37	1	6552403	1	6474990	F			NA	NA	PLEKHG5;PLEKHG5;PLEKHG5	NM_198681;NM_001042663;NM_020631	Body;Body;TSS1500	chr1:6550083-6551115	S_Shore			NA				NA
cg06043908	-0.0392362	0.0082424	3.04e-06	70	522	-0.0485532	0.0172135	0.00492687	-0.0190194	0.00321084	3.55e-09	145	-0.0240804	0.00388295	-6.20157	5.59e-10	0.6325	5.44218	0.065803	2.11e-07	37	8	49467831	8	49630384	R			NA	NA				chr8:49468683-49468959	N_Shore		RDMR	NA				TRUE
cg15212369	-0.0241996	0.00896819	0.0073719	70	522	-0.0254813	0.00856056	0.00301406	-0.0307318	0.00416782	2.19e-13	145	-0.0284461	0.00458782	-6.20035	5.63e-10	0	0.426057	0.808133	2.12e-07	37	20	62274085	20	61744529	F			NA	NA	STMN3	NM_015894	Body	chr20:62272291-62273972	S_Shore			NA				NA
cg11409350	-0.0281161	0.00750327	0.000215369	70	522	-0.007143	0.00493647	0.148343	-0.0180005	0.00248336	5.46e-13	145	-0.0180806	0.0029166	-6.1992	5.68e-10	0.454351	3.66536	0.159984	2.14e-07	37	17	73126499	17	70638094	F			NA	NA	NT5C	NM_014595	3'UTR	chr17:73127196-73127995	N_Shore			NA	17:70638074-70638601	17:73126076-73128779	Promoter_Associated	NA
cg00850538	-0.0198666	0.00496659	8.03e-05	70	522	-0.0330126	0.0187219	0.0782789	-0.0169303	0.00261693	1.16e-10	145	-0.0180939	0.00291884	-6.19898	5.68e-10	0	0.472598	0.789545	2.14e-07	37	2	36582038	2	36435542	F			NA	TRUE	CRIM1	NM_016441	TSS1500	chr2:36582397-36584260	N_Shore			NA				NA
cg10208610	0.0206294	0.00431706	2.8e-06	70	522	-0.00981652	0.00855318	0.251478	0.014658	0.0023688	7.01e-10	145	0.0159305	0.00257066	6.19706	5.75e-10	0.58308	4.79709	0.0908502	2.16e-07	37	1	27326422	1	27199009	R			NA	NA	TRNP1	NM_001013642	3'UTR					TRUE		1:27326090-27326839	Unclassified_Cell_type_specific	TRUE
cg14345131	-0.0223774	0.0061672	0.00033629	70	522	-0.0230021	0.00714218	0.00133772	-0.014077	0.0021081	2.93e-11	145	-0.0159712	0.00257763	-6.19609	5.79e-10	0	1.86813	0.392954	2.18e-07	37	2	233741790	2	233450034	R			NA	NA				chr2:233740668-233741879	Island			TRUE	2:233448913-233450123	2:233740704-233742472	Unclassified	TRUE
cg12534390	-0.0687378	0.0143054	2.47e-06	70	522	-0.0291167	0.0155842	0.0621271	-0.0326099	0.00536496	1.38e-09	145	-0.0395963	0.00639108	-6.19556	5.81e-10	0.61555	5.20224	0.0741904	2.18e-07	37	19	12880420	19	12741420	F			NA	NA	HOOK2;HOOK2	NM_001100176;NM_013312	Body;Body	chr19:12880574-12880888	N_Shore			NA		19:12880407-12880884	Unclassified_Cell_type_specific	NA
cg08425796	0.0307733	0.0102979	0.00304282	70	522	0.0131276	0.00730703	0.0728287	0.0287264	0.00378779	4.56e-14	145	0.0269757	0.00435434	6.19512	5.82e-10	0	1.61929	0.445016	2.18e-07	37	22	50981121	22	49327987	R			NA	NA				chr22:50982570-50982994	N_Shore			NA		22:50980849-50981262	Unclassified_Cell_type_specific	NA
[truncated: 1,501 more rows]
