# Supplementary material for: Epigenome-wide DNA methylation association study of CHIP provides insight into perturbed gene regulation
Source: Nat Commun. 2025 May 20;16:4678. doi: 10.1038/s41467-025-59333-w (PMC12092741; doi:10.1038/s41467-025-59333-w)
Supplement: Supplementary file 15 — Dataset 13 [file 41467_2025_59333_MOESM15_ESM.xlsx]

## Sheet: Supplementary Data 13
CpG	EA.TE.fixed	EA.seTE.fixed	EA.zval.fixed	EA.pval.fixed	AA.TE.fixed	AA.seTE.fixed	AA.zval.fixed	AA.pval.fixed	all.TE.fixed	all.seTE.fixed	all.zval.fixed	all.pval.fixed	all.I2	all.Q	all.heterogeneity.p	FDR.fixed	Genome_Build	CHR	MAPINFO	Chromosome_36	Coordinate_36	Strand	Probe_SNPs	Probe_SNPs_10	Random_Loci	Methyl27_Loci	UCSC_RefGene_Name	UCSC_RefGene_Accession	UCSC_RefGene_Group	UCSC_CpG_Islands_Name	Relation_to_UCSC_CpG_Island	Phantom	DMR	Enhancer	HMM_Island	Regulatory_Feature_Name	Regulatory_Feature_Group	DHS
cg23014425	-0.010966	0.0018998	-5.77219	7.82e-09	-0.0243809	0.00145468	-16.7603	4.76e-63	-0.0194227	0.00115498	-16.8165	1.85e-63	1.5e-07	-0.0194227	0.00115498	8.2e-58	37	17	46648525	17	44003524	F			NA	NA	HOXB3	NM_002146	5'UTR					NA	17:44003491-44003615			NA
cg04800503	-0.0163826	0.00297131	-5.51359	3.52e-08	-0.0386806	0.0023977	-16.1324	1.51e-58	-0.029887	0.00186595	-16.0171	9.71e-58	3.92e-08	-0.029887	0.00186595	2.16e-52	37	17	46648533	17	44003532	F			NA	NA	HOXB3	NM_002146	5'UTR					NA	17:44003491-44003615			NA
cg19825437	-0.0444048	0.00332478	-13.3557	1.1e-40	-0.0362189	0.00412635	-8.77746	1.67e-18	-0.0411824	0.00258895	-15.907	5.67e-57	0.303269	-0.0411824	0.00258895	8.39e-52	37	3	169383292	3	170865986	R			NA	NA				chr3:169386268-169387187	N_Shelf		RDMR	NA		3:169383094-169383375	Unclassified_Cell_type_specific	NA
cg01966117	-0.0256057	0.00320903	-7.97924	1.47e-15	-0.0486772	0.00348525	-13.9666	2.49e-44	-0.036191	0.00236075	-15.3303	4.8e-53	7.08e-06	-0.036191	0.00236075	5.32e-48	37	3	52528714	3	52503754	F			NA	NA	STAB1	NM_015136	TSS1500					TRUE				TRUE
cg07727170	-0.0121447	0.00178953	-6.78653	1.15e-11	-0.0197091	0.00140308	-14.047	8.04e-45	-0.0168293	0.00110416	-15.2417	1.87e-52	0.00395558	-0.0168293	0.00110416	1.66e-47	37	15	70458214	15	68245268	F			NA	NA								TRUE				NA
cg08343644	-0.0288418	0.0025163	-11.462	2.05e-30	-0.0231658	0.00230572	-10.0471	9.46e-24	-0.0257564	0.00169997	-15.1511	7.45e-52	0.250843	-0.0257564	0.00169997	5.51e-47	37	16	57662060	16	56219561	F			NA	NA	GPR56;GPR56;GPR56;GPR56;GPR56;GPR56;GPR56	NM_201525;NM_001145771;NM_201524;NM_001145772;NM_001145770;NM_005682;NM_001145773	TSS1500;TSS1500;TSS1500;TSS1500;5'UTR;5'UTR;TSS1500					TRUE		16:57660834-57662332	Unclassified_Cell_type_specific	NA
cg21517792	-0.0250442	0.00267009	-9.37956	6.63e-21	-0.030679	0.00267273	-11.4785	1.69e-30	-0.0278588	0.00188897	-14.7481	3.16e-49	0.32881	-0.0278588	0.00188897	2.01e-44	37	14	105885531	14	104956576	R			NA	NA	MTA1	NM_004689	TSS1500	chr14:105881312-105881747	S_Shelf			NA				NA
cg25113462	-0.0139636	0.00250194	-5.5811	2.39e-08	-0.028371	0.00200884	-14.1231	2.74e-45	-0.0227236	0.00156641	-14.5068	1.1e-47	4.19e-05	-0.0227236	0.00156641	6.09e-43	37	2	239299293	2	238964032	F			NA	NA	TRAF3IP1;TRAF3IP1	NM_015650;NM_001139490	Body;Body					TRUE				NA
cg01521274	-0.021785	0.00263576	-8.26518	1.39e-16	-0.0311515	0.00262572	-11.864	1.82e-32	-0.0264862	0.0018602	-14.2383	5.3e-46	0.0420396	-0.0264862	0.0018602	2.61e-41	37	14	71822452	14	70892205	F			NA	NA								TRUE				NA
cg10163955	-0.030603	0.00370192	-8.26681	1.38e-16	-0.0471038	0.0040312	-11.6848	1.52e-31	-0.0381521	0.00272664	-13.9923	1.74e-44	0.0106228	-0.0381521	0.00272664	7.71e-40	37	10	8101402	10	8141408	F	rs3781095		NA	NA	GATA3;GATA3	NM_001002295;NM_002051	Body;Body	chr10:8100384-8100768	S_Shore		RDMR	NA	10:8141313-8141520	10:8101119-8101716	Unclassified_Cell_type_specific	NA
cg15059065	-0.0396211	0.00509349	-7.77878	7.32e-15	-0.0530391	0.00460017	-11.5298	9.33e-31	-0.0470112	0.00341393	-13.7704	3.84e-43	0.147921	-0.0470112	0.00341393	1.55e-38	37	19	17354961	19	17215961	F			NA	NA	NR2F6	NM_005234	Body	chr19:17355181-17356471	N_Shore		DMR	NA	19:17215806-17218642			NA
cg20731257	-0.0416855	0.00436774	-9.54394	1.37e-21	-0.0507069	0.00520559	-9.74086	2.02e-22	-0.0454127	0.00334597	-13.5724	5.84e-42	0.414253	-0.0454127	0.00334597	2.16e-37	37	2	87883497	2	87664612	F			NA	NA								NA	2:87664612-87664679			NA
cg01028796	-0.0499801	0.00447711	-11.1635	6.15e-29	-0.0339889	0.00418274	-8.12599	4.44e-16	-0.0414415	0.00305641	-13.5589	7.02e-42	0.0331748	-0.0414415	0.00305641	2.4e-37	37	9	95525261	9	94565082	F		rs79087898	NA	NA	BICD2;BICD2	NM_015250;NM_001003800	Body;Body	chr9:95526459-95527825	N_Shore			NA		9:95525053-95525403	Promoter_Associated	NA
cg23534245	-0.0424879	0.00434128	-9.78696	1.28e-22	-0.0405101	0.00435454	-9.30294	1.37e-20	-0.041502	0.00307443	-13.4991	1.58e-41	0.949584	-0.041502	0.00307443	5.02e-37	37	20	6751435	20	6699435	F			NA	NA	BMP2	NM_001200	Body	chr20:6748052-6749546	S_Shore		CDMR	NA				NA
cg07262247	-0.03668	0.00348316	-10.5307	6.24e-26	-0.0264923	0.00304706	-8.69437	3.49e-18	-0.0309088	0.00229338	-13.4774	2.12e-41	0.0886498	-0.0309088	0.00229338	6.28e-37	37	5	131593730	5	131621629	F			NA	NA	PDLIM4;PDLIM4	NM_003687;NM_001131027	Body;Body	chr5:131593039-131593813	Island			NA	5:131620939-131621630			TRUE
cg24771152	-0.0221338	0.00291379	-7.59621	3.05e-14	-0.0238515	0.0021417	-11.1367	8.31e-29	-0.023249	0.00172569	-13.4723	2.28e-41	0.893314	-0.023249	0.00172569	6.31e-37	37	6	31760608	6	31868587	F	rs35196751		NA	NA	VARS	NM_006295	Body	chr6:31763240-31763905	N_Shelf			NA				NA
cg22506548	-0.0243336	0.00417309	-5.83109	5.51e-09	-0.0440306	0.00352655	-12.4855	8.96e-36	-0.0358245	0.00269356	-13.3001	2.31e-40	0.00150582	-0.0358245	0.00269356	6.04e-36	37	1	2996949	1	2986809	R			NA	NA	PRDM16;PRDM16	NM_022114;NM_199454	Body;Body	chr1:2997272-2997473	N_Shore			NA	1:2986743-2986821			NA
cg10717869	-0.0200036	0.00280186	-7.13942	9.37e-13	-0.0381275	0.00320212	-11.907	1.09e-32	-0.0278627	0.00210861	-13.2137	7.31e-40	0.000114852	-0.0278627	0.00210861	1.8e-35	37	1	205780912	1	204047535	R			NA	NA	SLC41A1	NM_173854	5'UTR	chr1:205781870-205783010	N_Shore		RDMR	NA				NA
cg17607231	0.0532655	0.00481503	11.0623	1.91e-28	0.0362781	0.00482399	7.52036	5.46e-14	0.0447876	0.0034079	13.1423	1.88e-39	0.0447842	0.0447876	0.0034079	4.4e-35	37	2	231090329	2	230798573	R			NA	TRUE	SP140;SP140	NM_001005176;NM_007237	TSS200;TSS200					NA		2:231090068-231091293	Promoter_Associated	NA
cg01433297	-0.0341577	0.00392922	-8.69325	3.52e-18	-0.0436138	0.00444575	-9.81023	1.02e-22	-0.0383048	0.00294414	-13.0105	1.07e-38	0.280827	-0.0383048	0.00294414	2.37e-34	37	20	4151816	20	4099816	R			NA	NA	SMOX;SMOX;SMOX;SMOX	NM_175839;NM_175841;NM_175840;NM_175842	5'UTR;5'UTR;5'UTR;5'UTR	chr20:4152866-4153398	N_Shore			TRUE				NA
cg03785076	-0.0189857	0.00305018	-6.22447	4.83e-10	-0.0494573	0.00379867	-13.0196	9.46e-39	-0.0309307	0.00237835	-13.0051	1.14e-38	3.2e-09	-0.0309307	0.00237835	2.42e-34	37	2	241936915	2	241585588	R			NA	NA	SNED1	NM_001080437	TSS1500	chr2:241937716-241938468	N_Shore			TRUE				NA
cg25911968	-0.0158021	0.00235599	-6.70723	1.98e-11	-0.0167736	0.00153107	-10.9555	6.25e-28	-0.0164851	0.00128379	-12.841	9.67e-38	0.941986	-0.0164851	0.00128379	1.95e-33	37	2	69085916	2	68939420	F			NA	NA								TRUE				NA
cg15728320	-0.0281833	0.00293602	-9.59916	8.06e-22	-0.0299839	0.00352989	-8.4943	1.99e-17	-0.0289196	0.00225726	-12.8118	1.41e-37	0.925983	-0.0289196	0.00225726	2.72e-33	37	1	47658945	1	47431532	R			NA	NA								TRUE		1:47658105-47659561	Unclassified	TRUE
cg18568061	-0.0240295	0.0031103	-7.72579	1.11e-14	-0.0327299	0.00318563	-10.2742	9.21e-25	-0.0282756	0.00222547	-12.7055	5.51e-37	0.148171	-0.0282756	0.00222547	1.02e-32	37	17	40575822	17	37829348	F			NA	NA	PTRF	NM_012232	TSS1500	chr17:40573740-40575526	S_Shore			NA		17:40575747-40575933	Unclassified_Cell_type_specific	NA
cg26904049	-0.0323679	0.00357073	-9.06477	1.25e-19	-0.0300233	0.00337716	-8.89011	6.1e-19	-0.0311303	0.00245359	-12.6877	6.92e-37	0.89245	-0.0311303	0.00245359	1.23e-32	37	1	167091094	1	165357718	F			NA	NA	DUSP27	NM_001080426	Body	chr1:167090575-167091010	S_Shore			NA		1:167090716-167091129	Unclassified_Cell_type_specific	TRUE
cg00776080	-0.0152571	0.00175503	-8.69338	3.52e-18	-0.014852	0.0016153	-9.19457	3.77e-20	-0.0150378	0.00118852	-12.6525	1.08e-36	0.985682	-0.0150378	0.00118852	1.85e-32	37	12	53442322	12	51728589	R			NA	NA	TENC1;TENC1	NM_198316;NM_015319	5'UTR;TSS1500	chr12:53440579-53440840	S_Shore			TRUE		12:53441876-53443325	Promoter_Associated	NA
cg12252865	-0.028156	0.00310151	-9.07816	1.1e-19	-0.0264794	0.00307577	-8.60903	7.37e-18	-0.0273107	0.00218394	-12.5052	6.99e-36	0.928984	-0.0273107	0.00218394	1.11e-31	37	3	13520771	3	13495771	F			NA	NA	HDAC11;HDAC11	NM_001136041;NM_024827	TSS1500;TSS1500	chr3:13520912-13521319	N_Shore			NA				NA
cg20341535	-0.0322149	0.00329322	-9.78219	1.34e-22	-0.0338075	0.00433535	-7.79809	6.29e-15	-0.0327976	0.00262242	-12.5066	6.87e-36	0.958117	-0.0327976	0.00262242	1.11e-31	37	11	118017101	11	117522311	R		rs2946742	NA	NA	SCN4B;SCN4B;SCN4B;SCN4B	NM_001142348;NM_001142349;NR_024527;NM_174934	Body;TSS1500;TSS1500;Body	chr11:118016237-118016984	S_Shore			TRUE		11:118015172-118017490	Unclassified	NA
cg14286292	-0.0278549	0.00316501	-8.80086	1.36e-18	-0.0337981	0.00379336	-8.90979	5.11e-19	-0.0302941	0.00243021	-12.4657	1.15e-35	0.484999	-0.0302941	0.00243021	1.76e-31	37	9	130546644	9	129586465	F			NA	NA				chr9:130547264-130549117	N_Shore			NA				NA
cg00646731	-0.00808384	0.0017016	-4.75073	2.03e-06	-0.0209006	0.0016627	-12.5703	3.08e-36	-0.0146404	0.00118922	-12.3109	7.91e-35	4.99e-07	-0.0146404	0.00118922	1.15e-30	37	17	46668733	17	44023732	R			NA	NA	LOC404266;HOXB5;LOC404266;LOC404266;LOC404266	NR_033203;NM_002147;NR_033201;NR_033204;NR_033202	TSS1500;3'UTR;Body;TSS1500;Body	chr17:46669434-46669811	N_Shore		RDMR	NA				NA
cg08849294	-0.0274309	0.00330862	-8.29073	1.13e-16	-0.0367374	0.0039604	-9.27617	1.76e-20	-0.0312563	0.00253914	-12.3098	8.02e-35	0.1967	-0.0312563	0.00253914	1.15e-30	37	7	2758014	7	2724540	F			NA	NA				chr7:2758004-2758257	Island			NA	7:2724041-2725105			NA
cg21674927	-0.023855	0.00295861	-8.06289	7.45e-16	-0.0324289	0.00343684	-9.43568	3.88e-21	-0.0275044	0.00224223	-12.2665	1.37e-34	0.167411	-0.0275044	0.00224223	1.9e-30	37	2	102644247	2	102010679	R			NA	NA	IL1R2;IL1R2	NM_173343;NM_004633	Body;Body					TRUE				TRUE
cg19351603	-0.0281559	0.0031954	-8.81139	1.24e-18	-0.0270625	0.00318585	-8.49459	1.99e-17	-0.0276075	0.0022561	-12.2368	1.98e-34	0.971065	-0.0276075	0.0022561	2.66e-30	37	19	45943663	19	50635503	R			NA	NA				chr19:45942865-45943396	S_Shore			NA		19:45942731-45943768	Promoter_Associated	NA
cg03289906	-0.0349058	0.00436464	-7.9974	1.27e-15	-0.0484985	0.00514177	-9.43225	4.01e-21	-0.0405983	0.00332746	-12.201	3.07e-34	0.131218	-0.0405983	0.00332746	4.01e-30	37	7	94538408	7	94376344	F			NA	NA	PPP1R9A;PPP1R9A;PPP1R9A;PPP1R9A;PPP1R9A	NM_001166161;NM_001166160;NM_001166163;NM_001166162;NM_017650	TSS1500;5'UTR;TSS1500;TSS1500;5'UTR	chr7:94536849-94537477	S_Shore			NA				NA
cg02341556	-0.0408705	0.00441252	-9.26239	2e-20	-0.0357585	0.00448157	-7.97901	1.48e-15	-0.0383542	0.00314425	-12.1982	3.18e-34	0.718685	-0.0383542	0.00314425	4.03e-30	37	11	118781978	11	118287188	F			NA	NA	BCL9L	NM_182557	TSS1500	chr11:118781060-118781732	S_Shore			NA				TRUE
cg25491122	-0.0434379	0.00539752	-8.04775	8.43e-16	-0.0388757	0.00424856	-9.15032	5.68e-20	-0.040621	0.00333842	-12.1677	4.62e-34	0.80207	-0.040621	0.00333842	5.69e-30	37	13	67801551	13	66699552	F			NA	NA	PCDH9;PCDH9	NM_203487;NM_020403	Body;Body	chr13:67804593-67805459	N_Shelf		CDMR	NA				NA
cg03602233	-0.0305277	0.00355996	-8.57529	9.88e-18	-0.0329999	0.00382783	-8.62106	6.63e-18	-0.0316743	0.00260683	-12.1505	5.7e-34	0.894195	-0.0316743	0.00260683	6.84e-30	37	16	75144040	16	73701541	F	rs62059205		NA	NA	ZNRF1	NM_032268	3'UTR					TRUE		16:75143961-75144171	Promoter_Associated	NA
cg06458086	-0.0251686	0.00337537	-7.45656	8.88e-14	-0.0369003	0.00374993	-9.84025	7.55e-23	-0.0304194	0.00250875	-12.1253	7.75e-34	0.0669765	-0.0304194	0.00250875	9.03e-30	37	6	131162400	6	131204093	F			NA	NA	EPB41L2;EPB41L2;EPB41L2	NM_001431;NM_001135555;NM_001135554	3'UTR;3'UTR;3'UTR					TRUE				NA
cg23551720	-0.0120327	0.00252847	-4.75888	1.95e-06	-0.0324577	0.00259809	-12.4929	8.16e-36	-0.0219679	0.00181201	-12.1235	7.93e-34	1.28e-07	-0.0219679	0.00181201	9.03e-30	37	17	46633726	17	43988725	F			NA	NA	HOXB3	NM_002146	5'UTR	chr17:46631800-46632212	S_Shore			TRUE		17:46633593-46634072	Unclassified_Cell_type_specific	NA
cg11064966	-0.0252274	0.00358245	-7.04196	1.9e-12	-0.0333454	0.00333394	-10.0018	1.5e-23	-0.0295778	0.00244058	-12.1192	8.36e-34	0.252618	-0.0295778	0.00244058	9.28e-30	37	5	32506514	5	32542271	R			NA	NA								TRUE				NA
cg06002638	-0.0290087	0.0034575	-8.39007	4.86e-17	-0.0262348	0.00300432	-8.73235	2.49e-18	-0.0274281	0.00226779	-12.0946	1.13e-33	0.832455	-0.0274281	0.00226779	1.22e-29	37	12	109592017	12	108076400	R			NA	NA	ACACB	NM_001093	Body	chr12:109592315-109592633	N_Shore			NA		12:109591912-109593277	Promoter_Associated	NA
cg22770911	-0.0227074	0.00339744	-6.68367	2.33e-11	-0.0347098	0.00336534	-10.3139	6.1e-25	-0.0287655	0.00239092	-12.0311	2.44e-33	0.0428628	-0.0287655	0.00239092	2.58e-29	37	10	8101307	10	8141313	F			NA	NA	GATA3;GATA3	NM_001002295;NM_002051	Body;Body	chr10:8100384-8100768	S_Shore		RDMR	NA	10:8141313-8141520	10:8101119-8101716	Unclassified_Cell_type_specific	NA
cg26403171	-0.0329097	0.00455002	-7.23286	4.73e-13	-0.0471765	0.00479812	-9.83228	8.17e-23	-0.0396647	0.00330158	-12.0139	3e-33	0.0975348	-0.0396647	0.00330158	3.1e-29	37	5	148507714	5	148487907	R			NA	NA								TRUE		5:148507442-148508522	Unclassified	TRUE
cg02003183	0.0516049	0.00441498	11.6886	1.46e-31	0.0258095	0.00580796	4.44381	8.84e-06	0.042158	0.00351477	11.9945	3.8e-33	0.00192869	0.042158	0.00351477	3.83e-29	37	14	103415882	14	102485635	F			NA	NA	CDC42BPB	NM_006035	Body					TRUE	14:102485602-102485692	14:103415151-103416162	Unclassified	NA
cg13545717	-0.0171906	0.00306011	-5.61763	1.94e-08	-0.0356835	0.00315155	-11.3225	1.02e-29	-0.0261649	0.00219544	-11.9178	9.56e-33	0.000141768	-0.0261649	0.00219544	9.43e-29	37	9	126585875	9	125625696	F			TRUE	NA	DENND1A;DENND1A	NM_024820;NM_020946	Body;Body					NA				NA
cg19529621	-0.0486317	0.00463813	-10.4852	1.01e-25	-0.031881	0.00520047	-6.13041	8.77e-10	-0.0412107	0.00346146	-11.9056	1.11e-32	0.055619	-0.0412107	0.00346146	1.07e-28	37	12	2045722	12	1915983	R			NA	NA								TRUE				TRUE
cg03646605	-0.0304463	0.00317321	-9.59481	8.41e-22	-0.0219527	0.00302394	-7.25965	3.88e-13	-0.0259951	0.00218912	-11.8747	1.6e-32	0.152992	-0.0259951	0.00218912	1.48e-28	37	11	86383804	11	86061452	R			NA	NA	ME3;ME3;ME3	NM_001014811;NM_001161586;NM_006680	TSS1500;TSS200;TSS1500	chr11:86382695-86383586	S_Shore			NA				NA
cg03857453	-0.0203369	0.00277399	-7.33127	2.28e-13	-0.0328351	0.00336021	-9.77172	1.49e-22	-0.0254024	0.00213921	-11.8746	1.6e-32	0.0163475	-0.0254024	0.00213921	1.48e-28	37	5	142729913	5	142710106	F			NA	NA	NR3C1;NR3C1;NR3C1;NR3C1;NR3C1;NR3C1;NR3C1	NM_001018076;NM_000176;NM_001024094;NM_001020825;NM_001018075;NM_001018077;NM_001018074	Body;Body;Body;Body;Body;Body;Body					TRUE				NA
cg07218081	-0.0232135	0.00277475	-8.36597	5.96e-17	-0.0277331	0.00326697	-8.48894	2.09e-17	-0.0251075	0.00211489	-11.8718	1.66e-32	0.573549	-0.0251075	0.00211489	1.5e-28	37	3	45066714	3	45041718	R			NA	NA	CLEC3B	NM_003278	TSS1500					NA		3:45066678-45066735	Unclassified_Cell_type_specific	NA
cg06829788	-0.044744	0.00500834	-8.93389	4.11e-19	-0.0379217	0.00483305	-7.84633	4.28e-15	-0.0412114	0.0034778	-11.8498	2.16e-32	0.618536	-0.0412114	0.0034778	1.88e-28	37	1	228581405	1	226648028	F	rs74144619		NA	NA	TRIM11	NM_145214	3'UTR	chr1:228582428-228582894	N_Shore			TRUE		1:228581024-228581673	Unclassified_Cell_type_specific	TRUE
cg16937168	-0.0198236	0.00371761	-5.33235	9.69e-08	-0.0575367	0.00466736	-12.3275	6.45e-35	-0.0344626	0.00290791	-11.8513	2.12e-32	2.12e-09	-0.0344626	0.00290791	1.88e-28	37	2	241936844	2	241585517	F			NA	NA	SNED1	NM_001080437	TSS1500	chr2:241937716-241938468	N_Shore			TRUE				NA
cg09403559	-0.0177799	0.00235957	-7.53522	4.88e-14	-0.0255601	0.00272556	-9.37791	6.73e-21	-0.0211129	0.00178394	-11.835	2.57e-32	0.0974104	-0.0211129	0.00178394	2.2e-28	37	16	56334857	16	54892358	F			NA	NA	GNAO1;GNAO1	NM_020988;NM_138736	Body;Body					TRUE		16:56334823-56334915	Unclassified_Cell_type_specific	NA
cg23537932	-0.0170292	0.00256404	-6.64153	3.1e-11	-0.0276802	0.00272148	-10.171	2.67e-24	-0.0220377	0.00186623	-11.8087	3.52e-32	0.0172975	-0.0220377	0.00186623	2.95e-28	37	10	121172463	10	121162453	F			NA	NA	GRK5	NM_005308	Body					TRUE	10:121162377-121162454			TRUE
cg06186155	-0.00774914	0.00258568	-2.99694	0.00272703	-0.023051	0.00186133	-12.3841	3.18e-35	-0.0178281	0.00151064	-11.8017	3.82e-32	9.79e-06	-0.0178281	0.00151064	3.14e-28	37	17	46648582	17	44003581	F			NA	NA	HOXB3	NM_002146	5'UTR					NA	17:44003491-44003615			NA
cg07418114	-0.0184529	0.00246456	-7.48728	7.03e-14	-0.0240337	0.00260895	-9.21204	3.2e-20	-0.0210846	0.00179158	-11.7687	5.66e-32	0.298488	-0.0210846	0.00179158	4.56e-28	37	1	156836717	1	155103341	R		rs66574101	NA	NA	NTRK1;NTRK1;NTRK1	NM_001007792;NM_002529;NM_001012331	Body;Body;Body					TRUE				NA
cg20125920	-0.0333741	0.00435719	-7.65954	1.87e-14	-0.0402948	0.00447679	-9.00082	2.24e-19	-0.0367408	0.00312243	-11.7667	5.79e-32	0.541381	-0.0367408	0.00312243	4.59e-28	37	10	21804624	10	21844630	R		rs35145063	NA	NA	C10orf140	NM_207371	Body	chr10:21805197-21805459	N_Shore		RDMR	NA		10:21804619-21804663	Unclassified_Cell_type_specific	NA
cg17839959	-0.011754	0.00182718	-6.43288	1.25e-10	-0.0137947	0.0013999	-9.85412	6.58e-23	-0.0130399	0.00111124	-11.7345	8.48e-32	0.675017	-0.0130399	0.00111124	6.6e-28	37	2	178421033	2	178129279	F	rs77584536		NA	NA				chr2:178417295-178417961	S_Shelf			NA				NA
cg00549412	-0.0394848	0.00448343	-8.80683	1.29e-18	-0.0329828	0.00422498	-7.80661	5.87e-15	-0.036041	0.00307483	-11.7213	9.91e-32	0.572937	-0.036041	0.00307483	7.51e-28	37	21	43933482	21	42806551	F			NA	NA	SLC37A1	NM_018964	5'UTR	chr21:43933589-43934832	N_Shore			NA	21:42806487-42807901	21:43933463-43934833	Promoter_Associated_Cell_type_specific	TRUE
cg10383568	-0.0310766	0.00346124	-8.97848	2.75e-19	-0.0288035	0.00381661	-7.54688	4.46e-14	-0.0300508	0.00256392	-11.7207	9.99e-32	0.907267	-0.0300508	0.00256392	7.51e-28	37	11	6589761	11	6546337	F			NA	NA	DNHD1	NM_144666	Body	chr11:6591960-6592795	N_Shelf			NA				TRUE
cg01618988	-0.0375033	0.00498864	-7.51775	5.57e-14	-0.052018	0.0056621	-9.18704	4.04e-20	-0.0438465	0.00374308	-11.714	1.08e-31	0.157272	-0.0438465	0.00374308	7.99e-28	37	20	61635995	20	61106440	F	rs11384226		NA	NA				chr20:61636171-61639055	N_Shore			NA		20:61635724-61636621	Unclassified_Cell_type_specific	NA
cg19755435	0.0479246	0.0047877	10.0099	1.38e-23	0.033101	0.00514236	6.43692	1.22e-10	0.0410415	0.00350409	11.7125	1.1e-31	0.108002	0.0410415	0.00350409	8.01e-28	37	14	88473001	14	87542754	F			NA	NA	GPR65	NM_003608	5'UTR					NA		14:88472565-88473428	Promoter_Associated	NA
cg09635866	-0.0294729	0.00414879	-7.10399	1.21e-12	-0.0355489	0.00379789	-9.36017	7.96e-21	-0.0327787	0.00280137	-11.701	1.26e-31	0.557965	-0.0327787	0.00280137	8.95e-28	37	16	85519243	16	84076744	R			NA	NA				chr16:85519109-85519357	Island			NA	16:84076562-84076810			NA
cg23781467	-0.029158	0.00359777	-8.10446	5.3e-16	-0.0314256	0.0037189	-8.45022	2.91e-17	-0.0302542	0.00258577	-11.7003	1.27e-31	0.90844	-0.0302542	0.00258577	8.95e-28	37	6	31760233	6	31868212	R			NA	NA	VARS	NM_006295	Body	chr6:31763240-31763905	N_Shelf			NA		6:31758726-31760405	Gene_Associated	NA
cg25149218	-0.0284302	0.00430381	-6.60582	3.95e-11	-0.0451123	0.00452003	-9.98052	1.85e-23	-0.0363627	0.00311689	-11.6663	1.89e-31	0.0280963	-0.0363627	0.00311689	1.31e-27	37	2	205411524	2	205119769	F			NA	NA	PARD3B;PARD3B;PARD3B	NM_152526;NM_057177;NM_205863	Body;Body;Body	chr2:205409939-205410910	S_Shore		RDMR	NA		2:205411521-205411673	Unclassified_Cell_type_specific	NA
cg25930644	-0.0196962	0.00245345	-8.02794	9.91e-16	-0.0212019	0.00250477	-8.4646	2.57e-17	-0.0204334	0.00175271	-11.6582	2.08e-31	0.911912	-0.0204334	0.00175271	1.42e-27	37	17	8531915	17	8472640	R			NA	NA	MYH10	NM_005964	5'UTR	chr17:8533004-8534933	N_Shore			NA		17:8531773-8532000	Unclassified_Cell_type_specific	NA
cg26130090	-0.02686	0.00311413	-8.62522	6.4e-18	-0.0281986	0.00359582	-7.84206	4.43e-15	-0.0274337	0.00235404	-11.6539	2.19e-31	0.961181	-0.0274337	0.00235404	1.47e-27	37	12	54615724	12	52901991	F			NA	NA				chr12:54611595-54612038	S_Shelf			TRUE				NA
cg08844900	-0.0188417	0.00290691	-6.48169	9.07e-11	-0.0267929	0.00271224	-9.87853	5.16e-23	-0.0230924	0.0019831	-11.6446	2.44e-31	0.135351	-0.0230924	0.0019831	1.62e-27	37	3	129326790	3	130809480	R			NA	NA	PLXND1	NM_015103	TSS1500	chr3:129323915-129325332	S_Shore			NA		3:129326446-129326914	Unclassified_Cell_type_specific	NA
cg07250214	-0.033941	0.00414417	-8.19006	2.61e-16	-0.0413901	0.00497919	-8.3126	9.36e-17	-0.0369894	0.00318526	-11.6127	3.55e-31	0.516278	-0.0369894	0.00318526	2.32e-27	37	17	77763166	17	75377761	F	rs79934344		NA	NA				chr17:77763364-77767356	N_Shore		RDMR	NA				NA
cg13810673	0.040677	0.00381559	10.6607	1.55e-26	0.0190593	0.00298087	6.39387	1.62e-10	0.0272526	0.00234901	11.6017	4.04e-31	4.69e-05	0.0272526	0.00234901	2.6e-27	37	14	88473038	14	87542791	F			NA	NA	GPR65	NM_003608	5'UTR					NA		14:88472565-88473428	Promoter_Associated	NA
cg18222590	-0.0241757	0.00319829	-7.55895	4.06e-14	-0.0369309	0.00406443	-9.08637	1.02e-19	-0.0290535	0.00251343	-11.5593	6.62e-31	0.0477781	-0.0290535	0.00251343	4.15e-27	37	1	204290972	1	202557595	F	rs35170796		NA	NA	PLEKHA6	NM_014935	5'UTR					TRUE				NA
cg24195878	-0.0324475	0.00387086	-8.38252	5.18e-17	-0.030957	0.0038873	-7.96361	1.67e-15	-0.0317054	0.0027429	-11.5591	6.64e-31	0.96376	-0.0317054	0.0027429	4.15e-27	37	19	18221573	19	18082573	F			NA	NA	MAST3	NM_015016	Body	chr19:18220764-18221445	S_Shore			NA				TRUE
cg22234419	-0.0164891	0.00258542	-6.37775	1.8e-10	-0.0177273	0.00183821	-9.64377	5.22e-22	-0.0173115	0.00149814	-11.5553	6.94e-31	0.926661	-0.0173115	0.00149814	4.28e-27	37	3	145875907	3	147358597	R			NA	NA	PLOD2;PLOD2	NM_000935;NM_182943	Body;Body	chr3:145878430-145879287	N_Shelf			NA				NA
cg25424279	-0.0308275	0.00362846	-8.49604	1.96e-17	-0.0280259	0.00357149	-7.84712	4.26e-15	-0.0294046	0.00254533	-11.5524	7.18e-31	0.859498	-0.0294046	0.00254533	4.37e-27	37	11	65683543	11	65440119	F			NA	NA				chr11:65685100-65685364	N_Shore		RDMR	TRUE				TRUE
cg27347104	-0.0174213	0.00291613	-5.97412	2.31e-09	-0.0310163	0.00298384	-10.3948	2.62e-25	-0.0240628	0.00208554	-11.5379	8.5e-31	0.00494752	-0.0240628	0.00208554	5.1e-27	37	12	6233657	12	6103918	R			NA	TRUE	VWF;VWF	NM_000552;NM_000552	1stExon;5'UTR					TRUE				NA
cg09354263	-0.0226147	0.00302531	-7.47517	7.71e-14	-0.0266405	0.00301891	-8.82454	1.1e-18	-0.0246318	0.00213695	-11.5266	9.69e-31	0.641706	-0.0246318	0.00213695	5.73e-27	37	17	73631460	17	71143055	F			NA	NA	RECQL5;LOC643008;LOC643008	NM_004259;NR_028439;NM_001162995	Body;TSS1500;5'UTR	chr17:73627542-73627824	S_Shelf			NA				NA
cg03772384	-0.0226758	0.00292547	-7.75118	9.1e-15	-0.0239391	0.0028091	-8.52197	1.57e-17	-0.0233331	0.00202622	-11.5155	1.1e-30	0.952653	-0.0233331	0.00202622	6.43e-27	37	3	12851369	3	12826369	R			NA	NA	CAND2;CAND2	NM_001162499;NM_012298	Body;Body	chr3:12851516-12851823	N_Shore			TRUE		3:12851281-12852840	Promoter_Associated	NA
cg26575622	-0.0205177	0.00271503	-7.55707	4.12e-14	-0.0255205	0.0029104	-8.76872	1.81e-18	-0.0228455	0.00198529	-11.5074	1.21e-30	0.453874	-0.0228455	0.00198529	6.98e-27	37	10	77872458	10	77542464	F		rs67299678	NA	NA	C10orf11	NM_032024	Body	chr10:77872083-77872305	S_Shore			TRUE				NA
cg22075924	-0.0255168	0.00326411	-7.81737	5.39e-15	-0.0253182	0.00300105	-8.43647	3.27e-17	-0.0254092	0.00220922	-11.5014	1.3e-30	0.998998	-0.0254092	0.00220922	7.38e-27	37	1	78005352	1	77777940	F			NA	NA	AK5;AK5	NM_174858;NM_012093	Body;Body					TRUE				TRUE
cg13987674	-0.0218231	0.00294726	-7.40456	1.32e-13	-0.035158	0.00382178	-9.1994	3.6e-20	-0.0267961	0.00233387	-11.4814	1.64e-30	0.0219909	-0.0267961	0.00233387	9.19e-27	37	1	24649494	1	24522081	F			NA	NA	GRHL3;GRHL3;GRHL3	NM_198174;NM_198173;NM_021180	TSS200;Body;TSS200	chr1:24648202-24648985	S_Shore			NA		1:24647785-24649616	Unclassified	TRUE
cg10020890	-0.016983	0.00270216	-6.28497	3.28e-10	-0.0360815	0.00342409	-10.5376	5.8e-26	-0.0243125	0.0021212	-11.4617	2.06e-30	6.87e-05	-0.0243125	0.0021212	1.14e-26	37	16	75025753	16	73583254	R			NA	NA								TRUE				NA
cg27059698	-0.0292825	0.00414415	-7.06599	1.59e-12	-0.0337816	0.00373349	-9.04825	1.45e-19	-0.0317659	0.00277383	-11.452	2.3e-30	0.722314	-0.0317659	0.00277383	1.26e-26	37	17	17625521	17	17566246	R			NA	NA	RAI1	NM_030665	5'UTR	chr17:17625605-17628500	N_Shore		RDMR	TRUE				NA
cg17852932	-0.0356448	0.00372685	-9.56431	1.13e-21	-0.0217908	0.00316372	-6.88771	5.67e-12	-0.0275931	0.00241187	-11.4405	2.62e-30	0.0180327	-0.0275931	0.00241187	1.41e-26	37	5	131596064	5	131623963	R	rs75144844		NA	NA	PDLIM4;PDLIM4	NM_003687;NM_001131027	Body;Body	chr5:131593039-131593813	S_Shelf			TRUE				NA
cg21585707	-0.0422356	0.00439866	-9.6019	7.85e-22	-0.0233681	0.00328917	-7.10455	1.21e-12	-0.0301345	0.00263416	-11.4399	2.64e-30	0.0027389	-0.0301345	0.00263416	1.41e-26	37	7	5535302	7	5501828	F			NA	NA	FBXL18	NM_024963	Body	chr7:5534384-5534766	S_Shore			TRUE	7:5501812-5502241	7:5534203-5535349	Unclassified	NA
cg09814231	-0.0248178	0.00309851	-8.0096	1.15e-15	-0.0234145	0.00287267	-8.15076	3.62e-16	-0.0240631	0.00210661	-11.4227	3.22e-30	0.946339	-0.0240631	0.00210661	1.7e-26	37	5	149157216	5	149137409	R			NA	NA	PPARGC1B	NM_133263	Body					TRUE				NA
cg00040575	-0.0240292	0.00318965	-7.53351	4.94e-14	-0.029618	0.00341743	-8.66675	4.45e-18	-0.0266312	0.00233179	-11.4209	3.29e-30	0.489358	-0.0266312	0.00233179	1.72e-26	37	22	18506180	22	16886180	R	rs13053861		NA	NA	MICAL3;MICAL3;MICAL3	NM_001122731;NM_015241;NM_001136004	5'UTR;5'UTR;5'UTR	chr22:18506419-18507412	N_Shore			NA				NA
cg10646145	-0.0277214	0.00362956	-7.63768	2.21e-14	-0.0347118	0.00404745	-8.57621	9.81e-18	-0.0308372	0.00270219	-11.4119	3.65e-30	0.437502	-0.0308372	0.00270219	1.88e-26	37	2	9235600	2	9153051	F			NA	NA								TRUE	2:9152983-9153075			NA
cg02311364	-0.0211723	0.00303408	-6.97815	2.99e-12	-0.0346068	0.00365872	-9.4587	3.12e-21	-0.0266465	0.0023355	-11.4093	3.76e-30	0.0184169	-0.0266465	0.0023355	1.92e-26	37	3	13001256	3	12976256	R			NA	NA	IQSEC1;IQSEC1	NM_001134382;NM_014869	Body;Body					TRUE				NA
cg01408363	-0.0115028	0.00180441	-6.37483	1.83e-10	-0.0105128	0.00111031	-9.46841	2.84e-21	-0.0107847	0.000945626	-11.4049	3.95e-30	0.896576	-0.0107847	0.000945626	1.99e-26	37	12	125033903	12	123599856	F	rs12423712		NA	NA								TRUE	12:123599624-123600303			TRUE
cg12873476	-0.0418279	0.00440786	-9.48939	2.32e-21	-0.0333779	0.00518854	-6.43301	1.25e-10	-0.0382858	0.00335929	-11.397	4.33e-30	0.4629	-0.0382858	0.00335929	2.16e-26	37	8	142402728	8	142471910	R			NA	NA				chr8:142401533-142402494	S_Shore			TRUE	8:142470754-142471911	8:142401151-142402897	Promoter_Associated	NA
cg00443094	-0.0253739	0.0030222	-8.39586	4.62e-17	-0.0203096	0.00263396	-7.71066	1.25e-14	-0.0224958	0.00198566	-11.3291	9.41e-30	0.450263	-0.0224958	0.00198566	4.64e-26	37	4	1771149	4	1740947	R			NA	NA				chr4:1772006-1772265	N_Shore			TRUE				NA
cg25608626	-0.0303817	0.00341407	-8.89897	5.64e-19	-0.0250501	0.00354258	-7.07116	1.54e-12	-0.0278144	0.00245829	-11.3145	1.11e-29	0.555897	-0.0278144	0.00245829	5.42e-26	37	11	117362843	11	116868053	F			NA	NA	DSCAML1	NM_020693	Body					TRUE				NA
cg09612099	-0.0262244	0.00314913	-8.32751	8.26e-17	-0.026274	0.00343206	-7.65544	1.93e-14	-0.0262471	0.00232036	-11.3116	1.15e-29	0.999943	-0.0262471	0.00232036	5.54e-26	37	11	102096840	11	101602050	F			NA	NA	YAP1;YAP1	NM_001130145;NM_006106	Body;Body					TRUE				TRUE
cg00636737	-0.0249874	0.00382695	-6.52933	6.61e-11	-0.0389502	0.00408325	-9.53901	1.44e-21	-0.0315168	0.00279227	-11.2872	1.52e-29	0.0444886	-0.0315168	0.00279227	7.25e-26	37	20	62695569	20	62166013	R			NA	NA	TCEA2;TCEA2	NM_003195;NM_198723	Body;5'UTR	chr20:62693942-62695282	S_Shore			NA		20:62694020-62695720	Promoter_Associated	NA
cg03281572	-0.0185557	0.00286758	-6.47085	9.75e-11	-0.0204982	0.00221945	-9.23572	2.57e-20	-0.0197705	0.00175515	-11.2643	1.97e-29	0.866334	-0.0197705	0.00175515	9.3e-26	37	10	114502318	10	114492308	F			NA	NA	VTI1A	NM_145206	Body					TRUE				NA
cg18389639	-0.0308009	0.00395994	-7.77814	7.36e-15	-0.0342642	0.00420958	-8.13957	3.97e-16	-0.0324268	0.00288432	-11.2425	2.52e-29	0.835655	-0.0324268	0.00288432	1.18e-25	37	10	97049610	10	97039600	F	rs7096604		NA	NA	PDLIM1	NM_020992	Body	chr10:97050185-97051124	N_Shore		RDMR	NA		10:97049162-97050211	Unclassified_Cell_type_specific	NA
cg00108715	-0.023536	0.00316803	-7.42922	1.09e-13	-0.0286014	0.00336235	-8.50637	1.79e-17	-0.0259181	0.00230577	-11.2405	2.58e-29	0.548204	-0.0259181	0.00230577	1.19e-25	37	3	52565015	3	52540055	F			NA	NA	NT5DC2;NT5DC2	NM_001134231;NM_022908	Body;Body	chr3:52567009-52568807	N_Shore			NA		3:52564840-52565242	Unclassified_Cell_type_specific	NA
cg23913963	-0.0278452	0.00413665	-6.73135	1.68e-11	-0.0432643	0.00463859	-9.32705	1.09e-20	-0.0346757	0.00308732	-11.2317	2.85e-29	0.0460793	-0.0346757	0.00308732	1.3e-25	37	1	17766917	1	17639504	F			NA	NA	RCC2	NM_018715	TSS1500	chr1:17764072-17765811	S_Shore			NA	1:17639424-17639505	1:17766694-17767257	Promoter_Associated	NA
cg25609878	-0.0207788	0.00299332	-6.94173	3.87e-12	-0.0335347	0.00364621	-9.19713	3.68e-20	-0.0259144	0.00231357	-11.2011	4.03e-29	0.0258453	-0.0259144	0.00231357	1.82e-25	37	4	74983237	4	75202101	F			NA	NA								TRUE				NA
cg14270346	-0.0156678	0.00250755	-6.24826	4.15e-10	-0.023396	0.00245945	-9.51272	1.86e-21	-0.0196068	0.00175585	-11.1665	5.95e-29	0.0888632	-0.0196068	0.00175585	2.67e-25	37	9	38026076	9	38016076	F			NA	NA	SHB	NM_003028	Body					TRUE				TRUE
cg16335858	-0.013772	0.00247488	-5.56471	2.63e-08	-0.0265951	0.00257618	-10.3235	5.52e-25	-0.0199265	0.00178474	-11.1649	6.06e-29	0.00159262	-0.0199265	0.00178474	2.69e-25	37	11	45942027	11	45898603	F			NA	NA	GYLTL1B	NM_152312	TSS1500	chr11:45943513-45944852	N_Shore			NA				NA
cg00632560	-0.0242791	0.00351396	-6.90933	4.87e-12	-0.0401964	0.00437225	-9.19354	3.8e-20	-0.0305257	0.00273899	-11.1449	7.59e-29	0.0178426	-0.0305257	0.00273899	3.33e-25	37	20	62675267	20	62145711	F			NA	NA				chr20:62673792-62674131	S_Shore			NA		20:62675218-62675411	Unclassified_Cell_type_specific	NA
cg02141748	-0.0288019	0.00371144	-7.76029	8.47e-15	-0.0340268	0.00424238	-8.02068	1.05e-15	-0.0310671	0.00279336	-11.1218	9.83e-29	0.650762	-0.0310671	0.00279336	4.28e-25	37	20	3149470	20	3097470	F			NA	NA	ProSAPiP1	NM_014731	TSS1500	chr20:3148649-3149060	S_Shore			NA		20:3149463-3149647	Unclassified_Cell_type_specific	TRUE
cg03773647	-0.0354116	0.00465684	-7.60422	2.87e-14	-0.0422297	0.00518326	-8.14732	3.72e-16	-0.0384569	0.00346409	-11.1016	1.23e-28	0.619575	-0.0384569	0.00346409	5.31e-25	37	11	57417949	11	57174525	R			NA	NA	YPEL4	NM_145008	TSS1500	chr11:57414400-57414664	S_Shelf			NA				NA
cg20029201	-0.0381601	0.00453441	-8.41565	3.91e-17	-0.0432513	0.00594976	-7.26942	3.61e-13	-0.0400307	0.00360645	-11.0998	1.26e-28	0.793265	-0.0400307	0.00360645	5.37e-25	37	11	118781813	11	118287023	F			NA	TRUE	BCL9L	NM_182557	TSS1500	chr11:118781060-118781732	S_Shore			NA				TRUE
cg19137417	-0.027125	0.00406651	-6.67034	2.55e-11	-0.0369859	0.00410588	-9.00803	2.1e-19	-0.0320079	0.00288928	-11.0782	1.6e-28	0.233199	-0.0320079	0.00288928	6.77e-25	37	17	79362935	17	76977530	F			NA	NA				chr17:79360383-79361723	S_Shore			NA		17:79362667-79363171	Unclassified_Cell_type_specific	NA
cg20558112	-0.0272947	0.00357849	-7.62745	2.39e-14	-0.0305237	0.00379609	-8.04082	8.92e-16	-0.028814	0.0026039	-11.0657	1.84e-28	0.825677	-0.028814	0.0026039	7.71e-25	37	13	45968589	13	44866589	R			NA	NA	SLC25A30	NM_001010875	3'UTR	chr13:45965248-45965559	S_Shelf			NA		13:45967843-45968792	Gene_Associated	NA
cg14818621	-0.0207239	0.00270621	-7.65792	1.89e-14	-0.0263158	0.00326136	-8.06899	7.09e-16	-0.0230041	0.0020826	-11.0459	2.3e-28	0.418725	-0.0230041	0.0020826	9.52e-25	37	17	75598365	17	73109960	R			NA	NA								TRUE		17:75598330-75598428	Unclassified_Cell_type_specific	TRUE
cg15007228	-0.0159083	0.00243195	-6.54137	6.1e-11	-0.0233316	0.0025552	-9.131	6.79e-20	-0.0194366	0.00176161	-11.0334	2.64e-28	0.109237	-0.0194366	0.00176161	1.08e-24	37	1	2210335	1	2200195	F			NA	NA	SKI	NM_003036	Body	chr1:2212020-2213881	N_Shore			TRUE				TRUE
cg23005885	-0.0216729	0.00346583	-6.25332	4.02e-10	-0.0256051	0.00280411	-9.13126	6.77e-20	-0.0240494	0.00217996	-11.032	2.68e-28	0.67775	-0.0240494	0.00217996	1.09e-24	37	15	90543450	15	88344454	F			NA	NA	ZNF710	NM_198526	TSS1500	chr15:90543410-90543835	Island			NA	15:88344415-88345165			NA
cg05000772	-0.0238565	0.00303102	-7.87079	3.52e-15	-0.0247317	0.00320976	-7.70515	1.31e-14	-0.0242691	0.00220374	-11.0127	3.32e-28	0.980542	-0.0242691	0.00220374	1.34e-24	37	17	48194500	17	45549499	F			NA	NA	SAMD14	NM_174920	Body	chr17:48194634-48195085	N_Shore			NA				TRUE
cg02029665	-0.0210266	0.00287035	-7.32544	2.38e-13	-0.020772	0.0025289	-8.21386	2.14e-16	-0.0208832	0.0018975	-11.0057	3.59e-28	0.997788	-0.0208832	0.0018975	1.43e-24	37	22	46441799	22	44820463	F	rs12158719		NA	NA	LOC100271722	NR_027036	TSS1500	chr22:46440393-46441019	S_Shore			NA				NA
cg11255208	-0.0296488	0.00359135	-8.25562	1.51e-16	-0.027882	0.00384148	-7.25815	3.92e-13	-0.0288248	0.00262344	-10.9874	4.39e-28	0.945123	-0.0288248	0.00262344	1.74e-24	37	17	42275334	17	39630860	R			NA	NA	ATXN7L3;ATXN7L3	NM_001098833;NM_020218	Body;Body	chr17:42276291-42276738	N_Shore			NA		17:42275272-42276121	Promoter_Associated	NA
cg07653800	-0.0211956	0.00289037	-7.33318	2.25e-13	-0.0256909	0.00312316	-8.22594	1.94e-16	-0.0232695	0.00212133	-10.9693	5.37e-28	0.572366	-0.0232695	0.00212133	2.11e-24	37	12	108678246	12	107202376	F			NA	NA								TRUE				NA
cg24694246	-0.023701	0.00303053	-7.82074	5.25e-15	-0.0201435	0.002602	-7.74152	9.82e-15	-0.0216531	0.00197417	-10.9682	5.43e-28	0.672583	-0.0216531	0.00197417	2.12e-24	37	14	34529059	14	33598810	R			NA	NA				chr14:34529120-34529959	N_Shore			TRUE		14:34529026-34530004	Promoter_Associated	NA
cg03654166	-0.0286385	0.0042701	-6.70674	1.99e-11	-0.0331483	0.00380521	-8.7113	3e-18	-0.0311522	0.00284089	-10.9656	5.59e-28	0.732818	-0.0311522	0.00284089	2.16e-24	37	2	172944393	2	172652639	R			NA	NA	MAP1D	NM_199227	Body	chr2:172944988-172945384	N_Shore		RDMR	NA		2:172944226-172944461	Unclassified_Cell_type_specific	NA
cg02544002	-0.0328157	0.00415828	-7.89167	2.98e-15	-0.0309922	0.00406905	-7.61658	2.6e-14	-0.0318842	0.00290828	-10.9632	5.74e-28	0.952068	-0.0318842	0.00290828	2.18e-24	37	3	129323778	3	130806468	F			NA	NA	PLXND1	NM_015103	Body	chr3:129323915-129325332	N_Shore			NA				NA
cg18419175	-0.025684	0.00320427	-8.01556	1.1e-15	-0.0263843	0.00352662	-7.48147	7.35e-14	-0.0260007	0.00237155	-10.9636	5.72e-28	0.989257	-0.0260007	0.00237155	2.18e-24	37	7	6199980	7	6166505	F			NA	NA	USP42	NM_032172	3'UTR	chr7:6198495-6198731	S_Shore			TRUE		7:6199668-6200517	Gene_Associated	NA
cg03269716	-0.0349153	0.0044629	-7.82346	5.14e-15	-0.0401671	0.00522667	-7.68503	1.53e-14	-0.0371298	0.00339397	-10.9399	7.43e-28	0.746804	-0.0371298	0.00339397	2.79e-24	37	1	874896	1	864759	F	rs2340591		NA	NA	SAMD11	NM_152486	Body	chr1:875730-878363	N_Shore			NA				NA
cg10064322	-0.0360805	0.00456004	-7.91231	2.53e-15	-0.0379043	0.00501586	-7.55688	4.13e-14	-0.0369057	0.0033741	-10.9379	7.59e-28	0.964455	-0.0369057	0.0033741	2.83e-24	37	19	14591203	19	14452203	F			NA	NA	GIPC1;GIPC1;GIPC1;GIPC1;GIPC1;GIPC1	NM_202470;NM_202468;NM_202494;NM_202467;NM_005716;NM_202469	Body;Body;Body;Body;Body;Body	chr19:14591032-14591308	Island			NA	19:14452047-14452463	19:14590683-14591386	Unclassified_Cell_type_specific	NA
cg06376402	-0.0243819	0.00290225	-8.40104	4.43e-17	-0.0293482	0.00415117	-7.06985	1.55e-12	-0.0260124	0.00237858	-10.9361	7.74e-28	0.618369	-0.0260124	0.00237858	2.86e-24	37	10	134404945	10	134254935	F			NA	NA	INPP5A	NM_005539	Body					TRUE	10:134254853-134254936			TRUE
cg06376426	-0.0249239	0.0033611	-7.4154	1.21e-13	-0.0268886	0.00336097	-8.00026	1.24e-15	-0.0259063	0.00237661	-10.9005	1.15e-27	0.918124	-0.0259063	0.00237661	4.2e-24	37	1	24648203	1	24520790	R			NA	NA	GRHL3;GRHL3;GRHL3	NM_198174;NM_198173;NM_021180	TSS1500;Body;TSS1500	chr1:24648202-24648985	Island			NA		1:24647785-24649616	Unclassified	TRUE
cg06242243	-0.0187253	0.00307619	-6.08717	1.15e-09	-0.03542	0.00365399	-9.69351	3.21e-22	-0.0256499	0.00235329	-10.8996	1.16e-27	0.0022245	-0.0256499	0.00235329	4.21e-24	37	12	124992461	12	123558414	F			NA	NA	NCOR2;NCOR2	NM_006312;NM_001077261	5'UTR;5'UTR					TRUE				TRUE
cg10577534	-0.0253145	0.00424423	-5.96445	2.45e-09	-0.0419014	0.00441083	-9.49968	2.11e-21	-0.0332888	0.00305833	-10.8847	1.36e-27	0.0254411	-0.0332888	0.00305833	4.92e-24	37	15	67354460	15	65141514	F	rs76420914		NA	NA				chr15:67357339-67359061	N_Shelf			NA		15:67354430-67354592	Unclassified_Cell_type_specific	NA
cg08190844	-0.0318962	0.00451361	-7.06666	1.59e-12	-0.0354032	0.00427137	-8.28848	1.15e-16	-0.0337463	0.00310242	-10.8774	1.48e-27	0.852793	-0.0337463	0.00310242	5.29e-24	37	16	2526203	16	2466204	R			NA	NA	TBC1D24	NM_020705	5'UTR	chr16:2521086-2525929	S_Shore			NA	16:2463707-2466301			NA
cg07471614	-0.0187203	0.00283728	-6.59797	4.17e-11	-0.0249445	0.00284073	-8.78103	1.62e-18	-0.0218286	0.00200748	-10.8737	1.54e-27	0.300694	-0.0218286	0.00200748	5.46e-24	37	8	125855152	8	125924333	F			NA	NA								TRUE				NA
cg21734356	-0.0187744	0.00360926	-5.20174	1.97e-07	-0.0330128	0.00331258	-9.96588	2.15e-23	-0.0265027	0.0024405	-10.8595	1.8e-27	0.0146461	-0.0265027	0.0024405	6.33e-24	37	18	3498854	18	3488854	F			NA	NA	DLGAP1;DLGAP1	NM_001003809;NM_004746	3'UTR;3'UTR	chr18:3498941-3499358	N_Shore			TRUE				NA
cg27290215	-0.0341368	0.00437609	-7.80077	6.15e-15	-0.0336305	0.00445486	-7.54918	4.38e-14	-0.0338882	0.00312184	-10.8552	1.88e-27	0.996718	-0.0338882	0.00312184	6.58e-24	37	10	116392933	10	116382923	F			NA	NA	ABLIM1;ABLIM1;ABLIM1	NM_001003408;NM_001003407;NM_002313	Body;Body;Body	chr10:116391466-116391827	S_Shore		RDMR	TRUE				TRUE
cg06437922	-0.023431	0.00298454	-7.85081	4.13e-15	-0.0243853	0.00325226	-7.49795	6.48e-14	-0.0238673	0.00219895	-10.8539	1.91e-27	0.976904	-0.0238673	0.00219895	6.62e-24	37	1	226308360	1	224374983	F		rs77753462	NA	NA				chr1:226308959-226310476	N_Shore			NA		1:226308309-226308444	Unclassified_Cell_type_specific	NA
cg06084210	-0.0223545	0.00303978	-7.35399	1.92e-13	-0.0307953	0.00377186	-8.16449	3.23e-16	-0.0256781	0.00236683	-10.8491	2.01e-27	0.219149	-0.0256781	0.00236683	6.93e-24	37	13	103754324	13	102552325	F			NA	NA								TRUE				NA
cg06128881	-0.0193279	0.00340308	-5.67954	1.35e-08	-0.0300777	0.0031579	-9.52459	1.66e-21	-0.025104	0.0023148	-10.845	2.11e-27	0.0685102	-0.025104	0.0023148	7.19e-24	37	X	46616842	X	46501786	R			NA	NA	SLC9A7	NM_032591	Body	chrX:46618013-46618969	N_Shore			TRUE				NA
cg18105735	-0.025186	0.00280506	-8.97876	2.74e-19	-0.0192535	0.00308709	-6.23677	4.47e-10	-0.0225031	0.00207604	-10.8394	2.24e-27	0.363705	-0.0225031	0.00207604	7.59e-24	37	17	7922470	17	7863195	F			NA	NA	GUCY2D	NM_000180	3'UTR	chr17:7919021-7919867	S_Shelf			NA				NA
cg06852240	-0.0303627	0.00397261	-7.64302	2.12e-14	-0.0309206	0.00402702	-7.67828	1.61e-14	-0.0306379	0.0028281	-10.8334	2.39e-27	0.99515	-0.0306379	0.0028281	8.04e-24	37	16	85520182	16	84077683	R		rs76580397	NA	NA				chr16:85519109-85519357	S_Shore			NA	16:84077447-84077949			NA
cg25057584	-0.0295602	0.00382525	-7.72766	1.1e-14	-0.0325898	0.00428624	-7.60336	2.89e-14	-0.0309034	0.00285398	-10.8282	2.53e-27	0.870183	-0.0309034	0.00285398	8.45e-24	37	12	51745952	12	50032219	R			NA	NA	GALNT6	NM_007210	3'UTR					TRUE		12:51745550-51746390	Unclassified	TRUE
cg09570614	-0.025991	0.00324608	-8.0069	1.18e-15	-0.028129	0.0038598	-7.28767	3.15e-13	-0.0268767	0.00248432	-10.8185	2.81e-27	0.914065	-0.0268767	0.00248432	9.31e-24	37	2	112124380	2	111840851	R			NA	NA								NA	2:111840835-111840902			NA
cg11419186	-0.0172612	0.00249873	-6.908	4.92e-12	-0.0225605	0.00267433	-8.43595	3.29e-17	-0.0197312	0.0018258	-10.8069	3.19e-27	0.350572	-0.0197312	0.0018258	1.05e-23	37	16	81477373	16	80034874	F	rs77588737		NA	NA	CMIP	NM_198390	TSS1500	chr16:81477777-81477999	N_Shore			NA				NA
cg07064364	-0.0136556	0.00198131	-6.89219	5.49e-12	-0.0130292	0.00156609	-8.31955	8.83e-17	-0.01327	0.00122862	-10.8007	3.42e-27	0.969709	-0.01327	0.00122862	1.11e-23	37	22	38009253	22	36339199	F			NA	NA	GGA1;GGA1;GGA1	NM_001001560;NM_013365;NM_001001561	Body;Body;Body	chr22:38004443-38005271	S_Shelf			NA				NA
cg16861241	-0.0150086	0.00239488	-6.26693	3.68e-10	-0.0301302	0.00314036	-9.59451	8.43e-22	-0.0205691	0.00190431	-10.8013	3.39e-27	0.000655421	-0.0205691	0.00190431	1.11e-23	37	17	74138396	17	71649991	R			NA	NA	FOXJ1	NM_001454	TSS1500	chr17:74135922-74137802	S_Shore		RDMR	TRUE				NA
cg05302489	-0.0445079	0.0049976	-8.90585	5.3e-19	-0.0351343	0.00563637	-6.2335	4.56e-10	-0.0403821	0.00373937	-10.7992	3.47e-27	0.461073	-0.0403821	0.00373937	1.11e-23	37	6	31760426	6	31868405	F			NA	NA	VARS	NM_006295	Body	chr6:31763240-31763905	N_Shelf			NA				NA
cg18129282	-0.0171159	0.00282644	-6.05564	1.4e-09	-0.0337289	0.00348518	-9.67781	3.75e-22	-0.0237072	0.00219526	-10.7992	3.47e-27	0.00105578	-0.0237072	0.00219526	1.11e-23	37	10	89987284	10	89977264	F	rs11202686		NA	NA								TRUE				NA
cg02538891	-0.0253018	0.00312897	-8.08633	6.15e-16	-0.0233513	0.00326204	-7.15849	8.16e-13	-0.0243672	0.00225809	-10.791	3.79e-27	0.911094	-0.0243672	0.00225809	1.19e-23	37	9	139549426	9	138669247	F			NA	NA				chr9:139551254-139551559	N_Shore			NA				NA
cg08270630	-0.02049	0.00279823	-7.32248	2.43e-13	-0.0249787	0.00312293	-7.99846	1.26e-15	-0.0224889	0.00208402	-10.7911	3.79e-27	0.563856	-0.0224889	0.00208402	1.19e-23	37	22	50330655	22	48716659	R			NA	NA				chr22:50328693-50329178	S_Shore			TRUE				NA
cg24935556	-0.0240607	0.00315968	-7.61489	2.64e-14	-0.0296956	0.00384476	-7.72367	1.13e-14	-0.0263322	0.00244111	-10.787	3.96e-27	0.526729	-0.0263322	0.00244111	1.24e-23	37	2	21291088	2	21144593	R			NA	NA								TRUE		2:21290965-21291101	Unclassified_Cell_type_specific	NA
cg05131526	-0.0309737	0.0039357	-7.86992	3.55e-15	-0.0383242	0.00513708	-7.4603	8.63e-14	-0.0336924	0.0031242	-10.7843	4.08e-27	0.524627	-0.0336924	0.0031242	1.27e-23	37	15	91447195	15	89248199	R			NA	NA	MAN2A2	NM_006122	TSS1500	chr15:91445563-91446768	S_Shore		RDMR	NA		15:91446968-91447517	Promoter_Associated	NA
cg23581183	-0.0258535	0.00334296	-7.73373	1.04e-14	-0.0275757	0.00366549	-7.52306	5.35e-14	-0.0266355	0.00247	-10.7836	4.11e-27	0.941522	-0.0266355	0.00247	1.27e-23	37	16	56642130	16	55199631	R			NA	NA	MT2A	NM_005953	TSS1500	chr16:56642129-56642595	Island			NA	16:55199631-55200375	16:56641665-56642992	Promoter_Associated	NA
cg09749364	-0.0130484	0.00285563	-4.56934	4.89e-06	-0.0412631	0.00357192	-11.5521	7.21e-31	-0.02405	0.00223045	-10.7826	4.16e-27	5.42e-09	-0.02405	0.00223045	1.27e-23	37	15	40384779	15	38172071	R	rs80056127		NA	NA	BMF;BMF;BMF;BMF	NM_033503;NM_001003940;NM_001003943;NM_001003942	Body;Body;Body;Body					TRUE				TRUE
cg25998745	-0.0324573	0.00444668	-7.29923	2.89e-13	-0.0403868	0.00504719	-8.00183	1.23e-15	-0.0359225	0.0033365	-10.7665	4.95e-27	0.49917	-0.0359225	0.0033365	1.51e-23	37	8	142028625	8	142097807	F			NA	NA								TRUE				NA
cg27178677	-0.0313815	0.00385456	-8.14139	3.91e-16	-0.0323454	0.00459137	-7.04483	1.86e-12	-0.03178	0.00295215	-10.765	5.03e-27	0.987156	-0.03178	0.00295215	1.52e-23	37	20	8834803	20	8782803	R			NA	NA	PLCB1;PLCB1	NM_015192;NM_182734	Body;3'UTR					TRUE		20:8834449-8834819	Unclassified_Cell_type_specific	TRUE
cg11291003	-0.0274093	0.00413173	-6.63386	3.27e-11	-0.0351473	0.00409608	-8.58073	9.43e-18	-0.0313118	0.00290889	-10.7642	5.08e-27	0.412933	-0.0313118	0.00290889	1.52e-23	37	5	134526241	5	134554140	F			NA	NA				chr5:134526927-134527419	N_Shore		CDMR	NA	5:134554072-134554208			NA
cg01431482	-0.0247527	0.00399641	-6.19373	5.88e-10	-0.0461656	0.00489455	-9.43204	4.02e-21	-0.0333179	0.0030956	-10.763	5.15e-27	0.00320907	-0.0333179	0.0030956	1.53e-23	37	1	2989085	1	2978945	R			NA	NA	PRDM16;PRDM16	NM_022114;NM_199454	Body;Body	chr1:2990030-2990718	N_Shore			NA				NA
cg01558110	-0.0321533	0.00336417	-9.55757	1.21e-21	-0.0394729	0.0078643	-5.01925	5.19e-07	-0.0332855	0.00309305	-10.7614	5.24e-27	0.693408	-0.0332855	0.00309305	1.55e-23	37	22	50607681	22	48949808	R			NA	NA	PANX2;PANX2;PANX2	NM_001160300;NM_052839;NR_027691	TSS1500;TSS1500;TSS1500	chr22:50607823-50608040	N_Shore		RDMR	NA		22:50607471-50607682	Unclassified_Cell_type_specific	TRUE
cg11726150	-0.0238819	0.00285222	-8.37309	5.61e-17	-0.0192474	0.00280738	-6.856	7.08e-12	-0.0215279	0.00200078	-10.7598	5.33e-27	0.511447	-0.0215279	0.00200078	1.57e-23	37	6	31845172	6	31953151	R			NA	NA	SLC44A4	NM_025257	Body			low-CpG:31953020-31953434		NA				NA
cg02933228	-0.0182803	0.00245181	-7.45583	8.93e-14	-0.0183174	0.00236165	-7.75622	8.75e-15	-0.0182996	0.00170092	-10.7586	5.4e-27	0.99994	-0.0182996	0.00170092	1.58e-23	37	11	64611087	11	64367663	F			NA	NA	CDC42BPG	NM_017525	Body	chr11:64611714-64612634	N_Shore			TRUE		11:64610375-64613007	Promoter_Associated	NA
cg00232105	-0.0307759	0.00359817	-8.55321	1.2e-17	-0.0306945	0.00471097	-6.51554	7.24e-11	-0.0307459	0.0028595	-10.7522	5.79e-27	0.999906	-0.0307459	0.0028595	1.68e-23	37	14	100752338	14	99822091	F			NA	NA				chr14:100751672-100752339	Island			NA		14:100751296-100752955	Promoter_Associated	NA
cg18448426	-0.029714	0.00373545	-7.9546	1.8e-15	-0.0262571	0.00361906	-7.25524	4.01e-13	-0.0279309	0.00259924	-10.7458	6.2e-27	0.801812	-0.0279309	0.00259924	1.79e-23	37	22	36648832	22	34978778	R			NA	NA	APOL1;APOL1;APOL1;APOL1	NM_003661;NM_001136541;NM_145343;NM_001136540	TSS1500;TSS1500;TSS1500;TSS1500					NA		22:36648819-36649508	Unclassified	NA
cg16116203	-0.040809	0.00454914	-8.97072	2.95e-19	-0.0285475	0.00461048	-6.19188	5.95e-10	-0.0347604	0.00323819	-10.7345	7.01e-27	0.166642	-0.0347604	0.00323819	2.01e-23	37	12	6876922	12	6747183	F			NA	NA	PTMS	NM_002824	Body	chr12:6875481-6876923	Island			NA	12:6745551-6747342	12:6875298-6877260	Promoter_Associated	NA
cg20801110	-0.0266364	0.00373279	-7.13578	9.62e-13	-0.0395912	0.00479105	-8.26358	1.41e-16	-0.0315298	0.00294457	-10.7078	9.36e-27	0.102814	-0.0315298	0.00294457	2.66e-23	37	15	75136007	15	72923060	R			NA	NA	ULK3	NM_001099436	TSS1500	chr15:75135186-75135905	S_Shore			NA	15:72922240-72923061	15:75134611-75136084	Promoter_Associated	NA
cg22012981	-0.0126372	0.00306614	-4.12152	3.76e-05	-0.0327428	0.00299332	-10.9386	7.53e-28	-0.0229316	0.00214188	-10.7063	9.51e-27	1.66e-05	-0.0229316	0.00214188	2.69e-23	37	3	58522689	3	58497729	R			NA	TRUE	ACOX2	NM_003500	5'UTR					TRUE				NA
cg26076905	0.0287655	0.00294944	9.75287	1.79e-22	0.0186474	0.0038374	4.85939	1.18e-06	0.025008	0.0023385	10.694	1.09e-26	0.112457	0.025008	0.0023385	3.05e-23	37	5	67522298	5	67558054	F			NA	NA	PIK3R1	NM_181523	TSS200					NA				NA
cg02976843	0.036641	0.00361275	10.1421	3.59e-24	0.0189346	0.00405347	4.6712	2.99e-06	0.0288023	0.00269701	10.6794	1.27e-26	0.00490755	0.0288023	0.00269701	3.53e-23	37	17	2843257	17	2790007	R			NA	NA	RAP1GAP2;RAP1GAP2	NM_015085;NM_001100398	Body;Body					TRUE	17:2789856-2790027			NA
cg26258437	-0.0159132	0.00277391	-5.73675	9.65e-09	-0.0264872	0.00281893	-9.39618	5.66e-21	-0.0211151	0.00197717	-10.6794	1.27e-26	0.0280366	-0.0211151	0.00197717	3.53e-23	37	4	57653406	4	57348163	R			NA	NA								TRUE				TRUE
cg06856687	-0.0355062	0.00472109	-7.52077	5.45e-14	-0.0440245	0.00574413	-7.66427	1.8e-14	-0.0389405	0.00364727	-10.6766	1.31e-26	0.518786	-0.0389405	0.00364727	3.6e-23	37	20	44934509	20	44367916	F			NA	NA				chr20:44935932-44937310	N_Shore		RDMR	NA				NA
cg16664617	-0.0262327	0.00325343	-8.06308	7.44e-16	-0.0244092	0.0034829	-7.00829	2.41e-12	-0.025383	0.00237751	-10.6763	1.31e-26	0.929421	-0.025383	0.00237751	3.6e-23	37	19	17607007	19	17468007	R			NA	NA	SLC27A1	NM_198580	Body	chr19:17607983-17608406	N_Shore			NA		19:17606918-17607577	Unclassified	NA
cg14545975	-0.0262218	0.00341099	-7.68745	1.5e-14	-0.0269311	0.00364395	-7.39063	1.46e-13	-0.0265531	0.00249022	-10.6629	1.52e-26	0.989953	-0.0265531	0.00249022	4.13e-23	37	9	137297213	9	136437034	F	rs12339491		NA	NA	RXRA	NM_002957	Body	chr9:137299190-137299437	N_Shore			TRUE		9:137297113-137297457	Unclassified	TRUE
cg03089870	-0.0308415	0.0039699	-7.76883	7.92e-15	-0.0332066	0.00455138	-7.29594	2.97e-13	-0.0318634	0.00299174	-10.6504	1.74e-26	0.92619	-0.0318634	0.00299174	4.7e-23	37	6	17988960	6	18096939	F			NA	NA	KIF13A;KIF13A;KIF13A;KIF13A	NM_001105567;NM_001105566;NM_001105568;NM_022113	TSS1500;TSS1500;TSS1500;TSS1500	chr6:17987415-17988405	S_Shore			NA	6:18096840-18096960			NA
cg13732465	-0.0202065	0.0029699	-6.80376	1.02e-11	-0.0291587	0.00346523	-8.41466	3.94e-17	-0.0239976	0.00225501	-10.6419	1.9e-26	0.146037	-0.0239976	0.00225501	5.12e-23	37	9	139549756	9	138669577	F			NA	NA				chr9:139551254-139551559	N_Shore			NA				NA
cg12686055	-0.0276916	0.00321223	-8.6207	6.65e-18	-0.0263418	0.0042264	-6.23268	4.59e-10	-0.0271974	0.00255741	-10.6348	2.05e-26	0.968188	-0.0271974	0.00255741	5.49e-23	37	12	45628262	12	43914529	F			NA	NA	ANO6;ANO6;ANO6	NM_001142679;NM_001142680;NM_001025356	Body;Body;Body					TRUE				NA
cg26580095	-0.0239115	0.00312593	-7.64942	2.02e-14	-0.0266733	0.00359997	-7.4093	1.27e-13	-0.0250987	0.0023603	-10.6337	2.08e-26	0.845549	-0.0250987	0.0023603	5.52e-23	37	1	92545650	1	92318238	F	rs79930065		NA	TRUE	BTBD8	NM_183242	TSS1500	chr1:92545819-92546480	N_Shore			NA		1:92545643-92546946	Promoter_Associated_Cell_type_specific	NA
cg14438325	-0.0252546	0.00314722	-8.02442	1.02e-15	-0.0270218	0.00386975	-6.98282	2.89e-12	-0.0259581	0.00244166	-10.6314	2.13e-26	0.939172	-0.0259581	0.00244166	5.63e-23	37	9	124023910	9	123063731	R			NA	NA								TRUE				NA
cg10375267	-0.0226681	0.00374034	-6.06045	1.36e-09	-0.0356919	0.00394112	-9.05626	1.35e-19	-0.0288398	0.00271302	-10.6301	2.16e-26	0.0565479	-0.0288398	0.00271302	5.67e-23	37	16	87523700	16	86081201	R			NA	NA	ZCCHC14	NM_015144	Body				RDMR	NA		16:87523618-87524798	Unclassified_Cell_type_specific	NA
cg00241281	-0.033338	0.00399177	-8.35169	6.73e-17	-0.0276678	0.00417063	-6.63397	3.27e-11	-0.0306271	0.00288377	-10.6205	2.39e-26	0.617336	-0.0306271	0.00288377	6.21e-23	37	14	105779794	14	104850839	R			NA	NA	PACS2;PACS2	NM_015197;NM_001100913	TSS1500;TSS1500	chr14:105780339-105782027	N_Shore			NA	14:104850839-104851060			NA
cg02946885	-0.038641	0.00460316	-8.39446	4.68e-17	-0.0307755	0.00465116	-6.61673	3.67e-11	-0.034749	0.00327176	-10.6209	2.38e-26	0.485604	-0.034749	0.00327176	6.21e-23	37	14	90378680	14	89448433	R			NA	NA	C14orf143	NM_145231	Body					TRUE				NA
cg19442470	-0.017927	0.00235972	-7.59706	3.03e-14	-0.0206584	0.00277203	-7.45244	9.16e-14	-0.0190746	0.00179685	-10.6156	2.52e-26	0.754664	-0.0190746	0.00179685	6.51e-23	37	8	27470225	8	27526142	R			NA	NA	CLU;CLU;CLU	NM_001171138;NM_001831;NM_203339	TSS1500;Body;TSS1500	chr8:27471954-27472523	N_Shore			NA				NA
cg15121420	-0.0282577	0.0034358	-8.22451	1.96e-16	-0.0226613	0.00334193	-6.78091	1.19e-11	-0.025382	0.0023956	-10.5953	3.13e-26	0.505775	-0.025382	0.0023956	8.04e-23	37	2	238490819	2	238155558	R		rs73999142	NA	NA	RAB17	NM_022449	Body					TRUE		2:238490196-238490845	Unclassified	TRUE
cg26963277	-0.0231746	0.00303427	-7.63759	2.21e-14	-0.0235768	0.00321151	-7.34135	2.11e-13	-0.0233643	0.00220555	-10.5934	3.2e-26	0.995864	-0.0233643	0.00220555	8.16e-23	37	11	2722407	11	2678983	R			NA	NA	KCNQ1OT1;KCNQ1;KCNQ1	NR_002728;NM_000218;NM_181798	TSS1500;Body;Body	chr11:2720410-2722087	S_Shore			NA				NA
cg04500377	-0.0178458	0.00302872	-5.8922	3.81e-09	-0.0303249	0.00328541	-9.23017	2.7e-20	-0.0235789	0.00222685	-10.5884	3.37e-26	0.0202505	-0.0235789	0.00222685	8.55e-23	37	8	38090208	8	38209365	F			NA	NA	DDHD2;DDHD2;DDHD2	NM_001164232;NM_015214;NM_001164234	5'UTR;5'UTR;5'UTR	chr8:38088735-38089956	S_Shore		RDMR	NA				NA
cg00246969	-0.0263126	0.00367793	-7.15418	8.42e-13	-0.0229223	0.00292488	-7.83702	4.61e-15	-0.0242358	0.00228924	-10.5868	3.43e-26	0.770857	-0.0242358	0.00228924	8.65e-23	37	13	99159656	13	97957657	F			NA	NA	STK24;STK24	NM_003576;NM_001032296	Body;Body					TRUE				NA
cg04848343	0.0391314	0.00452132	8.65484	4.94e-18	0.0315791	0.00511291	6.17634	6.56e-10	0.0358172	0.00338699	10.5749	3.89e-26	0.542162	0.0358172	0.00338699	9.77e-23	37	19	4544095	19	4495095	R			NA	NA	SEMA6B	NM_032108	Body	chr19:4543407-4544578	Island			NA	19:4494389-4495533			NA
cg23230929	-0.0257025	0.00317711	-8.0899	5.97e-16	-0.0253787	0.00372781	-6.80795	9.9e-12	-0.0255663	0.00241805	-10.5731	3.97e-26	0.997818	-0.0255663	0.00241805	9.9e-23	37	2	87883547	2	87664662	F			NA	NA								NA	2:87664612-87664679			NA
cg02438545	-0.0193751	0.00309765	-6.25475	3.98e-10	-0.0330534	0.00367932	-8.98356	2.62e-19	-0.0250488	0.00236966	-10.5706	4.08e-26	0.0175278	-0.0250488	0.00236966	1.01e-22	37	9	99380444	9	98420265	R			NA	NA	CDC14B;CDC14B	NM_003671;NM_033331	Body;Body	chr9:99380814-99382236	N_Shore			NA				NA
cg02453726	-0.0142247	0.00251307	-5.66027	1.51e-08	-0.0243255	0.00260207	-9.34852	8.89e-21	-0.0190994	0.00180766	-10.5658	4.29e-26	0.0202773	-0.0190994	0.00180766	1.05e-22	37	5	141339766	5	141319950	F		rs75001959	NA	NA	PCDH12	NM_016580	TSS1500					TRUE		5:141339595-141339883	Unclassified	NA
cg03259212	-0.0127425	0.00177997	-7.15886	8.14e-13	-0.0145986	0.00187063	-7.80411	5.99e-15	-0.0136245	0.00128949	-10.5658	4.29e-26	0.772337	-0.0136245	0.00128949	1.05e-22	37	11	94609627	11	94249275	F			NA	NA	AMOTL1	NM_130847	3'UTR					TRUE		11:94609489-94610238	Unclassified_Cell_type_specific	NA
cg00827893	-0.0246435	0.00355588	-6.93034	4.2e-12	-0.0255986	0.00321269	-7.96794	1.61e-15	-0.0251693	0.00238384	-10.5583	4.65e-26	0.980337	-0.0251693	0.00238384	1.13e-22	37	13	33162946	13	32060946	F			NA	NA	PDS5B	NM_015032	5'UTR	chr13:33161192-33161835	S_Shore		RDMR	NA				NA
cg06501835	-0.0235279	0.0027161	-8.66236	4.62e-18	-0.015824	0.0024854	-6.3668	1.93e-10	-0.0193349	0.00183359	-10.5449	5.37e-26	0.111994	-0.0193349	0.00183359	1.3e-22	37	1	36589944	1	36362531	R			NA	NA				chr1:36590761-36591121	N_Shore			NA		1:36589884-36591181	Unclassified_Cell_type_specific	NA
cg09776772	-0.0189458	0.00287361	-6.59304	4.31e-11	-0.0153361	0.00185194	-8.28112	1.22e-16	-0.0163954	0.00155667	-10.5323	6.13e-26	0.572672	-0.0163954	0.00155667	1.48e-22	37	7	2150534	7	2117060	F			NA	NA	MAD1L1;MAD1L1;MAD1L1	NM_003550;NM_001013837;NM_001013836	Body;Body;Body					NA	7:2116939-2117617			NA
cg01942816	-0.0273738	0.00346425	-7.9018	2.75e-15	-0.0201057	0.00281337	-7.14649	8.9e-13	-0.0229942	0.0021839	-10.5289	6.36e-26	0.265487	-0.0229942	0.0021839	1.52e-22	37	7	5535463	7	5501989	F			NA	NA	MIR589;FBXL18	NR_030318;NM_024963	Body;Body	chr7:5534384-5534766	S_Shore			NA	7:5501812-5502241			NA
cg10381440	-0.0200172	0.00391655	-5.11092	3.21e-07	-0.0425018	0.00425422	-9.99052	1.68e-23	-0.0303319	0.00288141	-10.5268	6.5e-26	0.000521018	-0.0303319	0.00288141	1.55e-22	37	17	46622715	17	43977714	F			NA	NA	HOXB2	NM_002145	TSS1500	chr17:46620367-46621373	S_Shore		RDMR	NA				TRUE
cg22499797	-0.0292256	0.00352505	-8.29084	1.12e-16	-0.0276604	0.0042627	-6.48894	8.64e-11	-0.0285899	0.00271652	-10.5245	6.66e-26	0.960756	-0.0285899	0.00271652	1.58e-22	37	17	30585906	17	27610019	F			NA	NA								TRUE				NA
cg15547825	-0.0347836	0.0052375	-6.64126	3.11e-11	-0.0424613	0.00515972	-8.2294	1.88e-16	-0.0386799	0.00367566	-10.5233	6.75e-26	0.579688	-0.0386799	0.00367566	1.59e-22	37	16	85519178	16	84076679	F	rs80257148		NA	NA				chr16:85519109-85519357	Island			NA	16:84076562-84076810			NA
cg23233742	-0.0254221	0.00391296	-6.49689	8.2e-11	-0.0327403	0.00390965	-8.37423	5.56e-17	-0.0290843	0.00276571	-10.516	7.29e-26	0.41678	-0.0290843	0.00276571	1.71e-22	37	5	139077894	5	139058078	F	rs72000517		NA	NA				chr5:139076542-139077179	S_Shore		RDMR	TRUE		5:139076721-139077981	Unclassified	TRUE
cg04942251	-0.0382456	0.00548098	-6.97788	3e-12	-0.0465355	0.00586536	-7.93395	2.12e-15	-0.04211	0.00400464	-10.5153	7.34e-26	0.586729	-0.04211	0.00400464	1.72e-22	37	11	63687247	11	63443823	F	rs78100947		NA	NA				chr11:63685489-63685968	S_Shore			NA	11:63443730-63443865			NA
cg24400630	-0.0144915	0.00344995	-4.2005	2.66e-05	-0.0423982	0.00383577	-11.0534	2.11e-28	-0.0269712	0.00256507	-10.5148	7.39e-26	4.43e-07	-0.0269712	0.00256507	1.72e-22	37	1	89728035	1	89500623	R			NA	NA	GBP5;GBP5	NM_001134486;NM_052942	Body;Body					TRUE				NA
cg13443911	-0.0232445	0.0031682	-7.33681	2.19e-13	-0.0273491	0.003613	-7.56962	3.74e-14	-0.0250287	0.00238208	-10.5071	8.02e-26	0.69433	-0.0250287	0.00238208	1.85e-22	37	9	101866107	9	100905928	F			NA	NA	TGFBR1;TGFBR1	NM_001130916;NM_004612	TSS1500;TSS1500	chr9:101866994-101868297	N_Shore			TRUE				NA
cg07810884	-0.0196212	0.00310642	-6.31636	2.68e-10	-0.0242233	0.00286333	-8.45986	2.68e-17	-0.0221094	0.00210538	-10.5014	8.51e-26	0.552496	-0.0221094	0.00210538	1.96e-22	37	19	16178099	19	16039099	F			NA	NA	TPM4	NM_001145160	TSS1500	chr19:16178396-16178609	N_Shore			NA		19:16177987-16178319	Unclassified_Cell_type_specific	TRUE
cg13847322	-0.0313501	0.00390254	-8.03325	9.49e-16	-0.0309137	0.00457284	-6.76028	1.38e-11	-0.0311662	0.00296849	-10.499	8.73e-26	0.997369	-0.0311662	0.00296849	2e-22	37	9	137272766	9	136412587	F			NA	NA	RXRA	NM_002957	Body					TRUE				NA
cg23146197	-0.0109685	0.00291711	-3.76006	0.000169874	-0.0324132	0.00292296	-11.0892	1.42e-28	-0.0216694	0.00206477	-10.4948	9.13e-26	1.39e-06	-0.0216694	0.00206477	2.08e-22	37	12	66271002	12	64557269	F			NA	NA	HMGA2;HMGA2	NM_003484;NM_003483	Body;Body					TRUE				NA
cg15763258	-0.025114	0.00395772	-6.34558	2.22e-10	-0.0288769	0.00344704	-8.37731	5.42e-17	-0.0272538	0.00259935	-10.4848	1.01e-25	0.773356	-0.0272538	0.00259935	2.3e-22	37	11	128561675	11	128066885	F			NA	NA	FLI1	NM_001167681	TSS1500	chr11:128562671-128565011	N_Shore		RDMR	NA		11:128561561-128562410	Unclassified	NA
cg04833379	-0.0245862	0.00303399	-8.10357	5.34e-16	-0.01693	0.00244145	-6.9344	4.08e-12	-0.0199391	0.00190208	-10.4828	1.04e-25	0.144779	-0.0199391	0.00190208	2.34e-22	37	16	79452063	16	78009564	R			NA	NA								TRUE	16:78009539-78009585			NA
cg18018313	-0.0277782	0.00389854	-7.12528	1.04e-12	-0.0319393	0.00413682	-7.72074	1.16e-14	-0.0297355	0.00283718	-10.4806	1.06e-25	0.764963	-0.0297355	0.00283718	2.38e-22	37	2	227657192	2	227365436	F			NA	NA	IRS1	NM_005544	3'UTR	chr2:227655903-227656647	S_Shore			NA				NA
cg03851401	-0.0190249	0.00260922	-7.29142	3.07e-13	-0.0214526	0.00284385	-7.54351	4.57e-14	-0.0201345	0.0019226	-10.4725	1.16e-25	0.820501	-0.0201345	0.0019226	2.58e-22	37	22	28200653	22	26530653	F			NA	NA				chr22:28192793-28198592	S_Shelf		RDMR	NA	22:26530530-26530844	22:28200001-28201250	Unclassified	NA
cg20822990	-0.0173394	0.00268653	-6.4542	1.09e-10	-0.0225507	0.00269767	-8.35932	6.31e-17	-0.0199343	0.00190359	-10.4719	1.16e-25	0.391882	-0.0199343	0.00190359	2.58e-22	37	1	17338766	1	17211353	R			NA	NA	ATP13A2;ATP13A2;ATP13A2	NM_022089;NM_001141974;NM_001141973	TSS1500;TSS1500;TSS1500	chr1:17337829-17338590	S_Shore			TRUE		1:17336920-17338827	Promoter_Associated	NA
cg10512089	-0.0212855	0.00350258	-6.0771	1.22e-09	-0.0361995	0.00403544	-8.97041	2.95e-19	-0.0276935	0.00264517	-10.4694	1.19e-25	0.0203426	-0.0276935	0.00264517	2.64e-22	37	11	57408751	11	57165327	R			NA	NA	MIR130A	NR_029673	Body					NA				TRUE
cg04463638	-0.0319458	0.00362886	-8.80326	1.33e-18	-0.0221473	0.00371513	-5.96138	2.5e-09	-0.0271617	0.00259596	-10.4631	1.28e-25	0.168655	-0.0271617	0.00259596	2.8e-22	37	22	19512712	22	17892712	F			NA	TRUE	CLDN5;CLDN5;CLDN5;CLDN5	NM_001130861;NM_003277;NM_001130861;NM_003277	1stExon;1stExon;5'UTR;5'UTR	chr22:19510871-19512254	S_Shore			NA				NA
cg02850815	0.0326648	0.00339374	9.62502	6.27e-22	0.0178669	0.0035092	5.09145	3.55e-07	0.0255133	0.00243953	10.4583	1.34e-25	0.0101102	0.0255133	0.00243953	2.94e-22	37	8	144896183	8	144968171	F			NA	NA	SCRIB;SCRIB;MIR937	NM_015356;NM_182706;NR_030633	Body;Body;TSS1500	chr8:144897283-144898354	N_Shore			NA				NA
cg03735592	-0.0292011	0.00385223	-7.58031	3.45e-14	-0.0296532	0.00412316	-7.19187	6.39e-13	-0.0294119	0.00281485	-10.4488	1.48e-25	0.996795	-0.0294119	0.00281485	3.23e-22	37	6	138821354	6	138863047	R			NA	NA	NHSL1;NHSL1	NM_001144060;NM_020464	TSS1500;Body					TRUE				NA
cg00116430	-0.0389748	0.00481551	-8.0936	5.79e-16	-0.0369979	0.00559785	-6.6093	3.86e-11	-0.038134	0.00365061	-10.4459	1.53e-25	0.964793	-0.038134	0.00365061	3.31e-22	37	1	94188268	1	93960856	F			NA	NA								TRUE				NA
cg23781334	-0.0169699	0.00268729	-6.31488	2.7e-10	-0.0210032	0.00250307	-8.39096	4.82e-17	-0.0191295	0.0018316	-10.4441	1.56e-25	0.547122	-0.0191295	0.0018316	3.36e-22	37	4	1772062	4	1741860	R			NA	NA				chr4:1772006-1772265	Island			NA	4:1741807-1742048			NA
cg08161931	-0.0255299	0.0037037	-6.89306	5.46e-12	-0.0336384	0.00421782	-7.97531	1.52e-15	-0.0290601	0.00278303	-10.4419	1.6e-25	0.352263	-0.0290601	0.00278303	3.42e-22	37	8	145028402	8	145100390	F			NA	NA	PLEC1;PLEC1;PLEC1	NM_201379;NM_000445;NM_201378	TSS1500;Body;Body	chr8:145027911-145028352	S_Shore			NA				NA
cg05517976	-0.0138754	0.00229206	-6.0537	1.42e-09	-0.0138167	0.00162449	-8.50525	1.81e-17	-0.0138363	0.00132536	-10.4396	1.63e-25	0.999781	-0.0138363	0.00132536	3.49e-22	37	7	27220049	7	27186574	F			NA	NA	HOXA10	NM_153715	TSS200	chr7:27219309-27219750	S_Shore			NA		7:27218624-27220804	Unclassified	NA
cg00214171	-0.0188985	0.00284143	-6.65106	2.91e-11	-0.0241189	0.00296098	-8.14557	3.78e-16	-0.0214012	0.00205016	-10.4388	1.65e-25	0.445261	-0.0214012	0.00205016	3.5e-22	37	17	73642991	17	71154586	R			NA	NA	RECQL5;LOC100130933	NM_004259;NM_001162997	Body;5'UTR					NA				NA
cg05632420	-0.0325508	0.00466576	-6.97651	3.03e-12	-0.0447044	0.0056311	-7.93884	2.04e-15	-0.0374981	0.00359274	-10.4372	1.68e-25	0.251322	-0.0374981	0.00359274	3.54e-22	37	7	130793732	7	130444272	R			NA	NA	MKLN1;FLJ43663	NM_001145354;NR_015431	TSS1500;TSS200	chr7:130794689-130795032	N_Shore			NA				NA
cg16679302	-0.0120465	0.00175225	-6.87488	6.2e-12	-0.0151208	0.00190788	-7.92544	2.27e-15	-0.0134532	0.00129055	-10.4244	1.92e-25	0.494497	-0.0134532	0.00129055	4.04e-22	37	16	85622276	16	84179777	F			NA	NA								TRUE	16:84179617-84179823			NA
cg17136255	-0.0288507	0.00331852	-8.69386	3.5e-18	-0.0258103	0.00448041	-5.76069	8.38e-09	-0.0277736	0.0026667	-10.415	2.12e-25	0.861839	-0.0277736	0.0026667	4.44e-22	37	7	2516929	7	2483455	R			NA	NA								TRUE		7:2516630-2518294	Unclassified	NA
cg08160085	-0.0471711	0.0054235	-8.69755	3.39e-18	-0.0392999	0.0067966	-5.78228	7.37e-09	-0.0441089	0.00423923	-10.4049	2.35e-25	0.663837	-0.0441089	0.00423923	4.91e-22	37	12	2045730	12	1915991	R			NA	NA								TRUE				TRUE
cg19695507	0.0355208	0.00351926	10.0933	5.92e-24	0.0163937	0.00362342	4.52437	6.06e-06	0.0262361	0.00252451	10.3926	2.68e-25	0.000769727	0.0262361	0.00252451	5.56e-22	37	10	13526193	10	13566199	F	rs80213451		NA	NA	BEND7;BEND7	NM_152751;NM_001100912	Body;Body				DMR	NA				NA
cg11980897	-0.0203915	0.00291725	-6.98997	2.75e-12	-0.0291948	0.00368996	-7.91194	2.53e-15	-0.0237775	0.00228846	-10.3902	2.75e-25	0.173556	-0.0237775	0.00228846	5.67e-22	37	1	32237457	1	32010044	F			NA	NA				chr1:32237827-32238661	N_Shore			TRUE		1:32236958-32238593	Promoter_Associated_Cell_type_specific	NA
cg19254163	-0.0235731	0.00356332	-6.61549	3.7e-11	-0.0341199	0.00414346	-8.23464	1.8e-16	-0.0280571	0.00270167	-10.3851	2.9e-25	0.155319	-0.0280571	0.00270167	5.96e-22	37	11	60623782	11	60380358	R			NA	NA	GPR44	NM_004778	TSS1500	chr11:60619924-60621111	S_Shelf			TRUE				NA
cg21185271	-0.0183416	0.0025133	-7.29783	2.92e-13	-0.0180038	0.00243709	-7.3874	1.5e-13	-0.0181675	0.0017496	-10.3838	2.94e-25	0.995354	-0.0181675	0.0017496	6.01e-22	37	12	52569410	12	50855677	R			NA	NA	KRT80;KRT80	NM_001081492;NM_182507	Body;Body					TRUE		12:52568641-52570229	Unclassified_Cell_type_specific	NA
cg21545013	-0.0220055	0.0041369	-5.31932	1.04e-07	-0.0311416	0.00343105	-9.07639	1.12e-19	-0.0274183	0.00264094	-10.382	2.99e-25	0.235798	-0.0274183	0.00264094	6.09e-22	37	1	8407891	1	8330478	R			NA	NA				chr1:8403697-8404102	S_Shelf			NA				NA
cg05957504	-0.0218163	0.00366241	-5.95682	2.57e-09	-0.0292683	0.00339516	-8.62059	6.66e-18	-0.0258241	0.00248987	-10.3717	3.34e-25	0.328474	-0.0258241	0.00248987	6.76e-22	37	5	124014639	5	124042538	F			NA	NA	ZNF608	NM_020747	Body					TRUE				NA
cg02275418	-0.0228898	0.00278272	-8.22571	1.94e-16	-0.0171641	0.00264956	-6.4781	9.29e-11	-0.0198867	0.00191887	-10.3638	3.62e-25	0.329461	-0.0198867	0.00191887	7.31e-22	37	3	15372726	3	15347730	R			NA	NA	SH3BP5;SH3BP5	NM_004844;NM_001018009	Body;5'UTR	chr3:15373314-15374209	N_Shore			NA				NA
cg00328729	-0.0261208	0.0029491	-8.8572	8.2e-19	-0.0189408	0.00338846	-5.58979	2.27e-08	-0.0230262	0.00222456	-10.3509	4.15e-25	0.27877	-0.0230262	0.00222456	8.29e-22	37	11	45231175	11	45187751	R			NA	NA	PRDM11	NM_020229	Body	chr11:45234222-45234428	N_Shelf			TRUE	11:45187602-45187903			TRUE
cg16572910	-0.0203705	0.00277019	-7.35345	1.93e-13	-0.0204275	0.00280395	-7.28524	3.21e-13	-0.0203986	0.00197065	-10.3512	4.13e-25	0.999895	-0.0203986	0.00197065	8.29e-22	37	1	43880657	1	43653244	F			NA	NA								NA		1:43880265-43881214	Gene_Associated	TRUE
cg12363903	-0.0273826	0.00434439	-6.30299	2.92e-10	-0.0500989	0.00569252	-8.80083	1.36e-18	-0.0357436	0.00345355	-10.3498	4.19e-25	0.00652821	-0.0357436	0.00345355	8.34e-22	37	5	134526269	5	134554168	F			NA	NA				chr5:134526927-134527419	N_Shore		CDMR	NA	5:134554072-134554208			NA
cg08234504	-0.017017	0.0027092	-6.28121	3.36e-10	-0.0191633	0.00232484	-8.24285	1.68e-16	-0.0182531	0.00176429	-10.3459	4.37e-25	0.834663	-0.0182531	0.00176429	8.66e-22	37	5	139013317	5	138993501	F			NA	NA				chr5:139017133-139017668	N_Shelf			TRUE		5:139013288-139013559	Unclassified	NA
cg00202479	-0.0226488	0.00302371	-7.49041	6.87e-14	-0.0220353	0.00308737	-7.13723	9.52e-13	-0.0223484	0.00216024	-10.3453	4.39e-25	0.989971	-0.0223484	0.00216024	8.67e-22	37	6	31760383	6	31868362	R			NA	NA	VARS	NM_006295	Body	chr6:31763240-31763905	N_Shelf			NA		6:31758726-31760405	Gene_Associated	NA
cg12473797	-0.0375748	0.00465336	-8.07478	6.76e-16	-0.0313287	0.00481208	-6.51043	7.49e-11	-0.0345565	0.00334513	-10.3304	5.13e-25	0.647051	-0.0345565	0.00334513	1.01e-21	37	1	3036358	1	3026218	F			NA	NA	PRDM16;PRDM16	NM_022114;NM_199454	Body;Body	chr1:3038067-3038343	N_Shore			NA		1:3036332-3036547	Unclassified_Cell_type_specific	NA
cg06785429	-0.0102524	0.00304066	-3.37177	0.000746881	-0.0267232	0.00251679	-10.618	2.46e-26	-0.0200268	0.0019388	-10.3294	5.19e-25	0.000165526	-0.0200268	0.0019388	1.01e-21	37	3	182699414	3	184182108	R			NA	TRUE	DCUN1D1	NM_020640	TSS1500	chr3:182697749-182698731	S_Shore			NA				NA
cg06708720	-0.0176513	0.00274655	-6.42672	1.3e-10	-0.0238725	0.00290029	-8.23107	1.86e-16	-0.0205927	0.00199424	-10.3261	5.37e-25	0.297349	-0.0205927	0.00199424	1.05e-21	37	12	1099075	12	969336	F			NA	NA	ERC1;ERC1;ERC1;ERC1;ERC1	NM_178040;NR_027949;NR_027946;NR_027948;NM_178039	TSS1500;TSS1500;TSS1500;TSS1500;TSS1500	chr12:1099557-1100785	N_Shore		RDMR	NA				TRUE
cg23009067	-0.0198471	0.00333258	-5.95548	2.59e-09	-0.0294275	0.00339333	-8.67215	4.24e-18	-0.0245508	0.00237768	-10.3255	5.4e-25	0.131502	-0.0245508	0.00237768	1.05e-21	37	7	2775923	7	2742449	F			NA	NA	GNA12	NM_007353	Body	chr7:2774444-2774655	S_Shore			TRUE	7:2742399-2742473			NA
cg17459387	-0.0251002	0.00369365	-6.79551	1.08e-11	-0.0328739	0.00417022	-7.88302	3.2e-15	-0.0285177	0.00276501	-10.3138	6.11e-25	0.377713	-0.0285177	0.00276501	1.18e-21	37	17	79134666	17	76749261	F			NA	NA	AATK	NM_001080395	Body	chr17:79133094-79133348	S_Shore			NA	17:76748645-76749389	17:79134028-79134941	Unclassified_Cell_type_specific	NA
cg09888330	-0.0192694	0.00297501	-6.47709	9.35e-11	-0.0267058	0.00326421	-8.18139	2.81e-16	-0.0226436	0.0021988	-10.2982	7.18e-25	0.242313	-0.0226436	0.0021988	1.38e-21	37	1	156786010	1	155052634	F			NA	NA	SH2D2A;NTRK1;SH2D2A;SH2D2A;SH2D2A;SH2D2A	NM_001161442;NM_001007792;NM_001161443;NM_003975;NM_001161441;NM_001161444	Body;Body;TSS200;Body;Body;Body	chr1:156783523-156784037	S_Shore			NA		1:156785631-156787029	Promoter_Associated	NA
cg09667606	0.0273528	0.00311326	8.78591	1.55e-18	0.0170465	0.00290419	5.86962	4.37e-09	0.021842	0.00212364	10.2852	8.22e-25	0.0534003	0.021842	0.00212364	1.57e-21	37	6	158507930	6	158427918	R			NA	NA	SYNJ2	NM_003898	Body	chr6:158507719-158508126	Island			TRUE	6:158427813-158428177			NA
cg05267118	-0.0206715	0.00287939	-7.17915	7.01e-13	-0.0230633	0.0031283	-7.37247	1.67e-13	-0.0217685	0.00211857	-10.2751	9.13e-25	0.853657	-0.0217685	0.00211857	1.74e-21	37	11	2907884	11	2864460	R			NA	NA	CDKN1C;CDKN1C;CDKN1C	NM_000076;NM_001122631;NM_001122630	TSS1500;TSS1500;TSS1500	chr11:2905023-2907024	S_Shore			NA				NA
cg17775079	-0.0212841	0.00361413	-5.88914	3.88e-09	-0.028562	0.00334252	-8.54503	1.28e-17	-0.0252068	0.00245393	-10.272	9.42e-25	0.335273	-0.0252068	0.00245393	1.79e-21	37	10	65224441	10	64894447	R			NA	NA	JMJD1C;LOC84989	NM_032776;NR_027182	Body;TSS1500	chr10:65224870-65225887	N_Shore			NA				NA
cg08015382	-0.0254409	0.00321707	-7.90809	2.61e-15	-0.0258592	0.00394489	-6.55511	5.56e-11	-0.025608	0.00249314	-10.2713	9.49e-25	0.996629	-0.025608	0.00249314	1.79e-21	37	6	12365899	6	12473885	F			NA	NA								TRUE				NA
cg01233392	-0.0282833	0.00511819	-5.52604	3.28e-08	-0.0400237	0.00453907	-8.81761	1.17e-18	-0.034855	0.00339598	-10.2636	1.03e-24	0.229316	-0.034855	0.00339598	1.93e-21	37	1	85665444	1	85438032	F	rs71691813		NA	NA	SYDE2	NM_032184	Body	chr1:85665818-85667650	N_Shore			NA				NA
cg15730857	-0.0245845	0.00331583	-7.41426	1.22e-13	-0.0306413	0.0042706	-7.17495	7.23e-13	-0.0268625	0.00261906	-10.2565	1.11e-24	0.53394	-0.0268625	0.00261906	2.07e-21	37	7	116592968	7	116380204	R			NA	NA	ST7OT4;ST7OT1;ST7;ST7	NR_002329;NR_002330;NM_021908;NM_018412	TSS1500;Body;TSS1500;TSS1500	chr7:116593880-116594325	N_Shore		CDMR	NA		7:116592906-116594586	Promoter_Associated	NA
cg08075452	-0.0247233	0.00487598	-5.07041	3.97e-07	-0.0390668	0.00425782	-9.1753	4.5e-20	-0.0328613	0.00320716	-10.2462	1.23e-24	0.0858768	-0.0328613	0.00320716	2.29e-21	37	3	184056843	3	185539537	R			NA	NA	FAM131A;FAM131A	NM_001171093;NM_144635	5'UTR;Body	chr3:184056419-184056671	S_Shore			NA				NA
cg03845837	-0.0323657	0.00447498	-7.23259	4.74e-13	-0.0334859	0.00461386	-7.25768	3.94e-13	-0.0329087	0.00321227	-10.2447	1.25e-24	0.984926	-0.0329087	0.00321227	2.32e-21	37	16	67203406	16	65760907	F			NA	NA	HSF4;HSF4	NM_001040667;NM_001538	Body;Body	chr16:67204208-67204637	N_Shore		RDMR	NA		16:67203266-67204985	Unclassified	NA
cg06931612	-0.0174351	0.00246849	-7.06305	1.63e-12	-0.0202874	0.00272367	-7.44856	9.44e-14	-0.0187214	0.00182906	-10.2355	1.37e-24	0.740035	-0.0187214	0.00182906	2.54e-21	37	1	856914	1	846777	F			NA	NA				chr1:854765-854973	S_Shore			NA	1:846386-846879	1:856041-856983	Unclassified	NA
cg11998307	-0.0135431	0.00306563	-4.41771	9.98e-06	-0.0304774	0.00303882	-10.0294	1.13e-23	-0.0220846	0.00215819	-10.2329	1.41e-24	0.000454864	-0.0220846	0.00215819	2.6e-21	37	17	1549434	17	1496184	F			NA	TRUE	SCARF1;SCARF1;SCARF1;SCARF1;SCARF1	NM_145352;NM_003693;NM_145350;NR_028075;NR_028076	TSS1500;TSS1500;TSS1500;TSS1500;TSS1500	chr17:1551730-1553249	N_Shelf			NA				NA
cg07253125	-0.0358837	0.00477929	-7.50817	6e-14	-0.0374462	0.00540528	-6.92771	4.28e-12	-0.0365693	0.00358043	-10.2137	1.72e-24	0.976822	-0.0365693	0.00358043	3.16e-21	37	17	1163846	17	1110596	R		rs78258959	NA	NA				chr17:1163341-1163773	S_Shore			NA		17:1163258-1163932	Unclassified_Cell_type_specific	NA
cg09965085	-0.026796	0.00396843	-6.7523	1.46e-11	-0.0258726	0.00338291	-7.64803	2.04e-14	-0.0262612	0.00257445	-10.2007	1.97e-24	0.984444	-0.0262612	0.00257445	3.59e-21	37	16	85519176	16	84076677	F	rs80257148		NA	NA				chr16:85519109-85519357	Island			NA	16:84076562-84076810			NA
cg02870946	-0.0356699	0.00484814	-7.35744	1.87e-13	-0.0391226	0.00552695	-7.07852	1.46e-12	-0.0371713	0.00364465	-10.1989	2.01e-24	0.895586	-0.0371713	0.00364465	3.61e-21	37	18	77289084	18	75390072	F			NA	NA	NFATC1;NFATC1;NFATC1;NFATC1	NM_172388;NM_172387;NM_172389;NM_006162	3'UTR;3'UTR;3'UTR;3'UTR	chr18:77289018-77289464	Island			NA	18:75389970-75390203	18:77288475-77289295	Gene_Associated	NA
cg13370427	-0.0234506	0.00375843	-6.23947	4.39e-10	-0.0250386	0.00310079	-8.07492	6.75e-16	-0.0243955	0.00239184	-10.1995	1.99e-24	0.948275	-0.0243955	0.00239184	3.61e-21	37	22	40743980	22	39073926	F		rs2735672	NA	NA	ADSL;ADSL	NM_001123378;NM_000026	Body;Body	chr22:40742403-40742944	S_Shore		RDMR	NA		22:40743583-40744441	Promoter_Associated	NA
cg17041511	-0.0158851	0.00307821	-5.16051	2.46e-07	-0.0335457	0.00350253	-9.57755	9.94e-22	-0.0235814	0.00231217	-10.1988	2.01e-24	0.000767566	-0.0235814	0.00231217	3.61e-21	37	17	61509620	17	58863352	R		rs72407568	NA	NA				chr17:61511653-61511886	N_Shelf			NA		17:61509472-61510321	Unclassified	NA
cg21279874	-0.0245986	0.004338	-5.67048	1.42e-08	-0.0351882	0.00406228	-8.66218	4.63e-18	-0.0302406	0.00296515	-10.1987	2.01e-24	0.204441	-0.0302406	0.00296515	3.61e-21	37	13	113646899	13	112694900	F		rs61967108	NA	NA	MCF2L;MCF2L	NM_001112732;NM_024979	Body;Body	chr13:113648343-113649601	N_Shore			NA	13:112694690-112694901			NA
cg17164905	-0.0206678	0.00325078	-6.35779	2.05e-10	-0.0232149	0.00290535	-7.9904	1.34e-15	-0.0220838	0.00216626	-10.1944	2.1e-24	0.843108	-0.0220838	0.00216626	3.76e-21	37	1	27931310	1	27803897	R			NA	NA	AHDC1	NM_001029882	TSS1500	chr1:27929705-27930866	S_Shore			NA	1:27803737-27803945			NA
cg13989852	-0.0289197	0.00403685	-7.16392	7.84e-13	-0.0363518	0.00494915	-7.34506	2.06e-13	-0.0318889	0.0031282	-10.194	2.11e-24	0.508103	-0.0318889	0.0031282	3.76e-21	37	15	68260324	15	66047378	F			NA	NA				chr15:68260501-68260710	N_Shore			TRUE	15:66047362-66047727			NA
cg07045089	-0.0312579	0.00457552	-6.83155	8.4e-12	-0.0251471	0.00329128	-7.64052	2.16e-14	-0.0272308	0.00267184	-10.1918	2.16e-24	0.555589	-0.0272308	0.00267184	3.83e-21	37	1	3620218	1	3610078	R			NA	NA	TP73;TP73;TP73;TP73	NM_001126240;NM_005427;NM_001126242;NM_001126241	Body;Body;Body;Body	chr1:3623318-3623521	N_Shelf			NA		1:3619980-3620274	Unclassified_Cell_type_specific	TRUE
cg16006701	-0.0169191	0.00212682	-7.95513	1.79e-15	-0.0170078	0.00267438	-6.35952	2.02e-10	-0.0169535	0.00166461	-10.1846	2.32e-24	0.999663	-0.0169535	0.00166461	4.11e-21	37	6	2751402	6	2696401	R			NA	NA	MYLK4	NM_001012418	TSS1500					NA				NA
cg01264729	-0.0263242	0.00372148	-7.07359	1.51e-12	-0.0293956	0.00400546	-7.33889	2.15e-13	-0.0277472	0.00272636	-10.1774	2.5e-24	0.854035	-0.0277472	0.00272636	4.41e-21	37	16	14622974	16	14530475	R			NA	NA	PARN;PARN	NM_001134477;NM_002582	Body;Body					TRUE		16:14622697-14623846	Unclassified	TRUE
cg08396193	-0.0169719	0.00291245	-5.82738	5.63e-09	-0.0298479	0.0033813	-8.82735	1.07e-18	-0.022456	0.00220671	-10.1762	2.53e-24	0.0155715	-0.022456	0.00220671	4.44e-21	37	7	27193709	7	27160234	F			NA	NA	HOXA7	NM_006896	3'UTR	chr7:27194583-27194827	N_Shore		CDMR	NA		7:27193699-27194198	Unclassified_Cell_type_specific	NA
cg01206410	-0.0110644	0.00238144	-4.6461	3.38e-06	-0.0188297	0.00200577	-9.38779	6.13e-21	-0.0156072	0.00153412	-10.1733	2.61e-24	0.044599	-0.0156072	0.00153412	4.56e-21	37	1	236229809	1	234296432	R			NA	NA	NID1	NM_002508	TSS1500	chr1:236227682-236228817	S_Shore			NA		1:236229794-236230585	Unclassified	NA
cg06627334	-0.021255	0.00383043	-5.54899	2.87e-08	-0.0341756	0.00386202	-8.84915	8.82e-19	-0.0276622	0.00271962	-10.1714	2.66e-24	0.0595372	-0.0276622	0.00271962	4.63e-21	37	5	141339748	5	141319932	F	rs164079		NA	NA	PCDH12	NM_016580	TSS1500					TRUE		5:141339595-141339883	Unclassified	NA
cg04774505	-0.0194064	0.0028952	-6.70294	2.04e-11	-0.0251729	0.00324408	-7.75964	8.52e-15	-0.021963	0.00216007	-10.1677	2.76e-24	0.41503	-0.021963	0.00216007	4.79e-21	37	14	24549943	14	23619783	F			NA	NA	NRL	NM_006177	3'UTR	chr14:24550317-24551148	N_Shore			NA				TRUE
cg02051228	-0.0178173	0.00202115	-8.81544	1.19e-18	-0.00976306	0.00164904	-5.92045	3.21e-09	-0.0129819	0.00127772	-10.1602	2.98e-24	0.00850719	-0.0129819	0.00127772	5.15e-21	37	7	149448867	7	149079800	F			NA	NA								NA				NA
cg04987734	0.0420344	0.00426443	9.85699	6.39e-23	0.0204721	0.00500155	4.09315	4.26e-05	0.0329578	0.00324503	10.1564	3.1e-24	0.00460286	0.0329578	0.00324503	5.34e-21	37	14	103415873	14	102485626	R			NA	NA	CDC42BPB	NM_006035	Body					TRUE	14:102485602-102485692	14:103415151-103416162	Unclassified	NA
cg02688118	0.0382478	0.00398341	9.60176	7.86e-22	0.01993	0.00445314	4.47549	7.62e-06	0.0301056	0.00296893	10.1402	3.66e-24	0.0090981	0.0301056	0.00296893	6.28e-21	37	13	114918456	13	113936558	R			NA	NA				chr13:114914536-114914753	S_Shelf			NA	13:113936432-113936818			NA
cg05586607	-0.0497415	0.00591619	-8.40769	4.18e-17	-0.0387002	0.00667205	-5.80035	6.62e-09	-0.0448815	0.0044266	-10.139	3.71e-24	0.464611	-0.0448815	0.0044266	6.33e-21	37	11	1965447	11	1922023	F			NA	NA				chr11:1968558-1969003	N_Shelf		CDMR	NA				NA
cg06998765	-0.0339586	0.00503445	-6.74525	1.53e-11	-0.0325551	0.00429971	-7.57148	3.69e-14	-0.0331471	0.00326956	-10.1381	3.74e-24	0.977781	-0.0331471	0.00326956	6.37e-21	37	14	75389618	14	74459371	F			NA	NA	RPS6KL1	NM_031464	TSS1500	chr14:75389712-75390133	N_Shore			NA		14:75389209-75390361	Promoter_Associated	NA
cg18204200	-0.0231554	0.00355005	-6.52256	6.91e-11	-0.0294711	0.00375664	-7.84507	4.33e-15	-0.0261348	0.00258021	-10.129	4.11e-24	0.474007	-0.0261348	0.00258021	6.96e-21	37	14	67999431	14	67069184	R			NA	NA	PLEKHH1	NM_020715	TSS1500	chr14:67999568-68000440	N_Shore			NA		14:67999374-67999507	Unclassified_Cell_type_specific	NA
cg16630369	-0.0202507	0.00335571	-6.03468	1.59e-09	-0.0296502	0.00354973	-8.35281	6.67e-17	-0.0246866	0.00243855	-10.1234	4.35e-24	0.157024	-0.0246866	0.00243855	7.34e-21	37	5	66307391	5	66343147	R			NA	NA	MAST4;MAST4	NM_015183;NM_001164664	Body;Body					TRUE				NA
cg13742400	0.0240067	0.00306398	7.83512	4.68e-15	0.0193248	0.00297204	6.50222	7.91e-11	0.0215944	0.00213331	10.1225	4.39e-24	0.547992	0.0215944	0.00213331	7.38e-21	37	2	225639708	2	225347952	F			TRUE	NA	DOCK10	NM_014689	Body					NA	2:225347908-225347975			NA
cg14579118	-0.0129334	0.00305177	-4.238	2.26e-05	-0.0342355	0.00331239	-10.3356	4.86e-25	-0.0227136	0.00224442	-10.12	4.5e-24	1.39e-05	-0.0227136	0.00224442	7.54e-21	37	7	43797547	7	43764072	R			NA	NA	BLVRA	NM_000712	TSS1500	chr7:43797823-43798802	N_Shore		RDMR	TRUE				NA
cg06170683	-0.0276812	0.00431736	-6.4116	1.44e-10	-0.0364105	0.00458729	-7.93725	2.07e-15	-0.0317814	0.00314393	-10.1088	5.05e-24	0.382847	-0.0317814	0.00314393	8.42e-21	37	16	3740774	16	3680775	F			NA	NA	TRAP1	NM_016292	Body					TRUE	16:3680612-3680937	16:3740303-3741769	Gene_Associated	NA
cg25463483	0.02959	0.00277284	10.6714	1.39e-26	0.0100322	0.00268278	3.7395	0.000184384	0.0194883	0.00192807	10.1077	5.11e-24	2.63e-06	0.0194883	0.00192807	8.49e-21	37	6	30530544	6	30638523	R			NA	NA	PRR3;PRR3	NM_001077497;NM_025263	3'UTR;3'UTR					NA				NA
cg16209444	-0.0164834	0.0031104	-5.29946	1.16e-07	-0.0300136	0.0032951	-9.10855	8.35e-20	-0.0228587	0.00226186	-10.1061	5.19e-24	0.0115858	-0.0228587	0.00226186	8.59e-21	37	3	58522771	3	58497811	R			NA	NA	ACOX2	NM_003500	5'UTR					TRUE				TRUE
cg27314669	-0.0277089	0.00325985	-8.50007	1.89e-17	-0.017767	0.00300926	-5.90413	3.55e-09	-0.0223412	0.00221115	-10.1039	5.31e-24	0.0811926	-0.0223412	0.00221115	8.76e-21	37	1	156822430	1	155089054	R			NA	NA	NTRK1;INSRR	NM_001007792;NM_014215	Body;Body	chr1:156818622-156819192	S_Shelf			TRUE				TRUE
cg12727256	-0.0204556	0.00296824	-6.89149	5.52e-12	-0.0226336	0.00305986	-7.39696	1.39e-13	-0.0215115	0.00213052	-10.0969	5.7e-24	0.877646	-0.0215115	0.00213052	9.38e-21	37	22	24838292	22	23168292	F			NA	NA	C22orf45;ADORA2A;C22orf45	NR_028484;NM_000675;NR_028483	Body;3'UTR;Body					NA				NA
cg19474833	-0.0242243	0.0034292	-7.06412	1.62e-12	-0.0210909	0.00291093	-7.24543	4.31e-13	-0.0224032	0.00221919	-10.0952	5.8e-24	0.784572	-0.0224032	0.00221919	9.5e-21	37	17	46622899	17	43977898	F			NA	NA	HOXB2	NM_002145	TSS1500	chr17:46620367-46621373	S_Shore		RDMR	NA				NA
cg07285481	-0.0188375	0.00276461	-6.81378	9.51e-12	-0.023228	0.0030904	-7.51618	5.64e-14	-0.0207892	0.00206047	-10.0896	6.14e-24	0.570873	-0.0207892	0.00206047	1e-20	37	16	81667167	16	80224668	F	rs34981866		NA	NA	CMIP;CMIP	NM_030629;NM_198390	Body;Body					TRUE		16:81666329-81667241	Promoter_Associated	NA
cg00285343	-0.0299683	0.00373407	-8.02562	1.01e-15	-0.0318895	0.00521893	-6.11036	9.94e-10	-0.0306188	0.00303681	-10.0825	6.6e-24	0.956173	-0.0306188	0.00303681	1.07e-20	37	7	41733356	7	41699881	F			NA	NA	LOC285954;LOC285954;INHBA	NR_027119;NR_027118;NM_002192	TSS200;TSS200;Body					NA		7:41732612-41733461	Unclassified	NA
cg03224418	-0.0280802	0.00359672	-7.80717	5.85e-15	-0.0251712	0.00393409	-6.39821	1.57e-10	-0.0267558	0.00265454	-10.0792	6.82e-24	0.861637	-0.0267558	0.00265454	1.11e-20	37	20	62611858	20	62082302	F	rs75097987		NA	TRUE	SAMD10;PRPF6	NM_080621;NM_012469	TSS1500;TSS1500	chr20:62612300-62612787	N_Shore			TRUE		20:62610540-62612991	Promoter_Associated	NA
cg25694915	-0.0349106	0.00393701	-8.86729	7.5e-19	-0.0209804	0.00387641	-5.41234	6.22e-08	-0.0278375	0.00276221	-10.078	6.91e-24	0.0416538	-0.0278375	0.00276221	1.12e-20	37	2	169658981	2	169367227	R			NA	NA	NOSTRIN;NOSTRIN;NOSTRIN;NOSTRIN	NM_001171631;NM_052946;NM_001171632;NM_001039724	5'UTR;TSS200;TSS200;TSS200					TRUE				NA
cg00911776	-0.0326901	0.00451267	-7.24407	4.35e-13	-0.033856	0.00483261	-7.00573	2.46e-12	-0.0332332	0.00329825	-10.076	7.05e-24	0.984575	-0.0332332	0.00329825	1.13e-20	37	7	130682239	7	130332779	R			NA	NA	FLJ43663;FLJ43663	NR_015431;NR_024153	Body;Body					TRUE				NA
cg22345878	-0.0135494	0.00292116	-4.63836	3.51e-06	-0.0333981	0.00334036	-9.99834	1.55e-23	-0.0221509	0.00219894	-10.0734	7.24e-24	4.52e-05	-0.0221509	0.00219894	1.16e-20	37	12	6234313	12	6104574	F			NA	NA	VWF	NM_000552	TSS1500					NA				NA
cg00504599	0.0312511	0.00337706	9.25394	2.16e-20	0.0194641	0.00430304	4.52332	6.09e-06	0.0267584	0.00265661	10.0724	7.32e-24	0.0981046	0.0267584	0.00265661	1.17e-20	37	17	79428036	17	77042631	F			NA	NA	BAHCC1	NM_001080519	Body	chr17:79427930-79429135	Island			NA	17:77042526-77043730			NA
cg08453194	-0.0231398	0.00293446	-7.88552	3.13e-15	-0.0210252	0.00334752	-6.28085	3.37e-10	-0.0222209	0.00220665	-10.07	7.5e-24	0.893318	-0.0222209	0.00220665	1.19e-20	37	6	41904398	6	42012376	F			NA	NA	CCND3;CCND3;CCND3;CCND3	NM_001136017;NM_001136125;NM_001760;NM_001136126	Body;Body;Body;Body					TRUE		6:41903503-41905437	Gene_Associated	NA
cg12524640	-0.0232175	0.0036203	-6.41315	1.43e-10	-0.025615	0.00329318	-7.7782	7.36e-15	-0.0245295	0.00243609	-10.0692	7.56e-24	0.886929	-0.0245295	0.00243609	1.2e-20	37	1	2983056	1	2972916	R			NA	NA	FLJ42875;FLJ42875	NR_024371;NR_015440	Body;Body	chr1:2983925-2987962	N_Shore			NA		1:2983046-2983167	Unclassified_Cell_type_specific	TRUE
cg19216211	-0.0246548	0.00388282	-6.34972	2.16e-10	-0.0336995	0.0042277	-7.9711	1.57e-15	-0.0287932	0.00285973	-10.0685	7.61e-24	0.28899	-0.0287932	0.00285973	1.2e-20	37	8	22455986	8	22511931	F			NA	NA	C8orf58	NM_001013842	TSS1500	chr8:22456091-22456508	N_Shore			NA				NA
cg04834097	-0.0223885	0.00354252	-6.31993	2.62e-10	-0.0249646	0.00317894	-7.85309	4.06e-15	-0.0238155	0.00236599	-10.0658	7.83e-24	0.863762	-0.0238155	0.00236599	1.23e-20	37	7	63774078	7	63411513	R			NA	NA	LOC728927	NM_001170905	5'UTR					NA		7:63774065-63774850	Promoter_Associated	TRUE
cg02950701	-0.0181515	0.00329956	-5.50117	3.77e-08	-0.0241652	0.00283013	-8.53855	1.36e-17	-0.0216162	0.00214817	-10.0626	8.08e-24	0.384076	-0.0216162	0.00214817	1.27e-20	37	10	35656925	10	35696931	F			NA	NA	CCNY;CCNY	NM_145012;NM_181698	Body;5'UTR					TRUE				NA
cg26161024	-0.0154451	0.00249772	-6.18366	6.26e-10	-0.0197435	0.00245902	-8.02901	9.83e-16	-0.0176278	0.00175231	-10.0598	8.32e-24	0.471433	-0.0176278	0.00175231	1.3e-20	37	1	27693840	1	27566427	F			NA	NA	MAP3K6	NM_004672	TSS1500	chr1:27692412-27693243	S_Shore			NA		1:27692972-27694160	Promoter_Associated	NA
cg15671996	-0.0260763	0.00401125	-6.5008	7.99e-11	-0.0303935	0.00393982	-7.71443	1.22e-14	-0.0282737	0.00281079	-10.059	8.39e-24	0.74469	-0.0282737	0.00281079	1.31e-20	37	6	30140325	6	30248304	R			NA	NA	TRIM15	NM_033229	3'UTR	chr6:30139718-30140263	S_Shore			TRUE				NA
cg02121447	-0.0198557	0.00340644	-5.82888	5.58e-09	-0.0338763	0.0039286	-8.62298	6.52e-18	-0.0258729	0.00257367	-10.0529	8.92e-24	0.0263788	-0.0258729	0.00257367	1.38e-20	37	20	44461113	20	43894520	R			NA	NA	SNX21;SNX21;SNX21;SNX21	NM_152897;NM_001042633;NM_001042632;NM_033421	TSS1500;TSS1500;TSS1500;TSS1500	chr20:44462383-44463169	N_Shore			NA				NA
cg06124793	-0.0339688	0.00352225	-9.64406	5.21e-22	-0.0153903	0.00318373	-4.83404	1.34e-06	-0.0237441	0.00236187	-10.0531	8.9e-24	0.000473302	-0.0237441	0.00236187	1.38e-20	37	11	1939725	11	1896301	F		rs2974948	NA	NA	TNNT3;TNNT3;TNNT3;TNNT3	NM_006757;NM_001042782;NM_001042781;NM_001042780	TSS1500;TSS1500;TSS1500;TSS1500					NA				NA
cg05454635	-0.02004	0.00315159	-6.35869	2.03e-10	-0.0230044	0.00294337	-7.81568	5.47e-15	-0.0216234	0.00215112	-10.0521	8.99e-24	0.789563	-0.0216234	0.00215112	1.39e-20	37	15	74657911	15	72444964	R			NA	NA	CYP11A1;CYP11A1	NM_000781;NM_001099773	Body;5'UTR	chr15:74658038-74658574	N_Shore			TRUE				TRUE
cg20495365	-0.0303394	0.00466326	-6.50606	7.71e-11	-0.0323129	0.00421564	-7.665	1.79e-14	-0.0314254	0.00312722	-10.049	9.28e-24	0.951917	-0.0314254	0.00312722	1.43e-20	37	4	3371291	4	3341089	F			NA	NA	RGS12;RGS12;RGS12	NM_198227;NM_198229;NM_002926	TSS1500;Body;Body	chr4:3374733-3374998	N_Shelf			TRUE		4:3371177-3372283	Promoter_Associated	TRUE
cg05496768	-0.0150921	0.00247107	-6.10754	1.01e-09	-0.0214742	0.00262793	-8.17156	3.04e-16	-0.018087	0.00180021	-10.0472	9.45e-24	0.209063	-0.018087	0.00180021	1.45e-20	37	10	77872288	10	77542294	F	rs75495083		NA	NA	C10orf11	NM_032024	Body	chr10:77872083-77872305	Island			TRUE				NA
cg01079060	-0.0253325	0.00417127	-6.07308	1.25e-09	-0.0439301	0.00518365	-8.47473	2.36e-17	-0.032642	0.00324976	-10.0444	9.72e-24	0.020113	-0.032642	0.00324976	1.48e-20	37	7	139437439	7	139083909	F	rs73158615		NA	NA	HIPK2;HIPK2	NM_001113239;NM_022740	Body;Body					TRUE				NA
cg11460110	0.0299606	0.00294108	10.1869	2.27e-24	0.0119128	0.00305576	3.89848	9.68e-05	0.0212817	0.00211904	10.0431	9.85e-24	0.000116917	0.0212817	0.00211904	1.49e-20	37	6	30530458	6	30638437	R			NA	NA	PRR3;PRR3	NM_001077497;NM_025263	3'UTR;3'UTR					NA				NA
cg12371924	-0.026615	0.00505945	-5.26044	1.44e-07	-0.0485839	0.00536274	-9.05953	1.31e-19	-0.0369607	0.00368012	-10.0433	9.83e-24	0.011802	-0.0369607	0.00368012	1.49e-20	37	12	25102469	12	24993736	F			NA	NA	BCAT1	NM_005504	TSS200	chr12:25101607-25102073	S_Shore			NA		12:25101345-25102494	Promoter_Associated	NA
cg03450842	-0.0192744	0.00326426	-5.90466	3.53e-09	-0.0330357	0.00386454	-8.54843	1.25e-17	-0.0250044	0.00249372	-10.027	1.16e-23	0.0247194	-0.0250044	0.00249372	1.75e-20	37	10	80834947	10	80504953	F	rs7082178		NA	NA	ZMIZ1	NM_020338	5'UTR					TRUE				NA
cg18642369	0.0389911	0.00492945	7.90984	2.58e-15	0.0379547	0.0061705	6.151	7.7e-10	0.0385874	0.00385137	10.0191	1.26e-23	0.991427	0.0385874	0.00385137	1.89e-20	37	13	99651231	13	98449232	F			NA	NA	DOCK9;DOCK9	NM_015296;NM_001130049	Body;Body					TRUE		13:99651046-99651440	Unclassified_Cell_type_specific	NA
cg03887528	0.033632	0.00413457	8.13434	4.14e-16	0.0250093	0.00414838	6.02869	1.65e-09	0.0293351	0.00292845	10.0172	1.28e-23	0.338335	0.0293351	0.00292845	1.91e-20	37	2	231090531	2	230798775	F			NA	NA	SP140;SP140;SP140;SP140	NM_007237;NM_007237;NM_001005176;NM_001005176	5'UTR;1stExon;1stExon;5'UTR					NA		2:231090068-231091293	Promoter_Associated	NA
cg11316386	-0.0252282	0.00403121	-6.25821	3.89e-10	-0.0477032	0.00563357	-8.46767	2.5e-17	-0.0328392	0.00327834	-10.017	1.28e-23	0.00517935	-0.0328392	0.00327834	1.91e-20	37	1	247275808	1	245342431	R			NA	NA	C1orf229	NM_207401	TSS200	chr1:247274585-247275757	S_Shore			TRUE		1:247273921-247275897	Unclassified_Cell_type_specific	NA
cg24679348	-0.0174482	0.00244608	-7.13314	9.81e-13	-0.0170389	0.00242222	-7.03444	2e-12	-0.0172416	0.00172114	-10.0175	1.28e-23	0.992958	-0.0172416	0.00172114	1.91e-20	37	3	9995002	3	9970002	R			NA	NA	PRRT3	NM_207351	TSS1500	chr3:9993730-9994136	S_Shore			NA				NA
cg14699734	-0.0282445	0.00396162	-7.12955	1.01e-12	-0.030004	0.00426213	-7.03967	1.93e-12	-0.0290601	0.00290171	-10.0148	1.31e-23	0.955316	-0.0290601	0.00290171	1.95e-20	37	19	5806164	19	5757164	R			NA	NA				chr19:5803734-5806023	S_Shore			NA		19:5805920-5806167	Unclassified	NA
cg03159676	-0.0371968	0.0050011	-7.43772	1.02e-13	-0.0411188	0.00612024	-6.71849	1.84e-11	-0.0387671	0.00387261	-10.0106	1.37e-23	0.884159	-0.0387671	0.00387261	2.03e-20	37	16	85600536	16	84158037	F			NA	NA								NA	16:84157503-84158319			NA
cg16393207	-0.0309833	0.00396052	-7.82304	5.16e-15	-0.0280797	0.00448662	-6.25854	3.89e-10	-0.0297116	0.00296918	-10.0067	1.42e-23	0.888964	-0.0297116	0.00296918	2.1e-20	37	11	75237739	11	74915387	R			NA	TRUE	GDPD5	NM_030792	TSS1500	chr11:75236189-75237781	Island			NA	11:74915284-74915409			NA
cg17094065	-0.035739	0.00459184	-7.78316	7.07e-15	-0.0335451	0.00532773	-6.29632	3.05e-10	-0.0348039	0.00347824	-10.0062	1.43e-23	0.952515	-0.0348039	0.00347824	2.1e-20	37	12	53443584	12	51729851	F			NA	NA	TENC1;TENC1;TENC1	NM_170754;NM_198316;NM_015319	TSS1500;5'UTR;Body	chr12:53441384-53441706	S_Shore			NA				TRUE
cg20494635	-0.0313484	0.00346867	-9.0376	1.6e-19	-0.0259768	0.00596716	-4.35329	1.34e-05	-0.0299918	0.00299882	-10.0012	1.51e-23	0.73871	-0.0299918	0.00299882	2.21e-20	37	11	2012071	11	1968647	R			NA	NA	LOC100133545	NR_024471	TSS1500	chr11:2013333-2013617	N_Shore			NA		11:2011499-2012185	Unclassified_Cell_type_specific	NA
cg00016968	-0.0161606	0.00252097	-6.41047	1.45e-10	-0.0181127	0.00235392	-7.69469	1.42e-14	-0.0172034	0.0017205	-9.9991	1.54e-23	0.85201	-0.0172034	0.0017205	2.25e-20	37	1	113250448	1	113051971	R			NA	TRUE	RHOC;RHOC;RHOC	NM_001042679;NM_175744;NM_001042678	TSS1500;TSS1500;TSS1500	chr1:113249342-113250198	S_Shore			NA				NA
cg10338112	-0.0120703	0.00275209	-4.38587	1.16e-05	-0.0307551	0.00305451	-10.0688	7.59e-24	-0.0204422	0.0020446	-9.99812	1.55e-23	3.28e-05	-0.0204422	0.0020446	2.26e-20	37	16	30820353	16	30727854	R			NA	NA				chr16:30816794-30817243	S_Shelf			NA				NA
cg04815334	0.0454479	0.0052401	8.6731	4.21e-18	0.0367253	0.00725065	5.06511	4.08e-07	0.0424552	0.00424706	9.99636	1.58e-23	0.621671	0.0424552	0.00424706	2.29e-20	37	11	71210295	11	70887943	R			NA	NA	NADSYN1	NM_018161	Body					NA	11:70887858-70887964			NA
cg14987431	-0.0105483	0.00286848	-3.67732	0.000235693	-0.0185503	0.00193742	-9.57473	1.02e-21	-0.0160435	0.00160552	-9.9927	1.64e-23	0.0691123	-0.0160435	0.00160552	2.37e-20	37	10	94455650	10	94445630	R			NA	NA				chr10:94455524-94455896	Island			NA	10:94445505-94445898			TRUE
cg14322224	-0.0214258	0.00349618	-6.12835	8.88e-10	-0.02708	0.00339972	-7.96537	1.65e-15	-0.024332	0.00243735	-9.98296	1.81e-23	0.510602	-0.024332	0.00243735	2.61e-20	37	1	85931226	1	85703814	R			NA	TRUE	DDAH1;DDAH1	NM_012137;NM_001134445	TSS1500;5'UTR	chr1:85929940-85931168	S_Shore			NA				NA
cg08702941	-0.0234005	0.00319246	-7.32992	2.3e-13	-0.0198989	0.00291562	-6.82491	8.8e-12	-0.0214913	0.00215289	-9.98255	1.82e-23	0.720384	-0.0214913	0.00215289	2.61e-20	37	4	42155308	4	41850065	R			NA	NA	BEND4;BEND4	NM_207406;NM_001159547	TSS1500;TSS1500	chr4:42152766-42154984	S_Shore			NA				NA
cg20295214	-0.0189946	0.00261631	-7.26007	3.87e-13	-0.0175187	0.00255303	-6.86191	6.79e-12	-0.0182386	0.00182723	-9.98156	1.84e-23	0.921722	-0.0182386	0.00182723	2.63e-20	37	1	206226794	1	204393417	R			NA	NA	AVPR1B	NM_000707	Body	chr1:206223537-206224028	S_Shelf			NA				NA
cg02727079	-0.0244977	0.00443811	-5.51985	3.39e-08	-0.0574054	0.00611703	-9.38452	6.32e-21	-0.0358464	0.00359223	-9.97887	1.89e-23	7.64e-05	-0.0358464	0.00359223	2.69e-20	37	6	17986167	6	18094146	R			NA	NA	KIF13A;KIF13A;KIF13A;KIF13A	NM_022113;NM_001105567;NM_001105568;NM_001105566	Body;Body;Body;Body	chr6:17987415-17988405	N_Shore			NA				NA
cg16646298	-0.0307708	0.00447931	-6.86953	6.44e-12	-0.035481	0.00488474	-7.26364	3.77e-13	-0.0329223	0.00330139	-9.97225	2.02e-23	0.776822	-0.0329223	0.00330139	2.87e-20	37	6	30698987	6	30806966	R			NA	NA	FLOT1	NM_005803	Body					NA		6:30698505-30699531	Promoter_Associated	TRUE
cg07722360	-0.0431984	0.00668046	-6.46638	1e-10	-0.0453327	0.00597435	-7.58789	3.25e-14	-0.0443843	0.00445329	-9.96662	2.13e-23	0.972042	-0.0443843	0.00445329	3.03e-20	37	20	17691454	20	17639454	F			NA	NA	BANF2;BANF2;BANF2	NM_001014977;NM_178477;NM_001159495	5'UTR;5'UTR;Body					TRUE				NA
cg24361265	-0.0397025	0.00643056	-6.17403	6.66e-10	-0.066051	0.00803122	-8.22428	1.96e-16	-0.0499957	0.00501972	-9.95986	2.28e-23	0.0376547	-0.0499957	0.00501972	3.23e-20	37	15	44068668	15	41855960	F			NA	NA	ELL3	NM_025165	Body	chr15:44068586-44069792	Island		RDMR	TRUE	15:41855895-41857084	15:44068213-44070508	Promoter_Associated	NA
cg14076390	-0.0284901	0.00376233	-7.57245	3.66e-14	-0.0258897	0.00399218	-6.4851	8.87e-11	-0.0272669	0.00273802	-9.95861	2.31e-23	0.893729	-0.0272669	0.00273802	3.26e-20	37	17	34947837	17	32021950	R			NA	NA	DHRS11	NM_024308	TSS1500	chr17:34948053-34948902	N_Shore			NA	17:32021950-32022974	17:34947790-34949581	Promoter_Associated	NA
cg21479903	-0.0254312	0.0035986	-7.06699	1.58e-12	-0.0236163	0.0033619	-7.0247	2.15e-12	-0.0244621	0.00245664	-9.95756	2.34e-23	0.934343	-0.0244621	0.00245664	3.28e-20	37	19	1236736	19	1187736	F			NA	NA	C19orf26	NM_152769	5'UTR	chr19:1236946-1238311	N_Shore			NA	19:1187459-1189614	19:1236585-1236812	Unclassified_Cell_type_specific	NA
cg20556803	0.0324257	0.00364937	8.88529	6.38e-19	0.0217208	0.00447029	4.85893	1.18e-06	0.0281446	0.00282698	9.95573	2.38e-23	0.178961	0.0281446	0.00282698	3.33e-20	37	7	2114593	7	2081119	R			NA	NA	MAD1L1;MAD1L1;MAD1L1	NM_003550;NM_001013837;NM_001013836	Body;Body;Body	chr7:2116367-2116781	N_Shore			NA	7:2081089-2081599			NA
cg00288957	-0.024946	0.00403828	-6.17738	6.52e-10	-0.0351974	0.0044048	-7.99069	1.34e-15	-0.0296275	0.00297665	-9.9533	2.44e-23	0.229591	-0.0296275	0.00297665	3.4e-20	37	15	65203541	15	62990594	R			NA	NA	ANKDD1A	NM_182703	TSS1500	chr15:65203730-65204392	N_Shore			NA				TRUE
cg19126615	-0.0168968	0.00300938	-5.61469	1.97e-08	-0.0281618	0.00327666	-8.59467	8.35e-18	-0.0220512	0.00221643	-9.94895	2.55e-23	0.0405295	-0.0220512	0.00221643	3.55e-20	37	11	47290188	11	47246764	F	rs1050945	rs61896016	NA	NA	MADD;MADD;NR1H3;MADD;MADD;MADD;NR1H3;MADD;NR1H3;MADD;MADD;MADD;MADD	NM_130472;NM_130475;NM_005693;NM_001135943;NM_130471;NM_130474;NM_001130102;NM_130473;NM_001130101;NM_003682;NM_130476;NM_130470;NM_001135944	TSS1500;TSS1500;Body;TSS1500;TSS1500;TSS1500;Body;TSS1500;Body;TSS1500;TSS1500;TSS1500;TSS1500	chr11:47291200-47291858	N_Shore		CDMR	NA		11:47290158-47291841	Promoter_Associated	NA
cg27042983	-0.0236226	0.00351592	-6.71877	1.83e-11	-0.0244846	0.0033398	-7.33116	2.28e-13	-0.0240757	0.00242146	-9.94264	2.72e-23	0.984326	-0.0240757	0.00242146	3.77e-20	37	6	44063147	6	44171125	F			NA	NA								NA				NA
cg18085636	-0.022665	0.00328052	-6.90897	4.88e-12	-0.0247987	0.00346736	-7.15204	8.55e-13	-0.0236728	0.002383	-9.93407	2.96e-23	0.904925	-0.0236728	0.002383	4.09e-20	37	10	89993734	10	89983714	F			NA	NA								TRUE				NA
cg03431738	-0.0239784	0.00337614	-7.10232	1.23e-12	-0.0221615	0.00318604	-6.95583	3.5e-12	-0.0230174	0.00231716	-9.93345	2.98e-23	0.926265	-0.0230174	0.00231716	4.1e-20	37	21	40031295	21	38953165	F	rs34638227		NA	NA	ERG;ERG	NM_001136154;NM_004449	5'UTR;5'UTR	chr21:40032243-40033665	N_Shore			NA				NA
cg22496986	-0.0206731	0.00349171	-5.92064	3.21e-09	-0.0294546	0.00360721	-8.16548	3.2e-16	-0.024921	0.00250885	-9.93325	2.98e-23	0.216581	-0.024921	0.00250885	4.1e-20	37	17	3794573	17	3741322	R		rs34228146	NA	NA	CAMKK1;CAMKK1;CAMKK1	NM_172206;NM_172207;NM_032294	TSS1500;5'UTR;5'UTR	chr17:3795519-3796868	N_Shore			TRUE				NA
cg23998749	-0.0226049	0.00305859	-7.39064	1.46e-13	-0.0217606	0.00328505	-6.62413	3.49e-11	-0.0222129	0.00223853	-9.92297	3.31e-23	0.982464	-0.0222129	0.00223853	4.53e-20	37	1	154968781	1	153235405	F			NA	NA				chr1:154971870-154972404	N_Shelf			NA				NA
cg20951444	-0.0187248	0.0031474	-5.9493	2.69e-09	-0.0302269	0.00364566	-8.29119	1.12e-16	-0.0236367	0.00238239	-9.92143	3.36e-23	0.0577517	-0.0236367	0.00238239	4.59e-20	37	1	33337112	1	33109699	R			NA	TRUE	FNDC5	NM_153756	TSS1500					TRUE				TRUE
cg21422605	-0.016531	0.0026895	-6.14649	7.92e-10	-0.0253212	0.00313772	-8.06994	7.03e-16	-0.0202539	0.00204201	-9.91862	3.46e-23	0.104129	-0.0202539	0.00204201	4.7e-20	37	1	85313514	1	85086102	F			NA	NA	LPAR3	NM_012152	Body					TRUE				NA
cg00443981	-0.0335277	0.00474202	-7.07034	1.55e-12	-0.0286705	0.00409674	-6.99837	2.59e-12	-0.0307464	0.00310006	-9.91797	3.48e-23	0.740528	-0.0307464	0.00310006	4.72e-20	37	17	58499679	17	55854461	F			NA	NA	C17orf64	NM_181707	TSS200	chr17:58498711-58499332	S_Shore			TRUE				NA
cg07479253	-0.0256971	0.0035937	-7.15062	8.64e-13	-0.0190139	0.00270563	-7.02752	2.1e-12	-0.0214317	0.00216151	-9.91514	3.58e-23	0.331652	-0.0214317	0.00216151	4.83e-20	37	3	111904892	3	113387582	R			NA	NA	SLC9A10	NM_183061	Body	chr3:111904382-111904845	S_Shore			NA				NA
cg26753608	-0.0116307	0.00271237	-4.28802	1.8e-05	-0.0364967	0.00344787	-10.5853	3.49e-26	-0.0211366	0.00213179	-9.91496	3.58e-23	1.06e-07	-0.0211366	0.00213179	4.83e-20	37	8	128938630	8	129007812	F			NA	NA	PVT1	NR_003367	Body					TRUE				TRUE
cg11703745	-0.0254213	0.0036182	-7.02594	2.13e-12	-0.0273753	0.00390975	-7.0018	2.53e-12	-0.0263227	0.00265555	-9.91234	3.68e-23	0.934937	-0.0263227	0.00265555	4.95e-20	37	1	205199293	1	203465916	F			NA	NA	TMCC2	NM_014858	Body	chr1:205197632-205197959	S_Shore			NA		1:205198513-205199437	Unclassified_Cell_type_specific	NA
cg14486857	-0.0244087	0.00295611	-8.25705	1.49e-16	-0.0162644	0.00280292	-5.80264	6.53e-09	-0.0201201	0.00203396	-9.89204	4.51e-23	0.135536	-0.0201201	0.00203396	6.04e-20	37	11	977048	11	967048	F			NA	NA	AP2A2	NM_012305	Body	chr11:976949-977193	Island			TRUE	11:967036-967596	11:976845-977170	Unclassified_Cell_type_specific	TRUE
cg13100137	-0.0188374	0.00300445	-6.26984	3.61e-10	-0.0284995	0.00360083	-7.91468	2.48e-15	-0.0228031	0.0023069	-9.88475	4.85e-23	0.119744	-0.0228031	0.0023069	6.48e-20	37	1	37937945	1	37710532	F			NA	NA				chr1:37939723-37940650	N_Shore			TRUE				NA
cg18739367	0.0246938	0.00264106	9.34997	8.77e-21	0.0118268	0.00247186	4.78456	1.71e-06	0.017835	0.00180472	9.88239	4.96e-23	0.00178877	0.017835	0.00180472	6.62e-20	37	8	38330740	8	38449897	F			NA	NA								TRUE				NA
cg03849731	-0.0193277	0.00321802	-6.0061	1.9e-09	-0.0280945	0.00348768	-8.05534	7.93e-16	-0.0233591	0.00236508	-9.87669	5.25e-23	0.181516	-0.0233591	0.00236508	6.98e-20	37	3	129326718	3	130809408	R		rs9867668	NA	NA	PLXND1	NM_015103	TSS1500	chr3:129323915-129325332	S_Shore			NA		3:129326446-129326914	Unclassified_Cell_type_specific	NA
cg04368724	-0.0246861	0.00389626	-6.33585	2.36e-10	-0.0313939	0.00409435	-7.66763	1.75e-14	-0.0278738	0.0028225	-9.87558	5.31e-23	0.494476	-0.0278738	0.0028225	7.04e-20	37	6	31760593	6	31868572	F			NA	NA	VARS	NM_006295	Body	chr6:31763240-31763905	N_Shelf			NA				NA
cg01552919	-0.0212282	0.00320531	-6.62283	3.52e-11	-0.0254729	0.00345302	-7.37699	1.62e-13	-0.0231929	0.00234919	-9.8727	5.47e-23	0.666413	-0.0231929	0.00234919	7.22e-20	37	4	901847	4	891847	R			NA	NA	GAK	NM_005255	Body	chr4:899774-899985	S_Shore			TRUE	4:891685-892029			NA
cg00944421	-0.0344719	0.00694476	-4.96373	6.92e-07	-0.0536619	0.00611584	-8.77425	1.72e-18	-0.0452799	0.00458979	-9.86537	5.88e-23	0.11646	-0.0452799	0.00458979	7.75e-20	37	16	68269483	16	66826984	F			NA	NA	ESRP2	NM_024939	Body	chr16:68269010-68272143	Island		RDMR	NA	16:66826526-66829595			NA
cg25292882	-0.0262427	0.00292002	-8.98717	2.54e-19	-0.0125396	0.00228091	-5.49763	3.85e-08	-0.0177323	0.00179752	-9.86488	5.91e-23	0.00107154	-0.0177323	0.00179752	7.76e-20	37	15	39431467	15	37218759	F			NA	NA								TRUE				NA
cg02231404	-0.0718913	0.0084705	-8.48725	2.12e-17	-0.0475339	0.008811	-5.39483	6.86e-08	-0.0601923	0.00610638	-9.85728	6.38e-23	0.137274	-0.0601923	0.00610638	8.35e-20	37	20	62679635	20	62150079	R			NA	NA	SOX18	NM_018419	Body	chr20:62679424-62680883	Island			NA	20:62149869-62151741			NA
cg25909064	-0.0240819	0.00381124	-6.31865	2.64e-10	-0.0269738	0.00355788	-7.58143	3.42e-14	-0.0256272	0.00260076	-9.85371	6.61e-23	0.857426	-0.0256272	0.00260076	8.62e-20	37	11	120082805	11	119588015	F			NA	NA	OAF	NM_178507	Body	chr11:120081487-120082345	S_Shore			NA				NA
cg10198943	-0.0274243	0.00297004	-9.23365	2.62e-20	-0.0254742	0.00739767	-3.44354	0.000574154	-0.0271536	0.0027562	-9.85182	6.73e-23	0.970521	-0.0271536	0.0027562	8.76e-20	37	5	75668478	5	75704234	F		rs80354322	NA	NA								TRUE				TRUE
cg06783429	-0.0420364	0.0070885	-5.93022	3.03e-09	-0.0580943	0.00724177	-8.02212	1.04e-15	-0.0498936	0.00506564	-9.84941	6.89e-23	0.284929	-0.0498936	0.00506564	8.95e-20	37	7	127673038	7	127460274	F			NA	NA	SND1	NM_014390	Body	chr7:127671158-127672853	S_Shore			NA	7:127457643-127460321			TRUE
cg21109038	-0.0271049	0.00455742	-5.94742	2.72e-09	-0.0235456	0.00298939	-7.87641	3.37e-15	-0.0246163	0.00249963	-9.848	6.99e-23	0.807976	-0.0246163	0.00249963	9.05e-20	37	15	90543610	15	88344614	R			NA	NA	ZNF710	NM_198526	TSS1500	chr15:90543410-90543835	Island			NA	15:88344415-88345165			NA
cg25994988	-0.0181533	0.00328736	-5.52216	3.35e-08	-0.031706	0.00368824	-8.59652	8.22e-18	-0.0241534	0.00245405	-9.84224	7.4e-23	0.0232302	-0.0241534	0.00245405	9.55e-20	37	11	122652382	11	122157592	F			NA	NA	UBASH3B	NM_032873	Body					TRUE		11:122651405-122652781	Unclassified	TRUE
cg03661409	-0.0227374	0.00362539	-6.27169	3.57e-10	-0.0344752	0.00438848	-7.85584	3.97e-15	-0.0274986	0.002795	-9.83851	7.68e-23	0.119309	-0.0274986	0.002795	9.89e-20	37	2	191812319	2	191520564	F	rs16833092		NA	NA	GLS	NM_014905	Body					TRUE				NA
cg17592231	0.0219716	0.00307794	7.1384	9.44e-13	0.0189615	0.00279063	6.79468	1.09e-11	0.0203195	0.00206741	9.82851	8.49e-23	0.769156	0.0203195	0.00206741	1.09e-19	37	11	43604758	11	43561334	R			NA	NA				chr11:43602545-43603215	S_Shore			TRUE	11:43561329-43561486			NA
cg10301695	-0.0127562	0.00298475	-4.27382	1.92e-05	-0.0335113	0.00335723	-9.98183	1.83e-23	-0.0219189	0.00223065	-9.82627	8.68e-23	2.32e-05	-0.0219189	0.00223065	1.11e-19	37	12	6233717	12	6103978	F			NA	NA	VWF;VWF	NM_000552;NM_000552	1stExon;5'UTR					TRUE				NA
cg08973950	-0.0318362	0.00468868	-6.79001	1.12e-11	-0.0397407	0.00553132	-7.18466	6.74e-13	-0.0351411	0.00357662	-9.82524	8.77e-23	0.552028	-0.0351411	0.00357662	1.12e-19	37	7	1083309	7	1049835	F	rs77116012		NA	NA	C7orf50;C7orf50;C7orf50	NM_001134395;NM_032350;NM_001134396	Body;Body;Body	chr7:1084387-1084595	N_Shore			NA	7:1049652-1050000	7:1083296-1085050	Promoter_Associated	NA
cg00061031	-0.0213782	0.00333018	-6.41953	1.37e-10	-0.0257494	0.00343811	-7.48941	6.92e-14	-0.0234941	0.00239204	-9.82179	9.07e-23	0.659025	-0.0234941	0.00239204	1.15e-19	37	9	100744026	9	99783847	R			NA	NA	ANP32B	NM_006401	TSS1500	chr9:100744982-100747768	N_Shore		CDMR	NA				NA
cg13551754	-0.0258417	0.00424093	-6.09342	1.11e-09	-0.0438593	0.00539311	-8.13247	4.21e-16	-0.0327261	0.00333367	-9.81683	9.53e-23	0.031799	-0.0327261	0.00333367	1.21e-19	37	1	21619913	1	21492500	F			NA	NA	ECE1	NM_001113348	Body	chr1:21616380-21617101	S_Shelf			TRUE		1:21619659-21619996	Promoter_Associated	NA
cg16723994	-0.0242999	0.00352286	-6.89775	5.28e-12	-0.0236925	0.00339203	-6.98474	2.85e-12	-0.0239847	0.00244347	-9.81581	9.63e-23	0.992317	-0.0239847	0.00244347	1.22e-19	37	17	56401623	17	53756622	F			NA	NA	BZRAP1;BZRAP1	NM_004758;NM_024418	Body;Body	chr17:56401728-56402343	N_Shore			TRUE				TRUE
cg13509702	0.0285016	0.0032522	8.76379	1.89e-18	0.0159328	0.00304792	5.22742	1.72e-07	0.0218101	0.00222392	9.80704	1.05e-22	0.0187622	0.0218101	0.00222392	1.32e-19	37	8	144896307	8	144968295	F			NA	NA	SCRIB;SCRIB;MIR937	NM_015356;NM_182706;NR_030633	Body;Body;TSS1500	chr8:144897283-144898354	N_Shore			NA		8:144896220-144897169	Promoter_Associated	NA
cg25268718	-0.0174073	0.00308212	-5.64782	1.62e-08	-0.0307443	0.00362209	-8.48801	2.1e-17	-0.0230085	0.00234732	-9.80205	1.1e-22	0.0196039	-0.0230085	0.00234732	1.39e-19	37	14	24604711	14	23674551	F			NA	TRUE	PSME1;PSME1	NM_006263;NM_176783	TSS1500;TSS1500	chr14:24605082-24605760	N_Shore			NA				NA
cg14601444	-0.0159595	0.00363986	-4.38463	1.16e-05	-0.0444333	0.00440724	-10.0819	6.64e-24	-0.0275056	0.00280648	-9.80075	1.12e-22	4.09e-06	-0.0275056	0.00280648	1.4e-19	37	2	74607536	2	74461044	F			NA	NA	DCTN1;DCTN1	NM_004082;NM_001135040	TSS200;TSS200					TRUE				TRUE
cg07092805	0.0242446	0.00313659	7.72961	1.08e-14	0.0190921	0.00311108	6.1368	8.42e-10	0.0216473	0.00220883	9.80035	1.12e-22	0.50654	0.0216473	0.00220883	1.4e-19	37	13	21005388	13	19903388	R			NA	NA	CRYL1	NM_015974	Body					NA	13:19903166-19903456			NA
cg24711336	-0.0257414	0.00397914	-6.46908	9.86e-11	-0.0328878	0.00441287	-7.45271	9.14e-14	-0.0289462	0.00295515	-9.79517	1.18e-22	0.485174	-0.0289462	0.00295515	1.47e-19	37	10	80063791	10	79733797	R			NA	NA				chr10:80062780-80063588	S_Shore			NA		10:80062172-80063974	Promoter_Associated	NA
cg15677294	-0.022019	0.00320582	-6.86843	6.49e-12	-0.0225293	0.00322729	-6.98086	2.93e-12	-0.0222724	0.00227441	-9.79261	1.21e-22	0.993728	-0.0222724	0.00227441	1.51e-19	37	19	6502938	19	6453938	R			NA	TRUE	TUBB4	NM_006087	TSS1500	chr19:6502090-6502411	S_Shore			NA				TRUE
cg23384027	-0.0231304	0.00303769	-7.61444	2.65e-14	-0.0203253	0.00328603	-6.18538	6.2e-10	-0.0218378	0.00223061	-9.79009	1.24e-22	0.821641	-0.0218378	0.00223061	1.54e-19	37	12	54688344	12	52974611	F			NA	NA	NFE2;NFE2	NM_001136023;NM_006163	Body;Body					NA		12:54687649-54689089	Promoter_Associated	TRUE
cg13544075	-0.0341609	0.00547261	-6.24216	4.32e-10	-0.0486224	0.00629061	-7.72936	1.08e-14	-0.0403908	0.00412884	-9.7826	1.34e-22	0.222215	-0.0403908	0.00412884	1.65e-19	37	9	139644102	9	138763923	R			NA	NA	LCN6	NM_198946	TSS1500	chr9:139640640-139640885	S_Shelf			NA				NA
cg02037794	-0.0137521	0.00248665	-5.53038	3.2e-08	-0.0208182	0.00250439	-8.31271	9.35e-17	-0.0172601	0.00176456	-9.78149	1.35e-22	0.134746	-0.0172601	0.00176456	1.66e-19	37	6	3750475	6	3695474	F		rs75160518	NA	NA	C6orf145	NM_183373	Body	chr6:3750788-3752767	N_Shore			NA				NA
cg24123198	-0.0436522	0.00634391	-6.88096	5.95e-12	-0.0571871	0.00808179	-7.07604	1.48e-12	-0.0488124	0.00499015	-9.78175	1.35e-22	0.419908	-0.0488124	0.00499015	1.66e-19	37	4	184018031	4	184255025	F			NA	NA				chr4:184018830-184021379	N_Shore			NA				NA
cg16778405	-0.00909856	0.00176959	-5.14161	2.72e-07	-0.0105098	0.00125969	-8.34321	7.23e-17	-0.0100352	0.00102623	-9.7787	1.39e-22	0.809722	-0.0100352	0.00102623	1.7e-19	37	16	653443	16	593444	F			NA	NA	RAB40C	NM_021168	Body	chr16:649465-650057	S_Shelf			NA				NA
cg21446172	-0.0170506	0.00319402	-5.3383	9.38e-08	-0.0342916	0.00385896	-8.88622	6.32e-19	-0.02406	0.00246053	-9.77837	1.39e-22	0.00267747	-0.02406	0.00246053	1.7e-19	37	1	223745234	1	221811857	F			NA	NA	CAPN8	NM_001143962	Body	chr1:223741965-223744525	S_Shore			NA				NA
cg21236182	-0.0241375	0.00320149	-7.53944	4.72e-14	-0.0242904	0.00390623	-6.21836	5.02e-10	-0.0241989	0.00247611	-9.77294	1.47e-22	0.999542	-0.0241989	0.00247611	1.79e-19	37	2	238346568	2	238011307	F			NA	NA								TRUE				NA
cg26153045	-0.0230633	0.00351137	-6.56818	5.09e-11	-0.0329882	0.004435	-7.43815	1.02e-13	-0.0268875	0.00275297	-9.76672	1.56e-22	0.21456	-0.0268875	0.00275297	1.9e-19	37	7	73441834	7	73079770	F	rs55670340		NA	NA	ELN;ELN;ELN;ELN;ELN	NM_001081752;NM_000501;NM_001081754;NM_001081753;NM_001081755	TSS1500;TSS1500;TSS1500;TSS1500;TSS1500					NA		7:73440546-73441875	Promoter_Associated	NA
cg17415650	-0.0192772	0.00296946	-6.4918	8.48e-11	-0.0234073	0.0031826	-7.35477	1.91e-13	-0.0211993	0.00217117	-9.76401	1.61e-22	0.637534	-0.0211993	0.00217117	1.95e-19	37	12	113370524	12	111854907	R			NA	NA								TRUE				NA
cg02097604	-0.0114501	0.00271629	-4.21536	2.49e-05	-0.0212332	0.00230204	-9.22365	2.87e-20	-0.0171437	0.00175618	-9.76195	1.64e-22	0.0229438	-0.0171437	0.00175618	1.98e-19	37	17	17750910	17	17691635	F			NA	NA	TOM1L2;TOM1L2	NM_001033551;NM_001082968	3'UTR;3'UTR					TRUE				NA
cg06595162	-0.0177481	0.00292022	-6.07766	1.22e-09	-0.0324883	0.00396432	-8.19517	2.5e-16	-0.022933	0.00235118	-9.7538	1.78e-22	0.0113215	-0.022933	0.00235118	2.14e-19	37	21	40141040	21	39062910	R			NA	NA	NCRNA00114;NCRNA00114	NR_027065;NR_027066	Body;TSS200					TRUE		21:40140421-40141096	Unclassified	NA
cg00808969	-0.0246985	0.00307561	-8.03045	9.71e-16	-0.020368	0.00364364	-5.59002	2.27e-08	-0.0228968	0.00235025	-9.74226	1.99e-22	0.662047	-0.0228968	0.00235025	2.39e-19	37	11	77898785	11	77576433	R			NA	NA	USP35;KCTD21	NM_020798;NM_001029859	TSS1500;5'UTR	chr11:77899564-77899990	N_Shore			NA	11:77576433-77577869			NA
cg14699112	-0.0138515	0.0037483	-3.69542	0.000219528	-0.0442601	0.00421439	-10.5021	8.45e-26	-0.0272819	0.0028008	-9.74078	2.02e-22	4.87e-07	-0.0272819	0.0028008	2.42e-19	37	4	141170338	4	141389788	F	rs76468427		NA	NA				chr4:141173834-141174567	N_Shelf			NA				NA
cg04608933	-0.0209049	0.00285344	-7.32621	2.37e-13	-0.0220228	0.00343163	-6.41758	1.38e-10	-0.0213619	0.00219404	-9.73633	2.11e-22	0.969118	-0.0213619	0.00219404	2.52e-19	37	11	2554801	11	2511377	F			NA	NA	KCNQ1;KCNQ1	NM_000218;NM_181798	Body;Body	chr11:2555405-2555618	N_Shore			TRUE	11:2510741-2511491			NA
cg01201215	-0.0229872	0.00348675	-6.59273	4.32e-11	-0.0350562	0.00470492	-7.45097	9.27e-14	-0.0272658	0.00280134	-9.73312	2.18e-22	0.119583	-0.0272658	0.00280134	2.6e-19	37	5	151137430	5	151117623	F			NA	NA	ATOX1	NM_004045	Body	chr5:151137992-151138418	N_Shore			NA				NA
cg08842616	0.0208825	0.00253189	8.24779	1.61e-16	0.0158279	0.00297269	5.32444	1.01e-07	0.0187574	0.00192752	9.7314	2.22e-22	0.432653	0.0187574	0.00192752	2.64e-19	37	16	70733772	16	69291273	F			NA	NA	VAC14	NM_018052	Body					NA	16:69291216-69291489			NA
cg22161562	-0.03161	0.00467787	-6.75735	1.41e-11	-0.0506518	0.0068763	-7.36614	1.76e-13	-0.0376344	0.00386773	-9.73034	2.24e-22	0.0727178	-0.0376344	0.00386773	2.66e-19	37	2	25198596	2	25052100	R			NA	NA				chr2:25194140-25195214	S_Shelf			NA		2:25198343-25198674	Unclassified_Cell_type_specific	NA
cg16665506	-0.00886152	0.0015637	-5.66702	1.45e-08	-0.00730723	0.00091868	-7.95405	1.81e-15	-0.00770605	0.000792095	-9.7287	2.27e-22	0.692641	-0.00770605	0.000792095	2.69e-19	37	3	129326828	3	130809518	F			NA	NA	PLXND1	NM_015103	TSS1500	chr3:129323915-129325332	S_Shore			NA		3:129326446-129326914	Unclassified_Cell_type_specific	NA
cg23242489	-0.0204297	0.00377448	-5.41259	6.21e-08	-0.025907	0.00317565	-8.15802	3.41e-16	-0.0236368	0.00243	-9.72709	2.31e-22	0.539824	-0.0236368	0.00243	2.73e-19	37	7	1084791	7	1051317	R			NA	NA	C7orf50;C7orf50;C7orf50	NM_001134395;NM_032350;NM_001134396	Body;Body;Body	chr7:1084387-1084595	S_Shore			NA		7:1083296-1085050	Promoter_Associated	NA
cg14571710	-0.0214038	0.00271445	-7.88512	3.14e-15	-0.0197083	0.00345374	-5.70638	1.15e-08	-0.0207564	0.00213418	-9.72568	2.34e-22	0.928226	-0.0207564	0.00213418	2.76e-19	37	6	30655896	6	30763875	F			NA	NA	KIAA1949;NRM;KIAA1949	NM_001134870;NM_007243;NM_133471	TSS1500;3'UTR;TSS1500	chr6:30654392-30654934	S_Shore			NA		6:30655477-30656126	Promoter_Associated	NA
cg16541026	-0.0220653	0.00361418	-6.1052	1.03e-09	-0.0297976	0.0038683	-7.70302	1.33e-14	-0.0256692	0.00264088	-9.71991	2.48e-22	0.344161	-0.0256692	0.00264088	2.91e-19	37	3	49026934	3	49001938	R			NA	NA	P4HTM;P4HTM	NM_177939;NM_177938	TSS1500;TSS1500	chr3:49027116-49028356	N_Shore			NA		3:49026839-49028774	Promoter_Associated	NA
cg00581154	-0.0255467	0.00364458	-7.00951	2.39e-12	-0.0301816	0.00445718	-6.77146	1.27e-11	-0.0274039	0.00282144	-9.71276	2.66e-22	0.723233	-0.0274039	0.00282144	3.12e-19	37	1	3123695	1	3113555	R			NA	NA	PRDM16;PRDM16	NM_022114;NM_199454	Body;Body					NA	1:3113154-3113614			NA
cg20267005	-0.0201321	0.00311632	-6.46022	1.05e-10	-0.0246728	0.003371	-7.31914	2.5e-13	-0.0222245	0.00228832	-9.71215	2.68e-22	0.613142	-0.0222245	0.00228832	3.13e-19	37	19	36400049	19	41091889	F	rs17549166		NA	TRUE	TYROBP;TYROBP	NM_003332;NM_198125	TSS1500;TSS1500					NA				NA
cg07294323	-0.0175965	0.00224836	-7.82639	5.02e-15	-0.0118178	0.00195087	-6.05768	1.38e-09	-0.0142998	0.00147351	-9.70459	2.88e-22	0.151932	-0.0142998	0.00147351	3.36e-19	37	16	73083327	16	71640828	F			NA	NA	ZFHX3;ZFHX3	NM_001164766;NM_006885	5'UTR;TSS1500	chr16:73081590-73082565	S_Shore		RDMR	NA				NA
cg24217948	-0.0269329	0.00483555	-5.56977	2.55e-08	-0.0462133	0.00552732	-8.36089	6.22e-17	-0.0352918	0.0036394	-9.69713	3.1e-22	0.031867	-0.0352918	0.0036394	3.6e-19	37	18	42261980	18	40515978	R			NA	NA	SETBP1;SETBP1	NM_001130110;NM_015559	5'UTR;5'UTR	chr18:42258983-42260795	S_Shore		RDMR	TRUE				NA
cg21534578	-0.0199639	0.00308059	-6.48054	9.14e-11	-0.023272	0.00320932	-7.25137	4.13e-13	-0.0215503	0.00222242	-9.69674	3.11e-22	0.758434	-0.0215503	0.00222242	3.61e-19	37	1	197745159	1	196011782	R			NA	NA	DENND1B;DENND1B	NM_144977;NM_001142795	TSS1500;TSS1500	chr1:197743931-197744788	S_Shore			TRUE		1:197745048-197745377	Promoter_Associated	NA
cg27554551	-0.0171996	0.00314527	-5.46839	4.54e-08	-0.0289924	0.00345312	-8.39601	4.62e-17	-0.022547	0.00232527	-9.69649	3.12e-22	0.0412846	-0.022547	0.00232527	3.61e-19	37	16	4421486	16	4361487	F			NA	NA	VASN;CORO7	NM_138440;NM_024535	TSS1500;Body	chr16:4421642-4422240	N_Shore			NA		16:4421216-4422699	Unclassified_Cell_type_specific	NA
cg12604858	-0.0108234	0.00239771	-4.51406	6.36e-06	-0.0238804	0.00255234	-9.35626	8.26e-21	-0.0169444	0.00174755	-9.69611	3.13e-22	0.000957753	-0.0169444	0.00174755	3.61e-19	37	6	38061902	6	38169880	F	rs73419986		NA	NA	ZFAND3	NM_021943	Body					TRUE				NA
cg21231302	-0.0243257	0.00369395	-6.58529	4.54e-11	-0.0268753	0.00376996	-7.12878	1.01e-12	-0.0255745	0.00263848	-9.69289	3.23e-22	0.889883	-0.0255745	0.00263848	3.72e-19	37	9	140116093	9	139235914	R			NA	NA	RNF208	NM_031297	TSS1500	chr9:140115986-140118466	Island			NA	9:139235914-139238287			NA
cg02409364	-0.0188313	0.00390762	-4.81912	1.44e-06	-0.0359594	0.00402212	-8.9404	3.88e-19	-0.027148	0.00280271	-9.68636	3.45e-22	0.00942348	-0.027148	0.00280271	3.95e-19	37	20	35199934	20	34633348	R			NA	NA				chr20:35201323-35203490	N_Shore		RDMR	NA				NA
cg21120249	-0.0220974	0.00363726	-6.07527	1.24e-09	-0.0315799	0.00407994	-7.74029	9.92e-15	-0.0262965	0.002715	-9.68562	3.47e-22	0.222041	-0.0262965	0.002715	3.97e-19	37	9	139921971	9	139041792	R			NA	TRUE	C9orf139;C9orf139;ABCA2;ABCA2	NM_207511;NM_207511;NM_001606;NM_212533	5'UTR;1stExon;Body;Body	chr9:139922197-139923447	N_Shore			NA		9:139921780-139922052	Promoter_Associated_Cell_type_specific	NA
cg26935102	-0.0274587	0.00323683	-8.48322	2.19e-17	-0.0195929	0.00398571	-4.91577	8.84e-07	-0.0243327	0.00251263	-9.68416	3.52e-22	0.309294	-0.0243327	0.00251263	4.02e-19	37	1	145470946	1	144182303	F			NA	NA	POLR3GL;ANKRD34A	NM_032305;NM_001039888	TSS1500;5'UTR	chr1:145470241-145470673	S_Shore			NA		1:145469934-145471032	Promoter_Associated	NA
cg03729092	-0.0189192	0.00315535	-5.99592	2.02e-09	-0.0284562	0.00362107	-7.8585	3.89e-15	-0.0230353	0.0023789	-9.6832	3.55e-22	0.139265	-0.0230353	0.0023789	4.04e-19	37	12	117029821	12	115514204	F	rs76062147		NA	NA								TRUE				NA
cg19368031	-0.0137438	0.00311579	-4.41102	1.03e-05	-0.0241987	0.00269348	-8.98419	2.61e-19	-0.0197273	0.00203765	-9.68138	3.62e-22	0.03988	-0.0197273	0.00203765	4.11e-19	37	10	76688843	10	76358849	F			NA	NA	MYST4	NM_012330	Body					TRUE				NA
cg14436426	-0.0195065	0.00318724	-6.12019	9.35e-10	-0.02894	0.00373939	-7.73924	1e-14	-0.023476	0.00242568	-9.67813	3.73e-22	0.15832	-0.023476	0.00242568	4.23e-19	37	20	62712394	20	62182838	R			NA	TRUE	OPRL1;RGS19;OPRL1	NM_000913;NM_001039467;NM_182647	5'UTR;TSS1500;5'UTR	chr20:62710769-62711745	S_Shore			NA				NA
cg06891775	-0.0102555	0.00255691	-4.01089	6.05e-05	-0.0261998	0.00267239	-9.80391	1.08e-22	-0.0178757	0.00184748	-9.67572	3.82e-22	9.21e-05	-0.0178757	0.00184748	4.32e-19	37	10	80704982	10	80374988	F	rs78722328		NA	NA	LOC283050;LOC283050;LOC283050	NR_024431;NR_024429;NR_015429	Body;Body;Body					TRUE		10:80704796-80705101	Unclassified_Cell_type_specific	TRUE
cg19258882	-0.0155429	0.0032334	-4.80697	1.53e-06	-0.0342779	0.00371878	-9.21751	3.04e-20	-0.0236087	0.00244005	-9.67551	3.83e-22	0.000726738	-0.0236087	0.00244005	4.32e-19	37	12	56472805	12	54759072	F			NA	TRUE	ERBB3;ERBB3	NM_001982;NM_001005915	TSS1500;TSS1500	chr12:56472792-56474393	Island			NA		12:56472390-56474357	Unclassified	NA
cg01659184	-0.0231876	0.00345945	-6.7027	2.05e-11	-0.0263411	0.00376519	-6.99595	2.63e-12	-0.0246312	0.00254744	-9.66898	4.08e-22	0.826808	-0.0246312	0.00254744	4.59e-19	37	6	109127593	6	109234286	F			NA	NA								TRUE				NA
cg16772022	-0.0259922	0.00452461	-5.74464	9.21e-09	-0.0327241	0.00416919	-7.84903	4.19e-15	-0.0296329	0.00306603	-9.66494	4.25e-22	0.549584	-0.0296329	0.00306603	4.76e-19	37	X	153211711	X	152864905	F			NA	NA	RENBP	NM_002910	TSS1500					NA				NA
cg26803969	-0.0117885	0.00223791	-5.26765	1.38e-07	-0.0193635	0.0022953	-8.43613	3.28e-17	-0.0154801	0.00160235	-9.66089	4.42e-22	0.0613123	-0.0154801	0.00160235	4.94e-19	37	2	28579423	2	28432927	F			NA	NA								TRUE		2:28579219-28579467	Unclassified_Cell_type_specific	TRUE
cg19852660	-0.0257739	0.0038653	-6.66801	2.59e-11	-0.02822	0.00403022	-7.00211	2.52e-12	-0.0269459	0.00278966	-9.6592	4.49e-22	0.908514	-0.0269459	0.00278966	5.01e-19	37	11	2846681	11	2803257	F			NA	NA	KCNQ1;KCNQ1	NM_000218;NM_181798	Body;Body					NA	11:2803217-2803348			TRUE
cg22860172	-0.0162822	0.0033049	-4.92668	8.36e-07	-0.0276076	0.00318714	-8.6622	4.63e-18	-0.0221503	0.00229415	-9.65512	4.68e-22	0.0477246	-0.0221503	0.00229415	5.2e-19	37	1	3099917	1	3089777	F			NA	NA	PRDM16;PRDM16	NM_022114;NM_199454	Body;Body	chr1:3102540-3103352	N_Shelf			NA				NA
cg02540736	-0.0296364	0.00415288	-7.13635	9.58e-13	-0.0337411	0.0051691	-6.52745	6.69e-11	-0.0312465	0.00323747	-9.65153	4.84e-22	0.825635	-0.0312465	0.00323747	5.37e-19	37	14	100774063	14	99843816	R			NA	NA	SLC25A29;MIR345	NM_001039355;NR_029906	TSS1500;TSS200	chr14:100771820-100773673	S_Shore			NA				NA
cg09198200	-0.0198635	0.00298096	-6.66344	2.67e-11	-0.0219475	0.00313756	-6.99509	2.65e-12	-0.0208522	0.0021611	-9.64888	4.97e-22	0.89053	-0.0208522	0.0021611	5.5e-19	37	2	208123481	2	207831726	R			NA	NA								TRUE				TRUE
cg17082719	0.0302057	0.00368341	8.20047	2.39e-16	0.022148	0.0041935	5.28151	1.28e-07	0.0266965	0.00276743	9.64666	5.08e-22	0.352725	0.0266965	0.00276743	5.61e-19	37	8	144896176	8	144968164	F			NA	NA	SCRIB;SCRIB;MIR937	NM_015356;NM_182706;NR_030633	Body;Body;TSS1500	chr8:144897283-144898354	N_Shore			NA				NA
cg23887948	-0.0160831	0.00349919	-4.59623	4.3e-06	-0.0259561	0.00296652	-8.74969	2.14e-18	-0.0218275	0.00226279	-9.64627	5.1e-22	0.0986723	-0.0218275	0.00226279	5.61e-19	37	15	74494854	15	72281907	F			NA	NA	STRA6;STRA6;STRA6;STRA6;STRA6	NM_001142617;NM_001142618;NM_001142619;NM_022369;NM_001142620	5'UTR;5'UTR;5'UTR;5'UTR;5'UTR			low-CpG:72281833-72282584		TRUE				TRUE
cg24844046	-0.0287144	0.00406968	-7.0557	1.72e-12	-0.0263863	0.00400881	-6.58207	4.64e-11	-0.0275328	0.00285593	-9.64056	5.39e-22	0.920306	-0.0275328	0.00285593	5.92e-19	37	6	3053496	6	2998495	R		rs11968100	NA	NA								NA	6:2998495-2998558	6:3053446-3054329	Promoter_Associated	NA
cg19325791	-0.0267331	0.00406332	-6.57913	4.73e-11	-0.0323063	0.00455039	-7.09968	1.25e-12	-0.0292056	0.00303083	-9.63617	5.62e-22	0.658826	-0.0292056	0.00303083	6.16e-19	37	17	46560683	17	43915682	F			NA	NA								TRUE				TRUE
cg13311440	0.0267388	0.00335393	7.97236	1.56e-15	0.018105	0.00316217	5.72549	1.03e-08	0.022168	0.0023008	9.63491	5.69e-22	0.173065	0.022168	0.0023008	6.22e-19	37	1	160681404	1	158948028	R			NA	TRUE	CD48	NM_001778	Body					NA		1:160681390-160682087	Promoter_Associated	NA
cg26134665	-0.024023	0.00342239	-7.01936	2.23e-12	-0.024467	0.00371382	-6.58808	4.46e-11	-0.0242269	0.00251673	-9.62634	6.19e-22	0.996143	-0.0242269	0.00251673	6.75e-19	37	16	31021544	16	30929045	R			NA	TRUE	STX1B	NM_052874	Body					NA		16:31021108-31022608	Unclassified_Cell_type_specific	NA
cg00116699	0.0272363	0.00319505	8.52453	1.53e-17	0.0171505	0.0034642	4.9508	7.39e-07	0.0226004	0.00234864	9.62277	6.41e-22	0.101254	0.0226004	0.00234864	6.97e-19	37	2	240205260	2	239870197	F			NA	NA	HDAC4	NM_006037	Body					NA	2:239870049-239870198			NA
cg27133780	0.0310233	0.00418621	7.41084	1.25e-13	0.0264255	0.00427227	6.18536	6.2e-10	0.0287712	0.00299006	9.62229	6.44e-22	0.744202	0.0287712	0.00299006	6.99e-19	37	3	32474793	3	32449797	R			NA	NA	CMTM7;CMTM7	NM_138410;NM_181472	Body;Body					TRUE		3:32474322-32474949	Promoter_Associated	NA
cg16201146	-0.0301123	0.00354386	-8.49702	1.95e-17	-0.0200474	0.00410896	-4.87895	1.07e-06	-0.025819	0.00268362	-9.62096	6.52e-22	0.179008	-0.025819	0.00268362	7.06e-19	37	20	19191526	20	19139526	R			NA	NA				chr20:19192459-19193902	N_Shore		RDMR	NA				NA
cg26686361	0.0382456	0.00444192	8.61016	7.3e-18	0.0256052	0.00551268	4.64478	3.4e-06	0.0332695	0.00345881	9.61878	6.66e-22	0.203118	0.0332695	0.00345881	7.19e-19	37	16	85964073	16	84521574	F		rs79618060	NA	NA								NA	16:84521563-84521759			NA
cg08468082	-0.0175781	0.0025985	-6.76474	1.34e-11	-0.0216778	0.00313766	-6.90893	4.88e-12	-0.019246	0.0020013	-9.61677	6.79e-22	0.602698	-0.019246	0.0020013	7.32e-19	37	1	15334845	1	15207432	R			NA	NA	KIAA1026;KIAA1026;KIAA1026;KIAA1026;KIAA1026	NM_001017999;NM_201628;NM_001018001;NM_015209;NM_001018000	Body;Body;Body;Body;Body					TRUE				NA
cg15329642	-0.0217235	0.00381896	-5.68834	1.28e-08	-0.0295969	0.00375097	-7.89047	3.01e-15	-0.0257309	0.00267605	-9.61527	6.89e-22	0.339018	-0.0257309	0.00267605	7.41e-19	37	1	45308298	1	45080885	R			NA	TRUE	PTCH2;PTCH2	NM_001166292;NM_003738	Body;Body	chr1:45308543-45309159	N_Shore			NA				NA
cg25406657	-0.00661688	0.00205505	-3.21982	0.0012827	-0.0137386	0.0014474	-9.49193	2.27e-21	-0.0113772	0.00118335	-9.6144	6.95e-22	0.018066	-0.0113772	0.00118335	7.43e-19	37	15	63342033	15	61129086	F			NA	NA	TPM1;TPM1;TPM1;TPM1;TPM1;TPM1;TPM1	NM_001018007;NM_001018020;NM_001018004;NM_001018005;NM_000366;NM_001018008;NM_001018006	Body;Body;Body;Body;Body;Body;Body	chr15:63340256-63341464	S_Shore		RDMR	TRUE				NA
cg26002437	-0.0127675	0.00238097	-5.3623	8.22e-08	-0.0122884	0.00153952	-7.98196	1.44e-15	-0.0124297	0.00129281	-9.61444	6.95e-22	0.985828	-0.0124297	0.00129281	7.43e-19	37	10	45473231	10	44793237	R			NA	NA	C10orf10;RASSF4	NM_007021;NM_032023	Body;Body	chr10:45470022-45470291	S_Shelf			NA				NA
cg05373251	-0.0370055	0.00519026	-7.1298	1.01e-12	-0.037313	0.00578564	-6.44924	1.12e-10	-0.0371426	0.00386347	-9.6138	6.99e-22	0.999218	-0.0371426	0.00386347	7.46e-19	37	17	79451985	17	77066580	R			NA	NA				chr17:79450924-79451657	S_Shore			NA		17:79450704-79452185	Promoter_Associated	NA
cg11961495	-0.0122103	0.00354008	-3.44916	0.000562326	-0.0451379	0.00417887	-10.8014	3.39e-27	-0.0259677	0.00270114	-9.6136	7.01e-22	1.42e-08	-0.0259677	0.00270114	7.46e-19	37	10	80873797	10	80543803	F	rs35273092		NA	NA	ZMIZ1	NM_020338	5'UTR					TRUE				TRUE
cg01108112	-0.0269187	0.00306504	-8.7825	1.6e-18	-0.0149554	0.00313801	-4.76589	1.88e-06	-0.0210778	0.00219265	-9.6129	7.05e-22	0.0242575	-0.0210778	0.00219265	7.49e-19	37	9	139254189	9	138374010	R			NA	NA				chr9:139255523-139256012	N_Shore			NA				NA
cg11878045	-0.0232331	0.00403369	-5.75976	8.42e-09	-0.0290511	0.00374179	-7.76395	8.23e-15	-0.0263602	0.00274324	-9.60914	7.32e-22	0.571732	-0.0263602	0.00274324	7.75e-19	37	11	2482536	11	2439112	F	rs2075873		NA	NA	KCNQ1;KCNQ1	NM_000218;NM_181798	Body;TSS200					NA				NA
cg14025021	-0.0216337	0.00379829	-5.69563	1.23e-08	-0.0318075	0.00399829	-7.95526	1.79e-15	-0.0264598	0.00275379	-9.60849	7.36e-22	0.18238	-0.0264598	0.00275379	7.78e-19	37	15	43809510	15	41596802	F			NA	NA	MAP1A	NM_002373	TSS1500					TRUE				TRUE
cg15297650	-0.0188761	0.00317241	-5.95008	2.68e-09	-0.0263597	0.00341962	-7.70835	1.27e-14	-0.0223376	0.00232572	-9.60459	7.65e-22	0.276102	-0.0223376	0.00232572	8.06e-19	37	2	135477056	2	135193526	R		rs77468218	NA	TRUE	TMEM163	NM_030923	TSS1500	chr2:135475698-135476993	S_Shore			NA	2:135191717-135193606			NA
cg01355392	-0.0649209	0.00859537	-7.55301	4.25e-14	-0.061469	0.0103548	-5.93627	2.92e-09	-0.0635127	0.0066137	-9.6032	7.75e-22	0.967637	-0.0635127	0.0066137	8.15e-19	37	20	62679255	20	62149699	R			NA	NA	SOX18	NM_018419	3'UTR	chr20:62679424-62680883	N_Shore			NA				NA
cg10788371	-0.0270439	0.00440675	-6.13691	8.41e-10	-0.0397398	0.0052191	-7.61431	2.65e-14	-0.032328	0.00336705	-9.60129	7.9e-22	0.17776	-0.032328	0.00336705	8.28e-19	37	11	76381040	11	76058688	F			NA	NA	LRRC32;LRRC32;LRRC32	NM_001128922;NM_005512;NM_005512	5'UTR;1stExon;5'UTR	chr11:76381449-76382295	N_Shore	low-CpG:76058599-76058717		NA				TRUE
cg03143849	-0.0232904	0.00416348	-5.59397	2.22e-08	-0.0372365	0.00459087	-8.111	5.02e-16	-0.0295842	0.00308408	-9.59256	8.59e-22	0.0795163	-0.0295842	0.00308408	8.95e-19	37	11	2904951	11	2861527	R			NA	TRUE	CDKN1C;CDKN1C;CDKN1C	NM_001122630;NM_000076;NM_001122631	3'UTR;3'UTR;3'UTR	chr11:2905023-2907024	N_Shore			NA				NA
cg17693604	-0.025216	0.00402784	-6.26042	3.84e-10	-0.030639	0.00418112	-7.32796	2.34e-13	-0.0278263	0.00290079	-9.59266	8.58e-22	0.646436	-0.0278263	0.00290079	8.95e-19	37	19	3046805	19	2997805	F			NA	NA	TLE2	NM_001144761	5'UTR	chr19:3047224-3047444	N_Shore			NA		19:3046655-3048081	Unclassified_Cell_type_specific	NA
cg26781524	-0.0224629	0.00380239	-5.90758	3.47e-09	-0.031495	0.00407442	-7.72994	1.08e-14	-0.0266674	0.00277989	-9.59297	8.56e-22	0.268936	-0.0266674	0.00277989	8.95e-19	37	16	81272080	16	79829581	R			NA	NA	BCMO1	NM_017429	TSS1500					TRUE				NA
cg16746355	-0.0266352	0.00379635	-7.01599	2.28e-12	-0.0283368	0.00432952	-6.54503	5.95e-11	-0.0273748	0.00285442	-9.59032	8.78e-22	0.957273	-0.0273748	0.00285442	9.13e-19	37	14	65228827	14	64298580	F			NA	NA	SPTB	NM_001024858	Body					TRUE		14:65228656-65229198	Unclassified	TRUE
cg13104274	-0.0285661	0.00422548	-6.76044	1.38e-11	-0.0323071	0.00473215	-6.82717	8.66e-12	-0.0302257	0.00315183	-9.58989	8.82e-22	0.840409	-0.0302257	0.00315183	9.14e-19	37	1	169078316	1	167344940	F			NA	NA	ATP1B1;ATP1B1	NM_001001787;NM_001677	Body;Body	chr1:169074766-169076411	S_Shore			TRUE		1:169078062-169078841	Unclassified	NA
cg01133215	0.0367722	0.00346167	10.6227	2.34e-26	0.00998105	0.0036477	2.73626	0.00621428	0.0240772	0.00251096	9.58883	8.91e-22	6.87e-07	0.0240772	0.00251096	9.22e-19	37	6	45399681	6	45507659	F			NA	NA	RUNX2;RUNX2;RUNX2	NM_001015051;NM_001024630;NM_004348	Body;Body;Body					TRUE		6:45399581-45399731	Gene_Associated_Cell_type_specific	NA
cg10316899	-0.0298435	0.00425866	-7.00772	2.42e-12	-0.0314108	0.00480138	-6.54204	6.07e-11	-0.0305336	0.003186	-9.58368	9.36e-22	0.97062	-0.0305336	0.003186	9.67e-19	37	1	39658128	1	39430715	R			NA	NA	MACF1	NM_012090	Body					TRUE		1:39657089-39658953	Unclassified	TRUE
cg08614441	-0.0206406	0.00305292	-6.76094	1.37e-11	-0.0228424	0.00335475	-6.80898	9.83e-12	-0.021638	0.00225792	-9.58316	9.41e-22	0.888856	-0.021638	0.00225792	9.69e-19	37	13	113633676	13	112681677	R			NA	NA	MCF2L;MCF2L;MCF2L	NM_001112732;NM_024979;NM_024979	Body;5'UTR;1stExon	chr13:113633843-113634065	N_Shore	low-CpG:112681455-112681691		NA				NA
cg03693099	-0.0188879	0.00328713	-5.74602	9.14e-09	-0.0235938	0.00304823	-7.74018	9.93e-15	-0.0214181	0.00223511	-9.58255	9.47e-22	0.576387	-0.0214181	0.00223511	9.73e-19	37	9	135936901	9	134926722	R			NA	TRUE	CEL	NM_001807	TSS1500					NA				NA
cg16030878	0.0255213	0.00304933	8.36947	5.79e-17	0.0155584	0.00298171	5.21794	1.81e-07	0.0204281	0.00213189	9.58217	9.5e-22	0.0653157	0.0204281	0.00213189	9.74e-19	37	17	77914307	17	75528902	R			NA	NA	TBC1D16	NM_019020	3'UTR	chr17:77914639-77914882	N_Shore			NA	17:75528366-75529029			NA
cg19695978	-0.023727	0.00360327	-6.58484	4.55e-11	-0.029092	0.00414007	-7.02695	2.11e-12	-0.0260394	0.002718	-9.58033	9.67e-22	0.620172	-0.0260394	0.002718	9.89e-19	37	15	70877381	15	68664435	R			NA	NA				chr15:70877380-70877958	Island			TRUE	15:68664435-68665003	15:70876822-70878328	Unclassified_Cell_type_specific	TRUE
cg12432038	-0.0223707	0.00381785	-5.8595	4.64e-09	-0.0362455	0.00457212	-7.92751	2.24e-15	-0.0280707	0.00293051	-9.57879	9.82e-22	0.0663435	-0.0280707	0.00293051	1e-18	37	1	247275735	1	245342358	R			NA	NA	C1orf229	NM_207401	TSS200	chr1:247274585-247275757	Island			TRUE	1:245341222-245342380	1:247273921-247275897	Unclassified_Cell_type_specific	TRUE
cg04018738	-0.0307807	0.00455697	-6.75465	1.43e-11	-0.0418368	0.0060282	-6.94017	3.92e-12	-0.0348012	0.00363518	-9.57344	1.03e-21	0.342917	-0.0348012	0.00363518	1.05e-18	37	6	31760616	6	31868595	F	rs35196751		NA	NA	VARS	NM_006295	Body	chr6:31763240-31763905	N_Shelf			NA				NA
cg02623114	-0.0199789	0.00300403	-6.65071	2.92e-11	-0.018097	0.00262307	-6.89919	5.23e-12	-0.0189112	0.00197584	-9.57121	1.06e-21	0.894639	-0.0189112	0.00197584	1.07e-18	37	8	145015122	8	145087110	R			NA	NA	PLEC1;PLEC1;PLEC1;PLEC1;PLEC1;PLEC1;PLEC1;PLEC1	NM_201378;NM_201382;NM_201381;NM_000445;NM_201384;NM_201380;NM_201383;NM_201379	Body;Body;Body;Body;TSS1500;Body;Body;Body	chr8:145016417-145016916	N_Shore			TRUE		8:145014934-145015432	Promoter_Associated	NA
cg07869232	0.0301122	0.00326472	9.22352	2.87e-20	0.014915	0.00374051	3.98741	6.68e-05	0.023541	0.00245963	9.57096	1.06e-21	0.0092352	0.023541	0.00245963	1.07e-18	37	13	114790349	13	113808451	R			NA	NA	RASA3	NM_007368	Body	chr13:114786335-114786537	S_Shelf			NA	13:113807836-113808547	13:114790278-114790409	Gene_Associated	NA
cg00466249	-0.0382071	0.00479935	-7.96089	1.71e-15	-0.0327117	0.00610381	-5.35923	8.36e-08	-0.0361076	0.00377277	-9.57059	1.06e-21	0.778449	-0.0361076	0.00377277	1.07e-18	37	17	79269884	17	76884479	R			NA	TRUE	SLC38A10;SLC38A10	NM_138570;NM_001037984	TSS1500;TSS1500	chr17:79268367-79269467	S_Shore			NA		17:79268946-79270216	Promoter_Associated	NA
cg20830848	-0.0174514	0.00293093	-5.95422	2.61e-09	-0.0232729	0.00305551	-7.6167	2.6e-14	-0.0202411	0.00211515	-9.56955	1.07e-21	0.388578	-0.0202411	0.00211515	1.08e-18	37	7	134853645	7	134504185	R			NA	NA	C7orf49;C7orf49;C7orf49	NR_024185;NR_024186;NM_024033	Body;Body;Body	chr7:134854975-134855696	N_Shore			TRUE		7:134853565-134854514	Promoter_Associated	NA
cg01481251	-0.0311396	0.00445724	-6.9863	2.82e-12	-0.0211939	0.00312209	-6.78839	1.13e-11	-0.0244675	0.00255717	-9.5682	1.09e-21	0.188234	-0.0244675	0.00255717	1.09e-18	37	11	32912719	11	32869295	R			NA	NA				chr11:32913989-32915514	N_Shore		RDMR	NA		11:32912572-32912770	Unclassified_Cell_type_specific	NA
cg13269964	-0.0148147	0.00280992	-5.27228	1.35e-07	-0.0219914	0.00268429	-8.19264	2.56e-16	-0.0185671	0.00194097	-9.56586	1.11e-21	0.181706	-0.0185671	0.00194097	1.12e-18	37	17	41924577	17	39280103	F			NA	TRUE	CD300LG;CD300LG;CD300LG;CD300LG;CD300LG;CD300LG;CD300LG;CD300LG	NM_001168323;NM_001168324;NM_001168324;NM_145273;NM_145273;NM_001168322;NM_001168323;NM_001168322	5'UTR;5'UTR;1stExon;1stExon;5'UTR;5'UTR;1stExon;1stExon					TRUE				NA
cg11985480	-0.0393575	0.0065033	-6.05193	1.43e-09	-0.0659209	0.00843559	-7.81462	5.51e-15	-0.0492599	0.00515042	-9.56424	1.13e-21	0.0446127	-0.0492599	0.00515042	1.13e-18	37	2	74729100	2	74582608	F	rs17722476		NA	NA	LOC151534;LBX2	NR_024606;NM_001009812	TSS1500;Body	chr2:74729399-74731166	N_Shore		RDMR	NA	2:74582608-74584778	2:74728052-74729181	Unclassified_Cell_type_specific	NA
cg05324516	-0.0288053	0.00364737	-7.89754	2.84e-15	-0.031588	0.00584202	-5.40704	6.41e-08	-0.0295858	0.00309389	-9.56264	1.15e-21	0.921615	-0.0295858	0.00309389	1.15e-18	37	10	29421357	10	29461363	R			NA	NA								TRUE				NA
cg13856810	-0.0233211	0.00352766	-6.61091	3.82e-11	-0.0278382	0.0039996	-6.96024	3.4e-12	-0.0252975	0.00264563	-9.56199	1.16e-21	0.698577	-0.0252975	0.00264563	1.15e-18	37	1	861886	1	851749	R			NA	NA	SAMD11	NM_152486	Body	chr1:858970-861632	S_Shore			NA				NA
cg02294302	-0.0156471	0.00276737	-5.65415	1.57e-08	-0.02262	0.00286079	-7.90689	2.64e-15	-0.0190178	0.00198903	-9.56135	1.16e-21	0.215565	-0.0190178	0.00198903	1.16e-18	37	1	47906276	1	47678863	F			NA	NA	FOXD2;FOXD2	NM_004474;NM_004474	3'UTR;1stExon	chr1:47902793-47905518	S_Shore		RDMR	NA				NA
cg15131146	-0.025347	0.00355996	-7.12003	1.08e-12	-0.0208792	0.00323822	-6.44772	1.14e-10	-0.0229021	0.00239546	-9.56065	1.17e-21	0.649882	-0.0229021	0.00239546	1.16e-18	37	1	26101755	1	25974342	F			NA	NA	MAN1C1	NM_020379	Body	chr1:26097904-26098107	S_Shelf			NA		1:26101182-26102328	Unclassified_Cell_type_specific	NA
cg11789321	-0.024517	0.00364247	-6.73087	1.69e-11	-0.0269197	0.00395821	-6.80097	1.04e-11	-0.0256187	0.0026803	-9.55816	1.2e-21	0.905058	-0.0256187	0.0026803	1.19e-18	37	5	56773063	5	56808820	R			NA	NA								TRUE				NA
cg18725681	-0.0152356	0.00275547	-5.52923	3.22e-08	-0.0223395	0.00279105	-8.00397	1.2e-15	-0.018742	0.00196087	-9.55799	1.2e-21	0.193914	-0.018742	0.00196087	1.19e-18	37	20	42940213	20	42373627	R			NA	NA	FITM2	NM_001080472	TSS1500	chr20:42939450-42940043	S_Shore			NA		20:42938581-42940393	Promoter_Associated	NA
cg09138892	0.0353204	0.00429061	8.23203	1.84e-16	0.0242797	0.0047375	5.12501	2.98e-07	0.0303453	0.00318021	9.54192	1.4e-21	0.224946	0.0303453	0.00318021	1.38e-18	37	17	79005662	17	76620257	F			NA	NA	FLJ90757	NR_026857	Body	chr17:79006584-79006835	N_Shore			NA	17:76619872-76620406			NA
cg14920289	-0.0306858	0.00444593	-6.90198	5.13e-12	-0.0318674	0.00483668	-6.58868	4.44e-11	-0.0312269	0.00327319	-9.54021	1.43e-21	0.983956	-0.0312269	0.00327319	1.4e-18	37	14	23821149	14	22890989	F			NA	NA	SLC22A17;SLC22A17	NM_020372;NM_016609	Body;Body	chr14:23821087-23822106	Island		DMR	NA	14:22890928-22891920	14:23820894-23822439	Unclassified_Cell_type_specific	TRUE
cg24351658	-0.0123165	0.00290445	-4.24057	2.23e-05	-0.0210614	0.00237801	-8.85673	8.24e-19	-0.0175519	0.00183997	-9.53923	1.44e-21	0.0662987	-0.0175519	0.00183997	1.41e-18	37	1	42126724	1	41899311	R			NA	NA	HIVEP3;HIVEP3	NM_024503;NM_001127714	5'UTR;5'UTR	chr1:42127380-42128632	N_Shore		RDMR	NA				NA
cg02246725	-0.0327375	0.00447863	-7.30971	2.68e-13	-0.0330834	0.0053984	-6.12837	8.88e-10	-0.0328785	0.00344686	-9.53867	1.45e-21	0.998785	-0.0328785	0.00344686	1.42e-18	37	11	2014127	11	1970703	F			NA	NA				chr11:2013333-2013617	S_Shore			NA		11:2013889-2015034	Unclassified_Cell_type_specific	NA
cg22946615	-0.0142382	0.00328632	-4.33257	1.47e-05	-0.0414595	0.00418002	-9.9185	3.46e-23	-0.0246366	0.00258349	-9.53617	1.48e-21	2.04e-06	-0.0246366	0.00258349	1.45e-18	37	10	30257569	10	30297575	R			NA	NA								TRUE				NA
cg10001186	-0.0226112	0.0041902	-5.3962	6.81e-08	-0.0412495	0.0049276	-8.37112	5.71e-17	-0.0304328	0.00319212	-9.53372	1.52e-21	0.015741	-0.0304328	0.00319212	1.48e-18	37	11	94882829	11	94522477	F			NA	NA				chr11:94883335-94883565	N_Shore		RDMR	NA				NA
cg19699090	-0.0188905	0.0035489	-5.32293	1.02e-07	-0.029019	0.0035557	-8.16128	3.31e-16	-0.0239451	0.00251185	-9.53285	1.53e-21	0.13102	-0.0239451	0.00251185	1.49e-18	37	6	36808894	6	36916872	R		rs55729134	NA	NA				chr6:36806881-36807217	S_Shore			NA				TRUE
cg08973191	0.0320012	0.00401933	7.96183	1.7e-15	0.0243058	0.00451136	5.38768	7.14e-08	0.0285959	0.00300103	9.52868	1.59e-21	0.444383	0.0285959	0.00300103	1.55e-18	37	8	144894328	8	144966316	F			NA	NA	SCRIB;SCRIB	NM_015356;NM_182706	Body;Body	chr8:144894918-144895169	N_Shore			NA				NA
cg11409350	-0.0180806	0.0029166	-6.1992	5.68e-10	-0.0208702	0.00287146	-7.26813	3.65e-13	-0.0194971	0.0020462	-9.52844	1.6e-21	0.792736	-0.0194971	0.0020462	1.55e-18	37	17	73126499	17	70638094	F			NA	NA	NT5C	NM_014595	3'UTR	chr17:73127196-73127995	N_Shore			NA	17:70638074-70638601	17:73126076-73128779	Promoter_Associated	NA
cg16639915	-0.0173053	0.00273698	-6.32278	2.57e-10	-0.0215901	0.00299611	-7.20603	5.76e-13	-0.0192544	0.00202075	-9.52835	1.6e-21	0.572674	-0.0192544	0.00202075	1.55e-18	37	15	64960011	15	62747064	F			NA	NA	ZNF609	NM_015042	Body					TRUE				NA
cg03584351	-0.035554	0.00558603	-6.36481	1.96e-10	-0.0408722	0.00574059	-7.11987	1.08e-12	-0.0381406	0.00400345	-9.52694	1.62e-21	0.802183	-0.0381406	0.00400345	1.56e-18	37	7	1184214	7	1150740	F			NA	NA								NA	7:1150676-1150818			NA
cg26927807	-0.0199057	0.00303226	-6.56463	5.22e-11	-0.022034	0.00318806	-6.91142	4.8e-12	-0.0209166	0.00219715	-9.51987	1.73e-21	0.889582	-0.0209166	0.00219715	1.67e-18	37	19	2016532	19	1967532	F			NA	TRUE	BTBD2	NM_017797	TSS1500					NA				NA
cg14526039	-0.0156084	0.00312236	-4.99891	5.77e-07	-0.0207901	0.00253477	-8.20199	2.36e-16	-0.0187317	0.00196793	-9.51849	1.76e-21	0.436034	-0.0187317	0.00196793	1.69e-18	37	3	49210221	3	49185225	R			NA	NA	KLHDC8B	NM_173546	Body	chr3:49208629-49209196	S_Shore			TRUE		3:49210221-49210424	Unclassified_Cell_type_specific	NA
cg24134897	-0.0507509	0.00641352	-7.91311	2.51e-15	-0.0423461	0.00791268	-5.35168	8.71e-08	-0.0474185	0.0049824	-9.51719	1.78e-21	0.711447	-0.0474185	0.0049824	1.71e-18	37	11	859670	11	849670	F			NA	NA	TSPAN4;TSPAN4;TSPAN4;TSPAN4;TSPAN4;TSPAN4;TSPAN4	NM_001025239;NM_001025237;NM_001025234;NM_001025235;NM_001025236;NM_001025238;NM_003271	5'UTR;Body;Body;Body;Body;Body;Body	chr11:858575-858932	S_Shore			TRUE		11:859646-859800	Unclassified_Cell_type_specific	TRUE
cg20964856	-0.0212299	0.00342693	-6.19502	5.83e-10	-0.0239605	0.00330743	-7.24445	4.34e-13	-0.0226437	0.00237983	-9.51481	1.82e-21	0.848435	-0.0226437	0.00237983	1.74e-18	37	19	41767669	19	46459509	R			NA	NA	HNRNPUL1;AXL;AXL	NM_144732;NM_021913;NM_001699	TSS1500;3'UTR;3'UTR	chr19:41769215-41769417	N_Shore		RDMR	NA		19:41767515-41770646	Promoter_Associated	NA
cg18699466	-0.0123151	0.00196941	-6.2532	4.02e-10	-0.0138267	0.00192478	-7.18354	6.79e-13	-0.0130882	0.00137653	-9.50812	1.94e-21	0.860134	-0.0130882	0.00137653	1.85e-18	37	6	45415640	6	45523618	F			NA	NA	RUNX2;RUNX2;RUNX2	NM_001015051;NM_001024630;NM_004348	Body;Body;Body					TRUE				NA
cg23371208	-0.0134606	0.00248549	-5.41568	6.11e-08	-0.0236298	0.00286195	-8.25654	1.5e-16	-0.0178328	0.00187659	-9.50279	2.04e-21	0.0273619	-0.0178328	0.00187659	1.95e-18	37	11	57408514	11	57165090	F			NA	NA	MIR130A	NR_029673	TSS200					NA				TRUE
cg09411874	-0.0198073	0.00335169	-5.90964	3.43e-09	-0.0244848	0.00326383	-7.50187	6.29e-14	-0.0222081	0.00233832	-9.49748	2.15e-21	0.606629	-0.0222081	0.00233832	2.04e-18	37	12	121905955	12	120390338	F			NA	NA	KDM2B;KDM2B	NM_032590;NM_001005366	Body;Body	chr12:121905463-121905956	Island			NA				NA
cg13984060	-0.0246011	0.00379411	-6.48402	8.93e-11	-0.0239296	0.00344755	-6.94106	3.89e-12	-0.0242333	0.00255153	-9.49756	2.15e-21	0.991458	-0.0242333	0.00255153	2.04e-18	37	8	145018816	8	145090804	R			NA	NA	PLEC1;PLEC1;PLEC1;PLEC1;PLEC1;PLEC1	NM_000445;NM_201378;NM_201381;NM_201379;NM_201382;NM_201380	Body;Body;1stExon;Body;TSS1500;Body	chr8:145018815-145019214	Island			TRUE		8:145018797-145018936	Unclassified_Cell_type_specific	NA
cg18809126	-0.0153599	0.00233643	-6.5741	4.89e-11	-0.0184042	0.00266448	-6.90721	4.94e-12	-0.0166832	0.0017567	-9.49687	2.16e-21	0.691441	-0.0166832	0.0017567	2.05e-18	37	3	11623526	3	11598526	F			TRUE	NA	VGLL4;VGLL4;VGLL4	NM_014667;NM_001128220;NM_001128219	Body;Body;Body					TRUE				NA
cg04791601	-0.0240366	0.00357173	-6.72969	1.7e-11	-0.021958	0.00327043	-6.71408	1.89e-11	-0.0229059	0.00241204	-9.49649	2.17e-21	0.912001	-0.0229059	0.00241204	2.05e-18	37	1	204159016	1	202425639	R			NA	NA				chr1:204159598-204159833	N_Shore			TRUE				NA
cg04890480	-0.0168441	0.00328756	-5.12358	3e-07	-0.0308879	0.00363672	-8.49333	2.01e-17	-0.0231596	0.00243878	-9.49639	2.17e-21	0.0165201	-0.0231596	0.00243878	2.05e-18	37	1	181073734	1	179340357	R			NA	NA				chr1:181073917-181075002	N_Shore			NA				NA
cg20638525	-0.0206435	0.00312402	-6.60799	3.9e-11	-0.0258357	0.00374616	-6.8966	5.33e-12	-0.0227732	0.00239924	-9.49186	2.27e-21	0.567483	-0.0227732	0.00239924	2.13e-18	37	11	45043197	11	44999773	F			NA	NA								TRUE				NA
cg16505891	-0.0108033	0.00363554	-2.97159	0.00296264	-0.0329604	0.00326751	-10.0873	6.29e-24	-0.0230598	0.00243021	-9.48881	2.34e-21	3.45e-05	-0.0230598	0.00243021	2.19e-18	37	14	91859797	14	90929550	F			TRUE	NA	CCDC88C	NM_001080414	Body					NA				NA
cg03090969	-0.0303783	0.00407556	-7.45376	9.07e-14	-0.0273342	0.00464175	-5.88877	3.89e-09	-0.0290531	0.00306258	-9.48648	2.39e-21	0.885656	-0.0290531	0.00306258	2.24e-18	37	8	104117866	8	104187042	R			NA	NA								TRUE				TRUE
cg08263205	-0.0213312	0.00298751	-7.14013	9.32e-13	-0.0202927	0.00324969	-6.24448	4.25e-10	-0.0208555	0.00219935	-9.4826	2.48e-21	0.972704	-0.0208555	0.00219935	2.32e-18	37	1	175854934	1	174121557	F			NA	NA								TRUE				NA
cg20010135	-0.0296443	0.00484416	-6.1196	9.38e-10	-0.0422041	0.00568263	-7.42685	1.11e-13	-0.0349301	0.00368649	-9.47515	2.66e-21	0.24303	-0.0349301	0.00368649	2.48e-18	37	16	30996822	16	30904323	F	rs12443808		NA	NA	HSD3B7;HSD3B7;HSD3B7	NM_025193;NM_001142778;NM_001142777	5'UTR;5'UTR;5'UTR					TRUE		16:30995842-30996942	Gene_Associated	NA
cg17933224	-0.0258346	0.00322563	-8.00915	1.16e-15	-0.0192626	0.00368153	-5.23222	1.67e-07	-0.0229805	0.00242613	-9.47205	2.74e-21	0.406009	-0.0229805	0.00242613	2.55e-18	37	19	42774330	19	47466170	R			NA	NA				chr19:42772332-42773525	S_Shore		RDMR	NA				NA
cg18917643	-0.018817	0.00392828	-4.79012	1.67e-06	-0.0354302	0.00408084	-8.68208	3.89e-18	-0.0268072	0.00283011	-9.47214	2.74e-21	0.0135536	-0.0268072	0.00283011	2.55e-18	37	5	39476124	5	39511881	F			NA	NA								TRUE				NA
cg11217654	-0.00756331	0.00215937	-3.50256	0.000460816	-0.0159384	0.0017133	-9.30276	1.37e-20	-0.0127029	0.00134216	-9.46456	2.95e-21	0.0098953	-0.0127029	0.00134216	2.73e-18	37	11	9283463	11	9240039	R			NA	NA	DENND5A	NM_015213	Body	chr11:9286273-9287091	N_Shelf			NA				NA
cg18096388	-0.0154407	0.0024768	-6.23414	4.54e-10	-0.0193581	0.00268939	-7.19795	6.11e-13	-0.0172385	0.00182189	-9.46187	3.02e-21	0.563263	-0.0172385	0.00182189	2.8e-18	37	2	242800973	2	242449646	F	rs55970948		NA	TRUE	PDCD1	NM_005018	1stExon	chr2:242799488-242799696	S_Shore			NA				TRUE
cg23035419	-0.0249273	0.0028617	-8.71067	3.02e-18	-0.0114259	0.00216942	-5.2668	1.39e-07	-0.0163533	0.0017288	-9.45936	3.1e-21	0.000852136	-0.0163533	0.0017288	2.86e-18	37	20	3066014	20	3014014	F		rs77365565	NA	NA	AVP	NM_000490	TSS1500	chr20:3063005-3064146	S_Shore			NA				NA
cg20438663	-0.022	0.00396013	-5.55538	2.77e-08	-0.0246739	0.00321614	-7.67191	1.69e-14	-0.0236113	0.00249655	-9.45758	3.15e-21	0.871659	-0.0236113	0.00249655	2.9e-18	37	12	49213081	12	47499348	F			NA	NA	CACNB3	NM_000725	Body	chr12:49212162-49212642	S_Shore		RDMR	NA		12:49211518-49213860	Unclassified	NA
cg08387014	-0.0263829	0.00268302	-9.83331	8.09e-23	-0.00936857	0.00244122	-3.83767	0.000124208	-0.0170747	0.00180565	-9.45626	3.19e-21	1.67e-05	-0.0170747	0.00180565	2.93e-18	37	11	1848742	11	1805318	R			NA	NA				chr11:1847156-1847381	S_Shore			TRUE				NA
cg19991723	-0.0182442	0.00312195	-5.84386	5.1e-09	-0.0259843	0.00341276	-7.61386	2.66e-14	-0.0217705	0.00230351	-9.451	3.36e-21	0.246556	-0.0217705	0.00230351	3.08e-18	37	8	50020154	8	50182707	R			NA	NA								TRUE				NA
cg17508639	-0.0285795	0.00487942	-5.85715	4.71e-09	-0.0376278	0.00500001	-7.52555	5.25e-14	-0.0329932	0.00349213	-9.4479	3.46e-21	0.432271	-0.0329932	0.00349213	3.16e-18	37	1	20959617	1	20832204	R			NA	NA	PINK1	NM_032409	TSS1500	chr1:20960045-20960551	N_Shore			NA		1:20959206-20960060	Promoter_Associated	NA
cg07694319	0.025233	0.00352513	7.15801	8.19e-13	0.0211619	0.00340215	6.22016	4.97e-10	0.0231252	0.00244801	9.44653	3.5e-21	0.708035	0.0231252	0.00244801	3.2e-18	37	16	70713203	16	69270704	F	rs56134708		NA	NA	MTSS1L	NM_138383	Body	chr16:70713461-70714379	N_Shore			TRUE		16:70712828-70713205	Unclassified_Cell_type_specific	NA
cg24403338	-0.0306232	0.00470507	-6.50856	7.59e-11	-0.0295429	0.00431659	-6.84404	7.7e-12	-0.0300366	0.00318078	-9.44318	3.62e-21	0.985791	-0.0300366	0.00318078	3.3e-18	37	20	31366437	20	30830098	R			NA	NA	DNMT3B;DNMT3B;DNMT3B;DNMT3B	NM_175849;NM_006892;NM_175850;NM_175848	5'UTR;5'UTR;TSS1500;5'UTR					NA		20:31365642-31367246	Unclassified	TRUE
cg10809958	-0.00860147	0.00275302	-3.12437	0.00178184	-0.029116	0.00282188	-10.3179	5.85e-25	-0.0186054	0.00197058	-9.44159	3.67e-21	1.32e-06	-0.0186054	0.00197058	3.34e-18	37	7	2758005	7	2724531	R			NA	NA				chr7:2758004-2758257	Island			NA	7:2724041-2725105			NA
cg13708910	-0.0178546	0.00246223	-7.25139	4.13e-13	-0.0213157	0.00349958	-6.09091	1.12e-09	-0.0190006	0.00201375	-9.43545	3.89e-21	0.720998	-0.0190006	0.00201375	3.53e-18	37	11	67183498	11	66940074	R		rs34596169	NA	NA	ATPGD1;ATPGD1	NM_020811;NM_001166222	5'UTR;5'UTR	chr11:67182965-67183393	S_Shore			TRUE				NA
cg17034109	-0.021228	0.00302647	-7.01414	2.31e-12	-0.0200517	0.00317509	-6.31534	2.7e-10	-0.0206681	0.00219069	-9.4345	3.93e-21	0.964681	-0.0206681	0.00219069	3.56e-18	37	1	110036417	1	109837940	R			NA	TRUE	CYB561D1;CYB561D1;CYB561D1;CYB561D1;CYB561D1	NM_001134403;NM_182580;NM_001134402;NM_001134400;NM_001134404	TSS1500;TSS1500;TSS1500;TSS1500;TSS1500	chr1:110036545-110036943	N_Shore			NA		1:110036352-110037147	Promoter_Associated	NA
cg06230847	0.026495	0.00331177	8.00025	1.24e-15	0.0214149	0.00421672	5.07856	3.8e-07	0.0245569	0.00260452	9.42858	4.16e-21	0.63836	0.0245569	0.00260452	3.76e-18	37	6	30297594	6	30405573	F		rs9500858	NA	NA	TRIM39;TRIM39	NM_172016;NM_021253	Body;Body	chr6:30294169-30295071	S_Shelf			NA				NA
cg08865625	-0.00798691	0.00177974	-4.48769	7.2e-06	-0.0181644	0.00199131	-9.12184	7.39e-20	-0.0125064	0.00132698	-9.42473	4.31e-21	0.000702449	-0.0125064	0.00132698	3.88e-18	37	17	53345639	17	50700638	R			NA	NA	HLF	NM_002126	Body	chr17:53342198-53343061	S_Shelf			NA				NA
cg11205173	-0.014604	0.00296762	-4.9211	8.61e-07	-0.0304985	0.00348296	-8.75648	2.01e-18	-0.0212894	0.00225887	-9.42481	4.31e-21	0.00239829	-0.0212894	0.00225887	3.88e-18	37	4	1775077	4	1744875	R			NA	NA				chr4:1772006-1772265	S_Shelf			NA		4:1774570-1775219	Unclassified_Cell_type_specific	NA
cg10107473	-0.0314264	0.00380799	-8.25275	1.55e-16	-0.0282257	0.00618467	-4.56382	5.02e-06	-0.0305466	0.00324263	-9.42031	4.5e-21	0.907465	-0.0305466	0.00324263	4.04e-18	37	2	46566094	2	46419598	F		rs77123654	NA	NA	EPAS1	NM_001430	Body					TRUE				NA
cg18525126	-0.0281441	0.00376466	-7.47587	7.67e-14	-0.0222573	0.00381466	-5.83468	5.39e-09	-0.0252395	0.00267952	-9.41943	4.54e-21	0.547051	-0.0252395	0.00267952	4.07e-18	37	10	88617460	10	88607440	R			NA	NA	BMPR1A	NM_004329	5'UTR					TRUE				NA
cg19408882	-0.0175587	0.00323927	-5.42057	5.94e-08	-0.0302939	0.00372991	-8.12189	4.59e-16	-0.0230342	0.00244571	-9.41818	4.59e-21	0.0360524	-0.0230342	0.00244571	4.11e-18	37	17	34101272	17	31125385	F			NA	NA	MMP28	NM_024302	Body	chr17:34097100-34097399	S_Shelf			TRUE				TRUE
cg16725944	-0.0210309	0.0032012	-6.56969	5.04e-11	-0.0201667	0.00298751	-6.75034	1.47e-11	-0.020569	0.00218413	-9.41748	4.62e-21	0.980713	-0.020569	0.00218413	4.13e-18	37	12	133215533	12	131725606	F			NA	NA	POLE	NM_006231	Body					TRUE		12:133215368-133215671	Gene_Associated	TRUE
cg00574412	-0.0235452	0.00317969	-7.40487	1.31e-13	-0.0209347	0.00358453	-5.84031	5.21e-09	-0.0223957	0.00237869	-9.41512	4.73e-21	0.86208	-0.0223957	0.00237869	4.2e-18	37	17	27892866	17	24916992	F	rs61204293		NA	NA	ABHD15	NM_198147	Body	chr17:27893086-27896078	N_Shore		RDMR	NA				NA
cg07529654	-0.0338558	0.00479575	-7.05954	1.67e-12	-0.0377731	0.00604331	-6.2504	4.09e-10	-0.0353695	0.00375662	-9.41525	4.72e-21	0.879057	-0.0353695	0.00375662	4.2e-18	37	18	3447016	18	3437016	R			NA	NA	TGIF1;TGIF1	NM_174886;NM_173207	5'UTR;TSS1500	chr18:3448006-3452360	N_Shore			NA				NA
cg04427490	-0.0273139	0.00392015	-6.96755	3.22e-12	-0.0263929	0.00416728	-6.33336	2.4e-10	-0.0268815	0.00285534	-9.41447	4.75e-21	0.987128	-0.0268815	0.00285534	4.22e-18	37	19	708469	19	659469	F			NA	NA	PALM;PALM	NM_001040134;NM_002579	TSS1500;TSS1500	chr19:708530-708742	N_Shore			NA				TRUE
cg05899869	-0.0316494	0.0045794	-6.91127	4.8e-12	-0.0285231	0.00444906	-6.41106	1.45e-10	-0.0300412	0.00319104	-9.41422	4.77e-21	0.887028	-0.0300412	0.00319104	4.22e-18	37	6	3053528	6	2998527	R			NA	NA								NA	6:2998495-2998558	6:3053446-3054329	Promoter_Associated	NA
cg21572722	0.0208235	0.00276144	7.54081	4.67e-14	0.0159227	0.00275869	5.77184	7.84e-09	0.0183707	0.00195166	9.41284	4.83e-21	0.454671	0.0183707	0.00195166	4.27e-18	37	6	11044894	6	11152880	F			NA	NA	ELOVL2	NM_017770	TSS1500	chr6:11043913-11045206	Island			NA	6:11151611-11153237			TRUE
cg02727423	-0.0215784	0.00341345	-6.32157	2.59e-10	-0.0247314	0.00353137	-7.00334	2.5e-12	-0.0231013	0.0024543	-9.41259	4.84e-21	0.813781	-0.0231013	0.0024543	4.27e-18	37	14	100258973	14	99328726	F	rs59446534		NA	TRUE	EML1;EML1	NM_004434;NM_001008707	TSS1500;TSS1500	chr14:100259160-100259542	N_Shore			TRUE		14:100258851-100260555	Unclassified	NA
cg06925984	-0.0163754	0.00351127	-4.66368	3.11e-06	-0.0351463	0.00394375	-8.91192	5.02e-19	-0.0246756	0.00262247	-9.40931	4.99e-21	0.00180267	-0.0246756	0.00262247	4.4e-18	37	17	77767242	17	75381837	F			NA	NA				chr17:77763364-77767356	Island			NA	17:75381777-75382150			NA
cg24586978	-0.0164848	0.00357186	-4.6152	3.93e-06	-0.0356157	0.00398241	-8.94326	3.78e-19	-0.0250136	0.00265902	-9.40708	5.1e-21	0.00167077	-0.0250136	0.00265902	4.48e-18	37	13	99612723	13	98410724	R			NA	NA	DOCK9;DOCK9;DOCK9;DOCK9	NM_015296;NM_001130050;NM_001130049;NM_001130048	Body;Body;Body;Body					TRUE				NA
cg08214927	-0.0376047	0.00480719	-7.8226	5.17e-15	-0.0269979	0.00496175	-5.4412	5.29e-08	-0.0324691	0.00345254	-9.40439	5.23e-21	0.307707	-0.0324691	0.00345254	4.59e-18	37	14	91765824	14	90835577	F			NA	NA	CCDC88C	NM_001080414	Body					NA	14:90835527-90835634			NA
cg17284119	-0.0223496	0.00371141	-6.02186	1.72e-09	-0.0243466	0.00336539	-7.23441	4.68e-13	-0.0234455	0.00249307	-9.40429	5.24e-21	0.923631	-0.0234455	0.00249307	4.59e-18	37	6	110644424	6	110751117	R			NA	NA	C6orf186	NM_001123364	Body					TRUE				NA
cg13280788	-0.0111037	0.0027857	-3.98595	6.72e-05	-0.0308605	0.00317673	-9.71453	2.61e-22	-0.0196919	0.00209447	-9.40185	5.36e-21	1.79e-05	-0.0196919	0.00209447	4.68e-18	37	17	46652179	17	44007178	R			NA	NA	HOXB3	NM_002146	TSS1500	chr17:46654053-46654369	N_Shore			NA				NA
cg08593157	-0.0282634	0.00354462	-7.97361	1.54e-15	-0.0201082	0.00385696	-5.21347	1.85e-07	-0.0245293	0.00260987	-9.39867	5.53e-21	0.297643	-0.0245293	0.00260987	4.82e-18	37	17	17684240	17	17624965	F			NA	NA	SMCR5;RAI1	NR_024007;NM_030665	TSS1500;5'UTR	chr17:17685016-17687240	N_Shore			NA		17:17683923-17684322	Unclassified_Cell_type_specific	NA
cg03698343	-0.0124532	0.00205638	-6.05591	1.4e-09	-0.0204782	0.00270855	-7.56057	4.01e-14	-0.0153875	0.00163783	-9.3951	5.72e-21	0.0617755	-0.0153875	0.00163783	4.97e-18	37	9	139921892	9	139041713	F			NA	NA	ABCA2;C9orf139;ABCA2	NM_001606;NM_207511;NM_212533	Body;TSS200;Body	chr9:139922197-139923447	N_Shore			NA		9:139921780-139922052	Promoter_Associated_Cell_type_specific	NA
cg08289839	0.0262013	0.00318351	8.2303	1.87e-16	0.0171661	0.00349391	4.91316	8.96e-07	0.0221028	0.00235318	9.39272	5.85e-21	0.160912	0.0221028	0.00235318	5.08e-18	37	13	111318640	13	110116641	R			NA	NA	CARS2	NM_024537	Body					NA	13:110116491-110116642			NA
cg01871427	-0.0191429	0.00471787	-4.05752	4.96e-05	-0.0469143	0.00499897	-9.38479	6.3e-21	-0.0322259	0.00343111	-9.39225	5.87e-21	0.000285373	-0.0322259	0.00343111	5.08e-18	37	12	90341955	12	88866086	F			NA	NA								TRUE				NA
cg13203811	-0.0180913	0.00273851	-6.60623	3.94e-11	-0.019181	0.00287061	-6.68185	2.36e-11	-0.0186105	0.00198147	-9.39223	5.87e-21	0.962982	-0.0186105	0.00198147	5.08e-18	37	12	58136245	12	56422512	R			NA	NA	AGAP2	NM_014770	TSS1500	chr12:58132478-58132734	S_Shelf			NA		12:58135666-58136315	Promoter_Associated	NA
cg10623219	-0.0242608	0.00414347	-5.85518	4.76e-09	-0.0366916	0.00482942	-7.59752	3.02e-14	-0.0295314	0.00314468	-9.39091	5.95e-21	0.148359	-0.0295314	0.00314468	5.14e-18	37	12	52242807	12	50529074	F			NA	NA				chr12:52240772-52242547	S_Shore			NA	12:50526886-50529569			NA
cg04051152	-0.0212726	0.00365159	-5.82559	5.69e-09	-0.0280765	0.0037547	-7.47771	7.56e-14	-0.0245799	0.00261775	-9.38968	6.02e-21	0.43008	-0.0245799	0.00261775	5.19e-18	37	12	12418005	12	12309272	R			NA	NA	LRP6	NM_002336	Body	chr12:12419679-12420541	N_Shore		RDMR	NA				NA
cg22928599	-0.0230989	0.00351326	-6.57478	4.87e-11	-0.0202546	0.00301038	-6.72825	1.72e-11	-0.0214588	0.00228597	-9.38718	6.16e-21	0.827812	-0.0214588	0.00228597	5.3e-18	37	19	46999403	19	51691243	R			NA	NA	PNMAL2	NM_020709	TSS1500	chr19:46996327-46998437	S_Shore			NA				TRUE
cg04486382	-0.00867123	0.00174867	-4.95876	7.09e-07	-0.0118543	0.00146577	-8.08746	6.09e-16	-0.0105408	0.00112333	-9.3835	6.38e-21	0.377921	-0.0105408	0.00112333	5.47e-18	37	17	55483894	17	52838893	R			NA	NA	MSI2;MSI2	NM_138962;NM_170721	Body;Body					TRUE	17:52838838-52838908			NA
cg05713794	-0.0223523	0.00291951	-7.65619	1.92e-14	-0.0122602	0.00200031	-6.12912	8.84e-10	-0.0154843	0.00165015	-9.38357	6.38e-21	0.0171458	-0.0154843	0.00165015	5.47e-18	37	3	194119861	3	195601150	R			NA	NA	GP5	NM_004488	5'UTR	chr3:194117601-194118988	S_Shore		RDMR	NA		3:194119839-194120030	Unclassified_Cell_type_specific	NA
cg09906145	-0.0113178	0.00226217	-5.00307	5.64e-07	-0.0260269	0.00293239	-8.87564	6.95e-19	-0.0168056	0.00179113	-9.38264	6.43e-21	0.000375635	-0.0168056	0.00179113	5.5e-18	37	16	67562424	16	66119925	R			NA	NA	FAM65A	NM_024519	TSS1500	chr16:67562575-67563390	N_Shore			NA		16:67562352-67563773	Unclassified	TRUE
cg01803759	-0.0122533	0.00228923	-5.35259	8.67e-08	-0.0200967	0.00250138	-8.03423	9.42e-16	-0.0158283	0.00168876	-9.37275	7.07e-21	0.0688882	-0.0158283	0.00168876	6.03e-18	37	1	27831295	1	27703882	F			NA	NA								TRUE				TRUE
cg09648727	-0.033415	0.00549629	-6.07955	1.21e-09	-0.0423615	0.00587016	-7.21641	5.34e-13	-0.0375943	0.00401213	-9.37015	7.24e-21	0.538563	-0.0375943	0.00401213	6.17e-18	37	17	79361742	17	76976337	R			NA	NA				chr17:79360383-79361723	S_Shore			TRUE	17:76976181-76976338			NA
cg20542619	-0.0217362	0.0043126	-5.04016	4.65e-07	-0.0284412	0.0035606	-7.98774	1.37e-15	-0.0257233	0.00274571	-9.36855	7.35e-21	0.487383	-0.0257233	0.00274571	6.25e-18	37	18	77289104	18	75390092	F	rs1804953		NA	NA	NFATC1;NFATC1;NFATC1;NFATC1	NM_172388;NM_172387;NM_172389;NM_006162	3'UTR;3'UTR;3'UTR;3'UTR	chr18:77289018-77289464	Island			NA	18:75389970-75390203	18:77288475-77289295	Gene_Associated	NA
cg20012601	-0.0391969	0.00492999	-7.95071	1.85e-15	-0.0287685	0.00559796	-5.13909	2.76e-07	-0.0346417	0.00369977	-9.3632	7.74e-21	0.376344	-0.0346417	0.00369977	6.56e-18	37	4	141013584	4	141233034	R			NA	NA	MAML3	NM_018717	Body					NA	4:141233034-141233175			NA
cg16970926	-0.00934888	0.00227194	-4.11494	3.87e-05	-0.0119206	0.00140858	-8.46285	2.61e-17	-0.0112066	0.00119716	-9.36093	7.9e-21	0.629531	-0.0112066	0.00119716	6.69e-18	37	12	29381810	12	29273077	F			NA	NA	FAR2	NM_018099	5'UTR					TRUE				NA
cg05898524	-0.0261872	0.00334658	-7.82507	5.07e-15	-0.0214826	0.00412411	-5.20902	1.9e-07	-0.0243193	0.00259864	-9.35847	8.09e-21	0.675483	-0.0243193	0.00259864	6.84e-18	37	1	156083276	1	154349900	R			NA	TRUE	LMNA;LMNA;LMNA	NM_170708;NM_005572;NM_170707	TSS1500;TSS1500;TSS1500	chr1:156084486-156085097	N_Shore			NA				NA
cg02258201	-0.0335149	0.00470911	-7.11703	1.1e-12	-0.0338808	0.00557842	-6.07354	1.25e-09	-0.0336671	0.0035984	-9.35615	8.27e-21	0.998745	-0.0336671	0.0035984	6.96e-18	37	9	35906148	9	35896148	R			NA	NA	HRCT1	NM_001039792	TSS200					NA				NA
cg05470166	-0.0227553	0.00299999	-7.58515	3.32e-14	-0.0186124	0.00335074	-5.55473	2.78e-08	-0.020912	0.00223506	-9.35633	8.26e-21	0.654247	-0.020912	0.00223506	6.96e-18	37	9	35905608	9	35895608	R			NA	NA	HRCT1	NM_001039792	TSS1500					NA				NA
cg12133962	-0.0284401	0.00440468	-6.45679	1.07e-10	-0.0340389	0.0049925	-6.81801	9.23e-12	-0.0308906	0.00330295	-9.35244	8.56e-21	0.702163	-0.0308906	0.00330295	7.2e-18	37	1	3090134	1	3079994	R			NA	NA	PRDM16;PRDM16	NM_022114;NM_199454	Body;Body					NA	1:3079749-3080214			NA
cg08121652	-0.0244533	0.00414965	-5.89285	3.8e-09	-0.0330177	0.00446509	-7.39463	1.42e-13	-0.0284223	0.00303965	-9.35052	8.72e-21	0.372686	-0.0284223	0.00303965	7.3e-18	37	1	48381824	1	48154411	R			NA	NA								TRUE				NA
cg10529555	-0.0278279	0.00465026	-5.98416	2.18e-09	-0.0438892	0.00585239	-7.49935	6.41e-14	-0.0340439	0.00364083	-9.35059	8.72e-21	0.0994222	-0.0340439	0.00364083	7.3e-18	37	1	205254523	1	203521146	R			NA	NA								TRUE				NA
cg22032961	-0.0186879	0.00322844	-5.78852	7.1e-09	-0.0284846	0.00374871	-7.5985	3e-14	-0.0228598	0.00244629	-9.34467	9.22e-21	0.14077	-0.0228598	0.00244629	7.7e-18	37	1	207152909	1	205219532	F			NA	NA								TRUE		1:207152837-207153791	Unclassified_Cell_type_specific	NA
cg25266888	-0.022931	0.00384471	-5.96429	2.46e-09	-0.0221543	0.0030791	-7.19505	6.24e-13	-0.0224578	0.00240336	-9.34434	9.25e-21	0.987646	-0.0224578	0.00240336	7.71e-18	37	11	2482594	11	2439170	R			NA	NA	KCNQ1;KCNQ1	NM_000218;NM_181798	Body;TSS200					NA				NA
cg14986357	-0.0119498	0.00194896	-6.1314	8.71e-10	-0.0105019	0.00148462	-7.07379	1.51e-12	-0.0110336	0.001181	-9.34255	9.4e-21	0.839756	-0.0110336	0.001181	7.83e-18	37	1	44888866	1	44661453	F			NA	NA	RNF220	NM_018150	Body					TRUE				NA
cg13463639	-0.0231068	0.00367789	-6.28262	3.33e-10	-0.0240876	0.00348265	-6.91645	4.63e-12	-0.0236239	0.00252881	-9.3419	9.46e-21	0.981429	-0.0236239	0.00252881	7.86e-18	37	11	417907	11	407907	F			NA	NA	SIGIRR;SIGIRR	NM_001135053;NM_021805	TSS1500;TSS1500	chr11:416419-417650	S_Shore			NA				NA
cg18346576	-0.0191002	0.00376703	-5.07035	3.97e-07	-0.0333801	0.00404111	-8.26014	1.46e-16	-0.0257395	0.0027555	-9.34115	9.53e-21	0.0354154	-0.0257395	0.0027555	7.91e-18	37	2	27938071	2	27791575	R			NA	NA								NA	2:27791575-27791948			NA
cg15869022	-0.0302061	0.00507415	-5.95295	2.63e-09	-0.0425199	0.0057736	-7.36454	1.78e-13	-0.0355723	0.0038114	-9.33315	1.03e-20	0.277146	-0.0355723	0.0038114	8.51e-18	37	2	128404486	2	128120956	F			NA	TRUE	GPR17;GPR17;LIMS2;LIMS2;LIMS2;GPR17;LIMS2;LIMS2;GPR17	NM_005291;NM_001161415;NM_001136037;NM_001161403;NM_017980;NM_001161416;NM_001161404;NR_027823;NM_001161417	5'UTR;5'UTR;Body;Body;Body;5'UTR;Body;Body;5'UTR					NA				NA
cg03970899	-0.0175925	0.00399949	-4.3987	1.09e-05	-0.0276223	0.00326636	-8.45661	2.75e-17	-0.0236092	0.00252987	-9.33221	1.04e-20	0.151631	-0.0236092	0.00252987	8.57e-18	37	22	19710091	22	18090091	F	rs73377942		NA	NA	GP1BB;SEPT5	NM_000407;NM_002688	TSS1500;3'UTR	chr22:19709081-19712106	Island			NA	22:18089168-18092190	22:19709912-19710093	Unclassified_Cell_type_specific	NA
cg05611648	-0.0178335	0.00311738	-5.72067	1.06e-08	-0.0295669	0.00381664	-7.74685	9.42e-15	-0.0225289	0.00241437	-9.33117	1.05e-20	0.0587454	-0.0225289	0.00241437	8.6e-18	37	2	239050834	2	238715573	R		rs78107972	NA	NA	KLHL30	NM_198582	Body	chr2:239049388-239050089	S_Shore			NA				TRUE
cg13982037	-0.0186374	0.00372002	-5.01004	5.44e-07	-0.0327238	0.0039476	-8.28953	1.14e-16	-0.0252629	0.00270733	-9.33128	1.05e-20	0.0343196	-0.0252629	0.00270733	8.6e-18	37	6	119862526	6	119904225	F			NA	NA								TRUE				NA
cg23688719	-0.0294983	0.0036389	-8.10638	5.21e-16	-0.0182709	0.00356883	-5.11957	3.06e-07	-0.0237755	0.00254796	-9.33119	1.05e-20	0.088374	-0.0237755	0.00254796	8.6e-18	37	1	65935654	1	65708242	F			NA	NA	LEPR;LEPR;LEPR	NM_001003680;NM_001003679;NM_002303	5'UTR;5'UTR;5'UTR					TRUE				NA
cg26775538	0.0280906	0.00400008	7.02252	2.18e-12	0.0293653	0.00477658	6.14776	7.86e-10	0.028616	0.00306675	9.33107	1.05e-20	0.979289	0.028616	0.00306675	8.6e-18	37	19	815090	19	766090	R		rs351988	NA	NA	LPPR3	NM_024888	Body	chr19:814444-815238	Island	high-CpG:766088-766093		NA	19:765478-766738	19:814156-815760	Gene_Associated	NA
cg00933182	-0.0194205	0.00318332	-6.10072	1.06e-09	-0.0276291	0.00381202	-7.24788	4.23e-13	-0.022793	0.0024434	-9.32839	1.07e-20	0.255148	-0.022793	0.0024434	8.8e-18	37	17	43298345	17	40654128	R			NA	NA	FMNL1	NM_005892	TSS1500	chr17:43298725-43299640	N_Shore		RDMR	NA		17:43298159-43298346	Promoter_Associated_Cell_type_specific	NA
cg20782724	-0.0210605	0.00376418	-5.59498	2.21e-08	-0.0275878	0.00364658	-7.56537	3.87e-14	-0.0244277	0.00261911	-9.32671	1.09e-20	0.46044	-0.0244277	0.00261911	8.93e-18	37	7	47518657	7	47485182	R			NA	NA	TNS3	NM_022748	5'UTR					TRUE				NA
cg04486013	-0.0178424	0.00302097	-5.90618	3.5e-09	-0.0216202	0.00297356	-7.27081	3.57e-13	-0.0197612	0.00211919	-9.32488	1.11e-20	0.672245	-0.0197612	0.00211919	9.06e-18	37	1	46035287	1	45807874	F			NA	NA	AKR1A1;AKR1A1	NM_006066;NM_153326	Body;Body					NA		1:46035222-46036808	Gene_Associated	NA
cg09022230	-0.0163698	0.00385029	-4.25158	2.12e-05	-0.0448097	0.00470584	-9.52215	1.7e-21	-0.0277741	0.00297994	-9.32036	1.16e-20	1.78e-05	-0.0277741	0.00297994	9.44e-18	37	7	5457225	7	5423751	R			NA	NA	TNRC18	NM_001080495	Body	chr7:5458503-5469256	N_Shore			NA				NA
cg21858516	-0.0229189	0.00381605	-6.00593	1.9e-09	-0.0286417	0.00397882	-7.19855	6.09e-13	-0.0256609	0.0027541	-9.31734	1.19e-20	0.583459	-0.0256609	0.0027541	9.7e-18	37	14	59103353	14	58173106	F			NA	NA	DACT1;DACT1	NM_016651;NM_001079520	TSS1500;TSS1500	chr14:59104299-59105577	N_Shore		RDMR	NA				NA
cg27241845	-0.0298771	0.004465	-6.69139	2.21e-11	-0.031517	0.00485839	-6.48713	8.75e-11	-0.030628	0.00328752	-9.31643	1.2e-20	0.969588	-0.030628	0.00328752	9.76e-18	37	2	233250370	2	232958614	R			NA	NA				chr2:233251361-233253414	N_Shore		RDMR	NA	2:232958612-232959030			TRUE
cg19908207	-0.0185347	0.0041858	-4.42801	9.51e-06	-0.0337385	0.00391907	-8.60881	7.38e-18	-0.0266364	0.00286085	-9.31067	1.27e-20	0.0297439	-0.0266364	0.00286085	1.03e-17	37	5	137610645	5	137638544	R			NA	NA	GFRA3	NM_001496	TSS1500	chr5:137610105-137610311	S_Shore			TRUE		5:137609701-137610855	Unclassified_Cell_type_specific	NA
cg18454133	-0.0115408	0.00265798	-4.34194	1.41e-05	-0.0186255	0.00219455	-8.48717	2.12e-17	-0.0157536	0.00169228	-9.30912	1.29e-20	0.120953	-0.0157536	0.00169228	1.04e-17	37	14	23835870	14	22905710	F			NA	NA	EFS;EFS	NM_032459;NM_005864	TSS1500;TSS1500	chr14:23834435-23835947	Island			NA	14:22904057-22905751			NA
cg17330252	-0.0199129	0.00363979	-5.4709	4.48e-08	-0.0338498	0.00426969	-7.92793	2.23e-15	-0.0257784	0.00276992	-9.30657	1.32e-20	0.0457193	-0.0257784	0.00276992	1.07e-17	37	12	69809627	12	68095894	F			NA	NA								TRUE		12:69808606-69810501	Unclassified	TRUE
cg21450829	-0.0157482	0.00279173	-5.64102	1.69e-08	-0.0165815	0.00223926	-7.40487	1.31e-13	-0.0162552	0.00174677	-9.30586	1.33e-20	0.973258	-0.0162552	0.00174677	1.07e-17	37	3	182970719	3	184453413	R			NA	NA	MCF2L2;B3GNT5	NM_015078;NM_032047	Body;TSS1500	chr3:182971429-182972635	N_Shore			NA		3:182970645-182972632	Unclassified_Cell_type_specific	NA
cg21160357	-0.0207746	0.00380203	-5.46408	4.65e-08	-0.031812	0.00408581	-7.78596	6.92e-15	-0.0258967	0.00278336	-9.30411	1.35e-20	0.141497	-0.0258967	0.00278336	1.09e-17	37	7	47522272	7	47488797	R			NA	NA	TNS3	NM_022748	5'UTR					TRUE				TRUE
cg04911680	-0.017255	0.00335	-5.15073	2.59e-07	-0.022939	0.00292308	-7.84754	4.24e-15	-0.020482	0.0022025	-9.29943	1.41e-20	0.441653	-0.020482	0.0022025	1.13e-17	37	1	27895490	1	27768077	R			NA	NA	AHDC1	NM_001029882	5'UTR	chr1:27894927-27895524	Island			NA		1:27894710-27895814	Promoter_Associated	NA
cg12145394	-0.0216304	0.0034018	-6.35851	2.04e-10	-0.0278883	0.00405005	-6.88592	5.74e-12	-0.0242191	0.00260485	-9.29767	1.44e-20	0.496616	-0.0242191	0.00260485	1.15e-17	37	5	177573275	5	177505881	R		rs35216626	NA	NA	RMND5B	NM_022762	Body					NA		5:177572945-177573388	Gene_Associated	TRUE
cg01139880	-0.0257843	0.00357331	-7.2158	5.36e-13	-0.0167833	0.00271041	-6.19217	5.93e-10	-0.0200706	0.00215947	-9.29424	1.48e-20	0.133472	-0.0200706	0.00215947	1.19e-17	37	16	1545088	16	1485089	R			NA	NA	TELO2	NM_016111	Body	chr16:1543098-1544426	S_Shore			NA	16:1485089-1485174			NA
cg25059899	0.0314848	0.00366163	8.59858	8.07e-18	0.0195171	0.00484186	4.03091	5.56e-05	0.0271306	0.00292053	9.28963	1.55e-20	0.143232	0.0271306	0.00292053	1.24e-17	37	18	60904328	18	59055308	R			NA	TRUE	BCL2	NM_000633	Body					NA	18:59055308-59055399			NA
cg01490733	-0.0200214	0.00270813	-7.39309	1.43e-13	-0.0174518	0.00308613	-5.65491	1.56e-08	-0.0189035	0.00203553	-9.28677	1.59e-20	0.82214	-0.0189035	0.00203553	1.27e-17	37	1	2247066	1	2236926	R			NA	NA				chr1:2245714-2247086	Island			NA		1:2246625-2247403	Unclassified	NA
cg14603886	-0.0287268	0.00453769	-6.33071	2.44e-10	-0.0390557	0.00562652	-6.94136	3.88e-12	-0.0327973	0.00353214	-9.28539	1.61e-20	0.360248	-0.0327973	0.00353214	1.28e-17	37	17	62206650	17	59560382	F			NA	NA	ERN1	NM_001433	Body	chr17:62206971-62208050	N_Shore			NA				NA
cg13845561	-0.0212602	0.00299026	-7.10982	1.16e-12	-0.0184612	0.00307353	-6.00653	1.9e-09	-0.0198991	0.00214327	-9.2845	1.62e-20	0.808136	-0.0198991	0.00214327	1.29e-17	37	9	71631514	9	70821334	R			NA	NA				chr9:71628407-71628907	S_Shelf			TRUE				NA
cg04625615	-0.0223325	0.00451892	-4.942	7.73e-07	-0.0330032	0.00409889	-8.05174	8.16e-16	-0.0281867	0.00303601	-9.28412	1.63e-20	0.216634	-0.0281867	0.00303601	1.29e-17	37	15	41788368	15	39575660	R			NA	NA	ITPKA	NM_002220	Body	chr15:41785616-41788539	Island			NA	15:39572593-39575779			NA
cg07797660	-0.0141746	0.00309074	-4.58614	4.52e-06	-0.0346298	0.00381271	-9.08271	1.06e-19	-0.0222861	0.00240095	-9.28219	1.66e-20	0.000169172	-0.0222861	0.00240095	1.31e-17	37	1	3239139	1	3228999	R			NA	NA	PRDM16;PRDM16	NM_022114;NM_199454	Body;Body	chr1:3239915-3240261	N_Shore			NA				NA
cg19251242	-0.0151872	0.00237569	-6.39276	1.63e-10	-0.0150413	0.00223505	-6.72977	1.7e-11	-0.0151098	0.00162787	-9.28198	1.66e-20	0.999	-0.0151098	0.00162787	1.31e-17	37	1	28198712	1	28071299	F			NA	NA	C1orf38;C1orf38;C1orf38	NM_001105556;NM_004848;NM_001039477	TSS1500;TSS1500;TSS1500	chr1:28199031-28199257	N_Shore			NA		1:28198541-28200383	Promoter_Associated	TRUE
cg24535475	-0.032217	0.00365014	-8.82624	1.08e-18	-0.0152803	0.00345631	-4.42098	9.83e-06	-0.023287	0.00250971	-9.27879	1.71e-20	0.00342788	-0.023287	0.00250971	1.35e-17	37	12	7167900	12	7038161	F			NA	NA	C1S;C1S	NM_001734;NM_201442	TSS200;TSS200					TRUE				TRUE
cg05669853	-0.0168391	0.0038485	-4.37548	1.21e-05	-0.0289742	0.00340267	-8.51514	1.66e-17	-0.0236499	0.00254917	-9.2775	1.73e-20	0.0614103	-0.0236499	0.00254917	1.37e-17	37	6	107435226	6	107541919	R			NA	NA	BEND3;BEND3	NM_001080450;NM_001080450	1stExon;5'UTR	chr6:107435454-107437310	N_Shore			NA				NA
cg00263619	-0.0213141	0.00373891	-5.70063	1.19e-08	-0.0233782	0.00319017	-7.3282	2.33e-13	-0.0225086	0.00242684	-9.27488	1.78e-20	0.915597	-0.0225086	0.00242684	1.4e-17	37	12	94727462	12	93251593	F			NA	NA	CCDC41;CCDC41	NM_001042399;NM_016122	Body;Body					TRUE				NA
cg20663495	-0.0181124	0.00308646	-5.86834	4.4e-09	-0.0247434	0.00337785	-7.32519	2.39e-13	-0.0211296	0.00227852	-9.27338	1.8e-20	0.349897	-0.0211296	0.00227852	1.41e-17	37	17	80943851	17	78537140	F	rs731447		NA	NA	B3GNTL1	NM_001009905	Body					TRUE		17:80943401-80944592	Promoter_Associated_Cell_type_specific	TRUE
cg00143376	-0.020262	0.00333266	-6.07981	1.2e-09	-0.02898	0.00402747	-7.19559	6.22e-13	-0.0238053	0.0025676	-9.27142	1.84e-20	0.248919	-0.0238053	0.0025676	1.44e-17	37	2	232394702	2	232102946	R			NA	TRUE	NMUR1	NM_006056	Body	chr2:232394763-232395337	N_Shore			NA				NA
cg14037218	-0.0268861	0.00423176	-6.3534	2.11e-10	-0.0264464	0.00391772	-6.75046	1.47e-11	-0.0266493	0.00287486	-9.26977	1.87e-20	0.997098	-0.0266493	0.00287486	1.46e-17	37	1	150522367	1	148788991	F			NA	NA	ADAMTSL4;ADAMTSL4	NM_019032;NM_025008	5'UTR;5'UTR	chr1:150521349-150522368	Island			NA				NA
cg27315497	-0.0172649	0.00299729	-5.76017	8.4e-09	-0.0244961	0.00329171	-7.44177	9.93e-14	-0.0205427	0.00221619	-9.26936	1.87e-20	0.267345	-0.0205427	0.00221619	1.46e-17	37	11	57281561	11	57038137	F			NA	NA	SLC43A1	NM_003627	Body	chr11:57281671-57283305	N_Shore		DMR	NA				NA
cg02361903	-0.0158792	0.00327344	-4.85091	1.23e-06	-0.0283389	0.00340413	-8.32484	8.44e-17	-0.0218653	0.00235952	-9.26682	1.92e-20	0.0307999	-0.0218653	0.00235952	1.49e-17	37	1	110452616	1	110254139	R			NA	NA	CSF1;CSF1;CSF1;CSF1	NM_172212;NM_000757;NM_172211;NM_172210	TSS1500;TSS1500;TSS1500;TSS1500	chr1:110453143-110453889	N_Shore			NA		1:110452587-110452712	Unclassified_Cell_type_specific	NA
cg06549479	-0.0267372	0.00385364	-6.93818	3.97e-12	-0.0247712	0.00402737	-6.15071	7.71e-10	-0.0257975	0.00278433	-9.26526	1.95e-20	0.939691	-0.0257975	0.00278433	1.51e-17	37	17	36885900	17	34139426	R			NA	NA	CISD3;MLLT6	NM_001136498;NM_005937	TSS1500;3'UTR	chr17:36886108-36886525	N_Shore			NA		17:36885746-36886932	Promoter_Associated	NA
cg14966782	-0.00994382	0.00260982	-3.81016	0.000138875	-0.0250527	0.00267644	-9.36045	7.94e-21	-0.0173079	0.00186853	-9.26283	1.99e-20	0.000283671	-0.0173079	0.00186853	1.54e-17	37	2	109812089	2	109178521	R		rs62151262	NA	NA	SH3RF3	NM_001099289	Body					TRUE				NA
cg02903680	-0.026007	0.00460587	-5.64649	1.64e-08	-0.0380679	0.00504089	-7.55182	4.29e-14	-0.0314947	0.00340025	-9.26245	2e-20	0.210145	-0.0314947	0.00340025	1.55e-17	37	15	85526198	15	83327202	F	rs74024775		NA	NA	PDE8A;PDE8A	NM_173454;NM_002605	Body;Body	chr15:85523512-85525865	S_Shore			NA				NA
cg02318784	0.0229195	0.00345202	6.63945	3.15e-11	0.0203219	0.0031366	6.47896	9.24e-11	0.0214966	0.00232143	9.26008	2.04e-20	0.856346	0.0214966	0.00232143	1.58e-17	37	15	27213174	15	24795920	F			NA	NA				chr15:27212902-27213396	Island			NA	15:24795649-24796118			NA
cg12688542	-0.0192081	0.00260843	-7.36388	1.79e-13	-0.0139201	0.0023968	-5.80779	6.33e-09	-0.016341	0.00176487	-9.25899	2.06e-20	0.32818	-0.016341	0.00176487	1.59e-17	37	12	124897975	12	123463928	R			NA	NA	NCOR2;NCOR2	NM_006312;NM_001077261	Body;Body	chr12:124901064-124901441	N_Shelf			NA	12:123463699-123463929	12:124897899-124898032	Unclassified_Cell_type_specific	NA
cg12667125	-0.0195568	0.00289616	-6.75266	1.45e-11	-0.0209465	0.00330258	-6.34245	2.26e-10	-0.0201609	0.00217749	-9.25878	2.07e-20	0.951189	-0.0201609	0.00217749	1.59e-17	37	1	36181447	1	35954034	R			NA	NA	C1orf216	NM_152374	Body	chr1:36184248-36184774	N_Shelf			TRUE		1:36180797-36181861	Gene_Associated	TRUE
cg23133355	-0.0156084	0.00304516	-5.12564	2.97e-07	-0.0255858	0.00318784	-8.02607	1.01e-15	-0.0203688	0.00220197	-9.25029	2.24e-20	0.0772263	-0.0203688	0.00220197	1.72e-17	37	7	2519789	7	2486315	R			NA	NA								NA	7:2486301-2486401	7:2519759-2519965	Unclassified_Cell_type_specific	NA
cg18935453	-0.0212996	0.00274373	-7.763	8.29e-15	-0.0161649	0.00312188	-5.17796	2.24e-07	-0.0190619	0.00206091	-9.24928	2.26e-20	0.466207	-0.0190619	0.00206091	1.74e-17	37	11	68167030	11	67923606	F			NA	NA	LRP5	NM_002335	Body					TRUE				NA
cg05385331	-0.0228163	0.00370497	-6.1583	7.35e-10	-0.0268331	0.00386605	-6.94071	3.9e-12	-0.0247393	0.00267494	-9.24854	2.28e-20	0.754762	-0.0247393	0.00267494	1.74e-17	37	1	41958055	1	41730642	F	rs10218591		NA	NA				chr1:41961850-41962316	N_Shelf			NA		1:41957450-41958708	Unclassified	NA
cg13705284	-0.0188092	0.0034291	-5.48517	4.13e-08	-0.0335103	0.00423119	-7.91984	2.38e-15	-0.0246371	0.00266406	-9.24795	2.29e-20	0.0261697	-0.0246371	0.00266406	1.75e-17	37	3	58523313	3	58498353	F	rs5021434		NA	TRUE	ACOX2	NM_003500	TSS1500					NA				NA
cg16509978	-0.0146854	0.00361289	-4.06473	4.81e-05	-0.0250618	0.00291385	-8.60093	7.91e-18	-0.0209724	0.00226811	-9.24664	2.32e-20	0.0821773	-0.0209724	0.00226811	1.77e-17	37	11	67121607	11	66878183	R			NA	NA	LOC100130987;POLD4	NR_024469;NM_021173	Body;TSS1500	chr11:67120856-67121228	S_Shore			NA		11:67120301-67122651	Promoter_Associated	NA
cg16659510	-0.0163063	0.00276041	-5.9072	3.48e-09	-0.0256555	0.00345975	-7.41542	1.21e-13	-0.0199429	0.00215776	-9.24238	2.41e-20	0.107428	-0.0199429	0.00215776	1.84e-17	37	16	87996870	16	86554371	F			NA	NA	BANP;BANP	NM_017869;NM_079837	5'UTR;5'UTR					NA	16:86554232-86554374	16:87996629-87997495	Promoter_Associated_Cell_type_specific	TRUE
cg00395063	-0.0150572	0.00327203	-4.60178	4.19e-06	-0.0244478	0.00294982	-8.2879	1.15e-16	-0.0202375	0.00219092	-9.23699	2.54e-20	0.103117	-0.0202375	0.00219092	1.93e-17	37	11	120210293	11	119715503	F			NA	NA	ARHGEF12	NM_015313	Body	chr11:120206460-120207649	S_Shelf			NA				NA
cg04856022	-0.0225112	0.00322606	-6.97793	3e-12	-0.0214174	0.00353609	-6.05681	1.39e-09	-0.0220143	0.00238325	-9.23711	2.53e-20	0.97423	-0.0220143	0.00238325	1.93e-17	37	6	32122955	6	32230933	R			NA	NA	PPT2;PPT2	NM_005155;NM_138717	Body;Body	chr6:32121829-32122529	S_Shore		RDMR	NA		6:32120376-32123743	Promoter_Associated	NA
cg21829328	-0.0204234	0.00344155	-5.93435	2.95e-09	-0.0300982	0.00412462	-7.29721	2.94e-13	-0.0243944	0.0026425	-9.23158	2.67e-20	0.197532	-0.0243944	0.0026425	2.02e-17	37	22	24188134	22	22518134	R			NA	NA				chr22:24191547-24191985	N_Shelf			TRUE		22:24188026-24188189	Unclassified_Cell_type_specific	NA
cg00245454	-0.0140855	0.00314995	-4.47165	7.76e-06	-0.0312193	0.00352892	-8.8467	9.01e-19	-0.0216833	0.00234996	-9.22712	2.78e-20	0.00141583	-0.0216833	0.00234996	2.11e-17	37	4	159746160	4	159965610	R			NA	NA	FNIP2	NM_020840	Body					TRUE				NA
cg01332054	-0.0227338	0.00457444	-4.96975	6.7e-07	-0.036116	0.00448716	-8.04874	8.36e-16	-0.0295538	0.00320331	-9.226	2.81e-20	0.112958	-0.0295538	0.00320331	2.12e-17	37	15	74494861	15	72281914	F	rs35794319		NA	NA	STRA6;STRA6;STRA6;STRA6;STRA6	NM_001142617;NM_001142618;NM_001142619;NM_022369;NM_001142620	5'UTR;5'UTR;5'UTR;5'UTR;5'UTR			low-CpG:72281833-72282584		TRUE				TRUE
cg24201793	-0.038157	0.00603786	-6.31962	2.62e-10	-0.0472563	0.00695695	-6.79267	1.1e-11	-0.0420663	0.00455999	-9.22509	2.83e-20	0.613932	-0.0420663	0.00455999	2.14e-17	37	2	9144764	2	9062215	F			NA	NA	MBOAT2	NM_138799	TSS1500	chr2:9143127-9144630	S_Shore			NA				NA
cg19494100	-0.0140277	0.00243658	-5.75712	8.56e-09	-0.0206431	0.00278041	-7.42449	1.13e-13	-0.0169013	0.0018325	-9.2231	2.89e-20	0.201693	-0.0169013	0.0018325	2.17e-17	37	6	18387313	6	18495292	F			NA	NA	RNF144B	NM_182757	TSS1500	chr6:18387450-18387846	N_Shore			NA		6:18387270-18388088	Promoter_Associated_Cell_type_specific	NA
cg11065015	-0.0164108	0.00235108	-6.9801	2.95e-12	-0.0151772	0.00251353	-6.0382	1.56e-09	-0.0158351	0.00171702	-9.22243	2.9e-20	0.937784	-0.0158351	0.00171702	2.18e-17	37	20	327170	20	275170	R			NA	NA	NRSN2	NM_024958	TSS200	chr20:327376-328977	N_Shore			NA				NA
cg02194684	-0.0218415	0.00438855	-4.97693	6.46e-07	-0.0378441	0.0046414	-8.1536	3.53e-16	-0.0293951	0.00318881	-9.21818	3.02e-20	0.0433635	-0.0293951	0.00318881	2.27e-17	37	5	31853945	5	31889702	R			NA	NA	PDZD2	NM_178140	Body	chr5:31855003-31855426	N_Shore			NA				NA
cg16906765	-0.0180828	0.00315462	-5.73217	9.92e-09	-0.0241429	0.00328932	-7.33979	2.14e-13	-0.0209863	0.00227679	-9.21749	3.04e-20	0.413114	-0.0209863	0.00227679	2.28e-17	37	15	75475038	15	73262091	R			NA	NA				chr15:75470911-75471212	S_Shelf			NA		15:75474998-75475321	Unclassified_Cell_type_specific	NA
cg13672514	-0.0171964	0.00368856	-4.66208	3.13e-06	-0.0318817	0.00378525	-8.42262	3.68e-17	-0.0243491	0.00264173	-9.21711	3.05e-20	0.0210631	-0.0243491	0.00264173	2.28e-17	37	12	123869502	12	122435455	R			NA	NA	SETD8	NM_020382	Body	chr12:123868267-123869381	S_Shore			NA		12:123868104-123870474	Promoter_Associated	NA
cg04671742	-0.0291321	0.00416962	-6.98676	2.81e-12	-0.0265411	0.00440524	-6.0249	1.69e-09	-0.0279077	0.00302824	-9.21584	3.09e-20	0.912806	-0.0279077	0.00302824	2.31e-17	37	12	6881997	12	6752258	F			NA	NA	LAG3;LAG3	NM_002286;NM_002286	1stExon;5'UTR	chr12:6882855-6883184	N_Shore			TRUE		12:6881253-6882742	Unclassified	TRUE
cg03985415	-0.0135289	0.00318224	-4.25137	2.12e-05	-0.0265814	0.00305711	-8.69493	3.47e-18	-0.0203168	0.00220461	-9.21557	3.1e-20	0.0125937	-0.0203168	0.00220461	2.31e-17	37	1	229340974	1	227407597	R			NA	NA								TRUE		1:229340687-229341089	Unclassified_Cell_type_specific	NA
cg03172991	-0.012146	0.00221652	-5.47976	4.26e-08	-0.0186471	0.00243214	-7.66694	1.76e-14	-0.0150956	0.00163825	-9.21448	3.13e-20	0.142051	-0.0150956	0.00163825	2.33e-17	37	19	13105728	19	12966728	F			NA	TRUE	NFIX	NM_002501	TSS1500	chr19:13106817-13107688	N_Shore			NA		19:13105722-13107411	Promoter_Associated_Cell_type_specific	NA
cg18915128	-0.0187258	0.0029079	-6.43963	1.2e-10	-0.0175919	0.00266701	-6.5961	4.22e-11	-0.0181099	0.00196551	-9.21384	3.15e-20	0.959547	-0.0181099	0.00196551	2.34e-17	37	17	26878963	17	23903090	R			NA	NA	UNC119;UNC119	NM_054035;NM_005148	Body;Body	chr17:26879239-26879787	N_Shore			NA		17:26878594-26880320	Promoter_Associated	NA
cg12403162	-0.0205686	0.00372828	-5.51691	3.45e-08	-0.0310628	0.00407768	-7.61775	2.58e-14	-0.0253469	0.00275154	-9.21189	3.2e-20	0.164679	-0.0253469	0.00275154	2.38e-17	37	10	116394557	10	116384547	R			NA	NA	ABLIM1;ABLIM1;ABLIM1	NM_001003408;NM_001003407;NM_002313	Body;Body;Body	chr10:116391466-116391827	S_Shelf			NA				TRUE
cg16637224	-0.0240045	0.00357842	-6.70814	1.97e-11	-0.0244834	0.00388821	-6.29682	3.04e-10	-0.0242241	0.00263304	-9.20005	3.58e-20	0.995903	-0.0242241	0.00263304	2.65e-17	37	2	130538947	2	130255417	F	rs2464779		NA	NA								TRUE				NA
cg05242915	-0.0306601	0.00459584	-6.67126	2.54e-11	-0.0207382	0.00315169	-6.58002	4.7e-11	-0.0239118	0.00259922	-9.19958	3.59e-20	0.204948	-0.0239118	0.00259922	2.66e-17	37	19	1263080	19	1214080	F			NA	NA				chr19:1260264-1261334	S_Shore		DMR	NA				NA
cg03508063	-0.0219988	0.00312512	-7.03935	1.93e-12	-0.0271171	0.00452692	-5.99019	2.1e-09	-0.0236508	0.00257181	-9.19615	3.71e-20	0.648643	-0.0236508	0.00257181	2.74e-17	37	17	7124385	17	7065109	R			NA	NA	DLG4;ACADVL;ACADVL	NM_001365;NM_000018;NM_001033859	TSS1500;Body;Body	chr17:7123038-7123718	S_Shore			NA		17:7123916-7125265	Promoter_Associated	NA
cg14064762	0.0261846	0.00316846	8.26414	1.41e-16	0.0154971	0.00333448	4.64752	3.36e-06	0.0211135	0.00229689	9.19222	3.85e-20	0.0672513	0.0211135	0.00229689	2.84e-17	37	9	123688745	9	122728566	F			NA	NA	TRAF1	NM_005658	5'UTR	chr9:123690771-123691675	N_Shelf			TRUE		9:123688502-123689327	Unclassified	TRUE
cg26902127	-0.0154833	0.00184774	-8.37962	5.31e-17	-0.0049539	0.000764355	-6.48115	9.1e-11	-0.00649246	0.000706308	-9.1921	3.85e-20	9.52e-07	-0.00649246	0.000706308	2.84e-17	37	16	88513285	16	87040786	F			NA	NA				chr16:88513273-88513514	Island			NA	16:87039236-87040987			NA
cg22386583	0.0273014	0.00394809	6.91509	4.68e-12	0.0259598	0.00428532	6.05785	1.38e-09	0.0266855	0.00290363	9.19037	3.91e-20	0.973841	0.0266855	0.00290363	2.88e-17	37	17	78753756	17	76368351	R			NA	NA	RPTOR;RPTOR	NM_001163034;NM_020761	Body;Body					TRUE	17:76368289-76368495			NA
cg27560292	-0.0181123	0.00276355	-6.55401	5.6e-11	-0.0180252	0.00279805	-6.44204	1.18e-10	-0.0180693	0.00196621	-9.18991	3.93e-20	0.999754	-0.0180693	0.00196621	2.88e-17	37	11	6632884	11	6589460	F			NA	TRUE	TAF10	NM_006284	Body	chr11:6632879-6633787	Island		RDMR	NA	11:6589456-6590464	11:6632465-6634344	Promoter_Associated	NA
cg15656257	-0.00958312	0.00257007	-3.72874	0.000192443	-0.0231649	0.00251624	-9.20614	3.38e-20	-0.0165177	0.00179798	-9.18682	4.05e-20	0.000801156	-0.0165177	0.00179798	2.96e-17	37	12	123450216	12	122016169	F			NA	NA	ABCB9;ABCB9;ABCB9	NM_203444;NM_019624;NM_019625	5'UTR;5'UTR;5'UTR	chr12:123450868-123451207	N_Shore			NA				NA
cg01950129	-0.0234064	0.00360439	-6.49386	8.37e-11	-0.0266207	0.00408326	-6.51946	7.06e-11	-0.0248141	0.00270221	-9.18288	4.2e-20	0.840181	-0.0248141	0.00270221	3.07e-17	37	19	941919	19	892919	F			NA	NA	ARID3A	NM_005224	Body	chr19:940723-942490	Island			NA	19:892871-893534			NA
cg07631435	-0.0163137	0.00406898	-4.00928	6.09e-05	-0.0401372	0.00437618	-9.17174	4.65e-20	-0.02736	0.00297989	-9.18153	4.25e-20	0.0003536	-0.02736	0.00297989	3.1e-17	37	11	114043903	11	113549113	R			NA	NA	ZBTB16;ZBTB16	NM_006006;NM_001018011	Body;Body					TRUE		11:114043274-114044099	Unclassified_Cell_type_specific	NA
cg09458197	-0.0176324	0.00290512	-6.06944	1.28e-09	-0.0240015	0.00341266	-7.03306	2.02e-12	-0.0203086	0.00221213	-9.18055	4.29e-20	0.364302	-0.0203086	0.00221213	3.13e-17	37	4	2536968	4	2506766	R			NA	NA				chr4:2537098-2539421	N_Shore			NA				NA
cg04550950	-0.0178747	0.00357525	-4.99956	5.75e-07	-0.0442815	0.00502812	-8.80675	1.29e-18	-0.0267424	0.00291376	-9.17797	4.39e-20	0.000105197	-0.0267424	0.00291376	3.19e-17	37	1	90299895	1	90072483	F			NA	NA	LRRC8D;LRRC8D	NM_018103;NM_001134479	5'UTR;5'UTR					TRUE				NA
cg04982488	-0.0166124	0.00304012	-5.46439	4.65e-08	-0.0283791	0.00364818	-7.779	7.31e-15	-0.0214348	0.00233549	-9.17784	4.4e-20	0.0464308	-0.0214348	0.00233549	3.19e-17	37	10	116103698	10	116093688	F			NA	NA	AFAP1L2;AFAP1L2	NM_032550;NM_001001936	Body;Body					TRUE				NA
cg03184011	-0.0186221	0.00287701	-6.47274	9.62e-11	-0.0163164	0.00249707	-6.53424	6.39e-11	-0.0173071	0.00188582	-9.17749	4.41e-20	0.832631	-0.0173071	0.00188582	3.2e-17	37	20	39945503	20	39378917	R			NA	NA				chr20:39945594-39946053	N_Shore		RDMR	NA		20:39945360-39947173	Promoter_Associated	NA
cg11367633	-0.0203211	0.00381566	-5.32572	1.01e-07	-0.030832	0.00400128	-7.70552	1.3e-14	-0.0253271	0.00276137	-9.17194	4.65e-20	0.164147	-0.0253271	0.00276137	3.36e-17	37	20	40247916	20	39681330	R			NA	NA	CHD6	NM_032221	TSS1500	chr20:40246345-40247841	S_Shore		RDMR	NA		20:40246132-40248101	Promoter_Associated	NA
cg10798225	-0.0191643	0.00362626	-5.28486	1.26e-07	-0.0280173	0.00364285	-7.69106	1.46e-14	-0.0235706	0.00257	-9.17145	4.67e-20	0.226894	-0.0235706	0.00257	3.37e-17	37	11	448822	11	438822	R			NA	NA	PTDSS2	NM_030783	TSS1500	chr11:449961-451178	N_Shore			NA		11:447922-448895	Promoter_Associated	NA
cg10626556	-0.0172101	0.00271364	-6.34207	2.27e-10	-0.0190412	0.00287145	-6.63121	3.33e-11	-0.0180739	0.00197226	-9.16406	5e-20	0.898162	-0.0180739	0.00197226	3.61e-17	37	20	36621697	20	36055111	R			NA	NA	KIAA0406	NM_014657	Body					TRUE		20:36621077-36622036	Gene_Associated	TRUE
cg22138735	-0.0680085	0.00892293	-7.62177	2.5e-14	-0.0531359	0.0102151	-5.20172	1.97e-07	-0.0615718	0.00672016	-9.16225	5.08e-20	0.548163	-0.0615718	0.00672016	3.66e-17	37	20	62679713	20	62150157	R			NA	NA	SOX18	NM_018419	Body	chr20:62679424-62680883	Island		DMR	NA	20:62149869-62151741			NA
cg05380003	-0.018448	0.00292412	-6.30892	2.81e-10	-0.0188342	0.00283634	-6.64031	3.13e-11	-0.018647	0.00203592	-9.159	5.24e-20	0.995518	-0.018647	0.00203592	3.77e-17	37	5	175842222	5	175774828	R			NA	NA	CLTB;CLTB	NM_007097;NM_001834	Body;Body	chr5:175843118-175843844	N_Shore			NA				NA
cg01753375	-0.0189178	0.00328206	-5.76399	8.21e-09	-0.028507	0.00387551	-7.35569	1.9e-13	-0.0229228	0.00250459	-9.1523	5.57e-20	0.168194	-0.0229228	0.00250459	4e-17	37	2	74607600	2	74461108	R			NA	TRUE	DCTN1;DCTN1	NM_004082;NM_001135040	TSS200;TSS200					TRUE		2:74607555-74607743	Unclassified_Cell_type_specific	TRUE
cg16014606	-0.0171325	0.00405526	-4.22476	2.39e-05	-0.0461075	0.00496183	-9.29244	1.51e-20	-0.028736	0.00313997	-9.1517	5.6e-20	3.64e-05	-0.028736	0.00313997	4.02e-17	37	11	10715221	11	10671797	F			NA	NA	MRVI1;MRVI1;MRVI1;MRVI1;MRVI1	NM_001100163;NM_001100163;NM_130385;NM_130385;NM_001100167	1stExon;5'UTR;1stExon;5'UTR;TSS200			low-CpG:10671608-10672092		TRUE				NA
cg26188726	-0.0270953	0.00458006	-5.91594	3.3e-09	-0.0383531	0.00535546	-7.1615	7.98e-13	-0.0318509	0.00348075	-9.15058	5.66e-20	0.279123	-0.0318509	0.00348075	4.05e-17	37	16	31225957	16	31133458	R			NA	NA	TRIM72	NM_001008274	5'UTR	chr16:31225956-31228264	Island			NA				NA
cg11723077	0.0267738	0.00330535	8.10015	5.49e-16	0.0180679	0.00394539	4.57951	4.66e-06	0.0231834	0.00253369	9.15004	5.69e-20	0.239188	0.0231834	0.00253369	4.07e-17	37	6	158508188	6	158428176	R			NA	NA	SYNJ2	NM_003898	Body	chr6:158507719-158508126	S_Shore			TRUE	6:158427813-158428177			NA
cg07583137	-0.03623	0.00512135	-7.07431	1.5e-12	-0.0334851	0.00576092	-5.81245	6.16e-09	-0.0350183	0.00382757	-9.14897	5.75e-20	0.938562	-0.0350183	0.00382757	4.1e-17	37	8	82644012	8	82806567	R			NA	NA	CHMP4C	NM_152284	TSS1500	chr8:82644603-82644849	N_Shore			NA				NA
cg17326451	-0.030969	0.00496683	-6.23516	4.51e-10	-0.0363529	0.00539905	-6.73322	1.66e-11	-0.0334369	0.00365534	-9.14739	5.83e-20	0.763913	-0.0334369	0.00365534	4.15e-17	37	7	86975534	7	86813470	R			NA	NA	CROT;TP53TG1;CROT;CROT	NM_021151;NR_015381;NR_026585;NM_001143935	5'UTR;TSS1500;Body;5'UTR	chr7:86974740-86975088	S_Shore			NA		7:86974272-86975684	Unclassified	NA
cg27508071	-0.0260483	0.00368871	-7.06162	1.65e-12	-0.0213097	0.00362008	-5.88652	3.94e-09	-0.0236345	0.00258371	-9.14751	5.83e-20	0.656841	-0.0236345	0.00258371	4.15e-17	37	7	6629350	7	6595875	F			NA	TRUE	C7orf26	NM_024067	TSS1500	chr7:6629328-6630235	Island			NA		7:6629095-6630511	Promoter_Associated	NA
cg01894846	-0.0168697	0.00344374	-4.89865	9.65e-07	-0.031772	0.0038546	-8.24263	1.68e-16	-0.0234846	0.00256811	-9.1447	5.98e-20	0.0156685	-0.0234846	0.00256811	4.25e-17	37	14	100752463	14	99822216	F			NA	NA				chr14:100751672-100752339	S_Shore			NA		14:100751296-100752955	Promoter_Associated	NA
cg00736984	-0.0176119	0.003428	-5.13765	2.78e-07	-0.0236272	0.00307785	-7.67655	1.63e-14	-0.0209424	0.00229019	-9.14439	6e-20	0.426375	-0.0209424	0.00229019	4.25e-17	37	8	145028461	8	145100449	R			NA	NA	PLEC1;PLEC1;PLEC1	NM_201379;NM_000445;NM_201378	TSS1500;Body;Body	chr8:145027911-145028352	S_Shore			NA				NA
cg17228560	-0.0310092	0.0054359	-5.70451	1.17e-08	-0.0411551	0.00566692	-7.26233	3.8e-13	-0.0358711	0.00392289	-9.14405	6.02e-20	0.434007	-0.0358711	0.00392289	4.26e-17	37	17	39993002	17	37246528	F			NA	NA	KLHL10;NT5C3L	NM_152467;NM_052935	TSS1500;TSS1500	chr17:39992021-39992627	S_Shore		DMR	NA				NA
cg12622182	-0.0191336	0.00382874	-4.99735	5.81e-07	-0.0325797	0.00405849	-8.02755	9.94e-16	-0.0254653	0.00278501	-9.1437	6.03e-20	0.0548097	-0.0254653	0.00278501	4.27e-17	37	1	38513641	1	38286228	F			NA	NA	POU3F1	NM_002699	TSS1500	chr1:38510102-38513642	Island			NA				NA
cg03010887	-0.025991	0.00463019	-5.61339	1.98e-08	-0.0447851	0.00586009	-7.6424	2.13e-14	-0.0332145	0.00363301	-9.14243	6.11e-20	0.0421627	-0.0332145	0.00363301	4.31e-17	37	16	85600235	16	84157736	F			NA	NA								NA	16:84157503-84158319			NA
cg08644498	-0.0157943	0.00229849	-6.87162	6.35e-12	-0.0137487	0.0022682	-6.06149	1.35e-09	-0.0147579	0.00161446	-9.14109	6.18e-20	0.818201	-0.0147579	0.00161446	4.36e-17	37	1	46502608	1	46275195	F			NA	NA								TRUE		1:46501725-46503430	Unclassified	NA
cg03857553	-0.0194435	0.00333772	-5.82539	5.7e-09	-0.0241894	0.00340213	-7.11009	1.16e-12	-0.0217711	0.00238257	-9.13766	6.38e-20	0.60909	-0.0217711	0.00238257	4.49e-17	37	22	29976613	22	28306613	F			NA	NA	NIPSNAP1	NM_003634	Body	chr22:29976920-29977216	N_Shore			NA		22:29976337-29977462	Promoter_Associated	NA
cg27175509	-0.0120985	0.0027116	-4.46176	8.13e-06	-0.0230993	0.00272691	-8.47089	2.44e-17	-0.017568	0.00192278	-9.13675	6.44e-20	0.0167136	-0.017568	0.00192278	4.52e-17	37	2	149891051	2	149599297	F	rs7603165		NA	NA				chr2:149895022-149895808	N_Shelf			NA				NA
cg11848931	-0.0312046	0.00535453	-5.8277	5.62e-09	-0.0598232	0.00781226	-7.6576	1.89e-14	-0.0403517	0.00441668	-9.13622	6.47e-20	0.0104075	-0.0403517	0.00441668	4.53e-17	37	10	25210092	10	25250098	R			NA	NA	PRTFDC1	NM_020200	Body					TRUE				NA
cg06419793	-0.0186905	0.00256171	-7.2961	2.96e-13	-0.0147521	0.0026334	-5.60194	2.12e-08	-0.0167756	0.00183622	-9.13595	6.48e-20	0.562933	-0.0167756	0.00183622	4.54e-17	37	19	11376508	19	11237508	F			NA	NA				chr19:11372679-11373126	S_Shelf			NA				TRUE
cg10198479	-0.0270417	0.00521785	-5.18253	2.19e-07	-0.0577205	0.00694596	-8.30994	9.58e-17	-0.0381088	0.00417186	-9.13471	6.56e-20	0.00195897	-0.0381088	0.00417186	4.58e-17	37	16	85268435	16	83825936	F			NA	NA				chr16:85269192-85269464	N_Shore			NA	16:83825859-83826016			NA
cg01185080	-0.0315473	0.00557592	-5.65778	1.53e-08	-0.0463544	0.00627887	-7.3826	1.55e-13	-0.0380759	0.00416924	-9.13258	6.69e-20	0.21127	-0.0380759	0.00416924	4.67e-17	37	15	90543813	15	88344817	F	rs62020558		NA	TRUE	ZNF710	NM_198526	TSS1500	chr15:90543410-90543835	Island			NA	15:88344415-88345165			NA
cg21500300	-0.0170548	0.00418075	-4.07935	4.52e-05	-0.0438996	0.00477367	-9.1962	3.71e-20	-0.0287074	0.0031451	-9.12767	7e-20	0.000129946	-0.0287074	0.0031451	4.88e-17	37	12	25102521	12	24993788	R			NA	NA	BCAT1	NM_005504	TSS1500	chr12:25101607-25102073	S_Shore			NA				NA
cg06855485	-0.0140778	0.00397763	-3.53925	0.000401261	-0.0382206	0.00405545	-9.42451	4.32e-21	-0.0259154	0.00283972	-9.12602	7.11e-20	0.000119557	-0.0259154	0.00283972	4.94e-17	37	4	144303008	4	144522458	F			NA	NA	GAB1;GAB1	NM_002039;NM_207123	Body;Body					TRUE				NA
cg24803517	-0.0338934	0.00544824	-6.22097	4.94e-10	-0.045743	0.00671236	-6.81474	9.44e-12	-0.0385996	0.00423017	-9.12482	7.19e-20	0.390878	-0.0385996	0.00423017	4.99e-17	37	5	94621517	5	94647273	R			NA	NA	MCTP1	NM_024717	TSS1500	chr5:94619459-94621121	S_Shore			NA				NA
cg18877271	-0.0283624	0.00481251	-5.89347	3.78e-09	-0.0505595	0.00677712	-7.46033	8.63e-14	-0.0358034	0.00392383	-9.12459	7.2e-20	0.0282758	-0.0358034	0.00392383	4.99e-17	37	11	1952638	11	1909214	R			NA	NA	TNNT3;TNNT3;TNNT3;TNNT3	NM_001042781;NM_006757;NM_001042780;NM_001042782	Body;Body;Body;Body	chr11:1950353-1950658	S_Shore			NA	11:1909189-1909342			NA
cg07081759	0.0307157	0.00336731	9.12173	7.39e-20	0.0132974	0.00396413	3.35442	0.000795305	0.0234152	0.00256639	9.12377	7.26e-20	0.00367035	0.0234152	0.00256639	5.02e-17	37	10	126330905	10	126320895	F			NA	NA	FAM53B	NM_014661	Body					NA	10:126320835-126320925	10:126330522-126330924	Promoter_Associated	NA
cg14164380	-0.0161487	0.00351657	-4.59217	4.39e-06	-0.0230417	0.00287171	-8.0237	1.03e-15	-0.020284	0.00222428	-9.11936	7.56e-20	0.315839	-0.020284	0.00222428	5.22e-17	37	15	48938775	15	46726067	R			NA	NA	FBN1	NM_000138	TSS1500	chr15:48936810-48938577	S_Shore			NA				NA
cg09639152	-0.0343671	0.00522708	-6.57481	4.87e-11	-0.0353862	0.00560051	-6.31838	2.64e-10	-0.0348415	0.00382131	-9.1177	7.67e-20	0.991191	-0.0348415	0.00382131	5.3e-17	37	3	45078075	3	45053079	R			NA	NA				chr3:45077069-45077690	S_Shore			TRUE	3:45052911-45053106	3:45077441-45079749	Unclassified	NA
cg02085953	-0.0181653	0.00296203	-6.13273	8.64e-10	-0.0189948	0.00281473	-6.74835	1.5e-11	-0.0186012	0.0020404	-9.11644	7.76e-20	0.979607	-0.0186012	0.0020404	5.35e-17	37	2	97202260	2	96565987	F		rs13020129	NA	NA	ARID5A	NM_212481	TSS1500	chr2:97202313-97203787	N_Shore			NA		2:97202196-97202767	Promoter_Associated	NA
cg10603592	-0.0206708	0.00326889	-6.32348	2.56e-10	-0.0148713	0.00221185	-6.72348	1.77e-11	-0.0166926	0.0018319	-9.11222	8.07e-20	0.339755	-0.0166926	0.0018319	5.54e-17	37	17	40896097	17	38149623	R			NA	NA	EZH1	NM_001991	5'UTR	chr17:40896658-40897234	N_Shore		RDMR	NA		17:40896052-40897643	Promoter_Associated	NA
cg17572056	0.0234091	0.00303875	7.70353	1.32e-14	0.0197268	0.00400789	4.92198	8.57e-07	0.022065	0.00242144	9.11231	8.06e-20	0.764906	0.022065	0.00242144	5.54e-17	37	3	195947062	3	197431459	R		rs34387857	NA	NA	OSTalpha	NM_152672	Body					NA	3:197431155-197431515			NA
cg22747507	-0.0273988	0.00431685	-6.34696	2.2e-10	-0.0304916	0.00465035	-6.55684	5.5e-11	-0.0288303	0.00316381	-9.11254	8.05e-20	0.887998	-0.0288303	0.00316381	5.54e-17	37	4	175635801	4	175872376	R			NA	NA	GLRA3;GLRA3	NM_006529;NM_001042543	Body;Body					NA		4:175635631-175635860	Unclassified_Cell_type_specific	NA
cg00850538	-0.0180939	0.00291884	-6.19898	5.68e-10	-0.0140918	0.00208116	-6.77111	1.28e-11	-0.0154406	0.00169454	-9.11203	8.09e-20	0.536245	-0.0154406	0.00169454	5.54e-17	37	2	36582038	2	36435542	F			NA	TRUE	CRIM1	NM_016441	TSS1500	chr2:36582397-36584260	N_Shore			NA				NA
cg11218561	-0.0232737	0.00363258	-6.40693	1.48e-10	-0.0160833	0.00240556	-6.68589	2.3e-11	-0.0182753	0.00200565	-9.11187	8.1e-20	0.25619	-0.0182753	0.00200565	5.54e-17	37	11	1050743	11	1040743	R			NA	NA								NA	11:1040719-1040953	11:1050673-1052607	Unclassified_Cell_type_specific	NA
cg16353628	-0.0265506	0.00373046	-7.11725	1.1e-12	-0.0265896	0.00467365	-5.68925	1.28e-08	-0.0265658	0.00291557	-9.11168	8.11e-20	0.999979	-0.0265658	0.00291557	5.54e-17	37	2	85239916	2	85093427	F			NA	NA	KCMF1	NM_020122	Body					TRUE				NA
cg07972954	-0.0204257	0.00334698	-6.10272	1.04e-09	-0.0225649	0.0033279	-6.78051	1.2e-11	-0.0215014	0.0023599	-9.11115	8.15e-20	0.902394	-0.0215014	0.0023599	5.56e-17	37	6	30690392	6	30798371	F			NA	NA	TUBB	NM_178014	Body	chr6:30688624-30689530	S_Shore		RDMR	NA		6:30690235-30690738	Promoter_Associated	NA
cg03159409	-0.019887	0.00444047	-4.47858	7.51e-06	-0.0501742	0.00557575	-8.99866	2.28e-19	-0.0316413	0.00347353	-9.10925	8.3e-20	0.000120062	-0.0316413	0.00347353	5.65e-17	37	12	124779144	12	123345097	R			NA	NA	FAM101A	NM_181709	5'UTR	chr12:124780105-124780306	N_Shore			NA	12:123345091-123345182			NA
cg08530064	-0.0387569	0.00524833	-7.3846	1.53e-13	-0.034508	0.00644155	-5.35709	8.46e-08	-0.0370616	0.0040688	-9.10875	8.33e-20	0.87744	-0.0370616	0.0040688	5.66e-17	37	7	150598393	7	150229326	F	rs34817339		NA	NA								TRUE				NA
cg09125127	-0.0265861	0.0040483	-6.56722	5.13e-11	-0.0383681	0.00588126	-6.52379	6.86e-11	-0.0303738	0.00333466	-9.10852	8.35e-20	0.256267	-0.0303738	0.00333466	5.67e-17	37	7	2549030	7	2515556	F			NA	NA								TRUE	7:2515238-2515709	7:2547843-2549053	Promoter_Associated_Cell_type_specific	NA
cg07747220	-0.0400376	0.00607937	-6.58581	4.52e-11	-0.0541572	0.00841337	-6.43705	1.22e-10	-0.044881	0.00492757	-9.10813	8.38e-20	0.396459	-0.044881	0.00492757	5.68e-17	37	20	3052115	20	3000115	F			NA	NA	OXT	NM_000915	TSS200	chr20:3052097-3053103	Island			NA				NA
cg12103569	0.0369339	0.00400153	9.22993	2.71e-20	0.0147253	0.00415241	3.5462	0.000390833	0.0262404	0.00288137	9.10689	8.48e-20	0.000601666	0.0262404	0.00288137	5.74e-17	37	12	132258560	12	130824513	R			NA	NA	SFRS8	NM_004592	Body					TRUE		12:132258359-132258817	Gene_Associated	NA
cg23718736	-0.0235644	0.00361586	-6.51694	7.18e-11	-0.0270801	0.00423684	-6.39158	1.64e-10	-0.025046	0.0027504	-9.10628	8.53e-20	0.819389	-0.025046	0.0027504	5.76e-17	37	18	6413908	18	6403908	R			NA	NA	L3MBTL4	NM_173464	5'UTR	chr18:6413959-6414873	N_Shore			NA				TRUE
cg12516875	-0.0303588	0.00430025	-7.05976	1.67e-12	-0.0236769	0.0040418	-5.85799	4.68e-09	-0.026811	0.00294512	-9.10354	8.74e-20	0.526782	-0.026811	0.00294512	5.9e-17	37	22	46463543	22	44842207	R			NA	NA				chr22:46465976-46468528	N_Shelf		RDMR	NA				NA
cg07568430	-0.021373	0.00329334	-6.48977	8.6e-11	-0.0210041	0.00329189	-6.38056	1.76e-10	-0.0211885	0.00232823	-9.10069	8.98e-20	0.996866	-0.0211885	0.00232823	6.05e-17	37	1	110452482	1	110254005	F			NA	NA	CSF1;CSF1;CSF1;CSF1	NM_172212;NM_000757;NM_172211;NM_172210	TSS1500;TSS1500;TSS1500;TSS1500	chr1:110453143-110453889	N_Shore			NA				NA
cg04359840	-0.0231941	0.00442315	-5.24381	1.57e-07	-0.0384797	0.00494699	-7.77842	7.34e-15	-0.029985	0.00329734	-9.09371	9.57e-20	0.0704475	-0.029985	0.00329734	6.44e-17	37	16	17563300	16	17470801	F			NA	NA	XYLT1	NM_022166	Body				RDMR	TRUE				TRUE
cg22190721	-0.0203026	0.00385266	-5.26978	1.37e-07	-0.0267823	0.00356564	-7.51122	5.86e-14	-0.0237928	0.00261688	-9.09205	9.72e-20	0.466822	-0.0237928	0.00261688	6.53e-17	37	16	68269295	16	66826796	F			NA	NA	ESRP2	NM_024939	Body	chr16:68269010-68272143	Island		RDMR	NA	16:66826526-66829595	16:68268909-68269458	Unclassified_Cell_type_specific	NA
cg22158648	-0.0159452	0.00417776	-3.8167	0.00013525	-0.03695	0.00410709	-8.99664	2.33e-19	-0.0266268	0.00292881	-9.09131	9.79e-20	0.00161667	-0.0266268	0.00292881	6.56e-17	37	18	20713759	18	18967757	F			NA	NA	CABLES1	NR_023359	TSS1500	chr18:20714968-20717071	N_Shore		RDMR	NA				NA
cg09706243	-0.0173401	0.00302444	-5.73334	9.85e-09	-0.018302	0.00259291	-7.05846	1.68e-12	-0.0178945	0.00196851	-9.09037	9.87e-20	0.971276	-0.0178945	0.00196851	6.61e-17	37	11	67121634	11	66878210	R			NA	TRUE	LOC100130987;POLD4	NR_024469;NM_021173	Body;TSS1500	chr11:67120856-67121228	S_Shore			NA		11:67120301-67122651	Promoter_Associated	NA
cg06477069	-0.0193013	0.00339194	-5.69035	1.27e-08	-0.0300497	0.00407577	-7.37277	1.67e-13	-0.0236995	0.00260719	-9.09005	9.9e-20	0.128171	-0.0236995	0.00260719	6.62e-17	37	20	35493378	20	34926792	F			NA	NA	C20orf117	NM_080627	TSS1500	chr20:35491001-35492805	S_Shore			NA				NA
cg08513626	-0.018045	0.00260503	-6.92699	4.3e-12	-0.0138553	0.00230709	-6.00553	1.91e-09	-0.015697	0.00172713	-9.08845	1e-19	0.484407	-0.015697	0.00172713	6.7e-17	37	16	67047148	16	65604649	R			NA	NA				chr16:67047605-67048470	N_Shore			NA				NA
cg24075175	-0.0263283	0.00409772	-6.42512	1.32e-10	-0.0295986	0.00459024	-6.44817	1.13e-10	-0.0277787	0.00305688	-9.08728	1.02e-19	0.868284	-0.0277787	0.00305688	6.77e-17	37	11	128560240	11	128065450	F	rs56369005		NA	NA				chr11:128560103-128560537	Island			TRUE	11:128065314-128065736			NA
cg10377144	-0.0235894	0.00473848	-4.97826	6.42e-07	-0.0413375	0.00516015	-8.01091	1.14e-15	-0.0317088	0.00349018	-9.08514	1.04e-19	0.0403976	-0.0317088	0.00349018	6.89e-17	37	10	89419177	10	89409157	R			NA	NA	PAPSS2;PAPSS2	NM_004670;NM_001015880	TSS1500;TSS1500	chr10:89419346-89420027	N_Shore			NA				NA
cg25305703	-0.0350551	0.00580256	-6.04131	1.53e-09	-0.0467571	0.00676934	-6.90719	4.94e-12	-0.0400115	0.00440555	-9.08208	1.07e-19	0.422606	-0.0400115	0.00440555	7.08e-17	37	8	128378218	8	128447400	F			NA	NA								TRUE				NA
cg10921702	-0.0110038	0.00184859	-5.95254	2.64e-09	-0.0122471	0.00178172	-6.87376	6.25e-12	-0.0116484	0.00128286	-9.08002	1.09e-19	0.889362	-0.0116484	0.00128286	7.2e-17	37	6	30716324	6	30824303	R			NA	NA				chr6:30710307-30712440	S_Shelf			NA				NA
cg07539709	0.0368591	0.00457058	8.06443	7.36e-16	0.0248247	0.00552136	4.49612	6.92e-06	0.0319657	0.00352078	9.07915	1.09e-19	0.244265	0.0319657	0.00352078	7.24e-17	37	17	80545454	17	78138743	R		rs75883681	NA	NA	FOXK2	NM_004514	Body	chr17:80545433-80545658	Island			NA	17:78138688-78139218			NA
cg21681320	-0.0213838	0.00288353	-7.41584	1.21e-13	-0.0162252	0.00301482	-5.38182	7.37e-08	-0.0189193	0.00208383	-9.07908	1.09e-19	0.465557	-0.0189193	0.00208383	7.24e-17	37	1	3011044	1	3000904	R			NA	NA	PRDM16;PRDM16	NM_022114;NM_199454	Body;Body					NA	1:3000575-3000905			NA
cg14007706	-0.0269411	0.00419439	-6.42314	1.33e-10	-0.0269978	0.00420991	-6.41291	1.43e-10	-0.0269694	0.00297135	-9.07646	1.12e-19	0.999955	-0.0269694	0.00297135	7.41e-17	37	19	6459035	19	6410035	R			NA	NA	SLC25A23	NM_024103	Body	chr19:6459235-6460651	N_Shore			NA		19:6458791-6459072	Unclassified_Cell_type_specific	NA
cg22431309	-0.0152174	0.00234373	-6.49281	8.42e-11	-0.0114769	0.00177426	-6.46854	9.9e-11	-0.0128396	0.00141462	-9.07631	1.12e-19	0.445043	-0.0128396	0.00141462	7.41e-17	37	7	140396019	7	140042488	F			NA	NA	LOC100134713;NDUFB2	NR_024454;NM_004546	Body;TSS1500	chr7:140396414-140397357	N_Shore			NA		7:140395600-140397569	Promoter_Associated	NA
cg03403093	-0.0101875	0.00276464	-3.68492	0.000228771	-0.0335339	0.00340204	-9.85702	6.39e-23	-0.0194731	0.00214552	-9.07614	1.12e-19	6.93e-07	-0.0194731	0.00214552	7.41e-17	37	2	99132041	2	98498473	R			NA	NA	INPP4A;INPP4A;INPP4A;INPP4A	NM_001566;NM_004027;NM_001134224;NM_001134225	5'UTR;5'UTR;5'UTR;5'UTR					TRUE				NA
cg16063416	-0.0172645	0.00219814	-7.85415	4.02e-15	-0.00849865	0.00151644	-5.60432	2.09e-08	-0.0113253	0.00124823	-9.07311	1.16e-19	0.00457365	-0.0113253	0.00124823	7.61e-17	37	17	42345478	17	39701004	F			NA	NA	SLC4A1;SLC4A1	NM_000342;NM_000342	1stExon;5'UTR					NA				NA
cg05713486	-0.0280994	0.00438169	-6.4129	1.43e-10	-0.0267489	0.0041661	-6.4206	1.36e-10	-0.0273901	0.00301922	-9.07191	1.17e-19	0.975362	-0.0273901	0.00301922	7.68e-17	37	11	2441896	11	2398472	R			NA	NA	TRPM5	NM_014555	Body	chr11:2442070-2442402	N_Shore			TRUE	11:2398018-2398955	11:2441695-2442516	Unclassified	NA
cg09565226	-0.0305702	0.00457312	-6.68476	2.31e-11	-0.0353342	0.00573039	-6.16611	7e-10	-0.0324238	0.00357441	-9.0711	1.18e-19	0.809679	-0.0324238	0.00357441	7.72e-17	37	16	84759648	16	83317149	R			NA	NA	USP10	NM_005153	Body					TRUE		16:84759308-84760785	Promoter_Associated	NA
cg09684846	-0.0533535	0.00757512	-7.04326	1.88e-12	-0.0427767	0.00739159	-5.78721	7.16e-09	-0.0479354	0.00529034	-9.06094	1.29e-19	0.606935	-0.0479354	0.00529034	8.47e-17	37	16	10912718	16	10820219	R			NA	NA	FAM18A	NM_001079512	TSS200	chr16:10912159-10912719	Island			NA	16:10819716-10820260			NA
cg07905808	0.0200166	0.00261647	7.65023	2.01e-14	0.0149019	0.00296844	5.02009	5.16e-07	0.0177803	0.00196283	9.05851	1.32e-19	0.433704	0.0177803	0.00196283	8.64e-17	37	6	30297389	6	30405368	F			NA	NA	TRIM39;TRIM39	NM_172016;NM_021253	Body;Body	chr6:30294169-30295071	S_Shelf			NA				NA
cg20664247	-0.0233913	0.00375231	-6.23385	4.55e-10	-0.0329702	0.00488449	-6.74998	1.48e-11	-0.0269463	0.00297564	-9.05564	1.36e-19	0.298417	-0.0269463	0.00297564	8.86e-17	37	1	2345475	1	2335335	R			NA	TRUE	PEX10;PEX10	NM_002617;NM_153818	TSS1500;TSS1500	chr1:2345891-2346156	N_Shore			NA		1:2344997-2348677	Promoter_Associated	NA
cg00531137	-0.0246267	0.00525156	-4.68942	2.74e-06	-0.0523683	0.00618458	-8.46756	2.51e-17	-0.0362492	0.00400307	-9.05534	1.36e-19	0.00289291	-0.0362492	0.00400307	8.87e-17	37	16	57643932	16	56201433	F	rs11865370		NA	NA								TRUE		16:57643436-57644235	Unclassified	NA
cg17207266	-0.0144529	0.0026538	-5.44611	5.15e-08	-0.016805	0.00231321	-7.26479	3.74e-13	-0.0157895	0.00174375	-9.05488	1.37e-19	0.79995	-0.0157895	0.00174375	8.9e-17	37	2	25562957	2	25416461	R			NA	NA	DNMT3A;DNMT3A;DNMT3A	NM_022552;NM_175630;NM_175629	5'UTR;5'UTR;5'UTR	chr2:25563309-25563661	N_Shore			TRUE	2:25416436-25419085			NA
cg11360546	-0.0150963	0.00351326	-4.29696	1.73e-05	-0.0322353	0.00372961	-8.64306	5.47e-18	-0.0231543	0.00255732	-9.05414	1.38e-19	0.00371833	-0.0231543	0.00255732	8.94e-17	37	7	1094263	7	1060789	F			NA	NA	C7orf50;C7orf50;C7orf50	NM_001134395;NM_032350;NM_001134396	Body;Body;Body	chr7:1097405-1097953	N_Shelf			NA	7:1060605-1061596			NA
cg21368479	-0.0151225	0.00237009	-6.38054	1.76e-10	-0.0182903	0.00282308	-6.47884	9.24e-11	-0.0164322	0.0018152	-9.05252	1.4e-19	0.691221	-0.0164322	0.0018152	9.06e-17	37	6	149415018	6	149456711	F	rs6901019		NA	NA								TRUE				NA
cg13823169	-0.0240743	0.00322842	-7.45701	8.85e-14	-0.0193793	0.00371254	-5.21997	1.79e-07	-0.0220527	0.00243614	-9.05231	1.4e-19	0.634241	-0.0220527	0.00243614	9.07e-17	37	9	139776893	9	138896714	R			NA	NA				chr9:139780406-139781527	N_Shelf			TRUE		9:139776146-139777377	Promoter_Associated	NA
cg13452386	-0.0215207	0.00340129	-6.32722	2.5e-10	-0.0232126	0.00358655	-6.47212	9.66e-11	-0.0223218	0.00246797	-9.04461	1.5e-19	0.943104	-0.0223218	0.00246797	9.71e-17	37	11	67398435	11	67155011	F			NA	NA	NUDT8	NM_181843	TSS1500	chr11:67396844-67398294	S_Shore			NA	11:67153074-67155130	11:67395593-67398846	Promoter_Associated	NA
cg17723958	0.0313407	0.0043845	7.14807	8.8e-13	0.0324408	0.00585203	5.54351	2.96e-08	0.0317362	0.0035089	9.04448	1.5e-19	0.988748	0.0317362	0.0035089	9.71e-17	37	12	124429295	12	122995248	F	rs76978974		NA	NA	CCDC92	NM_025140	5'UTR					NA	12:122995142-122995282			NA
cg15349696	0.0369878	0.00457515	8.0845	6.24e-16	0.0264965	0.0061985	4.27465	1.91e-05	0.0332879	0.00368103	9.04308	1.52e-19	0.395649	0.0332879	0.00368103	9.83e-17	37	17	80545434	17	78138723	R			NA	NA	FOXK2	NM_004514	Body	chr17:80545433-80545658	Island			NA	17:78138688-78139218			NA
cg19623054	-0.0438793	0.00725879	-6.04499	1.49e-09	-0.0534982	0.00788715	-6.78296	1.18e-11	-0.0482904	0.00534109	-9.04131	1.55e-19	0.668558	-0.0482904	0.00534109	9.97e-17	37	2	16085728	2	16003179	F			NA	NA	MYCN	NM_005378	Body	chr2:16079801-16083032	S_Shelf			NA	2:16003179-16003527			NA
cg27168858	-0.030521	0.00406068	-7.51623	5.64e-14	-0.0234476	0.00454789	-5.1557	2.53e-07	-0.0273833	0.00302899	-9.04041	1.56e-19	0.510177	-0.0273833	0.00302899	1e-16	37	1	55351659	1	55124247	R			NA	NA	DHCR24	NM_014762	Body	chr1:55352463-55353328	N_Shore		CDMR	NA				NA
cg24590353	-0.021977	0.00326388	-6.73338	1.66e-11	-0.0267531	0.00439305	-6.08988	1.13e-09	-0.0236757	0.00261993	-9.03679	1.61e-19	0.683309	-0.0236757	0.00261993	1.04e-16	37	6	149295148	6	149336841	F			NA	NA	UST	NM_005715	Body					TRUE				NA
cg26581206	-0.0171371	0.00401174	-4.27172	1.94e-05	-0.0309904	0.00370898	-8.35551	6.52e-17	-0.0246062	0.0027234	-9.03509	1.64e-19	0.0401714	-0.0246062	0.0027234	1.05e-16	37	12	125003558	12	123569511	F	rs78404451		NA	NA	NCOR2;NCOR2	NM_006312;NM_001077261	5'UTR;5'UTR	chr12:125002006-125002433	S_Shore		RDMR	TRUE				NA
cg06340704	-0.0316878	0.00428071	-7.40246	1.34e-13	-0.0257379	0.00489443	-5.25861	1.45e-07	-0.029109	0.00322218	-9.03394	1.66e-19	0.657932	-0.029109	0.00322218	1.06e-16	37	13	97877417	13	96675418	R	rs78875576		NA	NA	MBNL2;MBNL2	NM_144778;NM_207304	5'UTR;5'UTR					NA		13:97877321-97877698	Unclassified_Cell_type_specific	NA
cg16047471	-0.023043	0.00435137	-5.29558	1.19e-07	-0.0335963	0.00447339	-7.51025	5.9e-14	-0.0281738	0.00311913	-9.03257	1.68e-19	0.239351	-0.0281738	0.00311913	1.07e-16	37	12	26274563	12	26165830	R			NA	NA	BHLHE41	NM_030762	3'UTR	chr12:26275049-26275878	N_Shore		RDMR	NA				NA
cg26468891	-0.0273719	0.00456955	-5.99006	2.1e-09	-0.0297055	0.00438827	-6.76928	1.29e-11	-0.0285859	0.00316513	-9.03152	1.69e-19	0.934415	-0.0285859	0.00316513	1.08e-16	37	11	48077221	11	48033797	R		rs77698099	NA	NA	PTPRJ;PTPRJ	NM_002843;NM_001098503	Body;Body					TRUE		11:48076941-48077912	Promoter_Associated_Cell_type_specific	NA
cg08157575	-0.0330029	0.00383475	-8.60626	7.55e-18	-0.0162549	0.00398	-4.08413	4.42e-05	-0.02494	0.0027615	-9.03133	1.7e-19	0.0101386	-0.02494	0.0027615	1.08e-16	37	14	101660727	14	100730480	R		rs36012354	NA	NA								TRUE				NA
cg05308645	-0.0192502	0.00307766	-6.25482	3.98e-10	-0.0264669	0.00396788	-6.67029	2.55e-11	-0.021961	0.00243187	-9.03052	1.71e-19	0.356042	-0.021961	0.00243187	1.09e-16	37	3	184107534	3	185590228	R			NA	NA	CHRD	NM_003741	3'UTR	chr3:184104308-184104519	S_Shelf			NA				NA
cg17593472	-0.0248263	0.00300636	-8.25794	1.48e-16	-0.0141118	0.00321572	-4.38836	1.14e-05	-0.0198292	0.0021961	-9.02925	1.73e-19	0.0517153	-0.0198292	0.0021961	1.1e-16	37	5	142065676	5	142045860	F			NA	NA	FGF1;FGF1;FGF1;FGF1;FGF1;FGF1;FGF1	NM_033136;NM_001144935;NM_001144934;NM_033136;NR_026696;NR_026695;NM_000800	5'UTR;5'UTR;5'UTR;1stExon;Body;Body;TSS200					TRUE				NA
cg12800962	-0.0289931	0.00515671	-5.62241	1.88e-08	-0.0435067	0.00595966	-7.3002	2.87e-13	-0.035207	0.00389956	-9.02845	1.74e-19	0.183463	-0.035207	0.00389956	1.11e-16	37	20	48626437	20	48059844	R			NA	NA				chr20:48626436-48626976	Island			NA	20:48059844-48060360			NA
cg13686739	-0.0144238	0.00269593	-5.35022	8.78e-08	-0.0186899	0.00254041	-7.35705	1.88e-13	-0.0166835	0.00184888	-9.02356	1.82e-19	0.515213	-0.0166835	0.00184888	1.15e-16	37	17	48211226	17	45566225	R			NA	NA	PPP1R9B	NM_032595	3'UTR	chr17:48206663-48207601	S_Shelf			TRUE				NA
cg05418719	-0.0225897	0.00354039	-6.38056	1.76e-10	-0.0246704	0.00386289	-6.38651	1.7e-10	-0.0235396	0.00261001	-9.01895	1.9e-19	0.924192	-0.0235396	0.00261001	1.2e-16	37	17	54676595	17	52031594	R			NA	NA				chr17:54674873-54675232	S_Shore			NA		17:54676441-54676727	Unclassified_Cell_type_specific	NA
cg06633438	0.0481612	0.00521694	9.23169	2.66e-20	0.0187226	0.0084185	2.22398	0.0261495	0.0399928	0.00443449	9.01859	1.91e-19	0.0120628	0.0399928	0.00443449	1.2e-16	37	19	6272158	19	6223158	F			NA	NA	MLLT1	NM_005934	Body	chr19:6271959-6272176	Island			TRUE	19:6222837-6223303			TRUE
cg06339657	-0.0285285	0.0047791	-5.96942	2.38e-09	-0.030608	0.0045286	-6.75882	1.39e-11	-0.0296242	0.0032872	-9.01198	2.02e-19	0.951343	-0.0296242	0.0032872	1.28e-16	37	5	76505932	5	76541688	R			NA	TRUE	PDE8B;PDE8B;PDE8B;PDE8B;PDE8B	NM_001029851;NM_001029854;NM_001029852;NM_003719;NM_001029853	TSS1500;TSS1500;TSS1500;TSS1500;TSS1500	chr5:76506029-76507189	N_Shore			NA				NA
cg13054640	-0.0212553	0.00393453	-5.40225	6.58e-08	-0.0353308	0.00466644	-7.57125	3.7e-14	-0.0271039	0.00300801	-9.01058	2.05e-19	0.0700272	-0.0271039	0.00300801	1.29e-16	37	6	30647148	6	30755127	R			NA	NA	KIAA1949;KIAA1949	NM_001134870;NM_133471	Body;Body					NA		6:30646694-30647418	Promoter_Associated	TRUE
cg00256485	0.0191002	0.00242765	7.8678	3.61e-15	0.0151019	0.00336567	4.48704	7.22e-06	0.0177319	0.00196891	9.00597	2.14e-19	0.628661	0.0177319	0.00196891	1.35e-16	37	5	1494980	5	1547980	F			NA	NA	LPCAT1	NM_024830	Body	chr5:1494853-1495287	Island	high-CpG:1547978-1548032		NA	5:1547887-1548318	5:1494867-1495821	Unclassified	NA
cg27630153	-0.009474	0.00224478	-4.22045	2.44e-05	-0.013649	0.00168769	-8.08741	6.09e-16	-0.0121413	0.00134897	-9.00047	2.25e-19	0.331214	-0.0121413	0.00134897	1.41e-16	37	16	88845038	16	87372539	F			NA	NA	FAM38A	NM_001142864	Body	chr16:88844943-88845205	Island			TRUE	16:87372402-87372706			NA
cg05813673	-0.0133454	0.00303906	-4.39131	1.13e-05	-0.0302388	0.0034915	-8.66069	4.69e-18	-0.0206273	0.00229232	-8.99844	2.29e-19	0.00128155	-0.0206273	0.00229232	1.44e-16	37	4	53862521	4	53557278	R			NA	NA	SCFD2	NM_152540	Body					TRUE				NA
cg05726109	-0.0353716	0.00703296	-5.0294	4.92e-07	-0.0546279	0.0070891	-7.7059	1.3e-14	-0.0449232	0.00499278	-8.99762	2.31e-19	0.155785	-0.0449232	0.00499278	1.45e-16	37	22	19709755	22	18089755	F			NA	TRUE	SEPT5;GP1BB	NM_002688;NM_000407	Body;TSS1500	chr22:19709081-19712106	Island			NA	22:18089168-18092190			NA
cg17344906	-0.0330625	0.00493121	-6.70474	2.02e-11	-0.043775	0.0071521	-6.12058	9.32e-10	-0.0365142	0.00405977	-8.99414	2.38e-19	0.467528	-0.0365142	0.00405977	1.49e-16	37	19	13202507	19	13063507	R			NA	NA	NFIX	NM_002501	3'UTR	chr19:13198699-13198999	S_Shelf			NA		19:13202502-13202723	Unclassified_Cell_type_specific	NA
cg07575680	-0.0226557	0.0035331	-6.41241	1.43e-10	-0.0208553	0.00330744	-6.30556	2.87e-10	-0.0216961	0.00241455	-8.98558	2.57e-19	0.933142	-0.0216961	0.00241455	1.61e-16	37	11	65549260	11	65305836	F	rs4274199		NA	NA	DKFZp761E198	NM_138368	TSS1500	chr11:65547499-65549261	Island			NA				NA
cg18982073	-0.0199686	0.00305561	-6.53505	6.36e-11	-0.0212005	0.00343552	-6.17098	6.79e-10	-0.0205127	0.00228319	-8.98421	2.61e-19	0.964739	-0.0205127	0.00228319	1.63e-16	37	17	42275458	17	39630984	R			NA	NA	ATXN7L3;ATXN7L3;ATXN7L3;ATXN7L3	NM_001098833;NM_020218;NM_020218;NM_001098833	1stExon;1stExon;5'UTR;5'UTR	chr17:42276291-42276738	N_Shore			NA		17:42275272-42276121	Promoter_Associated	NA
cg24466377	-0.0309105	0.00479628	-6.44469	1.16e-10	-0.0303039	0.00484131	-6.25943	3.86e-10	-0.03061	0.00340729	-8.98369	2.62e-19	0.996045	-0.03061	0.00340729	1.63e-16	37	19	46268509	19	50960349	F			NA	NA	SIX5	NM_175875	3'UTR	chr19:46270162-46270420	N_Shore			TRUE				NA
cg22455720	-0.0306922	0.00438369	-7.00145	2.53e-12	-0.0286942	0.00509263	-5.63446	1.76e-08	-0.0298418	0.00332235	-8.98215	2.66e-19	0.956757	-0.0298418	0.00332235	1.65e-16	37	17	80725109	17	78318398	R			NA	NA	TBCD	NM_005993	Body					NA	17:78318350-78318408	17:80724064-80725340	Gene_Associated	TRUE
cg17093466	-0.0206816	0.00332444	-6.22108	4.94e-10	-0.0216875	0.00334685	-6.47997	9.17e-11	-0.0211812	0.00235862	-8.98033	2.7e-19	0.977523	-0.0211812	0.00235862	1.68e-16	37	1	45276537	1	45049124	F			TRUE	NA	BTBD19	NM_001136537	Body	chr1:45278765-45279644	N_Shelf			NA				NA
cg14944269	-0.0198135	0.00409225	-4.84172	1.29e-06	-0.040735	0.00494679	-8.23464	1.8e-16	-0.0283139	0.00315316	-8.97953	2.72e-19	0.00494307	-0.0283139	0.00315316	1.69e-16	37	14	65439602	14	64509355	F		rs80343076	NA	TRUE	RAB15	NM_198686	TSS1500	chr14:65438412-65439363	S_Shore			NA				TRUE
cg04844693	-0.0178316	0.00276921	-6.43924	1.2e-10	-0.0166605	0.00266066	-6.26178	3.81e-10	-0.0172227	0.0019186	-8.97668	2.79e-19	0.954566	-0.0172227	0.0019186	1.73e-16	37	1	29240554	1	29113141	F			NA	NA	EPB41;EPB41;EPB41;EPB41;EPB41;EPB41	NM_203342;NM_203343;NM_004437;NM_001166006;NM_001166007;NM_001166005	5'UTR;5'UTR;5'UTR;TSS1500;5'UTR;5'UTR	chr1:29240768-29241969	N_Shore			NA		1:29240471-29242414	Promoter_Associated	NA
cg06685111	-0.0179276	0.00285176	-6.28648	3.25e-10	-0.0189094	0.0029498	-6.41042	1.45e-10	-0.0184019	0.00205028	-8.9753	2.83e-19	0.971771	-0.0184019	0.00205028	1.75e-16	37	6	30295466	6	30403445	R			NA	NA	HCG18;TRIM39;TRIM39;HCG18;TRIM39	NR_024053;NM_172016;NM_021253;NR_024052;NM_172016	TSS1500;5'UTR;5'UTR;TSS1500;1stExon	chr6:30294169-30295071	S_Shore			NA				NA
cg24867302	-0.0255549	0.00419926	-6.08557	1.16e-09	-0.0288706	0.00436143	-6.61953	3.6e-11	-0.02715	0.00302503	-8.9751	2.83e-19	0.860743	-0.02715	0.00302503	1.75e-16	37	4	55534703	4	55229460	F			NA	NA	KIT;KIT	NM_000222;NM_001093772	Body;Body					TRUE				NA
cg09291026	-0.0154191	0.00274267	-5.62194	1.89e-08	-0.0155906	0.0022287	-6.99539	2.65e-12	-0.0155224	0.00172964	-8.97437	2.85e-19	0.998824	-0.0155224	0.00172964	1.76e-16	37	14	81184965	14	80254718	R			NA	NA	C14orf145	NM_152446	Body					TRUE				NA
cg27034466	-0.0250904	0.00363774	-6.89724	5.3e-12	-0.0232732	0.00404725	-5.75037	8.9e-09	-0.0242783	0.0027055	-8.97369	2.87e-19	0.94577	-0.0242783	0.0027055	1.77e-16	37	8	11760342	8	11797751	R			NA	NA				chr8:11759862-11760212	S_Shore			TRUE		8:11759579-11760421	Unclassified	NA
cg06885782	-0.0300094	0.00412809	-7.26955	3.61e-13	-0.0280654	0.00532977	-5.26578	1.4e-07	-0.0292804	0.00326364	-8.97171	2.92e-19	0.959278	-0.0292804	0.00326364	1.8e-16	37	1	41248209	1	41020796	F			NA	TRUE	KCNQ4;KCNQ4	NM_172163;NM_004700	TSS1500;TSS1500	chr1:41249090-41250161	N_Shore			NA				NA
cg21899500	-0.0424497	0.00575579	-7.37513	1.64e-13	-0.0312804	0.00592056	-5.28335	1.27e-07	-0.0370226	0.00412698	-8.97087	2.94e-19	0.400574	-0.0370226	0.00412698	1.81e-16	37	3	51740850	3	51715890	R			NA	NA	GRM2;GRM2	NM_000839;NM_001130063	TSS1500;TSS1500	chr3:51740740-51741413	Island			TRUE	3:51715881-51716416	3:51740394-51741198	Unclassified_Cell_type_specific	NA
cg08820801	-0.0257316	0.00409769	-6.27955	3.4e-10	-0.0281673	0.00439018	-6.41596	1.4e-10	-0.0268656	0.00299557	-8.96844	3.01e-19	0.921046	-0.0268656	0.00299557	1.85e-16	37	19	39465821	19	44157661	F			NA	TRUE	FBXO17	NM_024907	5'UTR	chr19:39465846-39466403	N_Shore			NA	19:44157609-44158724			TRUE
cg18328933	-0.0179962	0.00288297	-6.24224	4.31e-10	-0.0199473	0.00309078	-6.45382	1.09e-10	-0.0189039	0.00210821	-8.96684	3.05e-19	0.89893	-0.0189039	0.00210821	1.87e-16	37	3	52008538	3	51983578	R			NA	TRUE	ABHD14B;ABHD14B;ABHD14B;ABHD14A;ABHD14B;ABHD14B	NM_001146314;NR_027476;NM_032750;NM_015407;NM_032750;NM_001146314	1stExon;Body;5'UTR;TSS1500;1stExon;5'UTR	chr3:52008943-52009339	N_Shore			TRUE	3:51982751-51985402	3:52007848-52009460	Promoter_Associated	NA
cg09598552	-0.0156843	0.00361062	-4.34394	1.4e-05	-0.0372332	0.00425904	-8.74215	2.29e-18	-0.0246952	0.00275412	-8.96662	3.06e-19	0.000583005	-0.0246952	0.00275412	1.87e-16	37	10	73417893	10	73087899	F			NA	NA	CDH23	NM_022124	Body					TRUE				NA
cg10179300	-0.0157178	0.00299562	-5.24693	1.55e-07	-0.0361952	0.00440123	-8.22388	1.97e-16	-0.0222009	0.00247643	-8.96486	3.11e-19	0.00061316	-0.0222009	0.00247643	1.9e-16	37	5	14147618	5	14200618	F			NA	NA	TRIO	NM_007118	Body	chr5:14143017-14145350	S_Shelf			NA		5:14147527-14147710	Unclassified_Cell_type_specific	NA
cg15757853	-0.0142978	0.00237344	-6.02408	1.7e-09	-0.0129301	0.00194317	-6.65413	2.85e-11	-0.013479	0.00150354	-8.96483	3.11e-19	0.905386	-0.013479	0.00150354	1.9e-16	37	18	20718301	18	18972299	R			TRUE	NA	CABLES1;CABLES1	NM_001100619;NR_023359	Body;Body	chr18:20714968-20717071	S_Shore			NA				NA
cg22562591	0.0239404	0.00239523	9.99507	1.6e-23	0.00664486	0.00205987	3.22587	0.00125591	0.0139981	0.00156177	8.96295	3.16e-19	3.1e-07	0.0139981	0.00156177	1.93e-16	37	8	82002977	8	82165532	R			NA	NA	PAG1	NM_018440	5'UTR					TRUE		8:82002882-82003165	Promoter_Associated_Cell_type_specific	NA
cg07134316	-0.0286589	0.00523527	-5.4742	4.39e-08	-0.0383729	0.00531967	-7.2134	5.46e-13	-0.0334382	0.00373137	-8.96137	3.21e-19	0.428721	-0.0334382	0.00373137	1.95e-16	37	12	57488112	12	55774379	F			NA	NA	NAB2	NM_005967	Body					TRUE		12:57486290-57488226	Promoter_Associated	TRUE
cg00687714	-0.033854	0.00454479	-7.44897	9.41e-14	-0.0301453	0.00602911	-4.99996	5.73e-07	-0.0325102	0.00362919	-8.95798	3.31e-19	0.88635	-0.0325102	0.00362919	2.01e-16	37	16	21272887	16	21180388	R			NA	NA	CRYM;CRYM	NM_001014444;NM_001888	Body;Body					TRUE				NA
cg01475538	-0.0228618	0.00297192	-7.69258	1.44e-14	-0.014202	0.00281273	-5.04917	4.44e-07	-0.0182937	0.00204286	-8.95495	3.4e-19	0.106522	-0.0182937	0.00204286	2.06e-16	37	11	14381234	11	14337810	F			NA	NA	RRAS2;RRAS2	NM_012250;NM_001102669	TSS1500;TSS1500	chr11:14379808-14380737	S_Shore		RDMR	NA				NA
cg08691235	0.0248806	0.00341337	7.28917	3.12e-13	0.0196315	0.00370417	5.29984	1.16e-07	0.0224702	0.00251013	8.95178	3.5e-19	0.581009	0.0224702	0.00251013	2.12e-16	37	2	179395935	2	179104181	F	rs3813250		NA	NA	TTN;TTN;TTN;MIR548N;TTN	NM_133378;NM_133432;NM_003319;NR_031666;NM_133437	Body;Body;Body;Body;Body					NA	2:179104131-179104182			NA
cg01201802	-0.0185084	0.00273948	-6.75614	1.42e-11	-0.0167619	0.00284682	-5.88795	3.91e-09	-0.0176687	0.00197396	-8.95087	3.53e-19	0.906924	-0.0176687	0.00197396	2.14e-16	37	10	30349405	10	30389411	F			NA	NA	KIAA1462	NM_020848	TSS1500	chr10:30347599-30348416	S_Shore			NA				NA
cg26553501	-0.0448353	0.00654381	-6.85155	7.31e-12	-0.0223022	0.00342327	-6.51488	7.27e-11	-0.0271438	0.00303329	-8.94864	3.6e-19	0.00951673	-0.0271438	0.00303329	2.18e-16	37	1	2145276	1	2135136	R	rs445618		NA	NA				chr1:2144199-2144497	S_Shore			TRUE	1:2135010-2135193	1:2143659-2145688	Promoter_Associated	NA
cg13525276	0.038576	0.00490449	7.86545	3.68e-15	0.023591	0.00493885	4.77663	1.78e-06	0.0311358	0.00348008	8.94687	3.66e-19	0.0985197	0.0311358	0.00348008	2.21e-16	37	14	81426012	14	80495765	F			NA	NA	TSHR;TSHR;TSHR	NM_001018036;NM_001142626;NM_000369	Body;Body;Body					NA		14:81425690-81426151	Unclassified	NA
cg18822719	-0.0258456	0.00378491	-6.82857	8.58e-12	-0.0259447	0.00448796	-5.78096	7.43e-09	-0.0258868	0.00289335	-8.94699	3.65e-19	0.999857	-0.0258868	0.00289335	2.21e-16	37	2	220035962	2	219744206	R			NA	NA	SLC23A3;SLC23A3;SLC23A3	NM_001144890;NM_001144889;NM_144712	TSS1500;TSS1500;TSS1500					TRUE		2:220035844-220036206	Unclassified_Cell_type_specific	TRUE
cg23850277	-0.014584	0.00283462	-5.14497	2.68e-07	-0.0187255	0.00253087	-7.39886	1.37e-13	-0.0168885	0.00188788	-8.94573	3.7e-19	0.552174	-0.0168885	0.00188788	2.23e-16	37	22	24114770	22	22444770	R			NA	NA	MMP11	NM_005940	TSS1500	chr22:24114875-24115467	N_Shore			NA		22:24114634-24115691	Unclassified	TRUE
cg04689048	-0.0261739	0.00428076	-6.11431	9.7e-10	-0.0273514	0.00418739	-6.53184	6.5e-11	-0.0267756	0.0029934	-8.94489	3.72e-19	0.980853	-0.0267756	0.0029934	2.24e-16	37	19	46999289	19	51691129	R			NA	NA	PNMAL2	NM_020709	TSS200	chr19:46999028-46999290	Island			NA		19:46998994-46999364	Unclassified_Cell_type_specific	TRUE
cg11942936	-0.0168234	0.00353732	-4.75598	1.97e-06	-0.0324816	0.00399838	-8.12368	4.52e-16	-0.0236981	0.00264935	-8.94487	3.72e-19	0.0135496	-0.0236981	0.00264935	2.24e-16	37	10	77169689	10	76839695	F			NA	NA				chr10:77155128-77169600	S_Shore		RDMR	NA		10:77168798-77169714	Unclassified	NA
cg03391568	-0.0181877	0.00289778	-6.27644	3.46e-10	-0.0194218	0.00304546	-6.37731	1.8e-10	-0.0187741	0.00209931	-8.94302	3.79e-19	0.957824	-0.0187741	0.00209931	2.27e-16	37	3	46918266	3	46893270	R			NA	TRUE	PTH1R	NM_000316	TSS1500					NA				NA
cg03126058	-0.0230773	0.00403343	-5.7215	1.06e-08	-0.0411626	0.00559606	-7.35564	1.9e-13	-0.0292604	0.00327208	-8.94244	3.81e-19	0.0321663	-0.0292604	0.00327208	2.28e-16	37	1	3282757	1	3272617	F	rs77953771		NA	NA	PRDM16;PRDM16	NM_022114;NM_199454	Body;Body					NA	1:3272273-3272934			NA
cg04986324	-0.0337322	0.00534457	-6.31149	2.76e-10	-0.0435166	0.00676241	-6.43507	1.23e-10	-0.037494	0.0041931	-8.94184	3.83e-19	0.525037	-0.037494	0.0041931	2.29e-16	37	22	46451319	22	44829983	R			NA	NA	LOC150381;C22orf26	NR_027034;NM_018280	Body;TSS1500	chr22:46449632-46450115	S_Shore			NA		22:46451133-46451326	Unclassified_Cell_type_specific	NA
cg15551881	0.0295677	0.00390582	7.57016	3.73e-14	0.0241998	0.00500676	4.83342	1.34e-06	0.0275369	0.00307959	8.94174	3.83e-19	0.699565	0.0275369	0.00307959	2.29e-16	37	9	123688715	9	122728536	R			NA	TRUE	TRAF1	NM_005658	5'UTR	chr9:123690771-123691675	N_Shelf			TRUE		9:123688502-123689327	Unclassified	NA
cg15283950	-0.022416	0.00434362	-5.16068	2.46e-07	-0.0377507	0.00492448	-7.66592	1.78e-14	-0.029126	0.0032575	-8.94121	3.85e-19	0.065423	-0.029126	0.0032575	2.3e-16	37	11	10715217	11	10671793	R			NA	NA	MRVI1;MRVI1;MRVI1;MRVI1;MRVI1	NM_001100163;NM_001100163;NM_130385;NM_130385;NM_001100167	1stExon;5'UTR;1stExon;5'UTR;TSS200			low-CpG:10671608-10672092		TRUE				NA
cg04766061	-0.0192949	0.00284178	-6.78971	1.12e-11	-0.020648	0.0035448	-5.82487	5.72e-09	-0.0198243	0.00221725	-8.94095	3.86e-19	0.956617	-0.0198243	0.00221725	2.3e-16	37	17	30810854	17	27834967	F		rs77777023	NA	NA				chr17:30813177-30815239	N_Shelf			TRUE		17:30810413-30811038	Gene_Associated	TRUE
cg18828619	-0.014366	0.00294837	-4.87251	1.1e-06	-0.0255187	0.00322391	-7.91544	2.46e-15	-0.0194454	0.00217572	-8.93749	3.98e-19	0.0384497	-0.0194454	0.00217572	2.37e-16	37	14	56615077	14	55684830	F			NA	NA	PELI2	NM_021255	Body					TRUE				NA
cg05083128	-0.0292468	0.00458144	-6.38376	1.73e-10	-0.0275811	0.0044057	-6.26032	3.84e-10	-0.0283814	0.00317562	-8.9373	3.99e-19	0.966243	-0.0283814	0.00317562	2.37e-16	37	4	10077759	4	9686857	F			NA	NA	WDR1;WDR1	NM_005112;NM_017491	Body;Body	chr4:10079335-10079555	N_Shore			TRUE				NA
cg15961693	-0.0136084	0.00263829	-5.15805	2.5e-07	-0.0224036	0.00293614	-7.63031	2.34e-14	-0.0175374	0.00196243	-8.93658	4.01e-19	0.0835503	-0.0175374	0.00196243	2.38e-16	37	6	139689053	6	139730746	R			NA	NA								TRUE				NA
cg25157472	-0.0130297	0.00257605	-5.05802	4.24e-07	-0.0244573	0.0030983	-7.89379	2.93e-15	-0.0177006	0.00198082	-8.936	4.04e-19	0.0179224	-0.0177006	0.00198082	2.39e-16	37	3	12996362	3	12971362	R			NA	NA	IQSEC1;IQSEC1	NM_001134382;NM_014869	Body;Body					TRUE		3:12996265-12996417	Unclassified_Cell_type_specific	TRUE
cg03497652	0.034746	0.00446573	7.78059	7.22e-15	0.0262783	0.00578236	4.54456	5.51e-06	0.0315824	0.00353439	8.93573	4.04e-19	0.510865	0.0315824	0.00353439	2.39e-16	37	16	4751569	16	4691570	R			NA	NA	ANKS3	NM_133450	Body					NA	16:4691105-4691612			NA
cg23651356	-0.0180555	0.00321222	-5.62089	1.9e-08	-0.0296784	0.0040664	-7.29845	2.91e-13	-0.0225215	0.00252064	-8.93483	4.08e-19	0.0808398	-0.0225215	0.00252064	2.41e-16	37	6	153452954	6	153494647	R	rs35877221		NA	TRUE	RGS17	NM_012419	TSS1500	chr6:153450992-153452792	S_Shore			NA				NA
cg01782486	-0.0145777	0.00282272	-5.16442	2.41e-07	-0.0245251	0.00320433	-7.65374	1.95e-14	-0.0189241	0.0021181	-8.93447	4.09e-19	0.0663292	-0.0189241	0.0021181	2.41e-16	37	1	154986512	1	153253136	F			NA	TRUE	ZBTB7B	NM_015872	5'UTR	chr1:154989749-154990234	N_Shelf			NA		1:154986090-154986631	Promoter_Associated_Cell_type_specific	NA
cg00374747	-0.0194891	0.00339378	-5.7426	9.32e-09	-0.0282525	0.00401113	-7.04352	1.87e-12	-0.0231452	0.00259085	-8.93346	4.13e-19	0.248852	-0.0231452	0.00259085	2.43e-16	37	11	2907930	11	2864506	F			NA	NA	CDKN1C;CDKN1C;CDKN1C	NM_000076;NM_001122631;NM_001122630	TSS1500;TSS1500;TSS1500	chr11:2905023-2907024	S_Shore			NA				NA
cg23942789	-0.0176247	0.00305467	-5.76977	7.94e-09	-0.0186004	0.0027262	-6.82283	8.93e-12	-0.0181678	0.00203397	-8.93222	4.18e-19	0.972005	-0.0181678	0.00203397	2.46e-16	37	5	76505840	5	76541596	F			NA	NA	PDE8B;PDE8B;PDE8B;PDE8B;PDE8B	NM_001029851;NM_001029854;NM_001029852;NM_003719;NM_001029853	TSS1500;TSS1500;TSS1500;TSS1500;TSS1500	chr5:76506029-76507189	N_Shore			NA				NA
cg03888223	-0.0158852	0.00306645	-5.18033	2.21e-07	-0.0238343	0.00317983	-7.49546	6.61e-14	-0.0197155	0.0022073	-8.93194	4.19e-19	0.198096	-0.0197155	0.0022073	2.46e-16	37	13	51633010	13	50531011	R			NA	NA	GUCY1B2	NR_003923	Body					TRUE				NA
cg14818812	-0.0236733	0.00385829	-6.1357	8.48e-10	-0.0318427	0.00480874	-6.62183	3.55e-11	-0.0268728	0.00300937	-8.92971	4.27e-19	0.415659	-0.0268728	0.00300937	2.51e-16	37	8	142362180	8	142431362	F			NA	NA								TRUE				TRUE
cg07375256	0.0259452	0.00379014	6.84544	7.62e-12	0.0272542	0.00474994	5.73781	9.59e-09	0.0264544	0.00296258	8.92951	4.28e-19	0.977065	0.0264544	0.00296258	2.51e-16	37	7	99222196	7	99060132	R			NA	NA	ZNF498	NM_145115	Body				CDMR	NA		7:99221207-99222704	Promoter_Associated_Cell_type_specific	NA
cg01620611	-0.0189962	0.00325274	-5.84005	5.22e-09	-0.0296572	0.00421015	-7.04422	1.86e-12	-0.0229811	0.00257401	-8.92815	4.33e-19	0.134298	-0.0229811	0.00257401	2.54e-16	37	17	71306145	17	68817740	F			NA	NA	CDC42EP4	NM_012121	5'UTR	chr17:71306975-71308682	N_Shore		RDMR	NA				NA
cg18651026	-0.0178491	0.00272202	-6.55729	5.48e-11	-0.0212351	0.00347976	-6.10248	1.04e-09	-0.0191345	0.00214398	-8.92473	4.47e-19	0.745489	-0.0191345	0.00214398	2.61e-16	37	6	33140660	6	33248638	R			NA	NA	COL11A2;COL11A2;COL11A2	NM_080679;NM_080681;NM_080680	Body;Body;Body					NA		6:33139943-33141092	Unclassified	NA
cg19588519	0.0252418	0.00302587	8.34199	7.3e-17	0.0139734	0.00349783	3.99489	6.47e-05	0.0204186	0.00228842	8.92255	4.56e-19	0.0514057	0.0204186	0.00228842	2.66e-16	37	10	125817817	10	125807807	F	rs78717563		NA	NA				chr10:125816267-125816522	S_Shore			NA				NA
cg12690246	-0.0248735	0.00425936	-5.83972	5.23e-09	-0.027378	0.00405488	-6.75187	1.46e-11	-0.0261873	0.00293686	-8.91677	4.8e-19	0.913305	-0.0261873	0.00293686	2.8e-16	37	12	50356869	12	48643136	R			NA	NA	AQP5	NM_001651	Body	chr12:50354839-50356163	S_Shore			NA				NA
cg14999189	-0.0172834	0.00270429	-6.39108	1.65e-10	-0.0194366	0.00311495	-6.23977	4.38e-10	-0.0182088	0.00204209	-8.91674	4.8e-19	0.87264	-0.0182088	0.00204209	2.8e-16	37	17	2908369	17	2855119	F			NA	NA	RAP1GAP2;RAP1GAP2	NM_015085;NM_001100398	Body;Body					NA	17:2854906-2855120	17:2906861-2908415	Promoter_Associated	NA
cg02836478	-0.00422764	0.00314638	-1.34365	0.179062	-0.0412081	0.00348687	-11.8181	3.15e-32	-0.0208247	0.00233595	-8.91484	4.89e-19	3.44e-14	-0.0208247	0.00233595	2.83e-16	37	17	46652501	17	44007500	R			NA	NA	HOXB3	NM_002146	TSS1500	chr17:46654053-46654369	N_Shore			NA				NA
cg03752138	-0.0204184	0.00373434	-5.46775	4.56e-08	-0.0240056	0.00339185	-7.07744	1.47e-12	-0.022384	0.00251077	-8.9152	4.87e-19	0.776619	-0.022384	0.00251077	2.83e-16	37	17	76357232	17	73868827	F		rs73998048	NA	NA	SOCS3	NM_003955	TSS1500	chr17:76354818-76357038	S_Shore	high-CpG:73867500-73868871		NA		17:76356524-76357673	Unclassified	NA
cg07233933	-0.0200384	0.00428471	-4.67673	2.91e-06	-0.0405803	0.00494037	-8.21402	2.14e-16	-0.0288567	0.00323691	-8.91488	4.88e-19	0.00720163	-0.0288567	0.00323691	2.83e-16	37	5	173352671	5	173285277	F			NA	NA	CPEB4	NM_030627	Body					TRUE		5:173352531-173352896	Unclassified_Cell_type_specific	NA
cg10124993	-0.0308776	0.00413535	-7.46674	8.22e-14	-0.0226881	0.00449059	-5.05235	4.36e-07	-0.0271195	0.00304198	-8.91509	4.87e-19	0.406631	-0.0271195	0.00304198	2.83e-16	37	14	105478712	14	104549757	R			NA	NA	CDCA4;CDCA4	NM_017955;NM_145701	5'UTR;5'UTR					NA	14:104549738-104549827	14:105478297-105479146	Promoter_Associated	NA
cg25308086	-0.025139	0.00400852	-6.27139	3.58e-10	-0.0244155	0.00385487	-6.33367	2.39e-10	-0.0247631	0.00277854	-8.91228	5e-19	0.991574	-0.0247631	0.00277854	2.89e-16	37	1	2996020	1	2985880	R		rs78094525	NA	NA	PRDM16;PRDM16	NM_022114;NM_199454	Body;Body	chr1:2997272-2997473	N_Shore			NA				NA
cg04098052	-0.032913	0.00487514	-6.7512	1.47e-11	-0.0321707	0.00553059	-5.81685	6e-09	-0.0325884	0.00365714	-8.91091	5.06e-19	0.994943	-0.0325884	0.00365714	2.93e-16	37	7	24517414	7	24483939	F			NA	NA								TRUE				TRUE
cg01368217	-0.0149949	0.00312166	-4.8035	1.56e-06	-0.0339657	0.00406016	-8.36562	5.98e-17	-0.0220429	0.00247476	-8.90709	5.24e-19	0.00104848	-0.0220429	0.00247476	3.02e-16	37	10	127836603	10	127826593	R			NA	NA	ADAM12;ADAM12	NM_003474;NM_021641	Body;Body					TRUE				NA
cg12282267	-0.0247102	0.00323883	-7.62937	2.36e-14	-0.0173353	0.00358053	-4.84155	1.29e-06	-0.0213914	0.00240194	-8.90588	5.3e-19	0.311413	-0.0213914	0.00240194	3.05e-16	37	17	7219261	17	7159985	F			NA	NA	NEURL4;NEURL4;GPS2	NM_001005408;NM_032442;NM_004489	3'UTR;3'UTR;TSS1500	chr17:7218175-7218960	S_Shore			NA	17:7159952-7160135	17:7218168-7219452	Promoter_Associated	NA
cg05576245	-0.0214989	0.00312013	-6.8904	5.56e-12	-0.0308523	0.00527865	-5.84473	5.07e-09	-0.0239207	0.002686	-8.90571	5.3e-19	0.312425	-0.0239207	0.002686	3.05e-16	37	7	138719784	7	138370324	F			NA	NA	ZC3HAV1L	NM_080660	Body	chr7:138720044-138721019	N_Shore		RDMR	NA		7:138719747-138721106	Promoter_Associated	NA
cg10681525	-0.0118778	0.00265489	-4.47393	7.68e-06	-0.0274795	0.00320956	-8.56177	1.11e-17	-0.0182161	0.00204572	-8.90451	5.36e-19	0.000898419	-0.0182161	0.00204572	3.08e-16	37	3	186570987	3	188053681	R			NA	NA	ADIPOQ	NM_004797	Body					NA				NA
cg17450815	-0.0197947	0.00343817	-5.75734	8.54e-09	-0.0250712	0.00364783	-6.87291	6.29e-12	-0.022277	0.00250199	-8.9037	5.4e-19	0.574648	-0.022277	0.00250199	3.1e-16	37	12	53584001	12	51870268	F			NA	NA	ZNF740	NM_001004304	3'UTR					TRUE		12:53583328-53584937	Gene_Associated	TRUE
cg13961400	-0.0182734	0.00270603	-6.75284	1.45e-11	-0.0167667	0.0028856	-5.8105	6.23e-09	-0.0175684	0.00197388	-8.90043	5.56e-19	0.930038	-0.0175684	0.00197388	3.19e-16	37	6	31657548	6	31765527	F			NA	NA	BAT5	NM_021160	Body					NA		6:31656749-31658298	Gene_Associated	NA
cg15441416	-0.015137	0.00334894	-4.51994	6.19e-06	-0.0238243	0.00301361	-7.90557	2.67e-15	-0.0199372	0.00224014	-8.89998	5.59e-19	0.155815	-0.0199372	0.00224014	3.2e-16	37	19	54972047	19	59663859	F			NA	NA	LENG8	NM_052925	Body	chr19:54971878-54972090	Island			NA	19:59663762-59664545	19:54971904-54972090	Gene_Associated_Cell_type_specific	NA
cg00274203	-0.0179565	0.00318244	-5.64239	1.68e-08	-0.0208817	0.00302132	-6.91144	4.8e-12	-0.019495	0.00219114	-8.8972	5.73e-19	0.800774	-0.019495	0.00219114	3.27e-16	37	12	56661537	12	54947804	R			NA	NA	COQ10A;COQ10A	NM_001099337;NM_144576	Body;Body	chr12:56660442-56661131	S_Shore			NA	12:54946738-54947805			NA
cg11230112	-0.0180247	0.0024679	-7.30362	2.8e-13	-0.0118802	0.00219559	-5.41091	6.27e-08	-0.0145948	0.00164038	-8.89723	5.73e-19	0.177266	-0.0145948	0.00164038	3.27e-16	37	6	158460979	6	158380967	R	rs73795212		NA	NA	SYNJ2	NM_003898	Body					TRUE				NA
cg23900712	-0.0173983	0.00334732	-5.19768	2.02e-07	-0.0321358	0.00415727	-7.73001	1.08e-14	-0.0231948	0.00260723	-8.89634	5.77e-19	0.0221025	-0.0231948	0.00260723	3.29e-16	37	15	99344807	15	97162330	R			NA	NA	IGF1R	NM_000875	Body					TRUE		15:99344782-99344833	Unclassified_Cell_type_specific	NA
cg05147578	-0.0248964	0.00368588	-6.75452	1.43e-11	-0.0214474	0.00368075	-5.82691	5.65e-09	-0.0231695	0.0026045	-8.89596	5.79e-19	0.803166	-0.0231695	0.0026045	3.3e-16	37	22	18559240	22	16939240	F			NA	NA	PEX26;PEX26	NM_017929;NM_001127649	TSS1500;TSS1500	chr22:18560558-18561410	N_Shore			NA		22:18558206-18559577	Promoter_Associated	TRUE
cg05555337	-0.017357	0.00297215	-5.83989	5.22e-09	-0.0142755	0.0021109	-6.76278	1.35e-11	-0.0153087	0.00172101	-8.89522	5.83e-19	0.699591	-0.0153087	0.00172101	3.32e-16	37	17	46669113	17	44024112	F			NA	NA	LOC404266;HOXB5;LOC404266;LOC404266;LOC404266	NR_033203;NM_002147;NR_033201;NR_033204;NR_033202	TSS1500;3'UTR;Body;TSS1500;Body	chr17:46669434-46669811	N_Shore			NA				NA
cg02356435	-0.029485	0.00553318	-5.32875	9.89e-08	-0.0504175	0.00670664	-7.51756	5.58e-14	-0.0379627	0.00426808	-8.89455	5.87e-19	0.0551245	-0.0379627	0.00426808	3.33e-16	37	3	16925533	3	16900537	R			NA	NA	PLCL2	NM_001144382	TSS1500	chr3:16925381-16926849	Island			NA	3:16900386-16901359	3:16925458-16925923	Promoter_Associated_Cell_type_specific	TRUE
cg15038286	-0.0297066	0.0056132	-5.29227	1.21e-07	-0.0452843	0.00612921	-7.38828	1.49e-13	-0.0368122	0.00413956	-8.89279	5.96e-19	0.172643	-0.0368122	0.00413956	3.38e-16	37	3	128200723	3	129683413	R			NA	NA	GATA2;GATA2;GATA2	NM_001145661;NM_032638;NM_001145662	Body;Body;Body					TRUE	3:129683381-129683496	3:128200624-128200928	Gene_Associated_Cell_type_specific	TRUE
cg24612696	-0.0188408	0.00284946	-6.61206	3.79e-11	-0.0154291	0.00256729	-6.00986	1.86e-09	-0.0169577	0.00190733	-8.89081	6.07e-19	0.673257	-0.0169577	0.00190733	3.44e-16	37	1	3089891	1	3079751	R			NA	NA	PRDM16;PRDM16	NM_022114;NM_199454	Body;Body					NA	1:3079749-3080214			NA
cg22277296	-0.0274035	0.00438335	-6.25173	4.06e-10	-0.0260956	0.00412588	-6.32485	2.53e-10	-0.02671	0.00300434	-8.89048	6.08e-19	0.97667	-0.02671	0.00300434	3.44e-16	37	5	54180170	5	54215927	F			NA	NA				chr5:54179363-54180171	Island			NA	5:54215121-54215999	5:54179231-54180227	Unclassified_Cell_type_specific	NA
cg02960948	-0.0152457	0.00344912	-4.42018	9.86e-06	-0.0331104	0.00392479	-8.43624	3.28e-17	-0.0230305	0.00259084	-8.8892	6.16e-19	0.002894	-0.0230305	0.00259084	3.48e-16	37	17	62656813	17	60087275	R			NA	NA	SMURF2	NM_022739	Body	chr17:62657409-62658858	N_Shore			NA				NA
cg23053961	-0.0377821	0.00514342	-7.34572	2.05e-13	-0.0338759	0.00674058	-5.02566	5.02e-07	-0.0363447	0.00408897	-8.88846	6.2e-19	0.899314	-0.0363447	0.00408897	3.5e-16	37	9	4300432	9	4290432	F			NA	NA	GLIS3	NM_001042413	TSS1500	chr9:4297817-4300182	S_Shore			NA				NA
cg02743070	-0.00953799	0.00255661	-3.73072	0.000190931	-0.0214966	0.00245952	-8.74015	2.33e-18	-0.0157487	0.00177247	-8.88514	6.38e-19	0.00340863	-0.0157487	0.00177247	3.6e-16	37	10	80834309	10	80504315	R			NA	NA	ZMIZ1	NM_020338	5'UTR	chr10:80827070-80830537	S_Shelf			TRUE				NA
cg04956949	-0.0233443	0.00377144	-6.18976	6.03e-10	-0.0219375	0.00344416	-6.36949	1.9e-10	-0.0225772	0.00254324	-8.87737	6.85e-19	0.962778	-0.0225772	0.00254324	3.86e-16	37	7	73119262	7	72757198	F			NA	NA	STX1A;STX1A	NM_001165903;NM_004603	Body;Body	chr7:73118500-73118749	S_Shore			TRUE				TRUE
cg11835197	-0.024879	0.00385023	-6.46169	1.04e-10	-0.0266703	0.00437943	-6.08991	1.13e-09	-0.0256599	0.00289162	-8.87389	7.06e-19	0.953912	-0.0256599	0.00289162	3.97e-16	37	1	36038514	1	35811101	R			NA	TRUE	TFAP2E	NM_178548	TSS1500	chr1:36038927-36040051	N_Shore			NA		1:36038329-36039236	Unclassified_Cell_type_specific	NA
cg19873536	-0.0240634	0.0055098	-4.36737	1.26e-05	-0.0456104	0.00556406	-8.19732	2.46e-16	-0.0347313	0.00391506	-8.87121	7.24e-19	0.0226888	-0.0347313	0.00391506	4.07e-16	37	10	116475283	10	116465273	R			NA	NA								TRUE				NA
cg07437546	-0.0244589	0.00362043	-6.7558	1.42e-11	-0.0263423	0.00457613	-5.75646	8.59e-09	-0.0251839	0.00283929	-8.86981	7.33e-19	0.949241	-0.0251839	0.00283929	4.11e-16	37	6	91096062	6	91152783	F	rs72929828	rs76598886	NA	NA								TRUE				NA
cg01635555	-0.0206028	0.00600108	-3.43318	0.000596554	-0.0512646	0.00571106	-8.97637	2.8e-19	-0.0366925	0.00413706	-8.86921	7.37e-19	0.00106002	-0.0366925	0.00413706	4.13e-16	37	16	73101264	16	71658765	R			NA	NA				chr16:73099812-73100791	S_Shore		RDMR	NA				NA
cg13563634	-0.0279776	0.00445477	-6.28037	3.38e-10	-0.0316312	0.00503312	-6.28462	3.29e-10	-0.0295825	0.00333582	-8.86815	7.44e-19	0.862653	-0.0295825	0.00333582	4.16e-16	37	6	32805684	6	32913662	F			NA	NA	TAP2;TAP2	NM_000544;NM_018833	Body;Body	chr6:32806284-32806669	N_Shore			NA		6:32805634-32807545	Promoter_Associated	NA
cg17333042	-0.0177357	0.00316952	-5.59572	2.2e-08	-0.024389	0.00347226	-7.02396	2.16e-12	-0.0207597	0.00234091	-8.86822	7.43e-19	0.367371	-0.0207597	0.00234091	4.16e-16	37	10	102822201	10	102812191	F			NA	NA	KAZALD1	NM_030929	5'UTR	chr10:102820488-102822874	Island		CDMR	TRUE				NA
cg15488143	-0.00938221	0.00205496	-4.56563	4.98e-06	-0.0123732	0.00160944	-7.68788	1.5e-14	-0.0112361	0.00126708	-8.86766	7.47e-19	0.518645	-0.0112361	0.00126708	4.17e-16	37	7	128924101	7	128711337	F	rs35183043		NA	NA	AHCYL2;AHCYL2	NM_001130720;NM_015328	Body;Body					TRUE				NA
cg22660299	-0.0119456	0.00219094	-5.4523	4.97e-08	-0.0114286	0.00163365	-6.99575	2.64e-12	-0.0116134	0.00130966	-8.86749	7.48e-19	0.982265	-0.0116134	0.00130966	4.17e-16	37	17	46668715	17	44023714	F			NA	NA	LOC404266;HOXB5;LOC404266;LOC404266;LOC404266	NR_033203;NM_002147;NR_033201;NR_033204;NR_033202	TSS1500;3'UTR;Body;TSS1500;Body	chr17:46669434-46669811	N_Shore		RDMR	NA				NA
cg25960854	0.0327932	0.0036446	8.99774	2.3e-19	0.0129136	0.0036512	3.53682	0.000404979	0.0228714	0.00257945	8.86676	7.53e-19	0.000596484	0.0228714	0.00257945	4.19e-16	37	19	1160184	19	1111184	F			NA	NA	SBNO2	NM_014963	5'UTR	chr19:1157315-1158900	S_Shore			NA		19:1160062-1160325	Unclassified_Cell_type_specific	NA
cg02379533	-0.010708	0.00264482	-4.04867	5.15e-05	-0.0214002	0.00254639	-8.40412	4.31e-17	-0.0162568	0.00183438	-8.86225	7.84e-19	0.014397	-0.0162568	0.00183438	4.36e-16	37	5	154214618	5	154194811	R			NA	NA	C5orf4	NM_032385	Body			low-CpG:154194792-154194813		NA				NA
cg20793665	-0.0230424	0.00394996	-5.83358	5.43e-09	-0.0276612	0.00411632	-6.71989	1.82e-11	-0.0252566	0.00285004	-8.86183	7.87e-19	0.72055	-0.0252566	0.00285004	4.37e-16	37	2	232549224	2	232257468	R			NA	NA				chr2:232545347-232546143	S_Shelf			NA		2:232548957-232549390	Unclassified_Cell_type_specific	NA
cg15056348	-0.0135064	0.00268371	-5.03272	4.84e-07	-0.0236382	0.00306782	-7.70523	1.31e-14	-0.0178987	0.0020199	-8.86115	7.92e-19	0.0455277	-0.0178987	0.0020199	4.39e-16	37	10	134350107	10	134200097	R			NA	NA	INPP5A	NM_005539	TSS1500	chr10:134350302-134351119	N_Shore			NA		10:134350087-134351822	Promoter_Associated	NA
cg05168491	0.0228516	0.00308111	7.41668	1.2e-13	0.0193537	0.00395448	4.89414	9.87e-07	0.0215303	0.00243047	8.85849	8.11e-19	0.783938	0.0215303	0.00243047	4.49e-16	37	14	38080446	14	37150197	F	rs35319231		NA	NA				chr14:38080239-38080678	Island			TRUE	14:37149968-37150429			NA
cg02355304	-0.0208187	0.00414903	-5.01773	5.23e-07	-0.0439958	0.00547234	-8.03967	9.01e-16	-0.0292787	0.00330619	-8.85571	8.32e-19	0.00336216	-0.0292787	0.00330619	4.6e-16	37	7	5536984	7	5503510	R			NA	NA	MIR589;FBXL18	NR_030318;NM_024963	TSS1500;Body	chr7:5539957-5541567	N_Shelf			NA	7:5503439-5503563	7:5536936-5537515	Unclassified_Cell_type_specific	NA
cg24736412	-0.0294751	0.00464888	-6.34026	2.29e-10	-0.0412853	0.00649612	-6.35538	2.08e-10	-0.0334751	0.00378053	-8.8546	8.4e-19	0.33524	-0.0334751	0.00378053	4.64e-16	37	6	116693156	6	116799849	R			NA	NA	DSE;DSE	NM_001080976;NM_013352	5'UTR;5'UTR	chr6:116691827-116692868	S_Shore			NA				NA
cg10870160	-0.0168202	0.00308957	-5.44418	5.2e-08	-0.0239774	0.00335065	-7.15603	8.3e-13	-0.0201091	0.00227135	-8.85335	8.49e-19	0.291407	-0.0201091	0.00227135	4.69e-16	37	17	17695459	17	17636184	R			NA	NA	RAI1	NM_030665	5'UTR	chr17:17697710-17698063	N_Shelf			TRUE				NA
cg15187398	-0.0286531	0.00518791	-5.52304	3.33e-08	-0.0394505	0.00558586	-7.06256	1.63e-12	-0.0336535	0.00380132	-8.85312	8.51e-19	0.366768	-0.0336535	0.00380132	4.69e-16	37	19	2093896	19	2044896	F			NA	NA	MOBKL2A	NM_130807	5'UTR	chr19:2095395-2095727	N_Shore			NA				NA
cg25109663	-0.022574	0.00372854	-6.05439	1.41e-09	-0.0274373	0.00421361	-6.51158	7.44e-11	-0.0247097	0.0027923	-8.84925	8.81e-19	0.68828	-0.0247097	0.0027923	4.85e-16	37	3	114102785	3	115585475	F			NA	NA	ZBTB20;ZBTB20;ZBTB20;ZBTB20;ZBTB20;ZBTB20;ZBTB20	NM_001164345;NM_001164346;NM_001164347;NM_001164344;NM_015642;NM_001164342;NM_001164343	5'UTR;5'UTR;5'UTR;5'UTR;5'UTR;TSS1500;5'UTR					NA		3:114102192-114103467	Unclassified	TRUE
cg10045354	-0.0194817	0.00386656	-5.03851	4.69e-07	-0.033239	0.00434737	-7.64578	2.08e-14	-0.0255578	0.00288917	-8.84609	9.06e-19	0.0610762	-0.0255578	0.00288917	4.98e-16	37	11	111169427	11	110674637	R			NA	NA	C11orf93;C11orf92	NM_001136105;NM_207429	TSS1500;5'UTR	chr11:111169304-111170428	Island			NA	11:110674530-110675889			TRUE
cg07615364	-0.0144162	0.00322805	-4.46591	7.97e-06	-0.0255175	0.00318335	-8.01594	1.09e-15	-0.0200442	0.00226661	-8.84329	9.29e-19	0.0498899	-0.0200442	0.00226661	5.1e-16	37	3	52088726	3	52063766	F			NA	NA	DUSP7	NM_001947	Body	chr3:52089652-52090845	N_Shore			NA				NA
cg24665265	-0.0238773	0.00368844	-6.47356	9.57e-11	-0.0254635	0.0042219	-6.03129	1.63e-09	-0.0245639	0.0027777	-8.84326	9.3e-19	0.960766	-0.0245639	0.0027777	5.1e-16	37	15	70852115	15	68639169	R			NA	NA								TRUE		15:70851461-70852363	Promoter_Associated_Cell_type_specific	NA
cg25838150	-0.0215282	0.00367097	-5.86443	4.51e-09	-0.0267325	0.00399795	-6.68656	2.28e-11	-0.0239088	0.00270399	-8.84207	9.4e-19	0.63147	-0.0239088	0.00270399	5.15e-16	37	11	77259596	11	76937244	R			NA	NA								TRUE		11:77259303-77259683	Unclassified	TRUE
cg21548464	-0.0034657	0.00140894	-2.45979	0.0139018	-0.00418097	0.000491536	-8.50594	1.8e-17	-0.00410336	0.000464103	-8.84148	9.45e-19	0.891472	-0.00410336	0.000464103	5.17e-16	37	13	50707937	13	49605938	F			NA	NA				chr13:50707585-50708019	Island		RDMR	TRUE	13:49605210-49605982			NA
cg09912552	0.0284706	0.00329997	8.62752	6.27e-18	0.0137716	0.0040331	3.41465	0.000638634	0.0225761	0.00255399	8.83955	9.61e-19	0.0187202	0.0225761	0.00255399	5.25e-16	37	8	134250937	8	134320119	F			NA	NA	NDRG1;NDRG1	NM_006096;NM_001135242	3'UTR;3'UTR					NA	8:134319935-134320509			NA
cg11997223	-0.0129316	0.00248145	-5.21129	1.88e-07	-0.0204011	0.00274983	-7.41904	1.18e-13	-0.0162841	0.00184225	-8.83928	9.63e-19	0.130883	-0.0162841	0.00184225	5.26e-16	37	19	42754574	19	47446414	F			NA	NA	ERF	NM_006494	Body	chr19:42757495-42759475	N_Shelf			NA				TRUE
cg00210249	-0.0333128	0.00518414	-6.42589	1.31e-10	-0.0341042	0.00562189	-6.06631	1.31e-09	-0.0336764	0.00381111	-8.83638	9.89e-19	0.994659	-0.0336764	0.00381111	5.39e-16	37	10	71135679	10	70805685	R			NA	NA	HK1;HK1;HK1;HK1;HK1	NM_033500;NM_000188;NM_033498;NM_033497;NM_033496	Body;Body;Body;Body;Body					TRUE				TRUE
cg26929272	-0.00778744	0.00346227	-2.24923	0.0244978	-0.0155315	0.00177042	-8.77281	1.74e-18	-0.0139264	0.00157629	-8.8349	1e-18	0.137664	-0.0139264	0.00157629	5.46e-16	37	10	88295210	10	88285190	R			NA	NA				chr10:88295205-88295592	Island			TRUE	10:88285160-88285676			NA
cg10965178	-0.0113221	0.00306776	-3.69067	0.000223664	-0.0360408	0.00379847	-9.48822	2.35e-21	-0.0210803	0.00238661	-8.83274	1.02e-18	2.72e-06	-0.0210803	0.00238661	5.56e-16	37	1	43766752	1	43539339	R			NA	NA	TIE1	NM_005424	1stExon	chr1:43770522-43770880	N_Shelf			NA				NA
cg15959205	-0.0218626	0.00293946	-7.43765	1.02e-13	-0.0137209	0.00264432	-5.1888	2.12e-07	-0.0173626	0.0019659	-8.83186	1.03e-18	0.120012	-0.0173626	0.0019659	5.59e-16	37	14	91281552	14	90351305	F			NA	NA	TTC7B	NM_001010854	Body	chr14:91282227-91282757	N_Shore		RDMR	NA				NA
cg18676273	-0.0216383	0.00325288	-6.65204	2.89e-11	-0.0259164	0.0044216	-5.86132	4.59e-09	-0.0231406	0.0026202	-8.83161	1.03e-18	0.738076	-0.0231406	0.0026202	5.6e-16	37	7	41732833	7	41699358	F	rs11770488		NA	NA	INHBA;LOC285954;LOC285954	NM_002192;NR_027119;NR_027118	Body;TSS1500;TSS1500					NA		7:41732612-41733461	Unclassified	NA
cg16124934	-0.0238796	0.00358116	-6.6681	2.59e-11	-0.0159683	0.00263619	-6.05734	1.38e-09	-0.0187486	0.002123	-8.83118	1.04e-18	0.205448	-0.0187486	0.002123	5.61e-16	37	14	75389480	14	74459233	F			NA	NA	RPS6KL1	NM_031464	TSS1500	chr14:75389712-75390133	N_Shore			NA		14:75389209-75390361	Promoter_Associated	NA
cg01792532	-0.0184495	0.00374406	-4.92766	8.32e-07	-0.0303767	0.00397297	-7.64583	2.08e-14	-0.0240596	0.00272478	-8.8299	1.05e-18	0.091935	-0.0240596	0.00272478	5.67e-16	37	1	33284208	1	33056795	F	rs3737252		NA	NA	YARS;S100PBP;S100PBP	NM_003680;NM_022753;NM_001017406	TSS1500;5'UTR;5'UTR	chr1:33282675-33283906	S_Shore			NA				NA
cg09427311	-0.0165928	0.0030276	-5.48051	4.24e-08	-0.0250565	0.00349976	-7.15951	8.1e-13	-0.0202156	0.00228971	-8.82889	1.06e-18	0.187762	-0.0202156	0.00228971	5.72e-16	37	9	129885730	9	128925551	R			NA	TRUE	ANGPTL2;RALGPS1	NM_012098;NM_014636	TSS1500;Body					TRUE				NA
cg13725599	-0.0345687	0.00588218	-5.87685	4.18e-09	-0.0538844	0.00784478	-6.86882	6.47e-12	-0.0415202	0.00470615	-8.82255	1.12e-18	0.143649	-0.0415202	0.00470615	6.04e-16	37	20	3052262	20	3000262	F			NA	NA	OXT	NM_000915	TSS200	chr20:3052097-3053103	Island			NA	20:3000147-3001103			NA
cg01124420	-0.0230949	0.00301299	-7.66511	1.79e-14	-0.0155297	0.00331631	-4.68282	2.83e-06	-0.019674	0.00223005	-8.82225	1.12e-18	0.240416	-0.019674	0.00223005	6.05e-16	37	2	109605518	2	108971950	R			NA	TRUE	EDAR;EDAR	NM_022336;NM_022336	5'UTR;1stExon					NA		2:109605086-109605969	Unclassified_Cell_type_specific	TRUE
cg05304393	-0.0330818	0.00500454	-6.61037	3.83e-11	-0.0284504	0.00483929	-5.87904	4.13e-09	-0.0306884	0.00347885	-8.82142	1.13e-18	0.801478	-0.0306884	0.00347885	6.09e-16	37	16	1545405	16	1485406	R			NA	NA	TELO2	NM_016111	Body	chr16:1543098-1544426	S_Shore			NA	16:1485211-1487005			NA
cg08574423	0.0173246	0.00182573	9.48912	2.33e-21	0.00540209	0.00146454	3.6886	0.000225492	0.0100701	0.0011424	8.81484	1.2e-18	2.32e-06	0.0100701	0.0011424	6.45e-16	37	19	12724912	19	12585912	F			NA	NA	ZNF791	NM_153358	Body	chr19:12721532-12722116	S_Shelf			NA		19:12724379-12725110	Unclassified	NA
cg24804106	-0.0215011	0.00311558	-6.90115	5.16e-12	-0.0108297	0.00173442	-6.24399	4.27e-10	-0.0133544	0.00151542	-8.81233	1.23e-18	0.0113547	-0.0133544	0.00151542	6.59e-16	37	8	18872143	8	18916423	R			NA	NA	PSD3	NM_015310	TSS1500	chr8:18871072-18872046	S_Shore			NA		8:18871965-18872514	Unclassified_Cell_type_specific	NA
cg21304158	-0.00816495	0.0025899	-3.15261	0.00161816	-0.0280344	0.00289334	-9.68928	3.35e-22	-0.0170035	0.00192973	-8.81132	1.24e-18	2.06e-06	-0.0170035	0.00192973	6.64e-16	37	2	241937034	2	241585707	R			NA	NA	SNED1	NM_001080437	TSS1500	chr2:241937716-241938468	N_Shore			TRUE				NA
cg05934592	-0.0157239	0.00353247	-4.45124	8.54e-06	-0.0265185	0.00334812	-7.92042	2.37e-15	-0.0214102	0.00243004	-8.81065	1.24e-18	0.085474	-0.0214102	0.00243004	6.66e-16	37	14	54642178	14	53711928	R			NA	NA								TRUE		14:54642086-54642857	Unclassified	NA
cg18969008	-0.0290276	0.00489676	-5.92791	3.07e-09	-0.0403952	0.00604709	-6.68011	2.39e-11	-0.0335296	0.00380552	-8.81077	1.24e-18	0.343985	-0.0335296	0.00380552	6.66e-16	37	2	10445016	2	10362467	F			NA	NA	HPCAL1;HPCAL1	NM_002149;NM_134421	5'UTR;5'UTR	chr2:10442308-10444509	S_Shore			NA	2:10362208-10362487	2:10443656-10445129	Promoter_Associated	NA
cg05508558	-0.016653	0.00401555	-4.14713	3.37e-05	-0.0344561	0.00411911	-8.36493	6.02e-17	-0.025328	0.00287534	-8.80868	1.27e-18	0.00832129	-0.025328	0.00287534	6.77e-16	37	1	207627372	1	205693995	F			NA	TRUE	CR2;CR2	NM_001006658;NM_001877	TSS1500;TSS1500	chr1:207627531-207628280	N_Shore			NA				NA
cg12400041	-0.0198187	0.00282237	-7.022	2.19e-12	-0.024961	0.00462246	-5.39995	6.67e-08	-0.0212152	0.00240885	-8.80718	1.28e-18	0.63715	-0.0212152	0.00240885	6.85e-16	37	6	56709328	6	56817287	F	rs28741060		NA	TRUE	DST;DST;DST;DST	NM_001144770;NM_001144771;NM_183380;NM_001144769	Body;Body;TSS1500;Body	chr6:56708059-56709166	S_Shore			NA				NA
cg08220120	-0.0511262	0.00708295	-7.21822	5.27e-13	-0.0459921	0.00907996	-5.06524	4.08e-07	-0.049184	0.00558475	-8.80684	1.29e-18	0.905397	-0.049184	0.00558475	6.87e-16	37	5	138727711	5	138755610	R			NA	NA	LOC389333;LOC389333	NM_001161546;NM_001161546	1stExon;3'UTR	chr5:138727710-138730911	Island			TRUE				NA
cg17695841	-0.0191856	0.0041513	-4.62158	3.81e-06	-0.0308819	0.00397586	-7.76735	8.01e-15	-0.0252861	0.00287138	-8.80626	1.29e-18	0.126158	-0.0252861	0.00287138	6.89e-16	37	11	45825485	11	45782061	F			NA	NA	SLC35C1;SLC35C1;SLC35C1	NM_001145266;NM_018389;NM_001145265	TSS200;TSS1500;TSS200	chr11:45825615-45826872	N_Shore			NA	11:45782021-45783553			NA
cg17611742	-0.0165093	0.00377043	-4.37863	1.19e-05	-0.0314223	0.00386926	-8.12102	4.62e-16	-0.023773	0.00270036	-8.80362	1.32e-18	0.0221519	-0.023773	0.00270036	7.05e-16	37	1	197745238	1	196011861	R			NA	NA	DENND1B;DENND1B	NM_144977;NM_001142795	TSS1500;TSS1500	chr1:197743931-197744788	S_Shore			TRUE		1:197745048-197745377	Promoter_Associated	NA
cg07800658	-0.0236294	0.00344806	-6.85296	7.23e-12	-0.0236666	0.00428319	-5.52546	3.29e-08	-0.023644	0.00268589	-8.80305	1.33e-18	0.999977	-0.023644	0.00268589	7.08e-16	37	13	111193758	13	109991759	R			NA	NA	RAB20	NM_017817	Body					TRUE				NA
cg06804344	-0.0227279	0.00518307	-4.38502	1.16e-05	-0.0504513	0.0060127	-8.39079	4.83e-17	-0.0345464	0.0039258	-8.79984	1.37e-18	0.00224673	-0.0345464	0.0039258	7.27e-16	37	3	128778699	3	130261389	F			NA	NA	GP9	NM_000174	TSS1500					NA				NA
cg05817709	-0.0279733	0.00444303	-6.29599	3.05e-10	-0.0351867	0.00564998	-6.22776	4.73e-10	-0.0307296	0.00349251	-8.79871	1.38e-18	0.604356	-0.0307296	0.00349251	7.34e-16	37	11	63304098	11	63060674	F			NA	NA	RARRES3	NM_004585	TSS200					NA				NA
cg05428706	-0.0204425	0.00375339	-5.44643	5.14e-08	-0.0292495	0.00412761	-7.0863	1.38e-12	-0.0244288	0.00277694	-8.797	1.41e-18	0.28766	-0.0244288	0.00277694	7.43e-16	37	10	102730130	10	102720120	F			NA	NA				chr10:102729299-102729710	S_Shore			NA				TRUE
cg27565650	-0.0188542	0.00371506	-5.07508	3.87e-07	-0.0228706	0.0031622	-7.2325	4.74e-13	-0.0211832	0.002408	-8.79703	1.4e-18	0.712566	-0.0211832	0.002408	7.43e-16	37	1	88151065	1	87923653	F			NA	NA								TRUE				NA
cg05797770	-0.0176645	0.00351575	-5.02439	5.05e-07	-0.031397	0.00410225	-7.65361	1.95e-14	-0.0234798	0.00266951	-8.79554	1.42e-18	0.0395435	-0.0234798	0.00266951	7.52e-16	37	1	16470667	1	16343254	F	rs74754043		NA	NA	EPHA2	NM_004431	Body					NA		1:16470559-16470891	Unclassified_Cell_type_specific	NA
cg13425938	-0.0276329	0.00467515	-5.9106	3.41e-09	-0.0332891	0.00507075	-6.56492	5.21e-11	-0.0302318	0.00343719	-8.7955	1.42e-18	0.714436	-0.0302318	0.00343719	7.52e-16	37	9	139562397	9	138682218	F			NA	NA	EGFL7;EGFL7	NM_201446;NM_016215	5'UTR;5'UTR	chr9:139559804-139561005	S_Shore			NA				NA
cg20114394	-0.0225782	0.00318643	-7.08575	1.38e-12	-0.016397	0.00304019	-5.39341	6.91e-08	-0.0193425	0.00219962	-8.79357	1.45e-18	0.373462	-0.0193425	0.00219962	7.63e-16	37	3	120170441	3	121653131	R			NA	TRUE	FSTL1	NM_007085	TSS1500	chr3:120169202-120170519	Island			NA	3:121651810-121653132			TRUE
cg24780240	-0.0267119	0.00362527	-7.36824	1.73e-13	-0.013497	0.00237353	-5.68647	1.3e-08	-0.017462	0.00198578	-8.79353	1.45e-18	0.00955795	-0.017462	0.00198578	7.63e-16	37	X	68052409	X	67969134	F			NA	NA	EFNB1	NM_004429	Body	chrX:68048659-68050252	S_Shelf			NA		X:68051850-68052592	Unclassified_Cell_type_specific	TRUE
cg00718036	-0.0124947	0.00288339	-4.33335	1.47e-05	-0.0253572	0.00307889	-8.23582	1.78e-16	-0.0185047	0.00210459	-8.79254	1.46e-18	0.00957162	-0.0185047	0.00210459	7.69e-16	37	4	108745325	4	108964774	R			NA	NA	SGMS2	NM_001136258	TSS1500	chr4:108745829-108746535	N_Shore		RDMR	NA				NA
cg22586569	-0.0206247	0.00409295	-5.03908	4.68e-07	-0.0357682	0.00470425	-7.60338	2.88e-14	-0.0271492	0.00308781	-8.79237	1.46e-18	0.0523926	-0.0271492	0.00308781	7.69e-16	37	7	5524963	7	5491489	F			NA	NA	FBXL18	NM_024963	Body	chr7:5526389-5526693	N_Shore			NA				NA
cg01266287	-0.0161293	0.00288737	-5.58615	2.32e-08	-0.0220341	0.00318218	-6.92423	4.38e-12	-0.0187956	0.00213832	-8.78985	1.5e-18	0.388973	-0.0187956	0.00213832	7.86e-16	37	16	66959833	16	65517334	F			NA	NA	RRAD;RRAD	NM_004165;NM_001128850	TSS1500;TSS1500	chr16:66958733-66959655	S_Shore			NA		16:66958594-66959989	Unclassified	TRUE
cg05516295	-0.0347871	0.00540459	-6.43659	1.22e-10	-0.0296783	0.004925	-6.02605	1.68e-09	-0.031996	0.00364027	-8.78947	1.5e-18	0.783422	-0.031996	0.00364027	7.87e-16	37	5	134526124	5	134554023	R			NA	NA				chr5:134526927-134527419	N_Shore		CDMR	NA				NA
cg05969378	-0.0194771	0.00347749	-5.60092	2.13e-08	-0.0238411	0.00349077	-6.82976	8.51e-12	-0.0216508	0.00246364	-8.78814	1.52e-18	0.675557	-0.0216508	0.00246364	7.96e-16	37	1	167091161	1	165357785	R			NA	NA	DUSP27	NM_001080426	Body	chr1:167090575-167091010	S_Shore			TRUE				TRUE
cg07104557	-0.0317412	0.00470963	-6.73963	1.59e-11	-0.0280162	0.00494487	-5.66572	1.46e-08	-0.0299694	0.00341034	-8.7878	1.53e-18	0.861766	-0.0299694	0.00341034	7.97e-16	37	7	1036653	7	1003179	F	rs77395207		NA	NA	C7orf50;C7orf50;C7orf50	NM_032350;NM_001134395;NM_001134396	3'UTR;3'UTR;3'UTR	chr7:1039874-1040096	N_Shelf			NA	7:1002737-1004102			NA
cg22925751	-0.00937897	0.00270612	-3.46583	0.000528589	-0.0314941	0.00327908	-9.60455	7.65e-22	-0.0183387	0.00208715	-8.78646	1.54e-18	1.33e-06	-0.0183387	0.00208715	8.06e-16	37	12	93509137	12	92033268	F	rs73370164		NA	NA								TRUE				NA
cg00533891	-0.0210134	0.00484254	-4.33934	1.43e-05	-0.0458092	0.0054821	-8.35615	6.48e-17	-0.0318812	0.00362935	-8.78429	1.57e-18	0.00319647	-0.0318812	0.00362935	8.21e-16	37	10	80919242	10	80589248	R		rs58124651	NA	NA	ZMIZ1	NM_020338	5'UTR					TRUE				TRUE
cg19731401	-0.019454	0.00375893	-5.17541	2.27e-07	-0.0252823	0.00351798	-7.18658	6.64e-13	-0.0225609	0.00256855	-8.78352	1.58e-18	0.526879	-0.0225609	0.00256855	8.25e-16	37	7	2775893	7	2742419	R			NA	NA	GNA12	NM_007353	Body	chr7:2774444-2774655	S_Shore			TRUE	7:2742399-2742473			NA
cg24127061	-0.0147213	0.00393317	-3.74285	0.000181947	-0.0363067	0.00412582	-8.79986	1.37e-18	-0.0249983	0.00284684	-8.78104	1.62e-18	0.000769445	-0.0249983	0.00284684	8.43e-16	37	11	65839402	11	65595978	F			NA	NA	PACS1	NM_018026	Body	chr11:65837254-65838649	S_Shore			NA		11:65838994-65839470	Unclassified	NA
cg07551060	0.0276139	0.0037731	7.31861	2.51e-13	0.0183565	0.00355031	5.17038	2.34e-07	0.0227038	0.00258562	8.78078	1.62e-18	0.202619	0.0227038	0.00258562	8.44e-16	37	10	121075316	10	121065306	F			NA	NA	GRK5	NM_005308	Body					TRUE		10:121075133-121075401	Unclassified	TRUE
cg09978353	-0.0204575	0.00413232	-4.95061	7.4e-07	-0.0318428	0.00424745	-7.49692	6.53e-14	-0.0259938	0.00296186	-8.77617	1.69e-18	0.157926	-0.0259938	0.00296186	8.78e-16	37	17	72759282	17	70270877	R			NA	NA	SLC9A3R1	NM_004252	Body					TRUE				NA
cg09084200	-0.0132245	0.0030358	-4.35619	1.32e-05	-0.0213759	0.00271439	-7.87506	3.41e-15	-0.0177544	0.00202349	-8.77418	1.72e-18	0.134889	-0.0177544	0.00202349	8.93e-16	37	11	134095863	11	133601073	R			NA	TRUE	VPS26B;NCAPD3	NM_052875;NM_015261	Body;TSS1500	chr11:134093696-134095491	S_Shore			NA				NA
cg11386711	-0.0261215	0.00427775	-6.10635	1.02e-09	-0.0295447	0.00467496	-6.31978	2.62e-10	-0.0276815	0.00315593	-8.77128	1.77e-18	0.864224	-0.0276815	0.00315593	9.14e-16	37	3	186651116	3	188133810	R			NA	NA	ST6GAL1;ST6GAL1	NM_173216;NM_173217	5'UTR;5'UTR	chr3:186648174-186649103	S_Shelf			NA				NA
cg13081213	-0.0315121	0.00409316	-7.69873	1.37e-14	-0.0180751	0.00372367	-4.8541	1.21e-06	-0.0241599	0.00275442	-8.77132	1.77e-18	0.0524259	-0.0241599	0.00275442	9.14e-16	37	7	26714757	7	26681282	R			NA	NA	SKAP2	NM_003930	Body					TRUE				NA
cg01418351	0.0213202	0.00294888	7.22992	4.83e-13	0.0164029	0.00322179	5.09124	3.56e-07	0.0190786	0.00217527	8.77068	1.78e-18	0.530591	0.0190786	0.00217527	9.18e-16	37	4	1294432	4	1284432	F	rs56887292	rs73796072	NA	NA	MAEA;MAEA	NM_005882;NM_001017405	Body;Body					TRUE	4:1284346-1284784			NA
cg21227325	0.0283306	0.00376854	7.51766	5.58e-14	0.0201745	0.00426244	4.73309	2.21e-06	0.0247522	0.0028233	8.76711	1.83e-18	0.357895	0.0247522	0.0028233	9.46e-16	37	9	78776599	9	77966419	R			NA	NA	PCSK5	NM_006200	Body					TRUE				NA
cg25693132	-0.0408675	0.00616338	-6.6307	3.34e-11	-0.0347103	0.00600965	-5.77576	7.66e-09	-0.0377112	0.00430279	-8.76436	1.88e-18	0.774295	-0.0377112	0.00430279	9.68e-16	37	3	51740741	3	51715781	R			NA	NA	GRM2;GRM2	NM_000839;NM_001130063	TSS1500;TSS1500	chr3:51740740-51741413	Island			TRUE		3:51740394-51741198	Unclassified_Cell_type_specific	NA
cg10163338	-0.0124302	0.00193728	-6.41629	1.4e-10	-0.0119698	0.0020045	-5.97148	2.35e-09	-0.0122078	0.00139302	-8.76357	1.89e-18	0.986458	-0.0122078	0.00139302	9.74e-16	37	16	85519308	16	84076809	F			NA	NA				chr16:85519109-85519357	Island			NA	16:84076562-84076810			NA
cg08709672	-0.0213201	0.00316499	-6.73624	1.63e-11	-0.0199219	0.00355248	-5.60789	2.05e-08	-0.0207014	0.00236315	-8.76008	1.95e-18	0.957736	-0.0207014	0.00236315	1e-15	37	1	206224334	1	204390957	R			NA	NA	AVPR1B;AVPR1B	NM_000707;NM_000707	5'UTR;1stExon	chr1:206223537-206224028	S_Shore			NA				TRUE
cg05381795	-0.0125505	0.00329726	-3.80633	0.000141043	-0.0277938	0.00325144	-8.54817	1.25e-17	-0.0202788	0.00231514	-8.75921	1.97e-18	0.00443652	-0.0202788	0.00231514	1.01e-15	37	20	62713085	20	62183529	R			NA	NA	OPRL1;OPRL1	NM_000913;NM_182647	5'UTR;5'UTR	chr20:62714763-62715761	N_Shore			NA		20:62713058-62713226	Unclassified_Cell_type_specific	NA
cg05064489	-0.0122873	0.00251705	-4.88164	1.05e-06	-0.0177028	0.00238053	-7.43648	1.03e-13	-0.0151459	0.00172954	-8.75718	2e-18	0.294728	-0.0151459	0.00172954	1.03e-15	37	10	102279954	10	102269944	F			NA	NA	SEC31B	NM_015490	TSS1500	chr10:102279162-102279730	S_Shore			TRUE				NA
cg19414967	-0.0290799	0.00552052	-5.26761	1.38e-07	-0.0420722	0.00586035	-7.17914	7.02e-13	-0.0351885	0.00401836	-8.75692	2.01e-18	0.271966	-0.0351885	0.00401836	1.03e-15	37	8	49468296	8	49630849	F			NA	NA				chr8:49468683-49468959	N_Shore		RDMR	TRUE	8:49630705-49630925			NA
cg16942327	-0.01906	0.00274226	-6.95047	3.64e-12	-0.0136707	0.00247568	-5.52199	3.35e-08	-0.0160907	0.00183761	-8.75634	2.02e-18	0.345075	-0.0160907	0.00183761	1.03e-15	37	3	193967745	3	195450439	F	rs71975987		NA	NA								TRUE				NA
cg16224163	-0.0203955	0.00357391	-5.70679	1.15e-08	-0.0200255	0.00301896	-6.63324	3.28e-11	-0.0201796	0.00230626	-8.74992	2.14e-18	0.996877	-0.0201796	0.00230626	1.09e-15	37	3	187870621	3	189353315	R			NA	NA	LPP	NM_001167672	TSS1500	chr3:187871478-187872354	N_Shore		RDMR	NA		3:187870342-187870712	Unclassified_Cell_type_specific	NA
cg21524899	-0.0156475	0.00284892	-5.49245	3.96e-08	-0.0203591	0.0029483	-6.90536	5.01e-12	-0.0179226	0.00204872	-8.74816	2.17e-18	0.516683	-0.0179226	0.00204872	1.11e-15	37	1	225662606	1	223729229	R			NA	NA				chr1:225662765-225663041	N_Shore			NA		1:225662106-225663418	Unclassified	NA
cg22377963	-0.0176169	0.0029411	-5.98989	2.1e-09	-0.0220621	0.00342151	-6.44806	1.13e-10	-0.0195058	0.00223035	-8.74561	2.22e-18	0.615493	-0.0195058	0.00223035	1.13e-15	37	16	30905861	16	30813362	R		rs72799332	NA	TRUE	BCL7C	NM_004765	TSS1500	chr16:30905549-30905783	S_Shore			NA	16:30812578-30813383	16:30904690-30905948	Promoter_Associated	NA
cg16776981	0.0297599	0.00329379	9.03514	1.64e-19	0.0109576	0.00325498	3.36642	0.000761497	0.0202473	0.00231522	8.74532	2.22e-18	0.000263099	0.0202473	0.00231522	1.13e-15	37	17	79428142	17	77042737	F			NA	NA	BAHCC1	NM_001080519	Body	chr17:79427930-79429135	Island			NA	17:77042526-77043730	17:79428137-79428195	Unclassified	NA
cg02301528	-0.019942	0.00386846	-5.15503	2.54e-07	-0.0302794	0.00415143	-7.29373	3.01e-13	-0.0247464	0.00283017	-8.7438	2.25e-18	0.190258	-0.0247464	0.00283017	1.15e-15	37	12	12939519	12	12830786	R			NA	NA	APOLD1;APOLD1	NM_001130415;NM_030817	Body;Body	chr12:12939713-12940391	N_Shore			TRUE		12:12939380-12942411	Promoter_Associated	NA
cg00463859	-0.0260252	0.00374981	-6.94042	3.91e-12	-0.0235667	0.00442065	-5.33105	9.76e-08	-0.0249965	0.0028596	-8.74126	2.31e-18	0.913988	-0.0249965	0.0028596	1.17e-15	37	1	23750101	1	23622688	R			NA	NA	TCEA3	NM_003196	Body	chr1:23750508-23751663	N_Shore			TRUE				NA
cg05347914	-0.0170649	0.00264569	-6.45008	1.12e-10	-0.0173102	0.00293431	-5.89922	3.65e-09	-0.0171749	0.00196493	-8.74074	2.32e-18	0.998076	-0.0171749	0.00196493	1.18e-15	37	17	38521067	17	35774593	R	rs35635906		NA	NA	GJD3	NM_152219	TSS200	chr17:38518965-38520264	S_Shore			NA				NA
cg01593969	-0.0207388	0.00280991	-7.38061	1.58e-13	-0.0158642	0.00329573	-4.81358	1.48e-06	-0.018687	0.00213824	-8.7394	2.34e-18	0.53079	-0.018687	0.00213824	1.19e-15	37	14	23851239	14	22921079	F			NA	NA	MYH6	NM_002471	3'UTR					NA				NA
cg13320202	-0.0128865	0.00202232	-6.37213	1.86e-10	-0.012721	0.00212751	-5.97928	2.24e-09	-0.0128079	0.00146577	-8.738	2.37e-18	0.998411	-0.0128079	0.00146577	1.2e-15	37	3	63899097	3	63874137	F			NA	NA	ATXN7;ATXN7	NM_000333;NM_001128149	Body;Body	chr3:63897392-63898299	S_Shore			NA	3:63872392-63874197			NA
cg19719475	-0.0227943	0.00371512	-6.13555	8.49e-10	-0.0254317	0.00407675	-6.23823	4.43e-10	-0.0239909	0.00274595	-8.73681	2.4e-18	0.891971	-0.0239909	0.00274595	1.21e-15	37	3	23849114	3	23824118	R			NA	NA	UBE2E1;UBE2E1	NM_003341;NM_182666	Body;Body	chr3:23847871-23848633	S_Shore			NA		3:23848753-23849708	Promoter_Associated	NA
cg19266329	-0.0227969	0.00336712	-6.77046	1.28e-11	-0.0248491	0.00449623	-5.52665	3.26e-08	-0.0235343	0.00269515	-8.7321	2.5e-18	0.935447	-0.0235343	0.00269515	1.26e-15	37	1	145456128	1	144167485	F			NA	NA								TRUE				NA
cg20811236	-0.028695	0.00549629	-5.22079	1.78e-07	-0.0559071	0.00735603	-7.60017	2.96e-14	-0.0384442	0.00440298	-8.73139	2.52e-18	0.0123885	-0.0384442	0.00440298	1.27e-15	37	18	46501400	18	44755398	F			NA	NA				chr18:46501624-46502976	N_Shore		DMR	NA	18:44755333-44755488			NA
cg09537533	-0.0127455	0.00279983	-4.55225	5.31e-06	-0.0251914	0.00314293	-8.01527	1.1e-15	-0.0182523	0.0020906	-8.73066	2.53e-18	0.0126321	-0.0182523	0.0020906	1.28e-15	37	20	592957	20	540957	F			NA	NA				chr20:590222-591222	S_Shore		RDMR	NA				NA
cg07535740	-0.0136799	0.00193261	-7.07847	1.46e-12	-0.0101438	0.00192401	-5.27222	1.35e-07	-0.011904	0.00136351	-8.73039	2.54e-18	0.431418	-0.011904	0.00136351	1.28e-15	37	19	5915494	19	5866494	F			NA	NA	CAPS;CAPS	NM_080590;NM_004058	3'UTR;3'UTR	chr19:5915007-5915301	S_Shore			NA				NA
cg23009263	-0.0239858	0.00370715	-6.47015	9.79e-11	-0.0186464	0.0031267	-5.96359	2.47e-09	-0.0208658	0.00239009	-8.73013	2.54e-18	0.545472	-0.0208658	0.00239009	1.28e-15	37	14	100631741	14	99701494	F			NA	NA								NA	14:99701473-99701703			TRUE
cg24998110	-0.0357025	0.00499626	-7.14583	8.95e-13	-0.0304237	0.00601631	-5.05687	4.26e-07	-0.0335479	0.00384367	-8.72807	2.59e-18	0.796272	-0.0335479	0.00384367	1.3e-15	37	17	80377265	17	77970554	F			NA	NA	C17orf101;C17orf101;HEXDC	NM_024648;NM_175902;NM_173620	TSS1500;TSS1500;5'UTR	chr17:80376412-80376761	S_Shore			NA		17:80377218-80377914	Promoter_Associated	NA
cg13895322	-0.0191845	0.00251147	-7.63875	2.19e-14	-0.0114261	0.00239221	-4.77635	1.79e-06	-0.0151167	0.00173218	-8.727	2.62e-18	0.0819388	-0.0151167	0.00173218	1.31e-15	37	12	6877740	12	6748001	R			NA	NA	PTMS	NM_002824	Body	chr12:6875481-6876923	S_Shore			NA		12:6877564-6877790	Unclassified_Cell_type_specific	NA
cg07057831	-0.0173781	0.00360803	-4.81651	1.46e-06	-0.0304351	0.00396693	-7.67221	1.69e-14	-0.0232894	0.00266915	-8.7254	2.65e-18	0.0515869	-0.0232894	0.00266915	1.33e-15	37	12	131323042	12	129888995	R		rs79486590	NA	TRUE	STX2;STX2	NM_001980;NM_194356	Body;Body	chr12:131323203-131323959	N_Shore			NA	12:129888902-129889912	12:131322496-131325034	Promoter_Associated	NA
cg07869023	-0.0306185	0.00532317	-5.75194	8.82e-09	-0.0312501	0.00476335	-6.56053	5.36e-11	-0.0309692	0.00354967	-8.72454	2.67e-18	0.996099	-0.0309692	0.00354967	1.34e-15	37	20	17212376	20	17160376	F			NA	NA	PCSK2	NM_002594	Body	chr20:17208550-17208756	S_Shelf			NA				NA
cg08428188	-0.0293814	0.00483768	-6.07344	1.25e-09	-0.0398915	0.006231	-6.40209	1.53e-10	-0.033334	0.0038212	-8.72344	2.7e-18	0.411662	-0.033334	0.0038212	1.35e-15	37	16	85363174	16	83920675	R			NA	NA				chr16:85363116-85363360	Island			TRUE				TRUE
cg12492496	-0.026825	0.00341398	-7.85741	3.92e-15	-0.0141503	0.00301262	-4.697	2.64e-06	-0.0196991	0.00225888	-8.72075	2.76e-18	0.020763	-0.0196991	0.00225888	1.38e-15	37	19	18271859	19	18132859	R			NA	NA	PIK3R2	NM_005027	Body	chr19:18271738-18272232	Island			TRUE	19:18132752-18133731	19:18271336-18273019	Promoter_Associated	NA
cg12250581	-0.0338212	0.00486776	-6.948	3.7e-12	-0.0348868	0.00661788	-5.27161	1.35e-07	-0.0341953	0.00392124	-8.72054	2.77e-18	0.991622	-0.0341953	0.00392124	1.38e-15	37	12	2045810	12	1916071	F			NA	NA								TRUE				TRUE
cg16481791	0.0166924	0.00245807	6.79085	1.11e-11	0.0147815	0.00269163	5.49165	3.98e-08	0.0158234	0.00181508	8.71774	2.84e-18	0.871609	0.0158234	0.00181508	1.42e-15	37	17	72436362	17	69947957	F			NA	NA	GPRC5C;GPRC5C	NM_018653;NM_022036	Body;Body					NA	17:69947891-69948366			NA
cg03628000	-0.0210207	0.00288449	-7.28749	3.16e-13	-0.0127788	0.00243124	-5.25607	1.47e-07	-0.016202	0.00185898	-8.71554	2.89e-18	0.09194	-0.016202	0.00185898	1.44e-15	37	16	14596062	16	14503563	R			NA	NA	PARN;PARN	NM_001134477;NM_002582	Body;Body					TRUE				NA
cg19233663	-0.01744	0.00327194	-5.33017	9.81e-08	-0.0196883	0.0028489	-6.91084	4.82e-12	-0.0187188	0.00214858	-8.71216	2.98e-18	0.874349	-0.0187188	0.00214858	1.48e-15	37	15	68156340	15	65943394	R			NA	NA				chr15:68155872-68156125	S_Shore			TRUE	15:65942772-65943395	15:68155181-68156660	Unclassified	NA
cg04521765	-0.0246066	0.00358395	-6.86577	6.61e-12	-0.0193121	0.0035338	-5.46498	4.63e-08	-0.0219221	0.00251632	-8.71196	2.99e-18	0.575066	-0.0219221	0.00251632	1.48e-15	37	10	100028929	10	100018919	R			NA	NA	LOXL4	NM_032211	TSS1500	chr10:100028204-100028508	S_Shore			TRUE		10:100028884-100029284	Unclassified_Cell_type_specific	NA
cg06937409	-0.0130714	0.00222065	-5.88631	3.95e-09	-0.0146844	0.00228057	-6.43893	1.2e-10	-0.0138564	0.001591	-8.70929	3.06e-18	0.879512	-0.0138564	0.001591	1.52e-15	37	14	91281948	14	90351701	R			NA	NA	TTC7B	NM_001010854	Body	chr14:91282227-91282757	N_Shore		RDMR	NA				NA
cg15139254	-0.026238	0.00488463	-5.37156	7.81e-08	-0.0367306	0.00523984	-7.00987	2.39e-12	-0.0311166	0.00357294	-8.70899	3.07e-18	0.34208	-0.0311166	0.00357294	1.52e-15	37	17	72829938	17	70341533	R			NA	NA	TMEM104	NM_017728	Body	chr17:72832055-72832650	N_Shelf			NA				TRUE
cg00384847	-0.0176121	0.00323198	-5.44931	5.06e-08	-0.0263928	0.00376013	-7.01911	2.23e-12	-0.0213429	0.002451	-8.70785	3.1e-18	0.208444	-0.0213429	0.002451	1.53e-15	37	1	12291339	1	12213926	F			NA	NA	VPS13D;VPS13D	NM_018156;NM_015378	5'UTR;5'UTR	chr1:12289954-12290585	S_Shore			NA		1:12289626-12291393	Promoter_Associated	NA
cg08545213	-0.0124907	0.0023918	-5.22228	1.77e-07	-0.0238814	0.0031695	-7.53474	4.89e-14	-0.0166237	0.00190919	-8.70719	3.12e-18	0.0163307	-0.0166237	0.00190919	1.54e-15	37	3	37959356	3	37934360	F			NA	NA	CTDSPL;CTDSPL	NM_005808;NM_001008392	Body;Body					TRUE				NA
cg05844798	-0.0112617	0.00319662	-3.52302	0.000426667	-0.0303097	0.00338602	-8.95142	3.51e-19	-0.0202381	0.00232443	-8.70671	3.13e-18	0.000232563	-0.0202381	0.00232443	1.55e-15	37	20	3062344	20	3010344	F			NA	NA				chr20:3063005-3064146	N_Shore			TRUE				NA
cg11104712	-0.0171566	0.00269295	-6.37091	1.88e-10	-0.0183974	0.00309722	-5.93996	2.85e-09	-0.0176908	0.00203221	-8.70518	3.17e-18	0.955329	-0.0176908	0.00203221	1.57e-15	37	17	7306613	17	7247337	F			NA	NA	C17orf61	NM_152766	Body	chr17:7307206-7308626	N_Shore			NA		17:7306504-7308043	Promoter_Associated	NA
cg14747813	-0.0328123	0.0047263	-6.94249	3.85e-12	-0.0280618	0.00530813	-5.28658	1.25e-07	-0.0307116	0.00352985	-8.70054	3.3e-18	0.799814	-0.0307116	0.00352985	1.63e-15	37	8	23848786	8	23904731	R			NA	NA								TRUE				NA
cg20025238	-0.0207215	0.00344633	-6.01262	1.83e-09	-0.0231826	0.00367567	-6.30705	2.84e-10	-0.0218729	0.00251409	-8.70011	3.32e-18	0.887548	-0.0218729	0.00251409	1.63e-15	37	7	128829789	7	128617025	F			NA	NA	SMO	NM_005631	Body	chr7:128828333-128829366	S_Shore		RDMR	NA				TRUE
cg09802688	0.0249814	0.00334858	7.46031	8.63e-14	0.0167452	0.00349763	4.78758	1.69e-06	0.0210425	0.00241878	8.69965	3.33e-18	0.235365	0.0210425	0.00241878	1.64e-15	37	1	209942066	1	208008689	F			NA	NA	TRAF3IP3	NM_025228	Body					NA		1:209941619-209942194	Promoter_Associated	NA
cg04225775	0.0305327	0.0036252	8.42234	3.69e-17	0.0127815	0.00290698	4.39685	1.1e-05	0.0197287	0.00226789	8.69914	3.34e-18	0.000677895	0.0197287	0.00226789	1.64e-15	37	5	143191771	5	143171964	F			NA	NA	HMHB1;HMHB1	NM_021182;NM_021182	1stExon;5'UTR					NA				NA
cg03509898	-0.0151662	0.0027964	-5.42346	5.85e-08	-0.0202787	0.00293317	-6.91357	4.73e-12	-0.0176004	0.00202398	-8.69597	3.44e-18	0.451242	-0.0176004	0.00202398	1.69e-15	37	14	104190750	14	103260503	R			NA	NA	ZFYVE21	NM_024071	Body	chr14:104193901-104194627	N_Shelf			TRUE	14:103260376-103260683	14:104190262-104191015	Unclassified_Cell_type_specific	TRUE
cg09063663	-0.0126077	0.00261446	-4.82231	1.42e-06	-0.0213113	0.00281117	-7.58095	3.43e-14	-0.0166444	0.00191447	-8.694	3.5e-18	0.0765385	-0.0166444	0.00191447	1.72e-15	37	1	16484811	1	16357398	F			NA	NA				chr1:16481484-16482782	S_Shelf			NA		1:16484484-16484891	Unclassified_Cell_type_specific	NA
cg10111599	-0.0361752	0.00479408	-7.54581	4.5e-14	-0.0244853	0.00530461	-4.61586	3.91e-06	-0.0309197	0.00355676	-8.69323	3.52e-18	0.262754	-0.0309197	0.00355676	1.72e-15	37	7	1573451	7	1539977	R			NA	NA	MAFK	NM_002360	5'UTR	chr7:1575736-1575993	N_Shelf			TRUE		7:1573321-1573717	Promoter_Associated	NA
cg20722590	-0.0178851	0.00421821	-4.23996	2.24e-05	-0.0302095	0.00382804	-7.89164	2.98e-15	-0.0246435	0.00283476	-8.69334	3.52e-18	0.0962686	-0.0246435	0.00283476	1.72e-15	37	16	58061473	16	56618974	R			NA	NA	MMP15	NM_002428	Body	chr16:58059380-58061477	Island			NA	16:56616818-56618978			NA
cg17261675	-0.0388332	0.0049048	-7.91738	2.43e-15	-0.0191041	0.00402448	-4.74696	2.06e-06	-0.0270423	0.00311121	-8.69188	3.56e-18	0.00794814	-0.0270423	0.00311121	1.74e-15	37	21	46102566	21	44926994	F		rs78101728	NA	NA	C21orf29;KRTAP12-1	NM_144991;NM_181686	Body;TSS1500					NA				NA
cg02149965	-0.02364	0.00403343	-5.86103	4.6e-09	-0.0197988	0.00306353	-6.46273	1.03e-10	-0.0212041	0.00243962	-8.69157	3.57e-18	0.750074	-0.0212041	0.00243962	1.74e-15	37	6	30883203	6	30991182	F			NA	NA	VARS2;VARS2;VARS2	NM_020442;NM_001167733;NM_001167734	Body;5'UTR;Body	chr6:30881533-30882296	S_Shore			TRUE		6:30883023-30883686	Promoter_Associated	NA
cg26748477	-0.0238971	0.00360188	-6.63462	3.25e-11	-0.021933	0.00389775	-5.62709	1.83e-08	-0.0229924	0.00264533	-8.69169	3.57e-18	0.933809	-0.0229924	0.00264533	1.74e-15	37	17	38516415	17	35769941	F			NA	NA				chr17:38518965-38520264	N_Shelf			NA				NA
cg09719269	-0.0244033	0.00459405	-5.31194	1.08e-07	-0.0326229	0.00466621	-6.99132	2.72e-12	-0.0284491	0.0032737	-8.6902	3.62e-18	0.454834	-0.0284491	0.0032737	1.76e-15	37	12	125033803	12	123599756	R			NA	NA								TRUE	12:123599624-123600303			TRUE
cg08924321	-0.014685	0.00294993	-4.97808	6.42e-07	-0.024356	0.00326801	-7.45285	9.13e-14	-0.0190271	0.00218976	-8.68911	3.65e-18	0.0895663	-0.0190271	0.00218976	1.78e-15	37	11	35663067	11	35619643	R			NA	NA								TRUE				NA
cg01194538	-0.0205001	0.00365364	-5.61086	2.01e-08	-0.0297055	0.00435146	-6.82655	8.7e-12	-0.0243064	0.00279811	-8.6867	3.73e-18	0.269172	-0.0243064	0.00279811	1.81e-15	37	22	43043270	22	41373214	F			NA	NA	CYB5R3;CYB5R3;CYB5R3	NM_007326;NM_000398;NM_001129819	TSS1500;Body;TSS1500	chr22:43045009-43045679	N_Shore			NA		22:43043192-43043347	Unclassified_Cell_type_specific	NA
cg13740709	-0.013979	0.00342493	-4.08154	4.47e-05	-0.031424	0.00373891	-8.40457	4.29e-17	-0.0219383	0.00252551	-8.6867	3.73e-18	0.00268905	-0.0219383	0.00252551	1.81e-15	37	3	128712555	3	130195245	R			NA	NA	KIAA1257	NM_020741	5'UTR	chr3:128712404-128713058	Island			TRUE	3:130194750-130196024	3:128712039-128713654	Unclassified	NA
cg25582401	-0.0209009	0.00295352	-7.07659	1.48e-12	-0.0152678	0.00292914	-5.21237	1.86e-07	-0.018061	0.00207978	-8.68407	3.82e-18	0.399741	-0.018061	0.00207978	1.85e-15	37	12	58133411	12	56419678	F			NA	NA	AGAP2;AGAP2	NM_001122772;NM_014770	TSS1500;Body	chr12:58130870-58132047	S_Shore		CDMR	NA		12:58133287-58133710	Unclassified_Cell_type_specific	NA
cg21099148	-0.0205115	0.00345901	-5.92988	3.03e-09	-0.0219921	0.00346328	-6.35007	2.15e-10	-0.0212509	0.0024474	-8.68305	3.85e-18	0.955284	-0.0212509	0.0024474	1.87e-15	37	17	36611691	17	33865217	F	rs12452522		NA	NA				chr17:36609705-36610320	S_Shore			TRUE				TRUE
cg24137216	-0.00770326	0.00152489	-5.05168	4.38e-07	-0.0109465	0.0015161	-7.22019	5.19e-13	-0.00933427	0.00107514	-8.68192	3.89e-18	0.320638	-0.00933427	0.00107514	1.88e-15	37	8	145020381	8	145092369	F			NA	NA	PLEC1;PLEC1;MIR661;PLEC1;PLEC1;PLEC1	NM_000445;NM_201378;NR_030383;NM_201381;NM_201379;NM_201380	Body;Body;TSS1500;TSS1500;Body;Body	chr8:145017868-145018444	S_Shore			TRUE				NA
cg00351047	-0.0157656	0.00294949	-5.3452	9.03e-08	-0.0217512	0.00312007	-6.9714	3.14e-12	-0.0185904	0.00214337	-8.67341	4.19e-18	0.378415	-0.0185904	0.00214337	2.03e-15	37	19	15234963	19	15095963	R			NA	NA	ILVBL	NM_006844	Body	chr19:15235912-15236631	N_Shore			NA		19:15234832-15235036	Gene_Associated_Cell_type_specific	NA
cg25645064	0.0359947	0.00507634	7.09067	1.33e-12	0.0285626	0.00562212	5.0804	3.77e-07	0.0326568	0.00376773	8.66749	4.42e-18	0.617958	0.0326568	0.00376773	2.13e-15	37	3	147096130	3	148578820	F			NA	NA								TRUE	3:148578734-148578848			NA
cg19514721	-0.0252472	0.00362389	-6.96689	3.24e-12	-0.0214933	0.00413317	-5.2002	1.99e-07	-0.0236157	0.00272485	-8.66679	4.44e-18	0.792004	-0.0236157	0.00272485	2.14e-15	37	5	141813298	5	141793482	F	rs75946773		NA	NA								TRUE				NA
cg06474661	-0.0159717	0.00292182	-5.46635	4.59e-08	-0.0252074	0.00359392	-7.0139	2.32e-12	-0.0196469	0.00226713	-8.66601	4.48e-18	0.136971	-0.0196469	0.00226713	2.16e-15	37	17	48239271	17	45594270	F			NA	NA				chr17:48238772-48239073	S_Shore			TRUE	17:45593566-45594573	17:48238274-48239595	Promoter_Associated	NA
cg13393785	-0.016505	0.00300405	-5.49424	3.92e-08	-0.0206845	0.00305461	-6.77157	1.27e-11	-0.0185599	0.00214184	-8.6654	4.5e-18	0.621353	-0.0185599	0.00214184	2.17e-15	37	19	8317932	19	8223932	R			NA	NA	LASS4	NM_024552	Body					NA		19:8317785-8318374	Unclassified_Cell_type_specific	NA
cg14069287	-0.0213138	0.00419792	-5.07723	3.83e-07	-0.0346306	0.00472489	-7.3294	2.31e-13	-0.0271885	0.00313822	-8.66367	4.57e-18	0.108649	-0.0271885	0.00313822	2.2e-15	37	4	169631613	4	169868188	F			NA	NA	PALLD;PALLD;PALLD	NM_016081;NM_001166109;NM_001166108	Body;Body;Body					TRUE		4:169631584-169631684	Unclassified_Cell_type_specific	NA
cg11854183	-0.0210741	0.0033548	-6.28177	3.35e-10	-0.0209979	0.00351995	-5.96541	2.44e-09	-0.0210378	0.00242849	-8.66294	4.6e-18	0.999877	-0.0210378	0.00242849	2.21e-15	37	19	38741928	19	43433768	R			NA	NA	PPP1R14A	NM_033256	3'UTR					TRUE				NA
cg18212762	-0.0163039	0.00255564	-6.37957	1.78e-10	-0.0170815	0.00291647	-5.8569	4.72e-09	-0.0166416	0.0019221	-8.65806	4.8e-18	0.980097	-0.0166416	0.0019221	2.3e-15	37	11	64556654	11	64313230	R			NA	NA	MAP4K2	NM_004579	3'UTR					NA				NA
cg22563815	-0.0298585	0.0048378	-6.17191	6.75e-10	-0.0355877	0.00582236	-6.11225	9.82e-10	-0.0321984	0.00372095	-8.65328	5e-18	0.750962	-0.0321984	0.00372095	2.4e-15	37	15	78856949	15	76644004	F			NA	TRUE	CHRNA5	NM_000745	TSS1500	chr15:78857725-78858269	N_Shore			NA				NA
cg01076459	-0.0166822	0.00325787	-5.12058	3.05e-07	-0.0310265	0.00414419	-7.48673	7.06e-14	-0.0221611	0.00256121	-8.65257	5.04e-18	0.024668	-0.0221611	0.00256121	2.41e-15	37	17	2908230	17	2854980	F			NA	NA	RAP1GAP2;RAP1GAP2	NM_015085;NM_001100398	Body;Body					TRUE	17:2854906-2855120	17:2906861-2908415	Promoter_Associated	NA
cg20981219	-0.0216219	0.00416547	-5.19074	2.09e-07	-0.032272	0.00452331	-7.13459	9.71e-13	-0.026509	0.00306414	-8.65139	5.09e-18	0.223159	-0.026509	0.00306414	2.43e-15	37	14	77385200	14	76454953	R			NA	NA								TRUE				NA
cg04536704	-0.0203708	0.00327151	-6.22674	4.76e-10	-0.0221561	0.00368391	-6.0143	1.81e-09	-0.021158	0.00244617	-8.64944	5.18e-18	0.936455	-0.021158	0.00244617	2.47e-15	37	6	32122966	6	32230944	R			NA	NA	PPT2;PPT2	NM_005155;NM_138717	Body;Body	chr6:32121829-32122529	S_Shore		RDMR	NA		6:32120376-32123743	Promoter_Associated	NA
cg05389236	0.0219737	0.0028169	7.80067	6.16e-15	0.0130426	0.0030278	4.30763	1.65e-05	0.01783	0.00206238	8.64536	5.36e-18	0.0971094	0.01783	0.00206238	2.56e-15	37	6	36635087	6	36743065	R			NA	NA								TRUE		6:36634863-36635164	Unclassified_Cell_type_specific	TRUE
cg09397293	-0.0126685	0.00223566	-5.66654	1.46e-08	-0.0116284	0.00177944	-6.5349	6.37e-11	-0.0120318	0.00139226	-8.64188	5.53e-18	0.935907	-0.0120318	0.00139226	2.64e-15	37	16	2055033	16	1995034	F			NA	NA	ZNF598	NM_178167	Body	chr16:2054011-2054288	S_Shore			TRUE	16:1994835-1995035			TRUE
cg17619755	-0.0309124	0.00488073	-6.33355	2.4e-10	-0.0386832	0.00649429	-5.95649	2.58e-09	-0.0337172	0.00390169	-8.64168	5.54e-18	0.632871	-0.0337172	0.00390169	2.64e-15	37	6	31760629	6	31868608	F	rs35196751		NA	NA	VARS	NM_006295	Body	chr6:31763240-31763905	N_Shelf			NA				NA
cg01801603	-0.023175	0.00447021	-5.18433	2.17e-07	-0.0360164	0.00502232	-7.17126	7.43e-13	-0.0288513	0.00333912	-8.6404	5.6e-18	0.161402	-0.0288513	0.00333912	2.66e-15	37	8	123795433	8	123864614	R			NA	NA	ZHX2	NM_014943	5'UTR	chr8:123792369-123794942	S_Shore		CDMR	NA		8:123795401-123795929	Promoter_Associated	NA
cg09187107	0.0277064	0.00366967	7.55009	4.35e-14	0.0174581	0.00376995	4.63086	3.64e-06	0.0227204	0.00262959	8.64028	5.61e-18	0.149983	0.0227204	0.00262959	2.66e-15	37	17	79006087	17	76620682	F		rs79098470	NA	NA	FLJ90757	NR_026857	Body	chr17:79006584-79006835	N_Shore			NA	17:76620617-76620762			NA
cg18625627	0.0343182	0.00440003	7.79954	6.21e-15	0.0191728	0.00430509	4.45352	8.45e-06	0.0265804	0.00307718	8.63791	5.73e-18	0.0484787	0.0265804	0.00307718	2.72e-15	37	14	81426015	14	80495768	F			NA	NA	TSHR;TSHR;TSHR	NM_001018036;NM_001142626;NM_000369	Body;Body;Body					NA		14:81425690-81426151	Unclassified	NA
cg08101174	-0.0237559	0.00385385	-6.1642	7.08e-10	-0.0240365	0.00397278	-6.0503	1.45e-09	-0.023892	0.00276617	-8.63718	5.76e-18	0.998716	-0.023892	0.00276617	2.73e-15	37	10	104196541	10	104186531	R			NA	NA								NA				NA
cg03967327	-0.028636	0.00426641	-6.71197	1.92e-11	-0.0174882	0.00299477	-5.83957	5.23e-09	-0.0211679	0.00245117	-8.63581	5.83e-18	0.101582	-0.0211679	0.00245117	2.76e-15	37	6	24494462	6	24602441	F		rs16889393	NA	NA	ALDH5A1;ALDH5A1	NM_001080;NM_170740	TSS1500;TSS1500	chr6:24494664-24495670	N_Shore			NA				NA
cg16375541	-0.0273148	0.00393291	-6.94518	3.78e-12	-0.0215878	0.00412787	-5.22976	1.7e-07	-0.0245897	0.00284742	-8.63579	5.83e-18	0.603821	-0.0245897	0.00284742	2.76e-15	37	3	45078017	3	45053021	R			NA	NA				chr3:45077069-45077690	S_Shore			TRUE	3:45052911-45053106	3:45077441-45079749	Unclassified	NA
cg04986004	-0.0281511	0.0040577	-6.93769	3.99e-12	-0.0216551	0.00412122	-5.25453	1.48e-07	-0.0249535	0.00289142	-8.63018	6.13e-18	0.532179	-0.0249535	0.00289142	2.9e-15	37	5	136984794	5	137012693	R			NA	NA	MIR874;KLHL3	NR_030588;NM_017415	TSS1500;Body					NA				NA
cg01821751	-0.0212944	0.00371472	-5.73244	9.9e-09	-0.0254356	0.00391554	-6.49608	8.24e-11	-0.0232561	0.0026949	-8.62967	6.15e-18	0.745011	-0.0232561	0.0026949	2.91e-15	37	17	56071745	17	53426744	F			NA	NA								TRUE				NA
cg20094837	-0.0350758	0.00555787	-6.31101	2.77e-10	-0.0350889	0.00596275	-5.88468	3.99e-09	-0.0350819	0.00406561	-8.62893	6.19e-18	0.999999	-0.0350819	0.00406561	2.92e-15	37	13	35515575	13	34413575	F	rs73488130		NA	NA	NBEA	NM_015678	TSS1500					NA				NA
cg24869232	-0.0202917	0.00404878	-5.01181	5.39e-07	-0.0322742	0.00441961	-7.30248	2.83e-13	-0.0257592	0.00298543	-8.62832	6.23e-18	0.135569	-0.0257592	0.00298543	2.93e-15	37	2	109154811	2	108521243	F			NA	NA				chr2:109150330-109151301	S_Shelf			NA				NA
cg01644611	-0.0343902	0.00577245	-5.95763	2.56e-09	-0.0545868	0.00833384	-6.55002	5.75e-11	-0.0409383	0.0047453	-8.62712	6.29e-18	0.137453	-0.0409383	0.0047453	2.96e-15	37	20	3052253	20	3000253	F			NA	NA	OXT	NM_000915	TSS200	chr20:3052097-3053103	Island			NA	20:3000147-3001103			NA
cg02016195	-0.0347718	0.00628975	-5.52833	3.23e-08	-0.0465239	0.00690107	-6.74154	1.57e-11	-0.0401043	0.00464865	-8.62709	6.29e-18	0.452915	-0.0401043	0.00464865	2.96e-15	37	9	132198822	9	131238643	R			NA	NA				chr9:132199361-132199984	N_Shore			NA	9:131238643-131238698			NA
cg08508761	-0.016858	0.00242461	-6.95288	3.58e-12	-0.0224245	0.00428921	-5.22812	1.71e-07	-0.018206	0.00211071	-8.62551	6.38e-18	0.528244	-0.018206	0.00211071	3e-15	37	13	28930547	13	27828547	F		rs60791534	NA	NA	FLT1	NM_002019	Body					TRUE				NA
cg17173896	0.0224049	0.00306108	7.31929	2.49e-13	0.0160043	0.00335176	4.77491	1.8e-06	0.0194942	0.0022603	8.62458	6.43e-18	0.370042	0.0194942	0.0022603	3.02e-15	37	4	24975754	4	24584852	F			NA	NA	CCDC149	NM_173463	5'UTR					NA	4:24584787-24584853			NA
cg05773108	-0.0169619	0.00319525	-5.30847	1.11e-07	-0.0246433	0.00352754	-6.98597	2.83e-12	-0.0204238	0.00236817	-8.62433	6.45e-18	0.271898	-0.0204238	0.00236817	3.02e-15	37	16	85520007	16	84077508	F			NA	NA				chr16:85519109-85519357	S_Shore			NA	16:84077447-84077949			NA
cg20512303	-0.0197774	0.00434526	-4.55148	5.33e-06	-0.033372	0.00436479	-7.64572	2.08e-14	-0.0265442	0.00307945	-8.6198	6.71e-18	0.0875048	-0.0265442	0.00307945	3.14e-15	37	5	131592959	5	131620858	R			NA	TRUE	PDLIM4;PDLIM4	NM_001131027;NM_003687	TSS1500;TSS1500	chr5:131593039-131593813	N_Shore			NA				NA
cg20460554	-0.0281194	0.00458296	-6.13563	8.48e-10	-0.027136	0.00448174	-6.05478	1.41e-09	-0.0276167	0.00320426	-8.61875	6.77e-18	0.988301	-0.0276167	0.00320426	3.17e-15	37	21	43917260	21	42790329	R			NA	NA	RSPH1	NM_080860	TSS1500	chr21:43917046-43917268	Island			NA				NA
cg26725076	-0.0286779	0.00372095	-7.70716	1.29e-14	-0.0244185	0.00626088	-3.90018	9.61e-05	-0.0275662	0.00319868	-8.61798	6.81e-18	0.842808	-0.0275662	0.00319868	3.18e-15	37	12	132569963	12	131135916	F	rs61944627		NA	NA	EP400NL	NR_003290	Body	chr12:132568607-132569715	S_Shore			NA		12:132568199-132570068	Promoter_Associated	NA
cg18064256	-0.0168181	0.00471934	-3.56366	0.00036572	-0.0424403	0.0048751	-8.70554	3.16e-18	-0.0292134	0.00339081	-8.61547	6.97e-18	0.000800853	-0.0292134	0.00339081	3.25e-15	37	19	45905621	19	50597461	F			NA	NA	PPP1R13L;PPP1R13L	NM_001142502;NM_006663	5'UTR;5'UTR	chr19:45908140-45908466	N_Shelf			NA		19:45905615-45905920	Unclassified	TRUE
cg22999864	-0.0183247	0.00345703	-5.30071	1.15e-07	-0.0231919	0.00338048	-6.86053	6.86e-12	-0.0208128	0.00241697	-8.6111	7.24e-18	0.602511	-0.0208128	0.00241697	3.37e-15	37	6	109118918	6	109225611	F			NA	NA								TRUE				NA
cg25721818	-0.0336347	0.00398999	-8.42976	3.46e-17	-0.0141155	0.00344569	-4.09658	4.19e-05	-0.0224539	0.00260785	-8.61013	7.3e-18	0.00105498	-0.0224539	0.00260785	3.4e-15	37	12	54689916	12	52976183	R			NA	NA	NFE2;NFE2	NM_006163;NM_001136023	TSS1500;5'UTR					NA				NA
cg27646484	-0.0134244	0.00267877	-5.0114	5.4e-07	-0.0227638	0.00309372	-7.35809	1.87e-13	-0.0174262	0.00202511	-8.60506	7.63e-18	0.0739609	-0.0174262	0.00202511	3.55e-15	37	16	31210736	16	31118237	F			NA	NA				chr16:31213566-31214287	N_Shelf			NA				NA
cg15588941	-0.0253396	0.00334635	-7.5723	3.67e-14	-0.0173325	0.00397429	-4.36116	1.29e-05	-0.0220178	0.00255979	-8.60141	7.87e-18	0.304955	-0.0220178	0.00255979	3.66e-15	37	3	48936565	3	48911569	F			NA	NA	SLC25A20	NM_000387	TSS200	chr3:48936041-48936457	S_Shore			NA		3:48935263-48937080	Promoter_Associated	NA
cg07197059	-0.0180594	0.00387302	-4.66287	3.12e-06	-0.0302955	0.00401199	-7.55124	4.31e-14	-0.0239619	0.00278648	-8.59935	8.02e-18	0.0900503	-0.0239619	0.00278648	3.72e-15	37	14	23836012	14	22905852	R			NA	TRUE	EFS;EFS	NM_032459;NM_005864	TSS1500;TSS1500	chr14:23834435-23835947	S_Shore			NA				NA
cg23323879	-0.0147771	0.00282323	-5.2341	1.66e-07	-0.0182811	0.00265716	-6.87996	5.99e-12	-0.0166352	0.00193494	-8.59725	8.16e-18	0.664688	-0.0166352	0.00193494	3.79e-15	37	15	65504534	15	63291587	F			NA	TRUE	CILP	NM_003613	TSS1500					NA		15:65504273-65504930	Unclassified	NA
cg05165553	0.0236051	0.00336764	7.00937	2.39e-12	0.0176749	0.00344728	5.12719	2.94e-07	0.0207093	0.00240895	8.59681	8.2e-18	0.469019	0.0207093	0.00240895	3.8e-15	37	18	77171010	18	75271998	F			NA	NA	NFATC1;NFATC1;NFATC1;NFATC1;NFATC1	NM_006162;NM_172388;NM_172389;NM_172387;NM_172390	Body;5'UTR;Body;Body;Body	chr18:77170427-77171445	Island	high-CpG:75271921-75272020		NA	18:75271015-75273504			NA
cg09452027	-0.0184981	0.00394496	-4.68905	2.74e-06	-0.0307017	0.00408448	-7.51667	5.62e-14	-0.0243879	0.00283755	-8.59471	8.35e-18	0.0993341	-0.0243879	0.00283755	3.86e-15	37	11	45825483	11	45782059	R			NA	NA	SLC35C1;SLC35C1;SLC35C1	NM_001145266;NM_018389;NM_001145265	TSS200;TSS1500;TSS200	chr11:45825615-45826872	N_Shore			NA	11:45782021-45783553			NA
cg19495650	-0.0222188	0.00539588	-4.11774	3.83e-05	-0.0361582	0.0046393	-7.79389	6.5e-15	-0.0302335	0.00351782	-8.59438	8.37e-18	0.146816	-0.0302335	0.00351782	3.87e-15	37	10	65226682	10	64896688	R			NA	NA	JMJD1C	NM_032776	TSS1500	chr10:65224870-65225887	S_Shore			NA				NA
cg13356370	-0.0164355	0.00309513	-5.31011	1.1e-07	-0.0213213	0.00311365	-6.84769	7.51e-12	-0.0188638	0.0021951	-8.59358	8.43e-18	0.538357	-0.0188638	0.0021951	3.89e-15	37	15	65504725	15	63291778	F			NA	NA	CILP	NM_003613	TSS1500					NA		15:65504273-65504930	Unclassified	NA
cg25841008	-0.0204829	0.00349582	-5.85926	4.65e-09	-0.0378842	0.00555441	-6.82057	9.07e-12	-0.0254201	0.00295861	-8.59191	8.55e-18	0.0297451	-0.0254201	0.00295861	3.95e-15	37	4	99534176	4	99753199	R			NA	NA	TSPAN5	NM_005723	Body					TRUE				NA
cg02046668	-0.0104113	0.00417271	-2.49509	0.0125927	-0.025171	0.00288629	-8.72089	2.76e-18	-0.0203945	0.00237375	-8.59166	8.57e-18	0.0145327	-0.0203945	0.00237375	3.95e-15	37	16	67258146	16	65815647	R			NA	NA	LRRC29;LRRC29	NM_012163;NM_001004055	5'UTR;5'UTR	chr16:67260744-67261155	N_Shelf			NA				NA
cg04724477	-0.0176842	0.00334035	-5.29412	1.2e-07	-0.0256051	0.00368566	-6.94721	3.73e-12	-0.0212563	0.00247508	-8.58811	8.84e-18	0.281429	-0.0212563	0.00247508	4.07e-15	37	8	124780013	8	124849194	F			NA	NA	FAM91A1	NM_144963	TSS1500	chr8:124780286-124781265	N_Shore			NA		8:124779913-124781644	Promoter_Associated	NA
cg27039898	0.0200206	0.00266469	7.51329	5.77e-14	0.0125333	0.00272583	4.59797	4.27e-06	0.0163619	0.00190547	8.58678	8.94e-18	0.145294	0.0163619	0.00190547	4.11e-15	37	17	79799411	17	77392700	R			NA	NA				chr17:79799286-79799624	Island			NA	17:77392543-77392877			TRUE
cg00127150	-0.017358	0.0035574	-4.87939	1.06e-06	-0.0271308	0.00370805	-7.31672	2.54e-13	-0.0220418	0.00256707	-8.58637	8.98e-18	0.163892	-0.0220418	0.00256707	4.12e-15	37	22	22862144	22	21192144	R			NA	NA	ZNF280B	NM_080764	5'UTR	chr22:22862623-22863220	N_Shore			NA				NA
cg00236576	-0.0193629	0.00347661	-5.56946	2.56e-08	-0.027598	0.0041131	-6.70979	1.95e-11	-0.0227946	0.00265518	-8.58498	9.09e-18	0.310648	-0.0227946	0.00265518	4.17e-15	37	17	81039406	17	78632695	F			NA	NA	METRNL	NM_001004431	Body	chr17:81036330-81039407	Island			NA	17:78629632-78632696			NA
cg11719157	-0.0351622	0.00455964	-7.71162	1.24e-14	-0.0208789	0.00480523	-4.34502	1.39e-05	-0.0283948	0.00330757	-8.58482	9.1e-18	0.0978178	-0.0283948	0.00330757	4.17e-15	37	17	1466715	17	1413465	F			NA	TRUE	PITPNA	NM_006224	TSS1500	chr17:1465159-1466312	S_Shore			NA				NA
cg14757107	-0.0318065	0.00533546	-5.96133	2.5e-09	-0.0368242	0.00593303	-6.20664	5.41e-10	-0.03405	0.00396724	-8.5828	9.26e-18	0.820594	-0.03405	0.00396724	4.24e-15	37	6	16277615	6	16385594	R			NA	NA	GMPR	NM_006877	Body					TRUE		6:16277000-16277919	Unclassified_Cell_type_specific	TRUE
cg11249283	-0.0148848	0.00271831	-5.47576	4.36e-08	-0.0170186	0.0025661	-6.63208	3.31e-11	-0.0160131	0.001866	-8.58153	9.36e-18	0.849674	-0.0160131	0.001866	4.28e-15	37	19	17960227	19	17821227	R			NA	NA	JAK3	NM_000215	TSS1500	chr19:17958490-17958808	S_Shore			NA				NA
cg20732787	0.0303563	0.00396284	7.66024	1.86e-14	0.0234642	0.00588349	3.98814	6.66e-05	0.0282054	0.0032868	8.58141	9.37e-18	0.623757	0.0282054	0.0032868	4.28e-15	37	19	3191211	19	3142211	R			NA	NA	NCLN	NM_020170	Body	chr19:3190998-3191418	Island			NA	19:3141872-3142391			NA
cg03722472	-0.0168844	0.00262644	-6.42863	1.29e-10	-0.0128079	0.00220577	-5.80654	6.38e-09	-0.014494	0.00168911	-8.58083	9.42e-18	0.493455	-0.014494	0.00168911	4.3e-15	37	11	67182488	11	66939064	F			NA	NA	ATPGD1;ATPGD1	NM_001166222;NM_020811	TSS1500;TSS1500	chr11:67182965-67183393	N_Shore			NA				NA
cg06043908	-0.0240804	0.00388295	-6.20157	5.59e-10	-0.0216688	0.00364701	-5.94153	2.82e-09	-0.0227991	0.00265832	-8.5765	9.78e-18	0.902607	-0.0227991	0.00265832	4.46e-15	37	8	49467831	8	49630384	R			NA	NA				chr8:49468683-49468959	N_Shore		RDMR	NA				TRUE
cg15240733	-0.0181611	0.00286821	-6.33184	2.42e-10	-0.0177529	0.00306858	-5.7854	7.23e-09	-0.0179708	0.00209539	-8.57633	9.79e-18	0.995291	-0.0179708	0.00209539	4.46e-15	37	12	52258691	12	50544958	F			NA	NA				chr12:52257744-52258128	S_Shore			NA				NA
cg22950598	-0.0205965	0.0038117	-5.40348	6.54e-08	-0.030502	0.00444059	-6.86891	6.47e-12	-0.0247987	0.0028923	-8.57406	9.99e-18	0.238713	-0.0247987	0.0028923	4.55e-15	37	12	56139862	12	54426129	R			NA	NA	GDF11	NM_005811	Body	chr12:56136783-56137784	S_Shelf			NA				TRUE
cg22151881	-0.0178616	0.00326131	-5.47683	4.33e-08	-0.0252941	0.00374151	-6.76041	1.38e-11	-0.0210706	0.00245846	-8.57067	1.03e-17	0.325886	-0.0210706	0.00245846	4.68e-15	37	11	68082621	11	67839197	R		rs75256530	NA	NA	LRP5	NM_002335	Body	chr11:68080365-68080931	S_Shore			TRUE		11:68082573-68082791	Unclassified	NA
cg02412616	-0.024199	0.00375869	-6.43814	1.21e-10	-0.0181645	0.00313855	-5.78754	7.14e-09	-0.0206435	0.00240911	-8.56893	1.04e-17	0.467981	-0.0206435	0.00240911	4.74e-15	37	22	46422752	22	44801416	F	rs7510776		NA	NA				chr22:46423299-46423652	N_Shore			TRUE				TRUE
cg01212284	0.023685	0.00344807	6.86905	6.46e-12	0.0194916	0.00375778	5.18701	2.14e-07	0.0217682	0.0025406	8.56813	1.05e-17	0.713176	0.0217682	0.0025406	4.77e-15	37	3	182814959	3	184297653	R		rs71629974	NA	NA	MCCC1	NM_020166	Body	chr3:182816771-182817455	N_Shore			NA				NA
cg07545081	-0.0221669	0.00411479	-5.38711	7.16e-08	-0.0293249	0.00433286	-6.76803	1.31e-11	-0.0255612	0.00298371	-8.56692	1.06e-17	0.487966	-0.0255612	0.00298371	4.82e-15	37	10	126308381	10	126298371	F			NA	NA	FAM53B	NM_014661	3'UTR					TRUE	10:126298371-126298559	10:126308367-126308987	Unclassified	NA
cg06362985	-0.030748	0.00511306	-6.01362	1.81e-09	-0.044293	0.00703431	-6.29671	3.04e-10	-0.0354305	0.0041359	-8.56657	1.07e-17	0.297303	-0.0354305	0.0041359	4.82e-15	37	12	70132208	12	68418475	R			NA	TRUE	RAB3IP;RAB3IP;RAB3IP;RAB3IP	NM_175623;NM_022456;NM_175625;NM_175624	TSS1500;TSS1500;TSS1500;TSS1500	chr12:70132340-70133559	N_Shore			NA				NA
cg10917602	-0.0373954	0.00529345	-7.06446	1.61e-12	-0.0307275	0.00625378	-4.91343	8.95e-07	-0.0346122	0.00404038	-8.56657	1.07e-17	0.718098	-0.0346122	0.00404038	4.82e-15	37	16	30996630	16	30904131	R			NA	TRUE	HSD3B7;HSD3B7;HSD3B7	NM_025193;NM_001142778;NM_001142777	5'UTR;5'UTR;5'UTR					NA		16:30995842-30996942	Gene_Associated	NA
cg05839709	-0.0364012	0.00567823	-6.41066	1.45e-10	-0.0337849	0.00593653	-5.69102	1.26e-08	-0.0351512	0.00410339	-8.56638	1.07e-17	0.95055	-0.0351512	0.00410339	4.83e-15	37	11	109962727	11	109467937	R			NA	NA	ZC3H12C	NM_033390	TSS1500	chr11:109963240-109964677	N_Shore			NA				NA
cg01885635	-0.0150926	0.00296683	-5.08712	3.64e-07	-0.0207906	0.00295978	-7.02438	2.15e-12	-0.0179484	0.00209537	-8.56575	1.07e-17	0.396794	-0.0179484	0.00209537	4.85e-15	37	3	40566085	3	40541089	R			NA	TRUE	ZNF621;ZNF621	NM_198484;NM_001098414	TSS1500;TSS1500	chr3:40566129-40566689	N_Shore			NA		3:40565782-40567005	Promoter_Associated	NA
cg13633560	-0.0201256	0.00443449	-4.53843	5.67e-06	-0.037109	0.00481488	-7.70715	1.29e-14	-0.02792	0.00326186	-8.55955	1.13e-17	0.034534	-0.02792	0.00326186	5.11e-15	37	11	76380921	11	76058569	F			NA	TRUE	LRRC32;LRRC32;LRRC32	NM_001128922;NM_005512;NM_005512	5'UTR;1stExon;5'UTR	chr11:76381449-76382295	N_Shore			NA				TRUE
cg19533955	0.0307645	0.00426594	7.21167	5.53e-13	0.0214627	0.0044242	4.8512	1.23e-06	0.0262829	0.0030709	8.55871	1.14e-17	0.31811	0.0262829	0.0030709	5.14e-15	37	3	99790878	3	101273568	R			NA	NA	C3orf26;FILIP1L;FILIP1L	NM_032359;NM_182909;NM_001042459	Body;5'UTR;5'UTR					TRUE				NA
cg23756272	0.0328893	0.00383087	8.58534	9.06e-18	0.0138782	0.00431244	3.21817	0.0012901	0.0245041	0.00286402	8.55583	1.17e-17	0.00437781	0.0245041	0.00286402	5.27e-15	37	18	60904418	18	59055398	F			NA	TRUE	BCL2	NM_000633	Body					NA	18:59055308-59055399			NA
cg22112841	-0.0148448	0.00309485	-4.7966	1.61e-06	-0.0199658	0.00277689	-7.18999	6.48e-13	-0.0176818	0.00206686	-8.55491	1.18e-17	0.468399	-0.0176818	0.00206686	5.3e-15	37	6	31740938	6	31848917	R			NA	NA	C6orf27	NM_025258	Body					NA		6:31740179-31741223	Unclassified	TRUE
cg22219379	-0.0364163	0.00557982	-6.52643	6.74e-11	-0.0401978	0.00725115	-5.54365	2.96e-08	-0.0378227	0.0044221	-8.5531	1.2e-17	0.918135	-0.0378227	0.0044221	5.38e-15	37	3	140541355	3	142024045	R			NA	NA								TRUE				NA
cg00244776	-0.0276959	0.00465145	-5.95424	2.61e-09	-0.0278172	0.00453116	-6.13909	8.3e-10	-0.0277581	0.00324571	-8.55225	1.21e-17	0.999826	-0.0277581	0.00324571	5.42e-15	37	6	30883192	6	30991171	F			NA	NA	VARS2;VARS2;VARS2	NM_020442;NM_001167733;NM_001167734	Body;5'UTR;Body	chr6:30881533-30882296	S_Shore			TRUE		6:30883023-30883686	Promoter_Associated	NA
cg00277397	-0.0257123	0.00382904	-6.71507	1.88e-11	-0.0248255	0.00468892	-5.29451	1.19e-07	-0.0253575	0.00296579	-8.55	1.23e-17	0.98933	-0.0253575	0.00296579	5.52e-15	37	7	71800412	7	71438348	R			NA	NA	CALN1;CALN1	NM_001017440;NM_031468	5'UTR;Body	chr7:71800757-71802768	N_Shore		RDMR	NA				NA
cg14480266	-0.0228277	0.00399456	-5.71469	1.1e-08	-0.0274709	0.00428759	-6.40706	1.48e-10	-0.0249852	0.00292269	-8.5487	1.24e-17	0.730589	-0.0249852	0.00292269	5.57e-15	37	11	23134523	11	23091099	F			NA	NA								TRUE				NA
cg23890469	-0.0148205	0.00294179	-5.03792	4.71e-07	-0.0228589	0.00319713	-7.14981	8.69e-13	-0.0185059	0.00216481	-8.54852	1.25e-17	0.180575	-0.0185059	0.00216481	5.58e-15	37	10	88715317	10	88705297	F			NA	NA	MMRN2	NM_024756	Body					TRUE				NA
cg11612617	-0.0176004	0.00324011	-5.43205	5.57e-08	-0.024548	0.00363594	-6.75149	1.46e-11	-0.0206756	0.00241899	-8.5472	1.26e-17	0.361482	-0.0206756	0.00241899	5.64e-15	37	12	102872937	12	101397067	F			NA	NA	IGF1;IGF1;IGF1;IGF1	NM_001111285;NM_000618;NM_001111283;NM_001111284	Body;Body;Body;TSS1500					TRUE		12:102872545-102872990	Unclassified	NA
cg15818604	-0.0227393	0.00374153	-6.07753	1.22e-09	-0.0241448	0.00401543	-6.013	1.82e-09	-0.0233925	0.00273738	-8.54558	1.28e-17	0.967743	-0.0233925	0.00273738	5.71e-15	37	8	94713593	8	94782769	F	rs61742014		NA	NA	FAM92A1	NM_145269	Body	chr8:94712366-94713345	S_Shore		RDMR	NA				NA
cg16624069	-0.0245612	0.00476488	-5.15462	2.54e-07	-0.033795	0.00486761	-6.94284	3.84e-12	-0.0290796	0.00340502	-8.54023	1.34e-17	0.398981	-0.0290796	0.00340502	5.98e-15	37	13	99630210	13	98428211	R			NA	NA	DOCK9;DOCK9;DOCK9;DOCK9;DOCK9;DOCK9	NM_015296;NM_001130050;NM_001130050;NM_001130049;NM_001130048;NM_001130048	Body;5'UTR;1stExon;Body;5'UTR;1stExon					TRUE		13:99630180-99630217	Unclassified_Cell_type_specific	TRUE
cg07828377	-0.0243229	0.00533066	-4.56284	5.05e-06	-0.03724	0.00501445	-7.42655	1.11e-13	-0.031176	0.00365243	-8.53569	1.39e-17	0.210643	-0.031176	0.00365243	6.21e-15	37	17	109496	17	109496	R			NA	NA	RPH3AL	NM_006987	Body					TRUE	17:109444-109553			NA
cg01599633	-0.0289323	0.00457726	-6.32088	2.6e-10	-0.0280484	0.00488887	-5.73719	9.63e-09	-0.0285194	0.00334135	-8.53531	1.4e-17	0.991329	-0.0285194	0.00334135	6.22e-15	37	17	65372452	17	62802914	R			NA	NA	PITPNC1;PITPNC1	NM_181671;NM_012417	TSS1500;TSS1500	chr17:65373224-65375131	N_Shore			NA				NA
cg04120520	-0.0252186	0.00305298	-8.26031	1.45e-16	-0.0157202	0.00615933	-2.55226	0.0107026	-0.0233452	0.00273539	-8.5345	1.41e-17	0.384992	-0.0233452	0.00273539	6.25e-15	37	16	85708039	16	84265540	F			NA	NA	KIAA0182;KIAA0182	NM_001134473;NM_014615	3'UTR;3'UTR					TRUE				NA
cg14850784	-0.0283072	0.00499124	-5.67138	1.42e-08	-0.0332768	0.00518745	-6.41486	1.41e-10	-0.0306963	0.00359671	-8.53455	1.41e-17	0.787982	-0.0306963	0.00359671	6.25e-15	37	16	1430103	16	1370104	F			NA	NA	UNKL	NM_023076	TSS1500	chr16:1429050-1430104	Island			NA	16:1369016-1370105	16:1428912-1430497	Promoter_Associated	NA
cg05242244	-0.0137593	0.0028168	-4.88473	1.04e-06	-0.0205278	0.00285147	-7.19901	6.07e-13	-0.0171021	0.00200392	-8.53432	1.41e-17	0.240308	-0.0171021	0.00200392	6.26e-15	37	12	53553086	12	51839353	R			NA	NA	CSAD	NM_015989	Body					TRUE		12:53552952-53553629	Unclassified	NA
cg05976840	-0.0341215	0.00618566	-5.51622	3.46e-08	-0.0368575	0.00565456	-6.51819	7.12e-11	-0.035612	0.00417353	-8.53282	1.43e-17	0.948104	-0.035612	0.00417353	6.33e-15	37	16	67189804	16	65747305	F			NA	NA	TRADD	NM_003789	Body	chr16:67188613-67189652	S_Shore			NA	16:65747297-65747464	16:67188504-67190709	Unclassified	NA
cg12984877	-0.0186454	0.00420296	-4.43626	9.15e-06	-0.0369782	0.00471538	-7.84203	4.43e-15	-0.0267619	0.00313753	-8.52962	1.47e-17	0.0148216	-0.0267619	0.00313753	6.5e-15	37	4	146856745	4	147076195	R			NA	NA	ZNF827	NM_178835	Body	chr4:146857334-146859082	N_Shore			NA				NA
cg02627216	-0.0152788	0.00236877	-6.45008	1.12e-10	-0.0223796	0.00386288	-5.79349	6.89e-09	-0.0172192	0.00201934	-8.52716	1.5e-17	0.292929	-0.0172192	0.00201934	6.63e-15	37	17	38599056	17	35852582	F			NA	NA	IGFBP4	NM_001552	TSS1500	chr17:38599270-38599524	N_Shore			NA		17:38598963-38601020	Promoter_Associated	TRUE
cg24099956	-0.0170339	0.00331462	-5.13903	2.76e-07	-0.0290908	0.00404932	-7.18413	6.76e-13	-0.0218713	0.0025649	-8.52718	1.5e-17	0.0703494	-0.0218713	0.0025649	6.63e-15	37	11	113907379	11	113412589	R			NA	NA				chr11:113906920-113907332	S_Shore			NA		11:113905969-113907630	Unclassified	TRUE
cg05168015	-0.027381	0.00478851	-5.71807	1.08e-08	-0.0307268	0.00484615	-6.34046	2.29e-10	-0.0290339	0.00340618	-8.52388	1.54e-17	0.8864	-0.0290339	0.00340618	6.81e-15	37	5	171880461	5	171813066	F			NA	NA	SH3PXD2B	NM_001017995	Body	chr5:171881182-171881547	N_Shore			NA				TRUE
cg19419739	-0.0235694	0.00429455	-5.48823	4.06e-08	-0.0317139	0.00477472	-6.64205	3.09e-11	-0.0272117	0.00319301	-8.52226	1.56e-17	0.447445	-0.0272117	0.00319301	6.9e-15	37	11	1902923	11	1859499	R		rs74776955	NA	NA	LSP1;LSP1;LSP1;LSP1	NM_001013255;NM_001013253;NM_001013254;NM_002339	Body;Body;Body;Body	chr11:1903078-1903334	N_Shore			NA	11:1859458-1859832	11:1902878-1904414	Unclassified_Cell_type_specific	NA
cg11719283	-0.0163818	0.002708	-6.04943	1.45e-09	-0.0212653	0.00348409	-6.10356	1.04e-09	-0.018221	0.00213811	-8.52199	1.57e-17	0.54206	-0.018221	0.00213811	6.91e-15	37	19	42574717	19	47266557	F			NA	TRUE								NA				NA
cg07570835	-0.0223827	0.00330857	-6.76508	1.33e-11	-0.0166143	0.00311488	-5.33386	9.61e-08	-0.0193248	0.00226794	-8.52085	1.58e-17	0.44677	-0.0193248	0.00226794	6.97e-15	37	1	22029963	1	21902550	R			NA	NA	USP48	NM_032236	Body					NA		1:22029841-22030090	Gene_Associated_Cell_type_specific	NA
cg22851880	-0.0336455	0.00474839	-7.08565	1.38e-12	-0.0299361	0.00629507	-4.75549	1.98e-06	-0.0323003	0.00379087	-8.52055	1.59e-17	0.895253	-0.0323003	0.00379087	6.98e-15	37	1	36038701	1	35811288	R			NA	NA	TFAP2E	NM_178548	TSS1500	chr1:36038927-36040051	N_Shore			NA	1:35811251-35813151	1:36038329-36039236	Unclassified_Cell_type_specific	NA
cg15037004	-0.0236023	0.00428571	-5.50722	3.65e-08	-0.0333862	0.00500685	-6.6681	2.59e-11	-0.0277395	0.00325584	-8.51993	1.6e-17	0.332239	-0.0277395	0.00325584	7.02e-15	37	5	71803938	5	71839694	R			NA	TRUE	ZNF366	NM_152625	TSS1500					NA				NA
cg07502661	-0.0179068	0.00298806	-5.99281	2.06e-09	-0.0311683	0.0048001	-6.49326	8.4e-11	-0.0216105	0.00253672	-8.5191	1.61e-17	0.0638931	-0.0216105	0.00253672	7.06e-15	37	2	43398339	2	43251843	F			NA	NA				chr2:43398040-43398276	S_Shore			NA		2:43398234-43398371	Unclassified	NA
cg13709211	-0.0143472	0.00258872	-5.5422	2.99e-08	-0.0219214	0.00326196	-6.72032	1.81e-11	-0.0172741	0.00202776	-8.51884	1.61e-17	0.191274	-0.0172741	0.00202776	7.07e-15	37	14	101290195	14	100359948	F			NA	NA				chr14:101290523-101290868	N_Shore			TRUE				NA
cg03474926	-0.0129113	0.00211774	-6.09676	1.08e-09	-0.0134089	0.00225333	-5.95071	2.67e-09	-0.0131447	0.00154318	-8.51795	1.62e-17	0.987137	-0.0131447	0.00154318	7.12e-15	37	9	136023407	9	135013228	R			NA	NA	RALGDS	NM_001042368	Body	chr9:136024223-136025112	N_Shore			TRUE				NA
cg17516330	-0.0171741	0.0041305	-4.15787	3.21e-05	-0.0294246	0.00379806	-7.74726	9.39e-15	-0.0238121	0.00279578	-8.51714	1.64e-17	0.0922581	-0.0238121	0.00279578	7.16e-15	37	15	74494781	15	72281834	R			NA	NA	STRA6;STRA6;STRA6;STRA6;STRA6	NM_001142617;NM_001142618;NM_001142619;NM_022369;NM_001142620	5'UTR;5'UTR;5'UTR;5'UTR;5'UTR			low-CpG:72281833-72282584		TRUE				TRUE
cg06143901	-0.0205184	0.00499962	-4.10399	4.06e-05	-0.0415192	0.00518557	-8.00669	1.18e-15	-0.0306355	0.00359921	-8.51174	1.71e-17	0.0142642	-0.0306355	0.00359921	7.49e-15	37	20	591400	20	539400	F		rs41379048	NA	TRUE	TCF15	NM_004609	TSS1500	chr20:590222-591222	S_Shore			NA	20:538223-539476			TRUE
cg20277282	-0.00822209	0.00148626	-5.53208	3.16e-08	-0.00442329	0.000642873	-6.8805	5.96e-12	-0.00502201	0.000590041	-8.51128	1.72e-17	0.0638238	-0.00502201	0.000590041	7.51e-15	37	4	8230053	4	8280953	R			NA	NA	SH3TC1	NM_018986	Body					TRUE	4:8279878-8281265	4:8229970-8231542	Unclassified	TRUE
cg02224002	-0.022313	0.00305057	-7.31437	2.59e-13	-0.0249554	0.00571808	-4.3643	1.28e-05	-0.0228985	0.0026915	-8.50769	1.77e-17	0.920242	-0.0228985	0.0026915	7.74e-15	37	16	88769526	16	87297027	F	rs59253789	rs71395317	NA	NA	RNF166	NM_178841	Body	chr16:88772237-88773195	N_Shelf			NA	16:87296885-87297103			NA
cg06348826	-0.015992	0.00255936	-6.24844	4.15e-10	-0.014811	0.00256277	-5.7793	7.5e-09	-0.0154023	0.00181095	-8.50511	1.81e-17	0.948225	-0.0154023	0.00181095	7.91e-15	37	1	2994051	1	2983911	F			NA	NA	PRDM16;PRDM16	NM_022114;NM_199454	Body;Body	chr1:2997272-2997473	N_Shelf		CDMR	NA				NA
cg12581691	-0.00700608	0.00255835	-2.73852	0.00617167	-0.0257126	0.00271049	-9.4863	2.39e-21	-0.0158196	0.00186049	-8.50293	1.85e-17	3.39e-06	-0.0158196	0.00186049	8.05e-15	37	17	17642247	17	17582972	F			NA	NA	RAI1	NM_030665	5'UTR					TRUE				TRUE
cg11709405	-0.0310682	0.0047518	-6.53819	6.23e-11	-0.0352291	0.00645242	-5.45983	4.77e-08	-0.0325313	0.00382621	-8.50224	1.86e-17	0.873881	-0.0325313	0.00382621	8.09e-15	37	1	24649398	1	24521985	R			NA	NA	GRHL3;GRHL3;GRHL3	NM_198174;NM_198173;NM_021180	TSS200;Body;TSS200	chr1:24648202-24648985	S_Shore			NA		1:24647785-24649616	Unclassified	TRUE
cg26701785	-0.0372257	0.00535557	-6.95083	3.63e-12	-0.0313262	0.00633308	-4.94645	7.56e-07	-0.0347659	0.00408938	-8.5015	1.87e-17	0.776491	-0.0347659	0.00408938	8.14e-15	37	6	158448455	6	158368443	F		rs11970715	NA	NA	SYNJ2	NM_003898	Body					TRUE	6:158368422-158368590	6:158447128-158448536	Promoter_Associated	NA
cg20494738	-0.00998277	0.00378487	-2.63755	0.00835078	-0.0142027	0.00174418	-8.14294	3.86e-16	-0.0134636	0.00158407	-8.49934	1.91e-17	0.598883	-0.0134636	0.00158407	8.28e-15	37	12	124985889	12	123551842	F	rs73423681		NA	NA	NCOR2;NCOR2	NM_006312;NM_001077261	5'UTR;5'UTR					TRUE	12:123551376-123551979			NA
cg19458020	-0.00881408	0.00348055	-2.53238	0.011329	-0.0256172	0.00286959	-8.92711	4.37e-19	-0.0188174	0.00221411	-8.49888	1.91e-17	0.000970583	-0.0188174	0.00221411	8.3e-15	37	17	38473119	17	35726645	R			NA	NA	RARA;RARA;RARA	NM_001145302;NM_000964;NM_001145301	TSS1500;5'UTR;TSS1500	chr17:38472958-38473201	Island			TRUE	17:35726539-35726727	17:38472852-38476047	Promoter_Associated	NA
cg07436562	-0.0258227	0.00327685	-7.88033	3.27e-15	-0.0130913	0.00307169	-4.26191	2.03e-05	-0.019046	0.00224104	-8.49874	1.92e-17	0.0179986	-0.019046	0.00224104	8.31e-15	37	17	73750299	17	71261894	F			NA	NA	ITGB4;ITGB4;ITGB4	NM_001005731;NM_001005619;NM_000213	Body;Body;Body	chr17:73749618-73750178	S_Shore			NA		17:73748903-73750614	Promoter_Associated	NA
cg23933044	-0.0193155	0.00316698	-6.09904	1.07e-09	-0.0244523	0.00407523	-6.00022	1.97e-09	-0.0212497	0.00250065	-8.49767	1.93e-17	0.609391	-0.0212497	0.00250065	8.38e-15	37	5	37249909	5	37285666	R			NA	NA	C5orf42	NM_023073	TSS1500	chr5:37248983-37249783	S_Shore			NA	5:37284767-37285696	5:37248966-37250132	Promoter_Associated_Cell_type_specific	NA
cg00044466	-0.0162533	0.00299117	-5.43375	5.52e-08	-0.023563	0.00350562	-6.7215	1.8e-11	-0.0193329	0.00227543	-8.49637	1.96e-17	0.284212	-0.0193329	0.00227543	8.46e-15	37	16	15238525	16	15146026	R			NA	NA								NA	16:15145219-15146112			NA
cg24222546	-0.0199138	0.00436586	-4.56126	5.08e-06	-0.0379232	0.00494492	-7.66912	1.73e-14	-0.0278028	0.0032728	-8.4951	1.98e-17	0.0240671	-0.0278028	0.0032728	8.55e-15	37	15	74501771	15	72288824	F			NA	NA	STRA6;STRA6;STRA6	NM_001142620;NM_001142617;NM_001142619	TSS1500;TSS1500;TSS1500					TRUE				TRUE
cg09287328	0.0347119	0.00425935	8.14958	3.65e-16	0.0191449	0.00598539	3.1986	0.00138096	0.0294788	0.00347034	8.49449	1.99e-17	0.105908	0.0294788	0.00347034	8.58e-15	37	10	134231487	10	134081477	R			NA	NA								NA	10:134081455-134081546			NA
cg09728487	-0.0229603	0.00385352	-5.95827	2.55e-09	-0.021571	0.00356046	-6.05847	1.37e-09	-0.0222108	0.0026151	-8.49329	2.01e-17	0.965544	-0.0222108	0.0026151	8.66e-15	37	4	141079462	4	141298912	F			NA	NA				chr4:141071950-141075566	S_Shelf			NA				NA
cg24334174	-0.0175499	0.00323255	-5.42912	5.66e-08	-0.0247034	0.00369224	-6.69062	2.22e-11	-0.0206539	0.00243214	-8.49205	2.03e-17	0.345609	-0.0206539	0.00243214	8.75e-15	37	1	22141341	1	22013928	R			NA	NA	LDLRAD2	NM_001013693	Body	chr1:22140891-22141407	Island			NA	1:22013384-22013952	1:22140643-22141537	Promoter_Associated	TRUE
cg09276451	-0.022557	0.00420214	-5.36799	7.96e-08	-0.0314001	0.00466686	-6.72833	1.72e-11	-0.0265165	0.00312277	-8.49134	2.04e-17	0.37104	-0.0265165	0.00312277	8.79e-15	37	16	4421603	16	4361604	R			NA	TRUE	VASN;CORO7	NM_138440;NM_024535	TSS1500;Body	chr16:4421642-4422240	N_Shore			NA		16:4421216-4422699	Unclassified_Cell_type_specific	NA
cg00081324	-0.0144924	0.00261554	-5.54088	3.01e-08	-0.0161646	0.00250607	-6.45018	1.12e-10	-0.0153642	0.00180952	-8.49076	2.05e-17	0.89893	-0.0153642	0.00180952	8.83e-15	37	17	48201233	17	45556232	F			NA	NA	SAMD14	NM_174920	Body					TRUE				TRUE
cg07234388	-0.018568	0.0036444	-5.09495	3.49e-07	-0.0259844	0.00374591	-6.93674	4.01e-12	-0.0221744	0.00261213	-8.489	2.08e-17	0.365356	-0.0221744	0.00261213	8.95e-15	37	1	156261841	1	154528465	F			NA	NA	TMEM79;TMEM79	NR_026678;NM_032323	Body;3'UTR	chr1:156261199-156261425	S_Shore		RDMR	NA				TRUE
cg14481315	-0.016502	0.00307151	-5.3726	7.76e-08	-0.0192814	0.00291956	-6.6042	4e-11	-0.0179621	0.00211612	-8.48823	2.1e-17	0.806477	-0.0179621	0.00211612	9.01e-15	37	2	74227474	2	74080982	F	rs77024306		NA	NA				chr2:74229477-74229996	N_Shelf			TRUE				NA
cg24650940	-0.00785856	0.00341857	-2.29879	0.0215171	-0.0292783	0.0031177	-9.39099	5.94e-21	-0.0195523	0.00230359	-8.48777	2.11e-17	2.22e-05	-0.0195523	0.00230359	9.03e-15	37	5	123988226	5	124016125	R			NA	NA	ZNF608	NM_020747	Body	chr5:123987398-123987748	S_Shore		RDMR	NA				NA
cg24879143	-0.00671947	0.00135481	-4.95971	7.06e-07	-0.00580438	0.000840247	-6.90794	4.92e-12	-0.00605859	0.000714066	-8.48463	2.16e-17	0.848115	-0.00605859	0.000714066	9.27e-15	37	1	145585484	1	144296841	F			NA	NA	PIAS3	NM_006099	Body	chr1:145589135-145589535	N_Shelf			NA		1:145585345-145585645	Unclassified_Cell_type_specific	NA
cg24150385	-0.0177057	0.00400984	-4.41557	1.01e-05	-0.0339729	0.00438731	-7.74345	9.68e-15	-0.0251096	0.00295985	-8.48338	2.19e-17	0.023629	-0.0251096	0.00295985	9.36e-15	37	3	66543263	3	66625953	F			NA	NA	LRIG1	NM_015541	Body					TRUE				NA
cg12598025	-0.0202539	0.00378988	-5.34422	9.08e-08	-0.0210827	0.00319968	-6.589	4.43e-11	-0.0207378	0.00244486	-8.4822	2.21e-17	0.986138	-0.0207378	0.00244486	9.45e-15	37	5	172091816	5	172024421	R			NA	NA	NEURL1B	NM_001142651	Body					TRUE		5:172091717-172091903	Unclassified_Cell_type_specific	NA
cg08324925	-0.0177034	0.00295082	-5.99949	1.98e-09	-0.0225428	0.00370669	-6.08165	1.19e-09	-0.0195806	0.00230861	-8.48157	2.22e-17	0.593534	-0.0195806	0.00230861	9.49e-15	37	5	131409159	5	131437058	F			NA	NA	CSF2	NM_000758	TSS1500					TRUE				NA
cg24483576	-0.0164369	0.00256223	-6.41509	1.41e-10	-0.0189245	0.00339307	-5.57738	2.44e-08	-0.0173403	0.00204473	-8.48046	2.24e-17	0.842702	-0.0173403	0.00204473	9.57e-15	37	17	37792770	17	35046296	R			NA	NA	STARD3;PPP1R1B;PPP1R1B;STARD3;STARD3	NM_006804;NM_032192;NM_181505;NM_001165938;NM_001165937	TSS1500;3'UTR;3'UTR;TSS1500;TSS1500	chr17:37793265-37793722	N_Shore			NA		17:37792752-37794704	Promoter_Associated	NA
cg02565062	-0.0168456	0.00292791	-5.75344	8.74e-09	-0.0165458	0.00265695	-6.22738	4.74e-10	-0.0166812	0.00196758	-8.478	2.29e-17	0.99713	-0.0166812	0.00196758	9.77e-15	37	1	855544	1	845407	R			NA	NA	FLJ39609	NR_026874	TSS1500	chr1:854765-854973	S_Shore			NA	1:845267-845605	1:855232-855686	Unclassified	NA
cg18876270	-0.0236784	0.00315192	-7.51239	5.81e-14	-0.0296303	0.00742212	-3.99216	6.55e-05	-0.0245878	0.00290116	-8.47517	2.35e-17	0.761549	-0.0245878	0.00290116	1e-14	37	14	105557746	14	104628791	F		rs74089807	NA	NA				chr14:105559492-105560409	N_Shore			TRUE		14:105557678-105557864	Unclassified_Cell_type_specific	NA
cg05203217	-0.0132524	0.00222574	-5.95414	2.61e-09	-0.00888316	0.00142115	-6.25069	4.09e-10	-0.0101486	0.0011978	-8.47263	2.4e-17	0.254427	-0.0101486	0.0011978	1.02e-14	37	20	43730072	20	43163486	R			NA	NA	KCNS1	NM_002251	TSS1500	chr20:43729515-43729791	S_Shore			NA				TRUE
cg02923856	-0.00985906	0.00262975	-3.74905	0.000177503	-0.0191783	0.00238589	-8.03821	9.12e-16	-0.0149707	0.00176702	-8.47231	2.41e-17	0.0319326	-0.0149707	0.00176702	1.02e-14	37	3	23989124	3	23964128	R			NA	NA	NR1D2;NR1D2	NM_001145425;NM_005126	5'UTR;Body	chr3:23986693-23988021	S_Shore			NA				TRUE
cg20234060	-0.00999863	0.00226552	-4.41339	1.02e-05	-0.0211895	0.00268107	-7.90339	2.71e-15	-0.0146606	0.00173045	-8.47213	2.41e-17	0.00620542	-0.0146606	0.00173045	1.02e-14	37	11	67183546	11	66940122	R			NA	NA	ATPGD1;ATPGD1	NM_020811;NM_001166222	5'UTR;5'UTR	chr11:67182965-67183393	S_Shore			TRUE				NA
cg27467282	-0.0169506	0.00319119	-5.31168	1.09e-07	-0.0216445	0.00324058	-6.67919	2.4e-11	-0.0192615	0.00227377	-8.47115	2.43e-17	0.587091	-0.0192615	0.00227377	1.03e-14	37	13	52116184	13	51014185	R			NA	NA								TRUE				NA
cg13393782	-0.0124916	0.00282571	-4.42071	9.84e-06	-0.0215897	0.00285123	-7.57207	3.67e-14	-0.0169998	0.00200704	-8.47007	2.45e-17	0.0766582	-0.0169998	0.00200704	1.04e-14	37	1	3099804	1	3089664	R			NA	NA	PRDM16;PRDM16	NM_022114;NM_199454	Body;Body	chr1:3102540-3103352	N_Shelf			NA		1:3099636-3099891	Unclassified_Cell_type_specific	NA
cg27109461	-0.0183733	0.00298395	-6.15739	7.4e-10	-0.0237806	0.00402067	-5.91458	3.33e-09	-0.0202938	0.00239616	-8.46932	2.47e-17	0.558147	-0.0202938	0.00239616	1.05e-14	37	7	101007603	7	100794323	R			NA	NA	EMID2	NM_133457	Body	chr7:101005899-101007443	S_Shore			NA		7:101005785-101007765	Unclassified	NA
cg00043800	-0.0195843	0.00312215	-6.27269	3.55e-10	-0.0279595	0.00476064	-5.87305	4.28e-09	-0.0221032	0.00261078	-8.46612	2.54e-17	0.338891	-0.0221032	0.00261078	1.07e-14	37	2	74612144	2	74465652	R			NA	NA	LOC100189589	NR_024463	TSS1500					NA				NA
cg06872770	-0.0171006	0.0022797	-7.50124	6.32e-14	-0.0105971	0.00241602	-4.38617	1.15e-05	-0.0140375	0.00165809	-8.46605	2.54e-17	0.147107	-0.0140375	0.00165809	1.07e-14	37	1	3688128	1	3677988	F			NA	NA	LOC388588;CCDC27	NM_001163724;NM_152492	TSS1500;3'UTR	chr1:3688553-3689684	N_Shore			NA				NA
cg04910662	-0.0121449	0.0022583	-5.37787	7.54e-08	-0.0139511	0.00212554	-6.56354	5.25e-11	-0.0131026	0.00154779	-8.46536	2.55e-17	0.844002	-0.0131026	0.00154779	1.08e-14	37	16	73083014	16	71640515	R			NA	NA	ZFHX3;ZFHX3	NM_001164766;NM_006885	5'UTR;TSS1500	chr16:73081590-73082565	S_Shore		RDMR	NA		16:73082591-73083140	Unclassified	NA
cg24718722	-0.0661256	0.00998799	-6.62051	3.58e-11	-0.0545617	0.0102226	-5.33735	9.43e-08	-0.0604779	0.00714408	-8.46545	2.55e-17	0.720844	-0.0604779	0.00714408	1.08e-14	37	10	129536818	10	129426808	R			NA	NA	FOXI2	NM_207426	Body	chr10:129534410-129537366	Island			NA	10:129424272-129427380			NA
cg24848615	-0.0215135	0.00406178	-5.29656	1.18e-07	-0.0309701	0.00456598	-6.7828	1.18e-11	-0.025691	0.00303478	-8.46554	2.55e-17	0.302014	-0.025691	0.00303478	1.08e-14	37	19	3368396	19	3319396	R			NA	NA	NFIC;NFIC	NM_005597;NM_205843	Body;Body	chr19:3369477-3369913	N_Shore			TRUE				NA
cg01820374	-0.0158233	0.00324586	-4.87491	1.09e-06	-0.024009	0.00336321	-7.13873	9.42e-13	-0.0197709	0.00233556	-8.46517	2.56e-17	0.215767	-0.0197709	0.00233556	1.08e-14	37	12	6882083	12	6752344	R			NA	TRUE	LAG3	NM_002286	Body	chr12:6882855-6883184	N_Shore			TRUE		12:6881253-6882742	Unclassified	TRUE
cg13279476	-0.0169822	0.0031883	-5.32641	1e-07	-0.0287022	0.00413035	-6.9491	3.68e-12	-0.0213582	0.00252384	-8.46259	2.62e-17	0.080247	-0.0213582	0.00252384	1.1e-14	37	3	15372965	3	15347969	F	rs78984649		NA	NA	SH3BP5;SH3BP5	NM_004844;NM_001018009	Body;5'UTR	chr3:15373314-15374209	N_Shore			NA		3:15372866-15374668	Promoter_Associated_Cell_type_specific	NA
cg24431966	0.020243	0.00300362	6.73955	1.59e-11	0.0184626	0.00359759	5.13194	2.87e-07	0.0195117	0.00230567	8.4625	2.62e-17	0.93038	0.0195117	0.00230567	1.1e-14	37	17	79801787	17	77395076	R			NA	NA	P4HB	NM_000918	3'UTR	chr17:79804259-79804488	N_Shelf			NA	17:77394851-77395279			NA
cg06360527	-0.0216611	0.00324019	-6.68514	2.31e-11	-0.0150742	0.00278562	-5.41142	6.25e-08	-0.0178736	0.00211232	-8.46158	2.64e-17	0.304785	-0.0178736	0.00211232	1.11e-14	37	17	7491548	17	7432272	F			NA	NA	SOX15	NM_006942	3'UTR	chr17:7492314-7492945	N_Shore			NA		17:7491270-7493719	Unclassified	TRUE
cg13442709	-0.0122232	0.00203182	-6.01586	1.79e-09	-0.00948061	0.00156824	-6.04539	1.49e-09	-0.0105045	0.00124146	-8.46141	2.64e-17	0.565027	-0.0105045	0.00124146	1.11e-14	37	9	71334425	9	70524245	F	rs78850632		NA	NA	PIP5K1B	NM_003558	5'UTR					TRUE				NA
cg27598208	-0.0240885	0.00376659	-6.3953	1.6e-10	-0.0244516	0.00441547	-5.53771	3.06e-08	-0.0242414	0.00286561	-8.45944	2.69e-17	0.998045	-0.0242414	0.00286561	1.13e-14	37	20	62688272	20	62158716	F			NA	NA	TCEA2	NM_198723	TSS200	chr20:62688551-62688878	N_Shore			TRUE				NA
cg09849319	0.0311745	0.00392188	7.94887	1.88e-15	0.0182194	0.00518652	3.51283	0.000443353	0.0264617	0.00312822	8.45903	2.7e-17	0.137415	0.0264617	0.00312822	1.13e-14	37	5	1494983	5	1547983	F			NA	NA	LPCAT1	NM_024830	Body	chr5:1494853-1495287	Island	high-CpG:1547978-1548032		NA	5:1547887-1548318	5:1494867-1495821	Unclassified	NA
cg18468844	-0.0274585	0.00412096	-6.66312	2.68e-11	-0.0235529	0.00448659	-5.24963	1.52e-07	-0.0256713	0.003035	-8.45842	2.71e-17	0.814233	-0.0256713	0.003035	1.13e-14	37	1	28503720	1	28376307	R			NA	TRUE	PTAFR;PTAFR;PTAFR;PTAFR	NM_001164723;NM_000952;NM_001164721;NM_001164722	TSS1500;TSS1500;5'UTR;5'UTR					NA				NA
cg09174162	-0.0253681	0.00549431	-4.61715	3.89e-06	-0.0419745	0.00567901	-7.39117	1.46e-13	-0.0333969	0.00394875	-8.45759	2.73e-17	0.10988	-0.0333969	0.00394875	1.14e-14	37	7	2150845	7	2117371	F			NA	NA	MAD1L1;MAD1L1;MAD1L1	NM_003550;NM_001013837;NM_001013836	Body;Body;Body	chr7:2154677-2155252	N_Shelf			NA	7:2116939-2117617			NA
cg23930230	-0.0225208	0.00397219	-5.66961	1.43e-08	-0.0257563	0.00409335	-6.29223	3.13e-10	-0.0240899	0.00285063	-8.45074	2.89e-17	0.851388	-0.0240899	0.00285063	1.21e-14	37	19	51598009	19	56289821	F	rs2569501		NA	NA				chr19:51601822-51602260	N_Shelf			NA		19:51597549-51598556	Unclassified	TRUE
cg18568067	-0.0148741	0.0026967	-5.51568	3.47e-08	-0.0180398	0.00279646	-6.45095	1.11e-10	-0.0163995	0.00194116	-8.44828	2.96e-17	0.717477	-0.0163995	0.00194116	1.23e-14	37	11	46373641	11	46330217	F			NA	NA	DGKZ;DGKZ;DGKZ	NM_201533;NM_003646;NM_201532	Body;Body;Body	chr11:46368650-46369660	S_Shelf			NA		11:46373168-46374617	Promoter_Associated	TRUE
cg05346491	-0.0158666	0.00298316	-5.31872	1.04e-07	-0.0182585	0.00277087	-6.58943	4.42e-11	-0.0171507	0.00203021	-8.44773	2.97e-17	0.841512	-0.0171507	0.00203021	1.24e-14	37	19	48917104	19	53608916	F			NA	NA	GRIN2D	NM_000836	Body	chr19:48918115-48918340	N_Shore			NA				NA
cg22861286	-0.0284882	0.00398104	-7.15597	8.31e-13	-0.023149	0.00507499	-4.56139	5.08e-06	-0.0264543	0.0031323	-8.44565	3.02e-17	0.709931	-0.0264543	0.0031323	1.26e-14	37	1	54757003	1	54529591	F			NA	NA	SSBP3;SSBP3;SSBP3	NM_001009955;NM_018070;NM_145716	Body;Body;Body					NA		1:54756991-54757105	Promoter_Associated	NA
cg22515654	-0.0233952	0.00471746	-4.95928	7.08e-07	-0.0425955	0.00583608	-7.29865	2.91e-13	-0.0309828	0.00366877	-8.44503	3.04e-17	0.037886	-0.0309828	0.00366877	1.26e-14	37	1	10590672	1	10513259	R			NA	NA	PEX14	NM_004565	Body					NA	1:10513054-10513262			NA
cg20346503	-0.0163705	0.0029354	-5.57692	2.45e-08	-0.0215421	0.00334273	-6.44446	1.16e-10	-0.0186222	0.00220567	-8.44285	3.1e-17	0.508798	-0.0186222	0.00220567	1.29e-14	37	2	128994402	2	128710872	R			NA	NA				chr2:128990509-128991325	S_Shelf			TRUE				TRUE
cg15161667	-0.0171552	0.00307507	-5.57882	2.42e-08	-0.0228076	0.00353635	-6.44947	1.12e-10	-0.019589	0.00232047	-8.44181	3.12e-17	0.483175	-0.019589	0.00232047	1.3e-14	37	11	46940613	11	46897189	R			NA	NA	LRP4	NM_002334	TSS1500	chr11:46939358-46940118	S_Shore			NA				TRUE
cg09944659	-0.0200299	0.00322726	-6.20647	5.42e-10	-0.0189564	0.00331055	-5.72606	1.03e-08	-0.0195068	0.0023109	-8.44122	3.14e-17	0.973404	-0.0195068	0.0023109	1.3e-14	37	12	124779228	12	123345181	R			NA	NA	FAM101A	NM_181709	5'UTR	chr12:124780105-124780306	N_Shore			NA	12:123345091-123345182			NA
cg01040749	0.0264341	0.0039442	6.70203	2.06e-11	0.0260392	0.00508067	5.12515	2.97e-07	0.0262856	0.00311557	8.43685	3.26e-17	0.998117	0.0262856	0.00311557	1.35e-14	37	10	134400440	10	134250430	R			NA	NA	INPP5A	NM_005539	Body					NA	10:134250320-134250497			NA
cg13341668	-0.0186326	0.00353673	-5.26831	1.38e-07	-0.0257132	0.00382279	-6.72628	1.74e-11	-0.0218981	0.00259609	-8.43501	3.31e-17	0.396833	-0.0218981	0.00259609	1.37e-14	37	3	50359909	3	50334913	F			NA	NA	HYAL2;HYAL2	NM_003773;NM_033158	5'UTR;TSS1500	chr3:50359839-50360042	Island			NA	3:50333411-50335105	3:50358176-50360136	Promoter_Associated	NA
cg07243202	0.0233239	0.00377899	6.172	6.74e-10	0.0243928	0.00424065	5.75215	8.81e-09	0.0237971	0.0028213	8.43477	3.32e-17	0.98245	0.0237971	0.0028213	1.37e-14	37	8	134315520	8	134384702	R			NA	NA								TRUE		8:134315263-134315829	Unclassified_Cell_type_specific	NA
cg02185182	0.0243585	0.00319071	7.63418	2.27e-14	0.0165046	0.00425789	3.87625	0.000106078	0.0215342	0.00255335	8.4337	3.35e-17	0.336417	0.0215342	0.00255335	1.38e-14	37	7	2185550	7	2152076	F			NA	NA	MAD1L1;MAD1L1;MAD1L1	NM_003550;NM_001013837;NM_001013836	Body;Body;Body	chr7:2185771-2186205	N_Shore			NA	7:2152016-2152765			NA
cg19906284	0.0260363	0.00376214	6.9206	4.5e-12	0.0196035	0.00395099	4.96167	6.99e-07	0.0229773	0.00272455	8.43342	3.36e-17	0.499007	0.0229773	0.00272455	1.39e-14	37	2	179395912	2	179104158	R			NA	NA	TTN;TTN;TTN;MIR548N;TTN	NM_133378;NM_133432;NM_003319;NR_031666;NM_133437	Body;Body;Body;Body;Body					NA	2:179104131-179104182			NA
cg09890339	-0.0203942	0.00350453	-5.8194	5.91e-09	-0.0348648	0.00536473	-6.49889	8.09e-11	-0.0247224	0.00293398	-8.42624	3.57e-17	0.0781008	-0.0247224	0.00293398	1.47e-14	37	12	2734150	12	2604411	F			NA	NA	CACNA1C;CACNA1C;CACNA1C;CACNA1C;CACNA1C;CACNA1C;CACNA1C;CACNA1C;CACNA1C;CACNA1C;CACNA1C;CACNA1C;CACNA1C;CACNA1C;CACNA1C;CACNA1C;CACNA1C;CACNA1C;CACNA1C;CACNA1C;CACNA1C;CACNA1C;CACNA1C	NM_001129844;NM_001129827;NM_001129839;NM_001129834;NM_001129841;NM_000719;NM_001129830;NM_001167625;NM_001129843;NM_001167624;NM_001129835;NM_001129837;NM_001167623;NM_001129840;NM_199460;NM_001129833;NM_001129832;NM_001129829;NM_001129846;NM_001129836;NM_001129838;NM_001129831;NM_001129842	Body;Body;Body;Body;Body;Body;Body;Body;Body;Body;Body;Body;Body;Body;Body;Body;Body;Body;Body;Body;Body;Body;Body					NA	12:2604363-2604528	12:2733498-2734447	Unclassified_Cell_type_specific	NA
cg18133072	-0.0129267	0.0025476	-5.07405	3.89e-07	-0.0163643	0.0024073	-6.79777	1.06e-11	-0.0147427	0.00174972	-8.42578	3.58e-17	0.6182	-0.0147427	0.00174972	1.48e-14	37	1	28287782	1	28160369	F			NA	NA	XKR8	NM_018053	Body	chr1:28286019-28286838	S_Shore			NA		1:28287754-28288358	Promoter_Associated	TRUE
cg15514896	-0.0176834	0.00340017	-5.20075	1.98e-07	-0.0295602	0.00423546	-6.97921	2.97e-12	-0.0223379	0.00265147	-8.4247	3.62e-17	0.0915573	-0.0223379	0.00265147	1.49e-14	37	1	229074115	1	227140738	F			NA	NA								TRUE		1:229074017-229074646	Unclassified_Cell_type_specific	NA
cg05609445	-0.014857	0.00312769	-4.75016	2.03e-06	-0.0150597	0.00216442	-6.95785	3.46e-12	-0.0149941	0.00177981	-8.42454	3.62e-17	0.998581	-0.0149941	0.00177981	1.49e-14	37	11	19203825	11	19160401	R			NA	NA	CSRP3;CSRP3	NM_001127656;NM_003476	3'UTR;3'UTR					NA				NA
cg07082267	-0.0137726	0.00251918	-5.4671	4.57e-08	-0.0181919	0.0027929	-6.51362	7.34e-11	-0.0157551	0.00187063	-8.42235	3.69e-17	0.501436	-0.0157551	0.00187063	1.51e-14	37	16	85429035	16	83986536	R			NA	NA								TRUE				NA
cg10913050	-0.0343555	0.00516378	-6.65317	2.87e-11	-0.0246058	0.00459616	-5.35355	8.62e-08	-0.0289155	0.00343319	-8.42236	3.69e-17	0.36989	-0.0289155	0.00343319	1.51e-14	37	6	91007625	6	91064346	R			NA	NA	BACH2;BACH2	NM_021813;NM_001170794	TSS1500;TSS1500	chr6:91004795-91006944	S_Shore		RDMR	TRUE				NA
cg11405200	-0.0180552	0.00392614	-4.59872	4.25e-06	-0.0339962	0.00450687	-7.54319	4.59e-14	-0.0249331	0.00296037	-8.4223	3.69e-17	0.028541	-0.0249331	0.00296037	1.51e-14	37	6	14212128	6	14320107	R			NA	NA				chr6:14211081-14211744	S_Shore			TRUE	6:14319834-14320108	6:14210614-14212383	Promoter_Associated	NA
cg27473871	-0.020179	0.00371692	-5.42897	5.67e-08	-0.0270969	0.00413312	-6.55605	5.53e-11	-0.0232722	0.00276372	-8.42061	3.75e-17	0.460963	-0.0232722	0.00276372	1.53e-14	37	12	123636279	12	122202232	F		rs11057169	NA	NA				chr12:123634826-123636176	S_Shore		CDMR	NA	12:122202002-122202233			NA
cg08313406	-0.0305484	0.00523911	-5.83084	5.52e-09	-0.0391418	0.00635148	-6.16262	7.16e-10	-0.0340279	0.00404158	-8.41946	3.78e-17	0.580034	-0.0340279	0.00404158	1.55e-14	37	19	42415303	19	47107143	F			NA	NA				chr19:42416992-42417513	N_Shore		RDMR	NA				NA
cg20976787	-0.0299269	0.00539813	-5.54395	2.96e-08	-0.0418737	0.0064525	-6.48953	8.61e-11	-0.0348457	0.00414031	-8.41622	3.89e-17	0.364838	-0.0348457	0.00414031	1.59e-14	37	6	43064460	6	43172438	R			NA	NA	PTK7;PTK7;PTK7;PTK7	NM_002821;NM_152881;NM_152882;NM_152880	Body;Body;Body;Body					TRUE		6:43064384-43064488	Unclassified_Cell_type_specific	TRUE
cg19816290	-0.0187035	0.00326707	-5.72485	1.04e-08	-0.0207644	0.003358	-6.18356	6.27e-10	-0.0197057	0.00234165	-8.41527	3.92e-17	0.907786	-0.0197057	0.00234165	1.6e-14	37	22	19701515	22	18081515	R			NA	NA	2024-09-05	NM_002688	TSS1500	chr22:19701514-19701891	Island			NA		22:19701471-19702622	Unclassified_Cell_type_specific	TRUE
cg21116457	-0.0289903	0.00453812	-6.38817	1.68e-10	-0.0257784	0.0046868	-5.50021	3.79e-08	-0.0274361	0.00326023	-8.41538	3.92e-17	0.88586	-0.0274361	0.00326023	1.6e-14	37	18	43304007	18	41558005	F			NA	NA	SLC14A1;SLC14A1;SLC14A1	NM_015865;NM_001146036;NM_001128588	TSS200;TSS200;TSS200					NA				NA
cg26250129	0.0223072	0.00311644	7.15789	8.19e-13	0.0179501	0.00398132	4.50857	6.53e-06	0.0206518	0.00245402	8.41546	3.91e-17	0.689824	0.0206518	0.00245402	1.6e-14	37	17	79239903	17	76854498	R			NA	NA	SLC38A10;SLC38A10	NM_001037984;NM_138570	Body;Body					NA	17:76854113-76854573			NA
cg13929323	-0.040166	0.00586426	-6.84928	7.42e-12	-0.029052	0.00572841	-5.07157	3.95e-07	-0.0344788	0.00409778	-8.414	3.96e-17	0.398922	-0.0344788	0.00409778	1.61e-14	37	9	114364066	9	113403887	R			NA	NA				chr9:114361410-114361760	S_Shelf			NA				NA
cg21927426	-0.0165664	0.00337229	-4.91251	8.99e-07	-0.0243436	0.00346959	-7.01626	2.28e-12	-0.0203444	0.00241824	-8.41291	4e-17	0.274771	-0.0203444	0.00241824	1.63e-14	37	11	74854138	11	74531786	F			NA	NA								TRUE		11:74853923-74854624	Unclassified_Cell_type_specific	TRUE
cg04389164	-0.0119767	0.00252879	-4.73611	2.18e-06	-0.02115	0.00287608	-7.35375	1.93e-13	-0.0159763	0.00189911	-8.41254	4.01e-17	0.0567706	-0.0159763	0.00189911	1.63e-14	37	16	4377470	16	4317471	R			NA	NA				chr16:4377508-4378162	N_Shore			NA		16:4377260-4379032	Unclassified	TRUE
cg18384588	-0.0222229	0.00315001	-7.05485	1.73e-12	-0.0097356	0.00168958	-5.76213	8.31e-09	-0.0125255	0.00148893	-8.41245	4.02e-17	0.00223857	-0.0125255	0.00148893	1.63e-14	37	22	46463747	22	44842411	F			NA	NA				chr22:46465976-46468528	N_Shelf		RDMR	NA				NA
cg09263904	-0.0136954	0.00249016	-5.4998	3.8e-08	-0.0167665	0.00261135	-6.42062	1.36e-10	-0.015158	0.00180213	-8.41117	4.06e-17	0.69614	-0.015158	0.00180213	1.65e-14	37	12	58219817	12	56506084	F			NA	NA	CTDSP2;MIR26A2	NM_005730;NR_029847	Body;TSS1500					NA				NA
cg05949660	-0.0213622	0.00326417	-6.54445	5.97e-11	-0.0260495	0.00487726	-5.34101	9.24e-08	-0.0228122	0.0027127	-8.40942	4.12e-17	0.72691	-0.0228122	0.0027127	1.67e-14	37	6	109777642	6	109884335	F			NA	TRUE	MICAL1;MICAL1	NM_022765;NM_001159291	TSS1500;TSS1500	chr6:109776194-109777645	Island			NA	6:109882764-109884556			NA
cg15467577	-0.023257	0.00443656	-5.24211	1.59e-07	-0.0291742	0.00439348	-6.64035	3.13e-11	-0.0262444	0.00312178	-8.40689	4.21e-17	0.638228	-0.0262444	0.00312178	1.71e-14	37	19	35547085	19	40238925	R			NA	NA	HPN;HPN	NM_182983;NM_002151	Body;Body	chr19:35550550-35550832	N_Shelf			TRUE				NA
cg24427724	-0.013841	0.00346151	-3.99855	6.37e-05	-0.0279623	0.00352934	-7.9228	2.32e-15	-0.0207647	0.00247129	-8.40235	4.38e-17	0.0169101	-0.0207647	0.00247129	1.77e-14	37	12	6234257	12	6104518	F		rs61750447	NA	NA	VWF	NM_000552	TSS1500					NA				NA
cg25450819	-0.0402552	0.00615514	-6.5401	6.15e-11	-0.0265729	0.00477998	-5.55921	2.71e-08	-0.0317202	0.00377527	-8.4021	4.39e-17	0.214124	-0.0317202	0.00377527	1.77e-14	37	5	37717768	5	37753525	R			NA	NA	WDR70	NM_018034	Body					TRUE				TRUE
cg00003345	-0.0215638	0.00367838	-5.86232	4.56e-09	-0.0273175	0.00448213	-6.09476	1.1e-09	-0.0238794	0.00284343	-8.3981	4.54e-17	0.611197	-0.0238794	0.00284343	1.83e-14	37	1	10816499	1	10739086	R			NA	NA	CASZ1;CASZ1	NM_001079843;NM_017766	5'UTR;5'UTR					TRUE		1:10815770-10816608	Unclassified	TRUE
cg13617561	-0.0109279	0.0026452	-4.1312	3.61e-05	-0.027343	0.0033041	-8.27547	1.28e-16	-0.0173394	0.00206497	-8.39695	4.58e-17	0.000541704	-0.0173394	0.00206497	1.85e-14	37	11	67222073	11	66978649	F			NA	NA	CABP4	NM_145200	TSS1500					NA		11:67222032-67222214	Unclassified_Cell_type_specific	NA
cg18252102	-0.0206709	0.00321455	-6.43042	1.27e-10	-0.0230554	0.00425573	-5.4175	6.04e-08	-0.0215371	0.00256504	-8.39641	4.6e-17	0.904883	-0.0215371	0.00256504	1.86e-14	37	13	98796790	13	97594791	R			NA	NA	FARP1;FARP1	NM_001001715;NM_005766	5'UTR;5'UTR	chr13:98794398-98796241	S_Shore		RDMR	NA		13:98796780-98797836	Unclassified_Cell_type_specific	NA
cg25414605	-0.0126669	0.00277438	-4.56566	4.98e-06	-0.0274097	0.0035254	-7.7749	7.55e-15	-0.0183053	0.00218022	-8.39611	4.62e-17	0.00451735	-0.0183053	0.00218022	1.86e-14	37	11	67182672	11	66939248	F			NA	NA	ATPGD1;ATPGD1	NM_001166222;NM_020811	TSS1500;TSS1500	chr11:67182965-67183393	N_Shore			NA		11:67182597-67182823	Unclassified_Cell_type_specific	NA
cg03031932	-0.0136198	0.00285676	-4.76756	1.86e-06	-0.0251417	0.00340642	-7.3807	1.57e-13	-0.0183773	0.0021889	-8.39569	4.63e-17	0.0347911	-0.0183773	0.0021889	1.86e-14	37	16	81547138	16	80104639	R			NA	NA	CMIP;CMIP	NM_030629;NM_198390	Body;Body					TRUE				NA
cg21097733	-0.0085529	0.00323869	-2.64085	0.00826986	-0.0286649	0.00313883	-9.13237	6.7e-20	-0.0189238	0.00225397	-8.39577	4.63e-17	4.81e-05	-0.0189238	0.00225397	1.86e-14	37	17	46623729	17	43978728	F			NA	NA	HOXB2	NM_002145	TSS1500	chr17:46620367-46621373	S_Shelf			NA				NA
cg09770579	-0.0121589	0.0030988	-3.92373	8.72e-05	-0.0221145	0.0028384	-7.79118	6.64e-15	-0.0175725	0.00209306	-8.39557	4.64e-17	0.0604267	-0.0175725	0.00209306	1.86e-14	37	16	17407429	16	17314930	R			NA	NA	XYLT1	NM_022166	Body					TRUE				NA
cg11697038	-0.0293665	0.00514873	-5.70365	1.17e-08	-0.0336693	0.00544697	-6.18128	6.36e-10	-0.0313969	0.0037417	-8.39108	4.82e-17	0.848088	-0.0313969	0.0037417	1.93e-14	37	1	27931284	1	27803871	F			NA	NA	AHDC1	NM_001029882	TSS1500	chr1:27929705-27930866	S_Shore			NA	1:27803737-27803945			NA
cg10414946	-0.0133294	0.00251343	-5.30327	1.14e-07	-0.0218113	0.00319433	-6.82813	8.6e-12	-0.0165727	0.00197527	-8.39008	4.86e-17	0.113346	-0.0165727	0.00197527	1.95e-14	37	11	59856358	11	59612934	F			NA	TRUE	MS4A2;MS4A2	NM_000139;NM_001142303	Body;Body					NA				NA
cg13586457	-0.0202335	0.00325784	-6.21069	5.28e-10	-0.017633	0.0031098	-5.67014	1.43e-08	-0.0188728	0.00224948	-8.38986	4.87e-17	0.84646	-0.0188728	0.00224948	1.95e-14	37	15	42186830	15	39974122	R			NA	NA	SPTBN5	NM_016642	TSS1500					TRUE		15:42186577-42187759	Promoter_Associated	TRUE
cg08698943	0.0279234	0.00428881	6.51075	7.48e-11	0.0239786	0.0045	5.32857	9.9e-08	0.0260457	0.00310462	8.38932	4.89e-17	0.81763	0.0260457	0.00310462	1.96e-14	37	10	3509758	10	3499758	F			NA	NA							CDMR	NA				TRUE
cg02078558	-0.0376608	0.00535085	-7.03828	1.95e-12	-0.0262101	0.00545543	-4.8044	1.55e-06	-0.0320462	0.00382006	-8.38893	4.91e-17	0.325393	-0.0320462	0.00382006	1.96e-14	37	2	179058157	2	178766403	F			NA	NA	OSBPL6	NM_032523	TSS1500	chr2:179058611-179060144	N_Shore			NA		2:179057923-179058193	Unclassified_Cell_type_specific	NA
cg19758448	-0.0304973	0.00579198	-5.26543	1.4e-07	-0.0509733	0.00740452	-6.88407	5.82e-12	-0.03827	0.00456207	-8.38874	4.91e-17	0.0932829	-0.03827	0.00456207	1.96e-14	37	17	37828296	17	35081822	F			NA	NA	PGAP3	NM_033419	3'UTR	chr17:37823693-37824989	S_Shelf			NA		17:37828027-37829276	Unclassified	TRUE
cg05708512	-0.0142292	0.00410668	-3.46488	0.000530467	-0.0384729	0.00446215	-8.62205	6.58e-18	-0.025347	0.00302173	-8.38826	4.93e-17	0.000338445	-0.025347	0.00302173	1.97e-14	37	5	31731391	5	31767148	R			NA	NA								TRUE				NA
cg23351289	-0.0180255	0.00383446	-4.70094	2.59e-06	-0.02908	0.00402551	-7.22392	5.05e-13	-0.0232842	0.00277646	-8.3863	5.02e-17	0.138505	-0.0232842	0.00277646	2e-14	37	19	34849945	19	39541785	F			NA	NA				chr19:34850071-34850587	N_Shore			TRUE		19:34849595-34850872	Promoter_Associated	NA
cg17230002	-0.0179663	0.00304192	-5.90625	3.5e-09	-0.0215681	0.00359347	-6.00203	1.95e-09	-0.0194699	0.00232175	-8.38587	5.04e-17	0.746303	-0.0194699	0.00232175	2.01e-14	37	12	54689504	12	52975771	R		rs79991164	NA	NA	NFE2;NFE2;NFE2	NM_006163;NM_006163;NM_001136023	1stExon;5'UTR;5'UTR					NA				NA
cg27044649	-0.0173872	0.00315398	-5.51278	3.53e-08	-0.022501	0.00351127	-6.40823	1.47e-10	-0.0196708	0.00234638	-8.38345	5.14e-17	0.556014	-0.0196708	0.00234638	2.05e-14	37	12	124986310	12	123552263	F		rs78900181	NA	NA	NCOR2;NCOR2	NM_006312;NM_001077261	5'UTR;5'UTR					NA	12:123552041-123552270			NA
cg21680729	-0.0131356	0.00355281	-3.69724	0.000217956	-0.0285061	0.00350748	-8.12723	4.39e-16	-0.0209195	0.00249603	-8.3811	5.24e-17	0.00874467	-0.0209195	0.00249603	2.09e-14	37	17	17426422	17	17367147	R			NA	NA	PEMT;PEMT;PEMT	NM_148172;NM_148173;NM_007169	Body;Body;Body					TRUE				NA
cg19359550	-0.0140075	0.00234833	-5.96488	2.45e-09	-0.0138633	0.00235471	-5.88747	3.92e-09	-0.0139356	0.00166277	-8.38095	5.25e-17	0.99906	-0.0139356	0.00166277	2.09e-14	37	12	5137028	12	5007289	F			NA	NA								TRUE				NA
cg25035376	-0.0158151	0.00291647	-5.42271	5.87e-08	-0.0140732	0.00219704	-6.40552	1.5e-10	-0.0147038	0.00175483	-8.37907	5.33e-17	0.892438	-0.0147038	0.00175483	2.12e-14	37	12	57943261	12	56229528	R			NA	NA	KIF5A	NM_004984	TSS1500	chr12:57943662-57943926	N_Shore			NA		12:57943078-57944368	Unclassified_Cell_type_specific	NA
cg02061553	-0.0158302	0.00283961	-5.57477	2.48e-08	-0.0186502	0.00296414	-6.29196	3.13e-10	-0.0171797	0.00205052	-8.37824	5.37e-17	0.789787	-0.0171797	0.00205052	2.13e-14	37	1	3370110	1	3359970	R			NA	NA	ARHGEF16	NM_014448	TSS1500	chr1:3370905-3371683	N_Shore			NA		1:3368958-3371807	Unclassified	NA
cg13136220	-0.0273356	0.00440156	-6.21043	5.28e-10	-0.0260895	0.00463624	-5.62729	1.83e-08	-0.0267449	0.00319212	-8.37841	5.36e-17	0.981182	-0.0267449	0.00319212	2.13e-14	37	8	48100957	8	48220122	F			NA	NA				chr8:48100163-48100914	S_Shore			NA				TRUE
cg24146125	-0.0262466	0.00468833	-5.59829	2.16e-08	-0.0272699	0.0043734	-6.23541	4.51e-10	-0.0267938	0.003198	-8.37829	5.37e-17	0.987344	-0.0267938	0.003198	2.13e-14	37	6	30690376	6	30798355	F			NA	NA	TUBB	NM_178014	Body	chr6:30688624-30689530	S_Shore		RDMR	NA		6:30690235-30690738	Promoter_Associated	NA
cg24956391	-0.0146492	0.00325385	-4.50212	6.73e-06	-0.0242028	0.00328888	-7.359	1.85e-13	-0.0193749	0.00231311	-8.37614	5.47e-17	0.118589	-0.0193749	0.00231311	2.17e-14	37	20	36011999	20	35445413	F			NA	NA	SRC;SRC	NM_198291;NM_005417	5'UTR;5'UTR	chr20:36012595-36013439	N_Shore	low-CpG:35445350-35445433		NA		20:36011903-36012034	Unclassified_Cell_type_specific	NA
cg25736663	-0.020856	0.00337119	-6.18653	6.15e-10	-0.0198654	0.00351594	-5.65009	1.6e-08	-0.0203815	0.00243335	-8.37588	5.48e-17	0.979534	-0.0203815	0.00243335	2.17e-14	37	1	234350875	1	232417498	F			NA	NA	SLC35F3	NM_173508	Body	chr1:234349884-234350471	S_Shore			NA				NA
cg10777461	-0.0265861	0.00540501	-4.91878	8.71e-07	-0.0579305	0.00766739	-7.55543	4.17e-14	-0.0369914	0.00441769	-8.37346	5.59e-17	0.0037649	-0.0369914	0.00441769	2.21e-14	37	1	10590481	1	10513068	R			NA	NA	PEX14	NM_004565	Body					NA	1:10513054-10513262			NA
cg21606956	-0.00827824	0.00204366	-4.0507	5.11e-05	-0.0185657	0.00230632	-8.04992	8.28e-16	-0.012803	0.00152956	-8.37043	5.74e-17	0.00380041	-0.012803	0.00152956	2.27e-14	37	1	184211934	1	182478557	R			NA	NA								TRUE				NA
cg26403608	-0.0222432	0.00475892	-4.674	2.95e-06	-0.0344323	0.00480324	-7.16857	7.58e-13	-0.0282813	0.00338062	-8.3657	5.98e-17	0.196932	-0.0282813	0.00338062	2.36e-14	37	17	2319719	17	2266469	R			NA	NA	LOC284009;METT10D	NR_028335;NM_024086	TSS1500;3'UTR					NA		17:2319074-2320255	Unclassified	NA
cg17221941	-0.0158552	0.00312288	-5.07709	3.83e-07	-0.0177266	0.00266052	-6.66284	2.69e-11	-0.0169396	0.00202521	-8.36434	6.05e-17	0.901182	-0.0169396	0.00202521	2.38e-14	37	1	10730684	1	10653271	F			NA	NA	CASZ1;CASZ1	NM_017766;NM_001079843	Body;Body					NA		1:10730443-10730832	Unclassified_Cell_type_specific	NA
cg13691108	-0.00826306	0.00366958	-2.25177	0.0243367	-0.0411832	0.0041054	-10.0315	1.11e-23	-0.0228836	0.00273594	-8.36408	6.06e-17	1.73e-08	-0.0228836	0.00273594	2.39e-14	37	20	37433247	20	36866661	F	rs77499484	rs59090641	NA	NA	PPP1R16B	NM_015568	TSS1500	chr20:37434206-37435592	N_Shore		RDMR	NA				NA
cg26922780	-0.0274245	0.00409098	-6.70364	2.03e-11	-0.0229272	0.00453567	-5.05486	4.31e-07	-0.025407	0.00303785	-8.36351	6.09e-17	0.762573	-0.025407	0.00303785	2.4e-14	37	16	88769443	16	87296944	R			NA	NA	RNF166	NM_178841	Body	chr16:88772237-88773195	N_Shelf			NA	16:87296885-87297103			NA
cg06399164	-0.0207692	0.00311247	-6.6729	2.51e-11	-0.0230702	0.00456137	-5.05775	4.24e-07	-0.0215002	0.00257096	-8.3627	6.13e-17	0.916843	-0.0215002	0.00257096	2.41e-14	37	3	42695035	3	42670039	R			NA	NA	ZBTB47	NM_145166	TSS200	chr3:42695528-42696575	N_Shore			NA				NA
cg21715751	-0.0164787	0.00388772	-4.23865	2.25e-05	-0.0413365	0.00504205	-8.19836	2.44e-16	-0.0257471	0.00307878	-8.36276	6.13e-17	0.000489721	-0.0257471	0.00307878	2.41e-14	37	19	33795390	19	38487230	R			NA	NA	LOC80054	NR_026887	Body	chr19:33792061-33794944	S_Shore			NA		19:33795345-33795497	Unclassified_Cell_type_specific	NA
cg26624914	-0.01455	0.00308673	-4.7137	2.43e-06	-0.0229195	0.00320324	-7.15511	8.36e-13	-0.0185798	0.0022227	-8.35911	6.32e-17	0.170342	-0.0185798	0.0022227	2.48e-14	37	9	33448382	9	33438382	R			NA	TRUE	SUGT1P1;AQP3	NR_003667;NM_004925	Body;TSS1500	chr9:33447446-33447824	S_Shore			NA				NA
cg25400422	-0.0196606	0.00304751	-6.45139	1.11e-10	-0.0187759	0.00353018	-5.31868	1.05e-07	-0.0192828	0.00230684	-8.35899	6.33e-17	0.982166	-0.0192828	0.00230684	2.48e-14	37	17	80008917	17	77602206	R			NA	NA	GPS1;RFNG;GPS1	NM_004127;NM_002917;NM_212492	TSS1500;Body;TSS1500	chr17:80008514-80010567	Island			NA	17:77601804-77604069	17:80008836-80010379	Promoter_Associated	NA
cg19773045	-0.0190628	0.00321413	-5.93093	3.01e-09	-0.021585	0.00365146	-5.91133	3.39e-09	-0.0201639	0.00241261	-8.35769	6.4e-17	0.874232	-0.0201639	0.00241261	2.51e-14	37	1	153747600	1	152014224	F	rs6682411		NA	NA	SLC27A3	NM_024330	TSS200	chr1:153747655-153748698	N_Shore			NA				NA
cg11466832	-0.0152433	0.00331295	-4.60114	4.2e-06	-0.0305963	0.00404166	-7.57023	3.73e-14	-0.0214134	0.00256217	-8.35751	6.41e-17	0.013361	-0.0214134	0.00256217	2.51e-14	37	2	11885560	2	11803011	R			NA	NA	LPIN1	NM_145693	TSS1500	chr2:11886249-11887207	N_Shore			TRUE		2:11884075-11886107	Unclassified	NA
cg17436656	-0.0255991	0.00419435	-6.10322	1.04e-09	-0.0327681	0.00565243	-5.79717	6.74e-09	-0.0281448	0.0033683	-8.35578	6.5e-17	0.595294	-0.0281448	0.0033683	2.54e-14	37	12	53627106	12	51913373	F			NA	NA	RARG	NM_000966	TSS1500	chr12:53625629-53625993	S_Shore			TRUE		12:53625473-53627125	Promoter_Associated	TRUE
cg14095048	-0.0191227	0.0034022	-5.62069	1.9e-08	-0.0195402	0.00316028	-6.18306	6.29e-10	-0.0193468	0.00231546	-8.3555	6.52e-17	0.995966	-0.0193468	0.00231546	2.55e-14	37	22	25342876	22	23672876	F	rs12172348		NA	NA							RDMR	NA				NA
cg06635946	-0.0272136	0.00424899	-6.40472	1.51e-10	-0.0237914	0.00441137	-5.39321	6.92e-08	-0.0255667	0.00306029	-8.35434	6.58e-17	0.855482	-0.0255667	0.00306029	2.57e-14	37	22	46470016	22	44848680	R			NA	NA				chr22:46465976-46468528	S_Shore		RDMR	NA				NA
cg16736964	-0.0198554	0.00315526	-6.2928	3.12e-10	-0.0225888	0.00409259	-5.51944	3.4e-08	-0.0208745	0.00249884	-8.35367	6.62e-17	0.869455	-0.0208745	0.00249884	2.58e-14	37	6	131690266	6	131731959	F			NA	NA								TRUE				NA
cg01141413	-0.0255952	0.00310938	-8.23159	1.85e-16	-0.0113603	0.00329422	-3.44856	0.000563583	-0.0188883	0.00226119	-8.35325	6.64e-17	0.00717337	-0.0188883	0.00226119	2.59e-14	37	4	1764152	4	1733950	F			NA	NA				chr4:1765009-1765508	N_Shore			NA				NA
cg21279603	-0.0247065	0.00364863	-6.77144	1.28e-11	-0.0221058	0.00450622	-4.90563	9.31e-07	-0.0236767	0.00283565	-8.34963	6.85e-17	0.904303	-0.0236767	0.00283565	2.67e-14	37	21	46963527	21	45787955	R			NA	NA	SLC19A1	NM_194255	TSS1500	chr21:46961668-46963078	S_Shore			NA				NA
cg02923831	-0.0193059	0.0038735	-4.9841	6.23e-07	-0.0275462	0.00401585	-6.85936	6.92e-12	-0.0232774	0.00278795	-8.34931	6.87e-17	0.336018	-0.0232774	0.00278795	2.67e-14	37	8	38386436	8	38505593	F			NA	NA	C8orf86	NM_207412	TSS1500					TRUE				NA
cg10784813	-0.0237565	0.00455154	-5.21944	1.79e-07	-0.0291099	0.00443195	-6.5682	5.09e-11	-0.0265045	0.0031753	-8.34708	7e-17	0.701131	-0.0265045	0.0031753	2.72e-14	37	16	11348678	16	11256179	R			NA	TRUE	SOCS1	NM_003745	3'UTR	chr16:11348541-11350803	Island			NA	16:11256065-11258638	16:11348678-11348974	Promoter_Associated	NA
cg09639964	-0.0264627	0.0040302	-6.5661	5.16e-11	-0.0219498	0.00421416	-5.20859	1.9e-07	-0.0243069	0.00291264	-8.34531	7.1e-17	0.741197	-0.0243069	0.00291264	2.76e-14	37	17	909300	17	856050	R			NA	NA	ABR;ABR;ABR	NM_021962;NM_001092;NM_001159746	3'UTR;3'UTR;3'UTR	chr17:909981-910442	N_Shore			NA		17:909214-909496	Unclassified_Cell_type_specific	TRUE
cg05823563	-0.024636	0.00499688	-4.93027	8.21e-07	-0.0324529	0.00475345	-6.82723	8.66e-12	-0.0287395	0.00344404	-8.3447	7.14e-17	0.526061	-0.0287395	0.00344404	2.77e-14	37	9	104249936	9	103289757	F			NA	NA	C9orf125	NM_032342	TSS1500	chr9:104248247-104249501	S_Shore			NA				NA
cg13549638	0.0306637	0.00405533	7.56134	3.99e-14	0.0192337	0.00485257	3.96362	7.38e-05	0.0259636	0.00311175	8.34371	7.2e-17	0.195277	0.0259636	0.00311175	2.79e-14	37	17	78860076	17	76474671	F			NA	NA	RPTOR;RPTOR	NM_001163034;NM_020761	Body;Body	chr17:78863569-78863813	N_Shelf			NA	17:76474554-76474672			NA
cg12570716	0.0199359	0.00327597	6.0855	1.16e-09	0.0186827	0.00327082	5.71195	1.12e-08	0.0193083	0.00231464	8.34184	7.31e-17	0.964024	0.0193083	0.00231464	2.83e-14	37	10	3822379	10	3812379	R			NA	NA	KLF6;KLF6;KLF6;KLF6	NR_027653;NM_001160124;NM_001160125;NM_001300	Body;Body;Body;Body	chr10:3823789-3824017	N_Shore		RDMR	NA				NA
cg13657200	-0.013575	0.00295349	-4.59625	4.3e-06	-0.0215662	0.00298858	-7.21622	5.35e-13	-0.0175234	0.00210073	-8.34159	7.33e-17	0.163886	-0.0175234	0.00210073	2.84e-14	37	9	117266029	9	116305850	R			NA	NA	DFNB31;DFNB31	NM_015404;NM_001083885	Body;TSS1500	chr9:117266468-117268094	N_Shore			NA				NA
cg05339037	-0.0205908	0.00285571	-7.21041	5.58e-13	-0.0143721	0.00324141	-4.43391	9.25e-06	-0.0178733	0.00214275	-8.3413	7.35e-17	0.354824	-0.0178733	0.00214275	2.84e-14	37	19	13951168	19	13812168	R			NA	NA				chr19:13953222-13953554	N_Shelf		RDMR	NA		19:13949784-13951566	Promoter_Associated	NA
cg17880593	-0.0142001	0.00266023	-5.33793	9.4e-08	-0.0150315	0.00234612	-6.40697	1.48e-10	-0.0146678	0.00175958	-8.33593	7.69e-17	0.972903	-0.0146678	0.00175958	2.97e-14	37	15	40627828	15	38415120	R			NA	NA	C15orf52	NM_207380	Body					TRUE		15:40627826-40627958	Unclassified_Cell_type_specific	NA
cg10469774	-0.0275862	0.00463462	-5.9522	2.65e-09	-0.0305449	0.00522193	-5.84935	4.93e-09	-0.0288899	0.00346629	-8.33451	7.78e-17	0.914125	-0.0288899	0.00346629	3e-14	37	11	44642932	11	44599508	R			NA	NA								NA	11:44599444-44599517	11:44641938-44643745	Unclassified	NA
cg25808809	0.0259481	0.00351078	7.39097	1.46e-13	0.0174451	0.00420021	4.15339	3.28e-05	0.0224508	0.00269371	8.33453	7.78e-17	0.299292	0.0224508	0.00269371	3e-14	37	13	114917199	13	113935301	R			NA	NA				chr13:114912875-114913457	S_Shelf			NA	13:113935243-113935425	13:114917192-114917442	Unclassified_Cell_type_specific	TRUE
cg02348449	0.0168306	0.00262321	6.41603	1.4e-10	0.0134528	0.00249131	5.39989	6.67e-08	0.0150546	0.00180645	8.33382	7.83e-17	0.646701	0.0150546	0.00180645	3.02e-14	37	19	58630429	19	63322241	R			NA	NA	ZSCAN18;ZSCAN18	NR_027135;NM_001145542	TSS1500;TSS1500	chr19:58629309-58630241	S_Shore			NA				NA
cg02787737	0.0248159	0.0039715	6.2485	4.14e-10	0.0272855	0.00493882	5.5247	3.3e-08	0.0257857	0.00309496	8.33152	7.98e-17	0.926887	0.0257857	0.00309496	3.07e-14	37	11	133928346	11	133433556	F			NA	NA								NA	11:133433475-133433567	11:133928086-133928366	Unclassified_Cell_type_specific	NA
cg06440373	-0.0139202	0.00280837	-4.95668	7.17e-07	-0.0216484	0.00311746	-6.94424	3.81e-12	-0.0173823	0.00208656	-8.33059	8.04e-17	0.18338	-0.0173823	0.00208656	3.09e-14	37	5	176085644	5	176018250	F			NA	NA	TSPAN17;TSPAN17;TSPAN17	NM_001006616;NM_130465;NM_012171	3'UTR;3'UTR;3'UTR					TRUE		5:176084534-176085866	Unclassified	NA
cg07807219	-0.0165425	0.00302406	-5.47031	4.49e-08	-0.0211894	0.00332952	-6.36411	1.96e-10	-0.0186431	0.00223855	-8.3282	8.21e-17	0.58644	-0.0186431	0.00223855	3.15e-14	37	1	163289415	1	161556039	F	rs75669523		NA	NA				chr1:163291479-163292021	N_Shelf			NA				NA
cg04500896	-0.0215451	0.00360363	-5.97872	2.25e-09	-0.0267542	0.00456059	-5.86638	4.45e-09	-0.0235473	0.00282747	-8.32804	8.22e-17	0.669261	-0.0235473	0.00282747	3.16e-14	37	2	74775717	2	74629225	F			NA	NA	LOXL3	NM_032603	Body	chr2:74776016-74776897	N_Shore			NA				NA
cg04505252	-0.0157569	0.00303114	-5.19833	2.01e-07	-0.0224071	0.00335951	-6.66977	2.56e-11	-0.0187412	0.0022505	-8.32757	8.25e-17	0.339582	-0.0187412	0.0022505	3.17e-14	37	6	15244745	6	15352724	F			NA	NA				chr6:15244877-15246160	N_Shore		RDMR	NA	6:15352590-15352784			NA
cg06825512	-0.0303821	0.00521774	-5.82284	5.79e-09	-0.033842	0.00567548	-5.96285	2.48e-09	-0.0319669	0.00384114	-8.32224	8.63e-17	0.904198	-0.0319669	0.00384114	3.31e-14	37	18	10453969	18	10443969	F			NA	NA	APCDD1	NM_153000	TSS1500	chr18:10454082-10454296	N_Shore		RDMR	NA	18:10443763-10445606			TRUE
cg26361535	-0.0295716	0.00535	-5.5274	3.25e-08	-0.0377703	0.00599145	-6.30404	2.9e-10	-0.0332088	0.00399061	-8.32173	8.67e-17	0.593976	-0.0332088	0.00399061	3.32e-14	37	8	144576604	8	144647747	F			NA	NA	ZC3H3	NM_015117	Body					TRUE				TRUE
cg14066298	0.0190944	0.0029161	6.54791	5.83e-11	0.0147218	0.0028072	5.2443	1.57e-07	0.0168249	0.0020224	8.3193	8.85e-17	0.557954	0.0168249	0.0020224	3.39e-14	37	6	30297565	6	30405544	F	rs9500858		NA	NA	TRIM39;TRIM39	NM_172016;NM_021253	Body;Body	chr6:30294169-30295071	S_Shelf			NA				NA
cg03519967	-0.0266208	0.00382483	-6.96	3.4e-12	-0.0220773	0.00478283	-4.61595	3.91e-06	-0.0248485	0.00298713	-8.31855	8.9e-17	0.759411	-0.0248485	0.00298713	3.4e-14	37	1	26010346	1	25882933	F			NA	NA	MAN1C1	NM_020379	Body					TRUE				NA
cg06669752	-0.0231812	0.00473662	-4.89404	9.88e-07	-0.0466524	0.00634718	-7.35009	1.98e-13	-0.0315768	0.00379611	-8.3182	8.93e-17	0.0123817	-0.0315768	0.00379611	3.41e-14	37	5	138534431	5	138562330	R			NA	NA	SIL1;SIL1	NM_001037633;NM_022464	TSS1500;TSS1500	chr5:138533870-138534113	S_Shore			NA		5:138533001-138534582	Promoter_Associated	NA
cg10513302	-0.0132594	0.00291223	-4.55299	5.29e-06	-0.0192201	0.00269898	-7.12126	1.07e-12	-0.0164659	0.00197957	-8.31795	8.95e-17	0.324055	-0.0164659	0.00197957	3.42e-14	37	6	30698905	6	30806884	F		rs74956736	NA	NA	FLOT1	NM_005803	Body					NA		6:30698505-30699531	Promoter_Associated	TRUE
cg07262873	-0.0215323	0.00378703	-5.6858	1.3e-08	-0.0201966	0.00332428	-6.07548	1.24e-09	-0.0207779	0.0024983	-8.31682	9.04e-17	0.965478	-0.0207779	0.0024983	3.44e-14	37	5	54987767	5	55023524	R			NA	NA	SLC38A9	NM_173514	Body					TRUE		5:54987495-54988178	Unclassified	NA
cg27582013	-0.0287562	0.00441867	-6.50787	7.62e-11	-0.0249305	0.00478359	-5.21166	1.87e-07	-0.0269948	0.00324582	-8.31677	9.04e-17	0.841504	-0.0269948	0.00324582	3.44e-14	37	1	17290228	1	17162815	F			NA	NA	CROCC	NM_014675	Body	chr1:17292904-17293115	N_Shelf			NA		1:17289965-17290300	Unclassified_Cell_type_specific	NA
cg03561416	-0.00732623	0.00287252	-2.55045	0.0107584	-0.0234025	0.0026206	-8.93022	4.25e-19	-0.0161001	0.00193599	-8.31621	9.08e-17	0.000194097	-0.0161001	0.00193599	3.45e-14	37	6	157254584	6	157296276	F			NA	NA	ARID1B;ARID1B;ARID1B	NM_017519;NM_175863;NM_020732	Body;Body;Body					TRUE				NA
cg16290275	-0.014722	0.00306023	-4.81076	1.5e-06	-0.0220103	0.00315173	-6.98355	2.88e-12	-0.0182588	0.00219555	-8.31631	9.07e-17	0.252527	-0.0182588	0.00219555	3.45e-14	37	1	208042910	1	206109533	F			NA	NA				chr1:208041862-208042718	S_Shore			TRUE		1:208042363-208043146	Promoter_Associated	NA
cg17181255	-0.00878057	0.00186053	-4.7194	2.37e-06	-0.0103336	0.0015026	-6.87713	6.11e-12	-0.0097205	0.00116898	-8.3154	9.14e-17	0.809899	-0.0097205	0.00116898	3.47e-14	37	12	6419412	12	6289673	R			NA	NA	PLEKHG6;PLEKHG6	NM_001144856;NM_018173	TSS1500;TSS200	chr12:6419603-6420024	N_Shore			NA		12:6419335-6420291	Unclassified_Cell_type_specific	TRUE
cg18863922	-0.0226213	0.00315677	-7.16598	7.72e-13	-0.0146158	0.00319421	-4.5757	4.75e-06	-0.0186657	0.00224529	-8.31327	9.31e-17	0.204157	-0.0186657	0.00224529	3.53e-14	37	1	156889882	1	155156506	R			NA	NA	C1orf92	NM_144702	TSS1500	chr1:156890243-156890806	N_Shore			NA		1:156889817-156890575	Unclassified	NA
cg23635560	-0.0144939	0.00291245	-4.97654	6.47e-07	-0.0220897	0.00320787	-6.8861	5.73e-12	-0.017926	0.00215631	-8.31329	9.31e-17	0.215089	-0.017926	0.00215631	3.53e-14	37	2	27473369	2	27326873	F			NA	NA								TRUE		2:27472852-27473970	Unclassified	TRUE
cg02072975	-0.0173721	0.00304686	-5.70162	1.19e-08	-0.019752	0.00325293	-6.07207	1.26e-09	-0.0184843	0.00222374	-8.31225	9.39e-17	0.867129	-0.0184843	0.00222374	3.56e-14	37	1	45249541	1	45022128	R			NA	NA	BEST4	NM_153274	3'UTR	chr1:45249860-45250352	N_Shore			NA				NA
cg22091236	0.0285267	0.00345509	8.25643	1.5e-16	0.0135648	0.0053438	2.53842	0.0111353	0.0241159	0.00290145	8.31168	9.44e-17	0.0630335	0.0241159	0.00290145	3.57e-14	37	17	78853966	17	76468561	R			NA	NA	RPTOR;RPTOR	NM_001163034;NM_020761	Body;Body	chr17:78857630-78857866	N_Shelf			TRUE				NA
cg06819357	-0.0225855	0.00387782	-5.82427	5.74e-09	-0.0241817	0.0040735	-5.93634	2.91e-09	-0.0233443	0.00280867	-8.31154	9.45e-17	0.960527	-0.0233443	0.00280867	3.57e-14	37	14	102928437	14	101998190	F			NA	NA	TECPR2	NM_014844	Body					TRUE				NA
cg09581649	-0.0128268	0.00257462	-4.98201	6.29e-07	-0.0196729	0.00285701	-6.88584	5.74e-12	-0.0158949	0.0019126	-8.31063	9.52e-17	0.205074	-0.0158949	0.0019126	3.6e-14	37	16	4572735	16	4512736	F			NA	NA	C16orf5	NM_013399	5'UTR					TRUE				NA
cg00178928	-0.0163088	0.0027221	-5.99125	2.08e-09	-0.0166215	0.00288821	-5.75494	8.67e-09	-0.0164559	0.00198094	-8.30712	9.81e-17	0.996902	-0.0164559	0.00198094	3.7e-14	37	2	233366275	2	233074519	R			NA	NA				chr2:233367780-233368577	N_Shore			TRUE				NA
cg10090414	-0.0167562	0.0043969	-3.81091	0.000138457	-0.0246714	0.00328036	-7.52094	5.44e-14	-0.0218411	0.00262925	-8.30697	9.82e-17	0.353125	-0.0218411	0.00262925	3.71e-14	37	8	142309652	8	142378834	R			NA	NA								TRUE	8:142378672-142378870	8:142309178-142310227	Gene_Associated_Cell_type_specific	TRUE
cg17457912	-0.0113433	0.00262014	-4.32926	1.5e-05	-0.0232375	0.00302306	-7.68674	1.51e-14	-0.0164454	0.00197996	-8.30594	9.9e-17	0.0120355	-0.0164454	0.00197996	3.73e-14	37	17	1617102	17	1563852	R			NA	NA	C17orf91;C17orf91;C17orf91;C17orf91	NR_028505;NR_028503;NR_028504;NR_028502	Body;Body;Body;Body	chr17:1619204-1620062	N_Shelf			NA		17:1616470-1617872	Unclassified	NA
cg17478749	-0.0197569	0.00383569	-5.15082	2.59e-07	-0.0265958	0.00401097	-6.63076	3.34e-11	-0.0230237	0.00277214	-8.30538	9.95e-17	0.468024	-0.0230237	0.00277214	3.75e-14	37	6	31589365	6	31697344	R			NA	NA	SNORA38;BAT2	NR_002971;NM_080686	TSS1500;5'UTR	chr6:31587779-31589024	S_Shore			NA		6:31589303-31589651	Promoter_Associated_Cell_type_specific	NA
cg15440512	-0.016779	0.00312667	-5.3664	8.03e-08	-0.0240606	0.00369412	-6.51322	7.36e-11	-0.0198182	0.00238658	-8.304	1.01e-16	0.322431	-0.0198182	0.00238658	3.79e-14	37	17	4401718	17	4348467	R			NA	NA	SPNS2	NM_001124758	TSS1500	chr17:4401959-4403323	N_Shore			NA				NA
cg00451635	-0.0185723	0.00333573	-5.56768	2.58e-08	-0.0198961	0.00322754	-6.16447	7.07e-10	-0.019256	0.00231952	-8.30171	1.03e-16	0.960143	-0.019256	0.00231952	3.86e-14	37	16	10675030	16	10582531	R			NA	TRUE	EMP2	NM_001424	TSS1500	chr16:10673880-10674735	S_Shore			NA				NA
cg00291478	-0.0204409	0.00445024	-4.59322	4.36e-06	-0.0345215	0.00476553	-7.244	4.36e-13	-0.027	0.00325255	-8.3012	1.03e-16	0.0971307	-0.027	0.00325255	3.87e-14	37	10	121301041	10	121291031	F			NA	NA	RGS10	NM_001005339	Body	chr10:121301478-121303169	N_Shore		CDMR	NA				NA
cg15355713	0.0219292	0.0027183	8.06724	7.19e-16	0.0102984	0.00294089	3.50181	0.000462115	0.0165706	0.00199619	8.30111	1.03e-16	0.0147378	0.0165706	0.00199619	3.87e-14	37	12	125431744	12	123997697	F			NA	NA	DHX37	NM_032656	3'UTR					NA				NA
cg13930811	-0.0399314	0.00719224	-5.55201	2.82e-08	-0.0781657	0.0115254	-6.78201	1.19e-11	-0.0506474	0.00610166	-8.30059	1.04e-16	0.0190572	-0.0506474	0.00610166	3.89e-14	37	9	125874627	9	124914448	F		rs700089	NA	NA	MIR600;C9orf45	NR_030331;NR_026677	TSS1500;Body					TRUE	9:124914420-124914777			NA
cg03430597	-0.019961	0.00376163	-5.30648	1.12e-07	-0.0268463	0.00413021	-6.49998	8.03e-11	-0.0230828	0.00278107	-8.29997	1.04e-16	0.467895	-0.0230828	0.00278107	3.9e-14	37	9	137660514	9	136800335	R			NA	NA	COL5A1	NM_000093	Body	chr9:137660513-137660742	Island			TRUE				NA
cg02371935	0.0249495	0.00319334	7.81299	5.58e-15	0.014078	0.00402723	3.4957	0.000472813	0.0207528	0.00250218	8.29389	1.1e-16	0.106768	0.0207528	0.00250218	4.11e-14	37	16	87521363	16	86078864	R	rs11866207		NA	NA	ZCCHC14	NM_015144	Body					NA	16:86078852-86078950			TRUE
cg08729908	0.0206944	0.00289103	7.15814	8.18e-13	0.0134405	0.00296025	4.54031	5.62e-06	0.0171532	0.00206831	8.29337	1.1e-16	0.215093	0.0171532	0.00206831	4.12e-14	37	12	125359183	12	123925136	R		rs12810086	NA	NA								NA	12:123925136-123925265			NA
cg02647520	-0.0176963	0.002612	-6.77501	1.24e-11	-0.015855	0.00330227	-4.80124	1.58e-06	-0.0169877	0.00204862	-8.29225	1.11e-16	0.908805	-0.0169877	0.00204862	4.15e-14	37	6	33173218	6	33281196	R			NA	NA	HSD17B8	NM_014234	Body	chr6:33172289-33172823	S_Shore			NA		6:33171945-33173651	Promoter_Associated	TRUE
cg17105814	-0.0254467	0.00311516	-8.16866	3.12e-16	-0.0113745	0.00336302	-3.38222	0.000719026	-0.0189482	0.00228536	-8.29113	1.12e-16	0.00898898	-0.0189482	0.00228536	4.19e-14	37	4	55365203	4	55059960	R			NA	NA								TRUE				NA
cg26682407	0.0293003	0.00374527	7.82328	5.15e-15	0.0145988	0.00373928	3.90418	9.45e-05	0.0219378	0.00264618	8.29035	1.13e-16	0.0211049	0.0219378	0.00264618	4.21e-14	37	13	113660246	13	112708247	F			NA	NA	MCF2L;MCF2L	NM_001112732;NM_024979	Body;Body	chr13:113663201-113663539	N_Shelf			NA	13:112708247-112708397			NA
cg02133234	-0.0271425	0.00283567	-9.57181	1.05e-21	-0.00675865	0.00215324	-3.13883	0.00169623	-0.0142135	0.00171487	-8.28837	1.15e-16	7.64e-08	-0.0142135	0.00171487	4.28e-14	37	8	144922496	8	144994484	R			NA	NA	NRBP2	NM_178564	5'UTR	chr8:144922744-144923112	N_Shore			NA		8:144921908-144923840	Unclassified	NA
cg08248579	-0.037475	0.00629032	-5.95757	2.56e-09	-0.0656781	0.0105923	-6.20055	5.63e-10	-0.0448281	0.00540851	-8.28844	1.15e-16	0.0727634	-0.0448281	0.00540851	4.28e-14	37	6	17988937	6	18096916	F			NA	NA	KIF13A;KIF13A;KIF13A;KIF13A	NM_001105567;NM_001105566;NM_001105568;NM_022113	TSS1500;TSS1500;TSS1500;TSS1500	chr6:17987415-17988405	S_Shore			NA	6:18096840-18096960			NA
cg18450832	-0.00959585	0.00208437	-4.60372	4.15e-06	-0.0147912	0.00207973	-7.1121	1.14e-12	-0.0121993	0.00147223	-8.2863	1.17e-16	0.21084	-0.0121993	0.00147223	4.35e-14	37	5	37250092	5	37285849	R			NA	NA	C5orf42	NM_023073	TSS1500	chr5:37248983-37249783	S_Shore			NA		5:37248966-37250132	Promoter_Associated_Cell_type_specific	NA
cg01383911	0.0239005	0.00362875	6.58642	4.51e-11	0.0230247	0.0045805	5.02669	4.99e-07	0.0235628	0.00284434	8.28409	1.19e-16	0.988833	0.0235628	0.00284434	4.43e-14	37	6	30297627	6	30405606	F			NA	NA	TRIM39;TRIM39	NM_172016;NM_021253	Body;Body	chr6:30294169-30295071	S_Shelf			NA				NA
cg26134090	-0.0217513	0.0033483	-6.49621	8.24e-11	-0.0158588	0.00299035	-5.30332	1.14e-07	-0.0184733	0.00223035	-8.2827	1.2e-16	0.422556	-0.0184733	0.00223035	4.48e-14	37	4	48909057	4	48603814	R			NA	NA	OCIAD2;OCIAD2	NM_001014446;NM_152398	TSS1500;TSS1500	chr4:48908292-48908850	S_Shore			NA	4:48603058-48603821	4:48908248-48909217	Promoter_Associated	TRUE
cg25481160	-0.0181783	0.00459318	-3.95767	7.57e-05	-0.0380716	0.00484275	-7.86156	3.79e-15	-0.0275992	0.00333261	-8.28155	1.22e-16	0.0117771	-0.0275992	0.00333261	4.52e-14	37	3	71111489	3	71194179	R			NA	NA	FOXP1	NM_032682	Body	chr3:71113896-71114102	N_Shelf			NA				NA
cg15302379	-0.030776	0.00603616	-5.09862	3.42e-07	-0.0406604	0.00613641	-6.62608	3.45e-11	-0.0356368	0.00430321	-8.28144	1.22e-16	0.5172	-0.0356368	0.00430321	4.52e-14	37	10	102821848	10	102811838	F	rs71692174		NA	TRUE	KAZALD1;KAZALD1	NM_030929;NM_030929	1stExon;5'UTR	chr10:102820488-102822874	Island		CDMR	TRUE	10:102810162-102811897			NA
cg00387658	-0.0237734	0.00354854	-6.69949	2.09e-11	-0.0210582	0.00430503	-4.89153	1e-06	-0.0226749	0.00273822	-8.2809	1.22e-16	0.888312	-0.0226749	0.00273822	4.53e-14	37	20	54986793	20	54420200	F			NA	NA	CASS4;CASS4;CASS4;CASS4	NM_001164116;NM_001164114;NM_001164115;NM_020356	TSS1500;TSS1500;TSS1500;TSS1500					TRUE		20:54986738-54987675	Promoter_Associated_Cell_type_specific	NA
cg04164838	-0.0337419	0.00573996	-5.87842	4.14e-09	-0.0389623	0.00664621	-5.86233	4.56e-09	-0.0359722	0.00434412	-8.28066	1.22e-16	0.83804	-0.0359722	0.00434412	4.54e-14	37	19	14591148	19	14452148	R			NA	NA	GIPC1;GIPC1;GIPC1;GIPC1;GIPC1;GIPC1	NM_202470;NM_202468;NM_202494;NM_202467;NM_005716;NM_202469	Body;Body;Body;Body;Body;Body	chr19:14591032-14591308	Island			NA	19:14452047-14452463	19:14590683-14591386	Unclassified_Cell_type_specific	TRUE
cg19803952	-0.0206004	0.00391485	-5.26213	1.42e-07	-0.028643	0.00438201	-6.53649	6.3e-11	-0.0241703	0.00291946	-8.27904	1.24e-16	0.391933	-0.0241703	0.00291946	4.6e-14	37	20	44036136	20	43469550	R			NA	NA	DBNDD2;DBNDD2;DBNDD2;DBNDD2;SYS1-DBNDD2;DBNDD2;DBNDD2	NM_001048224;NM_001048222;NM_001048225;NM_001048226;NR_003189;NM_001048221;NM_001048223	5'UTR;5'UTR;TSS1500;TSS1500;Body;5'UTR;5'UTR	chr20:44034458-44035954	S_Shore		DMR	NA				TRUE
cg26705561	-0.020891	0.00488689	-4.27491	1.91e-05	-0.0395918	0.00524079	-7.55455	4.2e-14	-0.0295887	0.00357412	-8.2786	1.25e-16	0.0331932	-0.0295887	0.00357412	4.61e-14	37	10	102279791	10	102269781	F			NA	TRUE	SEC31B	NM_015490	TSS200	chr10:102279162-102279730	S_Shore			TRUE				NA
cg17980364	-0.0202429	0.0035686	-5.6725	1.41e-08	-0.0188018	0.00311451	-6.03684	1.57e-09	-0.0194249	0.00234652	-8.27817	1.25e-16	0.954771	-0.0194249	0.00234652	4.62e-14	37	11	86748241	11	86425889	R			NA	NA	TMEM135;TMEM135;TMEM135	NR_033149;NM_001168724;NM_022918	TSS1500;TSS1500;TSS1500	chr11:86748660-86749093	N_Shore			NA		11:86747915-86749525	Promoter_Associated	NA
cg00154846	-0.0217473	0.00303747	-7.15966	8.09e-13	-0.0153003	0.00349157	-4.38206	1.18e-05	-0.01897	0.00229166	-8.27784	1.25e-16	0.37896	-0.01897	0.00229166	4.63e-14	37	1	2130580	1	2120440	F			NA	NA	C1orf86	NM_001146310	Body	chr1:2126048-2126642	S_Shelf			NA		1:2130416-2132750	Unclassified	NA
cg00109344	-0.0120838	0.0028126	-4.29631	1.74e-05	-0.0214424	0.0028791	-7.44762	9.5e-14	-0.0166538	0.00201191	-8.27762	1.26e-16	0.0669892	-0.0166538	0.00201191	4.63e-14	37	9	116344532	9	115384353	R			NA	NA	RGS3;RGS3;RGS3;RGS3	NM_130795;NM_021106;NM_144488;NM_134427	Body;5'UTR;Body;5'UTR	chr9:116346400-116346603	N_Shore			NA		9:116343993-116345494	Promoter_Associated	NA
cg08268017	-0.0276182	0.00502153	-5.49995	3.8e-08	-0.0337796	0.00541142	-6.24227	4.31e-10	-0.0304689	0.00368088	-8.27762	1.26e-16	0.705896	-0.0304689	0.00368088	4.63e-14	37	8	94712118	8	94781294	R			NA	NA	FAM92A1	NM_145269	TSS1500	chr8:94712366-94713345	N_Shore			NA				NA
cg04157865	0.0257244	0.00349547	7.35935	1.85e-13	0.0148935	0.00339019	4.39312	1.12e-05	0.0201434	0.0024336	8.27722	1.26e-16	0.0842801	0.0201434	0.0024336	4.64e-14	37	17	77914162	17	75528757	R			NA	NA	TBC1D16	NM_019020	3'UTR	chr17:77914639-77914882	N_Shore			NA	17:75528366-75529029			NA
cg15476723	-0.0211921	0.00389789	-5.43681	5.42e-08	-0.0256191	0.00407269	-6.29047	3.17e-10	-0.0233086	0.00281599	-8.27721	1.26e-16	0.734662	-0.0233086	0.00281599	4.64e-14	37	19	48116808	19	52808620	F	rs73940900	rs73940899	NA	NA	GLTSCR1	NM_015711	5'UTR	chr19:48111351-48113685	S_Shelf			TRUE				TRUE
cg13697715	-0.0156726	0.00290398	-5.39694	6.78e-08	-0.0202741	0.00318908	-6.35734	2.05e-10	-0.0177585	0.00214716	-8.27071	1.33e-16	0.566046	-0.0177585	0.00214716	4.9e-14	37	5	177099644	5	177032250	R			NA	NA	LOC202181	NR_026921	TSS1500	chr5:177098634-177099525	S_Shore			NA				NA
cg05339633	-0.0268341	0.0045805	-5.85834	4.68e-09	-0.0295473	0.00505183	-5.84884	4.95e-09	-0.0280583	0.00339333	-8.26866	1.35e-16	0.923897	-0.0280583	0.00339333	4.97e-14	37	3	183542176	3	185024870	F			NA	NA	MAP6D1	NM_024871	Body	chr3:183542496-183543804	N_Shore			NA				NA
cg07621224	-0.0126248	0.00382007	-3.30486	0.000950241	-0.0262456	0.00326025	-8.05019	8.27e-16	-0.0205055	0.00247988	-8.26874	1.35e-16	0.0252772	-0.0205055	0.00247988	4.97e-14	37	7	50355506	7	50326052	F			NA	NA	IKZF1	NM_006060	5'UTR					TRUE		7:50355497-50355573	Unclassified_Cell_type_specific	NA
cg23664926	-0.0461158	0.00724849	-6.36213	1.99e-10	-0.0423112	0.00799327	-5.29335	1.2e-07	-0.044399	0.0053695	-8.26873	1.35e-16	0.939732	-0.044399	0.0053695	4.97e-14	37	11	44642868	11	44599444	R			NA	NA								NA	11:44599444-44599517	11:44641938-44643745	Unclassified	NA
cg03102824	-0.0280027	0.00466853	-5.99819	2e-09	-0.0310603	0.00544527	-5.70409	1.17e-08	-0.0292981	0.00354424	-8.26639	1.38e-16	0.913145	-0.0292981	0.00354424	5.06e-14	37	1	51703649	1	51476237	R		rs78334692	NA	NA	RNF11	NM_014372	Body	chr1:51701767-51702542	S_Shore			NA		1:51703398-51703695	Promoter_Associated	NA
cg12814335	-0.0283928	0.00405101	-7.00882	2.4e-12	-0.0194966	0.00420457	-4.63701	3.53e-06	-0.0241101	0.00291727	-8.26461	1.4e-16	0.313232	-0.0241101	0.00291727	5.13e-14	37	17	1466713	17	1413463	F			NA	NA	PITPNA	NM_006224	TSS1500	chr17:1465159-1466312	S_Shore			NA				NA
cg19211880	-0.0198603	0.00496543	-3.99971	6.34e-05	-0.0405627	0.00521162	-7.78313	7.08e-15	-0.029711	0.00359497	-8.26459	1.4e-16	0.0159923	-0.029711	0.00359497	5.13e-14	37	3	134088357	3	135571047	F	rs74725592		NA	NA	AMOTL2	NM_016201	Body	chr3:134092257-134093741	N_Shelf			NA				TRUE
cg20505728	-0.0138808	0.00299529	-4.63422	3.58e-06	-0.0218895	0.00308664	-7.09169	1.32e-12	-0.0177649	0.00214956	-8.26444	1.4e-16	0.176653	-0.0177649	0.00214956	5.13e-14	37	3	43800538	3	43775542	R			NA	NA								TRUE				NA
cg10513161	-0.0137998	0.00226766	-6.08545	1.16e-09	-0.0129491	0.00231334	-5.5976	2.17e-08	-0.0133829	0.00161939	-8.26419	1.41e-16	0.96611	-0.0133829	0.00161939	5.14e-14	37	3	183705727	3	185188421	R			NA	NA	ABCC5;ABCC5	NM_005688;NM_001023587	Body;Body					TRUE				NA
cg03572680	-0.0138978	0.00272801	-5.09448	3.5e-07	-0.0207973	0.00309609	-6.71728	1.85e-11	-0.0169133	0.00204682	-8.26317	1.42e-16	0.247138	-0.0169133	0.00204682	5.18e-14	37	11	124768554	11	124273764	R			NA	NA	ROBO4	NM_019055	TSS1500					NA		11:124767845-124769815	Unclassified_Cell_type_specific	TRUE
cg06930433	-0.0214481	0.00424048	-5.05794	4.24e-07	-0.0416998	0.00586765	-7.10673	1.19e-12	-0.0283962	0.00343691	-8.26214	1.43e-16	0.0199874	-0.0283962	0.00343691	5.22e-14	37	16	74639988	16	73197489	F			NA	NA	GLG1;GLG1;GLG1;GLG1;GLG1	NR_027264;NM_001145666;NM_001145667;NR_027265;NM_012201	Body;Body;Body;Body;Body	chr16:74640468-74641197	N_Shore			NA		16:74639857-74641612	Promoter_Associated	NA
cg26827653	-0.0116683	0.0024273	-4.8071	1.53e-06	-0.0216214	0.00300434	-7.19672	6.17e-13	-0.0155992	0.00188808	-8.26198	1.43e-16	0.0361412	-0.0155992	0.00188808	5.22e-14	37	11	125366540	11	124871750	R			NA	NA	FEZ1;FEZ1	NM_022549;NM_005103	TSS1500;TSS1500	chr11:125365137-125366319	S_Shore			NA	11:124871696-124871751			TRUE
cg06761203	-0.0151447	0.00339698	-4.45828	8.26e-06	-0.0213963	0.00301841	-7.0886	1.35e-12	-0.0186381	0.00225636	-8.26026	1.45e-16	0.388172	-0.0186381	0.00225636	5.29e-14	37	12	58147888	12	56434155	R			NA	NA	2024-03-09	NM_138396	TSS1500	chr12:58148888-58149781	N_Shore			NA				NA
cg04295144	-0.0420353	0.00811874	-5.17757	2.25e-07	-0.0577583	0.0087954	-6.56687	5.14e-11	-0.0492688	0.00596571	-8.25866	1.47e-16	0.422009	-0.0492688	0.00596571	5.36e-14	37	19	10407184	19	10268184	R			NA	NA	ICAM5	NM_003259	Body	chr19:10406934-10407342	Island			NA	19:10267771-10268325			NA
cg06171971	-0.0143842	0.00410256	-3.50615	0.000454645	-0.0318845	0.00394431	-8.08365	6.29e-16	-0.0234784	0.00284335	-8.25729	1.49e-16	0.00884521	-0.0234784	0.00284335	5.42e-14	37	3	45948591	3	45923595	R			NA	NA								TRUE		3:45948011-45948960	Unclassified_Cell_type_specific	TRUE
cg20543183	-0.0179073	0.00275911	-6.49024	8.57e-11	-0.0142931	0.00275583	-5.18649	2.14e-07	-0.0160981	0.00194983	-8.25615	1.5e-16	0.650844	-0.0160981	0.00194983	5.46e-14	37	6	31648146	6	31756125	F			NA	NA	LY6G5C	NM_025262	1stExon	chr6:31649081-31649373	N_Shore			NA		6:31648043-31649635	Promoter_Associated	NA
cg19827511	-0.0142768	0.0026528	-5.38177	7.38e-08	-0.0166881	0.00265157	-6.29367	3.1e-10	-0.015483	0.00187538	-8.25594	1.51e-16	0.813302	-0.015483	0.00187538	5.47e-14	37	14	93580644	14	92650397	R			NA	NA	ITPK1;ITPK1;ITPK1	NM_001142593;NM_014216;NM_001142594	Body;Body;Body	chr14:93581083-93582797	N_Shore		RDMR	TRUE				NA
cg27615095	-0.00844822	0.00268196	-3.15002	0.00163258	-0.0158344	0.0019934	-7.94341	1.97e-15	-0.013206	0.00159988	-8.25438	1.53e-16	0.0869146	-0.013206	0.00159988	5.54e-14	37	12	63049980	12	61336247	F			NA	NA	PPM1H	NM_020700	Body					TRUE				NA
cg23651872	-0.0478879	0.0091925	-5.20946	1.89e-07	-0.0651269	0.0099782	-6.52692	6.71e-11	-0.0558021	0.00676081	-8.25376	1.53e-16	0.446076	-0.0558021	0.00676081	5.56e-14	37	17	77924733	17	75539328	R			NA	NA	TBC1D16	NM_019020	Body	chr17:77922721-77922973	S_Shore		RDMR	NA	17:75539177-75539372	17:77924526-77925975	Unclassified_Cell_type_specific	NA
cg10224592	-0.023263	0.00439557	-5.29237	1.21e-07	-0.0255418	0.00402978	-6.33827	2.32e-10	-0.0245012	0.0029704	-8.24844	1.6e-16	0.929583	-0.0245012	0.0029704	5.81e-14	37	2	234357995	2	234022734	F			NA	NA	DGKD;DGKD	NM_152879;NM_003648	Body;Body					NA	2:234022625-234023090	2:234357927-234358019	Gene_Associated	TRUE
cg07556261	-0.0126508	0.0025733	-4.9162	8.82e-07	-0.019251	0.00281222	-6.8455	7.62e-12	-0.0156587	0.00189845	-8.24815	1.61e-16	0.223352	-0.0156587	0.00189845	5.82e-14	37	20	35484900	20	34918314	F		rs80069641	NA	NA	C20orf117;C20orf117	NM_080627;NM_199181	Body;5'UTR					TRUE		20:35484547-35485875	Unclassified_Cell_type_specific	TRUE
cg06241901	-0.019171	0.00458098	-4.18491	2.85e-05	-0.0371265	0.00488792	-7.59556	3.06e-14	-0.0275673	0.00334249	-8.24754	1.62e-16	0.0275423	-0.0275673	0.00334249	5.84e-14	37	6	43244304	6	43352282	F			NA	NA	TTBK1	NM_032538	Body	chr6:43243593-43244305	Island			NA	6:43351572-43352283			NA
cg17848515	-0.0253924	0.00321986	-7.88619	3.12e-15	-0.0146983	0.00484407	-3.03429	0.00241102	-0.0221154	0.00268152	-8.24734	1.62e-16	0.184492	-0.0221154	0.00268152	5.85e-14	37	2	130940706	2	130657176	R			NA	NA	SMPD4;SMPD4;SMPD4;SMPD4;SMPD4;SMPD4;SMPD4;FAM128B	NM_017751;NM_001171084;NR_033230;NM_001171083;NR_033231;NM_017951;NR_033232;NM_025029	TSS1500;TSS1500;TSS1500;TSS1500;TSS1500;TSS1500;TSS1500;Body	chr2:130938840-130940428	S_Shore			NA				NA
cg07438412	0.0213127	0.0028706	7.42445	1.13e-13	0.0120002	0.00280779	4.27389	1.92e-05	0.0165534	0.00200725	8.24683	1.63e-16	0.0679346	0.0165534	0.00200725	5.87e-14	37	14	105852272	14	104923317	F		rs76498547	NA	NA	PACS2;PACS2	NM_015197;NM_001100913	Body;Body	chr14:105851751-105851987	S_Shore			NA				NA
cg06537575	-0.0109895	0.00214407	-5.12553	2.97e-07	-0.0182211	0.00268367	-6.78962	1.12e-11	-0.013807	0.00167511	-8.24245	1.69e-16	0.109037	-0.013807	0.00167511	6.08e-14	37	7	138347530	7	137998070	R			NA	NA	SVOPL;SVOPL	NM_001139456;NM_174959	Body;Body	chr7:138348962-138349444	N_Shore		RDMR	TRUE				NA
cg01567482	-0.0162116	0.00271098	-5.97998	2.23e-09	-0.0142446	0.00250122	-5.69507	1.23e-08	-0.0151491	0.00183832	-8.24073	1.71e-16	0.867459	-0.0151491	0.00183832	6.17e-14	37	5	176784318	5	176716924	F			NA	TRUE	RGS14	NM_006480	TSS1500					NA				NA
cg01839993	-0.0232164	0.0037717	-6.15543	7.49e-10	-0.0218743	0.00398929	-5.48325	4.18e-08	-0.022583	0.00274069	-8.23988	1.72e-16	0.970558	-0.022583	0.00274069	6.2e-14	37	10	74034644	10	73704650	R			NA	NA	DDIT4	NM_019058	Body	chr10:74033167-74034698	Island			NA	10:73703174-73704704	10:74034192-74035368	Promoter_Associated	NA
cg01106572	-0.0247772	0.0039932	-6.20486	5.47e-10	-0.0273221	0.00502644	-5.43567	5.46e-08	-0.0257619	0.00312663	-8.23951	1.73e-16	0.924431	-0.0257619	0.00312663	6.22e-14	37	7	150744384	7	150375317	F			NA	NA	ACCN3;ACCN3;ABCB8;ACCN3	NM_020322;NM_020321;NM_007188;NM_004769	TSS1500;TSS1500;3'UTR;TSS1500	chr7:150746002-150746381	N_Shore			TRUE				TRUE
cg04064963	-0.022091	0.00464163	-4.75933	1.94e-06	-0.0371761	0.00526557	-7.06023	1.66e-12	-0.0286873	0.00348193	-8.2389	1.74e-16	0.0993333	-0.0286873	0.00348193	6.24e-14	37	6	158243386	6	158163374	R			NA	NA	SNX9	NM_016224	TSS1500	chr6:158243601-158245035	N_Shore			NA				NA
cg14260530	-0.0151389	0.00350848	-4.31495	1.6e-05	-0.0272044	0.00367137	-7.40987	1.26e-13	-0.020898	0.0025365	-8.23893	1.74e-16	0.0594573	-0.020898	0.0025365	6.24e-14	37	9	117157871	9	116197692	R			NA	NA	AKNA	NM_030767	TSS1500	chr9:117160139-117161064	N_Shelf			NA				NA
cg08644356	0.0204183	0.00294079	6.94314	3.83e-12	0.0139971	0.00298406	4.69062	2.72e-06	0.0172546	0.00209458	8.23773	1.76e-16	0.308973	0.0172546	0.00209458	6.3e-14	37	1	8388411	1	8310998	R			NA	NA	SLC45A1	NM_001080397	Body	chr1:8390202-8390800	N_Shore			NA	1:8310998-8311128			NA
cg13097993	-0.0262232	0.00491556	-5.33474	9.57e-08	-0.0354531	0.00554026	-6.39916	1.56e-10	-0.0302886	0.00367694	-8.23747	1.76e-16	0.460027	-0.0302886	0.00367694	6.31e-14	37	14	51026600	14	50096350	F			NA	NA	ATL1;ATL1;ATL1	NM_015915;NM_001127713;NM_181598	TSS200;5'UTR;TSS200	chr14:51026872-51027570	N_Shore			NA				NA
cg03575969	-0.0190162	0.0036099	-5.26779	1.38e-07	-0.0239019	0.0037334	-6.4022	1.53e-10	-0.0213769	0.00259515	-8.23727	1.76e-16	0.6424	-0.0213769	0.00259515	6.31e-14	37	11	72492171	11	72169819	R			NA	NA	STARD10	NM_006645	Body	chr11:72492281-72492644	N_Shore			NA		11:72491904-72493848	Unclassified	NA
cg00233028	-0.0426965	0.00670319	-6.36958	1.9e-10	-0.0353701	0.00670204	-5.27752	1.31e-07	-0.0390327	0.00473946	-8.23568	1.79e-16	0.741781	-0.0390327	0.00473946	6.39e-14	37	11	44642914	11	44599490	F			NA	NA								NA	11:44599444-44599517	11:44641938-44643745	Unclassified	NA
cg11326429	-0.0316132	0.00472607	-6.6891	2.25e-11	-0.0221145	0.00440195	-5.02381	5.07e-07	-0.026527	0.00322114	-8.23527	1.79e-16	0.339092	-0.026527	0.00322114	6.41e-14	37	17	79827632	17	77420921	F	rs11546988		NA	NA	ARHGDIA	NM_004309	Body	chr17:79826700-79827675	Island			NA	17:77419555-77423406	17:79826914-79828207	Promoter_Associated	NA
cg01344797	-0.00955946	0.00312727	-3.05681	0.00223707	-0.0224405	0.00271878	-8.2539	1.53e-16	-0.0168957	0.00205179	-8.23458	1.8e-16	0.0079763	-0.0168957	0.00205179	6.44e-14	37	10	104172924	10	104162914	F			NA	NA	PSD	NM_002779	Body	chr10:104168558-104169153	S_Shelf			NA		10:104172924-104173137	Unclassified_Cell_type_specific	TRUE
cg19327615	0.0203476	0.00268701	7.5726	3.66e-14	0.0104937	0.00249791	4.20097	2.66e-05	0.0150617	0.00182949	8.23275	1.83e-16	0.02713	0.0150617	0.00182949	6.53e-14	37	20	19955436	20	19903436	R			NA	NA	RIN2	NM_018993	Body	chr20:19955536-19956034	N_Shore			NA				TRUE
cg18280057	-0.018091	0.00347849	-5.20082	1.98e-07	-0.0217806	0.00338903	-6.42679	1.3e-10	-0.0199838	0.00242742	-8.23256	1.83e-16	0.74932	-0.0199838	0.00242742	6.54e-14	37	8	125741158	8	125810339	F			NA	NA	MTSS1	NM_014751	TSS1500	chr8:125739685-125741266	Island			NA	8:125809815-125810528			NA
cg21865845	0.0212655	0.00289249	7.35196	1.95e-13	0.012987	0.00310256	4.18591	2.84e-05	0.017416	0.00211567	8.2319	1.84e-16	0.148898	0.017416	0.00211567	6.57e-14	37	3	79815848	3	79898538	R			NA	NA	ROBO1	NM_002941	5'UTR	chr3:79815638-79815900	Island			NA	3:79898343-79899640			NA
cg01744331	-0.0187814	0.002972	-6.31944	2.63e-10	-0.0152101	0.00284544	-5.34543	9.02e-08	-0.0169181	0.00205532	-8.23138	1.85e-16	0.686129	-0.0169181	0.00205532	6.59e-14	37	11	2722358	11	2678934	F			NA	NA	KCNQ1OT1;KCNQ1;KCNQ1	NR_002728;NM_000218;NM_181798	TSS1500;Body;Body	chr11:2720410-2722087	S_Shore			NA				NA
cg24807889	-0.0203436	0.0033845	-6.01081	1.85e-09	-0.0201904	0.00359306	-5.61927	1.92e-08	-0.0202715	0.00246363	-8.22831	1.9e-16	0.999518	-0.0202715	0.00246363	6.76e-14	37	1	1135955	1	1125818	R			NA	NA				chr1:1136360-1137156	N_Shore			NA		1:1135946-1137292	Unclassified	NA
cg04622454	-0.0178711	0.00302892	-5.90014	3.63e-09	-0.0236829	0.00404944	-5.84843	4.96e-09	-0.0199561	0.00242548	-8.2277	1.91e-16	0.516632	-0.0199561	0.00242548	6.79e-14	37	9	140349128	9	139468949	R			NA	NA	NELF;NELF;NELF;NELF	NM_001130969;NM_015537;NM_001130971;NM_001130970	Body;Body;Body;Body	chr9:140349704-140349970	N_Shore			NA		9:140348122-140349146	Unclassified	NA
cg09870137	-0.0143555	0.00291319	-4.92776	8.32e-07	-0.0207449	0.00306908	-6.75933	1.39e-11	-0.0173838	0.0021129	-8.22748	1.91e-16	0.319828	-0.0173838	0.0021129	6.79e-14	37	22	46320026	22	44698690	F			NA	NA	WNT7B	NM_058238	Body	chr22:46318693-46319087	S_Shore			NA				NA
cg12894984	-0.0167064	0.00288692	-5.78694	7.17e-09	-0.0211043	0.00356178	-5.9252	3.12e-09	-0.0184501	0.00224274	-8.22658	1.93e-16	0.631256	-0.0184501	0.00224274	6.84e-14	37	17	37823631	17	35077157	R			NA	TRUE	PNMT	NM_002686	TSS1500	chr17:37823693-37824989	N_Shore			NA		17:37823370-37825208	Unclassified	NA
cg20276630	-0.0227908	0.00482636	-4.72215	2.33e-06	-0.0335851	0.00485526	-6.91726	4.6e-12	-0.0281557	0.00342292	-8.22564	1.94e-16	0.288498	-0.0281557	0.00342292	6.88e-14	37	10	97055439	10	97045429	R			NA	NA				chr10:97055128-97055448	Island		DMR	NA	10:97045119-97045438			NA
cg25963412	-0.0238902	0.0041426	-5.76696	8.07e-09	-0.0291175	0.00491728	-5.92146	3.19e-09	-0.0260601	0.00316817	-8.2256	1.94e-16	0.71858	-0.0260601	0.00316817	6.88e-14	37	4	8412369	4	8463269	R			NA	NA	ACOX3;ACOX3	NM_001101667;NM_003501	Body;Body					TRUE				TRUE
cg12459502	0.0282925	0.00336029	8.41968	3.78e-17	0.0110128	0.00386966	2.84594	0.00442801	0.0208641	0.0025372	8.22329	1.98e-16	0.00340001	0.0208641	0.0025372	7.01e-14	37	18	60904237	18	59055217	F			NA	TRUE	BCL2	NM_000633	Body					NA				NA
cg01845041	-0.0236525	0.00484352	-4.88334	1.04e-06	-0.0406217	0.00581604	-6.98443	2.86e-12	-0.0306017	0.0037219	-8.22208	2e-16	0.0810019	-0.0306017	0.0037219	7.08e-14	37	3	118753005	3	120235695	F			NA	NA	IGSF11;IGSF11	NM_001015887;NM_152538	Body;Body	chr3:118753092-118753961	N_Shore			NA				NA
cg17652998	-0.0106956	0.00253533	-4.21862	2.46e-05	-0.0246651	0.00313954	-7.85628	3.96e-15	-0.0162096	0.00197247	-8.21793	2.07e-16	0.00249916	-0.0162096	0.00197247	7.32e-14	37	10	101370592	10	101360582	R			NA	NA	SLC25A28	NM_031212	3'UTR					NA				NA
cg08005460	-0.0161746	0.0033271	-4.86148	1.17e-06	-0.0257909	0.00373939	-6.8971	5.31e-12	-0.0204236	0.00248565	-8.21662	2.09e-16	0.157934	-0.0204236	0.00248565	7.4e-14	37	17	38473382	17	35726908	R			NA	NA	RARA;RARA;RARA	NM_001145302;NM_000964;NM_001145301	TSS1500;5'UTR;TSS1500	chr17:38474197-38474980	N_Shore			TRUE		17:38472852-38476047	Promoter_Associated	NA
cg00881300	-0.0141833	0.00244335	-5.80484	6.44e-09	-0.0152651	0.00262158	-5.82287	5.78e-09	-0.0146862	0.0017874	-8.2165	2.1e-16	0.955455	-0.0146862	0.0017874	7.4e-14	37	15	41219486	15	39006778	F			NA	NA				chr15:41217789-41223180	Island		RDMR	TRUE				NA
cg24229188	-0.0215695	0.00440396	-4.89776	9.69e-07	-0.0282635	0.00422675	-6.6868	2.28e-11	-0.0250539	0.00304949	-8.21576	2.11e-16	0.5481	-0.0250539	0.00304949	7.44e-14	37	19	3576629	19	3527629	R			NA	NA	HMG20B	NM_006339	Body	chr19:3576628-3578314	Island			NA	19:3527120-3529589	19:3576264-3576641	Unclassified_Cell_type_specific	NA
cg07705835	-0.012522	0.00257713	-4.85887	1.18e-06	-0.0236025	0.00331007	-7.13053	1e-12	-0.0167038	0.00203348	-8.21439	2.13e-16	0.030549	-0.0167038	0.00203348	7.52e-14	37	3	9959128	3	9934128	F	rs75116348		NA	TRUE	IL17RC;IL17RC;IL17RC	NM_153460;NM_153461;NM_032732	Body;1stExon;Body	chr3:9956822-9957664	S_Shore			NA				NA
cg03329019	-0.0261783	0.00487295	-5.37216	7.78e-08	-0.0293018	0.00470315	-6.23024	4.66e-10	-0.0277954	0.00338407	-8.2136	2.15e-16	0.899101	-0.0277954	0.00338407	7.56e-14	37	1	221051117	1	219117740	R			NA	NA				chr1:221051966-221053673	N_Shore		RDMR	NA	1:219117610-219117864			NA
cg07037725	-0.0216135	0.00374537	-5.77074	7.89e-09	-0.0245382	0.00418303	-5.86613	4.46e-09	-0.0229149	0.00279032	-8.21229	2.17e-16	0.873139	-0.0229149	0.00279032	7.64e-14	37	5	141699580	5	141679764	F			NA	NA	SPRY4;SPRY4	NM_030964;NM_001127496	5'UTR;5'UTR					TRUE				NA
cg09027133	-0.0230019	0.00420057	-5.4759	4.35e-08	-0.030147	0.00484809	-6.21832	5.02e-10	-0.0260657	0.00317468	-8.2105	2.2e-16	0.537762	-0.0260657	0.00317468	7.75e-14	37	1	25945042	1	25817629	F			NA	NA	MAN1C1	NM_020379	Body	chr1:25942661-25943191	S_Shore		RDMR	NA				NA
cg13640297	0.0239772	0.0030907	7.75786	8.64e-15	0.013246	0.00384209	3.4476	0.000565583	0.0197612	0.00240822	8.20574	2.29e-16	0.0936539	0.0197612	0.00240822	8.05e-14	37	6	170099238	6	169841163	R			NA	NA	WDR27	NM_182552	5'UTR	chr6:170101662-170103059	N_Shelf			NA		6:170099215-170099379	Gene_Associated_Cell_type_specific	NA
cg18813545	-0.0252219	0.00451651	-5.58438	2.35e-08	-0.0384584	0.00614714	-6.2563	3.94e-10	-0.0298623	0.0036397	-8.2046	2.31e-16	0.221894	-0.0298623	0.0036397	8.12e-14	37	3	9167185	3	9142185	F			NA	NA	SRGAP3;SRGAP3	NM_001033117;NM_014850	Body;Body					TRUE		3:9167067-9167229	Unclassified_Cell_type_specific	NA
cg26241462	-0.0210309	0.00354764	-5.92814	3.06e-09	-0.0167338	0.00291107	-5.74833	9.01e-09	-0.0184629	0.00225041	-8.20423	2.32e-16	0.645072	-0.0184629	0.00225041	8.14e-14	37	11	6677965	11	6634541	F			NA	NA	DCHS1	NM_003737	TSS1500	chr11:6676496-6677096	S_Shore			NA				NA
cg18675610	-0.02967	0.00628269	-4.72249	2.33e-06	-0.0473333	0.00678592	-6.97523	3.05e-12	-0.0378225	0.00461019	-8.20412	2.32e-16	0.161366	-0.0378225	0.00461019	8.14e-14	37	10	32216311	10	32256317	R			NA	NA	ARHGAP12	NM_018287	5'UTR	chr10:32216901-32217102	N_Shore			NA	10:32256289-32256423			NA
cg00020991	-0.026186	0.00409018	-6.40216	1.53e-10	-0.0236825	0.00460356	-5.1444	2.68e-07	-0.0250816	0.00305765	-8.20288	2.35e-16	0.920689	-0.0250816	0.00305765	8.22e-14	37	4	169930429	4	170167004	R			NA	NA	CBR4	NM_032783	Body	chr4:169930790-169931607	N_Shore			NA				NA
cg09593454	-0.0260741	0.00315368	-8.26783	1.36e-16	-0.00930802	0.00220507	-4.22119	2.43e-05	-0.0148133	0.00180714	-8.1971	2.46e-16	7.55e-05	-0.0148133	0.00180714	8.62e-14	37	17	3439372	17	3386122	F	rs7223340		NA	NA	TRPV3	NM_145068	Body	chr17:3438841-3439046	S_Shore			TRUE		17:3438759-3439956	Unclassified	TRUE
cg25618424	-0.0226756	0.00430264	-5.27015	1.36e-07	-0.0348236	0.00533876	-6.5228	6.9e-11	-0.027459	0.00335009	-8.19649	2.48e-16	0.208159	-0.027459	0.00335009	8.66e-14	37	1	2989307	1	2979167	R			NA	NA	PRDM16;PRDM16	NM_022114;NM_199454	Body;Body	chr1:2990030-2990718	N_Shore			NA	1:2979167-2979278			NA
cg02272278	-0.0223933	0.00386639	-5.79178	6.96e-09	-0.0211583	0.00364566	-5.80371	6.49e-09	-0.0217396	0.00265247	-8.19596	2.49e-16	0.973358	-0.0217396	0.00265247	8.68e-14	37	6	158448578	6	158368566	R			NA	NA	SYNJ2	NM_003898	Body					TRUE	6:158368422-158368590			NA
cg21810733	-0.0113125	0.00255458	-4.42834	9.5e-06	-0.016679	0.00236009	-7.06709	1.58e-12	-0.0142078	0.00173352	-8.19592	2.49e-16	0.30409	-0.0142078	0.00173352	8.68e-14	37	3	13520763	3	13495763	F			NA	NA	HDAC11;HDAC11	NM_001136041;NM_024827	TSS1500;TSS1500	chr3:13520912-13521319	N_Shore			NA				NA
cg12499872	-0.0260698	0.00393642	-6.62271	3.53e-11	-0.0192838	0.00387246	-4.97973	6.37e-07	-0.0226212	0.00276058	-8.19437	2.52e-16	0.46995	-0.0226212	0.00276058	8.79e-14	37	16	58019893	16	56577394	F			NA	NA	TEPP;TEPP	NM_199456;NM_199046	Body;Body	chr16:58019663-58020012	Island		RDMR	NA	16:56577165-56577498	16:58018464-58020013	Unclassified_Cell_type_specific	NA
cg23093580	-0.0232551	0.00325084	-7.15358	8.45e-13	-0.0152708	0.00352769	-4.32883	1.5e-05	-0.0195885	0.00239058	-8.19404	2.53e-16	0.250296	-0.0195885	0.00239058	8.81e-14	37	1	39491322	1	39263909	F		rs71642670	NA	NA	NDUFS5	NM_004552	TSS1500					NA				NA
cg23249922	0.0309075	0.00412628	7.4904	6.87e-14	0.0194763	0.00520941	3.73867	0.000184995	0.0265005	0.00323454	8.19298	2.55e-16	0.227772	0.0265005	0.00323454	8.88e-14	37	10	134231549	10	134081539	R			NA	NA								NA	10:134081455-134081546			NA
cg00417323	-0.0401592	0.00514429	-7.80656	5.88e-15	-0.0192283	0.00502904	-3.82345	0.000131597	-0.0294567	0.00359612	-8.19123	2.59e-16	0.0145164	-0.0294567	0.00359612	9e-14	37	18	29307959	18	27561957	R			NA	NA				chr18:29303960-29304254	S_Shelf			NA				NA
cg15519786	-0.0310571	0.00466375	-6.65926	2.75e-11	-0.0295385	0.00619465	-4.7684	1.86e-06	-0.0305078	0.00372587	-8.1881	2.65e-16	0.981005	-0.0305078	0.00372587	9.23e-14	37	1	3266440	1	3256300	F			NA	NA	PRDM16;PRDM16	NM_022114;NM_199454	Body;Body					NA		1:3266130-3266957	Unclassified_Cell_type_specific	TRUE
cg23078123	-0.0263698	0.00383634	-6.87368	6.26e-12	-0.021355	0.00472006	-4.52431	6.06e-06	-0.0243749	0.00297704	-8.18762	2.66e-16	0.711866	-0.0243749	0.00297704	9.26e-14	37	1	68577796	1	68350384	F			NA	NA	GPR177	NM_001002292	Body					TRUE		1:68577106-68578418	Unclassified_Cell_type_specific	TRUE
cg05967487	-0.023295	0.00330418	-7.05016	1.79e-12	-0.0165732	0.00379209	-4.37047	1.24e-05	-0.0203941	0.00249117	-8.18656	2.69e-16	0.409418	-0.0203941	0.00249117	9.33e-14	37	11	65353416	11	65109992	R			NA	NA	EHBP1L1	NM_001099409	Body	chr11:65352231-65353134	S_Shore			TRUE				TRUE
cg05260966	-0.0166147	0.00335349	-4.95445	7.25e-07	-0.0230861	0.00346973	-6.65358	2.86e-11	-0.0197402	0.00241132	-8.18646	2.69e-16	0.406867	-0.0197402	0.00241132	9.34e-14	37	22	33197394	22	31527394	R			NA	TRUE	SYN3;TIMP3;TIMP3;SYN3;SYN3	NM_133633;NM_000362;NM_000362;NM_003490;NM_001135774	Body;1stExon;5'UTR;Body;Body	chr22:33197380-33198267	Island			NA		22:33197356-33197642	Unclassified_Cell_type_specific	TRUE
cg00237876	-0.0142799	0.00394847	-3.61655	0.000298555	-0.0367399	0.00444907	-8.25789	1.48e-16	-0.0241757	0.00295319	-8.18632	2.69e-16	0.00080219	-0.0241757	0.00295319	9.34e-14	37	17	41924043	17	39279569	F	rs76381914	rs71382999	NA	NA	CD300LG;CD300LG;CD300LG;CD300LG	NM_001168323;NM_001168322;NM_001168324;NM_145273	TSS1500;TSS1500;TSS1500;TSS1500					TRUE		17:41923523-41924572	Unclassified	NA
cg23779626	-0.0212369	0.00366935	-5.78764	7.14e-09	-0.0232655	0.0040106	-5.801	6.59e-09	-0.0221612	0.00270724	-8.18591	2.7e-16	0.932736	-0.0221612	0.00270724	9.36e-14	37	6	33864747	6	33972725	F			NA	NA								TRUE		6:33864624-33864771	Unclassified_Cell_type_specific	TRUE
cg00356361	-0.0250876	0.0037474	-6.69468	2.16e-11	-0.0205362	0.00430033	-4.77549	1.79e-06	-0.0231232	0.00282521	-8.18458	2.73e-16	0.727345	-0.0231232	0.00282521	9.46e-14	37	18	77286260	18	75387248	R			NA	NA	NFATC1;NFATC1;NFATC1;NFATC1	NM_006162;NM_172388;NM_172389;NM_172387	Body;Body;Body;Body	chr18:77286051-77286277	Island			NA	18:75386954-75387568	18:77286122-77287272	Unclassified_Cell_type_specific	TRUE
cg17593342	-0.0339493	0.00498982	-6.80371	1.02e-11	-0.0247638	0.00524526	-4.72118	2.34e-06	-0.0295857	0.00361527	-8.18353	2.76e-16	0.447126	-0.0295857	0.00361527	9.54e-14	37	6	14037614	6	14145593	R			NA	NA								TRUE				NA
cg25544461	-0.0224405	0.00355709	-6.30867	2.81e-10	-0.0178544	0.00337253	-5.29408	1.2e-07	-0.0200254	0.00244738	-8.18237	2.78e-16	0.645535	-0.0200254	0.00244738	9.62e-14	37	7	73894573	7	73532509	R		rs77654770	NA	NA	GTF2IRD1;GTF2IRD1	NM_016328;NM_005685	5'UTR;5'UTR	chr7:73894815-73895110	N_Shore			TRUE				TRUE
cg01502244	-0.0176172	0.00304227	-5.79081	7e-09	-0.0174392	0.00301797	-5.77846	7.54e-09	-0.0175275	0.00214256	-8.18061	2.82e-16	0.999138	-0.0175275	0.00214256	9.75e-14	37	17	78188904	17	75803499	F			NA	NA	SGSH	NM_000199	Body	chr17:78188803-78189010	Island			NA	17:75802209-75803776			NA
cg04155485	-0.0246077	0.00393573	-6.25239	4.04e-10	-0.0174334	0.00319213	-5.46137	4.72e-08	-0.0202802	0.0024792	-8.18014	2.84e-16	0.367078	-0.0202802	0.0024792	9.78e-14	37	7	5535934	7	5502460	R			NA	NA	MIR589;FBXL18	NR_030318;NM_024963	TSS1500;Body	chr7:5534384-5534766	S_Shore			NA				NA
cg04726374	-0.0221648	0.00464381	-4.77298	1.82e-06	-0.038657	0.00550113	-7.02709	2.11e-12	-0.0290271	0.00354852	-8.18006	2.84e-16	0.0725121	-0.0290271	0.00354852	9.78e-14	37	17	40554519	17	37808045	F			NA	NA	PTRF	NM_012232	3'UTR	chr17:40556632-40557537	N_Shelf			TRUE				NA
cg01305625	-0.0222532	0.0028027	-7.93991	2.02e-15	-0.00927354	0.0022592	-4.10479	4.05e-05	-0.0143856	0.00175891	-8.1787	2.87e-16	0.00150327	-0.0143856	0.00175891	9.89e-14	37	5	131593812	5	131621711	F			NA	TRUE	PDLIM4;PDLIM4	NM_003687;NM_001131027	Body;Body	chr5:131593039-131593813	Island			NA				TRUE
cg00594191	-0.0239853	0.00424882	-5.64518	1.65e-08	-0.0296309	0.00495586	-5.97895	2.25e-09	-0.026377	0.00322564	-8.17729	2.9e-16	0.687998	-0.026377	0.00322564	9.99e-14	37	10	11755103	10	11795109	R			NA	NA								TRUE				NA
cg09982773	-0.0192196	0.00457014	-4.20547	2.61e-05	-0.0241909	0.00342315	-7.06686	1.58e-12	-0.0224042	0.0027398	-8.17731	2.9e-16	0.684546	-0.0224042	0.0027398	9.99e-14	37	7	128550860	7	128338096	F	rs1609545		NA	NA	KCP;KCP	NM_001135914;NM_199349	TSS200;TSS200	chr7:128550409-128550903	Island			NA	7:128337496-128338139	7:128550741-128551016	Unclassified_Cell_type_specific	TRUE
cg25507845	-0.0186863	0.00289728	-6.44959	1.12e-10	-0.0160141	0.00316357	-5.06204	4.15e-07	-0.0174674	0.00213664	-8.17518	2.95e-16	0.82365	-0.0174674	0.00213664	1.02e-13	37	5	149635694	5	149615887	R			NA	NA	CAMK2A;CAMK2A	NM_015981;NM_171825	Body;Body					TRUE				NA
cg22425466	-0.0164593	0.00286219	-5.75058	8.89e-09	-0.0145336	0.00249364	-5.82828	5.6e-09	-0.0153646	0.00188016	-8.17195	3.03e-16	0.879271	-0.0153646	0.00188016	1.04e-13	37	9	140115987	9	139235808	R			NA	NA	RNF208	NM_031297	TSS1500	chr9:140115986-140118466	Island			NA				NA
cg13480898	-0.0178412	0.00352081	-5.06736	4.03e-07	-0.0228294	0.0035185	-6.48838	8.68e-11	-0.0203369	0.00248877	-8.17147	3.05e-16	0.605237	-0.0203369	0.00248877	1.05e-13	37	19	10195914	19	10056914	R			NA	NA	C19orf66	NM_018381	TSS1500	chr19:10196696-10197857	N_Shore			NA		19:10195889-10196300	Unclassified_Cell_type_specific	NA
cg15084543	0.0347469	0.00531849	6.53323	6.44e-11	0.0310736	0.0063053	4.92817	8.3e-07	0.0332199	0.00406539	8.17139	3.05e-16	0.905606	0.0332199	0.00406539	1.05e-13	37	1	79472408	1	79244996	R			NA	NA	ELTD1;ELTD1	NM_022159;NM_022159	5'UTR;1stExon	chr1:79472281-79472537	Island			TRUE	1:79244870-79245072			NA
cg19821872	-0.016589	0.00285212	-5.81639	6.01e-09	-0.0142283	0.00246689	-5.76771	8.04e-09	-0.0152386	0.0018658	-8.16731	3.15e-16	0.822046	-0.0152386	0.0018658	1.08e-13	37	2	240667798	2	240332735	R			NA	NA								NA	2:240332702-240332838			NA
cg06861736	-0.0172538	0.00330649	-5.21815	1.81e-07	-0.0193274	0.00306837	-6.29891	3e-10	-0.0183679	0.00224914	-8.16664	3.17e-16	0.899729	-0.0183679	0.00224914	1.09e-13	37	22	20918809	22	19248809	F			NA	NA	MED15;MED15	NM_015889;NM_001003891	Body;Body			low-CpG:19248805-19248811		NA		22:20918420-20918992	Unclassified_Cell_type_specific	TRUE
cg13500113	-0.0238479	0.00353785	-6.74077	1.58e-11	-0.0163886	0.00337506	-4.8558	1.2e-06	-0.0199427	0.00244205	-8.16636	3.18e-16	0.312337	-0.0199427	0.00244205	1.09e-13	37	2	216947149	2	216655394	R			NA	NA	TMEM169;TMEM169;TMEM169;PECR;TMEM169	NM_001142311;NM_001142312;NM_138390;NM_018441;NM_001142310	5'UTR;5'UTR;5'UTR;TSS1500;5'UTR	chr2:216946324-216946734	S_Shore		RDMR	NA		2:216947142-216947358	Promoter_Associated	NA
cg07954706	-0.0127151	0.00318823	-3.98814	6.66e-05	-0.0250972	0.00329416	-7.61869	2.56e-14	-0.0187039	0.00229095	-8.16423	3.24e-16	0.0260553	-0.0187039	0.00229095	1.11e-13	37	1	110164547	1	109966070	F			NA	NA	AMPD2;AMPD2	NM_139156;NM_004037	Body;Body	chr1:110162464-110162716	S_Shore			NA		1:110164456-110164548	Promoter_Associated_Cell_type_specific	NA
cg25581347	-0.0193978	0.00385542	-5.03132	4.87e-07	-0.0239085	0.00368809	-6.48263	9.01e-11	-0.0217532	0.00266507	-8.16235	3.29e-16	0.699509	-0.0217532	0.00266507	1.12e-13	37	3	193491262	3	194973956	F			NA	NA								TRUE				NA
cg08409562	-0.0212698	0.0034728	-6.12469	9.09e-10	-0.0213337	0.0039565	-5.39206	6.97e-08	-0.0212976	0.00261	-8.16003	3.35e-16	0.999926	-0.0212976	0.00261	1.14e-13	37	6	31737885	6	31845864	R			NA	NA	C6orf27	NM_025258	Body					NA		6:31737524-31738019	Unclassified	NA
cg12441066	-0.0042963	0.00259966	-1.65264	0.0984041	-0.0227664	0.00238288	-9.55416	1.25e-21	-0.0143334	0.0017566	-8.15977	3.36e-16	1.11e-06	-0.0143334	0.0017566	1.15e-13	37	17	55456535	17	52811534	R			NA	NA	MSI2;MSI2	NM_138962;NM_170721	Body;Body					TRUE		17:55456508-55456603	Unclassified_Cell_type_specific	NA
cg02992311	-0.0284631	0.0045501	-6.25548	3.96e-10	-0.0253734	0.0048241	-5.25971	1.44e-07	-0.0270084	0.00331003	-8.15957	3.36e-16	0.897142	-0.0270084	0.00331003	1.15e-13	37	19	39523626	19	44215466	F	rs74829379		NA	NA	FBXO27	NM_178820	TSS1500	chr19:39522264-39523227	S_Shore			NA				NA
cg13291611	-0.0165486	0.00265621	-6.23013	4.66e-10	-0.0156571	0.00296905	-5.27342	1.34e-07	-0.0161522	0.00197962	-8.15926	3.37e-16	0.975273	-0.0161522	0.00197962	1.15e-13	37	17	59472320	17	56827102	R			NA	NA				chr17:59473060-59483266	N_Shore			TRUE		17:59472090-59473292	Unclassified	NA
cg20237610	-0.0271321	0.00608267	-4.46056	8.17e-06	-0.0469152	0.00653182	-7.18256	6.84e-13	-0.0363201	0.00445142	-8.15923	3.37e-16	0.0857428	-0.0363201	0.00445142	1.15e-13	37	6	129203887	6	129245580	F			NA	NA	LAMA2;LAMA2	NM_001079823;NM_000426	TSS1500;TSS1500					TRUE				NA
cg11414202	-0.0232751	0.00417927	-5.56916	2.56e-08	-0.0302535	0.00499387	-6.05814	1.38e-09	-0.0261494	0.00320501	-8.15893	3.38e-16	0.563149	-0.0261494	0.00320501	1.15e-13	37	17	26501467	17	23525594	F			NA	NA	NLK	NM_016231	Body					TRUE				NA
cg17337668	-0.0264474	0.00522528	-5.06144	4.16e-07	-0.0395126	0.0059807	-6.60668	3.93e-11	-0.0321033	0.00393498	-8.15843	3.39e-16	0.258414	-0.0321033	0.00393498	1.15e-13	37	17	36863216	17	34116742	F	rs62638661		NA	NA	MLLT6	NM_005937	Body	chr17:36858278-36861697	S_Shore		RDMR	NA				NA
cg05497175	-0.0183291	0.00276784	-6.62217	3.54e-11	-0.0127368	0.00255197	-4.99098	6.01e-07	-0.0153064	0.0018762	-8.15822	3.4e-16	0.331793	-0.0153064	0.0018762	1.15e-13	37	16	88753856	16	87281357	R			NA	NA	SNAI3	NM_178310	TSS1500	chr16:88752520-88753278	S_Shore			NA		16:88753818-88754048	Unclassified_Cell_type_specific	NA
cg16887334	-0.0347666	0.00622948	-5.58098	2.39e-08	-0.0685714	0.0104405	-6.56781	5.11e-11	-0.0436417	0.00534959	-8.15796	3.41e-16	0.02095	-0.0436417	0.00534959	1.16e-13	37	20	3052151	20	3000151	F			NA	NA	OXT	NM_000915	TSS200	chr20:3052097-3053103	Island			NA	20:3000147-3001103			NA
cg08770647	-0.0160501	0.00286394	-5.60422	2.09e-08	-0.0159824	0.00269608	-5.928	3.07e-09	-0.0160142	0.00196308	-8.1577	3.41e-16	0.999852	-0.0160142	0.00196308	1.16e-13	37	11	124768845	11	124274055	R			NA	NA	ROBO4	NM_019055	TSS1500					NA		11:124767845-124769815	Unclassified_Cell_type_specific	TRUE
cg09636302	0.0347663	0.00537512	6.468	9.93e-11	0.0298042	0.00595093	5.00833	5.49e-07	0.0325369	0.00398887	8.15693	3.44e-16	0.825763	0.0325369	0.00398887	1.16e-13	37	12	96389483	12	94913614	F			NA	NA	HAL	NM_002108	Body	chr12:96389405-96389675	Island			NA	12:94913582-94913735			NA
cg12188526	-0.011818	0.00215368	-5.48735	4.08e-08	-0.0097454	0.00160166	-6.08458	1.17e-09	-0.0104835	0.00128521	-8.15701	3.43e-16	0.742181	-0.0104835	0.00128521	1.16e-13	37	14	71896386	14	70966139	F	rs74926897		NA	NA								TRUE				NA
cg01102854	-0.0158365	0.0029374	-5.39133	6.99e-08	-0.0192253	0.00311566	-6.17053	6.81e-10	-0.0174312	0.0021373	-8.1557	3.47e-16	0.731137	-0.0174312	0.0021373	1.17e-13	37	11	63605717	11	63362293	F			NA	NA	MARK2;MARK2;MARK2;MARK2	NM_001039469;NM_001163297;NM_001163296;NM_004954	TSS1500;TSS1500;TSS1500;TSS1500	chr11:63606114-63607474	N_Shore			NA				NA
cg16743273	0.0157334	0.00272237	5.7793	7.5e-09	0.0192777	0.00331771	5.81055	6.23e-09	0.0171595	0.00210454	8.15357	3.53e-16	0.71104	0.0171595	0.00210454	1.19e-13	37	19	2076833	19	2027833	F			NA	NA	MOBKL2A	NM_130807	Body	chr19:2076483-2076982	Island			NA	19:2027484-2027982			NA
cg26847866	-0.0199959	0.00315594	-6.33596	2.36e-10	-0.0153285	0.00292253	-5.24492	1.56e-07	-0.0174832	0.00214432	-8.15329	3.54e-16	0.555022	-0.0174832	0.00214432	1.2e-13	37	8	27492077	8	27547996	R			NA	TRUE	SCARA3;SCARA3	NM_182826;NM_016240	Body;Body	chr8:27490959-27491775	S_Shore			NA				TRUE
cg01278041	-0.044084	0.00776975	-5.6738	1.4e-08	-0.0516046	0.00876263	-5.88916	3.88e-09	-0.0473942	0.00581352	-8.15241	3.57e-16	0.81368	-0.0473942	0.00581352	1.2e-13	37	4	184018527	4	184255521	R			NA	NA	C4orf38	NR_024008	Body	chr4:184018830-184021379	N_Shore		RDMR	NA	4:184255454-184258400			NA
cg06808571	-0.0175886	0.00332435	-5.29085	1.22e-07	-0.0312456	0.00470946	-6.63464	3.25e-11	-0.0221305	0.00271588	-8.14854	3.68e-16	0.0604246	-0.0221305	0.00271588	1.24e-13	37	7	150642256	7	150273189	R		rs34804926	NA	NA	KCNH2;KCNH2	NM_172057;NM_000238	3'UTR;3'UTR	chr7:150644455-150644767	N_Shelf			NA				NA
cg13850871	-0.0145661	0.00282078	-5.16385	2.42e-07	-0.0179872	0.00282839	-6.35953	2.02e-10	-0.016272	0.00199728	-8.14712	3.73e-16	0.692989	-0.016272	0.00199728	1.26e-13	37	9	139583773	9	138703594	F			NA	NA				chr9:139580969-139582615	S_Shore			NA				NA
cg03672272	-0.0181706	0.0033714	-5.38962	7.06e-08	-0.0206623	0.00337002	-6.13121	8.72e-10	-0.019417	0.00238345	-8.14656	3.74e-16	0.872303	-0.019417	0.00238345	1.26e-13	37	22	46470191	22	44848855	R			NA	NA				chr22:46465976-46468528	S_Shore		RDMR	NA		22:46470144-46470314	Promoter_Associated_Cell_type_specific	NA
cg04318353	-0.0209413	0.00409744	-5.11082	3.21e-07	-0.0250412	0.00392201	-6.38479	1.72e-10	-0.0230809	0.00283327	-8.14638	3.75e-16	0.770088	-0.0230809	0.00283327	1.26e-13	37	16	88836718	16	87364219	F			NA	NA	FAM38A	NM_001142864	Body	chr16:88838112-88838459	N_Shore			TRUE	16:87364151-87365103			TRUE
cg24371574	-0.0231344	0.00398588	-5.80407	6.47e-09	-0.0326788	0.00555405	-5.88378	4.01e-09	-0.026379	0.00323828	-8.14598	3.76e-16	0.377337	-0.026379	0.00323828	1.27e-13	37	1	230428167	1	228494790	R			NA	NA								TRUE				NA
cg13927769	-0.0330851	0.0046382	-7.13318	9.81e-13	-0.0302097	0.0076592	-3.94424	8.01e-05	-0.0323136	0.00396743	-8.14471	3.8e-16	0.949747	-0.0323136	0.00396743	1.28e-13	37	9	101740711	9	100780532	R			NA	NA	COL15A1	NM_001855	Body					TRUE				NA
cg02086839	0.0272689	0.00409688	6.65601	2.81e-11	0.024885	0.00528831	4.70565	2.53e-06	0.0263747	0.0032387	8.14362	3.84e-16	0.938477	0.0263747	0.0032387	1.29e-13	37	8	144403439	8	144474814	R			NA	NA	TOP1MT	NM_052963	Body	chr8:144403266-144403524	Island			NA	8:144474483-144477654			NA
cg18219160	-0.0205002	0.00423851	-4.83665	1.32e-06	-0.0293332	0.0043718	-6.70963	1.95e-11	-0.02478	0.00304311	-8.14297	3.86e-16	0.349192	-0.02478	0.00304311	1.29e-13	37	12	120755827	12	119240210	R			NA	NA				chr12:120755346-120755672	S_Shore			NA		12:120754744-120755877	Promoter_Associated	NA
cg06081750	-0.0220604	0.00295639	-7.46193	8.53e-14	-0.0120219	0.00297337	-4.04317	5.27e-05	-0.0170699	0.00209646	-8.14222	3.88e-16	0.0569319	-0.0170699	0.00209646	1.3e-13	37	12	1018307	12	888568	F			NA	NA	WNK1	NM_018979	3'UTR					NA				NA
cg08998192	-0.0233222	0.00445612	-5.23375	1.66e-07	-0.0309035	0.00487351	-6.34113	2.28e-10	-0.0267744	0.00328863	-8.1415	3.9e-16	0.517363	-0.0267744	0.00328863	1.31e-13	37	6	32805570	6	32913548	F			NA	NA	TAP2;TAP2	NM_000544;NM_018833	Body;Body	chr6:32806284-32806669	N_Shore			NA				NA
cg02351713	-0.021959	0.00462181	-4.75118	2.02e-06	-0.0353877	0.00513588	-6.89028	5.57e-12	-0.0279678	0.00343552	-8.14078	3.93e-16	0.151267	-0.0279678	0.00343552	1.31e-13	37	6	73329475	6	73386196	R			NA	NA				chr6:73330942-73333109	N_Shore			NA				NA
cg17389427	-0.00971949	0.00206434	-4.70828	2.5e-06	-0.0123549	0.00184156	-6.70891	1.96e-11	-0.011187	0.00137422	-8.14063	3.93e-16	0.635229	-0.011187	0.00137422	1.32e-13	37	3	129330986	3	130813676	F			NA	NA								TRUE				TRUE
cg03164800	-0.00647491	0.00183449	-3.52955	0.000416266	-0.00960472	0.00128628	-7.46703	8.2e-14	-0.00857315	0.00105319	-8.1402	3.95e-16	0.37693	-0.00857315	0.00105319	1.32e-13	37	4	80836552	4	81055576	R			NA	NA	ANTXR2	NM_058172	Body					TRUE				NA
cg16037711	-0.0165261	0.00307466	-5.37493	7.66e-08	-0.0273776	0.00424193	-6.45404	1.09e-10	-0.0202636	0.00248948	-8.13968	3.96e-16	0.117055	-0.0202636	0.00248948	1.32e-13	37	1	59280841	1	59053429	F	rs2760468		NA	NA				chr1:59280951-59281194	N_Shore			TRUE	1:59052829-59053438	1:59280679-59282633	Promoter_Associated	NA
cg12163955	-0.0237479	0.0038725	-6.13245	8.65e-10	-0.0268419	0.00499449	-5.37431	7.69e-08	-0.0249096	0.00306036	-8.13943	3.97e-16	0.887064	-0.0249096	0.00306036	1.33e-13	37	15	41217556	15	39004848	R			NA	NA				chr15:41217789-41223180	N_Shore		RDMR	NA				NA
cg14992524	-0.0167963	0.00399017	-4.2094	2.56e-05	-0.042401	0.00532861	-7.95724	1.76e-15	-0.0259954	0.00319395	-8.13897	3.99e-16	0.000613089	-0.0259954	0.00319395	1.33e-13	37	8	10586135	8	10623545	R	rs4841434		NA	NA	SOX7	NM_031439	Body	chr8:10586613-10586886	N_Shore			NA				NA
cg21613389	-0.0190451	0.00411641	-4.62664	3.72e-06	-0.0269204	0.00393805	-6.83598	8.14e-12	-0.0231571	0.00284559	-8.13789	4.02e-16	0.384601	-0.0231571	0.00284559	1.34e-13	37	17	2807593	17	2754343	R			NA	NA	RAP1GAP2;RAP1GAP2	NM_015085;NM_001100398	Body;Body					TRUE		17:2807561-2807691	Unclassified_Cell_type_specific	NA
cg03106207	-0.0152982	0.00308317	-4.96184	6.98e-07	-0.0189391	0.00291123	-6.50554	7.74e-11	-0.017223	0.00211672	-8.13662	4.06e-16	0.69169	-0.017223	0.00211672	1.35e-13	37	2	96814751	2	96178478	R			NA	NA				chr2:96810443-96811454	S_Shelf		DMR	NA		2:96813678-96814773	Promoter_Associated	TRUE
cg11969064	0.0191848	0.00280566	6.83789	8.04e-12	0.0151384	0.00336117	4.50389	6.67e-06	0.0175232	0.00215389	8.13558	4.1e-16	0.65241	0.0175232	0.00215389	1.36e-13	37	8	1845598	8	1833005	F	rs35000146	rs3758007	NA	NA	ARHGEF10	NM_014629	Body					NA	8:1832580-1833060	8:1845526-1846075	Unclassified_Cell_type_specific	TRUE
cg16248287	-0.00723307	0.00283071	-2.55521	0.0106123	-0.0205631	0.00241609	-8.51092	1.73e-17	-0.014945	0.00183771	-8.13238	4.21e-16	0.0016374	-0.014945	0.00183771	1.4e-13	37	10	21804965	10	21844971	F			NA	NA	C10orf140	NM_207371	Body	chr10:21805197-21805459	N_Shore		CDMR	NA		10:21804943-21805025	Unclassified_Cell_type_specific	NA
cg14749417	-0.0120533	0.00258708	-4.65904	3.18e-06	-0.0163211	0.00240944	-6.77382	1.25e-11	-0.0143388	0.00176319	-8.13228	4.21e-16	0.482551	-0.0143388	0.00176319	1.4e-13	37	12	6419509	12	6289770	F			NA	NA	PLEKHG6;PLEKHG6	NM_001144856;NM_018173	TSS1500;TSS200	chr12:6419603-6420024	N_Shore			NA	12:6289749-6290444	12:6419335-6420291	Unclassified_Cell_type_specific	TRUE
cg13702235	-0.0174627	0.00418917	-4.16853	3.07e-05	-0.0277438	0.00384679	-7.21219	5.51e-13	-0.0230405	0.00283341	-8.13171	4.23e-16	0.195177	-0.0230405	0.00283341	1.41e-13	37	4	159689189	4	159908639	R			NA	NA	FNIP2	NM_020840	TSS1500	chr4:159689700-159690823	N_Shore			NA				NA
cg09018739	0.0220054	0.00331829	6.63156	3.32e-11	0.0183442	0.00385379	4.76003	1.94e-06	0.0204466	0.00251458	8.13125	4.25e-16	0.771703	0.0204466	0.00251458	1.41e-13	37	16	57180107	16	55737608	R			NA	NA	CPNE2	NM_152727	Body					NA	16:55737602-55737696			NA
cg13377102	-0.0266599	0.00573137	-4.65158	3.29e-06	-0.0382872	0.00561249	-6.82178	8.99e-12	-0.0325954	0.00401	-8.12853	4.35e-16	0.349769	-0.0325954	0.00401	1.44e-13	37	17	7832764	17	7773489	R			NA	NA	KCNAB3	NM_004732	TSS200	chr17:7832532-7833164	Island			NA	17:7773262-7773982			NA
cg12423658	0.0214716	0.00304889	7.04242	1.89e-12	0.0140047	0.00319229	4.38706	1.15e-05	0.0179096	0.00220484	8.12285	4.55e-16	0.239171	0.0179096	0.00220484	1.51e-13	37	13	111318555	13	110116556	R			NA	NA	CARS2	NM_024537	Body					NA	13:110116491-110116642			NA
cg13916835	-0.024938	0.0058021	-4.29811	1.72e-05	-0.0449235	0.00616652	-7.28506	3.22e-13	-0.0343228	0.00422566	-8.12246	4.57e-16	0.0616847	-0.0343228	0.00422566	1.51e-13	37	17	2078431	17	2025181	F			NA	NA	SMG6;SMG6	NM_017575;NM_001170957	Body;Body					TRUE		17:2077941-2078890	Unclassified_Cell_type_specific	TRUE
cg01128109	-0.0189855	0.00316016	-6.00775	1.88e-09	-0.0216976	0.00395178	-5.49058	4.01e-08	-0.0200433	0.00246805	-8.1211	4.62e-16	0.866192	-0.0200433	0.00246805	1.53e-13	37	1	89989507	1	89762095	F	rs359921		NA	NA	LRRC8B	NM_001134476	TSS1500	chr1:89989810-89990986	N_Shore		RDMR	NA				NA
cg07742396	-0.0255827	0.00374704	-6.82743	8.64e-12	-0.0183868	0.00400768	-4.58789	4.48e-06	-0.0222263	0.00273706	-8.12049	4.64e-16	0.423124	-0.0222263	0.00273706	1.53e-13	37	1	27853060	1	27725647	F			NA	NA				chr1:27854416-27854963	N_Shore			TRUE				NA
[truncated: 6,425 more rows]
