# Supplementary material for: Epigenome-wide DNA methylation association study of CHIP provides insight into perturbed gene regulation
Source: Nat Commun. 2025 May 20;16:4678. doi: 10.1038/s41467-025-59333-w (PMC12092741; doi:10.1038/s41467-025-59333-w)
Supplement: Supplementary file 16 — Dataset 14 [file 41467_2025_59333_MOESM16_ESM.xlsx]

## Sheet: Supplementary Data 14
ONTOLOGY	TERM	N	DE	P.DE	FDR
BP	multicellular organism development	4694	1421	3.08e-51	6.94e-47
BP	anatomical structure development	5909	1712	2.87e-50	3.23e-46
BP	developmental process	6459	1821	1.89e-45	1.42e-41
BP	system development	4015	1228	3.11e-45	1.75e-41
BP	cell differentiation	4359	1267	1.07e-34	3.43e-31
BP	cell surface receptor signaling pathway	2768	868	1.55e-34	3.49e-31
BP	nervous system development	2505	800	1.46e-34	3.49e-31
BP	cellular developmental process	4361	1267	1.35e-34	3.49e-31
BP	cell development	2791	869	2.44e-33	4.58e-30
BP	anatomical structure morphogenesis	2721	850	4.32e-33	6.94e-30
BP	regulation of signaling	3481	1042	5.81e-33	8.73e-30
BP	regulation of response to stimulus	4006	1170	1.68e-32	2.36e-29
BP	regulation of cell communication	3486	1041	1.82e-32	2.41e-29
BP	regulation of developmental process	2513	790	1.53e-31	1.73e-28
BP	cell communication	6419	1739	4.72e-31	5.07e-28
BP	positive regulation of biological process	6249	1698	8.17e-31	8.36e-28
BP	signaling	6328	1716	9.83e-31	9.62e-28
BP	regulation of signal transduction	3064	923	8.6e-30	7.75e-27
BP	positive regulation of cellular process	5729	1565	7.5e-29	6.5e-26
BP	cell adhesion	1514	514	1.7e-28	1.42e-25
BP	multicellular organismal process	7699	2014	1.13e-27	9.05e-25
BP	response to stimulus	8658	2230	1.57e-27	1.22e-24
BP	animal organ development	3011	897	4.67e-27	3.51e-24
BP	signal transduction	5845	1577	3.19e-26	2.32e-23
BP	cellular response to stimulus	7317	1917	4.25e-26	2.99e-23
BP	biological regulation	12079	2953	3.02e-23	1.94e-20
BP	regulation of biological process	11668	2864	3.64e-23	2.28e-20
BP	regulation of multicellular organismal process	3077	892	9.78e-23	5.96e-20
BP	regulation of cellular process	11116	2736	6.11e-22	3.62e-19
BP	localization	5239	1406	1.4e-21	8.1e-19
BP	intracellular signal transduction	2685	786	4.3e-21	2.42e-18
BP	cell-cell signaling	1698	534	5.35e-21	2.94e-18
BP	negative regulation of cellular process	5247	1404	5.6e-21	3e-18
BP	tissue development	2010	614	7.82e-21	4.09e-18
BP	negative regulation of biological process	5592	1482	1.52e-20	7.77e-18
BP	intracellular signaling cassette	1892	580	4.92e-20	2.46e-17
BP	cell migration	1579	498	7.37e-20	3.61e-17
BP	cell motility	1788	550	2.46e-19	1.15e-16
BP	transport	4312	1170	5.12e-19	2.35e-16
BP	cellular component organization	6386	1654	8.51e-19	3.84e-16
BP	neurogenesis	1719	529	1.22e-18	5.4e-16
BP	hemopoiesis	942	322	1.79e-18	7.77e-16
BP	regulation of cell differentiation	1615	501	2.1e-18	8.94e-16
BP	positive regulation of metabolic process	3735	1027	2.92e-18	1.22e-15
BP	establishment of localization	4614	1236	3.74e-18	1.53e-15
BP	positive regulation of response to stimulus	2307	675	6.14e-18	2.47e-15
BP	enzyme-linked receptor protein signaling pathway	1014	339	9.72e-18	3.77e-15
BP	regulation of multicellular organismal development	1473	461	1.01e-17	3.85e-15
BP	positive regulation of developmental process	1368	433	1.31e-17	4.9e-15
BP	animal organ morphogenesis	1020	339	2.62e-17	9.66e-15
BP	phosphorylation	1520	471	3.2e-17	1.16e-14
BP	positive regulation of cellular metabolic process	3366	930	5.39e-17	1.93e-14
BP	actin cytoskeleton organization	714	253	7.59e-17	2.63e-14
BP	positive regulation of signaling	1793	537	2.42e-16	8.01e-14
BP	anatomical structure formation involved in morphogenesis	1256	398	2.53e-16	8.26e-14
BP	phosphorus metabolic process	2531	721	3.56e-16	1.15e-13
BP	phosphate-containing compound metabolic process	2505	714	4.48e-16	1.42e-13
BP	positive regulation of macromolecule metabolic process	3432	940	4.58e-16	1.43e-13
BP	positive regulation of multicellular organismal process	1670	504	5.1e-16	1.57e-13
BP	positive regulation of cell communication	1792	535	5.39e-16	1.64e-13
BP	tube development	1164	372	6.36e-16	1.91e-13
BP	regulation of cellular component organization	2422	692	8.07e-16	2.39e-13
BP	biological_process	17647	4054	1.05e-15	3.06e-13
BP	cellular process	16612	3848	1.06e-15	3.06e-13
BP	embryo development	1123	360	1.18e-15	3.37e-13
BP	cell-cell adhesion	955	315	1.22e-15	3.42e-13
BP	cellular component organization or biogenesis	6595	1677	1.57e-15	4.35e-13
BP	circulatory system development	1217	384	1.85e-15	5.07e-13
BP	negative regulation of response to stimulus	1725	515	2.08e-15	5.63e-13
BP	positive regulation of signal transduction	1581	478	2.3e-15	6.1e-13
BP	actin filament-based process	812	275	2.39e-15	6.25e-13
BP	regulation of biological quality	2898	804	5.06e-15	1.31e-12
BP	regulation of intracellular signal transduction	1804	533	5.17e-15	1.32e-12
BP	generation of neurons	1486	450	1.27e-14	3.18e-12
BP	tube morphogenesis	948	309	1.33e-14	3.29e-12
BP	multicellular organismal-level homeostasis	798	267	3.15e-14	7.62e-12
BP	negative regulation of cell communication	1457	440	4.21e-14	1.01e-11
BP	cytoskeleton organization	1485	447	4.57e-14	1.08e-11
BP	negative regulation of signaling	1458	440	4.74e-14	1.11e-11
BP	transmembrane receptor protein tyrosine kinase signaling pathway	634	221	5.23e-14	1.21e-11
BP	positive regulation of cellular biosynthetic process	2649	736	7.19e-14	1.65e-11
BP	positive regulation of nitrogen compound metabolic process	3020	826	7.39e-14	1.68e-11
BP	positive regulation of biosynthetic process	2670	741	7.52e-14	1.69e-11
BP	leukocyte differentiation	612	214	9.26e-14	2.01e-11
BP	cellular localization	3325	896	2.28e-13	4.88e-11
BP	neuron differentiation	1405	423	2.3e-13	4.89e-11
BP	regulation of cell development	841	275	2.71e-13	5.64e-11
BP	immune system process	2481	691	3.01e-13	6.21e-11
BP	positive regulation of macromolecule biosynthetic process	2563	711	3.04e-13	6.23e-11
BP	negative regulation of DNA-templated transcription	1226	376	3.49e-13	7.09e-11
BP	locomotion	1314	398	4.92e-13	9.8e-11
BP	regulation of cell adhesion	798	262	6.13e-13	1.21e-10
BP	positive regulation of DNA-templated transcription	1658	485	6.28e-13	1.23e-10
BP	protein phosphorylation	1262	384	6.54e-13	1.27e-10
BP	regulation of cell motility	1085	338	6.64e-13	1.28e-10
BP	positive regulation of RNA biosynthetic process	1661	485	8.63e-13	1.65e-10
BP	embryonic organ development	454	166	9.08e-13	1.72e-10
BP	cell activation	1084	337	9.64e-13	1.81e-10
BP	positive regulation of cell differentiation	895	287	1.06e-12	1.98e-10
BP	regulation of locomotion	1126	347	1.54e-12	2.8e-10
BP	cell-substrate adhesion	357	137	1.61e-12	2.91e-10
BP	central nervous system development	1020	319	1.81e-12	3.24e-10
BP	negative regulation of signal transduction	1354	405	2.19e-12	3.88e-10
BP	negative regulation of RNA biosynthetic process	1241	376	2.21e-12	3.88e-10
BP	regulation of phosphorus metabolic process	1143	350	3.06e-12	5.3e-10
BP	negative regulation of nitrogen compound metabolic process	2206	617	3.29e-12	5.65e-10
BP	regulation of cell migration	1025	319	3.52e-12	6e-10
BP	homeostatic process	1707	493	3.71e-12	6.29e-10
BP	regulation of phosphate metabolic process	1142	349	4.36e-12	7.28e-10
BP	synaptic signaling	781	254	4.35e-12	7.28e-10
BP	ameboidal-type cell migration	490	174	4.57e-12	7.56e-10
BP	cellular response to endogenous stimulus	1482	435	6.61e-12	1.07e-09
BP	secretion by cell	818	263	7.16e-12	1.15e-09
BP	skeletal system development	527	183	1.17e-11	1.86e-09
BP	cell-substrate junction organization	103	54	1.51e-11	2.39e-09
BP	cell morphogenesis	957	298	1.76e-11	2.77e-09
BP	head development	768	248	1.78e-11	2.78e-09
BP	vasculature development	832	265	1.82e-11	2.82e-09
BP	trans-synaptic signaling	757	245	1.83e-11	2.83e-09
BP	vesicle-mediated transport	1520	442	1.94e-11	2.95e-09
BP	actin filament bundle organization	165	75	1.98e-11	2.99e-09
BP	export from cell	897	282	2e-11	3e-09
BP	actin filament bundle assembly	162	74	2.01e-11	3e-09
BP	negative regulation of transcription by RNA polymerase II	905	284	2.11e-11	3.12e-09
BP	chemical synaptic transmission	751	243	2.28e-11	3.34e-09
BP	anterograde trans-synaptic signaling	751	243	2.28e-11	3.34e-09
BP	regulation of anatomical structure morphogenesis	895	281	2.55e-11	3.7e-09
BP	response to endogenous stimulus	1732	494	2.92e-11	4.22e-09
BP	epithelium development	1217	364	3.18e-11	4.56e-09
BP	cellular response to chemical stimulus	2686	727	3.29e-11	4.69e-09
BP	blood vessel development	799	255	3.53e-11	5e-09
BP	response to stress	3860	1006	3.81e-11	5.3e-09
BP	secretion	953	295	4.65e-11	6.39e-09
BP	negative regulation of RNA metabolic process	1355	398	5.16e-11	7.04e-09
BP	protein modification process	2871	770	5.25e-11	7.13e-09
BP	leukocyte activation	935	290	5.39e-11	7.27e-09
BP	lymphocyte activation	772	247	5.49e-11	7.36e-09
BP	cell junction organization	755	242	7.1e-11	9.46e-09
BP	sensory organ development	589	197	8.26e-11	1.09e-08
BP	lymphocyte differentiation	420	150	8.46e-11	1.11e-08
BP	regulation of phosphorylation	981	301	8.72e-11	1.13e-08
BP	apoptotic process	1915	536	9.92e-11	1.27e-08
BP	cell-substrate junction assembly	96	50	1.15e-10	1.47e-08
BP	cell population proliferation	2043	567	1.16e-10	1.47e-08
BP	mononuclear cell differentiation	472	164	1.3e-10	1.63e-08
BP	actin filament organization	459	160	1.66e-10	2.05e-08
BP	muscle structure development	701	226	1.69e-10	2.08e-08
BP	negative regulation of nucleobase-containing compound metabolic process	1478	426	1.74e-10	2.13e-08
BP	programmed cell death	1991	553	1.79e-10	2.18e-08
BP	positive regulation of nucleobase-containing compound metabolic process	2104	580	2.24e-10	2.71e-08
BP	neuron development	1137	339	2.38e-10	2.87e-08
BP	cell death	1995	553	2.52e-10	3e-08
BP	positive regulation of transcription by RNA polymerase II	1228	362	2.58e-10	3.05e-08
BP	response to organic substance	2676	718	2.6e-10	3.06e-08
BP	response to oxygen-containing compound	1671	473	2.67e-10	3.13e-08
BP	myeloid cell differentiation	434	152	3.22e-10	3.74e-08
BP	regulation of protein modification process	1219	359	3.49e-10	4.01e-08
BP	blood vessel morphogenesis	706	226	3.49e-10	4.01e-08
BP	camera-type eye development	343	126	3.55e-10	4.05e-08
BP	regulation of hemopoiesis	417	147	3.75e-10	4.26e-08
BP	sensory system development	400	142	4.31e-10	4.88e-08
BP	eye development	390	139	4.85e-10	5.43e-08
BP	focal adhesion assembly	85	45	4.83e-10	5.43e-08
BP	brain development	720	229	5.14e-10	5.73e-08
BP	embryonic morphogenesis	616	201	5.75e-10	6.38e-08
BP	embryo development ending in birth or egg hatching	676	217	6.01e-10	6.61e-08
BP	cell-matrix adhesion	240	95	6.09e-10	6.66e-08
BP	heart development	613	200	6.41e-10	6.98e-08
BP	positive regulation of cell motility	592	194	7.77e-10	8.38e-08
BP	regulation of cell population proliferation	1744	488	8.09e-10	8.67e-08
BP	positive regulation of RNA metabolic process	1900	526	9.08e-10	9.7e-08
BP	regulation of immune system process	1516	431	9.85e-10	1.05e-07
BP	visual system development	394	139	1.06e-09	1.12e-07
BP	tissue morphogenesis	614	199	1.31e-09	1.36e-07
BP	positive regulation of cell migration	566	186	1.36e-09	1.41e-07
BP	renal system development	329	120	1.52e-09	1.56e-07
BP	regulation of small GTPase mediated signal transduction	298	111	1.57e-09	1.6e-07
BP	cellular response to oxygen-containing compound	1194	349	1.61e-09	1.64e-07
BP	actomyosin structure organization	214	86	1.63e-09	1.65e-07
BP	cellular response to organic substance	1969	541	1.71e-09	1.71e-07
BP	cellular anatomical entity morphogenesis	772	240	2.06e-09	2.04e-07
BP	response to external stimulus	2676	711	2.1e-09	2.05e-07
BP	macromolecule localization	2957	778	2.1e-09	2.05e-07
BP	positive regulation of locomotion	606	196	2.1e-09	2.05e-07
BP	chordate embryonic development	655	209	2.19e-09	2.13e-07
BP	regulation of leukocyte differentiation	324	118	2.3e-09	2.21e-07
BP	cellular response to growth factor stimulus	735	229	3.93e-09	3.68e-07
BP	response to wounding	562	183	4.06e-09	3.77e-07
BP	cell-cell signaling by wnt	459	155	4.07e-09	3.77e-07
BP	Wnt signaling pathway	457	154	5.37e-09	4.93e-07
BP	negative regulation of developmental process	993	295	5.53e-09	5.06e-07
BP	plasma membrane bounded cell projection organization	1541	432	6.59e-09	5.99e-07
BP	regulation of protein phosphorylation	905	272	6.74e-09	6.08e-07
BP	kidney development	319	115	7.15e-09	6.39e-07
BP	regulation of primary metabolic process	5561	1379	7.35e-09	6.55e-07
BP	regulation of localization	2033	552	7.47e-09	6.6e-07
BP	macromolecule modification	3101	807	8.51e-09	7.43e-07
BP	small GTPase-mediated signal transduction	493	163	8.8e-09	7.65e-07
BP	regulation of secretion	617	196	1.02e-08	8.82e-07
BP	supramolecular fiber organization	843	255	1.07e-08	9.19e-07
BP	modulation of chemical synaptic transmission	487	161	1.09e-08	9.31e-07
BP	response to growth factor	766	235	1.1e-08	9.31e-07
BP	regulation of secretion by cell	562	181	1.23e-08	1.04e-06
BP	regulation of trans-synaptic signaling	488	161	1.28e-08	1.08e-06
BP	regulation of transport	1627	451	1.41e-08	1.18e-06
BP	cell projection organization	1583	440	1.5e-08	1.25e-06
BP	epithelial cell development	216	84	1.54e-08	1.28e-06
BP	regulation of molecular function	1998	541	1.64e-08	1.36e-06
BP	positive regulation of immune system process	1055	308	1.76e-08	1.45e-06
BP	positive regulation of phosphorus metabolic process	686	213	1.88e-08	1.53e-06
BP	positive regulation of phosphate metabolic process	686	213	1.88e-08	1.53e-06
BP	regulation of transcription by RNA polymerase II	2491	659	1.95e-08	1.58e-06
BP	endothelium development	142	61	2.04e-08	1.65e-06
BP	cellular macromolecule localization	2475	655	2.05e-08	1.65e-06
BP	positive regulation of intracellular signal transduction	1037	303	2.12e-08	1.7e-06
BP	regulation of protein metabolic process	2181	584	2.35e-08	1.89e-06
BP	negative regulation of multicellular organismal process	1238	353	2.6e-08	2.07e-06
BP	regulation of metabolic process	6793	1653	2.69e-08	2.14e-06
BP	protein localization	2464	651	3.01e-08	2.38e-06
BP	extrinsic apoptotic signaling pathway	229	87	3.1e-08	2.43e-06
BP	exocytosis	341	119	3.31e-08	2.58e-06
BP	CD4-positive	alpha-beta T cell differentiation involved in immune response	76	35	3e-06	0.000153071
BP	angiogenesis	616	193	4.19e-08	3.22e-06
BP	regulation of nitrogen compound metabolic process	5422	1339	4.19e-08	3.22e-06
BP	positive regulation of cell development	451	148	7.14e-08	5.38e-06
BP	CD4-positive	alpha-beta T cell activation	119	48	5.43e-06	0.000252521
BP	response to abiotic stimulus	1121	321	7.33e-08	5.5e-06
BP	regulation of actin filament bundle assembly	106	48	9.06e-08	6.73e-06
BP	T cell differentiation	308	108	1.06e-07	7.86e-06
BP	neuron projection development	991	287	1.23e-07	9.04e-06
BP	negative regulation of neuron apoptotic process	161	65	1.25e-07	9.12e-06
BP	contractile actin filament bundle assembly	110	49	1.26e-07	9.13e-06
BP	stress fiber assembly	110	49	1.26e-07	9.13e-06
BP	negative regulation of cell adhesion	306	107	1.42e-07	1.03e-05
BP	epithelial tube morphogenesis	335	115	1.51e-07	1.09e-05
BP	negative regulation of phosphate metabolic process	375	126	1.54e-07	1.11e-05
BP	muscle cell differentiation	423	139	1.62e-07	1.16e-05
BP	negative regulation of phosphorus metabolic process	376	126	1.82e-07	1.3e-05
BP	transcription by RNA polymerase II	2598	676	1.91e-07	1.35e-05
BP	regulation of cellular metabolic process	6295	1530	1.97e-07	1.39e-05
BP	positive regulation of molecular function	1196	337	1.99e-07	1.4e-05
BP	positive regulation of actin filament bundle assembly	61	32	2.02e-07	1.41e-05
BP	import into cell	929	270	2.11e-07	1.47e-05
BP	regulation of catalytic activity	1387	384	2.12e-07	1.47e-05
BP	negative regulation of Wnt signaling pathway	173	68	2.17e-07	1.5e-05
BP	plasma membrane bounded cell projection morphogenesis	649	198	2.45e-07	1.69e-05
BP	homeostasis of number of cells	320	110	2.58e-07	1.77e-05
BP	morphogenesis of an epithelium	501	159	2.66e-07	1.81e-05
BP	CD4-positive	alpha-beta T cell differentiation	94	39	1.84e-05	0.000770861
BP	cell projection morphogenesis	654	199	2.82e-07	1.91e-05
BP	organelle organization	3546	897	2.9e-07	1.96e-05
BP	negative regulation of metabolic process	3238	825	2.93e-07	1.98e-05
BP	myeloid cell development	88	41	2.98e-07	2.01e-05
BP	growth	921	267	3.11e-07	2.09e-05
BP	positive regulation of phosphorylation	609	187	3.25e-07	2.16e-05
BP	positive regulation of stress fiber assembly	51	28	3.34e-07	2.22e-05
BP	regulation of apoptotic process	1463	401	3.62e-07	2.39e-05
BP	neuron projection morphogenesis	633	193	3.64e-07	2.41e-05
BP	embryonic organ morphogenesis	297	103	3.8e-07	2.5e-05
BP	ossification	440	142	3.93e-07	2.58e-05
BP	positive regulation of protein metabolic process	1224	342	3.93e-07	2.58e-05
BP	protein metabolic process	4772	1179	3.98e-07	2.6e-05
BP	regulation of organelle organization	1164	327	4.14e-07	2.69e-05
BP	SMAD protein signal transduction	95	43	4.23e-07	2.74e-05
BP	regulation of actin cytoskeleton organization	338	114	4.76e-07	3.07e-05
BP	regulation of cell activation	620	189	4.88e-07	3.13e-05
BP	cell morphogenesis involved in neuron differentiation	574	177	4.92e-07	3.15e-05
BP	establishment of localization in cell	1913	509	4.96e-07	3.16e-05
BP	organic substance transport	2340	611	5.05e-07	3.21e-05
BP	connective tissue development	285	99	5.82e-07	3.68e-05
BP	cytokine production	861	250	6.49e-07	4.06e-05
BP	negative regulation of cellular metabolic process	2984	762	6.57e-07	4.1e-05
BP	regulation of programmed cell death	1512	411	6.7e-07	4.17e-05
BP	regulation of kinase activity	527	164	6.88e-07	4.27e-05
BP	stem cell differentiation	247	88	7.15e-07	4.42e-05
BP	MAPK cascade	764	225	7.62e-07	4.7e-05
BP	peptidyl-amino acid modification	831	242	7.66e-07	4.71e-05
BP	regulation of cytoskeleton organization	513	160	8.07e-07	4.94e-05
BP	gliogenesis	345	115	8.3e-07	5.05e-05
BP	homophilic cell adhesion via plasma membrane adhesion molecules	165	64	8.44e-07	5.12e-05
BP	canonical Wnt signaling pathway	316	107	8.54e-07	5.17e-05
BP	positive regulation of cellular component organization	1112	312	8.7e-07	5.24e-05
BP	wound healing	427	137	8.99e-07	5.37e-05
BP	positive regulation of leukocyte differentiation	189	71	9.01e-07	5.37e-05
BP	positive regulation of hemopoiesis	189	71	9.01e-07	5.37e-05
BP	endocytosis	707	210	9.21e-07	5.47e-05
BP	artery development	113	48	9.4e-07	5.57e-05
BP	axon guidance	231	83	9.83e-07	5.78e-05
BP	neuron projection guidance	231	83	9.83e-07	5.78e-05
BP	cellular homeostasis	814	237	1.01e-06	5.94e-05
BP	regulation of DNA-templated transcription	3296	833	1.03e-06	6.05e-05
BP	striated muscle cell differentiation	310	105	1.06e-06	6.18e-05
BP	protein localization to cell periphery	354	117	1.08e-06	6.29e-05
BP	regulation of cell-substrate adhesion	221	80	1.09e-06	6.31e-05
BP	regulation of actomyosin structure organization	104	45	1.1e-06	6.34e-05
BP	positive regulation of transport	839	243	1.15e-06	6.61e-05
BP	positive regulation of protein modification process	745	219	1.24e-06	7.09e-05
BP	cellular component assembly	2983	759	1.24e-06	7.11e-05
BP	nitrogen compound transport	1877	497	1.27e-06	7.22e-05
BP	T-helper cell differentiation	74	35	1.39e-06	7.86e-05
BP	regulation of macromolecule metabolic process	6281	1516	1.43e-06	8.04e-05
BP	mesenchyme development	330	110	1.42e-06	8.04e-05
BP	regulation of response to external stimulus	1122	313	1.45e-06	8.16e-05
BP	establishment or maintenance of cell polarity	226	81	1.48e-06	8.26e-05
BP	positive regulation of gene expression	1183	328	1.48e-06	8.26e-05
BP	regulation of lymphocyte differentiation	212	77	1.48e-06	8.26e-05
BP	regulation of Wnt signaling pathway	334	111	1.5e-06	8.36e-05
BP	positive regulation of cell adhesion	480	150	1.56e-06	8.6e-05
BP	negative regulation of phosphorylation	313	105	1.76e-06	9.66e-05
BP	regulation of stress fiber assembly	93	41	1.81e-06	9.92e-05
BP	cellular response to hormone stimulus	608	183	1.83e-06	9.98e-05
BP	sensory organ morphogenesis	277	95	1.84e-06	0.0001
BP	regulation of cytokine production	848	244	1.88e-06	0.000102
BP	membrane organization	805	233	2.01e-06	0.000109
BP	endothelial cell differentiation	122	50	2.02e-06	0.000109
BP	signal release	482	150	2.03e-06	0.000109
BP	axonogenesis	448	141	2.07e-06	0.000111
BP	positive regulation of cell activation	373	121	2.07e-06	0.000111
BP	organonitrogen compound metabolic process	5828	1411	2.16e-06	0.000116
BP	circulatory system process	606	182	2.27e-06	0.000121
BP	alpha-beta T cell activation	176	66	2.3e-06	0.000122
BP	negative regulation of macromolecule metabolic process	3030	767	2.44e-06	0.000128
BP	forebrain development	404	129	2.44e-06	0.000128
BP	axon development	514	158	2.44e-06	0.000128
BP	regulation of cell-cell adhesion	488	151	2.69e-06	0.000141
BP	regulation of RNA biosynthetic process	3315	833	2.7e-06	0.000141
BP	response to hormone	876	250	2.78e-06	0.000145
BP	negative regulation of protein modification process	420	133	2.79e-06	0.000145
BP	tissue migration	375	121	2.79e-06	0.000145
BP	tissue homeostasis	258	89	2.93e-06	0.000151
BP	anatomical structure homeostasis	258	89	2.93e-06	0.000151
BP	retina development in camera-type eye	160	61	2.93e-06	0.000151
BP	negative regulation of cell differentiation	718	210	2.98e-06	0.000153
BP	skeletal system morphogenesis	226	80	2.98e-06	0.000153
BP	regulation of cellular component biogenesis	973	274	2.99e-06	0.000153
BP	filopodium assembly	67	32	2.99e-06	0.000153
BP	substrate adhesion-dependent cell spreading	101	43	3.16e-06	0.00016
BP	protein localization to plasma membrane	291	98	3.16e-06	0.00016
BP	myeloid leukocyte differentiation	237	83	3.18e-06	0.000161
BP	positive regulation of kinase activity	302	101	3.19e-06	0.000161
BP	cell junction assembly	448	140	3.43e-06	0.000172
BP	positive regulation of catalytic activity	867	247	3.68e-06	0.000184
BP	eye morphogenesis	161	61	3.71e-06	0.000185
BP	dopamine secretion	42	23	3.97e-06	0.000197
BP	epithelium migration	370	119	4e-06	0.000198
BP	regulation of supramolecular fiber organization	385	123	4.02e-06	0.000199
BP	neural tube development	158	60	4.08e-06	0.000201
BP	nephron development	158	60	4.08e-06	0.000201
BP	cell fate commitment	289	97	4.17e-06	0.000204
BP	positive regulation of lymphocyte activation	322	106	4.16e-06	0.000204
BP	mesenchymal cell migration	59	29	4.18e-06	0.000205
BP	alpha-beta T cell activation involved in immune response	77	35	4.34e-06	0.000211
BP	alpha-beta T cell differentiation involved in immune response	77	35	4.34e-06	0.000211
BP	negative regulation of protein phosphorylation	293	98	4.42e-06	0.000214
BP	aorta development	65	31	4.41e-06	0.000214
BP	regulation of cell-substrate junction organization	68	32	4.45e-06	0.000215
BP	B cell activation	264	90	4.48e-06	0.000215
BP	developmental growth	659	194	4.48e-06	0.000215
BP	T cell activation	550	166	4.56e-06	0.000218
BP	regulation of actin filament organization	268	91	4.79e-06	0.000228
BP	regulation of dopamine secretion	37	21	4.86e-06	0.000231
BP	regulation of canonical Wnt signaling pathway	261	89	4.99e-06	0.000236
BP	pattern specification process	470	145	5.02e-06	0.000238
BP	negative regulation of canonical Wnt signaling pathway	142	55	5.08e-06	0.00024
BP	camera-type eye morphogenesis	132	52	5.12e-06	0.000241
BP	regulation of lymphocyte activation	497	152	5.13e-06	0.000241
BP	epithelial cell migration	368	118	5.15e-06	0.000241
BP	regulation of CD4-positive	alpha-beta T cell activation	77	31	0.000246	0.00709152
BP	cell-cell adhesion via plasma-membrane adhesion molecules	276	93	5.43e-06	0.000253
BP	response to cytokine	932	262	5.68e-06	0.000264
BP	regulation of miRNA transcription	75	34	6.37e-06	0.000295
BP	cellular response to cytokine stimulus	837	238	6.39e-06	0.000296
BP	cell volume homeostasis	35	20	7.11e-06	0.000328
BP	carbohydrate metabolic process	550	165	7.13e-06	0.000328
BP	negative regulation of programmed cell death	915	257	7.47e-06	0.000343
BP	mesenchymal cell differentiation	267	90	7.5e-06	0.000344
BP	regulation of MAPK cascade	664	194	7.56e-06	0.000346
BP	localization within membrane	684	199	7.78e-06	0.000355
BP	DNA-templated transcription	3416	851	8.29e-06	0.000376
BP	negative regulation of apoptotic process	884	249	8.29e-06	0.000376
BP	regulation of actin filament-based process	379	120	8.43e-06	0.00038
BP	positive regulation of supramolecular fiber organization	175	64	8.46e-06	0.000381
BP	aorta morphogenesis	38	21	8.61e-06	0.000387
BP	regulation of CD4-positive	alpha-beta T cell differentiation	56	24	0.000404	0.0106614
BP	miRNA transcription	76	34	9.1e-06	0.000408
BP	immune response	1695	446	9.3e-06	0.000416
BP	regulation of exocytosis	186	67	9.46e-06	0.000422
BP	regulation of neuron apoptotic process	243	83	9.51e-06	0.000423
BP	megakaryocyte development	23	15	1.1e-05	0.000489
BP	regulation of cell-matrix adhesion	125	49	1.11e-05	0.00049
BP	alpha-beta T cell differentiation	125	49	1.11e-05	0.00049
BP	behavior	652	190	1.11e-05	0.000492
BP	regulation of body fluid levels	366	116	1.12e-05	0.000495
BP	positive regulation of leukocyte activation	355	113	1.17e-05	0.000514
BP	negative regulation of cell population proliferation	780	222	1.22e-05	0.000534
BP	semi-lunar valve development	47	24	1.22e-05	0.000535
BP	regulation of extrinsic apoptotic signaling pathway	156	58	1.24e-05	0.000542
BP	endothelial cell proliferation	198	70	1.26e-05	0.000549
BP	phosphatidylinositol 3-kinase/protein kinase B signal transduction	296	97	1.28e-05	0.000557
BP	regulation of vascular permeability	50	25	1.3e-05	0.000563
BP	regulation of GTPase activity	289	95	1.36e-05	0.000589
BP	regulation of growth	611	179	1.42e-05	0.000608
BP	positive regulation of protein phosphorylation	564	167	1.42e-05	0.000611
BP	regulation of T cell differentiation	181	65	1.43e-05	0.000611
BP	leukocyte activation involved in immune response	286	94	1.52e-05	0.00065
BP	regulation of immune response	883	247	1.53e-05	0.000653
BP	regulation of alpha-beta T cell activation	113	45	1.55e-05	0.000661
BP	synaptic transmission	glutamatergic	112	40	0.000669	0.0159821
BP	immune effector process	616	180	1.58e-05	0.000672
BP	cell activation involved in immune response	290	95	1.59e-05	0.000676
BP	cell-cell junction organization	210	73	1.62e-05	0.000685
BP	artery morphogenesis	81	35	1.72e-05	0.000725
BP	regulation of cell morphogenesis	243	82	1.78e-05	0.000751
BP	regulation of protein kinase activity	465	141	1.79e-05	0.000754
BP	response to transforming growth factor beta	302	98	1.82e-05	0.000765
BP	regulation of plasma membrane bounded cell projection organization	649	188	1.82e-05	0.000765
BP	embryonic skeletal system development	127	49	1.83e-05	0.000766
BP	regulation of cell projection organization	665	192	1.85e-05	0.000773
BP	RNA biosynthetic process	3447	854	1.88e-05	0.000781
BP	regulation of carbohydrate metabolic process	179	64	1.94e-05	0.000806
BP	heart valve development	72	32	1.95e-05	0.000806
BP	cellular response to transforming growth factor beta stimulus	295	96	1.95e-05	0.000806
BP	regulation of vesicle-mediated transport	524	156	1.97e-05	0.000813
BP	negative regulation of cell development	284	93	1.98e-05	0.000816
BP	regulation of focal adhesion assembly	63	29	2.09e-05	0.000859
BP	regulation of cell-substrate junction assembly	63	29	2.09e-05	0.000859
BP	neural crest cell migration	57	27	2.11e-05	0.000862
BP	peptidyl-serine modification	281	92	2.2e-05	0.0009
BP	anterior/posterior pattern specification	219	75	2.25e-05	0.000917
BP	bone development	212	73	2.33e-05	0.000949
BP	regionalization	425	130	2.38e-05	0.000965
BP	transmembrane receptor protein serine/threonine kinase signaling pathway	410	126	2.48e-05	0.001
BP	establishment of protein localization	1669	436	2.49e-05	0.001
BP	synaptic transmission	dopaminergic	28	14	0.00106	0.0233677
BP	myeloid cell homeostasis	177	63	2.63e-05	0.00106
BP	glial cell differentiation	260	86	2.63e-05	0.00106
BP	respiratory system development	220	75	2.69e-05	0.00108
BP	positive regulation of secretion by cell	286	93	2.69e-05	0.00108
BP	aortic valve development	43	22	2.69e-05	0.00108
BP	renal system vasculature development	32	18	2.75e-05	0.0011
BP	kidney vasculature development	32	18	2.75e-05	0.0011
BP	muscle tissue development	434	132	2.79e-05	0.00111
BP	inflammatory response	874	243	2.81e-05	0.00111
BP	pallium development	188	66	2.83e-05	0.00112
BP	endothelial cell migration	279	91	2.87e-05	0.00113
BP	T-helper 17 type immune response	46	23	2.87e-05	0.00113
BP	Notch signaling pathway	181	64	2.88e-05	0.00114
BP	regulation of leukocyte activation	563	165	2.95e-05	0.00116
BP	Schwann cell differentiation	49	24	3e-05	0.00118
BP	stem cell development	86	36	3.03e-05	0.00119
BP	chemical synaptic transmission	postsynaptic	115	40	0.00121	0.0258297
BP	cellular response to organonitrogen compound	611	177	3.16e-05	0.00124
BP	neurotransmitter secretion	143	53	3.18e-05	0.00124
BP	signal release from synapse	143	53	3.18e-05	0.00124
BP	regulated exocytosis	221	75	3.2e-05	0.00124
BP	regulation of transferase activity	631	182	3.22e-05	0.00125
BP	positive regulation of hydrolase activity	474	142	3.25e-05	0.00126
BP	blood circulation	521	154	3.33e-05	0.00129
BP	regulation of myeloid cell differentiation	214	73	3.33e-05	0.00129
BP	regulation of hydrolase activity	735	208	3.33e-05	0.00129
BP	peptidyl-threonine modification	106	42	3.38e-05	0.0013
BP	response to oxygen levels	344	108	3.45e-05	0.00133
BP	regulation of cell shape	140	52	3.51e-05	0.00135
BP	cellular response to nitrogen compound	680	194	3.64e-05	0.00139
BP	organic cyclic compound biosynthetic process	4094	999	3.84e-05	0.00146
BP	endocrine system development	137	51	3.88e-05	0.00147
BP	B cell differentiation	144	53	3.96e-05	0.0015
BP	mitral valve development	13	10	4e-05	0.0015
BP	glomerulus development	71	31	3.99e-05	0.0015
BP	glomerulus vasculature development	30	17	4.05e-05	0.00152
BP	nucleobase-containing compound biosynthetic process	3856	944	4.1e-05	0.00154
BP	glycerophospholipid biosynthetic process	208	71	4.14e-05	0.00155
BP	response to hypoxia	304	97	4.22e-05	0.00158
BP	collagen biosynthetic process	47	23	4.45e-05	0.00165
BP	positive regulation of epithelial to mesenchymal transition	59	27	4.54e-05	0.00168
BP	catecholamine secretion	59	27	4.54e-05	0.00168
BP	telencephalon development	271	88	4.61e-05	0.0017
BP	regulation of catecholamine secretion	53	25	4.61e-05	0.0017
BP	chondrocyte differentiation	114	44	4.73e-05	0.00174
BP	positive regulation of cytokine production	493	146	4.76e-05	0.00175
BP	response to chemical	3956	966	4.85e-05	0.00178
BP	cytokine-mediated signaling pathway	505	149	4.9e-05	0.0018
BP	negative regulation of biosynthetic process	2594	651	4.94e-05	0.00181
BP	kidney epithelium development	152	55	4.94e-05	0.00181
BP	regulation of ossification	121	46	5e-05	0.00182
BP	positive regulation of cell population proliferation	975	266	5.07e-05	0.00185
BP	epithelial cell proliferation	478	142	5.09e-05	0.00185
BP	gland development	447	134	5.17e-05	0.00188
BP	response to oxidative stress	393	120	5.22e-05	0.00189
BP	phosphatidylinositol metabolic process	163	58	5.43e-05	0.00197
BP	regulation of miRNA metabolic process	88	36	5.45e-05	0.00197
BP	transmembrane transport	1527	399	5.46e-05	0.00197
BP	cardiac septum development	108	42	5.67e-05	0.00203
BP	regulation of Notch signaling pathway	98	39	5.67e-05	0.00203
BP	positive regulation of secretion	310	98	5.78e-05	0.00207
BP	T cell differentiation involved in immune response	85	35	5.85e-05	0.00209
BP	positive regulation of lymphocyte differentiation	132	49	5.92e-05	0.00211
BP	peptidyl-serine phosphorylation	269	87	5.97e-05	0.00212
BP	negative regulation of Notch signaling pathway	39	20	5.96e-05	0.00212
BP	blood coagulation	intrinsic pathway	8	6	0.00213	0.0415175
BP	learning	153	55	6.08e-05	0.00216
BP	response to extracellular stimulus	511	150	6.11e-05	0.00216
BP	response to decreased oxygen levels	318	100	6.15e-05	0.00217
BP	protein localization to membrane	594	171	6.16e-05	0.00217
BP	miRNA metabolic process	105	41	6.19e-05	0.00218
BP	apoptotic signaling pathway	614	176	6.24e-05	0.00219
BP	Schwann cell development	42	21	6.35e-05	0.00222
BP	cellular response to peptide hormone stimulus	307	97	6.43e-05	0.00225
BP	heart valve morphogenesis	60	27	6.53e-05	0.00228
BP	vascular endothelial growth factor signaling pathway	51	24	6.82e-05	0.00237
BP	negative regulation of protein metabolic process	881	242	6.87e-05	0.00238
BP	adaptive immune response based on somatic recombination of immune receptors built from immunoglobulin superfamily domains	304	96	7.16e-05	0.00248
BP	purine nucleoside diphosphate metabolic process	109	42	7.27e-05	0.00251
BP	purine ribonucleoside diphosphate metabolic process	109	42	7.27e-05	0.00251
BP	establishment of cell polarity	154	55	7.45e-05	0.00257
BP	multicellular organism growth	147	53	7.49e-05	0.00258
BP	negative regulation of immune system process	513	150	7.53e-05	0.00259
BP	regulation of nervous system development	466	138	7.58e-05	0.0026
BP	negative regulation of hemopoiesis	116	44	7.67e-05	0.00262
BP	muscle organ development	354	109	7.75e-05	0.00265
BP	heterocycle biosynthetic process	3929	957	7.84e-05	0.00267
BP	protein transport	1395	366	7.89e-05	0.00268
BP	positive regulation of protein kinase activity	256	83	7.91e-05	0.00269
BP	renal system process	123	46	7.96e-05	0.0027
BP	insulin receptor signaling pathway	123	46	7.96e-05	0.0027
BP	peptidyl-threonine phosphorylation	96	38	8.04e-05	0.00272
BP	adaptive immune response	455	135	8.19e-05	0.00276
BP	chemotaxis	455	135	8.19e-05	0.00276
BP	regulation of cellular component size	366	112	8.25e-05	0.00278
BP	monosaccharide metabolic process	249	81	8.45e-05	0.00284
BP	negative regulation of cellular biosynthetic process	2580	645	8.55e-05	0.00287
BP	positive regulation of transferase activity	374	114	8.58e-05	0.00287
BP	neural crest cell differentiation	93	37	8.74e-05	0.00293
BP	cell projection assembly	586	168	8.99e-05	0.003
BP	cellular response to stress	1818	466	9.11e-05	0.00303
BP	negative regulation of kinase activity	180	62	9.15e-05	0.00304
BP	positive regulation of cell-cell adhesion	321	100	9.18e-05	0.00305
BP	aromatic compound biosynthetic process	3942	959	9.24e-05	0.00306
BP	positive regulation of endothelial cell proliferation	110	42	9.27e-05	0.00307
BP	positive regulation of MAPK cascade	472	139	9.49e-05	0.00312
BP	neuron apoptotic process	291	92	9.54e-05	0.00314
BP	nucleotide catabolic process	166	58	9.72e-05	0.00319
BP	monoatomic ion transmembrane transport	1013	273	0.000100709	0.0033
BP	regulation of endothelial cell proliferation	177	61	0.000101942	0.00332
BP	taxis	457	135	0.000101894	0.00332
BP	ventricular septum development	74	31	0.000103466	0.00336
BP	regulation of alpha-beta T cell differentiation	74	31	0.000103466	0.00336
BP	myelination in peripheral nervous system	29	16	0.000105526	0.00342
BP	peripheral nervous system axon ensheathment	29	16	0.000105526	0.00342
BP	regulation of developmental growth	326	101	0.000107312	0.00347
BP	tube formation	149	53	0.000112337	0.00363
BP	embryonic skeletal system morphogenesis	94	37	0.000113798	0.00367
BP	muscle cell development	203	68	0.000113845	0.00367
BP	glycerolipid biosynthetic process	251	81	0.000114085	0.00367
BP	mast cell differentiation	6	6	0.000115505	0.00371
BP	oncogene-induced cell senescence	6	6	0.000115505	0.00371
BP	regulation of nervous system process	118	44	0.000121844	0.0039
BP	regulation of neuron projection development	455	134	0.00012519	0.004
BP	JNK cascade	171	59	0.000126547	0.00404
BP	nucleoside phosphate catabolic process	175	60	0.000136082	0.00432
BP	chloride ion homeostasis	19	12	0.000137163	0.00435
BP	purine nucleotide catabolic process	143	51	0.000138802	0.00439
BP	regulation of cell growth	413	123	0.000139325	0.0044
BP	mitral valve morphogenesis	12	9	0.000140605	0.00443
BP	dopamine transport	56	25	0.000140991	0.00443
BP	T cell selection	56	25	0.000140991	0.00443
BP	positive regulation of miRNA transcription	56	25	0.000140991	0.00443
BP	negative regulation of macromolecule biosynthetic process	2531	631	0.000142021	0.00445
BP	regulation of response to stress	1388	362	0.000142619	0.00447
BP	columnar/cuboidal epithelial cell development	53	24	0.000145267	0.00454
BP	semaphorin-plexin signaling pathway	44	21	0.000149347	0.00466
BP	cellular response to peptide	371	112	0.000150804	0.0047
BP	ribonucleoside diphosphate metabolic process	119	44	0.000152456	0.00475
BP	regulation of RNA metabolic process	3699	900	0.000159997	0.00497
BP	regulation of neurogenesis	391	117	0.00016205	0.00503
BP	hematopoietic stem cell migration	8	7	0.000164475	0.00507
BP	negative regulation of leukocyte differentiation	109	41	0.00016383	0.00507
BP	regulation of epithelial tube formation	8	7	0.000164475	0.00507
BP	positive regulation of epithelial tube formation	8	7	0.000164475	0.00507
BP	positive regulation of phosphatidylinositol 3-kinase/protein kinase B signal transduction	169	58	0.000169063	0.0052
BP	regulation of nucleobase-containing compound metabolic process	4002	969	0.000170233	0.00523
BP	regulation of T cell activation	376	113	0.000172042	0.00527
BP	negative regulation of extrinsic apoptotic signaling pathway	99	38	0.000172186	0.00527
BP	heart morphogenesis	269	85	0.000175464	0.00535
BP	positive regulation of growth	254	81	0.000176627	0.00538
BP	purine-containing compound catabolic process	148	52	0.000184939	0.00562
BP	epithelial cell differentiation	739	204	0.000185716	0.00564
BP	organophosphate catabolic process	232	75	0.000188109	0.0057
BP	positive regulation of small molecule metabolic process	141	50	0.000188388	0.0057
BP	cardiac muscle tissue development	247	79	0.00018974	0.00574
BP	purine ribonucleotide catabolic process	134	48	0.000190534	0.00575
BP	regulation of myeloid leukocyte differentiation	127	46	0.000191113	0.00576
BP	glomerular mesangium development	17	11	0.000193625	0.00583
BP	transforming growth factor beta receptor superfamily signaling pathway	381	114	0.000195643	0.00588
BP	negative regulation of cell-cell adhesion	199	66	0.000196824	0.00591
BP	T-helper 17 cell differentiation	33	17	0.000197876	0.00593
BP	cell growth	491	142	0.000198892	0.00593
BP	establishment or maintenance of apical/basal cell polarity	57	25	0.000198869	0.00593
BP	establishment or maintenance of bipolar cell polarity	57	25	0.000198869	0.00593
BP	leukocyte migration	389	116	0.000200643	0.00598
BP	glycosaminoglycan metabolic process	110	41	0.000206073	0.00613
BP	negative regulation of synaptic transmission	54	24	0.000207138	0.00615
BP	glandular epithelial cell development	36	18	0.000210573	0.00622
BP	ensheathment of neurons	156	54	0.000217407	0.00641
BP	axon ensheathment	156	54	0.000217407	0.00641
BP	regulation of filopodium assembly	48	22	0.000219264	0.00645
BP	positive regulation of cellular component biogenesis	504	145	0.000221854	0.00652
BP	embryonic cranial skeleton morphogenesis	45	21	0.000222121	0.00652
BP	peripheral nervous system development	90	35	0.000227116	0.00663
BP	neural crest cell development	80	32	0.00022692	0.00663
BP	bone remodeling	90	35	0.000227116	0.00663
BP	mucopolysaccharide metabolic process	90	35	0.000227116	0.00663
BP	platelet morphogenesis	25	14	0.000232156	0.00675
BP	leukocyte apoptotic process	114	42	0.000232904	0.00677
BP	response to lipid	922	248	0.000234585	0.00681
BP	negative regulation of cellular component organization	734	202	0.000238522	0.00691
BP	regulation of leukocyte cell-cell adhesion	375	112	0.000239281	0.00693
BP	positive regulation of immune response	726	200	0.000240965	0.00697
BP	regulation of ncRNA transcription	97	37	0.000241275	0.00697
BP	organonitrogen compound catabolic process	1418	367	0.000241586	0.00697
BP	regulation of muscle cell differentiation	164	56	0.000251303	0.00722
BP	renal tubule development	104	39	0.000251408	0.00722
BP	response to organonitrogen compound	1018	271	0.000252335	0.00724
BP	integrin-mediated signaling pathway	111	41	0.000257854	0.00737
BP	respiratory tube development	197	65	0.000257923	0.00737
BP	antigen receptor-mediated signaling pathway	186	62	0.00025867	0.00738
BP	ear development	223	72	0.000260409	0.00742
BP	purine nucleoside diphosphate catabolic process	94	36	0.000265331	0.00754
BP	purine ribonucleoside diphosphate catabolic process	94	36	0.000265331	0.00754
BP	regulation of amine transport	94	36	0.000265331	0.00754
BP	cellular response to vascular endothelial growth factor stimulus	74	30	0.000266668	0.00756
BP	adrenal gland development	28	15	0.000268447	0.00759
BP	cellular response to lipid	610	171	0.000268136	0.00759
BP	learning or memory	276	86	0.000271187	0.00766
BP	extracellular matrix organization	326	99	0.000279515	0.00789
BP	regulation of phosphatidylinositol 3-kinase/protein kinase B signal transduction	250	79	0.000290241	0.00817
BP	myelination	154	53	0.000291115	0.00818
BP	leukocyte cell-cell adhesion	412	121	0.00029269	0.00822
BP	regulation of cell size	187	62	0.000304721	0.00854
BP	ribonucleotide catabolic process	140	49	0.000309427	0.00866
BP	intracellular chemical homeostasis	713	196	0.000312293	0.00873
BP	protein kinase C signaling	34	17	0.000314714	0.00878
BP	extracellular structure organization	327	99	0.000315144	0.00878
BP	positive regulation of transmembrane receptor protein serine/threonine kinase signaling pathway	105	39	0.000315739	0.00879
BP	odontogenesis	133	47	0.000316141	0.00879
BP	locomotory behavior	202	66	0.000316918	0.0088
BP	glycerophospholipid metabolic process	304	93	0.000318822	0.00884
BP	negative regulation of protein kinase activity	169	57	0.000319368	0.00885
BP	nucleoside diphosphate metabolic process	126	45	0.000320647	0.00887
BP	protein autophosphorylation	191	63	0.00032094	0.00887
BP	positive regulation of T cell differentiation	119	43	0.000322447	0.0089
BP	lymphocyte apoptotic process	78	31	0.00032313	0.00891
BP	regulation of T-helper cell differentiation	43	20	0.000329554	0.00906
BP	positive regulation of miRNA metabolic process	65	27	0.000333441	0.00915
BP	positive regulation of cytoskeleton organization	184	61	0.000339969	0.0093
BP	platelet formation	23	13	0.000344426	0.0094
BP	hematopoietic stem cell homeostasis	23	13	0.000344426	0.0094
BP	transforming growth factor beta receptor signaling pathway	240	76	0.000348293	0.0095
BP	phosphatidylinositol biosynthetic process	130	46	0.000351916	0.00957
BP	regulation of SMAD protein signal transduction	75	30	0.000351521	0.00957
BP	external encapsulating structure organization	328	99	0.000354856	0.00963
BP	plasma membrane bounded cell projection assembly	573	161	0.000355052	0.00963
BP	response to mechanical stimulus	214	69	0.000360643	0.00976
BP	extracellular matrix constituent secretion	13	9	0.000367002	0.00992
BP	cellular response to insulin stimulus	203	66	0.000369709	0.00998
BP	response to nutrient levels	482	138	0.000388463	0.0105
BP	positive regulation of GTPase activity	222	71	0.000389458	0.0105
BP	positive regulation of cell projection organization	356	106	0.000390596	0.0105
BP	regulation of epithelial cell proliferation	403	118	0.000392462	0.0105
BP	inner ear development	196	64	0.00039425	0.0106
BP	negative regulation of nucleotide catabolic process	18	11	0.000398452	0.0106
BP	negative regulation of purine nucleotide catabolic process	18	11	0.000398452	0.0106
BP	osteoclast development	18	11	0.000398452	0.0106
BP	negative regulation of glycolytic process	18	11	0.000398452	0.0106
BP	bone cell development	18	11	0.000398452	0.0106
BP	monoatomic ion transport	1242	323	0.000399928	0.0106
BP	appendage development	185	61	0.000399474	0.0106
BP	limb development	185	61	0.000399474	0.0106
BP	negative regulation of leukocyte apoptotic process	56	24	0.000403826	0.0107
BP	glycolytic process	89	34	0.000409258	0.0108
BP	striated muscle tissue development	264	82	0.000414115	0.0109
BP	regulation of JNK cascade	138	48	0.000416776	0.011
BP	T cell receptor signaling pathway	138	48	0.000416776	0.011
BP	calcium-mediated signaling	230	73	0.000417819	0.011
BP	intracellular transport	1331	344	0.000419535	0.011
BP	peptidyl-tyrosine modification	268	83	0.000424528	0.0111
BP	positive regulation of T cell activation	249	78	0.000424838	0.0111
BP	regulation of system process	559	157	0.000426034	0.0111
BP	establishment or maintenance of epithelial cell apical/basal polarity	53	23	0.000426212	0.0111
BP	protein catabolic process	985	261	0.00044131	0.0115
BP	response to nitrogen compound	1110	291	0.000446371	0.0116
BP	regulation of biosynthetic process	5449	1291	0.00045008	0.0117
BP	regulation of immune effector process	377	111	0.000458748	0.0119
BP	positive regulation of exocytosis	76	30	0.000459417	0.0119
BP	cellular component assembly involved in morphogenesis	135	47	0.000464601	0.012
BP	epithelial tube formation	135	47	0.000464601	0.012
BP	regulation of synaptic plasticity	212	68	0.000465966	0.012
BP	immune response-regulating signaling pathway	496	141	0.000470745	0.0121
BP	pyridine nucleotide catabolic process	93	35	0.000471008	0.0121
BP	hemostasis	231	73	0.000480776	0.0123
BP	nephron tubule development	100	37	0.000483954	0.0123
BP	protein localization to cell cortex	11	8	0.000482829	0.0123
BP	ncRNA transcription	146	50	0.000483979	0.0123
BP	pericyte cell differentiation	11	8	0.000482829	0.0123
BP	aminoglycan metabolic process	121	43	0.000485362	0.0124
BP	nephron epithelium development	121	43	0.000485362	0.0124
BP	aortic valve morphogenesis	38	18	0.000492218	0.0125
BP	basement membrane organization	38	18	0.000492218	0.0125
BP	response to peptide hormone	433	125	0.000500274	0.0127
BP	monoatomic anion homeostasis	21	12	0.000510958	0.0129
BP	regulation of cellular biosynthetic process	5418	1283	0.000515025	0.013
BP	organic hydroxy compound transport	308	93	0.000517771	0.0131
BP	metanephric glomerular mesangium development	5	5	0.000523628	0.0132
BP	lipid biosynthetic process	728	198	0.000529558	0.0133
BP	lymphocyte activation involved in immune response	198	64	0.000535099	0.0134
BP	ribonucleoside diphosphate catabolic process	97	36	0.000535825	0.0134
BP	ADP metabolic process	97	36	0.000535825	0.0134
BP	peptidyl-tyrosine phosphorylation	266	82	0.000536553	0.0134
BP	lipid metabolic process	1382	355	0.00054347	0.0136
BP	positive regulation of myeloid cell differentiation	104	38	0.000543772	0.0136
BP	positive regulation of vasculature development	187	61	0.000547325	0.0136
BP	phospholipid biosynthetic process	251	78	0.000554707	0.0138
BP	cellular response to prostaglandin E stimulus	16	10	0.000576172	0.0143
BP	response to temperature stimulus	169	56	0.00058842	0.0145
BP	extracellular matrix assembly	54	23	0.000588751	0.0145
BP	peripheral nervous system myelin maintenance	9	7	0.000597865	0.0147
BP	metanephric glomerulus vasculature development	9	7	0.000597865	0.0147
BP	regulation of protein localization to cell cortex	9	7	0.000597865	0.0147
BP	response to prostaglandin E	24	13	0.000600015	0.0147
BP	embryonic hemopoiesis	24	13	0.000600015	0.0147
BP	negative regulation of transferase activity	210	67	0.000600571	0.0147
BP	nucleoside diphosphate catabolic process	101	37	0.00060332	0.0147
BP	detection of abiotic stimulus	140	48	0.00060254	0.0147
BP	regulation of postsynapse organization	101	37	0.00060332	0.0147
BP	positive regulation of angiogenesis	184	60	0.000610668	0.0149
BP	inorganic ion homeostasis	527	148	0.00061454	0.0149
BP	regulation of anatomical structure size	511	144	0.000617923	0.015
BP	positive regulation of organelle organization	503	142	0.000619014	0.015
BP	regulation of glycolytic process	51	22	0.000623632	0.015
BP	regulation of nucleotide catabolic process	51	22	0.000623632	0.015
BP	regulation of purine nucleotide catabolic process	51	22	0.000623632	0.015
BP	sarcomere organization	51	22	0.000623632	0.015
BP	face development	51	22	0.000623632	0.015
BP	regulation of cell junction assembly	214	68	0.000621927	0.015
BP	extrinsic apoptotic signaling pathway via death domain receptors	84	32	0.000631945	0.0152
BP	regulation of gene expression	5164	1224	0.00064024	0.0154
BP	endothelial cell development	64	26	0.000642174	0.0154
BP	erythrocyte homeostasis	144	49	0.000645497	0.0155
BP	central nervous system neuron differentiation	177	58	0.000650546	0.0156
BP	catecholamine transport	74	29	0.000652092	0.0156
BP	ADP catabolic process	91	34	0.000656027	0.0157
BP	response to hydrostatic pressure	7	6	0.00065569	0.0157
BP	detection of external stimulus	137	47	0.000672398	0.016
BP	collagen metabolic process	105	38	0.000673104	0.016
BP	immune response-activating signaling pathway	468	133	0.000678644	0.0161
BP	regulation of small molecule metabolic process	326	97	0.000688834	0.0163
BP	myotube differentiation	130	45	0.000696824	0.0165
BP	face morphogenesis	30	15	0.000706117	0.0167
BP	glandular epithelial cell differentiation	71	28	0.000713027	0.0168
BP	regulation of mesenchymal cell proliferation	33	16	0.000728115	0.0172
BP	positive regulation of morphogenesis of an epithelium	36	17	0.000733927	0.0173
BP	platelet-derived growth factor receptor signaling pathway	58	24	0.000747748	0.0176
BP	parasympathetic nervous system development	19	11	0.000757725	0.0178
BP	retina vasculature development in camera-type eye	19	11	0.000757725	0.0178
BP	regulation of epithelial cell migration	292	88	0.000768108	0.018
BP	plasma membrane organization	167	55	0.00077197	0.0181
BP	lung development	193	62	0.000772475	0.0181
BP	regulation of production of molecular mediator of immune response	182	59	0.000794445	0.0185
BP	positive regulation of leukocyte cell-cell adhesion	273	83	0.000796418	0.0185
BP	regulation of epithelial to mesenchymal transition	120	42	0.000800398	0.0186
BP	cellular component biogenesis	3250	787	0.000801872	0.0186
BP	T cell activation involved in immune response	113	40	0.00081806	0.0189
BP	protein transport along microtubule	14	9	0.000825854	0.0191
BP	microtubule-based protein transport	14	9	0.000825854	0.0191
BP	regulation of adaptive immune response	201	64	0.00083148	0.0191
BP	mononuclear cell migration	201	64	0.00083148	0.0191
BP	aminoglycan biosynthetic process	75	29	0.000841583	0.0194
BP	negative regulation of cytokine production	371	108	0.000843203	0.0194
BP	negative regulation of cell-substrate adhesion	65	26	0.000847996	0.0195
BP	regulation of chondrocyte differentiation	52	22	0.000857814	0.0197
BP	neurotransmitter transport	205	65	0.000860347	0.0197
BP	positive regulation of cell-substrate adhesion	124	43	0.0008674	0.0198
BP	cerebral cortex development	124	43	0.0008674	0.0198
BP	response to insulin	266	81	0.000867493	0.0198
BP	endomembrane system organization	588	162	0.00089218	0.0203
BP	positive regulation of protein localization	479	135	0.000891498	0.0203
BP	erythrocyte differentiation	135	46	0.000898158	0.0204
BP	establishment of apical/basal cell polarity	22	12	0.000898949	0.0204
BP	sympathetic nervous system development	22	12	0.000898949	0.0204
BP	cardiac chamber development	168	55	0.000904702	0.0205
BP	cell fate specification	110	39	0.000911443	0.0206
BP	neural tube closure	89	33	0.000911647	0.0206
BP	establishment of endothelial barrier	49	21	0.000912108	0.0206
BP	cellular senescence	110	39	0.000911443	0.0206
BP	temperature homeostasis	183	59	0.000923887	0.0208
BP	pyridine-containing compound catabolic process	96	35	0.000923182	0.0208
BP	regulation of substrate adhesion-dependent cell spreading	62	25	0.00092184	0.0208
BP	regulation of extracellular matrix organization	72	28	0.0009239	0.0208
BP	regulation of ATP metabolic process	72	28	0.0009239	0.0208
BP	response to peptide	520	145	0.000953718	0.0214
BP	glycerolipid metabolic process	396	114	0.000958599	0.0215
BP	appendage morphogenesis	150	50	0.000967086	0.0216
BP	limb morphogenesis	150	50	0.000967086	0.0216
BP	striated muscle cell development	79	30	0.000977007	0.0218
BP	morphogenesis of a branching structure	206	65	0.000990064	0.0221
BP	regulation of long-term neuronal synaptic plasticity	25	13	0.000998529	0.0222
BP	establishment or maintenance of monopolar cell polarity	25	13	0.000998529	0.0222
BP	positive T cell selection	43	19	0.00101119	0.0224
BP	regulation of protein catabolic process	361	105	0.00101758	0.0225
BP	cellular response to chemical stress	310	92	0.00101793	0.0225
BP	adult behavior	143	48	0.00101963	0.0226
BP	response to alcohol	256	78	0.00104851	0.0232
BP	type 2 immune response	40	18	0.00105125	0.0232
BP	positive regulation of antigen receptor-mediated signaling pathway	28	14	0.00106047	0.0234
BP	fibroblast migration	56	23	0.00108058	0.0237
BP	central nervous system neuron axonogenesis	37	17	0.00108076	0.0237
BP	positive regulation of proteolysis	334	98	0.00107703	0.0237
BP	positive regulation of SMAD protein signal transduction	37	17	0.00108076	0.0237
BP	lymph vessel development	31	15	0.00109074	0.0238
BP	positive regulation of filopodium assembly	31	15	0.00109074	0.0238
BP	potassium ion homeostasis	34	16	0.00109558	0.0239
BP	ganglioside biosynthetic process	17	10	0.00112267	0.0244
BP	metanephric glomerulus development	17	10	0.00112267	0.0244
BP	response to inorganic substance	526	146	0.00112524	0.0244
BP	tube closure	90	33	0.00113848	0.0247
BP	in utero embryonic development	398	114	0.00116451	0.0251
BP	negative regulation of myeloid leukocyte differentiation	53	22	0.00116411	0.0251
BP	pancreatic juice secretion	12	8	0.00116728	0.0251
BP	insulin-like growth factor receptor signaling pathway	53	22	0.00116411	0.0251
BP	protein localization to early endosome	12	8	0.00116728	0.0251
BP	phagocytosis	234	72	0.00119174	0.0256
BP	neuron migration	181	58	0.0011955	0.0257
BP	mammary gland development	133	45	0.00119639	0.0257
BP	regulation of axonogenesis	155	51	0.0012002	0.0257
BP	regulation of blood pressure	185	59	0.00124015	0.0265
BP	regulation of generation of precursor metabolites and energy	137	46	0.0012725	0.0272
BP	positive regulation of epithelial cell migration	174	56	0.00128337	0.0274
BP	morphogenesis of a branching epithelium	189	60	0.00128399	0.0274
BP	negative regulation of locomotion	419	119	0.0012889	0.0274
BP	cytokine production involved in immune response	119	41	0.00130145	0.0277
BP	regulation of cartilage development	70	27	0.00130644	0.0277
BP	hexose metabolic process	231	71	0.00132446	0.0281
BP	negative regulation of cell activation	212	66	0.00133834	0.0283
BP	gamma-aminobutyric acid transport	20	11	0.00134899	0.0285
BP	myofibril assembly	77	29	0.00136854	0.0289
BP	positive regulation of carbohydrate metabolic process	77	29	0.00136854	0.0289
BP	amine transport	105	37	0.00138079	0.029
BP	osteoclast differentiation	105	37	0.00138079	0.029
BP	anatomical structure maturation	266	80	0.00137932	0.029
BP	spinal cord development	98	35	0.00140442	0.0294
BP	vesicle-mediated transport in synapse	220	68	0.00140698	0.0295
BP	cellular response to acid chemical	91	33	0.00141298	0.0295
BP	chemical homeostasis	1029	267	0.00142252	0.0297
BP	cellular response to oxidative stress	247	75	0.00143323	0.0299
BP	positive regulation of immune effector process	251	76	0.00145831	0.0304
BP	regulation of endothelial cell migration	228	70	0.00147193	0.0306
BP	osteoblast differentiation	255	77	0.00148254	0.0308
BP	natural killer cell differentiation	23	12	0.00150388	0.0311
BP	pulmonary valve development	23	12	0.00150388	0.0311
BP	synapse organization	485	135	0.00150352	0.0311
BP	neural tube formation	102	36	0.00154015	0.0318
BP	primary neural tube formation	95	34	0.00156467	0.0323
BP	synaptic vesicle cycle	198	62	0.00157067	0.0324
BP	organophosphate metabolic process	1014	263	0.00157631	0.0325
BP	B cell apoptotic process	26	13	0.00159599	0.0328
BP	alpha-beta T cell lineage commitment	26	13	0.00159599	0.0328
BP	atrioventricular valve morphogenesis	26	13	0.00159599	0.0328
BP	regulation of glial cell apoptotic process	10	7	0.00161131	0.033
BP	homeostasis of number of cells within a tissue	35	16	0.00160825	0.033
BP	cyclic nucleotide transport	10	7	0.00161131	0.033
BP	monoatomic cation transport	1027	266	0.00161461	0.0331
BP	regulation of type 2 immune response	32	15	0.00163754	0.0334
BP	atrioventricular valve development	29	14	0.00163677	0.0334
BP	long-term synaptic depression	32	15	0.00163754	0.0334
BP	branching morphogenesis of an epithelial tube	157	51	0.00164335	0.0335
BP	regulation of adaptive immune response based on somatic recombination of immune receptors built from immunoglobulin superfamily domains	187	59	0.00164851	0.0336
BP	metal ion transport	881	231	0.00165291	0.0336
BP	glial cell apoptotic process	15	9	0.00166044	0.0337
BP	cartilage development	206	64	0.00165783	0.0337
BP	epithelial cell fate commitment	15	9	0.00166044	0.0337
BP	regulation of macromolecule biosynthetic process	5290	1245	0.00166375	0.0337
BP	glycosaminoglycan biosynthetic process	71	27	0.00167058	0.0338
BP	ephrin receptor signaling pathway	51	21	0.00168665	0.0341
BP	activation of GTPase activity	92	33	0.00174315	0.0352
BP	regulation of cytokine production involved in immune response	117	40	0.00174486	0.0352
BP	immune response-regulating cell surface receptor signaling pathway	331	96	0.00178999	0.036
BP	protein localization to cell surface	68	26	0.00184343	0.037
BP	regulation of protein transport	435	122	0.00184652	0.0371
BP	regulation of catabolic process	1101	283	0.00185957	0.0373
BP	dendrite development	230	70	0.00189047	0.0379
BP	actin filament depolymerization	58	23	0.00189085	0.0379
BP	mesenchymal cell proliferation	45	19	0.00194805	0.0389
BP	cognition	320	93	0.00195135	0.039
BP	ERK1 and ERK2 cascade	328	95	0.00197181	0.0393
BP	cellular response to external stimulus	328	95	0.00197181	0.0393
BP	blood vessel endothelial cell migration	177	56	0.00198477	0.0395
BP	response to steroid hormone	336	97	0.00198937	0.0396
BP	regulation of angiogenesis	348	100	0.00201058	0.04
BP	maintenance of cell polarity	18	10	0.00202794	0.0402
BP	T-helper 2 cell differentiation	18	10	0.00202794	0.0402
BP	positive regulation of T cell receptor signaling pathway	18	10	0.00202794	0.0402
BP	excitatory postsynaptic potential	107	37	0.00202626	0.0402
BP	regulation of epidermis development	65	25	0.00203213	0.0402
BP	phosphatidylinositol phosphate biosynthetic process	65	25	0.00203213	0.0402
BP	T cell apoptotic process	55	22	0.00206437	0.0408
BP	O-glycan processing	42	18	0.00207687	0.041
BP	skin epidermis development	129	43	0.00210413	0.0415
BP	positive regulation of plasminogen activation	8	6	0.00212934	0.0415
BP	positive regulation of alpha-beta T cell activation	72	27	0.00211859	0.0415
BP	establishment of Golgi localization	8	6	0.00212934	0.0415
BP	cardiac septum morphogenesis	72	27	0.00211859	0.0415
BP	lymphatic endothelial cell differentiation	8	6	0.00212934	0.0415
BP	endothelial cell fate commitment	8	6	0.00212934	0.0415
BP	cellular response to mechanical stimulus	72	27	0.00211859	0.0415
BP	cell-substrate junction disassembly	8	6	0.00212934	0.0415
BP	focal adhesion disassembly	8	6	0.00212934	0.0415
BP	regulation of hormone levels	534	146	0.0021454	0.0418
BP	vascular process in circulatory system	274	81	0.00220287	0.0429
BP	glial cell development	133	44	0.00222106	0.0432
BP	regulation of platelet activation	52	21	0.00224811	0.0436
BP	social behavior	52	21	0.00224811	0.0436
BP	positive regulation of protein transport	247	74	0.0022723	0.044
BP	cellular response to prostaglandin stimulus	21	11	0.00227083	0.044
BP	organ growth	178	56	0.00228363	0.0441
BP	head morphogenesis	36	16	0.00230771	0.0446
BP	activation of immune response	535	146	0.00231843	0.0447
BP	blood coagulation	224	68	0.00233075	0.0449
BP	regulation of striated muscle cell differentiation	97	34	0.00233451	0.045
BP	bone mineralization	126	42	0.00235283	0.0453
BP	negative regulation of extracellular matrix constituent secretion	4	4	0.00237338	0.0453
BP	metanephric mesenchymal cell migration	4	4	0.00237338	0.0453
BP	negative regulation of urine volume	4	4	0.00237338	0.0453
BP	negative regulation of T-helper 1 cell differentiation	4	4	0.00237338	0.0453
BP	cellular response to sorbitol	4	4	0.00237338	0.0453
BP	regulation of metanephric mesenchymal cell migration	4	4	0.00237338	0.0453
BP	negative regulation of catalytic activity	442	123	0.00238762	0.0455
BP	type B pancreatic cell development	24	12	0.00240775	0.0458
BP	thymic T cell selection	24	12	0.00240775	0.0458
BP	establishment of monopolar cell polarity	24	12	0.00240775	0.0458
BP	carbohydrate derivative catabolic process	271	80	0.00243557	0.0463
BP	modulation of excitatory postsynaptic potential	49	20	0.00244086	0.0463
BP	response to water	13	8	0.00244771	0.0464
BP	smooth muscle tissue development	27	13	0.00246098	0.0464
BP	adipose tissue development	59	23	0.0024603	0.0464
BP	cell junction disassembly	27	13	0.00246098	0.0464
BP	regulation of protein binding	130	43	0.00248347	0.0467
BP	regulation of neural precursor cell proliferation	101	35	0.00253053	0.0476
BP	endocardium morphogenesis	6	5	0.00256424	0.0476
BP	autophagy	569	154	0.00255638	0.0476
BP	cell migration involved in kidney development	6	5	0.00256424	0.0476
BP	interleukin-11-mediated signaling pathway	6	5	0.00256424	0.0476
BP	flavone metabolic process	6	5	0.00256424	0.0476
BP	process utilizing autophagic mechanism	569	154	0.00255638	0.0476
BP	glomerular mesangial cell differentiation	6	5	0.00256424	0.0476
BP	response to sorbitol	6	5	0.00256424	0.0476
BP	neutrophil clearance	6	5	0.00256424	0.0476
BP	pyruvate transmembrane transport	6	5	0.00256424	0.0476
BP	positive regulation of protein localization to cell cortex	6	5	0.00256424	0.0476
BP	regulation of ovarian follicle development	6	5	0.00256424	0.0476
BP	retina morphogenesis in camera-type eye	66	25	0.00259513	0.0481
BP	hippocampus development	94	33	0.00260737	0.0483
BP	embryonic epithelial tube formation	123	41	0.00263142	0.0486
BP	regulation of chemotaxis	225	68	0.00263176	0.0486
BP	regulation of erythrocyte differentiation	46	19	0.00264058	0.0487
BP	trabecula morphogenesis	46	19	0.00264058	0.0487
BP	defense response	1786	442	0.00265045	0.0488
BP	associative learning	87	31	0.00266106	0.0489
BP	monoamine transport	87	31	0.00266106	0.0489
BP	regulation of leukocyte apoptotic process	87	31	0.00266106	0.0489
BP	exocytic process	80	29	0.00268361	0.0493
BP	positive regulation of cell-matrix adhesion	56	22	0.00270093	0.0495
BP	adherens junction organization	56	22	0.00270093	0.0495
