# Supplementary material for: Epigenome-wide DNA methylation association study of CHIP provides insight into perturbed gene regulation
Source: Nat Commun. 2025 May 20;16:4678. doi: 10.1038/s41467-025-59333-w (PMC12092741; doi:10.1038/s41467-025-59333-w)
Supplement: Supplementary file 17 — Dataset 15 [file 41467_2025_59333_MOESM17_ESM.xlsx]

## Sheet: Supplementary Data 15
ONTOLOGY	TERM	N	DE	P.DE	FDR
BP	multicellular organism development	4694	948	4.49e-44	1.01e-39
BP	anatomical structure development	5909	1127	7.61e-42	8.57e-38
BP	developmental process	6459	1201	9.55e-40	7.17e-36
BP	regulation of response to stimulus	4006	821	2.58e-39	1.45e-35
BP	system development	4015	822	3.4e-39	1.53e-35
BP	anatomical structure morphogenesis	2721	602	2.83e-37	1.06e-33
BP	regulation of signal transduction	3064	652	4.14e-35	1.33e-31
BP	regulation of cell communication	3486	721	4.93e-35	1.39e-31
BP	regulation of signaling	3481	719	1.02e-34	2.55e-31
BP	cell communication	6419	1173	1.31e-34	2.95e-31
BP	cell surface receptor signaling pathway	2768	599	4.3e-34	8.8e-31
BP	signaling	6328	1157	4.74e-34	8.9e-31
BP	positive regulation of biological process	6249	1143	1.51e-33	2.61e-30
BP	regulation of developmental process	2513	553	2.97e-33	4.78e-30
BP	signal transduction	5845	1077	2.66e-32	3.74e-29
BP	cell adhesion	1514	370	7.47e-31	9.89e-28
BP	intracellular signaling cassette	1892	434	1e-29	1.19e-26
BP	positive regulation of cellular process	5729	1047	1.43e-29	1.61e-26
BP	response to stimulus	8658	1472	1.83e-29	1.96e-26
BP	intracellular signal transduction	2685	568	2.24e-29	2.04e-26
BP	cellular response to stimulus	7317	1280	2.26e-29	2.04e-26
BP	cell differentiation	4359	832	2.72e-28	2.36e-25
BP	cellular developmental process	4361	832	3.19e-28	2.66e-25
BP	regulation of biological process	11668	1877	4.98e-28	4e-25
BP	multicellular organismal process	7699	1327	9.05e-28	7.03e-25
BP	biological regulation	12079	1924	1.53e-26	1.15e-23
BP	animal organ development	3011	609	3.52e-26	2.56e-23
BP	cell migration	1579	366	8.35e-26	5.88e-23
BP	regulation of multicellular organismal process	3077	617	1.56e-25	1.03e-22
BP	regulation of cellular process	11116	1789	2.64e-25	1.7e-22
BP	cell motility	1788	399	9.73e-25	6.08e-22
BP	positive regulation of developmental process	1368	321	1.6e-23	9.76e-21
BP	cell development	2791	562	1.74e-23	1.03e-20
BP	nervous system development	2505	512	1.04e-22	5.87e-20
BP	positive regulation of response to stimulus	2307	479	1.24e-22	6.79e-20
BP	regulation of intracellular signal transduction	1804	394	1.42e-22	7.6e-20
BP	positive regulation of signal transduction	1581	355	1.9e-22	9.97e-20
BP	enzyme-linked receptor protein signaling pathway	1014	253	2.14e-22	1.09e-19
BP	circulatory system development	1217	290	2.53e-22	1.27e-19
BP	tube development	1164	277	3.01e-21	1.44e-18
BP	negative regulation of biological process	5592	984	3.23e-21	1.52e-18
BP	negative regulation of response to stimulus	1725	375	4.26e-21	1.96e-18
BP	tissue development	2010	423	5.05e-21	2.28e-18
BP	phosphorus metabolic process	2531	509	5.4e-21	2.38e-18
BP	negative regulation of cellular process	5247	930	9.21e-21	3.99e-18
BP	phosphorylation	1520	338	1.21e-20	5.04e-18
BP	phosphate-containing compound metabolic process	2505	503	1.37e-20	5.63e-18
BP	regulation of multicellular organismal development	1473	329	2.05e-20	8.26e-18
BP	regulation of cell differentiation	1615	353	2.95e-20	1.17e-17
BP	positive regulation of cell communication	1792	383	3.38e-20	1.31e-17
BP	positive regulation of signaling	1793	383	3.73e-20	1.43e-17
BP	regulation of cell adhesion	798	205	8.06e-20	3.02e-17
BP	positive regulation of multicellular organismal process	1670	360	1.3e-19	4.79e-17
BP	actin filament-based process	812	207	1.37e-19	4.96e-17
BP	actin cytoskeleton organization	714	188	1.75e-19	6.16e-17
BP	tube morphogenesis	948	230	8.17e-19	2.83e-16
BP	regulation of anatomical structure morphogenesis	895	220	9.75e-19	3.33e-16
BP	cell-cell adhesion	955	231	1.01e-18	3.39e-16
BP	anatomical structure formation involved in morphogenesis	1256	283	3.79e-18	1.26e-15
BP	hemopoiesis	942	226	6.88e-18	2.24e-15
BP	regulation of cell motility	1085	251	1.2e-17	3.87e-15
BP	regulation of cell migration	1025	240	1.43e-17	4.53e-15
BP	protein phosphorylation	1262	281	2.69e-17	8.42e-15
BP	immune system process	2481	484	2.95e-17	9.1e-15
BP	positive regulation of metabolic process	3735	681	3.09e-17	9.4e-15
BP	positive regulation of cell differentiation	895	215	3.98e-17	1.2e-14
BP	regulation of locomotion	1126	256	5.54e-17	1.64e-14
BP	animal organ morphogenesis	1020	237	6.1e-17	1.78e-14
BP	locomotion	1314	287	1.76e-16	4.9e-14
BP	localization	5239	903	2.32e-16	6.37e-14
BP	positive regulation of macromolecule metabolic process	3432	629	2.74e-16	7.43e-14
BP	negative regulation of cell communication	1457	310	4.28e-16	1.15e-13
BP	transmembrane receptor protein tyrosine kinase signaling pathway	634	163	5.3e-16	1.37e-13
BP	heart development	613	159	5.26e-16	1.37e-13
BP	negative regulation of DNA-templated transcription	1226	270	5.21e-16	1.37e-13
BP	negative regulation of signal transduction	1354	292	5.46e-16	1.4e-13
BP	cell activation	1084	245	5.77e-16	1.44e-13
BP	cell population proliferation	2043	407	5.71e-16	1.44e-13
BP	negative regulation of signaling	1458	309	8.39e-16	2.05e-13
BP	positive regulation of cellular metabolic process	3366	616	8.73e-16	2.11e-13
BP	cytoskeleton organization	1485	312	2.04e-15	4.89e-13
BP	negative regulation of RNA biosynthetic process	1241	270	2.54e-15	6.01e-13
BP	cellular response to endogenous stimulus	1482	311	2.69e-15	6.25e-13
BP	positive regulation of cell adhesion	480	131	3.29e-15	7.56e-13
BP	transport	4312	757	3.5e-15	7.96e-13
BP	regulation of phosphate metabolic process	1142	251	7.88e-15	1.76e-12
BP	vasculature development	832	196	8.55e-15	1.89e-12
BP	regulation of phosphorus metabolic process	1143	251	8.76e-15	1.91e-12
BP	neurogenesis	1719	348	1.07e-14	2.3e-12
BP	embryo development	1123	247	1.21e-14	2.54e-12
BP	ameboidal-type cell migration	490	131	1.83e-14	3.81e-12
BP	regulation of cell population proliferation	1744	351	1.91e-14	3.95e-12
BP	response to endogenous stimulus	1732	348	3.22e-14	6.58e-12
BP	negative regulation of nitrogen compound metabolic process	2206	425	3.24e-14	6.58e-12
BP	blood vessel development	799	188	3.51e-14	7.03e-12
BP	establishment of localization	4614	796	3.53e-14	7.03e-12
BP	lymphocyte activation	772	183	3.77e-14	7.45e-12
BP	cell-cell signaling	1698	342	3.93e-14	7.7e-12
BP	leukocyte activation	935	212	4.37e-14	8.49e-12
BP	regulation of cellular component organization	2422	457	9.77e-14	1.85e-11
BP	biological_process	17647	2559	1.11e-13	2.09e-11
BP	leukocyte differentiation	612	152	1.15e-13	2.15e-11
BP	cell morphogenesis	957	214	1.45e-13	2.68e-11
BP	blood vessel morphogenesis	706	169	1.52e-13	2.79e-11
BP	regulation of phosphorylation	981	218	1.66e-13	3.01e-11
BP	positive regulation of phosphorus metabolic process	686	165	1.94e-13	3.46e-11
BP	positive regulation of phosphate metabolic process	686	165	1.94e-13	3.46e-11
BP	cellular response to chemical stimulus	2686	497	1.95e-13	3.46e-11
BP	positive regulation of intracellular signal transduction	1037	227	2.63e-13	4.63e-11
BP	protein modification process	2871	525	2.81e-13	4.91e-11
BP	positive regulation of nitrogen compound metabolic process	3020	548	2.97e-13	5.15e-11
BP	negative regulation of transcription by RNA polymerase II	905	202	8.79e-13	1.47e-10
BP	apoptotic process	1915	371	8.73e-13	1.47e-10
BP	negative regulation of RNA metabolic process	1355	279	8.87e-13	1.47e-10
BP	cellular component organization	6386	1046	9.91e-13	1.63e-10
BP	programmed cell death	1991	381	2.4e-12	3.85e-10
BP	positive regulation of phosphorylation	609	147	3.13e-12	4.96e-10
BP	cell death	1995	381	3.19e-12	5.02e-10
BP	cellular process	16612	2425	3.32e-12	5.2e-10
BP	small GTPase-mediated signal transduction	493	125	4.09e-12	6.35e-10
BP	mononuclear cell differentiation	472	121	4.12e-12	6.36e-10
BP	positive regulation of macromolecule biosynthetic process	2563	470	4.55e-12	6.92e-10
BP	skeletal system development	527	131	5.59e-12	8.39e-10
BP	regulation of programmed cell death	1512	301	6.91e-12	1.02e-09
BP	regulation of protein modification process	1219	252	8.16e-12	1.2e-09
BP	regulation of primary metabolic process	5561	919	8.77e-12	1.28e-09
BP	regulation of cell-cell adhesion	488	123	9.33e-12	1.36e-09
BP	regulation of protein phosphorylation	905	198	1.02e-11	1.47e-09
BP	regulation of apoptotic process	1463	292	1.09e-11	1.57e-09
BP	cellular response to organic substance	1969	374	1.11e-11	1.58e-09
BP	actin filament organization	459	117	1.39e-11	1.97e-09
BP	cell-substrate junction organization	103	42	1.4e-11	1.98e-09
BP	positive regulation of cell-cell adhesion	321	90	1.47e-11	2.06e-09
BP	angiogenesis	616	146	1.58e-11	2.2e-09
BP	CD4-positive	alpha-beta T cell activation	119	42	2.83e-09	2.38e-07
BP	cellular response to growth factor stimulus	735	167	2.07e-11	2.84e-09
BP	lymphocyte differentiation	420	109	2.16e-11	2.92e-09
BP	multicellular organismal-level homeostasis	798	178	2.25e-11	3.04e-09
BP	regulation of immune system process	1516	299	2.48e-11	3.31e-09
BP	positive regulation of cellular biosynthetic process	2649	479	2.52e-11	3.34e-09
BP	homeostatic process	1707	330	2.55e-11	3.36e-09
BP	generation of neurons	1486	294	2.59e-11	3.39e-09
BP	positive regulation of DNA-templated transcription	1658	322	2.63e-11	3.43e-09
BP	regulation of nitrogen compound metabolic process	5422	895	2.67e-11	3.45e-09
BP	response to external stimulus	2676	483	2.71e-11	3.49e-09
BP	positive regulation of biosynthetic process	2670	482	2.79e-11	3.56e-09
BP	positive regulation of cell migration	566	136	2.9e-11	3.68e-09
BP	cell junction organization	755	170	2.93e-11	3.7e-09
BP	regulation of cell development	841	185	3.11e-11	3.92e-09
BP	embryonic morphogenesis	616	145	3.16e-11	3.96e-09
BP	positive regulation of RNA biosynthetic process	1661	322	3.29e-11	4.09e-09
BP	negative regulation of nucleobase-containing compound metabolic process	1478	292	3.6e-11	4.43e-09
BP	positive regulation of protein metabolic process	1224	250	3.6e-11	4.43e-09
BP	peptidyl-amino acid modification	831	183	3.63e-11	4.45e-09
BP	regulation of metabolic process	6793	1092	3.96e-11	4.82e-09
BP	cell-substrate adhesion	357	96	4.11e-11	4.98e-09
BP	response to stress	3860	662	4.59e-11	5.5e-09
BP	positive regulation of leukocyte cell-cell adhesion	273	79	4.78e-11	5.7e-09
BP	regulation of small GTPase mediated signal transduction	298	84	5.19e-11	6.12e-09
BP	neuron differentiation	1405	279	5.88e-11	6.89e-09
BP	negative regulation of developmental process	993	210	6.25e-11	7.3e-09
BP	plasma membrane bounded cell projection organization	1541	301	6.59e-11	7.65e-09
BP	cellular localization	3325	580	6.85e-11	7.92e-09
BP	negative regulation of multicellular organismal process	1238	251	7.12e-11	8.18e-09
BP	regulation of macromolecule metabolic process	6281	1016	7.75e-11	8.86e-09
BP	response to organic substance	2676	480	8.34e-11	9.49e-09
BP	inflammatory response	874	189	8.69e-11	9.83e-09
BP	tissue morphogenesis	614	143	9.67e-11	1.09e-08
BP	response to growth factor	766	170	9.81e-11	1.09e-08
BP	positive regulation of cell motility	592	139	9.81e-11	1.09e-08
BP	macromolecule modification	3101	544	1.32e-10	1.46e-08
BP	cell projection organization	1583	306	1.51e-10	1.66e-08
BP	epithelium development	1217	246	1.52e-10	1.66e-08
BP	growth	921	196	1.62e-10	1.76e-08
BP	connective tissue development	285	80	1.85e-10	2e-08
BP	cellular component organization or biogenesis	6595	1058	1.86e-10	2e-08
BP	import into cell	929	197	1.99e-10	2.12e-08
BP	vesicle-mediated transport	1520	295	2.16e-10	2.29e-08
BP	positive regulation of protein modification process	745	165	2.2e-10	2.32e-08
BP	positive regulation of cell activation	373	97	2.42e-10	2.55e-08
BP	T cell activation	550	130	2.52e-10	2.64e-08
BP	export from cell	897	191	2.66e-10	2.78e-08
BP	endocytosis	707	158	2.68e-10	2.78e-08
BP	positive regulation of locomotion	606	140	2.75e-10	2.84e-08
BP	response to wounding	562	132	2.86e-10	2.94e-08
BP	embryonic organ development	454	112	3.17e-10	3.24e-08
BP	regulation of leukocyte cell-cell adhesion	375	97	3.31e-10	3.36e-08
BP	secretion by cell	818	177	3.35e-10	3.39e-08
BP	regulation of leukocyte differentiation	324	87	3.62e-10	3.64e-08
BP	regulation of protein metabolic process	2181	399	3.7e-10	3.69e-08
BP	myeloid cell differentiation	434	108	3.84e-10	3.81e-08
BP	positive regulation of immune system process	1055	217	4.09e-10	4.04e-08
BP	MAPK cascade	764	167	4.87e-10	4.74e-08
BP	negative regulation of programmed cell death	915	193	4.85e-10	4.74e-08
BP	positive regulation of transcription by RNA polymerase II	1228	245	6.11e-10	5.85e-08
BP	positive regulation of lymphocyte activation	322	86	6.09e-10	5.85e-08
BP	secretion	953	199	6.23e-10	5.94e-08
BP	regulation of cellular metabolic process	6295	1010	6.98e-10	6.63e-08
BP	positive regulation of protein phosphorylation	564	131	7.19e-10	6.81e-08
BP	regulation of localization	2033	374	7.34e-10	6.91e-08
BP	epithelium migration	370	95	7.66e-10	7.19e-08
BP	positive regulation of molecular function	1196	239	8.64e-10	8.04e-08
BP	regulation of molecular function	1998	368	8.89e-10	8.24e-08
BP	positive regulation of T cell activation	249	71	9.16e-10	8.45e-08
BP	positive regulation of cell development	451	110	9.21e-10	8.46e-08
BP	epithelial tube morphogenesis	335	88	9.52e-10	8.72e-08
BP	negative regulation of apoptotic process	884	186	1.25e-09	1.14e-07
BP	epithelial cell migration	368	94	1.25e-09	1.14e-07
BP	wound healing	427	105	1.37e-09	1.24e-07
BP	regulation of cell activation	620	140	1.39e-09	1.25e-07
BP	cell-substrate junction assembly	96	37	1.5e-09	1.35e-07
BP	regulation of hemopoiesis	417	103	1.51e-09	1.35e-07
BP	leukocyte cell-cell adhesion	412	102	1.59e-09	1.41e-07
BP	tissue migration	375	95	1.63e-09	1.44e-07
BP	CD4-positive	alpha-beta T cell differentiation	94	33	1.58e-07	9.77e-06
BP	positive regulation of leukocyte activation	355	91	1.9e-09	1.66e-07
BP	regulation of cell morphogenesis	243	69	1.91e-09	1.67e-07
BP	morphogenesis of an epithelium	501	118	2.13e-09	1.85e-07
BP	regulation of lymphocyte activation	497	117	2.56e-09	2.19e-07
BP	positive regulation of cell population proliferation	975	200	2.6e-09	2.21e-07
BP	cell-matrix adhesion	240	68	2.75e-09	2.33e-07
BP	regulation of biological quality	2898	504	2.82e-09	2.38e-07
BP	muscle structure development	701	153	2.95e-09	2.47e-07
BP	positive regulation of kinase activity	302	80	3.6e-09	2.97e-07
BP	regulation of MAPK cascade	664	146	4.08e-09	3.36e-07
BP	immune response	1695	316	4.49e-09	3.68e-07
BP	cellular response to oxygen-containing compound	1194	235	4.95e-09	4.03e-07
BP	positive regulation of RNA metabolic process	1900	348	5.26e-09	4.24e-07
BP	regulation of response to external stimulus	1122	223	5.34e-09	4.29e-07
BP	regulation of catalytic activity	1387	266	5.95e-09	4.73e-07
BP	cellular response to organonitrogen compound	611	136	6.27e-09	4.97e-07
BP	antigen receptor-mediated signaling pathway	186	56	6.41e-09	5.06e-07
BP	supramolecular fiber organization	843	176	6.43e-09	5.06e-07
BP	canonical Wnt signaling pathway	316	82	6.49e-09	5.09e-07
BP	regulation of kinase activity	527	121	6.62e-09	5.17e-07
BP	regulation of cell shape	140	46	7.02e-09	5.45e-07
BP	regulation of CD4-positive	alpha-beta T cell activation	77	28	5.91e-07	3.14e-05
BP	response to transforming growth factor beta	302	79	8.29e-09	6.42e-07
BP	T cell differentiation	308	80	9.44e-09	7.25e-07
BP	response to oxygen-containing compound	1671	310	1.08e-08	8.27e-07
BP	cellular response to nitrogen compound	680	147	1.17e-08	8.92e-07
BP	negative regulation of intracellular signal transduction	584	130	1.35e-08	1.02e-06
BP	cellular response to transforming growth factor beta stimulus	295	77	1.41e-08	1.06e-06
BP	regulation of DNA-templated transcription	3296	559	1.45e-08	1.08e-06
BP	regulation of transport	1627	302	1.62e-08	1.2e-06
BP	positive regulation of cellular component organization	1112	219	1.62e-08	1.2e-06
BP	SMAD protein signal transduction	95	35	1.63e-08	1.21e-06
BP	neuron development	1137	223	1.69e-08	1.25e-06
BP	negative regulation of macromolecule metabolic process	3030	518	1.93e-08	1.4e-06
BP	regulation of transcription by RNA polymerase II	2491	436	1.94e-08	1.41e-06
BP	epithelial cell development	216	61	2.02e-08	1.46e-06
BP	positive regulation of vasculature development	187	55	2.15e-08	1.54e-06
BP	B cell receptor signaling pathway	64	27	2.54e-08	1.82e-06
BP	negative regulation of metabolic process	3238	548	2.87e-08	2.04e-06
BP	regulation of leukocyte activation	563	125	3e-08	2.13e-06
BP	ossification	440	103	3.11e-08	2.19e-06
BP	cellular anatomical entity morphogenesis	772	161	3.11e-08	2.19e-06
BP	positive regulation of angiogenesis	184	54	3.13e-08	2.19e-06
BP	regulation of RNA biosynthetic process	3315	559	3.38e-08	2.35e-06
BP	extrinsic apoptotic signaling pathway	229	63	3.53e-08	2.45e-06
BP	negative regulation of cell population proliferation	780	162	3.76e-08	2.61e-06
BP	regulation of T cell activation	376	91	3.8e-08	2.62e-06
BP	protein localization to plasma membrane	291	75	3.85e-08	2.65e-06
BP	embryo development ending in birth or egg hatching	676	144	4.35e-08	2.98e-06
BP	alpha-beta T cell activation	176	52	4.38e-08	3e-06
BP	developmental growth	659	141	4.53e-08	3.09e-06
BP	regulation of hydrolase activity	735	154	4.56e-08	3.1e-06
BP	regulation of canonical Wnt signaling pathway	261	69	4.56e-08	3.1e-06
BP	adaptive immune response	455	105	4.99e-08	3.36e-06
BP	positive regulation of catalytic activity	867	176	5.21e-08	3.5e-06
BP	positive regulation of transferase activity	374	90	5.98e-08	4.01e-06
BP	central nervous system development	1020	201	6.18e-08	4.13e-06
BP	positive regulation of nucleobase-containing compound metabolic process	2104	373	6.2e-08	4.13e-06
BP	head development	768	159	6.27e-08	4.16e-06
BP	Wnt signaling pathway	457	105	6.32e-08	4.17e-06
BP	negative regulation of cellular metabolic process	2984	507	6.6e-08	4.34e-06
BP	heart morphogenesis	269	70	7.2e-08	4.71e-06
BP	negative regulation of cell adhesion	306	77	7.56e-08	4.93e-06
BP	response to abiotic stimulus	1121	217	7.82e-08	5.09e-06
BP	cell-cell signaling by wnt	459	105	7.98e-08	5.18e-06
BP	positive regulation of leukocyte differentiation	189	54	8.42e-08	5.43e-06
BP	positive regulation of hemopoiesis	189	54	8.42e-08	5.43e-06
BP	CD4-positive	alpha-beta T cell differentiation involved in immune response	76	26	5.48e-06	0.000232466
BP	peptidyl-serine modification	281	72	9.19e-08	5.9e-06
BP	regulation of Wnt signaling pathway	334	82	9.17e-08	5.9e-06
BP	skeletal system morphogenesis	226	61	1.22e-07	7.7e-06
BP	circulatory system process	606	130	1.3e-07	8.21e-06
BP	regulation of CD4-positive	alpha-beta T cell differentiation	56	21	8.49e-06	0.000345823
BP	focal adhesion assembly	85	31	1.39e-07	8.72e-06
BP	regulation of cell projection organization	665	140	1.4e-07	8.76e-06
BP	regulation of angiogenesis	348	84	1.42e-07	8.87e-06
BP	endothelial cell migration	279	71	1.5e-07	9.36e-06
BP	regulation of transferase activity	631	134	1.54e-07	9.56e-06
BP	chordate embryonic development	655	138	1.64e-07	1.01e-05
BP	transmembrane receptor protein serine/threonine kinase signaling pathway	410	95	1.75e-07	1.08e-05
BP	regulation of cellular component biogenesis	973	191	1.77e-07	1.08e-05
BP	synaptic signaling	781	159	1.93e-07	1.18e-05
BP	positive regulation of cell projection organization	356	85	1.98e-07	1.21e-05
BP	renal system development	329	80	2.01e-07	1.22e-05
BP	actomyosin structure organization	214	58	2.11e-07	1.28e-05
BP	regulation of secretion	617	131	2.15e-07	1.3e-05
BP	kidney development	319	78	2.24e-07	1.34e-05
BP	regulation of alpha-beta T cell activation	113	37	2.23e-07	1.34e-05
BP	immune response-activating cell surface receptor signaling pathway	303	75	2.26e-07	1.35e-05
BP	regulation of vasculature development	357	85	2.26e-07	1.35e-05
BP	cytokine production	861	172	2.27e-07	1.35e-05
BP	negative regulation of cell differentiation	718	148	2.37e-07	1.41e-05
BP	actin filament bundle organization	165	48	2.39e-07	1.41e-05
BP	positive regulation of lymphocyte differentiation	132	41	2.58e-07	1.52e-05
BP	negative regulation of response to external stimulus	447	101	2.63e-07	1.55e-05
BP	transcription by RNA polymerase II	2598	444	2.69e-07	1.57e-05
BP	positive regulation of transport	839	168	2.68e-07	1.57e-05
BP	regulation of plasma membrane bounded cell projection organization	649	136	2.78e-07	1.62e-05
BP	positive regulation of gene expression	1183	224	2.87e-07	1.66e-05
BP	regulation of cell-substrate adhesion	221	59	2.92e-07	1.69e-05
BP	endothelium development	142	43	2.94e-07	1.7e-05
BP	cartilage development	206	56	3.05e-07	1.76e-05
BP	peptidyl-tyrosine modification	268	68	3.07e-07	1.76e-05
BP	protein localization to cell periphery	354	84	3.09e-07	1.77e-05
BP	cell projection assembly	586	125	3.12e-07	1.78e-05
BP	positive regulation of T cell differentiation	119	38	3.19e-07	1.81e-05
BP	myeloid leukocyte differentiation	237	62	3.22e-07	1.82e-05
BP	DNA-templated transcription	3416	566	3.27e-07	1.85e-05
BP	positive regulation of MAPK cascade	472	105	3.43e-07	1.93e-05
BP	regulation of JNK cascade	138	42	3.46e-07	1.94e-05
BP	actin filament bundle assembly	162	47	3.46e-07	1.94e-05
BP	epithelial cell proliferation	478	106	3.55e-07	1.98e-05
BP	peptidyl-serine phosphorylation	269	68	3.56e-07	1.98e-05
BP	regulation of lymphocyte differentiation	212	57	3.58e-07	1.99e-05
BP	negative regulation of immune system process	513	112	3.83e-07	2.11e-05
BP	muscle tissue development	434	98	4.07e-07	2.23e-05
BP	regulation of gene expression	5164	821	4.33e-07	2.36e-05
BP	alpha-beta T cell differentiation	125	39	4.41e-07	2.4e-05
BP	regulation of epithelial cell migration	292	72	4.58e-07	2.48e-05
BP	apoptotic signaling pathway	614	129	4.85e-07	2.62e-05
BP	macromolecule localization	2957	496	4.93e-07	2.66e-05
BP	immune response-regulating cell surface receptor signaling pathway	331	79	5.37e-07	2.88e-05
BP	negative regulation of phosphate metabolic process	375	87	5.39e-07	2.88e-05
BP	regulation of epithelial cell proliferation	403	92	5.5e-07	2.93e-05
BP	negative regulation of phosphorus metabolic process	376	87	6.08e-07	3.22e-05
BP	defense response	1786	317	6.24e-07	3.3e-05
BP	RNA biosynthetic process	3447	568	6.54e-07	3.45e-05
BP	response to chemical	3956	643	6.78e-07	3.55e-05
BP	cardiac muscle tissue development	247	63	6.77e-07	3.55e-05
BP	regulation of extrinsic apoptotic signaling pathway	156	45	7.27e-07	3.8e-05
BP	cell projection morphogenesis	654	135	7.38e-07	3.85e-05
BP	regulation of immune response	883	173	7.74e-07	4.01e-05
BP	negative regulation of leukocyte differentiation	109	35	7.92e-07	4.09e-05
BP	striated muscle tissue development	264	66	8.04e-07	4.13e-05
BP	plasma membrane bounded cell projection assembly	573	121	8.32e-07	4.27e-05
BP	trans-synaptic signaling	757	152	8.44e-07	4.32e-05
BP	regulation of alpha-beta T cell differentiation	74	27	8.65e-07	4.42e-05
BP	regulation of cytokine production	848	167	8.67e-07	4.42e-05
BP	chondrocyte differentiation	114	36	8.72e-07	4.43e-05
BP	leukocyte activation involved in immune response	286	70	8.8e-07	4.46e-05
BP	regulation of secretion by cell	562	119	8.86e-07	4.48e-05
BP	regulation of endothelial cell proliferation	177	49	9.17e-07	4.62e-05
BP	mesenchyme development	330	78	9.49e-07	4.77e-05
BP	peptidyl-tyrosine phosphorylation	266	66	1.07e-06	5.37e-05
BP	negative regulation of macromolecule biosynthetic process	2531	429	1.13e-06	5.64e-05
BP	negative regulation of cellular biosynthetic process	2580	436	1.26e-06	6.3e-05
BP	brain development	720	145	1.27e-06	6.3e-05
BP	negative regulation of biosynthetic process	2594	438	1.3e-06	6.45e-05
BP	respiratory system development	220	57	1.32e-06	6.51e-05
BP	plasma membrane bounded cell projection morphogenesis	649	133	1.34e-06	6.59e-05
BP	chemical synaptic transmission	751	150	1.37e-06	6.71e-05
BP	anterograde trans-synaptic signaling	751	150	1.37e-06	6.71e-05
BP	negative regulation of hemopoiesis	116	36	1.39e-06	6.79e-05
BP	cell activation involved in immune response	290	70	1.51e-06	7.35e-05
BP	neuron projection development	991	189	1.55e-06	7.54e-05
BP	homophilic cell adhesion via plasma membrane adhesion molecules	165	46	1.58e-06	7.63e-05
BP	eye development	390	88	1.61e-06	7.78e-05
BP	phosphatidylinositol 3-kinase/protein kinase B signal transduction	296	71	1.63e-06	7.86e-05
BP	B cell activation	264	65	1.71e-06	8.22e-05
BP	regulation of macromolecule biosynthetic process	5290	833	1.75e-06	8.39e-05
BP	regulation of protein kinase activity	465	101	1.8e-06	8.59e-05
BP	cell junction assembly	448	98	1.84e-06	8.76e-05
BP	cardiac septum development	108	34	1.88e-06	8.92e-05
BP	regulation of epithelial cell differentiation	171	47	1.89e-06	8.95e-05
BP	megakaryocyte development	23	13	1.92e-06	9.06e-05
BP	protein localization	2464	417	1.94e-06	9.14e-05
BP	transforming growth factor beta receptor superfamily signaling pathway	381	86	2.07e-06	9.71e-05
BP	sensory organ development	589	122	2.09e-06	9.78e-05
BP	fibroblast migration	56	22	2.11e-06	9.82e-05
BP	negative regulation of canonical Wnt signaling pathway	142	41	2.16e-06	0.000101
BP	cellular macromolecule localization	2475	418	2.34e-06	0.000108
BP	camera-type eye development	343	79	2.37e-06	0.00011
BP	regulation of cellular biosynthetic process	5418	850	2.39e-06	0.00011
BP	striated muscle cell differentiation	310	73	2.41e-06	0.000111
BP	regulation of RNA metabolic process	3699	600	2.44e-06	0.000112
BP	endothelial cell proliferation	198	52	2.45e-06	0.000112
BP	nucleobase-containing compound biosynthetic process	3856	623	2.48e-06	0.000114
BP	transforming growth factor beta receptor signaling pathway	240	60	2.49e-06	0.000114
BP	positive regulation of protein kinase activity	256	63	2.5e-06	0.000114
BP	positive regulation of hydrolase activity	474	102	2.49e-06	0.000114
BP	visual system development	394	88	2.51e-06	0.000114
BP	mesenchymal cell differentiation	267	65	2.59e-06	0.000117
BP	sensory system development	400	89	2.6e-06	0.000118
BP	blood circulation	521	110	2.62e-06	0.000118
BP	regulation of GTPase activity	289	69	2.7e-06	0.000121
BP	cardiac chamber development	168	46	2.71e-06	0.000121
BP	phosphatidylinositol metabolic process	163	45	2.72e-06	0.000122
BP	immune effector process	616	126	2.79e-06	0.000125
BP	T-helper cell differentiation	74	26	3.12e-06	0.000139
BP	regulation of carbohydrate metabolic process	179	48	3.15e-06	0.00014
BP	regulation of epithelial to mesenchymal transition	120	36	3.36e-06	0.000149
BP	regulation of binding	237	59	3.48e-06	0.000154
BP	CD4-positive	alpha-beta T cell cytokine production	17	9	0.000154	0.00437972
BP	regulation of cell-matrix adhesion	125	37	3.51e-06	0.000154
BP	protein metabolic process	4772	755	3.5e-06	0.000154
BP	embryonic organ morphogenesis	297	70	3.73e-06	0.000164
BP	myeloid cell development	88	29	3.8e-06	0.000166
BP	negative regulation of cellular component organization	734	145	3.83e-06	0.000167
BP	regulation of biosynthetic process	5449	852	4.02e-06	0.000176
BP	immune response-activating signaling pathway	468	100	4.3e-06	0.000186
BP	bone development	212	54	4.29e-06	0.000186
BP	regulation of T cell differentiation	181	48	4.39e-06	0.00019
BP	negative regulation of protein phosphorylation	293	69	4.49e-06	0.000194
BP	JNK cascade	171	46	4.56e-06	0.000197
BP	respiratory tube development	197	51	4.76e-06	0.000204
BP	negative regulation of CD4-positive	alpha-beta T cell differentiation	21	10	0.000205	0.00555327
BP	regulation of body fluid levels	366	82	4.8e-06	0.000206
BP	regulation of response to stress	1388	249	4.98e-06	0.000213
BP	regulation of growth	611	124	5e-06	0.000213
BP	endothelial cell differentiation	122	36	5.11e-06	0.000217
BP	heterocycle biosynthetic process	3929	630	5.89e-06	0.000248
BP	cellular homeostasis	814	157	6.32e-06	0.000266
BP	negative regulation of Wnt signaling pathway	173	46	6.38e-06	0.000268
BP	response to hormone	876	167	6.49e-06	0.000272
BP	immune response-regulating signaling pathway	496	104	6.68e-06	0.00028
BP	regulation of cell-substrate junction organization	68	24	6.75e-06	0.000282
BP	negative regulation of phosphorylation	313	72	6.81e-06	0.000284
BP	regulation of inflammatory response	415	90	6.88e-06	0.000286
BP	positive regulation of JNK cascade	95	30	6.91e-06	0.000287
BP	mast cell differentiation	6	6	6.94e-06	0.000288
BP	leukocyte apoptotic process	114	34	7.15e-06	0.000296
BP	alpha-beta T cell activation involved in immune response	77	26	7.2e-06	0.000296
BP	alpha-beta T cell differentiation involved in immune response	77	26	7.2e-06	0.000296
BP	response to nitrogen compound	1110	204	7.81e-06	0.000321
BP	homeostasis of number of cells	320	73	8.05e-06	0.00033
BP	tube formation	149	41	8.07e-06	0.000331
BP	vasculogenesis	82	27	8.25e-06	0.000337
BP	positive regulation of endothelial cell proliferation	110	33	8.45e-06	0.000345
BP	type 2 immune response	40	17	8.66e-06	0.000352
BP	adaptive immune response based on somatic recombination of immune receptors built from immunoglobulin superfamily domains	304	70	8.76e-06	0.000355
BP	response to organonitrogen compound	1018	189	9e-06	0.000364
BP	aromatic compound biosynthetic process	3942	630	9.06e-06	0.000366
BP	regulation of actin cytoskeleton organization	338	76	9.18e-06	0.000371
BP	regulation of leukocyte apoptotic process	87	28	9.24e-06	0.000372
BP	signal release	482	101	9.28e-06	0.000373
BP	regulation of system process	559	114	9.45e-06	0.000379
BP	regulation of protein binding	130	37	9.53e-06	0.000382
BP	ventricular septum development	74	25	1.06e-05	0.000422
BP	regulation of supramolecular fiber organization	385	84	1.08e-05	0.000429
BP	neuron projection morphogenesis	633	126	1.12e-05	0.000444
BP	negative regulation of protein modification process	420	90	1.13e-05	0.000447
BP	anterior/posterior pattern specification	219	54	1.19e-05	0.000468
BP	regulation of actin filament organization	268	63	1.22e-05	0.000478
BP	calcium-mediated signaling	230	56	1.23e-05	0.000483
BP	synaptic transmission	glutamatergic	112	29	0.000495	0.0119759
BP	lung development	193	49	1.28e-05	0.000502
BP	regulation of fibroblast migration	41	17	1.29e-05	0.000504
BP	cellular response to cytokine stimulus	837	159	1.32e-05	0.000515
BP	mononuclear cell proliferation	302	69	1.33e-05	0.000519
BP	regulation of nucleobase-containing compound metabolic process	4002	637	1.34e-05	0.00052
BP	stem cell differentiation	247	59	1.36e-05	0.000528
BP	kidney epithelium development	152	41	1.37e-05	0.00053
BP	regulation of myeloid leukocyte differentiation	127	36	1.38e-05	0.000534
BP	regulation of SMAD protein signal transduction	75	25	1.38e-05	0.000535
BP	cellular response to peptide	371	81	1.5e-05	0.000578
BP	muscle cell differentiation	423	90	1.51e-05	0.000581
BP	pattern specification process	470	98	1.55e-05	0.000593
BP	nephron development	158	42	1.59e-05	0.000608
BP	leukocyte migration	389	84	1.62e-05	0.000619
BP	cell-cell adhesion via plasma-membrane adhesion molecules	276	64	1.65e-05	0.000629
BP	T cell receptor signaling pathway	138	38	1.67e-05	0.000635
BP	cellular response to hormone stimulus	608	121	1.68e-05	0.000637
BP	negative regulation of extrinsic apoptotic signaling pathway	99	30	1.72e-05	0.00065
BP	negative regulation of inflammatory response	195	49	1.73e-05	0.000652
BP	organic cyclic compound biosynthetic process	4094	649	1.81e-05	0.000683
BP	regionalization	425	90	1.83e-05	0.000688
BP	basement membrane organization	38	16	1.83e-05	0.000688
BP	T cell costimulation	46	18	1.88e-05	0.000703
BP	regulation of actin filament-based process	379	82	1.89e-05	0.000707
BP	positive regulation of CD4-positive	alpha-beta T cell activation	45	15	0.000708	0.0160297
BP	regulation of osteoblast differentiation	154	41	1.92e-05	0.000715
BP	regulation of endothelial cell migration	228	55	1.95e-05	0.000725
BP	cell morphogenesis involved in neuron differentiation	574	115	1.99e-05	0.000738
BP	regulation of phosphatidylinositol 3-kinase/protein kinase B signal transduction	250	59	2e-05	0.000742
BP	heart valve development	72	24	2.04e-05	0.000756
BP	regulation of extracellular matrix organization	72	24	2.04e-05	0.000756
BP	negative regulation of protein metabolic process	881	165	2.05e-05	0.000756
BP	negative regulation of supramolecular fiber organization	165	43	2.15e-05	0.00079
BP	epithelial to mesenchymal transition	186	47	2.17e-05	0.000798
BP	positive regulation of epithelial cell proliferation	218	53	2.17e-05	0.000798
BP	response to cytokine	932	173	2.18e-05	0.000798
BP	negative regulation of cell development	284	65	2.21e-05	0.000806
BP	contractile actin filament bundle assembly	110	32	2.3e-05	0.000836
BP	stress fiber assembly	110	32	2.3e-05	0.000836
BP	negative regulation of inflammatory response to antigenic stimulus	31	14	2.34e-05	0.000851
BP	modulation of chemical synaptic transmission	487	100	2.45e-05	0.000887
BP	negative regulation of immune response	187	47	2.52e-05	0.000911
BP	activation of immune response	535	108	2.53e-05	0.000912
BP	endothelial cell development	64	22	2.6e-05	0.000936
BP	regulation of myeloid cell differentiation	214	52	2.62e-05	0.000944
BP	canonical NF-kappaB signal transduction	308	69	2.63e-05	0.000945
BP	lymphocyte costimulation	47	18	2.65e-05	0.00095
BP	regulation of trans-synaptic signaling	488	100	2.67e-05	0.000956
BP	muscle organ development	354	77	2.76e-05	0.000987
BP	integrin-mediated signaling pathway	111	32	2.8e-05	0.000999
BP	negative regulation of CD4-positive	alpha-beta T cell activation	33	12	0.001	0.0212895
BP	positive regulation of small molecule metabolic process	141	38	2.83e-05	0.00101
BP	heart valve morphogenesis	60	21	2.89e-05	0.00103
BP	extracellular matrix organization	326	72	2.93e-05	0.00104
BP	wound healing	spreading of cells	42	14	0.00106	0.0222468
BP	positive regulation of immune response	726	139	3.09e-05	0.00109
BP	leukocyte proliferation	338	74	3.12e-05	0.0011
BP	response to peptide	520	105	3.22e-05	0.00113
BP	organic substance transport	2340	388	3.23e-05	0.00114
BP	extracellular structure organization	327	72	3.26e-05	0.00114
BP	chemotaxis	455	94	3.32e-05	0.00116
BP	regulation of chondrocyte differentiation	52	19	3.46e-05	0.00121
BP	cardiac ventricle development	127	35	3.47e-05	0.00121
BP	external encapsulating structure organization	328	72	3.62e-05	0.00126
BP	regulation of type 2 immune response	32	14	3.64e-05	0.00127
BP	regulation of protein serine/threonine kinase activity	266	61	3.65e-05	0.00127
BP	body morphogenesis	48	18	3.69e-05	0.00128
BP	epithelial cell differentiation involved in kidney development	48	18	3.69e-05	0.00128
BP	osteoblast differentiation	255	59	3.7e-05	0.00128
BP	positive regulation of proteolysis	334	73	3.73e-05	0.00129
BP	morphogenesis of a branching structure	206	50	3.83e-05	0.00132
BP	positive regulation of epithelial cell migration	174	44	3.84e-05	0.00132
BP	vascular endothelial growth factor receptor signaling pathway	61	21	3.84e-05	0.00132
BP	negative regulation of alpha-beta T cell activation	44	17	3.87e-05	0.00133
BP	regulation of cardiac epithelial to mesenchymal transition	12	8	3.88e-05	0.00133
BP	regulation of cartilage development	70	23	3.91e-05	0.00134
BP	taxis	457	94	3.96e-05	0.00135
BP	neurotransmitter secretion	143	38	3.97e-05	0.00135
BP	signal release from synapse	143	38	3.97e-05	0.00135
BP	positive regulation of phosphatidylinositol 3-kinase/protein kinase B signal transduction	169	43	4e-05	0.00136
BP	regulation of MAP kinase activity	133	36	4.11e-05	0.00139
BP	insulin receptor signaling pathway	123	34	4.17e-05	0.00141
BP	response to alcohol	256	59	4.17e-05	0.00141
BP	negative regulation of defense response	284	64	4.19e-05	0.00141
BP	negative regulation of lymphocyte differentiation	57	20	4.27e-05	0.00144
BP	positive regulation of neuron projection development	159	41	4.3e-05	0.00144
BP	regulation of defense response	812	152	4.42e-05	0.00148
BP	organonitrogen compound metabolic process	5828	894	4.43e-05	0.00148
BP	bone resorption	66	22	4.47e-05	0.00149
BP	B cell differentiation	144	38	4.69e-05	0.00156
BP	glomerulus development	71	23	5.04e-05	0.00167
BP	T cell differentiation involved in immune response	85	26	5.11e-05	0.00168
BP	dendrite development	230	54	5.1e-05	0.00168
BP	establishment of endothelial barrier	49	18	5.09e-05	0.00168
BP	regulation of cell junction assembly	214	51	5.38e-05	0.00177
BP	bone remodeling	90	27	5.4e-05	0.00177
BP	tissue remodeling	187	46	5.41e-05	0.00178
BP	regulation of neuron projection development	455	93	5.55e-05	0.00182
BP	cell differentiation involved in kidney development	58	20	5.68e-05	0.00186
BP	epithelial tube formation	135	36	5.78e-05	0.00189
BP	negative regulation of neuron apoptotic process	161	41	5.84e-05	0.0019
BP	positive regulation of transmembrane receptor protein serine/threonine kinase signaling pathway	105	30	5.92e-05	0.00193
BP	regulation of CD8-positive	alpha-beta T cell differentiation	8	5	0.00195	0.0361606
BP	regulation of proteolysis	595	116	6.26e-05	0.00203
BP	positive regulation of alpha-beta T cell differentiation	54	19	6.31e-05	0.00205
BP	positive regulation of growth	254	58	6.36e-05	0.00206
BP	negative regulation of cell-cell adhesion	199	48	6.39e-05	0.00207
BP	positive regulation of alpha-beta T cell activation	72	23	6.45e-05	0.00208
BP	telencephalon development	271	61	6.49e-05	0.00209
BP	cell-cell junction organization	210	50	6.5e-05	0.00209
BP	regulation of focal adhesion assembly	63	21	6.61e-05	0.00212
BP	regulation of cell-substrate junction assembly	63	21	6.61e-05	0.00212
BP	cytokine-mediated signaling pathway	505	101	6.66e-05	0.00214
BP	regulation of transmembrane receptor protein serine/threonine kinase signaling pathway	311	68	6.67e-05	0.00214
BP	positive regulation of peptidyl-tyrosine phosphorylation	162	41	6.79e-05	0.00217
BP	negative regulation of lymphocyte activation	162	41	6.79e-05	0.00217
BP	regulation of vascular permeability	50	18	6.93e-05	0.00221
BP	negative regulation of alpha-beta T cell differentiation	26	12	6.93e-05	0.00221
BP	regulation of canonical NF-kappaB signal transduction	283	63	7.01e-05	0.00223
BP	regulation of actin filament bundle assembly	106	30	7.17e-05	0.00227
BP	regulation of vesicle-mediated transport	524	104	7.17e-05	0.00227
BP	nephron epithelium development	121	33	7.18e-05	0.00227
BP	response to oxidative stress	393	82	7.21e-05	0.00228
BP	cellular component assembly	2983	480	7.35e-05	0.00232
BP	regulation of inflammatory response to antigenic stimulus	46	17	7.5e-05	0.00235
BP	positive regulation of epithelial to mesenchymal transition	59	20	7.49e-05	0.00235
BP	T-helper 17 type immune response	46	17	7.5e-05	0.00235
BP	lymphocyte proliferation	295	65	7.51e-05	0.00236
BP	Wnt signaling pathway	planar cell polarity pathway	50	15	0.00236	0.0419529
BP	endochondral ossification	30	13	7.79e-05	0.00243
BP	replacement ossification	30	13	7.79e-05	0.00243
BP	face morphogenesis	30	13	7.79e-05	0.00243
BP	cellular response to peptide hormone stimulus	307	67	7.98e-05	0.00248
BP	detection of external stimulus	137	36	8.05e-05	0.0025
BP	endocrine system development	137	36	8.05e-05	0.0025
BP	cardiac chamber morphogenesis	127	34	8.42e-05	0.0026
BP	negative regulation of cell activation	212	50	8.4e-05	0.0026
BP	positive regulation of protein serine/threonine kinase activity	127	34	8.42e-05	0.0026
BP	mitral valve development	13	8	8.86e-05	0.00273
BP	regulation of protein-containing complex assembly	413	85	8.87e-05	0.00273
BP	receptor-mediated endocytosis	257	58	8.97e-05	0.00276
BP	cell growth	491	98	9.19e-05	0.00282
BP	platelet formation	23	11	9.34e-05	0.00286
BP	protein autophosphorylation	191	46	9.34e-05	0.00286
BP	face development	51	18	9.34e-05	0.00286
BP	odontogenesis	133	35	9.73e-05	0.00297
BP	cell adhesion mediated by integrin	88	26	9.76e-05	0.00297
BP	response to oxygen levels	344	73	0.000100884	0.00306
BP	leukocyte mediated immunity	385	80	0.000101288	0.00307
BP	negative regulation of T cell differentiation	47	17	0.000102409	0.0031
BP	regulation of neuron migration	47	17	0.000102409	0.0031
BP	Ras protein signal transduction	118	32	0.000103035	0.00311
BP	fat cell differentiation	247	56	0.000103184	0.00311
BP	glycerophospholipid metabolic process	304	66	0.000105633	0.00318
BP	response to peptide hormone	433	88	0.00010701	0.00322
BP	positive regulation of Wnt signaling pathway	144	37	0.000107254	0.00322
BP	positive regulation of cytokine production	493	98	0.000107578	0.00323
BP	cellular response to insulin stimulus	203	48	0.000107769	0.00323
BP	cellular response to chemical stress	310	67	0.000108335	0.00324
BP	regulation of T-helper cell differentiation	43	16	0.000110376	0.00329
BP	gliogenesis	345	73	0.000110963	0.0033
BP	negative regulation of leukocyte apoptotic process	56	19	0.000110896	0.0033
BP	positive regulation of sodium ion transport	31	13	0.000117316	0.00348
BP	negative regulation of cell migration	369	77	0.000117404	0.00348
BP	positive regulation of cartilage development	31	13	0.000117316	0.00348
BP	establishment or maintenance of cell polarity	226	52	0.000120662	0.00357
BP	positive regulation of chondrocyte differentiation	20	10	0.000122487	0.00362
BP	negative regulation of protein serine/threonine kinase activity	94	27	0.000122882	0.00362
BP	positive regulation of binding	114	31	0.000124177	0.00365
BP	regulation of cytoskeleton organization	513	101	0.000124245	0.00365
BP	myeloid cell homeostasis	177	43	0.000126035	0.0037
BP	detection of abiotic stimulus	140	36	0.000129755	0.0038
BP	response to insulin	266	59	0.000129971	0.0038
BP	organophosphate metabolic process	1014	181	0.000131742	0.00385
BP	nitrogen compound transport	1877	313	0.000134036	0.00391
BP	inflammatory response to antigenic stimulus	80	24	0.000137217	0.004
BP	positive regulation of muscle cell differentiation	85	25	0.000142805	0.00416
BP	positive regulation of mononuclear cell proliferation	146	37	0.000145578	0.00422
BP	regulation of fat cell differentiation	146	37	0.000145578	0.00422
BP	morphogenesis of a branching epithelium	189	45	0.000146792	0.00425
BP	negative regulation of locomotion	419	85	0.000148133	0.00429
BP	myeloid cell activation involved in immune response	95	27	0.000149343	0.00431
BP	phospholipase C-activating G protein-coupled acetylcholine receptor signaling pathway	8	6	0.000151072	0.00431
BP	embryonic hemopoiesis	24	11	0.000150938	0.00431
BP	regulation of B cell receptor signaling pathway	24	11	0.000150938	0.00431
BP	establishment of localization in cell	1913	318	0.000149178	0.00431
BP	cell differentiation involved in embryonic placenta development	24	11	0.000150938	0.00431
BP	cell-substrate junction disassembly	8	6	0.000151072	0.00431
BP	focal adhesion disassembly	8	6	0.000151072	0.00431
BP	regulation of epithelial tube formation	8	6	0.000151072	0.00431
BP	positive regulation of epithelial tube formation	8	6	0.000151072	0.00431
BP	regulation of release of cytochrome c from mitochondria	44	16	0.000151353	0.00431
BP	branching morphogenesis of an epithelial tube	157	39	0.000154418	0.00438
BP	negative regulation of cell motility	384	79	0.000156387	0.00443
BP	phagocytosis	234	53	0.000159935	0.00452
BP	negative regulation of MAPK cascade	168	41	0.000160806	0.00454
BP	positive regulation of osteoblast differentiation	76	23	0.00016223	0.00458
BP	regulation of peptidyl-tyrosine phosphorylation	223	51	0.000163528	0.00461
BP	positive regulation of organ growth	53	18	0.000164463	0.00463
BP	regulation of small molecule metabolic process	326	69	0.000166911	0.00469
BP	multicellular organism growth	147	37	0.000169024	0.00473
BP	positive regulation of programmed cell death	566	109	0.00016926	0.00473
BP	positive regulation of leukocyte proliferation	163	40	0.000169373	0.00473
BP	head morphogenesis	36	14	0.00017037	0.00475
BP	positive regulation of morphogenesis of an epithelium	36	14	0.00017037	0.00475
BP	regulation of ossification	121	32	0.000171621	0.00477
BP	regulation of apoptotic signaling pathway	391	80	0.000171665	0.00477
BP	positive regulation of epidermis development	32	13	0.000172704	0.00479
BP	cellular response to acid chemical	91	26	0.000178835	0.00494
BP	peptidyl-threonine modification	106	29	0.000180322	0.00498
BP	nephron tubule epithelial cell differentiation	14	8	0.000181546	0.005
BP	maintenance of location in cell	224	51	0.000183776	0.00506
BP	tissue homeostasis	258	57	0.000186732	0.00512
BP	organophosphate ester transport	153	38	0.000186932	0.00512
BP	anatomical structure homeostasis	258	57	0.000186732	0.00512
BP	forebrain development	404	82	0.000188587	0.00515
BP	bleb assembly	11	7	0.000189145	0.00516
BP	response to mechanical stimulus	214	49	0.00021078	0.00571
BP	positive regulation of protein binding	54	18	0.000215121	0.00582
BP	inorganic ion homeostasis	527	102	0.000223065	0.00602
BP	retina development in camera-type eye	160	39	0.000235485	0.00635
BP	platelet morphogenesis	25	11	0.000235982	0.00636
BP	positive regulation of epithelial cell differentiation	73	22	0.00023857	0.00642
BP	positive regulation of SMAD protein signal transduction	37	14	0.000239445	0.00643
BP	regulation of extracellular matrix assembly	29	12	0.00024935	0.00668
BP	T cell activation involved in immune response	113	30	0.000250764	0.00671
BP	phospholipid transport	103	28	0.000259558	0.00693
BP	localization within membrane	684	127	0.000259508	0.00693
BP	response to extracellular stimulus	511	99	0.000264077	0.00702
BP	cranial nerve development	64	20	0.000263968	0.00702
BP	regulation of anatomical structure size	511	99	0.000264077	0.00702
BP	interleukin-11-mediated signaling pathway	6	5	0.000266934	0.00707
BP	oncogene-induced cell senescence	6	5	0.000266934	0.00707
BP	positive regulation of protein localization to cell cortex	6	5	0.000266934	0.00707
BP	negative regulation of cytoskeleton organization	161	39	0.000269977	0.00714
BP	positive regulation of type 2 immune response	18	9	0.000270613	0.00714
BP	regulation of protein catabolic process	361	74	0.000277869	0.00732
BP	positive regulation of GTPase activity	222	50	0.000277971	0.00732
BP	positive regulation of cell-substrate adhesion	124	32	0.000278501	0.00733
BP	negative regulation of leukocyte activation	189	44	0.00029399	0.00773
BP	organ growth	178	42	0.000294461	0.00773
BP	positive regulation of small GTPase mediated signal transduction	74	22	0.000295722	0.00775
BP	purine nucleoside diphosphate metabolic process	109	29	0.000303177	0.00793
BP	purine ribonucleoside diphosphate metabolic process	109	29	0.000303177	0.00793
BP	phospholipid metabolic process	380	77	0.000306786	0.00801
BP	lipid metabolic process	1382	235	0.000307495	0.00802
BP	renal tubule development	104	28	0.000309	0.00805
BP	positive regulation of secretion by cell	286	61	0.000311895	0.00812
BP	phosphatidylinositol biosynthetic process	130	33	0.000313052	0.00814
BP	embryonic skeletal system morphogenesis	94	26	0.000315234	0.00819
BP	protein localization to membrane	594	112	0.000323301	0.00838
BP	morphogenesis of an epithelial sheet	65	20	0.000332318	0.00854
BP	regulation of epidermis development	65	20	0.000332318	0.00854
BP	phosphatidylinositol phosphate biosynthetic process	65	20	0.000332318	0.00854
BP	lipid localization	502	97	0.000333199	0.00855
BP	positive regulation of secretion	310	65	0.000333085	0.00855
BP	cellular response to external stimulus	328	68	0.000344941	0.00883
BP	regulation of cellular response to insulin stimulus	70	21	0.000350951	0.00897
BP	response to fluid shear stress	34	13	0.000352645	0.009
BP	positive regulation of T cell cytokine production	26	11	0.000358185	0.00914
BP	semi-lunar valve development	47	16	0.000363021	0.00925
BP	regulation of miRNA transcription	75	22	0.000364536	0.00927
BP	cell chemotaxis	311	65	0.000365318	0.00928
BP	nephron tubule development	100	27	0.000373261	0.00947
BP	neural tube development	158	38	0.000373841	0.00947
BP	bone mineralization	126	32	0.000379336	0.00959
BP	mucopolysaccharide metabolic process	90	25	0.000379603	0.00959
BP	mitral valve morphogenesis	12	7	0.000399654	0.01
BP	organelle organization	3546	554	0.00040025	0.01
BP	positive regulation of cardiac epithelial to mesenchymal transition	9	6	0.000399924	0.01
BP	glomerulus morphogenesis	9	6	0.000399924	0.01
BP	positive regulation of integrin-mediated signaling pathway	12	7	0.000399654	0.01
BP	response to decreased oxygen levels	318	66	0.000404697	0.0101
BP	lymphocyte mediated immunity	289	61	0.000416088	0.0104
BP	regulation of cellular component size	366	74	0.00042483	0.0106
BP	glycerolipid metabolic process	396	79	0.000426038	0.0106
BP	neuron migration	181	42	0.000428246	0.0106
BP	non-canonical Wnt signaling pathway	71	21	0.000434263	0.0108
BP	negative regulation of protein-containing complex assembly	143	35	0.000440851	0.0109
BP	embryonic skeletal system development	127	32	0.00044096	0.0109
BP	substrate adhesion-dependent cell spreading	101	27	0.000443338	0.0109
BP	regulation of organ growth	101	27	0.000443338	0.0109
BP	tissue regeneration	76	22	0.000446957	0.011
BP	miRNA transcription	76	22	0.000446957	0.011
BP	maintenance of location	331	68	0.00044994	0.011
BP	cellular response to abiotic stimulus	331	68	0.00044994	0.011
BP	cellular response to environmental stimulus	331	68	0.00044994	0.011
BP	peptidyl-threonine phosphorylation	96	26	0.000450908	0.0111
BP	chloride ion homeostasis	19	9	0.000451255	0.0111
BP	regulation of protein localization	871	155	0.00045199	0.0111
BP	establishment of cell polarity	154	37	0.000452494	0.0111
BP	positive regulation of apoptotic process	544	103	0.000473331	0.0115
BP	organic hydroxy compound transport	308	64	0.00047481	0.0115
BP	regulation of cytokine production involved in immune response	117	30	0.000477946	0.0116
BP	mammary gland development	133	33	0.000487698	0.0118
BP	negative regulation of actin filament bundle assembly	35	13	0.000490597	0.0119
BP	epithelial cell differentiation	739	134	0.000496554	0.012
BP	in utero embryonic development	398	79	0.000499086	0.012
BP	erythrocyte homeostasis	144	35	0.000506269	0.0122
BP	natural killer cell differentiation	23	10	0.000510739	0.0123
BP	sprouting angiogenesis	188	43	0.000509189	0.0123
BP	positive regulation of endothelial cell migration	128	32	0.000511275	0.0123
BP	regulation of mononuclear cell proliferation	239	52	0.000511025	0.0123
BP	cell differentiation involved in metanephros development	23	10	0.000510739	0.0123
BP	lipid transport	453	88	0.000514301	0.0123
BP	blood vessel endothelial cell migration	177	41	0.000516917	0.0124
BP	filopodium assembly	67	20	0.000516457	0.0124
BP	cranial nerve morphogenesis	31	12	0.000519184	0.0124
BP	columnar/cuboidal epithelial cell development	53	17	0.000532265	0.0126
BP	mast cell activation involved in immune response	53	17	0.000532265	0.0126
BP	mast cell mediated immunity	53	17	0.000532265	0.0126
BP	negative regulation of myeloid leukocyte differentiation	53	17	0.000532265	0.0126
BP	insulin-like growth factor receptor signaling pathway	53	17	0.000532265	0.0126
BP	regulation of lamellipodium organization	53	17	0.000532265	0.0126
BP	cardiac septum morphogenesis	72	21	0.000534282	0.0126
BP	regulation of heart growth	72	21	0.000534282	0.0126
BP	ADP metabolic process	97	26	0.000536223	0.0126
BP	bone morphogenesis	97	26	0.000536223	0.0126
BP	lipid biosynthetic process	728	132	0.000545847	0.0128
BP	positive regulation of MAP kinase activity	82	23	0.000549982	0.0129
BP	cellular response to amino acid stimulus	82	23	0.000549982	0.0129
BP	regulation of catabolic process	1101	190	0.00055125	0.0129
BP	axonogenesis	448	87	0.000557433	0.013
BP	response to hypoxia	304	63	0.000562902	0.0132
BP	positive regulation of response to external stimulus	628	116	0.000573657	0.0134
BP	positive regulation of protein localization	479	92	0.000573456	0.0134
BP	actin filament depolymerization	58	18	0.00057802	0.0135
BP	platelet-derived growth factor receptor signaling pathway	58	18	0.00057802	0.0135
BP	artery development	113	29	0.000579447	0.0135
BP	ERK1 and ERK2 cascade	328	67	0.000580046	0.0135
BP	positive regulation of cellular component biogenesis	504	96	0.000589113	0.0137
BP	regulation of protein-containing complex disassembly	124	31	0.000620015	0.0144
BP	negative regulation of apoptotic signaling pathway	241	52	0.000626936	0.0145
BP	regulation of Notch signaling pathway	98	26	0.000635348	0.0147
BP	heart growth	98	26	0.000635348	0.0147
BP	exocytosis	341	69	0.000636457	0.0147
BP	regulation of antigen receptor-mediated signaling pathway	68	20	0.000637849	0.0147
BP	erythrocyte differentiation	135	33	0.000647492	0.0149
BP	cytokine production involved in immune response	119	30	0.000648431	0.0149
BP	lymphocyte apoptotic process	78	22	0.000661628	0.0152
BP	regulation of organelle organization	1164	199	0.000668581	0.0153
BP	T cell cytokine production	36	13	0.000671594	0.0154
BP	regulation of T cell cytokine production	36	13	0.000671594	0.0154
BP	regulation of peptidyl-serine phosphorylation	114	29	0.000676161	0.0155
BP	negative regulation of adaptive immune response based on somatic recombination of immune receptors built from immunoglobulin superfamily domains	54	17	0.000677979	0.0155
BP	positive regulation of dephosphorylation	54	17	0.000677979	0.0155
BP	myotube differentiation	130	32	0.00068216	0.0155
BP	cardiac muscle cell differentiation	130	32	0.00068216	0.0155
BP	regulation of cellular response to growth factor stimulus	366	73	0.000692553	0.0157
BP	regulation of protein polymerization	202	45	0.00069725	0.0158
BP	muscle cell proliferation	248	53	0.000708191	0.016
BP	gland morphogenesis	125	31	0.000717154	0.0162
BP	definitive hemopoiesis	20	9	0.000720246	0.0163
BP	negative regulation of release of cytochrome c from mitochondria	20	9	0.000720246	0.0163
BP	glycerophospholipid biosynthetic process	208	46	0.000722455	0.0163
BP	regulation of actomyosin structure organization	104	27	0.000727609	0.0164
BP	glial cell differentiation	260	55	0.000734812	0.0165
BP	negative regulation of kinase activity	180	41	0.000739846	0.0166
BP	negative regulation of protein kinase activity	169	39	0.000753323	0.0169
BP	axon development	514	97	0.00076159	0.017
BP	positive regulation of epidermal cell differentiation	28	11	0.000763825	0.0171
BP	positive regulation of antigen receptor-mediated signaling pathway	28	11	0.000763825	0.0171
BP	neural tube closure	89	24	0.000784786	0.0175
BP	regulation of sequestering of calcium ion	131	32	0.00078506	0.0175
BP	blood vessel remodeling	50	16	0.000791408	0.0176
BP	mast cell degranulation	50	16	0.000791408	0.0176
BP	cellular response to vascular endothelial growth factor stimulus	74	21	0.000795546	0.0177
BP	gland development	447	86	0.000805682	0.0179
BP	regulation of muscle cell differentiation	164	38	0.000805456	0.0179
BP	metanephric nephron development	41	14	0.000806035	0.0179
BP	intramembranous ossification	7	5	0.000827225	0.0182
BP	direct ossification	7	5	0.000827225	0.0182
BP	positive regulation of lamellipodium morphogenesis	7	5	0.000827225	0.0182
BP	gastrulation	198	44	0.000837816	0.0184
BP	regulation of nervous system development	466	89	0.000838227	0.0184
BP	negative regulation of epithelial cell proliferation	170	39	0.000849578	0.0187
BP	osteoclast differentiation	105	27	0.000852575	0.0187
BP	regulation of generation of precursor metabolites and energy	137	33	0.000851676	0.0187
BP	regulated exocytosis	221	48	0.000852847	0.0187
BP	release of cytochrome c from mitochondria	55	17	0.000856526	0.0187
BP	positive regulation of B cell receptor signaling pathway	10	6	0.000882588	0.0193
BP	negative regulation of response to wounding	100	26	0.000882515	0.0193
BP	monoatomic ion homeostasis	604	111	0.000897077	0.0195
BP	digestive tract development	132	32	0.000901322	0.0196
BP	vascular process in circulatory system	274	57	0.000910429	0.0198
BP	protein depolymerization	116	29	0.000912777	0.0198
BP	cellular component disassembly	523	98	0.000914049	0.0198
BP	positive regulation of lymphocyte proliferation	143	34	0.000916602	0.0198
BP	regulation of endothelial cell differentiation	46	15	0.00091821	0.0199
BP	cardiac muscle tissue growth	90	24	0.000932126	0.0201
BP	tube closure	90	24	0.000932126	0.0201
BP	negative regulation of cell-substrate adhesion	65	19	0.000937088	0.0202
BP	mast cell activation	65	19	0.000937088	0.0202
BP	dephosphorylation	304	62	0.000946824	0.0204
BP	positive regulation of protein catabolic process	205	45	0.000965108	0.0207
BP	regulation of cell growth	413	80	0.000979953	0.021
BP	chemical homeostasis	1029	177	0.000981654	0.021
BP	osteoblast development	17	8	0.000998169	0.0213
BP	negative regulation of cytokine production involved in immune response	33	12	0.00100019	0.0213
BP	metanephric glomerulus development	17	8	0.000998169	0.0213
BP	T-helper 17 cell differentiation	33	12	0.00100019	0.0213
BP	vascular endothelial growth factor signaling pathway	51	16	0.0010071	0.0214
BP	ephrin receptor signaling pathway	51	16	0.0010071	0.0214
BP	regulation of immune effector process	377	74	0.00101939	0.0216
BP	temperature homeostasis	183	41	0.00104386	0.0221
BP	digestive system development	144	34	0.00104343	0.0221
BP	heart process	258	54	0.00105578	0.0222
BP	cortical actin cytoskeleton organization	42	14	0.00105702	0.0222
BP	inositol phosphate metabolic process	42	14	0.00105702	0.0222
BP	epiboly involved in wound healing	42	14	0.00105702	0.0222
BP	regulation of leukocyte proliferation	264	55	0.00106881	0.0225
BP	positive regulation of cell-matrix adhesion	56	17	0.00107364	0.0225
BP	response to nutrient levels	482	91	0.00107333	0.0225
BP	adherens junction organization	56	17	0.00107364	0.0225
BP	positive regulation of miRNA transcription	56	17	0.00107364	0.0225
BP	atrioventricular valve development	29	11	0.00107823	0.0225
BP	regulation of B cell activation	128	31	0.00109308	0.0228
BP	receptor signaling pathway via JAK-STAT	161	37	0.00109825	0.0229
BP	lamellipodium organization	91	24	0.0011028	0.023
BP	monoatomic anion homeostasis	21	9	0.00110674	0.023
BP	appendage morphogenesis	150	35	0.00111089	0.023
BP	limb morphogenesis	150	35	0.00111089	0.023
BP	regulation of blood vessel endothelial cell migration	150	35	0.00111089	0.023
BP	immune system development	195	43	0.00112199	0.0232
BP	positive regulation of amyloid precursor protein catabolic process	25	10	0.00112225	0.0232
BP	response to osmotic stress	81	22	0.0011492	0.0237
BP	regulation of bone mineralization	81	22	0.0011492	0.0237
BP	muscle organ morphogenesis	81	22	0.0011492	0.0237
BP	regulation of cardiac muscle tissue growth	66	19	0.0011479	0.0237
BP	embryonic epithelial tube formation	123	30	0.00115527	0.0238
BP	regulation of cell projection assembly	201	44	0.00115752	0.0238
BP	purine ribonucleotide catabolic process	134	32	0.00117975	0.0242
BP	immunoglobulin mediated immune response	134	32	0.00117975	0.0242
BP	regulation of cardiac muscle cell proliferation	47	15	0.00117845	0.0242
BP	protein dephosphorylation	207	45	0.00119069	0.0244
BP	aortic valve morphogenesis	38	13	0.00120437	0.0246
BP	regulation of endocytosis	289	59	0.00120736	0.0247
BP	negative regulation of sequestering of calcium ion	129	31	0.0012518	0.0256
BP	nerve development	97	25	0.00125642	0.0256
BP	regulation of striated muscle cell differentiation	97	25	0.00125642	0.0256
BP	regulation of ncRNA transcription	97	25	0.00125642	0.0256
BP	ribonucleotide catabolic process	140	33	0.00126344	0.0257
BP	regulation of protein transport	435	83	0.00126433	0.0257
BP	detection of mechanical stimulus	52	16	0.00127058	0.0257
BP	cellular response to osmotic stress	52	16	0.00127058	0.0257
BP	axon guidance	231	49	0.00130033	0.0263
BP	hemostasis	231	49	0.00130033	0.0263
BP	neuron projection guidance	231	49	0.00130033	0.0263
BP	regulation of lipid localization	185	41	0.00130308	0.0263
BP	regulation of developmental growth	326	65	0.00132645	0.0267
BP	response to acid chemical	135	32	0.00134511	0.0269
BP	ventricular trabecula myocardium morphogenesis	14	7	0.00134364	0.0269
BP	regulation of actin filament polymerization	135	32	0.00134511	0.0269
BP	regulation of neuron apoptotic process	243	51	0.00134195	0.0269
BP	sequestering of calcium ion	135	32	0.00134511	0.0269
BP	regulation of lymphocyte apoptotic process	57	17	0.00133573	0.0269
BP	protein transport along microtubule	14	7	0.00134364	0.0269
BP	microtubule-based protein transport	14	7	0.00134364	0.0269
BP	regulation of protein depolymerization	87	23	0.00133785	0.0269
BP	detection of mechanical stimulus involved in sensory perception	34	12	0.0013534	0.027
BP	aortic valve development	43	14	0.00137043	0.0273
BP	epiboly	43	14	0.00137043	0.0273
BP	intracellular chemical homeostasis	713	127	0.00137321	0.0273
BP	extracellular matrix disassembly	62	18	0.00137703	0.0274
BP	ribonucleoside diphosphate metabolic process	119	29	0.00140224	0.0278
BP	muscle cell development	203	44	0.00142616	0.0282
BP	monoatomic ion transport	1242	208	0.00147129	0.0291
BP	calcineurin-mediated signaling	48	15	0.00149803	0.0296
BP	monoatomic cation homeostasis	594	108	0.0015153	0.0299
BP	stem cell proliferation	125	30	0.0015184	0.0299
BP	carbohydrate metabolic process	550	101	0.00152659	0.03
BP	regulation of stress fiber assembly	93	24	0.00152624	0.03
BP	lymphocyte activation involved in immune response	198	43	0.0015407	0.0302
BP	response to lipid	922	159	0.00156076	0.0305
BP	cardiocyte differentiation	164	37	0.0015624	0.0305
BP	regulation of ERK1 and ERK2 cascade	304	61	0.00156254	0.0305
BP	Notch signaling pathway	181	40	0.00156615	0.0306
BP	regulation of odontogenesis	18	8	0.00158021	0.0308
BP	positive regulation of Ras protein signal transduction	18	8	0.00158021	0.0308
BP	behavior	652	117	0.00159504	0.031
BP	atrioventricular valve morphogenesis	26	10	0.00159979	0.0311
BP	positive regulation of alcohol biosynthetic process	26	10	0.00159979	0.0311
BP	tolerance induction to self antigen	5	4	0.0016198	0.0313
BP	glossopharyngeal nerve development	5	4	0.0016198	0.0313
BP	angiogenesis involved in coronary vascular morphogenesis	5	4	0.0016198	0.0313
BP	regulation of stem cell differentiation	83	22	0.0016236	0.0313
BP	phospholipid biosynthetic process	251	52	0.00163282	0.0315
BP	negative regulation of adaptive immune response	58	17	0.0016499	0.0318
BP	cellular response to extracellular stimulus	263	54	0.00166014	0.0319
BP	negative regulation of protein polymerization	78	21	0.0016596	0.0319
BP	positive regulation of glutamate secretion	11	6	0.00171472	0.0327
BP	T-helper 2 cell cytokine production	11	6	0.00171472	0.0327
BP	response to interleukin-2	11	6	0.00171472	0.0327
BP	protein localization to cell cortex	11	6	0.00171472	0.0327
BP	regulation of basement membrane organization	11	6	0.00171472	0.0327
BP	regulation of plasma membrane bounded cell projection assembly	199	43	0.00170781	0.0327
BP	regulation of lamellipodium morphogenesis	11	6	0.00171472	0.0327
BP	regulation of T-helper 2 cell cytokine production	11	6	0.00171472	0.0327
BP	negative regulation of T cell activation	126	30	0.00173434	0.0331
BP	regulation of protein localization to cell periphery	137	32	0.00173703	0.0331
BP	neurotransmitter transport	205	44	0.00174789	0.0333
BP	regulation of leukocyte mediated immunity	240	50	0.00175144	0.0333
BP	positive regulation of bone mineralization	44	14	0.00175773	0.0333
BP	negative regulation of actin filament depolymerization	44	14	0.00175773	0.0333
BP	positive regulation of protein dephosphorylation	44	14	0.00175773	0.0333
BP	semaphorin-plexin signaling pathway	44	14	0.00175773	0.0333
BP	cellular nitrogen compound biosynthetic process	4671	707	0.00176015	0.0333
BP	negative regulation of myeloid cell differentiation	94	24	0.00178571	0.0338
BP	cardiac cell development	94	24	0.00178571	0.0338
BP	interleukin-4 production	35	12	0.00180355	0.034
BP	regulation of interleukin-4 production	35	12	0.00180355	0.034
BP	regulation of neurogenesis	391	75	0.00181818	0.0342
BP	transmembrane transport	1527	250	0.00181924	0.0342
BP	actin polymerization or depolymerization	194	42	0.00184591	0.0347
BP	negative regulation of molecular function	738	130	0.00185166	0.0347
BP	glycolytic process	89	23	0.00185494	0.0348
BP	regulation of cell adhesion mediated by integrin	49	15	0.00188704	0.0353
BP	negative regulation of cysteine-type endopeptidase activity involved in apoptotic process	49	15	0.00188704	0.0353
BP	miRNA metabolic process	105	26	0.00189326	0.0354
BP	establishment of protein localization	1669	271	0.00189547	0.0354
BP	regulation of lymphocyte proliferation	235	49	0.00189849	0.0354
BP	extrinsic apoptotic signaling pathway via death domain receptors	84	22	0.00191761	0.0357
BP	metal ion transport	881	152	0.00192089	0.0357
BP	positive regulation of canonical NF-kappaB signal transduction	206	44	0.00193128	0.0359
BP	signal complex assembly	8	5	0.00195415	0.0362
BP	positive regulation of plasminogen activation	8	5	0.00195415	0.0362
BP	positive regulation of cell migration by vascular endothelial growth factor signaling pathway	8	5	0.00195415	0.0362
BP	cell adhesion involved in heart morphogenesis	8	5	0.00195415	0.0362
BP	actin filament polymerization	166	37	0.00195931	0.0362
BP	B cell mediated immunity	138	32	0.00196754	0.0363
BP	extracellular matrix assembly	54	16	0.00197379	0.0364
BP	sensory organ morphogenesis	277	56	0.0019904	0.0367
BP	cell fate commitment	289	58	0.00199614	0.0368
BP	regulation of actin filament length	155	35	0.00202513	0.037
BP	thyroid gland development	31	11	0.00202696	0.037
BP	negative regulation of catalytic activity	442	83	0.00202469	0.037
BP	regulation of epidermal cell differentiation	59	17	0.00202398	0.037
BP	cardiac muscle cell proliferation	59	17	0.00202398	0.037
BP	muscle tissue morphogenesis	74	20	0.00201256	0.037
BP	adipose tissue development	59	17	0.00202398	0.037
BP	positive regulation of cell-substrate junction organization	31	11	0.00202696	0.037
BP	positive regulation of extracellular matrix organization	31	11	0.00202696	0.037
BP	negative regulation of cell-matrix adhesion	40	13	0.00204948	0.0373
BP	actin filament capping	40	13	0.00204948	0.0373
BP	negative regulation of leukocyte cell-cell adhesion	144	33	0.00207505	0.0377
BP	regulation of systemic arterial blood pressure	95	24	0.00208194	0.0378
BP	primary neural tube formation	95	24	0.00208194	0.0378
BP	regulation of adaptive immune response	201	43	0.00209001	0.0379
BP	biomineral tissue development	178	39	0.00209531	0.038
BP	mitotic cell cycle process	760	133	0.00211698	0.0384
BP	plasma membrane organization	167	37	0.00218859	0.0396
BP	positive regulation of developmental growth	167	37	0.00218859	0.0396
BP	mesenchymal cell proliferation	45	14	0.0022317	0.0399
BP	negative regulation of organelle organization	357	69	0.00221758	0.0399
BP	positive regulation of interleukin-4 production	27	10	0.00222943	0.0399
BP	calcineurin-NFAT signaling cascade	45	14	0.0022317	0.0399
BP	negative regulation of lipid catabolic process	27	10	0.00222943	0.0399
BP	regulation of membrane protein ectodomain proteolysis	27	10	0.00222943	0.0399
BP	lung epithelium development	45	14	0.0022317	0.0399
BP	detection of stimulus involved in sensory perception of pain	27	10	0.00222943	0.0399
BP	regulation of p38MAPK cascade	45	14	0.0022317	0.0399
BP	positive regulation of extracellular matrix assembly	15	7	0.0022202	0.0399
BP	regulation of hydrogen peroxide-mediated programmed cell death	15	7	0.0022202	0.0399
BP	negative regulation of protein localization to plasma membrane	27	10	0.00222943	0.0399
BP	positive regulation of non-canonical Wnt signaling pathway	15	7	0.0022202	0.0399
BP	release of sequestered calcium ion into cytosol	128	30	0.0022466	0.0402
BP	regulation of smooth muscle cell proliferation	173	38	0.00226167	0.0404
BP	carbohydrate transport	156	35	0.00227086	0.0405
BP	regulation of biomineral tissue development	101	25	0.00230225	0.0411
BP	protein polymerization	285	57	0.00235103	0.0419
BP	glandular epithelial cell development	36	12	0.00236953	0.0421
BP	regulation of blood pressure	185	40	0.00239089	0.0424
BP	appendage development	185	40	0.00239089	0.0424
BP	limb development	185	40	0.00239089	0.0424
BP	positive regulation of lipid metabolic process	123	29	0.00239661	0.0425
BP	parasympathetic nervous system development	19	8	0.00240128	0.0425
BP	detection of temperature stimulus involved in sensory perception of pain	19	8	0.00240128	0.0425
BP	pyridine-containing compound catabolic process	96	24	0.00241898	0.0428
BP	protein transport	1395	229	0.0024485	0.0432
BP	negative regulation of actin filament polymerization	65	18	0.00246734	0.0435
BP	regulation of morphogenesis of an epithelium	65	18	0.00246734	0.0435
BP	negative regulation of cytokine production	371	71	0.00251019	0.0442
BP	ADP catabolic process	91	23	0.00253328	0.0446
BP	roof of mouth development	91	23	0.00253328	0.0446
BP	microtubule-based transport	209	44	0.0025855	0.0454
BP	myeloid dendritic cell activation involved in immune response	3	3	0.00263743	0.0458
BP	mitral valve formation	3	3	0.00263743	0.0458
BP	vagus nerve development	3	3	0.00263743	0.0458
BP	monocyte homeostasis	3	3	0.00263743	0.0458
BP	nose morphogenesis	3	3	0.00263743	0.0458
BP	negative regulation of insulin receptor signaling pathway	41	13	0.0026268	0.0458
BP	regulation of mast cell differentiation	3	3	0.00263743	0.0458
BP	positive regulation of heart growth	41	13	0.0026268	0.0458
BP	positive regulation of leukocyte adhesion to arterial endothelial cell	3	3	0.00263743	0.0458
BP	negative regulation of female gonad development	3	3	0.00263743	0.0458
BP	neural tube formation	102	25	0.00265712	0.0461
BP	regulation of cellular localization	980	166	0.00268006	0.0465
BP	chondrocyte development	32	11	0.00270786	0.0467
BP	animal organ maturation	32	11	0.00270786	0.0467
BP	negative regulation of stress fiber assembly	32	11	0.00270786	0.0467
BP	heart trabecula morphogenesis	32	11	0.00270786	0.0467
BP	renal system vasculature development	32	11	0.00270786	0.0467
BP	kidney vasculature development	32	11	0.00270786	0.0467
BP	cerebral cortex development	124	29	0.00272339	0.047
BP	outflow tract morphogenesis	81	21	0.00274452	0.0471
BP	regulation of actin polymerization or depolymerization	152	34	0.00273784	0.0471
BP	lysosome localization	81	21	0.00274452	0.0471
BP	artery morphogenesis	81	21	0.00274452	0.0471
BP	vacuolar localization	81	21	0.00274452	0.0471
BP	glycerolipid biosynthetic process	251	51	0.00275222	0.0472
BP	positive regulation of supramolecular fiber organization	175	38	0.00279457	0.0479
BP	regulation of Ras protein signal transduction	46	14	0.00280635	0.0481
BP	leukocyte degranulation	76	20	0.00283484	0.0485
BP	negative regulation of transferase activity	210	44	0.0028425	0.0486
BP	negative regulation of protein localization	216	45	0.00287793	0.0491
BP	glandular epithelial cell differentiation	71	19	0.00290922	0.0495
BP	cardiac ventricle morphogenesis	71	19	0.00290922	0.0495
BP	glycosaminoglycan biosynthetic process	71	19	0.00290922	0.0495
BP	regulation of glycolytic process	51	15	0.00291888	0.0495
BP	regulation of nucleotide catabolic process	51	15	0.00291888	0.0495
BP	cortical cytoskeleton organization	51	15	0.00291888	0.0495
BP	negative regulation of protein binding	71	19	0.00290922	0.0495
BP	regulation of purine nucleotide catabolic process	51	15	0.00291888	0.0495
