# Supplementary material for: Epigenome-wide DNA methylation association study of CHIP provides insight into perturbed gene regulation
Source: Nat Commun. 2025 May 20;16:4678. doi: 10.1038/s41467-025-59333-w (PMC12092741; doi:10.1038/s41467-025-59333-w)
Supplement: Supplementary file 18 — Dataset 16 [file 41467_2025_59333_MOESM18_ESM.xlsx]

## Sheet: Supplementary Data 16
ONTOLOGY	TERM	N	DE	P.DE	FDR
BP	response to stimulus	8658	1480	9.9e-33	6.35e-29
BP	regulation of response to stimulus	4006	775	9.26e-29	4.17e-25
BP	positive regulation of biological process	6249	1101	5.49e-26	1.56e-22
BP	cellular response to stimulus	7317	1256	5.55e-26	1.56e-22
BP	cell communication	6419	1115	6.55e-24	1.64e-20
BP	positive regulation of cellular process	5729	1011	2.04e-23	4.6e-20
BP	intracellular signal transduction	2685	540	5.49e-23	1.03e-19
BP	signaling	6328	1096	7.43e-23	1.29e-19
BP	immune system process	2481	505	1.47e-22	2.36e-19
BP	regulation of signaling	3481	664	2.35e-22	3.53e-19
BP	regulation of cell communication	3486	663	5.63e-22	7.93e-19
BP	signal transduction	5845	1019	9.92e-22	1.31e-18
BP	regulation of signal transduction	3064	593	3.18e-21	3.77e-18
BP	biological regulation	12079	1881	1.36e-20	1.54e-17
BP	anatomical structure development	5909	1021	2.06e-20	2.21e-17
BP	cell surface receptor signaling pathway	2768	540	6.07e-20	6.12e-17
BP	regulation of biological process	11668	1820	1.63e-19	1.53e-16
BP	developmental process	6459	1091	1.08e-18	9.69e-16
BP	regulation of cellular process	11116	1739	2.19e-18	1.83e-15
BP	intracellular signaling cassette	1892	386	2.9e-17	2.04e-14
BP	regulation of cell adhesion	798	196	4.95e-17	3.38e-14
BP	multicellular organism development	4694	821	5.7e-17	3.67e-14
BP	localization	5239	902	5.65e-17	3.67e-14
BP	lymphocyte activation	772	190	1.23e-16	7.69e-14
BP	biological_process	17647	2556	2.47e-16	1.39e-13
BP	cell activation	1084	245	2.79e-16	1.5e-13
BP	transport	4312	759	3.57e-16	1.87e-13
BP	cell adhesion	1514	318	4.69e-16	2.4e-13
BP	actin cytoskeleton organization	714	177	6.86e-16	3.43e-13
BP	leukocyte activation	935	217	8.15e-16	3.99e-13
BP	positive regulation of response to stimulus	2307	446	1.24e-15	5.93e-13
BP	cellular process	16612	2428	2.67e-15	1.25e-12
BP	import into cell	929	214	3.04e-15	1.4e-12
BP	establishment of localization	4614	798	3.73e-15	1.68e-12
BP	response to external stimulus	2676	502	3.94e-15	1.74e-12
BP	cell development	2791	520	4.01e-15	1.74e-12
BP	cellular component organization	6386	1057	4.59e-15	1.95e-12
BP	hemopoiesis	942	215	7.31e-15	3.05e-12
BP	immune response	1695	343	7.73e-15	3.17e-12
BP	actin filament-based process	812	190	2.49e-14	9.5e-12
BP	phosphorus metabolic process	2531	473	5.96e-14	2.2e-11
BP	phosphate-containing compound metabolic process	2505	468	8.84e-14	3.21e-11
BP	cell differentiation	4359	751	9.59e-14	3.37e-11
BP	response to stress	3860	676	1.01e-13	3.51e-11
BP	cellular developmental process	4361	751	1.07e-13	3.64e-11
BP	regulation of immune system process	1516	308	1.33e-13	4.46e-11
BP	regulation of intracellular signal transduction	1804	355	1.47e-13	4.86e-11
BP	system development	4015	698	1.65e-13	5.38e-11
BP	cellular component organization or biogenesis	6595	1076	1.68e-13	5.41e-11
BP	anatomical structure morphogenesis	2721	500	1.89e-13	5.99e-11
BP	leukocyte differentiation	612	150	3.2e-13	1e-10
BP	cellular response to chemical stimulus	2686	493	3.58e-13	1.1e-10
BP	positive regulation of metabolic process	3735	651	9.51e-13	2.75e-10
BP	cytoskeleton organization	1485	299	9.86e-13	2.81e-10
BP	multicellular organismal process	7699	1227	1.06e-12	2.98e-10
BP	positive regulation of multicellular organismal process	1670	329	1.14e-12	3.13e-10
BP	regulation of cell-cell adhesion	488	125	1.26e-12	3.42e-10
BP	regulation of multicellular organismal process	3077	549	2.01e-12	5.39e-10
BP	endocytosis	707	164	3.37e-12	8.71e-10
BP	positive regulation of immune system process	1055	224	5.08e-12	1.29e-09
BP	phosphorylation	1520	301	6.39e-12	1.6e-09
BP	negative regulation of biological process	5592	919	7.55e-12	1.85e-09
BP	cellular response to organic substance	1969	373	7.55e-12	1.85e-09
BP	leukocyte cell-cell adhesion	412	108	9.5e-12	2.28e-09
BP	T cell activation	550	134	9.48e-12	2.28e-09
BP	vesicle-mediated transport	1520	300	1.04e-11	2.45e-09
BP	negative regulation of cellular process	5247	866	1.78e-11	4.14e-09
BP	regulation of cellular component organization	2422	442	1.95e-11	4.44e-09
BP	positive regulation of cell adhesion	480	120	1.99e-11	4.48e-09
BP	regulation of molecular function	1998	375	2.33e-11	5.2e-09
BP	transmembrane receptor protein tyrosine kinase signaling pathway	634	148	2.41e-11	5.32e-09
BP	myeloid cell differentiation	434	111	2.56e-11	5.6e-09
BP	positive regulation of signaling	1793	342	2.74e-11	5.92e-09
BP	cellular response to organonitrogen compound	611	143	4.33e-11	9.12e-09
BP	cell motility	1788	340	4.65e-11	9.7e-09
BP	response to endogenous stimulus	1732	331	4.74e-11	9.78e-09
BP	response to organic substance	2676	479	4.79e-11	9.81e-09
BP	cellular response to nitrogen compound	680	155	5.48e-11	1.11e-08
BP	cell migration	1579	306	5.64e-11	1.13e-08
BP	cell-cell adhesion	955	202	8.54e-11	1.66e-08
BP	positive regulation of cell communication	1792	339	9.51e-11	1.83e-08
BP	regulation of developmental process	2513	452	9.63e-11	1.84e-08
BP	positive regulation of cellular metabolic process	3366	582	1.01e-10	1.91e-08
BP	positive regulation of signal transduction	1581	304	1.62e-10	3.02e-08
BP	enzyme-linked receptor protein signaling pathway	1014	210	2.53e-10	4.63e-08
BP	small GTPase-mediated signal transduction	493	119	2.58e-10	4.68e-08
BP	positive regulation of macromolecule metabolic process	3432	589	2.69e-10	4.85e-08
BP	immune response-regulating cell surface receptor signaling pathway	331	88	3.64e-10	6.51e-08
BP	cellular response to endogenous stimulus	1482	286	4.08e-10	7.24e-08
BP	mononuclear cell differentiation	472	114	5.9e-10	1.03e-07
BP	regulation of immune response	883	186	6.99e-10	1.2e-07
BP	response to nitrogen compound	1110	224	7.25e-10	1.23e-07
BP	lymphocyte differentiation	420	104	7.76e-10	1.3e-07
BP	immune response-regulating signaling pathway	496	118	7.83e-10	1.31e-07
BP	negative regulation of response to stimulus	1725	323	9.23e-10	1.53e-07
BP	regulation of cell activation	620	140	9.28e-10	1.53e-07
BP	cellular localization	3325	569	9.7e-10	1.58e-07
BP	response to organonitrogen compound	1018	208	1.03e-09	1.68e-07
BP	regulation of leukocyte cell-cell adhesion	375	95	1.19e-09	1.88e-07
BP	protein modification process	2871	499	1.57e-09	2.46e-07
BP	response to oxygen-containing compound	1671	313	1.68e-09	2.6e-07
BP	antigen receptor-mediated signaling pathway	186	57	1.82e-09	2.81e-07
BP	positive regulation of molecular function	1196	236	2.09e-09	3.19e-07
BP	regulation of catalytic activity	1387	267	2.13e-09	3.22e-07
BP	animal organ development	3011	519	2.34e-09	3.51e-07
BP	supramolecular fiber organization	843	177	2.37e-09	3.54e-07
BP	positive regulation of nitrogen compound metabolic process	3020	520	2.63e-09	3.85e-07
BP	immune response-activating signaling pathway	468	111	2.99e-09	4.35e-07
BP	immune response-activating cell surface receptor signaling pathway	303	80	3.21e-09	4.61e-07
BP	actin filament organization	459	109	3.86e-09	5.39e-07
BP	macromolecule modification	3101	531	3.89e-09	5.41e-07
BP	cellular response to oxygen-containing compound	1194	234	4.61e-09	6.37e-07
BP	protein phosphorylation	1262	245	4.75e-09	6.52e-07
BP	positive regulation of developmental process	1368	262	5.03e-09	6.83e-07
BP	positive regulation of cellular component organization	1112	220	6.08e-09	8.1e-07
BP	regulation of biological quality	2898	499	6.08e-09	8.1e-07
BP	regulation of lymphocyte activation	497	115	7.02e-09	9.31e-07
BP	positive regulation of immune response	726	155	7.46e-09	9.75e-07
BP	homeostatic process	1707	315	7.55e-09	9.77e-07
BP	multicellular organismal-level homeostasis	798	167	8.68e-09	1.11e-06
BP	defense response	1786	327	8.91e-09	1.13e-06
BP	locomotion	1314	252	8.93e-09	1.13e-06
BP	regulation of response to external stimulus	1122	220	1.32e-08	1.63e-06
BP	immune effector process	616	135	1.34e-08	1.65e-06
BP	regulation of localization	2033	364	1.56e-08	1.9e-06
BP	regulation of small GTPase mediated signal transduction	298	77	1.74e-08	2.11e-06
BP	negative regulation of nitrogen compound metabolic process	2206	390	2e-08	2.4e-06
BP	regulation of leukocyte activation	563	125	2.11e-08	2.5e-06
BP	regulation of cellular component biogenesis	973	194	2.75e-08	3.23e-06
BP	positive regulation of cell activation	373	90	3.95e-08	4.61e-06
BP	leukocyte mediated immunity	385	92	4.56e-08	5.24e-06
BP	positive regulation of leukocyte cell-cell adhesion	273	71	4.68e-08	5.35e-06
BP	positive regulation of biosynthetic process	2670	458	4.93e-08	5.6e-06
BP	positive regulation of cell-cell adhesion	321	80	5.1e-08	5.77e-06
BP	negative regulation of nucleobase-containing compound metabolic process	1478	274	5.19e-08	5.84e-06
BP	regulation of T cell activation	376	90	5.87e-08	6.48e-06
BP	peptidyl-amino acid modification	831	168	9.35e-08	9.97e-06
BP	macromolecule localization	2957	499	9.58e-08	1.02e-05
BP	B cell receptor signaling pathway	64	26	1.02e-07	1.07e-05
BP	myeloid leukocyte differentiation	237	63	1.12e-07	1.16e-05
BP	positive regulation of cellular biosynthetic process	2649	452	1.19e-07	1.23e-05
BP	regulation of transport	1627	295	1.33e-07	1.36e-05
BP	adaptive immune response	455	103	1.35e-07	1.38e-05
BP	activation of immune response	535	117	1.4e-07	1.42e-05
BP	regulation of phosphorus metabolic process	1143	218	1.49e-07	1.49e-05
BP	regulation of hemopoiesis	417	96	1.57e-07	1.56e-05
BP	inflammatory response	874	174	1.62e-07	1.6e-05
BP	negative regulation of DNA-templated transcription	1226	231	1.71e-07	1.68e-05
BP	regulation of myeloid cell differentiation	214	58	1.72e-07	1.68e-05
BP	response to peptide	520	114	1.77e-07	1.72e-05
BP	CD4-positive	alpha-beta T cell activation	119	34	1.73e-05	0.000977671
BP	negative regulation of RNA metabolic process	1355	251	2.11e-07	2.04e-05
BP	regulation of phosphate metabolic process	1142	217	2.14e-07	2.06e-05
BP	positive regulation of protein metabolic process	1224	230	2.26e-07	2.16e-05
BP	regulation of protein modification process	1219	229	2.46e-07	2.34e-05
BP	chemotaxis	455	102	2.56e-07	2.41e-05
BP	positive regulation of lymphocyte activation	322	78	2.62e-07	2.46e-05
BP	regulation of cytoskeleton organization	513	112	2.82e-07	2.64e-05
BP	negative regulation of RNA biosynthetic process	1241	232	3.03e-07	2.81e-05
BP	taxis	457	102	3.19e-07	2.93e-05
BP	organelle organization	3546	582	3.38e-07	3.1e-05
BP	cell morphogenesis	957	186	3.44e-07	3.13e-05
BP	positive regulation of protein modification process	745	151	3.58e-07	3.24e-05
BP	response to chemical	3956	642	3.58e-07	3.24e-05
BP	maintenance of location in cell	224	59	3.9e-07	3.5e-05
BP	regulation of leukocyte mediated immunity	240	62	4.18e-07	3.73e-05
BP	nervous system development	2505	426	4.38e-07	3.86e-05
BP	negative regulation of signal transduction	1354	249	4.35e-07	3.86e-05
BP	positive regulation of leukocyte differentiation	189	52	4.4e-07	3.86e-05
BP	positive regulation of hemopoiesis	189	52	4.4e-07	3.86e-05
BP	receptor-mediated endocytosis	257	65	5.04e-07	4.36e-05
BP	regulation of GTPase activity	289	71	5.05e-07	4.36e-05
BP	cellular response to peptide	371	86	5.02e-07	4.36e-05
BP	positive regulation of leukocyte activation	355	83	5.42e-07	4.66e-05
BP	carbohydrate catabolic process	156	45	6.13e-07	5.25e-05
BP	calcium ion transmembrane import into cytosol	186	51	6.34e-07	5.4e-05
BP	regulation of protein phosphorylation	905	176	6.87e-07	5.84e-05
BP	cell-substrate adhesion	357	83	6.93e-07	5.87e-05
BP	circulatory system development	1217	226	7.3e-07	6.15e-05
BP	regulation of organelle organization	1164	217	9.19e-07	7.72e-05
BP	organonitrogen compound metabolic process	5828	908	9.6e-07	8.04e-05
BP	positive regulation of macromolecule biosynthetic process	2563	432	9.79e-07	8.17e-05
BP	negative regulation of transcription by RNA polymerase II	905	175	1.08e-06	8.91e-05
BP	cell-cell signaling	1698	300	1.14e-06	9.42e-05
BP	regulation of multicellular organismal development	1473	265	1.18e-06	9.7e-05
BP	regulation of cell migration	1025	194	1.27e-06	0.000104
BP	regulation of actin filament-based process	379	86	1.29e-06	0.000105
BP	B cell activation	264	65	1.39e-06	0.000113
BP	regulation of leukocyte differentiation	324	76	1.41e-06	0.000114
BP	negative regulation of cell communication	1457	262	1.42e-06	0.000114
BP	export from cell	897	173	1.47e-06	0.000118
BP	negative regulation of signaling	1458	262	1.5e-06	0.00012
BP	T cell differentiation	308	73	1.5e-06	0.00012
BP	biological process involved in interspecies interaction between organisms	1652	292	1.55e-06	0.000123
BP	positive regulation of T cell activation	249	62	1.61e-06	0.000128
BP	regulation of antigen receptor-mediated signaling pathway	68	25	1.66e-06	0.000131
BP	maintenance of location	331	77	1.69e-06	0.000133
BP	protein metabolic process	4772	754	1.71e-06	0.000134
BP	positive regulation of cell development	451	98	1.92e-06	0.00015
BP	regulation of actin cytoskeleton organization	338	78	2.01e-06	0.000156
BP	cellular component assembly	2983	492	2.04e-06	0.000158
BP	release of sequestered calcium ion into cytosol	128	38	2.08e-06	0.00016
BP	ADP catabolic process	91	30	2.27e-06	0.000174
BP	ribonucleoside diphosphate metabolic process	119	36	2.35e-06	0.000179
BP	protein-containing complex organization	2344	396	2.4e-06	0.000182
BP	regulation of cell motility	1085	202	2.43e-06	0.000184
BP	cell activation involved in immune response	290	69	2.48e-06	0.000186
BP	anatomical structure formation involved in morphogenesis	1256	229	2.48e-06	0.000186
BP	negative regulation of sequestering of calcium ion	129	38	2.56e-06	0.000191
BP	purine ribonucleotide catabolic process	134	39	2.64e-06	0.000195
BP	nucleoside diphosphate catabolic process	101	32	2.81e-06	0.000205
BP	regulation of phosphorylation	981	185	2.85e-06	0.000208
BP	regulation of locomotion	1126	208	2.98e-06	0.000215
BP	regulation of hydrolase activity	735	145	2.97e-06	0.000215
BP	leukocyte activation involved in immune response	286	68	3e-06	0.000216
BP	regulation of anatomical structure morphogenesis	895	171	3.05e-06	0.000219
BP	regulation of cell morphogenesis	243	60	3.15e-06	0.000225
BP	ribonucleoside diphosphate catabolic process	97	31	3.26e-06	0.000231
BP	ADP metabolic process	97	31	3.26e-06	0.000231
BP	ribonucleotide catabolic process	140	40	3.28e-06	0.000232
BP	cellular lipid metabolic process	1010	189	3.71e-06	0.000261
BP	nucleoside diphosphate metabolic process	126	37	3.74e-06	0.000262
BP	positive regulation of catalytic activity	867	166	3.75e-06	0.000262
BP	regulation of sequestering of calcium ion	131	38	3.84e-06	0.000268
BP	positive regulation of protein phosphorylation	564	116	3.94e-06	0.000272
BP	leukocyte migration	389	86	3.91e-06	0.000272
BP	plasma membrane bounded cell projection organization	1541	272	4.08e-06	0.000281
BP	glycolytic process	89	29	4.34e-06	0.000297
BP	lymphocyte mediated immunity	289	68	4.4e-06	0.0003
BP	lipid biosynthetic process	728	143	4.42e-06	0.0003
BP	catabolic process	2626	436	4.47e-06	0.000303
BP	response to hormone	876	167	4.56e-06	0.000308
BP	regulation of myeloid leukocyte differentiation	127	37	4.58e-06	0.000309
BP	purine nucleoside diphosphate catabolic process	94	30	4.81e-06	0.000322
BP	purine ribonucleoside diphosphate catabolic process	94	30	4.81e-06	0.000322
BP	calcium-mediated signaling	230	57	4.86e-06	0.000325
BP	cellular response to peptide hormone stimulus	307	71	5.23e-06	0.000348
BP	response to peptide hormone	433	93	5.75e-06	0.000381
BP	purine nucleoside diphosphate metabolic process	109	33	5.97e-06	0.000393
BP	purine ribonucleoside diphosphate metabolic process	109	33	5.97e-06	0.000393
BP	regulation of nitrogen compound metabolic process	5422	841	6.59e-06	0.00043
BP	regulation of immune effector process	377	83	6.77e-06	0.000441
BP	B cell differentiation	144	40	6.98e-06	0.000453
BP	adaptive immune response based on somatic recombination of immune receptors built from immunoglobulin superfamily domains	304	70	7.12e-06	0.000461
BP	protein localization	2464	410	7.33e-06	0.000473
BP	positive regulation of phosphorus metabolic process	686	135	7.38e-06	0.000474
BP	positive regulation of phosphate metabolic process	686	135	7.38e-06	0.000474
BP	pyridine-containing compound catabolic process	96	30	7.74e-06	0.000495
BP	regulation of CD4-positive	alpha-beta T cell activation	77	22	0.000501	0.0168476
BP	regulation of cell development	841	160	8.12e-06	0.000518
BP	glycerolipid metabolic process	396	86	8.15e-06	0.000519
BP	sequestering of calcium ion	135	38	8.37e-06	0.000531
BP	regulation of protein metabolic process	2181	367	8.64e-06	0.000546
BP	cellular macromolecule localization	2475	411	8.71e-06	0.00055
BP	alpha-beta T cell activation	176	46	8.88e-06	0.000558
BP	regulation of response to stress	1388	246	8.98e-06	0.000564
BP	cell projection organization	1583	276	9.19e-06	0.000574
BP	programmed cell death	1991	338	9.56e-06	0.000595
BP	organophosphate metabolic process	1014	187	1.05e-05	0.000652
BP	organic substance transport	2340	390	1.09e-05	0.00067
BP	pyridine nucleotide metabolic process	162	43	1.13e-05	0.00069
BP	nicotinamide nucleotide metabolic process	162	43	1.13e-05	0.00069
BP	cell death	1995	338	1.14e-05	0.000691
BP	pyridine nucleotide catabolic process	93	29	1.14e-05	0.000691
BP	response to biotic stimulus	1523	266	1.18e-05	0.000715
BP	regulation of cell differentiation	1615	280	1.23e-05	0.000735
BP	pyridine-containing compound metabolic process	168	44	1.3e-05	0.000775
BP	defense response to other organism	1170	211	1.3e-05	0.000775
BP	positive regulation of gene expression	1183	213	1.32e-05	0.000781
BP	regulation of cell-substrate adhesion	221	54	1.32e-05	0.000781
BP	positive regulation of intracellular signal transduction	1037	190	1.35e-05	0.000793
BP	positive regulation of phosphorylation	609	121	1.37e-05	0.000807
BP	purine-containing compound catabolic process	148	40	1.43e-05	0.000836
BP	muscle structure development	701	136	1.44e-05	0.00084
BP	purine nucleotide catabolic process	143	39	1.44e-05	0.000842
BP	myeloid leukocyte activation	238	57	1.46e-05	0.000845
BP	T cell receptor signaling pathway	138	38	1.46e-05	0.000845
BP	response to abiotic stimulus	1121	203	1.46e-05	0.000846
BP	cell chemotaxis	311	70	1.6e-05	0.000922
BP	cellular response to external stimulus	328	73	1.61e-05	0.000922
BP	positive regulation of cell differentiation	895	167	1.61e-05	0.000924
BP	regulation of DNA-binding transcription factor activity	374	81	1.64e-05	0.000936
BP	regulation of kinase activity	527	107	1.65e-05	0.00094
BP	regulation of mononuclear cell proliferation	239	57	1.66e-05	0.000944
BP	negative regulation of cell adhesion	306	69	1.72e-05	0.000978
BP	lymphocyte proliferation	295	67	1.78e-05	0.000999
BP	protein autophosphorylation	191	48	1.78e-05	0.000999
BP	glycerolipid biosynthetic process	251	59	1.89e-05	0.00106
BP	regulation of lymphocyte mediated immunity	181	46	1.94e-05	0.00108
BP	cytokine-mediated signaling pathway	505	103	1.94e-05	0.00108
BP	miRNA metabolic process	105	31	1.97e-05	0.0011
BP	apoptotic process	1915	324	1.98e-05	0.0011
BP	regulation of actin filament organization	268	62	1.99e-05	0.0011
BP	positive regulation of DNA-templated transcription	1658	285	1.99e-05	0.0011
BP	regulation of lymphocyte proliferation	235	56	2.01e-05	0.00111
BP	mononuclear cell proliferation	302	68	2.08e-05	0.00114
BP	negative regulation of intracellular signal transduction	584	116	2.08e-05	0.00114
BP	erythrocyte differentiation	135	37	2.1e-05	0.00115
BP	protein localization to plasma membrane	291	66	2.14e-05	0.00116
BP	organonitrogen compound catabolic process	1418	248	2.16e-05	0.00117
BP	intracellular chemical homeostasis	713	137	2.19e-05	0.00118
BP	positive regulation of RNA biosynthetic process	1661	285	2.29e-05	0.00123
BP	homeostasis of number of cells	320	71	2.32e-05	0.00124
BP	positive regulation of cell motility	592	117	2.42e-05	0.00129
BP	MAPK cascade	764	145	2.43e-05	0.00129
BP	positive T cell selection	43	17	2.51e-05	0.00133
BP	regulation of primary metabolic process	5561	854	2.54e-05	0.00134
BP	regulation of extracellular matrix constituent secretion	9	7	2.56e-05	0.00134
BP	lymphocyte migration into lymphoid organs	9	7	2.56e-05	0.00134
BP	glycerophospholipid metabolic process	304	68	2.6e-05	0.00135
BP	negative regulation of cell-cell adhesion	199	49	2.61e-05	0.00136
BP	positive regulation of locomotion	606	119	2.79e-05	0.00145
BP	positive regulation of leukocyte mediated immunity	147	39	2.87e-05	0.00149
BP	T cell selection	56	20	2.91e-05	0.0015
BP	positive regulation of hydrolase activity	474	97	2.92e-05	0.0015
BP	phospholipid metabolic process	380	81	2.98e-05	0.00153
BP	type II interferon production	117	33	3.05e-05	0.00156
BP	regulation of type II interferon production	117	33	3.05e-05	0.00156
BP	response to insulin	266	61	3.05e-05	0.00156
BP	myeloid cell development	88	27	3.12e-05	0.00159
BP	secretion by cell	818	153	3.2e-05	0.00162
BP	cellular response to hormone stimulus	608	119	3.25e-05	0.00164
BP	CD4-positive	alpha-beta T cell differentiation	94	24	0.00164	0.0433489
BP	regulation of adaptive immune response	201	49	3.45e-05	0.00174
BP	mononuclear cell migration	201	49	3.45e-05	0.00174
BP	organic substance catabolic process	2155	358	3.5e-05	0.00176
BP	negative regulation of cell activation	212	51	3.53e-05	0.00177
BP	cell-substrate junction organization	103	30	3.55e-05	0.00177
BP	regulation of alpha-beta T cell activation	113	32	3.67e-05	0.00183
BP	regulation of protein kinase activity	465	95	3.75e-05	0.00186
BP	tube development	1164	207	3.82e-05	0.0019
BP	regulation of protein polymerization	202	49	3.96e-05	0.00196
BP	liver morphogenesis	25	12	4.02e-05	0.00198
BP	ameboidal-type cell migration	490	99	4.11e-05	0.00203
BP	regulation of protein-containing complex assembly	413	86	4.22e-05	0.00208
BP	glycerophospholipid biosynthetic process	208	50	4.27e-05	0.0021
BP	positive regulation of myeloid cell differentiation	104	30	4.34e-05	0.00212
BP	cytokine production involved in immune response	119	33	4.44e-05	0.00216
BP	regulation of adaptive immune response based on somatic recombination of immune receptors built from immunoglobulin superfamily domains	187	46	4.66e-05	0.00227
BP	regulation of supramolecular fiber organization	385	81	4.8e-05	0.00233
BP	cellular response to cytokine stimulus	837	155	4.82e-05	0.00233
BP	response to external biotic stimulus	1487	256	4.85e-05	0.00234
BP	nucleotide catabolic process	166	42	4.88e-05	0.00235
BP	positive regulation of cell projection organization	356	76	4.89e-05	0.00235
BP	regulation of cell shape	140	37	4.97e-05	0.00239
BP	striated muscle cell differentiation	310	68	4.98e-05	0.00239
BP	positive regulation of nucleobase-containing compound metabolic process	2104	349	5.03e-05	0.0024
BP	myeloid cell activation involved in immune response	95	28	5.04e-05	0.00241
BP	regulation of actin filament polymerization	135	36	5.09e-05	0.00241
BP	osteoclast differentiation	105	30	5.28e-05	0.00249
BP	positive regulation of cell migration	566	111	5.42e-05	0.00255
BP	cellular homeostasis	814	151	5.5e-05	0.00259
BP	organophosphate catabolic process	232	54	5.55e-05	0.0026
BP	response to other organism	1484	255	5.72e-05	0.00268
BP	positive regulation of DNA-binding transcription factor activity	227	53	5.93e-05	0.00277
BP	lamellipodium organization	91	27	6e-05	0.0028
BP	carboxylic acid transmembrane transport	157	40	6.17e-05	0.00287
BP	regulation of T cell mediated immunity	96	28	6.2e-05	0.00287
BP	positive regulation of GTPase activity	222	52	6.33e-05	0.00293
BP	negative regulation of metabolic process	3238	515	6.74e-05	0.00311
BP	neurogenesis	1719	290	6.93e-05	0.00318
BP	organic acid transmembrane transport	158	40	7.18e-05	0.00329
BP	peptidyl-tyrosine modification	268	60	7.33e-05	0.00335
BP	pyruvate metabolic process	117	32	7.69e-05	0.00351
BP	immunological synapse formation	16	9	7.88e-05	0.00357
BP	cellular response to extracellular stimulus	263	59	7.89e-05	0.00357
BP	positive regulation of cellular component biogenesis	504	100	7.85e-05	0.00357
BP	secretion	953	172	7.89e-05	0.00357
BP	import across plasma membrane	202	48	8.16e-05	0.00367
BP	nucleoside phosphate catabolic process	175	43	8.32e-05	0.00373
BP	extracellular matrix constituent secretion	13	8	8.47e-05	0.00379
BP	pulmonary valve development	23	11	8.83e-05	0.00391
BP	lipid metabolic process	1382	238	8.82e-05	0.00391
BP	regulation of leukocyte proliferation	264	59	8.83e-05	0.00391
BP	cellular catabolic process	1672	282	8.93e-05	0.00395
BP	cellular response to insulin stimulus	203	48	9.29e-05	0.0041
BP	animal organ morphogenesis	1020	182	9.33e-05	0.00411
BP	erythrocyte homeostasis	144	37	9.45e-05	0.00416
BP	semi-lunar valve development	47	17	9.49e-05	0.00417
BP	intracellular calcium ion homeostasis	299	65	9.54e-05	0.00417
BP	establishment of localization in cell	1913	318	9.53e-05	0.00417
BP	negative regulation of phosphate metabolic process	375	78	9.74e-05	0.00425
BP	carbohydrate metabolic process	550	107	0.000101838	0.00441
BP	calcium ion transport	423	86	0.000101972	0.00441
BP	response to cytokine	932	168	0.000101735	0.00441
BP	calcium ion homeostasis	323	69	0.000104081	0.00449
BP	regulation of plasma membrane bounded cell projection organization	649	123	0.000104665	0.00451
BP	intracellular monoatomic ion homeostasis	526	103	0.000105145	0.00452
BP	negative regulation of phosphorus metabolic process	376	78	0.000106683	0.00458
BP	positive regulation of cell-substrate adhesion	124	33	0.000106968	0.00458
BP	myeloid cell homeostasis	177	43	0.00010982	0.00469
BP	peptidyl-tyrosine phosphorylation	266	59	0.000110016	0.00469
BP	inorganic ion homeostasis	527	103	0.000113378	0.00483
BP	negative regulation of molecular function	738	137	0.000116245	0.00493
BP	cellular response to stress	1818	303	0.000116556	0.00493
BP	positive regulation of transport	839	153	0.000116727	0.00493
BP	temperature homeostasis	183	44	0.0001187	0.00501
BP	actin polymerization or depolymerization	194	46	0.000119857	0.00505
BP	cellular component biogenesis	3250	514	0.000121554	0.00511
BP	protein localization to cell periphery	354	74	0.000123199	0.00516
BP	positive regulation of lymphocyte mediated immunity	125	33	0.000126433	0.00527
BP	gland morphogenesis	125	33	0.000126433	0.00527
BP	phosphatidylinositol 3-kinase/protein kinase B signal transduction	296	64	0.000126647	0.00527
BP	innate immune response	936	168	0.000127161	0.00528
BP	negative regulation of cellular metabolic process	2984	475	0.000127579	0.00529
BP	actin filament bundle assembly	162	40	0.000129115	0.00534
BP	positive regulation of kinase activity	302	65	0.000129502	0.00535
BP	connective tissue development	285	62	0.000133671	0.00551
BP	regulation of lipid biosynthetic process	184	44	0.00013558	0.00557
BP	neuron differentiation	1405	240	0.000138569	0.00568
BP	regulation of actin polymerization or depolymerization	152	38	0.000142574	0.00584
BP	leukocyte proliferation	338	71	0.000143263	0.00584
BP	hematopoietic stem cell migration	8	6	0.000145933	0.00594
BP	positive regulation of myeloid leukocyte differentiation	62	20	0.00015003	0.0061
BP	transmembrane transport	1527	258	0.000160457	0.0065
BP	peptidyl-threonine modification	106	29	0.000162209	0.00656
BP	cell-substrate junction assembly	96	27	0.000163378	0.00657
BP	peptidyl-threonine phosphorylation	96	27	0.000163378	0.00657
BP	substrate adhesion-dependent cell spreading	101	28	0.000163382	0.00657
BP	negative regulation of protein phosphorylation	293	63	0.000167782	0.00672
BP	muscle cell differentiation	423	85	0.000168341	0.00673
BP	heart valve development	72	22	0.000175181	0.00699
BP	regulation of metabolic process	6793	1017	0.000176105	0.00702
BP	defense response to symbiont	1071	188	0.000177686	0.00707
BP	TRAIL-activated apoptotic signaling pathway	11	7	0.000181913	0.00723
BP	actomyosin structure organization	214	49	0.000182261	0.00723
BP	regulation of cytokine production involved in immune response	117	31	0.000185889	0.00734
BP	regulation of MAPK cascade	664	124	0.000186702	0.00736
BP	post-translational protein modification	963	171	0.000193596	0.00762
BP	actin filament bundle organization	165	40	0.000196284	0.00771
BP	activation of GTPase activity	92	26	0.000196696	0.00772
BP	cytokine production	861	155	0.000198833	0.00778
BP	regulation of cell projection organization	665	124	0.000199071	0.00778
BP	generation of neurons	1486	251	0.000200876	0.00784
BP	small molecule metabolic process	1792	297	0.000202776	0.0079
BP	leukocyte chemotaxis	232	52	0.000207476	0.00807
BP	viral process	414	83	0.000215728	0.00838
BP	positive regulation of cytokine production	493	96	0.00021812	0.00845
BP	regulation of actin filament length	155	38	0.000219349	0.00846
BP	actin filament polymerization	166	40	0.000224833	0.00866
BP	cell population proliferation	2043	334	0.000225294	0.00866
BP	regulation of phosphatidylinositol 3-kinase/protein kinase B signal transduction	250	55	0.000229866	0.00882
BP	positive regulation of protein kinase activity	256	56	0.000236643	0.00905
BP	tube morphogenesis	948	168	0.000242857	0.00927
BP	negative regulation of immune system process	513	99	0.000245572	0.00936
BP	circulatory system process	606	114	0.000248961	0.00947
BP	regulation of transferase activity	631	118	0.000249711	0.00948
BP	carbohydrate transport	156	38	0.000252178	0.00954
BP	phospholipid biosynthetic process	251	55	0.0002557	0.00965
BP	regulation of T cell receptor signaling pathway	46	16	0.000255668	0.00965
BP	negative regulation of leukocyte activation	189	44	0.000257172	0.00968
BP	neuron development	1137	197	0.000257543	0.00968
BP	cell-matrix adhesion	240	53	0.000267919	0.0101
BP	positive regulation of RNA metabolic process	1900	312	0.00026981	0.0101
BP	cellular response to vascular endothelial growth factor stimulus	74	22	0.000271186	0.0101
BP	skeletal system development	527	101	0.000277106	0.0103
BP	cellular anatomical entity morphogenesis	772	140	0.000287825	0.0107
BP	production of molecular mediator of immune response	218	49	0.000289977	0.0108
BP	positive regulation of organelle organization	503	97	0.000289621	0.0108
BP	regulation of glycolytic process	51	17	0.000297132	0.011
BP	regulation of nucleotide catabolic process	51	17	0.000297132	0.011
BP	regulation of purine nucleotide catabolic process	51	17	0.000297132	0.011
BP	sarcomere organization	51	17	0.000297132	0.011
BP	face development	51	17	0.000297132	0.011
BP	aorta development	65	20	0.00030648	0.0112
BP	regulation of lipid catabolic process	65	20	0.00030648	0.0112
BP	phosphatidylinositol metabolic process	163	39	0.000311953	0.0114
BP	response to virus	395	79	0.000326336	0.0119
BP	intracellular monoatomic cation homeostasis	517	99	0.000326628	0.0119
BP	positive thymic T cell selection	15	8	0.000327644	0.0119
BP	positive regulation of myoblast fusion	15	8	0.000327644	0.0119
BP	monoatomic ion homeostasis	604	113	0.00032855	0.0119
BP	vasculature development	832	149	0.000333539	0.0121
BP	positive regulation of phosphatidylinositol 3-kinase/protein kinase B signal transduction	169	40	0.000334174	0.0121
BP	B cell apoptotic process	26	11	0.000339485	0.0122
BP	inflammatory response to antigenic stimulus	80	23	0.000341997	0.0123
BP	cell projection assembly	586	110	0.000344377	0.0124
BP	calcium ion transmembrane transport	330	68	0.000347577	0.0125
BP	negative regulation of catabolic process	348	71	0.000352886	0.0126
BP	monoatomic ion transport	1242	212	0.000353666	0.0126
BP	lymphocyte migration	121	31	0.000354624	0.0127
BP	negative regulation of extracellular matrix constituent secretion	4	4	0.00035549	0.0127
BP	positive regulation of supramolecular fiber organization	175	41	0.000355894	0.0127
BP	regulation of carbohydrate catabolic process	61	19	0.00036127	0.0128
BP	response to wounding	562	106	0.000365667	0.013
BP	negative regulation of phosphorylation	313	65	0.000371593	0.0131
BP	tissue development	2010	327	0.000373961	0.0132
BP	positive regulation of lymphocyte differentiation	132	33	0.000377817	0.0133
BP	aortic valve development	43	15	0.000381707	0.0134
BP	monoatomic cation homeostasis	594	111	0.000386152	0.0136
BP	heart development	613	114	0.000391802	0.0137
BP	negative regulation of multicellular organismal process	1238	211	0.000396496	0.0139
BP	positive regulation of cold-induced thermogenesis	101	27	0.00040245	0.014
BP	regulation of calcium ion transport	244	53	0.00040932	0.0142
BP	positive regulation of type II interferon production	76	22	0.000410585	0.0143
BP	metal ion transport	881	156	0.000415272	0.0144
BP	tissue morphogenesis	614	114	0.000417407	0.0145
BP	protein polymerization	285	60	0.000423208	0.0146
BP	blood vessel development	799	143	0.000448019	0.0154
BP	regulation of defense response	812	145	0.000452866	0.0155
BP	positive regulation of immune effector process	251	54	0.000464095	0.0159
BP	T cell mediated immunity	123	31	0.000481623	0.0164
BP	insulin receptor signaling pathway	123	31	0.000481623	0.0164
BP	monocarboxylic acid metabolic process	629	116	0.000485846	0.0164
BP	megakaryocyte development	23	10	0.00048613	0.0164
BP	carbohydrate phosphorylation	23	10	0.00048613	0.0164
BP	positive regulation of syncytium formation by plasma membrane fusion	23	10	0.00048613	0.0164
BP	hepatocyte proliferation	23	10	0.00048613	0.0164
BP	epithelial cell proliferation involved in liver morphogenesis	23	10	0.00048613	0.0164
BP	positive regulation of alpha-beta T cell activation	72	21	0.000492405	0.0166
BP	regulation of lamellipodium organization	53	17	0.000495739	0.0167
BP	carbohydrate transmembrane transport	134	33	0.000504898	0.0169
BP	response to extracellular stimulus	511	97	0.00050803	0.017
BP	protein modification by small protein conjugation	821	146	0.000520559	0.0174
BP	vacuolar transport	167	39	0.000522824	0.0174
BP	T cell proliferation	212	47	0.000526529	0.0175
BP	renal system development	329	67	0.000536105	0.0178
BP	negative regulation of lipid metabolic process	108	28	0.000544417	0.018
BP	chemical homeostasis	1029	178	0.000546237	0.018
BP	negative regulation of protein modification process	420	82	0.000556091	0.0183
BP	regulation of cold-induced thermogenesis	151	36	0.000558168	0.0184
BP	phospholipid transport	103	27	0.000562827	0.0185
BP	syncytium formation	63	19	0.00056813	0.0186
BP	neuron projection development	991	172	0.000574684	0.0188
BP	establishment of lymphocyte polarity	16	8	0.000576477	0.0188
BP	positive regulation of T cell differentiation	119	30	0.000586015	0.0191
BP	positive regulation of T cell mediated immunity	68	20	0.000589776	0.0192
BP	carbohydrate derivative catabolic process	271	57	0.000594323	0.0193
BP	response to growth factor	766	137	0.000601646	0.0195
BP	regulation of protein binding	130	32	0.000614153	0.0199
BP	regulation of cellular metabolic process	6295	939	0.000627811	0.0203
BP	head morphogenesis	36	13	0.000633324	0.0204
BP	cold-induced thermogenesis	152	36	0.000636332	0.0205
BP	alpha-beta T cell differentiation	125	31	0.00064717	0.0208
BP	regulation of T cell proliferation	180	41	0.000655164	0.021
BP	alpha-beta T cell proliferation	45	15	0.000664011	0.0212
BP	adaptive thermogenesis	169	39	0.000669606	0.0214
BP	positive regulation of response to external stimulus	628	115	0.000670846	0.0214
BP	regulation of B cell apoptotic process	20	9	0.000688461	0.0219
BP	regulation of myoblast fusion	20	9	0.000688461	0.0219
BP	regulation of lipid metabolic process	320	65	0.000689912	0.0219
BP	regulation of amine transport	94	25	0.000703643	0.0223
BP	positive regulation of programmed cell death	566	105	0.000711193	0.0225
BP	thymic T cell selection	24	10	0.000731353	0.0231
BP	cellular extravasation	74	21	0.000734453	0.0231
BP	leukocyte aggregation	13	7	0.000734624	0.0231
BP	regulation of secretion	617	113	0.000739971	0.0233
BP	cellular component disassembly	523	98	0.000748166	0.0235
BP	regulation of programmed cell death	1512	250	0.000750377	0.0235
BP	negative regulation of macromolecule metabolic process	3030	473	0.000752065	0.0235
BP	protein modification by small protein conjugation or removal	906	158	0.000766944	0.0239
BP	regulation of cytokine production	848	149	0.000776721	0.0242
BP	positive regulation of dendritic cell antigen processing and presentation	7	5	0.000803885	0.0249
BP	positive regulation of transcription of Notch receptor target	7	5	0.000803885	0.0249
BP	protein catabolic process	985	170	0.000802703	0.0249
BP	negative regulation of response to wounding	100	26	0.000805809	0.025
BP	regulation of ERK1 and ERK2 cascade	304	62	0.0008125	0.0251
BP	regulation of secretion by cell	562	104	0.000820509	0.0253
BP	negative regulation of protein-containing complex assembly	143	34	0.000823533	0.0254
BP	syncytium formation by plasma membrane fusion	60	18	0.000841872	0.0259
BP	cell-cell fusion	60	18	0.000841872	0.0259
BP	protein polyubiquitination	263	55	0.000845394	0.026
BP	natural killer cell mediated cytotoxicity directed against tumor cell target	10	6	0.000853919	0.0261
BP	peptidyl-serine phosphorylation	269	56	0.000854398	0.0261
BP	bone remodeling	90	24	0.000855147	0.0261
BP	T cell costimulation	46	15	0.000861597	0.0263
BP	focal adhesion assembly	85	23	0.000873259	0.0266
BP	leukocyte mediated cytotoxicity	138	33	0.000876665	0.0266
BP	organophosphate biosynthetic process	582	107	0.000879639	0.0267
BP	positive regulation of cytokine production involved in immune response	80	22	0.000885351	0.0268
BP	regulation of miRNA transcription	75	21	0.000889959	0.0269
BP	cellular response to growth factor stimulus	735	131	0.00090045	0.0272
BP	localization within membrane	684	123	0.000907801	0.0274
BP	positive regulation of adaptive immune response based on somatic recombination of immune receptors built from immunoglobulin superfamily domains	122	30	0.000909636	0.0274
BP	hematopoietic progenitor cell differentiation	133	32	0.000931882	0.0281
BP	small molecule catabolic process	372	73	0.000935898	0.0281
BP	extrinsic apoptotic signaling pathway	229	49	0.000936698	0.0281
BP	negative regulation of leukocyte cell-cell adhesion	144	34	0.000938303	0.0281
BP	regulation of cellular component size	366	72	0.000941722	0.0282
BP	positive regulation of extrinsic apoptotic signaling pathway	51	16	0.000942692	0.0282
BP	negative regulation of antigen receptor-mediated signaling pathway	33	12	0.000947151	0.0283
BP	defense response to virus	294	60	0.00095977	0.0286
BP	response to tumor cell	42	14	0.000995142	0.0295
BP	immune system development	195	43	0.000993337	0.0295
BP	regulation of alpha-beta T cell proliferation	42	14	0.000995142	0.0295
BP	positive regulation of miRNA transcription	56	17	0.00100252	0.0297
BP	phosphatidylcholine biosynthetic process	29	11	0.00102449	0.0302
BP	regulation of syncytium formation by plasma membrane fusion	29	11	0.00102449	0.0302
BP	regulation of cell projection assembly	201	44	0.00102333	0.0302
BP	negative regulation of response to external stimulus	447	85	0.00103191	0.0303
BP	positive regulation of cytoskeleton organization	184	41	0.00103721	0.0305
BP	kidney development	319	64	0.00105004	0.0308
BP	myeloid leukocyte migration	236	50	0.00105212	0.0308
BP	endoplasmic reticulum calcium ion homeostasis	25	10	0.00106994	0.0311
BP	non-canonical NF-kappaB signal transduction	134	32	0.00106584	0.0311
BP	negative regulation of T cell receptor signaling pathway	25	10	0.00106994	0.0311
BP	miRNA transcription	76	21	0.00107299	0.0311
BP	epithelial cell migration	368	72	0.00109825	0.0317
BP	regulation of cell population proliferation	1744	283	0.00109684	0.0317
BP	plasma membrane bounded cell projection assembly	573	105	0.00109549	0.0317
BP	lymphocyte costimulation	47	15	0.00110673	0.0319
BP	negative regulation of lymphocyte activation	162	37	0.00110786	0.0319
BP	regulation of chemotaxis	225	48	0.00112196	0.0323
BP	regulation of ncRNA transcription	97	25	0.00115191	0.033
BP	monosaccharide metabolic process	249	52	0.00118851	0.0339
BP	response to mechanical stimulus	214	46	0.00119261	0.034
BP	response to lipid	922	159	0.00121008	0.0345
BP	regulation of Rho protein signal transduction	87	23	0.0012324	0.035
BP	skeletal system morphogenesis	226	48	0.00123836	0.0351
BP	leukocyte adhesion to vascular endothelial cell	57	17	0.0012483	0.0353
BP	positive regulation of leukocyte proliferation	163	37	0.00124706	0.0353
BP	regulation of protein localization	871	151	0.00127531	0.036
BP	epithelium migration	370	72	0.0012775	0.0361
BP	heterotypic cell-cell adhesion	62	18	0.00128378	0.0362
BP	negative regulation of wound healing	77	21	0.0012874	0.0362
BP	ERBB signaling pathway	130	31	0.00129623	0.0364
BP	negative regulation of protein kinase activity	169	38	0.00130058	0.0364
BP	apoptotic signaling pathway	614	111	0.00130577	0.0365
BP	response to alcohol	256	53	0.0013158	0.0367
BP	organic acid metabolic process	924	159	0.00132841	0.0369
BP	regulation of Wnt signaling pathway	334	66	0.00132985	0.0369
BP	negative regulation of cellular catabolic process	221	47	0.00134344	0.0373
BP	response to inorganic substance	526	97	0.00134976	0.0373
BP	leukocyte apoptotic process	114	28	0.00134938	0.0373
BP	receptor internalization	125	30	0.0013794	0.0381
BP	purinergic nucleotide receptor signaling pathway	30	11	0.00141877	0.039
BP	face morphogenesis	30	11	0.00141877	0.039
BP	epidermal growth factor receptor signaling pathway	109	27	0.00142391	0.0391
BP	regulation of cell killing	109	27	0.00142391	0.0391
BP	positive regulation of lipid biosynthetic process	88	23	0.00145522	0.0398
BP	regulation of miRNA metabolic process	88	23	0.00145522	0.0398
BP	peptidyl-serine modification	281	57	0.00146585	0.0401
BP	regulation of inflammatory response	415	79	0.00147159	0.0402
BP	regulation of catecholamine secretion	53	16	0.00149068	0.0405
BP	nucleotide salvage	18	8	0.00151817	0.0411
BP	regulation of plasma membrane bounded cell projection assembly	199	43	0.00151729	0.0411
BP	tissue homeostasis	258	53	0.00157583	0.0419
BP	lens morphogenesis in camera-type eye	22	9	0.00157496	0.0419
BP	regulation of production of molecular mediator of immune response	182	40	0.00155812	0.0419
BP	peptidyl-lysine oxidation	5	4	0.00158235	0.0419
BP	carboxylic acid metabolic process	895	154	0.00157358	0.0419
BP	isoprenoid transport	5	4	0.00158235	0.0419
BP	terpenoid transport	5	4	0.00158235	0.0419
BP	intracellular transport	1331	220	0.00156717	0.0419
BP	anatomical structure homeostasis	258	53	0.00157583	0.0419
BP	regulation of cellular localization	980	167	0.00156599	0.0419
BP	cellular response to indole-3-methanol	5	4	0.00158235	0.0419
BP	maintenance of protein location in mitochondrion	5	4	0.00158235	0.0419
BP	plasma membrane bounded cell projection morphogenesis	649	116	0.00155453	0.0419
BP	positive regulation of apoptotic process involved in morphogenesis	5	4	0.00158235	0.0419
BP	nitrogen compound transport	1877	301	0.00159392	0.0421
BP	natural killer cell mediated immune response to tumor cell	11	6	0.00166033	0.0436
BP	Rho protein signal transduction	143	33	0.001663	0.0436
BP	membrane organization	805	140	0.00166194	0.0436
BP	negative regulation of platelet aggregation	11	6	0.00166033	0.0436
BP	camera-type eye development	343	67	0.0016674	0.0437
BP	lysosomal transport	132	31	0.00168314	0.044
BP	retina development in camera-type eye	160	36	0.00169477	0.0442
BP	positive regulation of protein transport	247	51	0.00170197	0.0444
BP	positive regulation of transferase activity	374	72	0.00171553	0.0446
BP	regulation of catabolic process	1101	185	0.00173558	0.0451
BP	negative regulation of cell population proliferation	780	136	0.00174093	0.0452
BP	regulation of lymphocyte differentiation	212	45	0.00174525	0.0452
BP	bone development	212	45	0.00174525	0.0452
BP	regulation of vesicle-mediated transport	524	96	0.00175643	0.0454
BP	protein localization to membrane	594	107	0.0017817	0.046
BP	neutrophil migration	127	30	0.00179843	0.0464
BP	aromatic compound biosynthetic process	3942	599	0.00183031	0.047
BP	striated muscle cell development	79	21	0.00182759	0.047
BP	synaptic signaling	781	136	0.00182873	0.047
BP	cellular response to tumor necrosis factor	236	49	0.00183493	0.0471
BP	regulation of small molecule metabolic process	326	64	0.00183851	0.0471
BP	tissue migration	375	72	0.00184388	0.0472
BP	positive regulation of dephosphorylation	54	16	0.00185223	0.0472
BP	Fc receptor signaling pathway	54	16	0.00185223	0.0472
BP	extracellular matrix assembly	54	16	0.00185223	0.0472
BP	negative regulation of cellular biosynthetic process	2580	403	0.00185754	0.0473
BP	negative regulation of biosynthetic process	2594	405	0.00186879	0.0473
BP	organic hydroxy compound transport	308	61	0.00186843	0.0473
BP	amide transport	308	61	0.00186843	0.0473
BP	regulation of apoptotic process	1463	239	0.00187049	0.0473
BP	positive regulation of apoptotic process	544	99	0.00186794	0.0473
BP	regulation of alpha-beta T cell differentiation	74	20	0.00187043	0.0473
BP	chondrocyte development involved in endochondral bone morphogenesis	8	5	0.00190047	0.0475
BP	signal complex assembly	8	5	0.00190047	0.0475
BP	negative regulation of granulocyte differentiation	8	5	0.00190047	0.0475
BP	ubiquitin-dependent endocytosis	8	5	0.00190047	0.0475
BP	purine ribonucleotide salvage	8	5	0.00190047	0.0475
BP	cell-substrate junction disassembly	8	5	0.00190047	0.0475
BP	focal adhesion disassembly	8	5	0.00190047	0.0475
BP	granzyme-mediated programmed cell death signaling pathway	8	5	0.00190047	0.0475
BP	monosaccharide transmembrane transport	122	29	0.00191911	0.0478
BP	neutrophil chemotaxis	106	26	0.00200534	0.0498
BP	regulation of binding	237	49	0.0020111	0.0499
