# Supplementary material for: Epigenome-wide DNA methylation association study of CHIP provides insight into perturbed gene regulation
Source: Nat Commun. 2025 May 20;16:4678. doi: 10.1038/s41467-025-59333-w (PMC12092741; doi:10.1038/s41467-025-59333-w)
Supplement: Supplementary file 19 — Dataset 17 [file 41467_2025_59333_MOESM19_ESM.xlsx]

## Sheet: Supplementary Data 17
ONTOLOGY	TERM	N	DE	P.DE	FDR
BP	multicellular organism development	4694	1035	4.47e-37	1.01e-32
BP	system development	4015	899	9e-34	1.01e-29
BP	anatomical structure development	5909	1224	7.08e-32	5.31e-28
BP	developmental process	6459	1308	6.63e-30	3.73e-26
BP	nervous system development	2505	588	3.79e-26	1.71e-22
BP	anatomical structure morphogenesis	2721	617	1.94e-23	7.27e-20
BP	cellular developmental process	4361	908	1.54e-22	4.96e-19
BP	cell differentiation	4359	907	2.04e-22	5.75e-19
BP	regulation of cell communication	3486	734	6.21e-19	1.13e-15
BP	regulation of signaling	3481	733	6.51e-19	1.13e-15
BP	signaling	6328	1222	1.2e-18	1.93e-15
BP	multicellular organismal process	7699	1446	3.68e-18	4.87e-15
BP	cell communication	6419	1232	7.55e-18	9.45e-15
BP	cell surface receptor signaling pathway	2768	598	1.27e-17	1.51e-14
BP	cell development	2791	602	1.38e-17	1.55e-14
BP	neurogenesis	1719	401	3.9e-17	4.09e-14
BP	regulation of developmental process	2513	549	3.99e-17	4.09e-14
BP	cell adhesion	1514	361	5.64e-17	5.29e-14
BP	regulation of signal transduction	3064	648	5.62e-17	5.29e-14
BP	regulation of response to stimulus	4006	813	1.05e-16	9.5e-14
BP	animal organ development	3011	636	1.61e-16	1.4e-13
BP	signal transduction	5845	1123	5.81e-16	4.51e-13
BP	intracellular signal transduction	2685	565	2.83e-14	2.05e-11
BP	transport	4312	850	3.54e-14	2.49e-11
BP	response to stimulus	8658	1572	4.69e-14	3.2e-11
BP	cellular response to stimulus	7317	1353	5.6e-14	3.71e-11
BP	generation of neurons	1486	342	7.98e-14	5.13e-11
BP	intracellular signaling cassette	1892	417	1.31e-13	7.97e-11
BP	positive regulation of biological process	6249	1173	1.55e-13	9.2e-11
BP	localization	5239	1002	2.56e-13	1.48e-10
BP	positive regulation of cellular process	5729	1083	4e-13	2.2e-10
BP	neuron differentiation	1405	323	4.96e-13	2.66e-10
BP	cellular anatomical entity morphogenesis	772	197	2e-12	1.02e-09
BP	tissue development	2010	432	2.45e-12	1.23e-09
BP	regulation of cellular component organization	2422	506	3.08e-12	1.51e-09
BP	neuron development	1137	268	3.39e-12	1.62e-09
BP	actin filament-based process	812	204	3.82e-12	1.79e-09
BP	negative regulation of cellular process	5247	994	4.4e-12	2.02e-09
BP	positive regulation of developmental process	1368	310	9.48e-12	3.95e-09
BP	actin cytoskeleton organization	714	182	1.58e-11	6.22e-09
BP	establishment of localization	4614	882	1.92e-11	7.44e-09
BP	cell-cell adhesion	955	229	2.5e-11	9.55e-09
BP	regulation of biological process	11668	2027	2.62e-11	9.83e-09
BP	biological regulation	12079	2091	2.69e-11	9.94e-09
BP	cell morphogenesis	957	229	3.1e-11	1.13e-08
BP	animal organ morphogenesis	1020	241	3.5e-11	1.25e-08
BP	regulation of multicellular organismal process	3077	614	5.52e-11	1.94e-08
BP	cytoskeleton organization	1485	328	5.84e-11	2.02e-08
BP	cell-cell signaling	1698	367	6.82e-11	2.33e-08
BP	cellular response to endogenous stimulus	1482	327	7.11e-11	2.39e-08
BP	cellular component organization	6386	1172	1.23e-10	4.09e-08
BP	regulation of cellular process	11116	1934	1.36e-10	4.37e-08
BP	plasma membrane bounded cell projection organization	1541	336	1.66e-10	5.28e-08
BP	synaptic signaling	781	191	2.18e-10	6.82e-08
BP	cellular component organization or biogenesis	6595	1203	3.05e-10	9.27e-08
BP	negative regulation of biological process	5592	1036	3.69e-10	1.09e-07
BP	enzyme-linked receptor protein signaling pathway	1014	235	4.31e-10	1.26e-07
BP	regulation of multicellular organismal development	1473	321	4.76e-10	1.37e-07
BP	positive regulation of multicellular organismal process	1670	357	5.15e-10	1.47e-07
BP	positive regulation of signaling	1793	379	6.04e-10	1.7e-07
BP	regulation of cell differentiation	1615	346	7.57e-10	2.08e-07
BP	neuron projection development	991	229	9.61e-10	2.61e-07
BP	cell projection organization	1583	339	1.21e-09	3.2e-07
BP	response to endogenous stimulus	1732	366	1.29e-09	3.37e-07
BP	regulation of intracellular signal transduction	1804	379	1.31e-09	3.4e-07
BP	trans-synaptic signaling	757	183	1.39e-09	3.55e-07
BP	embryo development	1123	253	1.6e-09	4.01e-07
BP	neuron projection morphogenesis	633	158	1.79e-09	4.42e-07
BP	phosphate-containing compound metabolic process	2505	503	1.92e-09	4.71e-07
BP	cell morphogenesis involved in neuron differentiation	574	146	1.95e-09	4.71e-07
BP	cell projection morphogenesis	654	162	2e-09	4.75e-07
BP	plasma membrane bounded cell projection morphogenesis	649	161	2.01e-09	4.75e-07
BP	chemical synaptic transmission	751	181	2.19e-09	5.08e-07
BP	anterograde trans-synaptic signaling	751	181	2.19e-09	5.08e-07
BP	phosphorus metabolic process	2531	507	2.33e-09	5.36e-07
BP	positive regulation of cell communication	1792	375	2.65e-09	6.03e-07
BP	circulatory system development	1217	268	5.24e-09	1.18e-06
BP	cell population proliferation	2043	418	5.61e-09	1.25e-06
BP	axon development	514	132	6.16e-09	1.36e-06
BP	transmembrane receptor protein tyrosine kinase signaling pathway	634	156	6.51e-09	1.42e-06
BP	muscle structure development	701	169	7.36e-09	1.59e-06
BP	modulation of chemical synaptic transmission	487	126	8.47e-09	1.82e-06
BP	regulation of trans-synaptic signaling	488	126	9.66e-09	2.03e-06
BP	negative regulation of cell communication	1457	310	1.33e-08	2.78e-06
BP	axonogenesis	448	117	1.64e-08	3.38e-06
BP	regulation of localization	2033	413	1.72e-08	3.52e-06
BP	anatomical structure formation involved in morphogenesis	1256	272	2.09e-08	4.24e-06
BP	cellular response to chemical stimulus	2686	527	2.26e-08	4.54e-06
BP	regulation of transport	1627	339	2.73e-08	5.25e-06
BP	negative regulation of signaling	1458	308	3.14e-08	5.99e-06
BP	cellular process	16612	2753	3.36e-08	6.36e-06
BP	tissue morphogenesis	614	149	3.69e-08	6.92e-06
BP	biological_process	17647	2903	5.09e-08	9.28e-06
BP	positive regulation of signal transduction	1581	329	5.11e-08	9.28e-06
BP	homophilic cell adhesion via plasma membrane adhesion molecules	165	54	6.49e-08	1.15e-05
BP	cell migration	1579	328	6.46e-08	1.15e-05
BP	phosphorylation	1520	317	7.35e-08	1.27e-05
BP	response to abiotic stimulus	1121	244	7.47e-08	1.28e-05
BP	cell motility	1788	365	7.71e-08	1.32e-05
BP	skeletal system development	527	130	1.02e-07	1.7e-05
BP	regulation of small GTPase mediated signal transduction	298	83	1.04e-07	1.73e-05
BP	positive regulation of cell differentiation	895	201	1.05e-07	1.73e-05
BP	tube development	1164	251	1.11e-07	1.81e-05
BP	embryonic organ development	454	115	1.27e-07	2.06e-05
BP	positive regulation of response to stimulus	2307	455	1.34e-07	2.15e-05
BP	striated muscle cell differentiation	310	85	1.56e-07	2.49e-05
BP	regulation of biological quality	2898	557	1.6e-07	2.54e-05
BP	positive regulation of transport	839	189	2.03e-07	3.18e-05
BP	small GTPase-mediated signal transduction	493	122	2.08e-07	3.23e-05
BP	negative regulation of signal transduction	1354	284	2.2e-07	3.39e-05
BP	regulation of plasma membrane bounded cell projection organization	649	152	2.87e-07	4.37e-05
BP	positive regulation of cellular component organization	1112	239	2.97e-07	4.47e-05
BP	regulation of cell population proliferation	1744	353	3.17e-07	4.73e-05
BP	growth	921	203	3.82e-07	5.58e-05
BP	organophosphate catabolic process	232	67	4.11e-07	5.89e-05
BP	actomyosin structure organization	214	63	4.31e-07	6.14e-05
BP	cellular localization	3325	626	4.84e-07	6.86e-05
BP	regulation of cell projection organization	665	154	4.96e-07	6.98e-05
BP	nucleotide catabolic process	166	52	5.33e-07	7.45e-05
BP	nucleoside phosphate catabolic process	175	54	5.55e-07	7.72e-05
BP	multicellular organismal-level homeostasis	798	179	5.75e-07	7.93e-05
BP	cell-cell adhesion via plasma-membrane adhesion molecules	276	76	5.77e-07	7.93e-05
BP	central nervous system development	1020	220	6.83e-07	9.27e-05
BP	carbohydrate metabolic process	550	131	7.28e-07	9.81e-05
BP	heart development	613	143	8.17e-07	0.000109
BP	response to inorganic substance	526	126	8.59e-07	0.000113
BP	sensory organ development	589	138	9.84e-07	0.000127
BP	homeostatic process	1707	343	9.79e-07	0.000127
BP	carbohydrate derivative catabolic process	271	74	1.14e-06	0.000146
BP	renal system development	329	86	1.2e-06	0.000152
BP	response to oxygen-containing compound	1671	336	1.2e-06	0.000152
BP	developmental growth	659	151	1.23e-06	0.000155
BP	response to organic substance	2676	511	1.33e-06	0.000166
BP	response to growth factor	766	171	1.41e-06	0.000175
BP	positive regulation of metabolic process	3735	691	1.46e-06	0.00018
BP	regulation of neuron projection development	455	111	1.52e-06	0.000185
BP	cellular response to growth factor stimulus	735	165	1.51e-06	0.000185
BP	positive regulation of cellular metabolic process	3366	628	1.66e-06	0.000201
BP	embryonic morphogenesis	616	142	1.8e-06	0.000216
BP	macromolecule localization	2957	558	1.81e-06	0.000217
BP	negative regulation of response to stimulus	1725	344	1.97e-06	0.000234
BP	muscle cell differentiation	423	104	2.21e-06	0.000261
BP	chordate embryonic development	655	149	2.23e-06	0.000262
BP	purine ribonucleotide catabolic process	134	43	2.45e-06	0.000285
BP	visual system development	394	98	2.5e-06	0.000289
BP	pattern specification process	470	113	2.58e-06	0.000297
BP	sensory system development	400	99	2.82e-06	0.000319
BP	tube morphogenesis	948	203	3.08e-06	0.000346
BP	epithelium development	1217	252	3.09e-06	0.000346
BP	protein phosphorylation	1262	260	3.21e-06	0.000358
BP	regulation of anatomical structure morphogenesis	895	193	3.38e-06	0.000373
BP	regulation of cell adhesion	798	175	3.38e-06	0.000373
BP	embryo development ending in birth or egg hatching	676	152	3.53e-06	0.000388
BP	response to wounding	562	130	4.04e-06	0.000437
BP	kidney development	319	82	4.25e-06	0.000458
BP	positive regulation of synaptic transmission	cholinergic	6	5	0.000531	0.0237539
BP	eye development	390	96	5.06e-06	0.000535
BP	positive regulation of cell development	451	108	5.17e-06	0.000544
BP	regulation of body fluid levels	366	91	5.73e-06	0.0006
BP	embryonic organ morphogenesis	297	77	5.88e-06	0.000613
BP	cellular response to metal ion	197	56	5.99e-06	0.000621
BP	wound healing	427	103	6.05e-06	0.000625
BP	regulation of molecular function	1998	388	6.2e-06	0.000638
BP	cell-substrate adhesion	357	89	6.45e-06	0.000657
BP	purine nucleotide catabolic process	143	44	6.48e-06	0.000657
BP	hemopoiesis	942	200	6.51e-06	0.000657
BP	purine-containing compound catabolic process	148	45	7.24e-06	0.000722
BP	regulation of phosphate metabolic process	1142	236	7.42e-06	0.000732
BP	morphogenesis of an epithelium	501	117	7.56e-06	0.000744
BP	negative regulation of DNA-templated transcription	1226	251	7.73e-06	0.00075
BP	regulation of cell development	841	181	7.71e-06	0.00075
BP	regulation of phosphorus metabolic process	1143	236	7.9e-06	0.000764
BP	positive regulation of biosynthetic process	2670	503	7.94e-06	0.000764
BP	cellular response to oxygen-containing compound	1194	245	8.43e-06	0.000804
BP	regulation of nervous system development	466	110	8.46e-06	0.000804
BP	ribonucleotide catabolic process	140	43	8.63e-06	0.000817
BP	chemical synaptic transmission	postsynaptic	115	32	0.00082	0.0328761
BP	positive regulation of cellular biosynthetic process	2649	499	8.78e-06	0.000827
BP	supramolecular fiber organization	843	181	8.94e-06	0.000839
BP	sensory organ morphogenesis	277	72	1.06e-05	0.000982
BP	positive regulation of intracellular signal transduction	1037	216	1.06e-05	0.000987
BP	positive regulation of macromolecule metabolic process	3432	631	1.1e-05	0.00101
BP	cellular macromolecule localization	2475	468	1.18e-05	0.00108
BP	protein localization	2464	466	1.21e-05	0.00111
BP	positive regulation of growth	254	67	1.26e-05	0.00114
BP	epithelial cell development	216	59	1.32e-05	0.00118
BP	camera-type eye development	343	85	1.31e-05	0.00118
BP	regulation of membrane potential	446	105	1.51e-05	0.00135
BP	regulation of vesicle-mediated transport	524	120	1.53e-05	0.00136
BP	negative regulation of cell population proliferation	780	168	1.56e-05	0.00138
BP	protein localization to cell junction	108	35	1.61e-05	0.00142
BP	regulation of dopamine secretion	37	17	1.65e-05	0.00145
BP	behavior	652	144	1.69e-05	0.00148
BP	appendage development	185	52	1.78e-05	0.00155
BP	limb development	185	52	1.78e-05	0.00155
BP	negative regulation of RNA biosynthetic process	1241	251	1.9e-05	0.00165
BP	regulation of phosphorylation	981	204	2.08e-05	0.00177
BP	dopamine transport	56	22	2.18e-05	0.00183
BP	negative regulation of transcription by RNA polymerase II	905	190	2.23e-05	0.00187
BP	transmembrane transport	1527	301	2.33e-05	0.00194
BP	cellular response to organic substance	1969	378	2.41e-05	0.002
BP	cellular response to inorganic substance	225	60	2.45e-05	0.00203
BP	import into cell	929	194	2.56e-05	0.00209
BP	proteoglycan metabolic process	89	30	2.72e-05	0.0022
BP	establishment or maintenance of cell polarity	226	60	2.83e-05	0.00228
BP	response to metal ion	355	86	2.89e-05	0.00232
BP	regulation of cell migration	1025	211	2.92e-05	0.00233
BP	regulation of synaptic plasticity	212	57	3e-05	0.00238
BP	regulation of neurogenesis	391	93	2.99e-05	0.00238
BP	dopamine secretion	42	18	3.03e-05	0.00238
BP	myofibril assembly	77	27	3.05e-05	0.00239
BP	organic substance transport	2340	441	3.05e-05	0.00239
BP	positive regulation of macromolecule biosynthetic process	2563	479	3.16e-05	0.00246
BP	actin filament organization	459	106	3.26e-05	0.00252
BP	positive regulation of transcription by RNA polymerase II	1228	247	3.28e-05	0.00252
BP	regulation of amine transport	94	31	3.27e-05	0.00252
BP	cardiac cell development	94	31	3.27e-05	0.00252
BP	small molecule metabolic process	1792	346	3.4e-05	0.0026
BP	cell-substrate junction organization	103	33	3.6e-05	0.00275
BP	positive regulation of molecular function	1196	241	3.61e-05	0.00275
BP	positive regulation of nervous system development	292	73	3.8e-05	0.00288
BP	regulation of cell motility	1085	221	3.82e-05	0.00288
BP	negative regulation of RNA metabolic process	1355	269	3.85e-05	0.0029
BP	regionalization	425	99	4.09e-05	0.00306
BP	positive regulation of developmental growth	167	47	4.25e-05	0.00317
BP	response to stress	3860	696	4.57e-05	0.00337
BP	gland development	447	103	4.6e-05	0.00338
BP	regulation of growth	611	134	4.62e-05	0.00339
BP	regulation of protein phosphorylation	905	188	4.65e-05	0.0034
BP	response to hypoxia	304	75	4.81e-05	0.00349
BP	regulation of protein modification process	1219	244	5.11e-05	0.00366
BP	regulation of kinase activity	527	118	5.11e-05	0.00366
BP	striated muscle cell development	79	27	5.12e-05	0.00366
BP	epithelial tube morphogenesis	335	81	5.21e-05	0.00372
BP	sarcomere organization	51	20	5.25e-05	0.00373
BP	appendage morphogenesis	150	43	5.51e-05	0.00389
BP	limb morphogenesis	150	43	5.51e-05	0.00389
BP	amine transport	105	33	5.54e-05	0.0039
BP	axon guidance	231	60	5.64e-05	0.00394
BP	neuron projection guidance	231	60	5.64e-05	0.00394
BP	export from cell	897	186	5.66e-05	0.00395
BP	extracellular matrix organization	326	79	5.91e-05	0.00402
BP	regulation of locomotion	1126	227	5.91e-05	0.00402
BP	secretion	953	196	5.9e-05	0.00402
BP	regulation of developmental growth	326	79	5.91e-05	0.00402
BP	regulation of small molecule metabolic process	326	79	5.91e-05	0.00402
BP	regulation of regulated secretory pathway	123	37	5.84e-05	0.00402
BP	positive regulation of synaptic transmission	174	48	6.15e-05	0.00417
BP	apoptotic process	1915	365	6.26e-05	0.00422
BP	muscle cell development	203	54	6.54e-05	0.00438
BP	locomotion	1314	260	6.56e-05	0.00438
BP	extracellular structure organization	327	79	6.6e-05	0.00439
BP	cellular response to organonitrogen compound	611	133	7.06e-05	0.00466
BP	external encapsulating structure organization	328	79	7.36e-05	0.00485
BP	programmed cell death	1991	377	8.27e-05	0.0054
BP	cell fate commitment	289	71	8.67e-05	0.00564
BP	negative regulation of developmental process	993	202	8.84e-05	0.00574
BP	positive regulation of DNA-templated transcription	1658	319	9.22e-05	0.00595
BP	positive regulation of cell projection organization	356	84	9.5e-05	0.00611
BP	muscle tissue development	434	99	9.59e-05	0.00613
BP	nephron development	158	44	9.61e-05	0.00613
BP	carbohydrate derivative metabolic process	1084	218	9.61e-05	0.00613
BP	cell death	1995	377	9.8e-05	0.00623
BP	response to organic cyclic compound	878	181	9.85e-05	0.00625
BP	establishment or maintenance of epithelial cell apical/basal polarity	53	20	9.93e-05	0.00628
BP	cellular component assembly involved in morphogenesis	135	39	9.97e-05	0.00629
BP	maintenance of protein location in mitochondrion	5	5	0.00010193	0.00639
BP	regulation of secretion by cell	562	123	0.000102094	0.00639
BP	cellular response to sodium arsenite	5	5	0.00010193	0.00639
BP	regulation of organelle organization	1164	232	0.00010278	0.00641
BP	secretion by cell	818	170	0.000103571	0.00644
BP	positive regulation of RNA biosynthetic process	1661	319	0.00010581	0.00656
BP	catecholamine transport	74	25	0.000118524	0.00727
BP	G protein-coupled acetylcholine receptor signaling pathway	21	11	0.000121105	0.00739
BP	cardiac muscle tissue development	247	62	0.000123978	0.00751
BP	cardiac muscle cell development	87	28	0.000124767	0.00753
BP	cellular response to hormone stimulus	608	131	0.000128128	0.00772
BP	response to decreased oxygen levels	318	76	0.000129862	0.0078
BP	muscle organ development	354	83	0.000130639	0.00782
BP	regulation of carbohydrate metabolic process	179	48	0.000131041	0.00783
BP	cell-substrate junction assembly	96	30	0.000132718	0.00789
BP	organic hydroxy compound transport	308	74	0.000132664	0.00789
BP	actin filament bundle organization	165	45	0.000137217	0.00811
BP	endocytosis	707	149	0.000138692	0.00815
BP	cellular response to nitrogen compound	680	144	0.000141796	0.00829
BP	regulation of protein kinase activity	465	104	0.000144994	0.00844
BP	head development	768	160	0.000144721	0.00844
BP	regulation of GTPase activity	289	70	0.000153314	0.00888
BP	striated muscle tissue development	264	65	0.000157473	0.00906
BP	positive regulation of neurogenesis	244	61	0.000157727	0.00906
BP	brain development	720	151	0.000159525	0.00914
BP	organelle organization	3546	637	0.000162416	0.00928
BP	ossification	440	99	0.00016423	0.00936
BP	regulation of secretion	617	132	0.000167171	0.00948
BP	organonitrogen compound catabolic process	1418	275	0.000167025	0.00948
BP	branching morphogenesis of an epithelial tube	157	43	0.000172238	0.00972
BP	polarized epithelial cell differentiation	25	12	0.000175058	0.00986
BP	actin filament bundle assembly	162	44	0.000179017	0.0101
BP	regulation of postsynaptic membrane potential	148	41	0.000184565	0.0103
BP	regulation of system process	559	121	0.000186917	0.0104
BP	positive regulation of endocytosis	153	42	0.000192915	0.0107
BP	skeletal myofibril assembly	10	7	0.000197478	0.0109
BP	vesicle-mediated transport	1520	292	0.000205234	0.0113
BP	cardiac muscle cell differentiation	130	37	0.000206502	0.0113
BP	purine nucleoside diphosphate catabolic process	94	29	0.000218334	0.0118
BP	purine ribonucleoside diphosphate catabolic process	94	29	0.000218334	0.0118
BP	dopamine receptor signaling pathway	40	16	0.000221092	0.0119
BP	response to oxygen levels	344	80	0.000225561	0.0121
BP	bone mineralization	126	36	0.000229893	0.0123
BP	cardiocyte differentiation	164	44	0.00024108	0.0128
BP	myeloid cell differentiation	434	97	0.000244262	0.0129
BP	circulatory system process	606	129	0.000245556	0.013
BP	response to water	13	8	0.00024686	0.013
BP	negative regulation of nucleobase-containing compound metabolic process	1478	284	0.000246902	0.013
BP	extracellular matrix constituent secretion	13	8	0.00024686	0.013
BP	regulation of axonogenesis	155	42	0.000261854	0.0137
BP	response to organonitrogen compound	1018	203	0.000268298	0.0139
BP	regulation of cellular component biogenesis	973	195	0.000268738	0.0139
BP	homeostasis of number of cells	320	75	0.000271294	0.014
BP	positive regulation of gene expression	1183	232	0.000279391	0.0144
BP	monosaccharide metabolic process	249	61	0.000284397	0.0146
BP	Ras protein signal transduction	118	34	0.000284341	0.0146
BP	positive regulation of cell motility	592	126	0.000290107	0.0148
BP	purine nucleoside diphosphate metabolic process	109	32	0.000292609	0.0148
BP	purine ribonucleoside diphosphate metabolic process	109	32	0.000292609	0.0148
BP	response to chemical	3956	702	0.000292354	0.0148
BP	organophosphate metabolic process	1014	202	0.000293412	0.0148
BP	connective tissue development	285	68	0.000299508	0.0151
BP	protein localization to synapse	78	25	0.000302052	0.0152
BP	establishment or maintenance of apical/basal cell polarity	57	20	0.000312553	0.0156
BP	establishment or maintenance of bipolar cell polarity	57	20	0.000312553	0.0156
BP	regulation of catecholamine secretion	53	19	0.000319941	0.0159
BP	positive regulation of cell adhesion	480	105	0.000322831	0.016
BP	respiratory system development	220	55	0.000322518	0.016
BP	multicellular organism growth	147	40	0.000329536	0.0163
BP	negative regulation of multicellular organismal process	1238	241	0.000335917	0.0165
BP	cAMP metabolic process	23	11	0.000340527	0.0167
BP	carbohydrate phosphorylation	23	11	0.000340527	0.0167
BP	regulation of exocytosis	186	48	0.000347386	0.0169
BP	nucleoside diphosphate catabolic process	101	30	0.0003575	0.0172
BP	tissue migration	375	85	0.000357303	0.0172
BP	positive regulation of locomotion	606	128	0.000361421	0.0174
BP	neurotransmitter secretion	143	39	0.000369599	0.0176
BP	cell junction organization	755	155	0.000369829	0.0176
BP	signal release from synapse	143	39	0.000369599	0.0176
BP	calcium ion transport	423	94	0.000371064	0.0177
BP	response to nitrogen compound	1110	218	0.000390558	0.0186
BP	ribonucleoside diphosphate catabolic process	97	29	0.000394311	0.0187
BP	cellular response to hypoxia	153	41	0.000395674	0.0187
BP	cellular response to organic cyclic compound	526	113	0.000404266	0.019
BP	pyridine nucleotide catabolic process	93	28	0.000434184	0.0203
BP	organ growth	178	46	0.00044074	0.0205
BP	ear development	223	55	0.000461438	0.0215
BP	positive regulation of cell migration	566	120	0.000467152	0.0216
BP	bleb assembly	11	7	0.000468149	0.0216
BP	endothelial cell migration	279	66	0.00046745	0.0216
BP	cellular response to epinephrine stimulus	11	7	0.000468149	0.0216
BP	regulation of ossification	121	34	0.000473195	0.0218
BP	glycolytic process	89	27	0.000477178	0.0219
BP	glycoprotein metabolic process	379	85	0.000509425	0.0232
BP	regulation of actin filament-based process	379	85	0.000509425	0.0232
BP	positive regulation of protein metabolic process	1224	237	0.000515162	0.0233
BP	regulation of cytoskeleton organization	513	110	0.000514493	0.0233
BP	morphogenesis of a branching epithelium	189	48	0.000513097	0.0233
BP	catecholamine secretion	59	20	0.000523882	0.0236
BP	cellular response to calcium ion	85	26	0.00052329	0.0236
BP	cellular response to salt	6	5	0.00053056	0.0238
BP	response to sodium arsenite	6	5	0.00053056	0.0238
BP	cellular response to decreased oxygen levels	160	42	0.000539912	0.0241
BP	positive regulation of cell population proliferation	975	193	0.000554009	0.0247
BP	embryonic limb morphogenesis	122	34	0.000557202	0.0247
BP	embryonic appendage morphogenesis	122	34	0.000557202	0.0247
BP	regulation of catalytic activity	1387	265	0.000567184	0.025
BP	positive regulation of stress fiber assembly	51	18	0.000566708	0.025
BP	regulation of calcium ion-dependent exocytosis	39	15	0.000568799	0.025
BP	cell-matrix adhesion	240	58	0.000569938	0.025
BP	regulation of bone mineralization	81	25	0.000572427	0.0251
BP	dendrite development	230	56	0.000578405	0.0252
BP	ear morphogenesis	127	35	0.000583797	0.0254
BP	neurotransmitter transport	205	51	0.000587476	0.0255
BP	cell activation	1084	212	0.000588638	0.0255
BP	positive regulation of kinase activity	302	70	0.000591344	0.0255
BP	transforming growth factor beta receptor superfamily signaling pathway	381	85	0.00060556	0.0261
BP	renal tubule development	104	30	0.000616507	0.0265
BP	eye morphogenesis	161	42	0.000619873	0.0266
BP	neural precursor cell proliferation	166	43	0.000630239	0.0269
BP	carbon dioxide transmembrane transport	4	4	0.000641012	0.0271
BP	lateral mesodermal cell differentiation	4	4	0.000641012	0.0271
BP	negative regulation of protein kinase C signaling	4	4	0.000641012	0.0271
BP	positive regulation of plasma membrane repair	4	4	0.000641012	0.0271
BP	skeletal system morphogenesis	226	55	0.000651767	0.0275
BP	chondrocyte differentiation	114	32	0.000696837	0.0292
BP	small molecule catabolic process	372	83	0.0006947	0.0292
BP	forebrain development	404	89	0.000699691	0.0292
BP	ADP catabolic process	91	27	0.000701055	0.0292
BP	odontogenesis	133	36	0.000708201	0.0294
BP	positive regulation of excitatory postsynaptic potential	32	13	0.000714076	0.0296
BP	positive regulation of nitrogen compound metabolic process	3020	541	0.000729708	0.0302
BP	transmembrane receptor protein serine/threonine kinase signaling pathway	410	90	0.00073825	0.0305
BP	bone development	212	52	0.000742454	0.0306
BP	tissue homeostasis	258	61	0.000759342	0.0311
BP	anatomical structure homeostasis	258	61	0.000759342	0.0311
BP	nitrogen compound transport	1877	348	0.0007571	0.0311
BP	pyridine-containing compound catabolic process	96	28	0.000760949	0.0311
BP	epithelial cell migration	368	82	0.000776667	0.0315
BP	monoamine transport	87	26	0.000774142	0.0315
BP	positive regulation of bone mineralization	44	16	0.000778019	0.0315
BP	blood vessel morphogenesis	706	144	0.000778342	0.0315
BP	cyclic purine nucleotide metabolic process	40	15	0.000777423	0.0315
BP	leukocyte differentiation	612	127	0.000785635	0.0317
BP	positive regulation of Ras protein signal transduction	18	9	0.000796947	0.0321
BP	organonitrogen compound metabolic process	5828	1003	0.000817293	0.0328
BP	regulation of neural precursor cell proliferation	101	29	0.000817304	0.0328
BP	positive regulation of epithelial cell proliferation	218	53	0.000827813	0.0331
BP	morphogenesis of a polarized epithelium	61	20	0.000849108	0.0338
BP	cardiac muscle tissue morphogenesis	61	20	0.000849108	0.0338
BP	organic acid catabolic process	249	59	0.000866527	0.0344
BP	carboxylic acid catabolic process	249	59	0.000866527	0.0344
BP	cell projection assembly	586	122	0.000868994	0.0344
BP	regulation of actin filament bundle assembly	106	30	0.00086984	0.0344
BP	regulation of extracellular matrix constituent secretion	9	6	0.00087857	0.0345
BP	peripheral nervous system myelin maintenance	9	6	0.00087857	0.0345
BP	establishment of cell polarity	154	40	0.000901971	0.0353
BP	positive regulation of cell growth	159	41	0.000915326	0.0357
BP	epithelium migration	370	82	0.000920071	0.0358
BP	anterior/posterior pattern specification	219	53	0.000926069	0.0358
BP	positive regulation of phosphorylation	609	126	0.000925087	0.0358
BP	nephron epithelium development	121	33	0.0010032	0.0386
BP	mesenchymal cell proliferation	45	16	0.00103088	0.0394
BP	excitatory postsynaptic potential	107	30	0.0010276	0.0394
BP	regulation of miRNA transcription	75	23	0.00102984	0.0394
BP	ameboidal-type cell migration	490	104	0.00103453	0.0394
BP	cyclic nucleotide metabolic process	41	15	0.00104743	0.0397
BP	establishment of apical/basal cell polarity	22	10	0.00104532	0.0397
BP	positive regulation of protein kinase activity	256	60	0.0010485	0.0397
BP	system process	2246	409	0.00106114	0.0401
BP	regulation of programmed cell death	1512	284	0.00106748	0.0403
BP	positive regulation of protein modification process	745	150	0.00107741	0.0405
BP	positive regulation of small molecule metabolic process	141	37	0.00112494	0.0421
BP	hexose metabolic process	231	55	0.00112756	0.0421
BP	metal ion transport	881	174	0.00112876	0.0421
BP	calcium ion transmembrane transport	330	74	0.00113272	0.0422
BP	chemical homeostasis	1029	200	0.0011396	0.0423
BP	regulated exocytosis	221	53	0.00115407	0.0427
BP	negative regulation of neuron apoptotic process	161	41	0.00118981	0.0439
BP	cellular response to oxygen levels	176	44	0.00120786	0.0444
BP	regulation of apoptotic process	1463	275	0.00122221	0.0448
BP	negative regulation of synaptic transmission	54	18	0.00122192	0.0448
BP	positive regulation of biomineral tissue development	54	18	0.00122192	0.0448
BP	filopodium assembly	67	21	0.00122866	0.0449
BP	positive regulation of protein phosphorylation	564	117	0.00125077	0.0451
BP	vasculature development	832	165	0.00124696	0.0451
BP	positive regulation of phosphorus metabolic process	686	139	0.00124675	0.0451
BP	regulation of endocytosis	289	66	0.00124953	0.0451
BP	positive regulation of phosphate metabolic process	686	139	0.00124675	0.0451
BP	focal adhesion assembly	85	25	0.00124667	0.0451
BP	cellular response to chemical stress	310	70	0.0012493	0.0451
BP	miRNA transcription	76	23	0.00125761	0.0452
BP	cyclic-nucleotide-mediated signaling	99	28	0.00128469	0.0461
BP	regulation of vascular permeability	50	17	0.00129121	0.0462
BP	cardiac myofibril assembly	19	9	0.00130132	0.0465
BP	regulation of nervous system process	118	32	0.00131357	0.0469
BP	adenylate cyclase-modulating G protein-coupled receptor signaling pathway	248	58	0.00132643	0.0473
BP	kidney epithelium development	152	39	0.00132929	0.0473
BP	mammary gland duct morphogenesis	30	12	0.00133845	0.0475
BP	pyridine nucleotide metabolic process	162	41	0.00135233	0.0477
BP	respiratory tube development	197	48	0.00134633	0.0477
BP	nicotinamide nucleotide metabolic process	162	41	0.00135233	0.0477
BP	regulation of Ras protein signal transduction	46	16	0.00134995	0.0477
BP	neuromuscular process	162	41	0.00135233	0.0477
BP	myeloid cell homeostasis	177	44	0.00136422	0.048
BP	response to osmotic stress	81	24	0.00138105	0.0484
BP	neuroblast proliferation	81	24	0.00138105	0.0484
BP	pituitary gland development	42	15	0.00139234	0.0488
BP	protein kinase C signaling	34	13	0.00139662	0.0488
BP	establishment of epithelial cell polarity	34	13	0.00139662	0.0488
BP	negative regulation of cell adhesion	306	69	0.00139964	0.0488
BP	mammary gland development	133	35	0.00142866	0.0497
BP	regulation of actin cytoskeleton organization	338	75	0.00142906	0.0497
