# Supplementary material for: Epigenome-wide DNA methylation association study of CHIP provides insight into perturbed gene regulation
Source: Nat Commun. 2025 May 20;16:4678. doi: 10.1038/s41467-025-59333-w (PMC12092741; doi:10.1038/s41467-025-59333-w)
Supplement: Supplementary file 20 — Dataset 18 [file 41467_2025_59333_MOESM20_ESM.xlsx]

## Sheet: Supplementary Data 18
CpG	EA.TE.fixed	EA.seTE.fixed	EA.zval.fixed	EA.pval.fixed	AA.TE.fixed	AA.seTE.fixed	AA.zval.fixed	AA.pval.fixed	all.TE.fixed	all.seTE.fixed	all.zval.fixed	all.pval.fixed	all.I2	all.Q	all.heterogeneity.p	FDR.fixed	Genome_Build	CHR	MAPINFO	Chromosome_36	Coordinate_36	Strand	Probe_SNPs	Probe_SNPs_10	Random_Loci	Methyl27_Loci	UCSC_RefGene_Name	UCSC_RefGene_Accession	UCSC_RefGene_Group	UCSC_CpG_Islands_Name	Relation_to_UCSC_CpG_Island	Phantom	DMR	Enhancer	HMM_Island	Regulatory_Feature_Name	Regulatory_Feature_Group	DHS	DNAm_Chr_hg38	DNAm_Pos_hg38	DNAm_Strand_hg38	DNAm_GeneSymbol	Tx	Tx_Chr	Tx_Start	Tx_Gene	Is_Cis	RSq	Fx
cg15059065	-0.0335391	0.00404673	-8.28796	1.15206e-16	-0.0454958	0.00345352	-13.1737	1.24296e-39	-0.0404572	0.00262695	-15.4009	1.61511e-53	0.0800138	-0.0404572	0.00262695	7.19401e-49	37	19	17354961	19	17215961	F			NA	NA	NR2F6	NM_005234	Body	chr19:17355181-17356471	N_Shore		DMR	NA	19:17215806-17218642			NA	19	17244151	+	NR2F6	ENSG00000160113.5	19	17231883	NR2F6	1	0.138219	-3.32416
cg03785076	-0.0185109	0.00268798	-6.88657	5.71528e-12	-0.0444216	0.00301363	-14.7402	3.55472e-49	-0.0299912	0.00200598	-14.9509	1.53617e-50	1.14836e-09	-0.0299912	0.00200598	5.26337e-46	37	2	241936915	2	241585588	R			NA	NA	SNED1	NM_001080437	TSS1500	chr2:241937716-241938468	N_Shore			TRUE				NA	2	240997497	-	SNED1	ENSG00000162804.14	2	240998618	SNED1	1	0.0183315	-2.14008
cg16937168	-0.0195273	0.00327277	-5.96659	2.42258e-09	-0.0515198	0.00364129	-14.1488	1.90065e-45	-0.0338231	0.00243409	-13.8956	6.73557e-44	5.34316e-10	-0.0338231	0.00243409	1.25006e-39	37	2	241936844	2	241585517	F			NA	NA	SNED1	NM_001080437	TSS1500	chr2:241937716-241938468	N_Shore			TRUE				NA	2	240997426	+	SNED1	ENSG00000162804.14	2	240998618	SNED1	1	0.0340128	-2.16749
cg07262247	-0.0247205	0.00256935	-9.62132	6.49898e-22	-0.023187	0.00234306	-9.89603	4.33111e-23	-0.0238833	0.00173128	-13.7952	2.72489e-43	0.907337	-0.0238833	0.00173128	4.66814e-39	37	5	131593730	5	131621629	F			NA	NA	PDLIM4;PDLIM4	NM_003687;NM_001131027	Body;Body	chr5:131593039-131593813	Island			NA	5:131620939-131621630			TRUE	5	132258036	+	PDLIM4	ENSG00000197208.6	5	132294394	SLC22A4	1	0.0139596	-1.3682
cg03289906	-0.0328171	0.00380711	-8.61996	6.69787e-18	-0.0409465	0.00392269	-10.4384	1.65605e-25	-0.0367603	0.00273198	-13.4556	2.85596e-41	0.330938	-0.0367603	0.00273198	3.74146e-37	37	7	94538408	7	94376344	F			NA	NA	PPP1R9A;PPP1R9A;PPP1R9A;PPP1R9A;PPP1R9A	NM_001166161;NM_001166160;NM_001166163;NM_001166162;NM_017650	TSS1500;5'UTR;TSS1500;TSS1500;5'UTR	chr7:94536849-94537477	S_Shore			NA				NA	7	94909095	+	PPP1R9A	ENSG00000158528.12	7	94907202	PPP1R9A	1	0.0198984	-1.01206
cg01028796	-0.0441667	0.00396438	-11.1409	7.93187e-29	-0.0270838	0.00331447	-8.17136	3.04923e-16	-0.034112	0.00254283	-13.415	4.94079e-41	0.0042343	-0.034112	0.00254283	5.94788e-37	37	9	95525261	9	94565082	F		rs79087898	NA	NA	BICD2;BICD2	NM_015250;NM_001003800	Body;Body	chr9:95526459-95527825	N_Shore			NA		9:95525053-95525403	Promoter_Associated	NA	9	92762978	+	BICD2	ENSG00000185963.14	9	92711363	BICD2	1	0.0500919	-0.966348
cg17607231	0.0426301	0.00410509	10.3847	2.91092e-25	0.0328151	0.0038409	8.54358	1.30122e-17	0.0373966	0.00280468	13.3337	1.47474e-40	0.21782	0.0373966	0.00280468	1.72862e-36	37	2	231090329	2	230798573	R			NA	TRUE	SP140;SP140	NM_001005176;NM_007237	TSS200;TSS200					NA		2:231090068-231091293	Promoter_Associated	NA	2	230225613	-	SP140	ENSG00000079263.19	2	230203110	SP140	1	0.0815396	-2.47087
cg17839959	-0.0102176	0.00166664	-6.13067	8.75097e-10	-0.0130996	0.00111244	-11.7755	5.21835e-32	-0.0122113	0.000925261	-13.1977	9.04326e-40	0.355471	-0.0122113	0.000925261	8.75659e-36	37	2	178421033	2	178129279	F	rs77584536		NA	NA				chr2:178417295-178417961	S_Shelf			NA				NA	2	177556304	+		ENSG00000213963.6	2	177283508	AC019080.1	1	0.0160033	2.14788
cg27347104	-0.0159815	0.00258421	-6.18428	6.23867e-10	-0.0285179	0.00237808	-11.992	3.9153e-33	-0.0227695	0.0017499	-13.0119	1.04698e-38	0.00170982	-0.0227695	0.0017499	9.14402e-35	37	12	6233657	12	6103918	R			NA	TRUE	VWF;VWF	NM_000552;NM_000552	1stExon;5'UTR					TRUE				NA	12	6124490	-	VWF	ENSG00000110799.13	12	5948874	VWF	1	0.01486	4.16618
cg07218081	-0.0212456	0.00247791	-8.57399	9.99608e-18	-0.02313	0.00254814	-9.07722	1.11386e-19	-0.0221615	0.00177646	-12.4751	1.02081e-35	0.868882	-0.0221615	0.00177646	5.82931e-32	37	3	45066714	3	45041718	R			NA	NA	CLEC3B	NM_003278	TSS1500					NA		3:45066678-45066735	Unclassified_Cell_type_specific	NA	3	45025221	-	CLEC3B	ENSG00000163815.6	3	45001548	CLEC3B	1	0.0389144	-2.42587
cg19137417	-0.0254733	0.00360522	-7.06565	1.59866e-12	-0.0337138	0.0032681	-10.316	5.96305e-25	-0.0299968	0.00242133	-12.3886	3.01438e-35	0.238361	-0.0299968	0.00242133	1.63739e-31	37	17	79362935	17	76977530	F			NA	NA				chr17:79360383-79361723	S_Shore			NA		17:79362667-79363171	Unclassified_Cell_type_specific	NA	17	81389134	+		ENSG00000262877.4	17	81388126	AC110285.2	1	0.111857	4.90571
cg00632560	-0.0218968	0.00281539	-7.77751	7.39632e-15	-0.0344792	0.00347759	-9.91469	3.59377e-23	-0.0268785	0.00218819	-12.2834	1.11172e-34	0.0191784	-0.0268785	0.00218819	5.56383e-31	37	20	62675267	20	62145711	F			NA	NA				chr20:62673792-62674131	S_Shore			NA		20:62675218-62675411	Unclassified_Cell_type_specific	NA	20	64043913	+		ENSG00000130590.14	20	63974116	SAMD10	1	0.0244088	1.46389
cg02029665	-0.0194537	0.00255399	-7.61696	2.59724e-14	-0.0188299	0.00199434	-9.44165	3.66949e-21	-0.0190662	0.00157188	-12.1295	7.36607e-34	0.981643	-0.0190662	0.00157188	3.21665e-30	37	22	46441799	22	44820463	F	rs12158719		NA	NA	LOC100271722	NR_027036	TSS1500	chr22:46440393-46441019	S_Shore			NA				NA	22	46045918	+	LOC100271722	ENSG00000197182.14	22	46053869	MIRLET7BHG	1	0.015782	-2.15163
cg22345878	-0.0135859	0.00258607	-5.2535	1.49237e-07	-0.0305056	0.00256884	-11.8752	1.59198e-32	-0.0221023	0.00182251	-12.1274	7.55933e-34	2.09581e-05	-0.0221023	0.00182251	3.26899e-30	37	12	6234313	12	6104574	F			NA	NA	VWF	NM_000552	TSS1500					NA				NA	12	6125146	+	VWF	ENSG00000010278.14	12	6199715	CD9	1	0.0347139	4.58645
cg03646605	-0.028882	0.00286507	-10.0807	6.72399e-24	-0.0175203	0.00240934	-7.27184	3.54622e-13	-0.0222267	0.00184399	-12.0536	1.85708e-33	0.00999382	-0.0222267	0.00184399	7.73064e-30	37	11	86383804	11	86061452	R			NA	NA	ME3;ME3;ME3	NM_001014811;NM_001161586;NM_006680	TSS1500;TSS200;TSS1500	chr11:86382695-86383586	S_Shore			NA				NA	11	86672761	-	ME3	ENSG00000278989.1	11	86434924	AP001148.1	1	0.0270571	-0.944449
cg02544002	-0.0298726	0.00370195	-8.06944	7.06234e-16	-0.0283792	0.00323223	-8.78005	1.63408e-18	-0.0290252	0.00243478	-11.9211	9.18857e-33	0.954874	-0.0290252	0.00243478	3.52824e-29	37	3	129323778	3	130806468	F			NA	NA	PLXND1	NM_015103	Body	chr3:129323915-129325332	N_Shore			NA				NA	3	129604934	+	PLXND1	ENSG00000004399.12	3	129555175	PLXND1	1	0.0232004	-1.15914
cg01233392	-0.0246179	0.00449041	-5.48234	4.19743e-08	-0.0377251	0.00356355	-10.5864	3.4475e-26	-0.0326602	0.00279137	-11.7004	1.2686e-31	0.0732519	-0.0326602	0.00279137	4.18562e-28	37	1	85665444	1	85438032	F	rs71691813		NA	NA	SYDE2	NM_032184	Body	chr1:85665818-85667650	N_Shore			NA				NA	1	85199760	+	SYDE2	ENSG00000280099.1	1	85152487	AL603750.1	1	0.0140516	-0.722649
cg02003183	0.0418752	0.00379125	11.0452	2.31193e-28	0.0218003	0.00445217	4.89656	9.75303e-07	0.033437	0.00288649	11.584	4.97011e-31	0.00275967	0.033437	0.00288649	1.43752e-27	37	14	103415882	14	102485635	F			NA	NA	CDC42BPB	NM_006035	Body					TRUE	14:102485602-102485692	14:103415151-103416162	Unclassified	NA	14	102949544	+	CDC42BPB	ENSG00000198752.11	14	102932380	CDC42BPB	1	0.0276327	1.11283
cg11998307	-0.0133751	0.00271801	-4.92093	8.6136e-07	-0.0266953	0.00240779	-11.0871	1.44982e-28	-0.0208384	0.00180231	-11.5621	6.41405e-31	0.00119648	-0.0208384	0.00180231	1.80818e-27	37	17	1549434	17	1496184	F			NA	TRUE	SCARF1;SCARF1;SCARF1;SCARF1;SCARF1	NM_145352;NM_003693;NM_145350;NR_028075;NR_028076	TSS1500;TSS1500;TSS1500;TSS1500;TSS1500	chr17:1551730-1553249	N_Shelf			NA				NA	17	1646139	+	SCARF1	ENSG00000074660.16	17	1633858	SCARF1	1	0.016326	-3.42804
cg19755435	0.039047	0.00412672	9.46198	3.02171e-21	0.0273451	0.00395438	6.91514	4.67395e-12	0.0329466	0.00285515	11.5393	8.35614e-31	0.12296	0.0329466	0.00285515	2.31179e-27	37	14	88473001	14	87542754	F			NA	NA	GPR65	NM_003608	5'UTR					NA		14:88472565-88473428	Promoter_Associated	NA	14	88006656	+	GPR65	ENSG00000054983.17	14	87837820	GALC	1	0.0228314	-0.582115
cg08270630	-0.0180611	0.00242617	-7.44426	9.74874e-14	-0.0224508	0.00255011	-8.80386	1.32194e-18	-0.0201467	0.00175775	-11.4617	2.05547e-30	0.459468	-0.0201467	0.00175775	5.20195e-27	37	22	50330655	22	48716659	R			NA	NA				chr22:50328693-50329178	S_Shore			TRUE				NA	22	49937006	-		ENSG00000184164.14	22	49918167	CRELD2	1	0.0210704	-1.8487
cg23009067	-0.0190755	0.00299066	-6.37836	1.78998e-10	-0.0248095	0.00260702	-9.5164	1.79286e-21	-0.0223336	0.00196517	-11.3647	6.26767e-30	0.351907	-0.0223336	0.00196517	1.47711e-26	37	7	2775923	7	2742449	F			NA	NA	GNA12	NM_007353	Body	chr7:2774444-2774655	S_Shore			TRUE	7:2742399-2742473			NA	7	2736288	+	GNA12	ENSG00000146535.14	7	2728105	GNA12	1	0.0333047	-2.07836
cg25909064	-0.0225071	0.00334343	-6.73173	1.67652e-11	-0.0261465	0.00285043	-9.17284	4.60736e-20	-0.0246147	0.00216913	-11.3477	7.61115e-30	0.709585	-0.0246147	0.00216913	1.75655e-26	37	11	120082805	11	119588015	F			NA	NA	OAF	NM_178507	Body	chr11:120081487-120082345	S_Shore			NA				NA	11	120212096	+	OAF	ENSG00000184232.9	11	120211032	OAF	1	0.0140519	-0.962411
cg18018313	-0.0245564	0.00335701	-7.31495	2.5747e-13	-0.0280739	0.00323393	-8.68105	3.92136e-18	-0.0263808	0.00232903	-11.3269	9.65121e-30	0.752215	-0.0263808	0.00232903	2.16021e-26	37	2	227657192	2	227365436	F			NA	NA	IRS1	NM_005544	3'UTR	chr2:227655903-227656647	S_Shore			NA				NA	2	226792475	+	IRS1	ENSG00000169047.5	2	226731317	IRS1	1	0.0136084	-1.34411
cg00288957	-0.0237424	0.00357	-6.65055	2.92003e-11	-0.0323657	0.0034992	-9.24947	2.25605e-20	-0.0281404	0.00249896	-11.2609	2.04768e-29	0.225855	-0.0281404	0.00249896	4.28203e-26	37	15	65203541	15	62990594	R			NA	NA	ANKDD1A	NM_182703	TSS1500	chr15:65203730-65204392	N_Shore			NA				TRUE	15	64911341	-	ANKDD1A	ENSG00000241839.10	15	64841883	PLEKHO2	1	0.0262035	0.684346
cg06998765	-0.0299623	0.00439455	-6.81805	9.22862e-12	-0.0305436	0.00342813	-8.9097	5.11708e-19	-0.0303237	0.00270298	-11.2186	3.30351e-29	0.994575	-0.0303237	0.00270298	6.68837e-26	37	14	75389618	14	74459371	F			NA	NA	RPS6KL1	NM_031464	TSS1500	chr14:75389712-75390133	N_Shore			NA		14:75389209-75390361	Promoter_Associated	NA	14	74922914	+	RPS6KL1	ENSG00000198208.11	14	74903954	RPS6KL1	1	0.129693	-3.24962
cg10301695	-0.0118538	0.00263887	-4.49198	7.05644e-06	-0.0295167	0.00261986	-11.2665	1.91975e-29	-0.0207491	0.00185921	-11.1602	6.38468e-29	1.26064e-05	-0.0207491	0.00185921	1.2311e-25	37	12	6233717	12	6103978	F			NA	NA	VWF;VWF	NM_000552;NM_000552	1stExon;5'UTR					TRUE				NA	12	6124550	+	VWF	ENSG00000110799.13	12	5948874	VWF	1	0.0272567	4.07398
cg13810673	0.0326373	0.00329332	9.91015	3.76092e-23	0.0154479	0.0023583	6.55045	5.73654e-11	0.0212745	0.0019174	11.0955	1.31863e-28	0.000122893	0.0212745	0.0019174	2.39732e-25	37	14	88473038	14	87542791	F			NA	NA	GPR65	NM_003608	5'UTR					NA		14:88472565-88473428	Promoter_Associated	NA	14	88006693	+	GPR65	ENSG00000054983.17	14	87837820	GALC	1	0.0272241	-0.99406
cg14579118	-0.0119654	0.00271235	-4.41145	1.02681e-05	-0.0286713	0.00258165	-11.1058	1.17578e-28	-0.0207305	0.00187	-11.0858	1.46986e-28	4.76366e-05	-0.0207305	0.00187	2.62933e-25	37	7	43797547	7	43764072	R			NA	NA	BLVRA	NM_000712	TSS1500	chr7:43797823-43798802	N_Shore		RDMR	TRUE				NA	7	43757947	-	BLVRA	ENSG00000106605.11	7	43758680	BLVRA	1	0.0341713	-2.15978
cg20495365	-0.0258527	0.0040196	-6.43167	1.26213e-10	-0.0303232	0.00335383	-9.04136	1.54737e-19	-0.0284883	0.00257517	-11.0627	1.90291e-28	0.694461	-0.0284883	0.00257517	3.35015e-25	37	4	3371291	4	3341089	F			NA	NA	RGS12;RGS12;RGS12	NM_198227;NM_198229;NM_002926	TSS1500;Body;Body	chr4:3374733-3374998	N_Shelf			TRUE		4:3371177-3372283	Promoter_Associated	TRUE	4	3369563	+	RGS12	ENSG00000159788.19	4	3293028	RGS12	1	0.0206369	-1.0951
cg23242489	-0.0185403	0.00335045	-5.53367	3.13595e-08	-0.0235754	0.00244759	-9.63211	5.85127e-22	-0.0218234	0.00197639	-11.042	2.39543e-28	0.478881	-0.0218234	0.00197639	4.18419e-25	37	7	1084791	7	1051317	R			NA	NA	C7orf50;C7orf50;C7orf50	NM_001134395;NM_032350;NM_001134396	Body;Body;Body	chr7:1084387-1084595	S_Shore			NA		7:1083296-1085050	Promoter_Associated	NA	7	1045154	-	C7orf50	ENSG00000164849.10	7	1044546	GPR146	1	0.0302249	-2.95391
cg11217654	-0.00702595	0.00193994	-3.62173	0.000292642	-0.0139905	0.00130952	-10.6837	1.21287e-26	-0.0118104	0.00108538	-10.8814	1.41372e-27	0.0119486	-0.0118104	0.00108538	2.16391e-24	37	11	9283463	11	9240039	R			NA	NA	DENND5A	NM_015213	Body	chr11:9286273-9287091	N_Shelf			NA				NA	11	9261915	-	DENND5A	ENSG00000166471.11	11	9280654	TMEM41B	1	0.0680739	-3.40673
cg21120249	-0.0195867	0.00320382	-6.11355	9.74392e-10	-0.0301792	0.00325557	-9.27002	1.86116e-20	-0.0247981	0.00228352	-10.8596	1.79543e-27	0.0679527	-0.0247981	0.00228352	2.70174e-24	37	9	139921971	9	139041792	R			NA	TRUE	C9orf139;C9orf139;ABCA2;ABCA2	NM_207511;NM_207511;NM_001606;NM_212533	5'UTR;1stExon;Body;Body	chr9:139922197-139923447	N_Shore			NA		9:139921780-139922052	Promoter_Associated_Cell_type_specific	NA	9	137027518	-	C9orf139;ABCA2	ENSG00000180549.7	9	137030174	FUT7	1	0.0167911	-1.56129
cg00241281	-0.0305945	0.00353674	-8.65049	5.12805e-18	-0.0220843	0.00326407	-6.76586	1.32519e-11	-0.0259987	0.00239866	-10.8389	2.25246e-27	0.209425	-0.0259987	0.00239866	3.27871e-24	37	14	105779794	14	104850839	R			NA	NA	PACS2;PACS2	NM_015197;NM_001100913	TSS1500;TSS1500	chr14:105780339-105782027	N_Shore			NA	14:104850839-104851060			NA	14	105313456	-	PACS2	ENSG00000184887.13	14	105248490	BTBD6	1	0.0138703	0.63588
cg03224418	-0.0254301	0.0031157	-8.1619	3.29802e-16	-0.0223424	0.00316932	-7.04958	1.79462e-12	-0.0239126	0.00222185	-10.7625	5.17722e-27	0.785579	-0.0239126	0.00222185	7.11736e-24	37	20	62611858	20	62082302	F	rs75097987		NA	TRUE	SAMD10;PRPF6	NM_080621;NM_012469	TSS1500;TSS1500	chr20:62612300-62612787	N_Shore			TRUE		20:62610540-62612991	Promoter_Associated	NA	20	63980504	+	SAMD10;PRPF6	ENSG00000130590.14	20	63974116	SAMD10	1	0.0446835	-2.74853
cg04834097	-0.0205613	0.00305421	-6.73213	1.67196e-11	-0.0208924	0.00250567	-8.33807	7.5512e-17	-0.0207592	0.00193717	-10.7162	8.53968e-27	0.996494	-0.0207592	0.00193717	1.13544e-23	37	7	63774078	7	63411513	R			NA	NA	LOC728927	NM_001170905	5'UTR					NA		7:63774065-63774850	Promoter_Associated	TRUE	7	64313699	-	LOC728927	ENSG00000234444.10	7	64307459	ZNF736	1	0.0440344	-2.28485
cg02903680	-0.0242766	0.00401013	-6.05381	1.41459e-09	-0.0357216	0.00398408	-8.9661	3.07204e-19	-0.0300364	0.00282633	-10.6273	2.22374e-26	0.128781	-0.0300364	0.00282633	2.75137e-23	37	15	85526198	15	83327202	F	rs74024775		NA	NA	PDE8A;PDE8A	NM_173454;NM_002605	Body;Body	chr15:85523512-85525865	S_Shore			NA				NA	15	84982966	+	PDE8A	ENSG00000073417.15	15	84980440	PDE8A	1	0.0323015	-0.808792
cg20542619	-0.0147722	0.00312246	-4.73095	2.23471e-06	-0.0275616	0.00275776	-9.99421	1.61578e-23	-0.0219571	0.002067	-10.6227	2.33775e-26	0.0089828	-0.0219571	0.002067	2.88442e-23	37	18	77289104	18	75390092	F	rs1804953		NA	NA	NFATC1;NFATC1;NFATC1;NFATC1	NM_172388;NM_172387;NM_172389;NM_006162	3'UTR;3'UTR;3'UTR;3'UTR	chr18:77289018-77289464	Island			NA	18:75389970-75390203	18:77288475-77289295	Gene_Associated	NA	18	79529103	+	NFATC1	ENSG00000131196.17	18	79395856	NFATC1	1	0.0167362	0.820715
cg08973950	-0.027357	0.00396024	-6.90791	4.91842e-12	-0.0343735	0.00425085	-8.08626	6.15238e-16	-0.0306172	0.00289761	-10.5664	4.26668e-26	0.482251	-0.0306172	0.00289761	5.12252e-23	37	7	1083309	7	1049835	F	rs77116012		NA	NA	C7orf50;C7orf50;C7orf50	NM_001134395;NM_032350;NM_001134396	Body;Body;Body	chr7:1084387-1084595	N_Shore			NA	7:1049652-1050000	7:1083296-1085050	Promoter_Associated	NA	7	1043672	+	C7orf50	ENSG00000164849.10	7	1044546	GPR146	1	0.0146573	-1.82659
cg08075452	-0.0196772	0.0042908	-4.5859	4.52043e-06	-0.0329048	0.00335387	-9.81098	1.00983e-22	-0.0278881	0.00264243	-10.554	4.86902e-26	0.0523581	-0.0278881	0.00264243	5.81434e-23	37	3	184056843	3	185539537	R			NA	NA	FAM131A;FAM131A	NM_001171093;NM_144635	5'UTR;Body	chr3:184056419-184056671	S_Shore			NA				NA	3	184339054	-	FAM131A	ENSG00000175182.15	3	184335926	FAM131A	1	0.0267206	0.851802
cg10529555	-0.0261589	0.00403625	-6.48099	9.11223e-11	-0.0392345	0.00456459	-8.59539	8.29801e-18	-0.0318965	0.00302368	-10.5489	5.1404e-26	0.100005	-0.0318965	0.00302368	6.11272e-23	37	1	205254523	1	203521146	R			NA	NA								TRUE				NA	1	205285394	-		ENSG00000174529.7	1	205083129	TMEM81	1	0.0166325	-0.666354
cg17284119	-0.020085	0.00328705	-6.11035	9.94125e-10	-0.0236028	0.00273995	-8.61433	7.03534e-18	-0.0221606	0.00210465	-10.5294	6.32688e-26	0.713275	-0.0221606	0.00210465	7.37724e-23	37	6	110644424	6	110751117	R			NA	NA	C6orf186	NM_001123364	Body					TRUE				NA	6	110323220	-	C6orf186	ENSG00000203797.10	6	110391771	DDO	1	0.0454542	-2.74751
cg10788371	-0.02352	0.00378809	-6.20893	5.33482e-10	-0.035912	0.00408651	-8.78795	1.52318e-18	-0.029247	0.0027781	-10.5277	6.43731e-26	0.0843391	-0.029247	0.0027781	7.46692e-23	37	11	76381040	11	76058688	F			NA	NA	LRRC32;LRRC32;LRRC32	NM_001128922;NM_005512;NM_005512	5'UTR;1stExon;5'UTR	chr11:76381449-76382295	N_Shore	low-CpG:76058599-76058717		NA				TRUE	11	76669995	+	LRRC32	ENSG00000236304.1	11	76657056	AP001189.1	1	0.0318869	4.73892
cg05586607	-0.0433095	0.00516057	-8.39238	4.76383e-17	-0.0338178	0.00522321	-6.47452	9.51128e-11	-0.0386209	0.00367102	-10.5205	6.95194e-26	0.433645	-0.0386209	0.00367102	8.00134e-23	37	11	1965447	11	1922023	F			NA	NA				chr11:1968558-1969003	N_Shelf		CDMR	NA				NA	11	1944216	+		ENSG00000214026.11	11	1947278	MRPL23	1	0.0743771	3.0642
cg00143376	-0.0186071	0.00285101	-6.5265	6.73257e-11	-0.0262459	0.0031081	-8.44436	3.05721e-17	-0.0220976	0.00210099	-10.5177	7.15977e-26	0.193954	-0.0220976	0.00210099	8.2193e-23	37	2	232394702	2	232102946	R			NA	TRUE	NMUR1	NM_006056	Body	chr2:232394763-232395337	N_Shore			NA				NA	2	231529990	-	NMUR1	ENSG00000171596.7	2	231523187	NMUR1	1	0.0290552	-3.33991
cg16393207	-0.0277458	0.00349284	-7.94361	1.96383e-15	-0.0240388	0.00347057	-6.92649	4.31421e-12	-0.0258804	0.0024619	-10.5124	7.57489e-26	0.753225	-0.0258804	0.0024619	8.65126e-23	37	11	75237739	11	74915387	R			NA	TRUE	GDPD5	NM_030792	TSS1500	chr11:75236189-75237781	Island			NA	11:74915284-74915409			NA	11	75526693	-	GDPD5	ENSG00000158555.15	11	75434640	GDPD5	1	0.0174786	1.63108
cg20010135	-0.0267402	0.00425578	-6.28325	3.3156e-10	-0.0379512	0.00441738	-8.59134	8.59644e-18	-0.0321369	0.00306483	-10.4857	1.00505e-25	0.188196	-0.0321369	0.00306483	1.11917e-22	37	16	30996822	16	30904323	F	rs12443808		NA	NA	HSD3B7;HSD3B7;HSD3B7	NM_025193;NM_001142778;NM_001142777	5'UTR;5'UTR;5'UTR					TRUE		16:30995842-30996942	Gene_Associated	NA	16	30985500	+	HSD3B7	ENSG00000099377.14	16	30985207	HSD3B7	1	0.104641	-3.38755
cg02540736	-0.0267359	0.00362726	-7.37082	1.69578e-13	-0.0305045	0.00407511	-7.48556	7.12407e-14	-0.0284018	0.00270942	-10.4826	1.03816e-25	0.787745	-0.0284018	0.00270942	1.14743e-22	37	14	100774063	14	99843816	R			NA	NA	SLC25A29;MIR345	NM_001039355;NR_029906	TSS1500;TSS200	chr14:100771820-100773673	S_Shore			NA				NA	14	100307725	-	SLC25A29;MIR345	ENSG00000259052.1	14	100279959	AL157871.6	1	0.0147384	-0.21504
cg13104274	-0.0275497	0.0037389	-7.36841	1.72679e-13	-0.0273181	0.00366593	-7.45189	9.20155e-14	-0.0274316	0.00261762	-10.4796	1.07194e-25	0.999022	-0.0274316	0.00261762	1.17601e-22	37	1	169078316	1	167344940	F			NA	NA	ATP1B1;ATP1B1	NM_001001787;NM_001677	Body;Body	chr1:169074766-169076411	S_Shore			TRUE		1:169078062-169078841	Unclassified	NA	1	169109077	+	ATP1B1	ENSG00000143153.12	1	169105697	ATP1B1	1	0.0230306	-1.27691
cg15677294	-0.0200623	0.00283819	-7.06868	1.56412e-12	-0.0201288	0.00260404	-7.72983	1.07691e-14	-0.0200984	0.00191878	-10.4746	1.13072e-25	0.999851	-0.0200984	0.00191878	1.23442e-22	37	19	6502938	19	6453938	R			NA	TRUE	TUBB4	NM_006087	TSS1500	chr19:6502090-6502411	S_Shore			NA				TRUE	19	6502926	-	TUBB4	ENSG00000104833.12	19	6494319	TUBB4A	1	0.0570414	-4.06472
cg04359840	-0.0218059	0.0038462	-5.66946	1.43248e-08	-0.0351121	0.00385722	-9.10297	8.78975e-20	-0.02844	0.00272356	-10.4422	1.59084e-25	0.0506084	-0.02844	0.00272356	1.67912e-22	37	16	17563300	16	17470801	F			NA	NA	XYLT1	NM_022166	Body				RDMR	TRUE				TRUE	16	17469442	+	XYLT1	ENSG00000103489.11	16	17101769	XYLT1	1	0.0270831	-0.999624
cg24403338	-0.028288	0.00401996	-7.03688	1.96594e-12	-0.0259073	0.0033539	-7.72453	1.12265e-14	-0.0268843	0.0025753	-10.4393	1.63992e-25	0.901773	-0.0268843	0.0025753	1.72275e-22	37	20	31366437	20	30830098	R			NA	NA	DNMT3B;DNMT3B;DNMT3B;DNMT3B	NM_175849;NM_006892;NM_175850;NM_175848	5'UTR;5'UTR;TSS1500;5'UTR					NA		20:31365642-31367246	Unclassified	TRUE	20	32778630	-	DNMT3B	ENSG00000101367.9	20	32819954	MAPRE1	1	0.023727	0.686782
cg14526039	-0.014613	0.0027921	-5.23372	1.66133e-07	-0.0178972	0.00197407	-9.06615	1.23295e-19	-0.0168027	0.00161189	-10.4242	1.92218e-25	0.630516	-0.0168027	0.00161189	1.98188e-22	37	3	49210221	3	49185225	R			NA	NA	KLHDC8B	NM_173546	Body	chr3:49208629-49209196	S_Shore			TRUE		3:49210221-49210424	Unclassified_Cell_type_specific	NA	3	49172787	-	KLHDC8B	ENSG00000145020.15	3	49416775	AMT	1	0.0202948	1.48553
cg19216211	-0.0217973	0.00339781	-6.4151	1.40732e-10	-0.0281741	0.00339906	-8.2888	1.14398e-16	-0.0249845	0.00240306	-10.397	2.55908e-25	0.414696	-0.0249845	0.00240306	2.55574e-22	37	8	22455986	8	22511931	F			NA	NA	C8orf58	NM_001013842	TSS1500	chr8:22456091-22456508	N_Shore			NA				NA	8	22598472	+	C8orf58	ENSG00000147439.12	8	22620418	BIN3	1	0.0415645	1.01655
cg25406657	-0.00671928	0.0018454	-3.64109	0.000271481	-0.0110212	0.00110963	-9.93229	3.01249e-23	-0.00987885	0.000950959	-10.3883	2.80308e-25	0.135929	-0.00987885	0.000950959	2.78692e-22	37	15	63342033	15	61129086	F			NA	NA	TPM1;TPM1;TPM1;TPM1;TPM1;TPM1;TPM1	NM_001018007;NM_001018020;NM_001018004;NM_001018005;NM_000366;NM_001018008;NM_001018006	Body;Body;Body;Body;Body;Body;Body	chr15:63340256-63341464	S_Shore		RDMR	TRUE				NA	15	63049833	+	TPM1	ENSG00000140416.21	15	63042632	TPM1	1	0.0260765	-3.39384
cg17415650	-0.0167983	0.00264338	-6.35484	2.08643e-10	-0.0209442	0.00253177	-8.27257	1.31102e-16	-0.0189606	0.00182841	-10.37	3.3961e-25	0.526498	-0.0189606	0.00182841	3.32458e-22	37	12	113370524	12	111854907	R			NA	NA								TRUE				NA	12	112932718	-		ENSG00000089127.13	12	112906783	OAS1	1	0.016642	3.60925
cg11703745	-0.022871	0.00317178	-7.21077	5.56346e-13	-0.023111	0.00311095	-7.4289	1.09502e-13	-0.0229933	0.00222097	-10.3528	4.06325e-25	0.998542	-0.0229933	0.00222097	3.90896e-22	37	1	205199293	1	203465916	F			NA	NA	TMCC2	NM_014858	Body	chr1:205197632-205197959	S_Shore			NA		1:205198513-205199437	Unclassified_Cell_type_specific	NA	1	205230164	+	TMCC2	ENSG00000174529.7	1	205083129	TMEM81	1	0.0245316	-1.35636
cg10965178	-0.0101884	0.00262316	-3.88403	0.000102741	-0.0329305	0.00294136	-11.1957	4.28135e-29	-0.0202633	0.00195772	-10.3504	4.16692e-25	5.88143e-08	-0.0202633	0.00195772	4.00005e-22	37	1	43766752	1	43539339	R			NA	NA	TIE1	NM_005424	1stExon	chr1:43770522-43770880	N_Shelf			NA				NA	1	43301080	-	TIE1	ENSG00000066056.14	1	43300982	TIE1	1	0.0223244	-1.58198
cg21304158	-0.00882218	0.00224933	-3.92214	8.77673e-05	-0.025022	0.0023188	-10.7909	3.79935e-27	-0.0166758	0.00161452	-10.3287	5.22886e-25	3.46402e-06	-0.0166758	0.00161452	4.94486e-22	37	2	241937034	2	241585707	R			NA	NA	SNED1	NM_001080437	TSS1500	chr2:241937716-241938468	N_Shore			TRUE				NA	2	240997616	-	SNED1	ENSG00000162804.14	2	240998618	SNED1	1	0.017702	-2.49056
cg13691108	-0.0084051	0.00324621	-2.5892	0.00961981	-0.0383996	0.00321126	-11.9578	5.9101e-33	-0.0235647	0.00228296	-10.322	5.60442e-25	4.26779e-10	-0.0235647	0.00228296	5.26647e-22	37	20	37433247	20	36866661	F	rs77499484	rs59090641	NA	NA	PPP1R16B	NM_015568	TSS1500	chr20:37434206-37435592	N_Shore		RDMR	NA				NA	20	38804603	+	PPP1R16B	ENSG00000101442.10	20	38748460	ACTR5	1	0.0371433	0.891697
cg26134665	-0.0206509	0.00298708	-6.91342	4.73109e-12	-0.022635	0.00295339	-7.66406	1.80142e-14	-0.0216542	0.00210017	-10.3107	6.30535e-25	0.89445	-0.0216542	0.00210017	5.83891e-22	37	16	31021544	16	30929045	R			NA	TRUE	STX1B	NM_052874	Body					NA		16:31021108-31022608	Unclassified_Cell_type_specific	NA	16	31010222	-	STX1B	ENSG00000103496.15	16	31032889	STX4	1	0.0218486	-0.844958
cg14436426	-0.0172668	0.00283656	-6.08721	1.14895e-09	-0.0249826	0.00293254	-8.51912	1.60776e-17	-0.0209964	0.00203884	-10.2982	7.17914e-25	0.16725	-0.0209964	0.00203884	6.54833e-22	37	20	62712394	20	62182838	R			NA	TRUE	OPRL1;RGS19;OPRL1	NM_000913;NM_001039467;NM_182647	5'UTR;TSS1500;5'UTR	chr20:62710769-62711745	S_Shore			NA				NA	20	64081040	-	OPRL1;RGS19	ENSG00000125510.16	20	64080082	OPRL1	1	0.0342931	-1.51707
cg01108112	-0.023371	0.00268113	-8.71684	2.86077e-18	-0.0150171	0.00253112	-5.93298	2.97485e-09	-0.0189538	0.00184052	-10.2981	7.18906e-25	0.0767914	-0.0189538	0.00184052	6.54833e-22	37	9	139254189	9	138374010	R			NA	NA				chr9:139255523-139256012	N_Shore			NA				NA	9	136359736	-		ENSG00000165684.4	9	136375577	SNAPC4	1	0.0212991	-1.61698
cg20438663	-0.0185175	0.00349615	-5.29653	1.18023e-07	-0.0229591	0.00258352	-8.88677	6.29099e-19	-0.0213903	0.00207777	-10.2949	7.4333e-25	0.593345	-0.0213903	0.00207777	6.74323e-22	37	12	49213081	12	47499348	F			NA	NA	CACNB3	NM_000725	Body	chr12:49212162-49212642	S_Shore		RDMR	NA		12:49211518-49213860	Unclassified	NA	12	48819297	+	CACNB3	ENSG00000167535.8	12	48813794	CACNB3	1	0.0725567	2.87285
cg14037218	-0.0252305	0.00375857	-6.71279	1.90942e-11	-0.0234984	0.00303861	-7.73329	1.04804e-14	-0.024183	0.00236299	-10.2341	1.39486e-24	0.937804	-0.024183	0.00236299	1.23273e-21	37	1	150522367	1	148788991	F			NA	NA	ADAMTSL4;ADAMTSL4	NM_019032;NM_025008	5'UTR;5'UTR	chr1:150521349-150522368	Island			NA				NA	1	150549890	+	ADAMTSL4	ENSG00000237781.3	1	150548562	AL356356.1	1	0.0207565	-2.01052
cg24427724	-0.0138325	0.00301938	-4.58122	4.62276e-06	-0.0264252	0.00274351	-9.63191	5.86276e-22	-0.0207303	0.00203049	-10.2095	1.79831e-24	0.00853193	-0.0207303	0.00203049	1.55534e-21	37	12	6234257	12	6104518	F		rs61750447	NA	NA	VWF	NM_000552	TSS1500					NA				NA	12	6125090	+	VWF	ENSG00000110799.13	12	5948874	VWF	1	0.0207301	3.84186
cg19731401	-0.0191373	0.00334443	-5.72213	1.05196e-08	-0.0228701	0.00269646	-8.48154	2.22242e-17	-0.0213995	0.00209916	-10.1943	2.10201e-24	0.68558	-0.0213995	0.00209916	1.78678e-21	37	7	2775893	7	2742419	R			NA	NA	GNA12	NM_007353	Body	chr7:2774444-2774655	S_Shore			TRUE	7:2742399-2742473			NA	7	2736258	-	GNA12	ENSG00000146535.14	7	2728105	GNA12	1	0.0458874	-2.47601
cg02149965	-0.0217436	0.00356021	-6.1074	1.0127e-09	-0.0204445	0.00251065	-8.14313	3.85187e-16	-0.020876	0.00205178	-10.1746	2.57528e-24	0.956513	-0.020876	0.00205178	2.15616e-21	37	6	30883203	6	30991182	F			NA	NA	VARS2;VARS2;VARS2	NM_020442;NM_001167733;NM_001167734	Body;5'UTR;Body	chr6:30881533-30882296	S_Shore			TRUE		6:30883023-30883686	Promoter_Associated	NA	6	30915425	+	VARS2	ENSG00000196260.5	6	30931353	SFTA2	1	0.0245804	-0.150965
cg02688118	0.0317448	0.00345219	9.19556	3.73059e-20	0.0177904	0.00341633	5.20747	1.91433e-07	0.0246947	0.00242829	10.1696	2.70975e-24	0.0161239	0.0246947	0.00242829	2.25602e-21	37	13	114918456	13	113936558	R			NA	NA				chr13:114914536-114914753	S_Shelf			NA	13:113936432-113936818			NA	13	114152980	-		ENSG00000283361.2	13	114154691	CFAP97D2	1	0.0158813	2.31825
cg04856022	-0.0207523	0.00281628	-7.36869	1.72309e-13	-0.019734	0.00282804	-6.97799	2.99437e-12	-0.0202453	0.00199556	-10.1452	3.48105e-24	0.967975	-0.0202453	0.00199556	2.86603e-21	37	6	32122955	6	32230933	R			NA	NA	PPT2;PPT2	NM_005155;NM_138717	Body;Body	chr6:32121829-32122529	S_Shore		RDMR	NA		6:32120376-32123743	Promoter_Associated	NA	6	32155177	-	PPT2	ENSG00000198502.6	6	32517353	HLA-DRB5	1	0.0356379	-8.65918
cg19695507	0.0279583	0.00300992	9.28872	1.56154e-20	0.0145367	0.00278676	5.21634	1.82491e-07	0.0207316	0.00204489	10.1383	3.73703e-24	0.00473329	0.0207316	0.00204489	3.06545e-21	37	10	13526193	10	13566199	F	rs80213451		NA	NA	BEND7;BEND7	NM_152751;NM_001100912	Body;Body				DMR	NA				NA	10	13484192	+	BEND7	ENSG00000165626.17	10	13438484	BEND7	1	0.0305628	3.19554
cg03857553	-0.0183534	0.00292163	-6.28189	3.34488e-10	-0.0218479	0.00273063	-8.00107	1.23345e-15	-0.0202186	0.00199495	-10.1349	3.86892e-24	0.682626	-0.0202186	0.00199495	3.16781e-21	37	22	29976613	22	28306613	F			NA	NA	NIPSNAP1	NM_003634	Body	chr22:29976920-29977216	N_Shore			NA		22:29976337-29977462	Promoter_Associated	NA	22	29580623	+	NIPSNAP1	ENSG00000184117.11	22	29554808	NIPSNAP1	1	0.0290583	-1.15222
cg08614441	-0.0184079	0.00267138	-6.89079	5.54853e-12	-0.0197934	0.0026639	-7.43021	1.08423e-13	-0.0191026	0.0018863	-10.127	4.19317e-24	0.934793	-0.0191026	0.0018863	3.40824e-21	37	13	113633676	13	112681677	R			NA	NA	MCF2L;MCF2L;MCF2L	NM_001112732;NM_024979;NM_024979	Body;5'UTR;1stExon	chr13:113633843-113634065	N_Shore	low-CpG:112681455-112681691		NA				NA	13	112979361	-	MCF2L	ENSG00000267868.1	13	112964835	AL356740.1	1	0.0155474	-0.953933
cg02085953	-0.0174061	0.00258038	-6.74554	1.52459e-11	-0.016831	0.00223479	-7.53138	5.02053e-14	-0.0170775	0.0016893	-10.1092	5.02994e-24	0.985912	-0.0170775	0.0016893	4.02954e-21	37	2	97202260	2	96565987	F		rs13020129	NA	NA	ARID5A	NM_212481	TSS1500	chr2:97202313-97203787	N_Shore			NA		2:97202196-97202767	Promoter_Associated	NA	2	96536522	+	ARID5A	ENSG00000196843.16	2	96536743	ARID5A	1	0.0146251	1.59185
cg13311440	0.0220358	0.00290485	7.58587	3.30264e-14	0.0167986	0.00247655	6.78308	1.17641e-11	0.019003	0.0018846	10.0833	6.54784e-24	0.390173	0.019003	0.0018846	5.18033e-21	37	1	160681404	1	158948028	R			NA	TRUE	CD48	NM_001778	Body					NA		1:160681390-160682087	Promoter_Associated	NA	1	160711613	-	CD48	ENSG00000117091.10	1	160678746	CD48	1	0.0215455	-1.1199
cg04550950	-0.0165853	0.00317378	-5.22573	1.73465e-07	-0.0372387	0.00393455	-9.46455	2.94818e-21	-0.0247267	0.00247028	-10.0097	1.38234e-23	0.000237238	-0.0247267	0.00247028	1.05251e-20	37	1	90299895	1	90072483	F			NA	NA	LRRC8D;LRRC8D	NM_018103;NM_001134479	5'UTR;5'UTR					TRUE				NA	1	89834335	+	LRRC8D	ENSG00000171492.14	1	89821014	LRRC8D	1	0.0151456	-0.736201
cg05381795	-0.0117008	0.00294306	-3.97573	7.01623e-05	-0.0255589	0.00259904	-9.83397	8.03858e-23	-0.0194868	0.00194813	-10.0028	1.48119e-23	0.00197237	-0.0194868	0.00194813	1.12202e-20	37	20	62713085	20	62183529	R			NA	NA	OPRL1;OPRL1	NM_000913;NM_182647	5'UTR;5'UTR	chr20:62714763-62715761	N_Shore			NA		20:62713058-62713226	Unclassified_Cell_type_specific	NA	20	64081731	-	OPRL1	ENSG00000125510.16	20	64080082	OPRL1	1	0.02541	-1.57463
cg06885782	-0.0267389	0.00359307	-7.44181	9.93121e-14	-0.0279216	0.00418919	-6.66515	2.64395e-11	-0.0272402	0.00272731	-9.98794	1.72125e-23	0.977303	-0.0272402	0.00272731	1.28422e-20	37	1	41248209	1	41020796	F			NA	TRUE	KCNQ4;KCNQ4	NM_172163;NM_004700	TSS1500;TSS1500	chr1:41249090-41250161	N_Shore			NA				NA	1	40782536	+	KCNQ4	ENSG00000238287.1	1	40493157	AL603839.3	1	0.0138975	-0.602605
cg26468891	-0.0254243	0.00389721	-6.52372	6.85831e-11	-0.0264599	0.00350946	-7.53959	4.71451e-14	-0.0259962	0.00260791	-9.96822	2.09959e-23	0.980694	-0.0259962	0.00260791	1.54069e-20	37	11	48077221	11	48033797	R		rs77698099	NA	NA	PTPRJ;PTPRJ	NM_002843;NM_001098503	Body;Body					TRUE		11:48076941-48077912	Promoter_Associated_Cell_type_specific	NA	11	48055668	-	PTPRJ	ENSG00000149177.13	11	47980558	PTPRJ	1	0.0150533	-0.69428
cg09684846	-0.0425572	0.00618796	-6.87742	6.09477e-12	-0.0403731	0.00562954	-7.17164	7.41046e-13	-0.0413621	0.00416414	-9.93293	2.99326e-23	0.966491	-0.0413621	0.00416414	2.14695e-20	37	16	10912718	16	10820219	R			NA	NA	FAM18A	NM_001079512	TSS200	chr16:10912159-10912719	Island			NA	16:10819716-10820260			NA	16	10818860	-	FAM18A	ENSG00000166676.16	16	10760919	TVP23A	1	0.0144329	-0.262587
cg24844046	-0.0261956	0.00361547	-7.24543	4.31063e-13	-0.0209696	0.00305326	-6.86793	6.51386e-12	-0.0231451	0.00233272	-9.92196	3.34145e-23	0.543461	-0.0231451	0.00233272	2.38135e-20	37	6	3053496	6	2998495	R		rs11968100	NA	NA								NA	6:2998495-2998558	6:3053446-3054329	Promoter_Associated	NA	6	3053261	-		ENSG00000124588.20	6	2987987	NQO2	1	0.0347675	-2.92436
cg16772022	-0.0226941	0.00401356	-5.65435	1.56436e-08	-0.025784	0.00315438	-8.17403	2.98258e-16	-0.0246042	0.00248009	-9.92069	3.38416e-23	0.832606	-0.0246042	0.00248009	2.40793e-20	37	X	153211711	X	152864905	F			NA	NA	RENBP	NM_002910	TSS1500					NA				NA	X	153946258	+	RENBP	ENSG00000177854.8	X	153972754	TMEM187	1	0.0865699	-1.87395
cg07705835	-0.0133773	0.00227597	-5.8776	4.16245e-09	-0.0216531	0.00259802	-8.33446	7.78531e-17	-0.0169707	0.00171196	-9.91304	3.6535e-23	0.056669	-0.0169707	0.00171196	2.58412e-20	37	3	9959128	3	9934128	F	rs75116348		NA	TRUE	IL17RC;IL17RC;IL17RC	NM_153460;NM_153461;NM_032732	Body;1stExon;Body	chr3:9956822-9957664	S_Shore			NA				NA	3	9917443	+	IL17RC	ENSG00000163702.20	3	9917074	IL17RC	1	0.0388177	-2.66626
cg13563634	-0.0259987	0.00384083	-6.76904	1.29644e-11	-0.0291253	0.00401076	-7.26178	3.82018e-13	-0.0274943	0.00277401	-9.91143	3.71309e-23	0.853428	-0.0274943	0.00277401	2.62104e-20	37	6	32805684	6	32913662	F			NA	NA	TAP2;TAP2	NM_000544;NM_018833	Body;Body	chr6:32806284-32806669	N_Shore			NA		6:32805634-32807545	Promoter_Associated	NA	6	32837906	+	TAP2	ENSG00000240065.8	6	32844136	PSMB9	1	0.0136231	1.07306
cg23718736	-0.0217666	0.00315109	-6.90764	4.92799e-12	-0.02424	0.00340831	-7.11202	1.14359e-12	-0.0229064	0.00231375	-9.90011	4.15799e-23	0.867646	-0.0229064	0.00231375	2.91201e-20	37	18	6413908	18	6403908	R			NA	NA	L3MBTL4	NM_173464	5'UTR	chr18:6413959-6414873	N_Shore			NA				TRUE	18	6413908	-	L3MBTL4	ENSG00000154655.15	18	5954706	L3MBTL4	1	0.0402927	-2.33087
cg13633560	-0.0208007	0.00383459	-5.42448	5.81231e-08	-0.032159	0.00376859	-8.53341	1.42091e-17	-0.0265784	0.00268783	-9.88843	4.67288e-23	0.107364	-0.0265784	0.00268783	3.25726e-20	37	11	76380921	11	76058569	F			NA	TRUE	LRRC32;LRRC32;LRRC32	NM_001128922;NM_005512;NM_005512	5'UTR;1stExon;5'UTR	chr11:76381449-76382295	N_Shore			NA				TRUE	11	76669876	+	LRRC32	ENSG00000254810.1	11	76654169	AP001189.3	1	0.0157468	0.756718
cg24123198	-0.0361416	0.00544713	-6.63498	3.2454e-11	-0.0466065	0.00628103	-7.4202	1.16942e-13	-0.0406337	0.00411518	-9.87411	5.39097e-23	0.452857	-0.0406337	0.00411518	3.71134e-20	37	4	184018031	4	184255025	F			NA	NA				chr4:184018830-184021379	N_Shore			NA				NA	4	183096877	+		ENSG00000151718.16	4	183099257	WWC2	1	0.0244077	0.880929
cg20234060	-0.0100706	0.00191281	-5.26486	1.403e-07	-0.0186198	0.00209852	-8.87282	7.13157e-19	-0.0139503	0.00141366	-9.86816	5.72033e-23	0.0107535	-0.0139503	0.00141366	3.92595e-20	37	11	67183546	11	66940122	R			NA	NA	ATPGD1;ATPGD1	NM_020811;NM_001166222	5'UTR;5'UTR	chr11:67182965-67183393	S_Shore			TRUE				NA	11	67416074	-	ATPGD1	ENSG00000172508.10	11	67414968	CARNS1	1	0.0706591	-3.85325
cg01355392	-0.0546696	0.00727924	-7.51035	5.89692e-14	-0.0520045	0.00812594	-6.39982	1.55561e-10	-0.0534831	0.00542192	-9.86425	5.94789e-23	0.970602	-0.0534831	0.00542192	4.06334e-20	37	20	62679255	20	62149699	R			NA	NA	SOX18	NM_018419	3'UTR	chr20:62679424-62680883	N_Shore			NA				NA	20	64047901	-	SOX18	ENSG00000196421.8	20	64034344	C20orf204	1	0.0260714	1.48374
cg13742400	0.0195502	0.00258107	7.57446	3.60615e-14	0.0149702	0.00233137	6.42119	1.35214e-10	0.017028	0.00173009	9.84226	7.40283e-23	0.420198	0.017028	0.00173009	4.99599e-20	37	2	225639708	2	225347952	F			TRUE	NA	DOCK10	NM_014689	Body					NA	2:225347908-225347975			NA	2	224774990	+	DOCK10	ENSG00000135905.19	2	224765090	DOCK10	1	0.0191011	-1.33738
cg27508071	-0.0231453	0.0032488	-7.12426	1.04641e-12	-0.0198045	0.00290286	-6.82242	8.95212e-12	-0.0212876	0.00216464	-9.83425	8.01625e-23	0.74528	-0.0212876	0.00216464	5.36123e-20	37	7	6629350	7	6595875	F			NA	TRUE	C7orf26	NM_024067	TSS1500	chr7:6629328-6630235	Island			NA		7:6629095-6630511	Promoter_Associated	NA	7	6589718	+	C7orf26	ENSG00000146574.15	7	6794134	CCZ1B	1	0.052024	5.28335
cg01792532	-0.0171228	0.00320764	-5.33814	9.39067e-08	-0.0249462	0.00295777	-8.43413	3.33667e-17	-0.0213511	0.00217444	-9.81913	9.31447e-23	0.200388	-0.0213511	0.00217444	6.16468e-20	37	1	33284208	1	33056795	F	rs3737252		NA	NA	YARS;S100PBP;S100PBP	NM_003680;NM_022753;NM_001017406	TSS1500;5'UTR;5'UTR	chr1:33282675-33283906	S_Shore			NA				NA	1	32818606	+	YARS;S100PBP	ENSG00000116497.18	1	32816767	S100PBP	1	0.0173656	-0.544713
cg05899869	-0.0270578	0.00404222	-6.69379	2.17469e-11	-0.0248524	0.00345447	-7.19427	6.27945e-13	-0.0257833	0.00262613	-9.81796	9.42323e-23	0.917584	-0.0257833	0.00262613	6.22742e-20	37	6	3053528	6	2998527	R			NA	NA								NA	6:2998495-2998558	6:3053446-3054329	Promoter_Associated	NA	6	3053293	-		ENSG00000271361.1	6	3023142	HTATSF1P2	1	0.0762083	4.46699
cg00574412	-0.0198933	0.00280545	-7.09094	1.33204e-12	-0.0192186	0.00284403	-6.75752	1.40378e-11	-0.0195605	0.00199725	-9.79372	1.19807e-22	0.98584	-0.0195605	0.00199725	7.77903e-20	37	17	27892866	17	24916992	F	rs61204293		NA	NA	ABHD15	NM_198147	Body	chr17:27893086-27896078	N_Shore		RDMR	NA				NA	17	29565847	+	ABHD15	ENSG00000168792.5	17	29560547	ABHD15	1	0.0287084	-1.13431
cg20512303	-0.0187965	0.00382657	-4.91211	9.01036e-07	-0.0295527	0.00338836	-8.72183	2.73731e-18	-0.0248255	0.00253678	-9.78623	1.29012e-22	0.109219	-0.0248255	0.00253678	8.3645e-20	37	5	131592959	5	131620858	R			NA	TRUE	PDLIM4;PDLIM4	NM_001131027;NM_003687	TSS1500;TSS1500	chr5:131593039-131593813	N_Shore			NA				NA	5	132257265	-	PDLIM4	ENSG00000197375.12	5	132369752	SLC22A5	1	0.0353614	-1.98397
cg13845561	-0.0184565	0.00266623	-6.92231	4.44335e-12	-0.0169237	0.0024435	-6.92602	4.32851e-12	-0.0176234	0.00180142	-9.78307	1.33108e-22	0.914105	-0.0176234	0.00180142	8.59256e-20	37	9	71631514	9	70821334	R			NA	NA				chr9:71628407-71628907	S_Shelf			TRUE				NA	9	69016597	-		ENSG00000119139.19	9	69121264	TJP2	1	0.0245596	2.2781
cg20964856	-0.0174574	0.00298604	-5.84635	5.02481e-09	-0.0204773	0.00260133	-7.87184	3.49467e-15	-0.0191743	0.00196142	-9.77569	1.43176e-22	0.747709	-0.0191743	0.00196142	9.16281e-20	37	19	41767669	19	46459509	R			NA	NA	HNRNPUL1;AXL;AXL	NM_144732;NM_021913;NM_001699	TSS1500;3'UTR;3'UTR	chr19:41769215-41769417	N_Shore		RDMR	NA		19:41767515-41770646	Promoter_Associated	NA	19	41261763	-	HNRNPUL1;AXL	ENSG00000286177.1	19	41307397	AC011462.6	1	0.0238257	2.31126
cg05508558	-0.0174142	0.00351314	-4.95689	7.16317e-07	-0.0274784	0.00316233	-8.68931	3.6466e-18	-0.0229738	0.00235037	-9.77452	1.44836e-22	0.103652	-0.0229738	0.00235037	9.25574e-20	37	1	207627372	1	205693995	F			NA	TRUE	CR2;CR2	NM_001006658;NM_001877	TSS1500;TSS1500	chr1:207627531-207628280	N_Shore			NA				NA	1	207454026	+	CR2	ENSG00000196352.15	1	207321376	CD55	1	0.0171834	-1.42029
cg07057831	-0.0162074	0.0030603	-5.29602	1.18351e-07	-0.0273715	0.00318534	-8.59298	8.47422e-18	-0.021566	0.00220684	-9.77238	1.47939e-22	0.041011	-0.021566	0.00220684	9.42701e-20	37	12	131323042	12	129888995	R		rs79486590	NA	TRUE	STX2;STX2	NM_001980;NM_194356	Body;Body	chr12:131323203-131323959	N_Shore			NA	12:129888902-129889912	12:131322496-131325034	Promoter_Associated	NA	12	130838496	-	STX2	ENSG00000111450.14	12	130789600	STX2	1	0.0168144	1.99977
cg22928599	-0.019581	0.00298134	-6.56786	5.10443e-11	-0.0179377	0.00247472	-7.2484	4.21738e-13	-0.0186081	0.00190419	-9.77221	1.48182e-22	0.913987	-0.0186081	0.00190419	9.42898e-20	37	19	46999403	19	51691243	R			NA	NA	PNMAL2	NM_020709	TSS1500	chr19:46996327-46998437	S_Shore			NA				TRUE	19	46496145	-	PNMAL2	ENSG00000182013.18	19	46466491	PNMA8A	1	0.0300602	2.19718
cg17457912	-0.0115468	0.00228972	-5.04287	4.58606e-07	-0.0211399	0.00239077	-8.84228	9.37865e-19	-0.0161363	0.00165365	-9.758	1.7048e-22	0.0150122	-0.0161363	0.00165365	1.07709e-19	37	17	1617102	17	1563852	R			NA	NA	C17orf91;C17orf91;C17orf91;C17orf91	NR_028505;NR_028503;NR_028504;NR_028502	Body;Body;Body;Body	chr17:1619204-1620062	N_Shelf			NA		17:1616470-1617872	Unclassified	NA	17	1713807	-	C17orf91	ENSG00000185561.10	17	1702816	TLCD2	1	0.0379866	3.87904
cg03887528	0.0258876	0.00355287	7.28638	3.18393e-13	0.0213807	0.00327749	6.52348	6.8693e-11	0.0234527	0.00240901	9.73539	2.12999e-22	0.647475	0.0234527	0.00240901	1.32876e-19	37	2	231090531	2	230798775	F			NA	NA	SP140;SP140;SP140;SP140	NM_007237;NM_007237;NM_001005176;NM_001005176	5'UTR;1stExon;1stExon;5'UTR					NA		2:231090068-231091293	Promoter_Associated	NA	2	230225815	+	SP140	ENSG00000079263.19	2	230203110	SP140	1	0.0453905	-2.20581
cg08289839	0.0225443	0.0028031	8.04264	8.79232e-16	0.0161629	0.00284125	5.68863	1.2806e-08	0.0193967	0.00199544	9.72051	2.46552e-22	0.278542	0.0193967	0.00199544	1.52103e-19	37	13	111318640	13	110116641	R			NA	NA	CARS2	NM_024537	Body					NA	13:110116491-110116642			NA	13	110666292	-	CARS2	ENSG00000134905.17	13	110641412	CARS2	1	0.0420041	-1.95442
cg06419793	-0.0169372	0.00225868	-7.49869	6.44592e-14	-0.0135634	0.0021612	-6.27585	3.4774e-10	-0.0151759	0.00156153	-9.71863	2.51129e-22	0.558574	-0.0151759	0.00156153	1.54286e-19	37	19	11376508	19	11237508	F			NA	NA				chr19:11372679-11373126	S_Shelf			NA				TRUE	19	11265831	+		ENSG00000267174.5	19	11300777	AC011472.2	1	0.0138833	-5.51318
cg00863378	-0.0138012	0.00336746	-4.09841	4.16e-05	-0.0310218	0.00325175	-9.54003	1.42792e-21	-0.0227125	0.00233917	-9.70961	2.74376e-22	0.00115199	-0.0227125	0.00233917	1.68104e-19	37	16	56549757	16	55107258	R			NA	NA	BBS2	NM_031885	Body	chr16:56553529-56554075	N_Shelf			NA				NA	16	56515844	-	BBS2	ENSG00000125124.12	16	56466836	BBS2	1	0.0908493	-2.291
cg04986324	-0.0305049	0.00460677	-6.62174	3.54989e-11	-0.0380527	0.00531312	-7.16202	7.94987e-13	-0.033744	0.00348062	-9.69484	3.17133e-22	0.562136	-0.033744	0.00348062	1.92973e-19	37	22	46451319	22	44829983	R			NA	NA	LOC150381;C22orf26	NR_027034;NM_018280	Body;TSS1500	chr22:46449632-46450115	S_Shore			NA		22:46451133-46451326	Unclassified_Cell_type_specific	NA	22	46055438	-	LOC150381;C22orf26	ENSG00000197182.14	22	46053869	MIRLET7BHG	1	0.0163432	-0.853037
cg17330252	-0.0176509	0.00322847	-5.46728	4.56983e-08	-0.0274598	0.00332118	-8.26806	1.36156e-16	-0.0224165	0.00231496	-9.68335	3.54893e-22	0.106206	-0.0224165	0.00231496	2.14195e-19	37	12	69809627	12	68095894	F			NA	NA								TRUE		12:69808606-69810501	Unclassified	TRUE	12	69415846	+		ENSG00000127337.7	12	69359710	YEATS4	1	0.0142915	-1.1654
cg17228560	-0.0277294	0.00466434	-5.94498	2.76496e-09	-0.035008	0.00454244	-7.70686	1.28949e-14	-0.031465	0.00325423	-9.66895	4.08528e-22	0.535319	-0.031465	0.00325423	2.459e-19	37	17	39993002	17	37246528	F			NA	NA	KLHL10;NT5C3L	NM_152467;NM_052935	TSS1500;TSS1500	chr17:39992021-39992627	S_Shore		DMR	NA				NA	17	41836749	+	KLHL10;NT5C3L	ENSG00000141698.16	17	41825181	NT5C3B	1	0.094509	3.08501
cg20025238	-0.0182973	0.00301629	-6.06615	1.31012e-09	-0.0229123	0.0030176	-7.59289	3.12841e-14	-0.0206038	0.0021333	-9.65817	4.53908e-22	0.557103	-0.0206038	0.0021333	2.71381e-19	37	7	128829789	7	128617025	F			NA	NA	SMO	NM_005631	Body	chr7:128828333-128829366	S_Shore		RDMR	NA				TRUE	7	129189947	+	SMO	ENSG00000158457.6	7	129144707	TSPAN33	1	0.0293959	-2.73345
cg05418719	-0.0204105	0.00308908	-6.6073	3.91392e-11	-0.0214356	0.00305278	-7.02167	2.19232e-12	-0.0209291	0.00217136	-9.6387	5.48782e-22	0.972528	-0.0209291	0.00217136	3.24957e-19	37	17	54676595	17	52031594	R			NA	NA				chr17:54674873-54675232	S_Shore			NA		17:54676441-54676727	Unclassified_Cell_type_specific	NA	17	56599233	-		ENSG00000183691.4	17	56593699	NOG	1	0.0366032	-3.26402
cg13657200	-0.0129659	0.00259794	-4.99084	6.01177e-07	-0.0201214	0.00237636	-8.46732	2.51094e-17	-0.0168617	0.00175345	-9.61632	6.82261e-22	0.126795	-0.0168617	0.00175345	3.98808e-19	37	9	117266029	9	116305850	R			NA	NA	DFNB31;DFNB31	NM_015404;NM_001083885	Body;TSS1500	chr9:117266468-117268094	N_Shore			NA				NA	9	114503748	-	DFNB31	ENSG00000095397.14	9	114402080	WHRN	1	0.0144549	2.67159
cg11719283	-0.0148435	0.00240184	-6.18006	6.40784e-10	-0.0216077	0.00285125	-7.57835	3.4998e-14	-0.0176511	0.00183694	-9.60897	7.32757e-22	0.192809	-0.0176511	0.00183694	4.25212e-19	37	19	42574717	19	47266557	F			NA	TRUE								NA				NA	19	42070564	+		ENSG00000105737.9	19	41998321	GRIK5	1	0.0226074	-1.82075
cg12816198	-0.0236648	0.00380842	-6.2138	5.17177e-10	-0.0390396	0.0050583	-7.71793	1.18234e-14	-0.0292271	0.00304249	-9.60633	7.51841e-22	0.0524371	-0.0292271	0.00304249	4.33787e-19	37	7	128577593	7	128364829	R			NA	NA	IRF5;IRF5;IRF5;IRF5;IRF5;IRF5	NM_001098630;NM_032643;NM_001098629;NM_001098628;NM_001098631;NM_002200	TSS1500;TSS1500;TSS1500;TSS1500;TSS1500;TSS1500	chr7:128577818-128578756	N_Shore			NA	7:128364660-128366218	7:128577494-128579368	Promoter_Associated	NA	7	128937538	-	IRF5	ENSG00000128604.20	7	128937457	IRF5	1	0.088221	1.36063
cg07828377	-0.0208073	0.00467258	-4.45307	8.46511e-06	-0.0337322	0.00385684	-8.74606	2.20925e-18	-0.0284947	0.00297445	-9.5798	9.72297e-22	0.102755	-0.0284947	0.00297445	5.50291e-19	37	17	109496	17	109496	R			NA	NA	RPH3AL	NM_006987	Body					TRUE	17:109444-109553			NA	17	259704	-	RPH3AL	ENSG00000272636.4	17	142789	DOC2B	1	0.0155929	1.51885
cg13054640	-0.0190765	0.0034135	-5.58857	2.28952e-08	-0.029205	0.00363769	-8.02846	9.87037e-16	-0.0238191	0.00248919	-9.569	1.07943e-21	0.127298	-0.0238191	0.00248919	6.06304e-19	37	6	30647148	6	30755127	R			NA	NA	KIAA1949;KIAA1949	NM_001134870;NM_133471	Body;Body					NA		6:30646694-30647418	Promoter_Associated	TRUE	6	30679370	-	KIAA1949	ENSG00000137331.12	6	30743199	IER3	1	0.0157122	-1.53177
cg05428706	-0.0180862	0.0033258	-5.43816	5.38323e-08	-0.0271879	0.0033545	-8.1049	5.27871e-16	-0.022598	0.00236178	-9.56821	1.08778e-21	0.156253	-0.022598	0.00236178	6.09453e-19	37	10	102730130	10	102720120	F			NA	NA				chr10:102729299-102729710	S_Shore			NA				TRUE	10	100970372	+		ENSG00000055950.16	10	100969458	MRPL43	1	0.019674	0.651887
cg25414605	-0.0127984	0.0024224	-5.28337	1.26828e-07	-0.0231997	0.00274105	-8.4638	2.58794e-17	-0.0173596	0.00181515	-9.56374	1.13578e-21	0.0175544	-0.0173596	0.00181515	6.35549e-19	37	11	67182672	11	66939248	F			NA	NA	ATPGD1;ATPGD1	NM_001166222;NM_020811	TSS1500;TSS1500	chr11:67182965-67183393	N_Shore			NA		11:67182597-67182823	Unclassified_Cell_type_specific	NA	11	67415200	+	ATPGD1	ENSG00000172508.10	11	67414968	CARNS1	1	0.0216565	-1.6961
cg11835197	-0.0223042	0.0034089	-6.54294	6.03199e-11	-0.0238395	0.00342309	-6.96432	3.29998e-12	-0.0230687	0.00241546	-9.55044	1.29152e-21	0.950755	-0.0230687	0.00241546	7.12843e-19	37	1	36038514	1	35811101	R			NA	TRUE	TFAP2E	NM_178548	TSS1500	chr1:36038927-36040051	N_Shore			NA		1:36038329-36039236	Unclassified_Cell_type_specific	NA	1	35572912	-	TFAP2E	ENSG00000239636.1	1	35569813	AC004865.2	1	0.0281867	1.90209
cg24590353	-0.0204862	0.00288831	-7.09278	1.31445e-12	-0.0211496	0.00333212	-6.34719	2.19284e-10	-0.0207708	0.00218251	-9.51692	1.78394e-21	0.988746	-0.0207708	0.00218251	9.72579e-19	37	6	149295148	6	149336841	F			NA	NA	UST	NM_005715	Body					TRUE				NA	6	148974011	+	UST	ENSG00000111962.8	6	148747030	UST	1	0.0145322	1.26052
cg03474926	-0.0118769	0.00183136	-6.48526	8.85809e-11	-0.0127498	0.00182978	-6.96793	3.21642e-12	-0.0123137	0.00129441	-9.51299	1.85268e-21	0.944737	-0.0123137	0.00129441	1.00759e-18	37	9	136023407	9	135013228	R			NA	NA	RALGDS	NM_001042368	Body	chr9:136024223-136025112	N_Shore			TRUE				NA	9	133148019	-	RALGDS	ENSG00000148288.13	9	133152948	GBGT1	1	0.0197321	-2.54286
cg04536704	-0.0196634	0.00288859	-6.80727	9.94695e-12	-0.019216	0.00290193	-6.62182	3.54805e-11	-0.0194407	0.00204724	-9.49608	2.1795e-21	0.99405	-0.0194407	0.00204724	1.16962e-18	37	6	32122966	6	32230944	R			NA	NA	PPT2;PPT2	NM_005155;NM_138717	Body;Body	chr6:32121829-32122529	S_Shore		RDMR	NA		6:32120376-32123743	Promoter_Associated	NA	6	32155188	-	PPT2	ENSG00000198502.6	6	32517353	HLA-DRB5	1	0.0344698	-7.08367
cg13823169	-0.0206563	0.00279125	-7.40038	1.35796e-13	-0.0178223	0.00298124	-5.97815	2.25689e-09	-0.0193325	0.00203757	-9.48801	2.35489e-21	0.786021	-0.0193325	0.00203757	1.2592e-18	37	9	139776893	9	138896714	R			NA	NA				chr9:139780406-139781527	N_Shelf			TRUE		9:139776146-139777377	Promoter_Associated	NA	9	136882440	-		ENSG00000127191.18	9	136881912	TRAF2	1	0.0159733	-0.851303
cg08644498	-0.0138857	0.00200464	-6.92674	4.30643e-12	-0.0118432	0.00181554	-6.52322	6.88117e-11	-0.0127636	0.00134568	-9.48483	2.42789e-21	0.751901	-0.0127636	0.00134568	1.29512e-18	37	1	46502608	1	46275195	F			NA	NA								TRUE		1:46501725-46503430	Unclassified	NA	1	46036935	+		ENSG00000117461.15	1	46040140	PIK3R3	1	0.0150931	-2.54355
cg02246725	-0.0259677	0.00370502	-7.00879	2.40389e-12	-0.0278198	0.00437303	-6.36168	1.99555e-10	-0.0267416	0.00282684	-9.4599	3.08237e-21	0.949129	-0.0267416	0.00282684	1.61904e-18	37	11	2014127	11	1970703	F			NA	NA				chr11:2013333-2013617	S_Shore			NA		11:2013889-2015034	Unclassified_Cell_type_specific	NA	11	1992896	+		ENSG00000214026.11	11	1947278	MRPL23	1	0.0297229	3.09496
cg20976787	-0.0290288	0.00472811	-6.13963	8.27125e-10	-0.0357077	0.0049214	-7.25559	3.99917e-13	-0.0322345	0.00340956	-9.45415	3.25661e-21	0.619484	-0.0322345	0.00340956	1.70653e-18	37	6	43064460	6	43172438	R			NA	NA	PTK7;PTK7;PTK7;PTK7	NM_002821;NM_152881;NM_152882;NM_152880	Body;Body;Body;Body					TRUE		6:43064384-43064488	Unclassified_Cell_type_specific	TRUE	6	43096721	-	PTK7	ENSG00000112655.16	6	43076307	PTK7	1	0.0153504	-1.01101
cg07954706	-0.0135966	0.00271775	-5.00291	5.64727e-07	-0.0215799	0.00262127	-8.23258	1.83225e-16	-0.0177324	0.00188671	-9.39863	5.5277e-21	0.106985	-0.0177324	0.00188671	2.83087e-18	37	1	110164547	1	109966070	F			NA	NA	AMPD2;AMPD2	NM_139156;NM_004037	Body;Body	chr1:110162464-110162716	S_Shore			NA		1:110164456-110164548	Promoter_Associated_Cell_type_specific	NA	1	109621924	+	AMPD2	ENSG00000116337.16	1	109616104	AMPD2	1	0.0179634	-1.59178
cg06171971	-0.0138095	0.00362797	-3.80639	0.00014101	-0.0282314	0.00309931	-9.10892	8.32048e-20	-0.0221468	0.0023565	-9.39818	5.5516e-21	0.0103823	-0.0221468	0.0023565	2.83576e-18	37	3	45948591	3	45923595	R			NA	NA								TRUE		3:45948011-45948960	Unclassified_Cell_type_specific	TRUE	3	45907098	-		ENSG00000183625.15	3	46163604	CCR3	1	0.0207434	-3.05616
cg12598025	-0.018954	0.0033771	-5.61249	1.99435e-08	-0.0204143	0.00271336	-7.52362	5.328e-14	-0.0198414	0.0021152	-9.38037	6.57435e-21	0.94477	-0.0198414	0.0021152	3.33523e-18	37	5	172091816	5	172024421	R			NA	NA	NEURL1B	NM_001142651	Body					TRUE		5:172091717-172091903	Unclassified_Cell_type_specific	NA	5	172664812	-	NEURL1B	ENSG00000214357.8	5	172641266	NEURL1B	1	0.0250771	-1.583
cg24466377	-0.0267753	0.00417355	-6.41548	1.40376e-10	-0.0265399	0.00388171	-6.83717	8.07735e-12	-0.0266491	0.00284236	-9.37569	6.87234e-21	0.999147	-0.0266491	0.00284236	3.46666e-18	37	19	46268509	19	50960349	F			NA	NA	SIX5	NM_175875	3'UTR	chr19:46270162-46270420	N_Shore			TRUE				NA	19	45765250	+	SIX5	ENSG00000104936.17	19	45769717	DMPK	1	0.0376583	1.8015
cg16124934	-0.0207575	0.00318415	-6.51901	7.07739e-11	-0.0141025	0.00202498	-6.96428	3.30093e-12	-0.016019	0.00170871	-9.37488	6.92572e-21	0.211155	-0.016019	0.00170871	3.48202e-18	37	14	75389480	14	74459233	F			NA	NA	RPS6KL1	NM_031464	TSS1500	chr14:75389712-75390133	N_Shore			NA		14:75389209-75390361	Promoter_Associated	NA	14	74922776	+	RPS6KL1	ENSG00000198208.11	14	74903954	RPS6KL1	1	0.0651592	-3.39163
cg04987734	0.0315644	0.00362722	8.70209	3.25838e-18	0.0174938	0.00402294	4.34851	1.37068e-05	0.025255	0.0026939	9.37487	6.92624e-21	0.0342581	0.025255	0.0026939	3.48202e-18	37	14	103415873	14	102485626	R			NA	NA	CDC42BPB	NM_006035	Body					TRUE	14:102485602-102485692	14:103415151-103416162	Unclassified	NA	14	102949535	-	CDC42BPB	ENSG00000198752.11	14	102932380	CDC42BPB	1	0.0342757	1.56367
cg07104557	-0.0270073	0.00413712	-6.52804	6.66381e-11	-0.0259576	0.00385719	-6.72966	1.70059e-11	-0.0264457	0.00282122	-9.37385	6.99314e-21	0.982929	-0.0264457	0.00282122	3.51169e-18	37	7	1036653	7	1003179	F	rs77395207		NA	NA	C7orf50;C7orf50;C7orf50	NM_032350;NM_001134395;NM_001134396	3'UTR;3'UTR;3'UTR	chr7:1039874-1040096	N_Shelf			NA	7:1002737-1004102			NA	7	997016	+	C7orf50	ENSG00000105963.15	7	897900	ADAP1	1	0.0140185	-0.754632
cg02412616	-0.0223476	0.00332563	-6.71981	1.81962e-11	-0.0166133	0.0024886	-6.67577	2.45938e-11	-0.0186717	0.0019925	-9.37101	7.18403e-21	0.385607	-0.0186717	0.0019925	3.58733e-18	37	22	46422752	22	44801416	F	rs7510776		NA	NA				chr22:46423299-46423652	N_Shore			TRUE				TRUE	22	46026871	+		ENSG00000273145.1	22	46013606	BX537318.1	1	0.0174636	0.981242
cg24869232	-0.0193253	0.00358282	-5.39386	6.89592e-08	-0.0269629	0.00345079	-7.81356	5.55948e-15	-0.0232874	0.00248544	-9.36953	7.28588e-21	0.307672	-0.0232874	0.00248544	3.63411e-18	37	2	109154811	2	108521243	F			NA	NA				chr2:109150330-109151301	S_Shelf			NA				NA	2	108538354	+		ENSG00000135968.20	2	108448561	GCC2	1	0.147738	2.88706
cg26361535	-0.0264559	0.00466991	-5.66519	1.46859e-08	-0.0354556	0.00467759	-7.57989	3.4586e-14	-0.0309483	0.00330483	-9.36457	7.63611e-21	0.395756	-0.0309483	0.00330483	3.79605e-18	37	8	144576604	8	144647747	F			NA	NA	ZC3H3	NM_015117	Body					TRUE				TRUE	8	143494433	+	ZC3H3	ENSG00000254859.1	8	143541973	AC067930.3	1	0.034279	2.12159
cg08345719	-0.0141337	0.00235541	-6.00053	1.96675e-09	-0.0147845	0.00206359	-7.16447	7.80891e-13	-0.0145019	0.00155216	-9.34306	9.3589e-21	0.978639	-0.0145019	0.00155216	4.60622e-18	37	17	37821661	17	35075187	F		rs45614536	NA	NA	TCAP	NM_003673	1stExon	chr17:37823693-37824989	N_Shelf			TRUE				NA	17	39665407	+	TCAP	ENSG00000131771.14	17	39626740	PPP1R1B	1	0.0164525	-1.01305
cg19903805	-0.0166784	0.00355765	-4.68803	2.75843e-06	-0.0227699	0.0027863	-8.1721	3.03072e-16	-0.020454	0.00219361	-9.32436	1.11656e-20	0.403097	-0.020454	0.00219361	5.46521e-18	37	14	92333771	14	91403524	F		rs74413945	NA	NA	TC2N;TC2N	NM_001128596;NM_001128596	1stExon;5'UTR					NA		14:92333676-92334134	Promoter_Associated_Cell_type_specific	NA	14	91867426	+	TC2N	ENSG00000133962.7	14	91580696	CATSPERB	1	0.0166479	1.05652
cg14944269	-0.0172227	0.00353704	-4.86923	1.12032e-06	-0.0327942	0.00386575	-8.48326	2.18976e-17	-0.0243183	0.00260955	-9.31898	1.17464e-20	0.0120843	-0.0243183	0.00260955	5.7306e-18	37	14	65439602	14	64509355	F		rs80343076	NA	TRUE	RAB15	NM_198686	TSS1500	chr14:65438412-65439363	S_Shore			NA				TRUE	14	64972883	+	RAB15	ENSG00000139998.15	14	64945814	RAB15	1	0.0239979	-2.25273
cg11104712	-0.0150614	0.00240052	-6.27424	3.51344e-10	-0.0168039	0.00245322	-6.84973	7.39913e-12	-0.0159137	0.00171575	-9.27508	1.77484e-20	0.879096	-0.0159137	0.00171575	8.39219e-18	37	17	7306613	17	7247337	F			NA	NA	C17orf61	NM_152766	Body	chr17:7307206-7308626	N_Shore			NA		17:7306504-7308043	Promoter_Associated	NA	17	7403293	+	C17orf61	ENSG00000187838.17	17	7389727	PLSCR3	1	0.0180911	0.951999
cg00109344	-0.0122455	0.00246023	-4.97737	6.44548e-07	-0.0186929	0.00232488	-8.04037	8.95692e-16	-0.0156514	0.00168976	-9.26249	1.99717e-20	0.163004	-0.0156514	0.00168976	9.35411e-18	37	9	116344532	9	115384353	R			NA	NA	RGS3;RGS3;RGS3;RGS3	NM_130795;NM_021106;NM_144488;NM_134427	Body;5'UTR;Body;5'UTR	chr9:116346400-116346603	N_Shore			NA		9:116343993-116345494	Promoter_Associated	NA	9	113582251	-	RGS3	ENSG00000138835.22	9	113444731	RGS3	1	0.0281109	-2.02988
cg16224163	-0.0191771	0.00318933	-6.01288	1.82257e-09	-0.0172804	0.0024518	-7.04807	1.8142e-12	-0.0179849	0.0019438	-9.25244	2.19421e-20	0.894811	-0.0179849	0.0019438	1.02232e-17	37	3	187870621	3	189353315	R			NA	NA	LPP	NM_001167672	TSS1500	chr3:187871478-187872354	N_Shore		RDMR	NA		3:187870342-187870712	Unclassified_Cell_type_specific	NA	3	188152832	-	LPP	ENSG00000145012.13	3	188153284	LPP	1	0.014771	0.68636
cg17093466	-0.0172863	0.00290392	-5.95274	2.63691e-09	-0.0184515	0.0026031	-7.08826	1.35805e-12	-0.0179323	0.00193833	-9.25145	2.21468e-20	0.956349	-0.0179323	0.00193833	1.02756e-17	37	1	45276537	1	45049124	F			TRUE	NA	BTBD19	NM_001136537	Body	chr1:45278765-45279644	N_Shelf			NA				NA	1	44810864	+	BTBD19	ENSG00000198520.12	1	44674692	ARMH1	1	0.019358	-1.40058
cg04609952	-0.0263625	0.00491983	-5.35841	8.39559e-08	-0.0331158	0.00435706	-7.60049	2.95001e-14	-0.0301473	0.00326181	-9.24252	2.40769e-20	0.589778	-0.0301473	0.00326181	1.10788e-17	37	2	16085893	2	16003344	F			NA	NA	MYCN	NM_005378	Body	chr2:16079801-16083032	S_Shelf			NA	2:16003179-16003527			NA	2	15945770	+	MYCN	ENSG00000134323.12	2	15940550	MYCN	1	0.0145027	-0.348879
cg14603886	-0.0230384	0.00390885	-5.8939	3.77183e-09	-0.0323845	0.00444351	-7.28804	3.14489e-13	-0.0271156	0.0029349	-9.23903	2.48747e-20	0.287364	-0.0271156	0.0029349	1.13988e-17	37	17	62206650	17	59560382	F			NA	NA	ERN1	NM_001433	Body	chr17:62206971-62208050	N_Shore			NA				NA	17	64129289	+	ERN1	ENSG00000178607.16	17	64039142	ERN1	1	0.0141388	-0.740136
cg23009263	-0.0211765	0.00330497	-6.40747	1.47958e-10	-0.0159302	0.00235748	-6.75731	1.40576e-11	-0.0176994	0.00191924	-9.22208	2.91379e-20	0.433868	-0.0176994	0.00191924	1.32705e-17	37	14	100631741	14	99701494	F			NA	NA								NA	14:99701473-99701703			TRUE	14	100165403	+		ENSG00000168350.8	14	100143957	DEGS2	1	0.0508198	-3.13826
cg16375541	-0.0241882	0.00348185	-6.94693	3.73325e-12	-0.0197309	0.0032174	-6.13256	8.64779e-10	-0.0217839	0.00236301	-9.21868	3.00776e-20	0.642756	-0.0217839	0.00236301	1.35873e-17	37	3	45078017	3	45053021	R			NA	NA				chr3:45077069-45077690	S_Shore			TRUE	3:45052911-45053106	3:45077441-45079749	Unclassified	NA	3	45036524	-		ENSG00000163815.6	3	45001548	CLEC3B	1	0.0226276	-1.73066
cg18089000	-0.0199513	0.00315964	-6.31443	2.71161e-10	-0.0200924	0.00299578	-6.70689	1.98822e-11	-0.0200256	0.00217396	-9.21158	3.21347e-20	0.999476	-0.0200256	0.00217396	1.4458e-17	37	9	136039706	9	135029527	R			NA	TRUE	GBGT1	NM_021996	TSS1500	chr9:136038416-136039577	S_Shore			NA		9:136038757-136039851	Unclassified_Cell_type_specific	NA	9	133164318	-	GBGT1	ENSG00000148288.13	9	133152948	GBGT1	1	0.0299178	-1.47221
cg12984877	-0.0161753	0.00365288	-4.42811	9.50638e-06	-0.0311422	0.00362819	-8.58338	9.2122e-18	-0.0237095	0.0025742	-9.21042	3.2484e-20	0.0146202	-0.0237095	0.0025742	1.45856e-17	37	4	146856745	4	147076195	R			NA	NA	ZNF827	NM_178835	Body	chr4:146857334-146859082	N_Shore			NA				NA	4	145935592	-	ZNF827	ENSG00000151612.16	4	145757627	ZNF827	1	0.0136595	-0.787496
cg27168858	-0.0273311	0.00360566	-7.58006	3.454e-14	-0.0194168	0.00358028	-5.42326	5.85223e-08	-0.023346	0.00254056	-9.18929	3.95445e-20	0.297308	-0.023346	0.00254056	1.75262e-17	37	1	55351659	1	55124247	R			NA	NA	DHCR24	NM_014762	Body	chr1:55352463-55353328	N_Shore		CDMR	NA				NA	1	54885985	-	DHCR24	ENSG00000116133.13	1	54849627	DHCR24	1	0.119051	-4.58977
cg08679180	-0.00823843	0.00230061	-3.58097	0.000342322	-0.0187039	0.00205498	-9.10175	8.88869e-20	-0.0140595	0.0015326	-9.17362	4.57413e-20	0.00316693	-0.0140595	0.0015326	2.00927e-17	37	11	73034459	11	72712107	F			NA	NA	ARHGEF17	NM_014786	Body					TRUE				TRUE	11	73323413	+	ARHGEF17	ENSG00000110237.4	11	73308289	ARHGEF17	1	0.0552579	9.48633
cg00244776	-0.0246528	0.00400782	-6.15119	7.69056e-10	-0.0241441	0.00357371	-6.75603	1.41822e-11	-0.0243694	0.00266732	-9.13631	6.46223e-20	0.995522	-0.0243694	0.00266732	2.78105e-17	37	6	30883192	6	30991171	F			NA	NA	VARS2;VARS2;VARS2	NM_020442;NM_001167733;NM_001167734	Body;5'UTR;Body	chr6:30881533-30882296	S_Shore			TRUE		6:30883023-30883686	Promoter_Associated	NA	6	30915414	+	VARS2	ENSG00000204580.13	6	30876421	DDR1	1	0.014844	-1.19583
cg09174162	-0.0195628	0.00450866	-4.33895	1.43167e-05	-0.0360452	0.00425785	-8.46558	2.54888e-17	-0.0282752	0.00309563	-9.13391	6.60696e-20	0.0292441	-0.0282752	0.00309563	2.8406e-17	37	7	2150845	7	2117371	F			NA	NA	MAD1L1;MAD1L1;MAD1L1	NM_003550;NM_001013837;NM_001013836	Body;Body;Body	chr7:2154677-2155252	N_Shelf			NA	7:2116939-2117617			NA	7	2111209	+	MAD1L1	ENSG00000002822.15	7	1815793	MAD1L1	1	0.0216147	-0.982116
cg01266287	-0.0145074	0.00258121	-5.62041	1.90509e-08	-0.0180516	0.0024852	-7.26363	3.76833e-13	-0.0163466	0.00179028	-9.13077	6.80135e-20	0.613133	-0.0163466	0.00179028	2.91854e-17	37	16	66959833	16	65517334	F			NA	NA	RRAD;RRAD	NM_004165;NM_001128850	TSS1500;TSS1500	chr16:66958733-66959655	S_Shore			NA		16:66958594-66959989	Unclassified	TRUE	16	66925929	+	RRAD	ENSG00000166592.12	16	66921679	RRAD	1	0.0328756	-1.20634
cg01447828	-0.0164121	0.00376251	-4.36202	1.28869e-05	-0.0375683	0.00424949	-8.84067	9.51472e-19	-0.0257091	0.00281701	-9.12638	7.08274e-20	0.000961616	-0.0257091	0.00281701	3.01893e-17	37	19	40919465	19	45611305	R			NA	NA	PRX;PRX	NM_181882;NM_020956	TSS200;TSS200					TRUE				NA	19	40413557	-	PRX	ENSG00000105227.14	19	40393768	PRX	1	0.0924786	-2.17009
cg06230847	0.0216807	0.00292463	7.41314	1.2334e-13	0.0176041	0.0032601	5.39986	6.6692e-08	0.0198629	0.002177	9.12397	7.24226e-20	0.648428	0.0198629	0.002177	3.08103e-17	37	6	30297594	6	30405573	F		rs9500858	NA	NA	TRIM39;TRIM39	NM_172016;NM_021253	Body;Body	chr6:30294169-30295071	S_Shelf			NA				NA	6	30329816	+	TRIM39	ENSG00000231074.8	6	30287397	HCG18	1	0.0535795	-1.815
cg19510472	-0.0156196	0.0030105	-5.18838	2.1213e-07	-0.0255615	0.00326486	-7.82927	4.90697e-15	-0.0201882	0.00221321	-9.12169	7.39606e-20	0.0816118	-0.0201882	0.00221321	3.13747e-17	37	19	14142205	19	14003205	R			NA	NA	IL27RA	NM_004843	TSS200	chr19:14142398-14142977	N_Shore			NA		19:14141765-14143437	Promoter_Associated	NA	19	14031392	-	IL27RA	ENSG00000104998.4	19	14031762	IL27RA	1	0.0551793	1.49149
cg26705561	-0.0177659	0.00429538	-4.13605	3.53342e-05	-0.034124	0.00397462	-8.58548	9.04613e-18	-0.0265785	0.0029173	-9.11065	8.18887e-20	0.0201078	-0.0265785	0.0029173	3.44426e-17	37	10	102279791	10	102269781	F			NA	TRUE	SEC31B	NM_015490	TSS200	chr10:102279162-102279730	S_Shore			TRUE				NA	10	100520033	+	SEC31B	ENSG00000075826.17	10	100486646	SEC31B	1	0.0138622	0.869221
cg21097733	-0.00824217	0.00284873	-2.89328	0.00381241	-0.0241899	0.00252216	-9.59098	8.72509e-22	-0.0171822	0.00188839	-9.09887	9.1277e-20	0.00015312	-0.0171822	0.00188839	3.81035e-17	37	17	46623729	17	43978728	F			NA	NA	HOXB2	NM_002145	TSS1500	chr17:46620367-46621373	S_Shelf			NA				NA	17	48546366	+	HOXB2	ENSG00000173917.10	17	48540894	HOXB2	1	0.0238845	-3.66076
cg13470063	-0.0057074	0.00282427	-2.02084	0.0432959	-0.0262664	0.00252891	-10.3865	2.85742e-25	-0.0171178	0.00188401	-9.08585	1.0289e-19	4.10907e-07	-0.0171178	0.00188401	4.26712e-17	37	1	43766206	1	43538793	R			NA	NA	TIE1	NM_005424	TSS1500					TRUE				NA	1	43300534	-	TIE1	ENSG00000066056.14	1	43300982	TIE1	1	0.0162636	-1.70235
cg00256485	0.0167723	0.00210193	7.9795	1.46932e-15	0.0123081	0.0027212	4.52302	6.09642e-06	0.0151041	0.00166347	9.07989	1.08686e-19	0.430486	0.0151041	0.00166347	4.49081e-17	37	5	1494980	5	1547980	F			NA	NA	LPCAT1	NM_024830	Body	chr5:1494853-1495287	Island	high-CpG:1547978-1548032		NA	5:1547887-1548318	5:1494867-1495821	Unclassified	NA	5	1494864	+	LPCAT1	ENSG00000153395.10	5	1456480	LPCAT1	1	0.0296928	-1.86996
cg22563815	-0.0281145	0.00422276	-6.65784	2.77878e-11	-0.0277409	0.00451346	-6.14626	7.93299e-10	-0.0279401	0.00308359	-9.06089	1.29389e-19	0.998175	-0.0279401	0.00308359	5.25842e-17	37	15	78856949	15	76644004	F			NA	TRUE	CHRNA5	NM_000745	TSS1500	chr15:78857725-78858269	N_Shore			NA				NA	15	78564606	+	CHRNA5	ENSG00000169684.13	15	78565520	CHRNA5	1	0.0507359	0.997703
cg26403608	-0.019805	0.00410373	-4.82611	1.39226e-06	-0.029135	0.00371375	-7.84517	4.32374e-15	-0.0249343	0.0027536	-9.05518	1.36342e-19	0.241509	-0.0249343	0.0027536	5.49586e-17	37	17	2319719	17	2266469	R			NA	NA	LOC284009;METT10D	NR_028335;NM_024086	TSS1500;3'UTR					NA		17:2319074-2320255	Unclassified	NA	17	2416424	-	LOC284009;METT10D	ENSG00000127804.13	17	2405562	METTL16	1	0.0138859	-0.554108
cg12570134	-0.0103075	0.00250774	-4.11028	3.9518e-05	-0.0203324	0.00237731	-8.55268	1.20265e-17	-0.0155874	0.00172528	-9.03471	1.64431e-19	0.0148714	-0.0155874	0.00172528	6.52876e-17	37	17	46640347	17	43995346	F	rs76034280		NA	NA	HOXB3	NM_002146	5'UTR	chr17:46641534-46642110	N_Shore		CDMR	NA		17:46639123-46640826	Unclassified	NA	17	48562984	+	HOXB3	ENSG00000230148.8	17	48543551	HOXB-AS1	1	0.0274413	2.72024
cg01141413	-0.0228577	0.00274797	-8.31802	8.94454e-17	-0.0119919	0.00264863	-4.5276	5.96562e-06	-0.0172248	0.00190702	-9.03236	1.68014e-19	0.0173773	-0.0172248	0.00190702	6.64034e-17	37	4	1764152	4	1733950	F			NA	NA				chr4:1765009-1765508	N_Shore			NA				NA	4	1762424	+		ENSG00000013810.19	4	1712891	TACC3	1	0.0168369	-1.21905
cg15551881	0.0263003	0.00333087	7.89593	2.88168e-15	0.0182884	0.00394305	4.63814	3.51563e-06	0.0229639	0.00254451	9.02489	1.79875e-19	0.299795	0.0229639	0.00254451	7.09651e-17	37	9	123688715	9	122728536	R			NA	TRUE	TRAF1	NM_005658	5'UTR	chr9:123690771-123691675	N_Shelf			TRUE		9:123688502-123689327	Unclassified	NA	9	120926436	-	TRAF1	ENSG00000226752.9	9	120824828	CUTALP	1	0.0161042	3.2708
cg09879794	-0.0144465	0.00327327	-4.41347	1.01729e-05	-0.023643	0.00290383	-8.14202	3.88737e-16	-0.0195928	0.00217224	-9.01964	1.88716e-19	0.109846	-0.0195928	0.00217224	7.40934e-17	37	7	128432231	7	128219467	F			NA	NA	CCDC136;CCDC136	NM_022742;NM_022742	1stExon;5'UTR	chr7:128430707-128432003	S_Shore			NA				NA	7	128792176	+	CCDC136	ENSG00000128617.2	7	128772491	OPN1SW	1	0.014175	-0.0490212
cg22386583	0.0221967	0.00344201	6.44876	1.1277e-10	0.0211513	0.00335744	6.29985	2.97943e-10	0.021661	0.00240341	9.01262	2.01197e-19	0.976645	0.021661	0.00240341	7.85422e-17	37	17	78753756	17	76368351	R			NA	NA	RPTOR;RPTOR	NM_001163034;NM_020761	Body;Body					TRUE	17:76368289-76368495			NA	17	80779955	-	RPTOR	ENSG00000141564.15	17	80544819	RPTOR	1	0.0318254	-1.4104
cg07234388	-0.0182686	0.00321087	-5.68963	1.27315e-08	-0.020851	0.00297582	-7.0068	2.43822e-12	-0.0196578	0.00218259	-9.00662	2.125e-19	0.840316	-0.0196578	0.00218259	8.25929e-17	37	1	156261841	1	154528465	F			NA	NA	TMEM79;TMEM79	NR_026678;NM_032323	Body;3'UTR	chr1:156261199-156261425	S_Shore		RDMR	NA				TRUE	1	156292049	+	TMEM79	ENSG00000198952.8	1	156249224	SMG5	1	0.0216915	-1.6169
cg00350448	-0.0111362	0.00243873	-4.56638	4.96222e-06	-0.0145074	0.00185225	-7.83227	4.79124e-15	-0.0132741	0.00147504	-8.99914	2.27498e-19	0.545568	-0.0132741	0.00147504	8.81145e-17	37	11	72433866	11	72111514	F			NA	NA	ARAP1;ARAP1;ARAP1	NM_001040118;NM_001135190;NM_015242	Body;TSS1500;TSS1500	chr11:72437676-72438005	N_Shelf			NA		11:72432591-72434003	Promoter_Associated	NA	11	72722820	+	ARAP1	ENSG00000214530.9	11	72754729	STARD10	1	0.0330205	-3.6482
cg27582013	-0.0253484	0.00389066	-6.51518	7.26023e-11	-0.0229568	0.00370134	-6.20228	5.56514e-10	-0.024093	0.00268168	-8.98429	2.60407e-19	0.905584	-0.024093	0.00268168	9.99054e-17	37	1	17290228	1	17162815	F			NA	NA	CROCC	NM_014675	Body	chr1:17292904-17293115	N_Shelf			NA		1:17289965-17290300	Unclassified_Cell_type_specific	NA	1	16963732	+	CROCC	ENSG00000215908.10	1	16618253	CROCCP2	1	0.0267407	-1.80784
cg13499923	-0.0179131	0.00381405	-4.69662	2.64505e-06	-0.0341783	0.0041822	-8.17233	3.02485e-16	-0.0252984	0.00281812	-8.97706	2.78104e-19	0.0161018	-0.0252984	0.00281812	1.06237e-16	37	1	108594260	1	108395783	R			NA	NA								TRUE		1:108593907-108594288	Unclassified_Cell_type_specific	NA	1	108051637	-		ENSG00000226822.2	1	108040263	AL390036.1	1	0.022283	-1.09336
cg07081759	0.0267426	0.00295348	9.05461	1.37061e-19	0.0109231	0.00316982	3.44596	0.000569031	0.0193911	0.00216086	8.97376	2.86573e-19	0.00127332	0.0193911	0.00216086	1.09285e-16	37	10	126330905	10	126320895	F			NA	NA	FAM53B	NM_014661	Body					NA	10:126320835-126320925	10:126330522-126330924	Promoter_Associated	NA	10	124642335	+	FAM53B	ENSG00000189319.14	10	124619292	FAM53B	1	0.0219296	-1.02192
cg01188914	-0.0114835	0.00240778	-4.76932	1.84845e-06	-0.0204638	0.00255198	-8.01877	1.06809e-15	-0.0157127	0.00175132	-8.97195	2.91305e-19	0.037794	-0.0157127	0.00175132	1.10805e-16	37	22	22306263	22	20636263	R			NA	NA	PPM1F	NM_014634	5'UTR	chr22:22306554-22307402	N_Shore			NA		22:22306231-22307778	Promoter_Associated	NA	22	21951890	-	PPM1F	ENSG00000100034.14	22	21919425	PPM1F	1	0.0565178	-2.85703
cg13494428	-0.0188735	0.00340367	-5.54504	2.93892e-08	-0.024722	0.00345868	-7.14782	8.81642e-13	-0.0217509	0.00242597	-8.96584	3.07936e-19	0.483693	-0.0217509	0.00242597	1.16732e-16	37	1	19639494	1	19512081	R		rs2231191	NA	NA	AKR7A2;PQLC2;PQLC2;PQLC2	NM_003689;NM_001040126;NM_001040125;NM_017765	TSS1500;5'UTR;5'UTR;5'UTR	chr1:19638207-19639309	S_Shore			NA				NA	1	19312999	-	AKR7A2;PQLC2	ENSG00000040487.13	1	19312326	PQLC2	1	0.0500341	-1.38653
cg05839709	-0.0334897	0.0050025	-6.6946	2.16257e-11	-0.027963	0.00465009	-6.01344	1.81631e-09	-0.0305249	0.00340589	-8.96239	3.17729e-19	0.720801	-0.0305249	0.00340589	1.2024e-16	37	11	109962727	11	109467937	R			NA	NA	ZC3H12C	NM_033390	TSS1500	chr11:109963240-109964677	N_Shore			NA				NA	11	110092000	-	ZC3H12C	ENSG00000149289.11	11	110093392	ZC3H12C	1	0.0405171	1.13686
cg14507146	-0.0065139	0.00245093	-2.65772	0.0078671	-0.0204789	0.00214051	-9.56732	1.09713e-21	-0.0144363	0.00161222	-8.95429	3.41917e-19	0.000100149	-0.0144363	0.00161222	1.28737e-16	37	5	34043333	5	34079090	F			NA	NA	C1QTNF3;C1QTNF3	NM_181435;NM_030945	TSS200;TSS200					NA				NA	5	34043227	+	C1QTNF3	ENSG00000242110.8	5	33986165	AMACR	1	0.0147893	-1.9986
cg14064762	0.0219878	0.00272301	8.07481	6.75798e-16	0.012088	0.00260317	4.64358	3.42421e-06	0.0168153	0.00188166	8.93641	4.02024e-19	0.0316494	0.0168153	0.00188166	1.49473e-16	37	9	123688745	9	122728566	F			NA	NA	TRAF1	NM_005658	5'UTR	chr9:123690771-123691675	N_Shelf			TRUE		9:123688502-123689327	Unclassified	TRUE	9	120926466	+	TRAF1	ENSG00000119403.15	9	120855651	PHF19	1	0.0159095	-0.727531
cg18121862	-0.0239952	0.00404245	-5.93581	2.92397e-09	-0.0279502	0.00416576	-6.70952	1.95268e-11	-0.0259133	0.00290106	-8.93237	4.16973e-19	0.792856	-0.0259133	0.00290106	1.54773e-16	37	14	101195312	14	100265065	R			NA	NA	DLK1	NM_003836	Body	chr14:101192851-101193499	S_Shore			NA				NA	14	100728974	-	DLK1	ENSG00000214548.17	14	100779410	MEG3	1	0.0234698	-4.81134
cg24134897	-0.0378515	0.0051576	-7.33898	2.15221e-13	-0.0315486	0.00612684	-5.14925	2.61534e-07	-0.0352375	0.00394569	-8.93062	4.23612e-19	0.733672	-0.0352375	0.00394569	1.56845e-16	37	11	859670	11	849670	F			NA	NA	TSPAN4;TSPAN4;TSPAN4;TSPAN4;TSPAN4;TSPAN4;TSPAN4	NM_001025239;NM_001025237;NM_001025234;NM_001025235;NM_001025236;NM_001025238;NM_003271	5'UTR;Body;Body;Body;Body;Body;Body	chr11:858575-858932	S_Shore			TRUE		11:859646-859800	Unclassified_Cell_type_specific	TRUE	11	859669	+	TSPAN4	ENSG00000214063.11	11	842812	TSPAN4	1	0.0272825	0.920846
cg10917602	-0.0311541	0.00459683	-6.77731	1.22434e-11	-0.0285348	0.00490658	-5.81563	6.04065e-09	-0.0299298	0.00335461	-8.92198	4.58032e-19	0.926923	-0.0299298	0.00335461	1.6833e-16	37	16	30996630	16	30904131	R			NA	TRUE	HSD3B7;HSD3B7;HSD3B7	NM_025193;NM_001142778;NM_001142777	5'UTR;5'UTR;5'UTR					NA		16:30995842-30996942	Gene_Associated	NA	16	30985308	-	HSD3B7	ENSG00000260911.2	16	31043150	AC135050.3	1	0.0256773	-1.2435
cg03178042	-0.0195266	0.0039413	-4.95435	7.25713e-07	-0.0259262	0.00345221	-7.51003	5.91117e-14	-0.0231479	0.00259688	-8.91372	4.93498e-19	0.474285	-0.0231479	0.00259688	1.7988e-16	37	16	68544012	16	67101513	R			NA	NA				chr16:68543925-68544303	Island			NA	16:67101500-67101854	16:68543572-68545045	Unclassified	TRUE	16	68510108	-		ENSG00000184939.16	16	68530090	ZFP90	1	0.0139523	-1.06866
cg13095737	-0.0216353	0.00375459	-5.76234	8.29545e-09	-0.0259183	0.00379596	-6.82788	8.61814e-12	-0.0237533	0.0026694	-8.89837	5.66743e-19	0.724867	-0.0237533	0.0026694	2.04072e-16	37	5	177034964	5	176967570	R			NA	NA	B4GALT7	NM_007255	Body	chr5:177035351-177035660	N_Shore			TRUE		5:177033722-177035311	Unclassified	NA	5	177607962	-	B4GALT7	ENSG00000184840.11	5	177592158	TMED9	1	0.0248457	0.757723
cg01133215	0.0291303	0.002967	9.81811	9.40946e-23	0.00827305	0.00285365	2.89911	0.00374229	0.0182957	0.00205674	8.89547	5.81725e-19	2.66497e-06	0.0182957	0.00205674	2.0896e-16	37	6	45399681	6	45507659	F			NA	NA	RUNX2;RUNX2;RUNX2	NM_001015051;NM_001024630;NM_004348	Body;Body;Body					TRUE		6:45399581-45399731	Gene_Associated_Cell_type_specific	NA	6	45431943	+	RUNX2	ENSG00000124813.22	6	45328157	RUNX2	1	0.0181032	-1.15503
cg25963412	-0.0234048	0.00366791	-6.38096	1.75985e-10	-0.0234558	0.00381377	-6.15029	7.73401e-10	-0.0234293	0.00264367	-8.86243	7.82908e-19	0.999954	-0.0234293	0.00264367	2.76983e-16	37	4	8412369	4	8463269	R			NA	NA	ACOX3;ACOX3	NM_001101667;NM_003501	Body;Body					TRUE				TRUE	4	8410641	-	ACOX3	ENSG00000170801.10	4	8269754	HTRA3	1	0.0164676	-1.45444
cg08574423	0.0148047	0.00159278	9.29486	1.47398e-20	0.00473328	0.0011191	4.22955	2.34161e-05	0.00806189	0.000915678	8.80429	1.31687e-18	1.53954e-06	0.00806189	0.000915678	4.48438e-16	37	19	12724912	19	12585912	F			NA	NA	ZNF791	NM_153358	Body	chr19:12721532-12722116	S_Shelf			NA		19:12724379-12725110	Unclassified	NA	19	12614097	+	ZNF791	ENSG00000104774.13	19	12646511	MAN2B1	1	0.0241284	-1.89628
cg17936236	-0.0126602	0.00265914	-4.76102	1.92615e-06	-0.0175958	0.00233716	-7.52873	5.12367e-14	-0.0154448	0.00175548	-8.79804	1.3923e-18	0.378396	-0.0154448	0.00175548	4.72318e-16	37	1	167520305	1	165786929	R			NA	NA	CREG1	NM_003851	Body	chr1:167522469-167523070	N_Shelf			NA				NA	1	167551067	-	CREG1	ENSG00000143162.9	1	167529117	CREG1	1	0.0161334	-1.48521
cg13055199	-0.0256201	0.0043364	-5.90814	3.45988e-09	-0.027429	0.00422262	-6.49573	8.26324e-11	-0.0265486	0.00302527	-8.77561	1.69981e-18	0.956324	-0.0265486	0.00302527	5.70555e-16	37	15	75136278	15	72923331	R			NA	NA	ULK3	NM_001099436	TSS1500	chr15:75135186-75135905	S_Shore			NA		15:75136265-75136539	Promoter_Associated	NA	15	74843936	-	ULK3	ENSG00000140474.14	15	74836118	ULK3	1	0.0600618	-1.03253
cg09138892	0.0254958	0.00354291	7.19629	6.18748e-13	0.0189477	0.00367115	5.16125	2.4531e-07	0.0223381	0.00254935	8.76229	1.91318e-18	0.438842	0.0223381	0.00254935	6.34997e-16	37	17	79005662	17	76620257	F			NA	NA	FLJ90757	NR_026857	Body	chr17:79006584-79006835	N_Shore			NA	17:76619872-76620406			NA	17	81031861	+	FLJ90757	ENSG00000176108.9	17	80991598	CHMP6	1	0.0151927	-0.647303
cg14871588	-0.0230805	0.00378181	-6.10304	1.04071e-09	-0.0238561	0.00379919	-6.27925	3.40206e-10	-0.0234665	0.00268027	-8.75529	2.03575e-18	0.98959	-0.0234665	0.00268027	6.70679e-16	37	14	71289843	14	70359596	F			NA	NA				chr14:71288403-71288957	S_Shore		RDMR	NA		14:71288314-71289908	Promoter_Associated	TRUE	14	70823125	+		ENSG00000133985.3	14	70641916	TTC9	1	0.0281101	2.37132
cg13586457	-0.0184203	0.00287217	-6.41338	1.42324e-10	-0.015346	0.00255543	-6.00527	1.91009e-09	-0.0167044	0.00190916	-8.74959	2.14127e-18	0.726342	-0.0167044	0.00190916	7.0181e-16	37	15	42186830	15	39974122	R			NA	NA	SPTBN5	NM_016642	TSS1500					TRUE		15:42186577-42187759	Promoter_Associated	TRUE	15	41894631	-	SPTBN5	ENSG00000174171.5	15	41892793	AC020659.1	1	0.0183607	-3.82676
cg22740603	-0.00807181	0.00262964	-3.06955	0.00214381	-0.0209602	0.00233803	-8.96492	3.10512e-19	-0.01527	0.00174728	-8.73932	2.34521e-18	0.00122097	-0.01527	0.00174728	7.64714e-16	37	6	33397959	6	33505937	F		rs75233757	NA	NA	SYNGAP1	NM_006772	Body	chr6:33396050-33396296	S_Shore			TRUE				NA	6	33430181	+	SYNGAP1	ENSG00000030110.13	6	33572547	BAK1	1	0.035238	2.14537
cg25074809	-0.0232932	0.00449056	-5.18714	2.13551e-07	-0.0302771	0.00425577	-7.11437	1.12428e-12	-0.0269725	0.00308895	-8.73191	2.504e-18	0.528801	-0.0269725	0.00308895	8.12329e-16	37	2	16086016	2	16003467	F			NA	NA	MYCN	NM_005378	Body	chr2:16079801-16083032	S_Shelf			NA	2:16003179-16003527			NA	2	15945893	+	MYCN	ENSG00000134323.12	2	15940550	MYCN	1	0.0136289	-0.29781
cg04191712	-0.0166445	0.00268772	-6.19278	5.91111e-10	-0.017801	0.00289016	-6.15917	7.31257e-10	-0.0171808	0.00196818	-8.72927	2.56327e-18	0.957976	-0.0171808	0.00196818	8.30348e-16	37	11	67399029	11	67155605	F			NA	NA	TBX10	NM_005995	3'UTR	chr11:67396844-67398294	S_Shore			NA				NA	11	67631557	+	TBX10	ENSG00000132744.8	11	67642555	ACY3	1	0.0492901	-2.93439
cg10158679	-0.0301298	0.00470206	-6.4078	1.47637e-10	-0.0196652	0.00317394	-6.19584	5.79745e-10	-0.0229408	0.0026307	-8.72042	2.77178e-18	0.182444	-0.0229408	0.0026307	8.93144e-16	37	6	30883074	6	30991053	R			NA	NA	VARS2;VARS2;VARS2	NM_020442;NM_001167733;NM_001167734	Body;5'UTR;Body	chr6:30881533-30882296	S_Shore			TRUE		6:30883023-30883686	Promoter_Associated	NA	6	30915296	-	VARS2	ENSG00000204528.3	6	31173735	PSORS1C3	1	0.0206651	-0.719485
cg24137216	-0.0060133	0.00129234	-4.65304	3.27082e-06	-0.00803423	0.00107516	-7.47256	7.8652e-14	-0.0072076	0.000826525	-8.72036	2.77317e-18	0.485501	-0.0072076	0.000826525	8.93144e-16	37	8	145020381	8	145092369	F			NA	NA	PLEC1;PLEC1;MIR661;PLEC1;PLEC1;PLEC1	NM_000445;NM_201378;NR_030383;NM_201381;NM_201379;NM_201380	Body;Body;TSS1500;TSS1500;Body;Body	chr8:145017868-145018444	S_Shore			TRUE				NA	8	143946212	+	PLEC1;MIR661	ENSG00000178209.15	8	143915147	PLEC	1	0.0303305	-3.90056
cg13081213	-0.0286528	0.00363196	-7.88908	3.04418e-15	-0.0143574	0.00299149	-4.79939	1.59147e-06	-0.0201356	0.00230908	-8.72018	2.77771e-18	0.00990057	-0.0201356	0.00230908	8.93961e-16	37	7	26714757	7	26681282	R			NA	NA	SKAP2	NM_003930	Body					TRUE				NA	7	26675137	-	SKAP2	ENSG00000197576.13	7	27128507	HOXA4	1	0.0267378	1.0139
cg23097139	-0.0155028	0.0032168	-4.81933	1.44042e-06	-0.0204436	0.00278589	-7.33828	2.16356e-13	-0.0183261	0.00210591	-8.7022	3.25518e-18	0.509655	-0.0183261	0.00210591	1.03937e-15	37	15	75918757	15	73705812	F			NA	NA	SNUPN;SNUPN;SNUPN	NM_001042581;NM_005701;NM_001042588	TSS1500;TSS1500;TSS200	chr15:75917646-75918212	S_Shore			NA		15:75917323-75918935	Promoter_Associated	NA	15	75626415	+	SNUPN	ENSG00000140400.17	15	75355207	MAN2C1	1	0.0259831	2.20797
cg05261851	-0.0151018	0.00260477	-5.79777	6.72045e-09	-0.0166301	0.00255817	-6.50079	7.98994e-11	-0.0158798	0.00182515	-8.70052	3.30356e-18	0.91611	-0.0158798	0.00182515	1.0533e-15	37	16	68001206	16	66558707	R			NA	NA	SLC12A4;SLC12A4;SLC12A4;SLC12A4	NM_001145961;NM_001145962;NM_005072;NM_001145964	Body;Body;Body;TSS1500	chr16:68001916-68002462	N_Shore		RDMR	TRUE				NA	16	67967302	-	SLC12A4	ENSG00000213398.7	16	67939750	LCAT	1	0.0222316	-1.78747
cg06138226	-0.0156447	0.00286584	-5.45904	4.78719e-08	-0.0159097	0.00235008	-6.76985	1.28918e-11	-0.0158031	0.00181721	-8.69637	3.42673e-18	0.997448	-0.0158031	0.00181721	1.0879e-15	37	17	45927893	17	43282892	F			NA	NA	SP6	NM_199262	5'UTR	chr17:45928211-45928710	N_Shore		RDMR	NA		17:45927810-45928919	Unclassified	NA	17	47850526	+	SP6	ENSG00000141295.14	17	47837692	SCRN2	1	0.0227714	1.53849
cg00232500	-0.020224	0.00365987	-5.52589	3.27819e-08	-0.0231467	0.00344551	-6.71792	1.84339e-11	-0.0217734	0.0025087	-8.67916	3.98704e-18	0.844478	-0.0217734	0.0025087	1.25063e-15	37	9	14910689	9	14900689	R			NA	NA	FREM1	NM_144966	TSS1500					NA				NA	9	14910690	-	FREM1	ENSG00000164946.19	9	14734666	FREM1	1	0.0307856	-0.741614
cg05676562	-0.0168717	0.00288533	-5.84739	4.99344e-09	-0.0201398	0.0031294	-6.43568	1.22918e-10	-0.0183734	0.00212128	-8.66144	4.65851e-18	0.744714	-0.0183734	0.00212128	1.44901e-15	37	16	30102457	16	30009958	R			NA	NA	TBX6	NM_004608	Body	chr16:30102816-30103695	N_Shore			NA	16:30009906-30010068			NA	16	30091135	-	TBX6	ENSG00000102886.15	16	30104810	GDPD3	1	0.0173346	0.646353
cg26200585	-0.0257172	0.00448231	-5.73748	9.60944e-09	-0.0234029	0.00360741	-6.48746	8.72954e-11	-0.0243126	0.00281031	-8.65125	5.09401e-18	0.922295	-0.0243126	0.00281031	1.57718e-15	37	19	40919245	19	45611085	F			NA	TRUE	PRX;PRX;PRX;PRX	NM_020956;NM_020956;NM_181882;NM_181882	1stExon;5'UTR;1stExon;5'UTR					TRUE				NA	19	40413337	+	PRX	ENSG00000105227.14	19	40393768	PRX	1	0.147837	-2.71824
cg08691235	0.0213899	0.0029699	7.20223	5.92339e-13	0.0146351	0.00290199	5.04311	4.58019e-07	0.0179344	0.00207561	8.64053	5.5951e-18	0.26629	0.0179344	0.00207561	1.71873e-15	37	2	179395935	2	179104181	F	rs3813250		NA	NA	TTN;TTN;TTN;MIR548N;TTN	NM_133378;NM_133432;NM_003319;NR_031666;NM_133437	Body;Body;Body;Body;Body					NA	2:179104131-179104182			NA	2	178531207	+	TTN;MIR548N	ENSG00000270956.1	2	178541125	AC009948.3	1	0.0317385	-1.6374
cg21720306	-0.00817537	0.00171974	-4.75385	1.99575e-06	-0.0133806	0.00178046	-7.51521	5.68179e-14	-0.0106877	0.00123695	-8.64036	5.60337e-18	0.109609	-0.0106877	0.00123695	1.72009e-15	37	11	73044732	11	72722380	R			NA	NA	ARHGEF17	NM_014786	Body					TRUE				NA	11	73333686	-	ARHGEF17	ENSG00000110237.4	11	73308289	ARHGEF17	1	0.0140332	-4.91191
cg00824381	-0.0188212	0.00317492	-5.92809	3.06479e-09	-0.0192081	0.00305654	-6.28428	3.29381e-10	-0.019022	0.00220196	-8.63867	5.68692e-18	0.996154	-0.019022	0.00220196	1.74213e-15	37	16	31708460	16	31615961	F			NA	NA				chr16:31711839-31712343	N_Shelf			NA		16:31708258-31708524	Unclassified_Cell_type_specific	NA	16	31697138	+		ENSG00000131797.12	16	31700590	CLUHP3	1	0.0328582	2.04834
cg01589860	-0.02017	0.00334509	-6.02974	1.64224e-09	-0.0172907	0.00278065	-6.2182	5.02892e-10	-0.0184673	0.00213833	-8.6363	5.80652e-18	0.803256	-0.0184673	0.00213833	1.77632e-15	37	11	72433836	11	72111484	F			NA	NA	ARAP1;ARAP1;ARAP1	NM_001040118;NM_001135190;NM_015242	Body;TSS1500;TSS1500	chr11:72437676-72438005	N_Shelf			NA		11:72432591-72434003	Promoter_Associated	NA	11	72722790	+	ARAP1	ENSG00000214530.9	11	72754729	STARD10	1	0.0197382	-1.44127
cg23626546	-0.0194851	0.00371007	-5.25194	1.50507e-07	-0.0229162	0.00332712	-6.88769	5.67049e-12	-0.0213868	0.00247699	-8.63418	5.91485e-18	0.788975	-0.0213868	0.00247699	1.80698e-15	37	6	13924355	6	14032334	R			NA	NA	RNF182;RNF182;RNF182;RNF182	NM_001165033;NM_152737;NM_001165034;NM_001165032	TSS1500;TSS1500;TSS1500;TSS1500	chr6:13925099-13925510	N_Shore			NA		6:13924230-13926195	Unclassified	NA	6	13924123	-	RNF182	ENSG00000180537.13	6	13924446	RNF182	1	0.0223171	-4.03265
cg17569842	-0.0268542	0.00443594	-6.05378	1.41482e-09	-0.0288426	0.0046891	-6.15099	7.70018e-10	-0.0277933	0.00322247	-8.62485	6.41758e-18	0.953662	-0.0277933	0.00322247	1.9512e-15	37	4	3371566	4	3341364	R			NA	NA	RGS12;RGS12;RGS12	NM_198229;NM_198227;NM_002926	Body;TSS200;Body	chr4:3374733-3374998	N_Shelf			TRUE		4:3371177-3372283	Promoter_Associated	TRUE	4	3369838	-	RGS12	ENSG00000159788.19	4	3293028	RGS12	1	0.0148813	-0.666906
cg01687189	-0.0162997	0.00408681	-3.98837	6.65275e-05	-0.0325604	0.00399212	-8.15617	3.45804e-16	-0.0246206	0.00285575	-8.62144	6.61167e-18	0.0174131	-0.0246206	0.00285575	2.0061e-15	37	12	102225365	12	100749496	R			NA	NA	GNPTAB	NM_024312	TSS1500	chr12:102224262-102224614	S_Shore			NA		12:102223977-102225512	Promoter_Associated	NA	12	101831586	-	GNPTAB	ENSG00000136048.14	12	101877580	DRAM1	1	0.0229632	0.765717
cg06812840	-0.0167526	0.00258104	-6.49063	8.54795e-11	-0.0154595	0.00272645	-5.67018	1.42647e-08	-0.0161414	0.00187437	-8.61165	7.20149e-18	0.942407	-0.0161414	0.00187437	2.17617e-15	37	17	7492524	17	7433248	R			NA	NA	SOX15	NM_006942	1stExon	chr17:7492314-7492945	Island			NA	17:7432995-7434079	17:7491270-7493719	Unclassified	NA	17	7589205	-	SOX15	ENSG00000129194.7	17	7588178	SOX15	1	0.0209025	-1.11455
cg04970434	-0.0230465	0.00328709	-7.01122	2.36246e-12	-0.0170581	0.00330564	-5.1603	2.46549e-07	-0.0200692	0.00233086	-8.61022	7.29226e-18	0.438204	-0.0200692	0.00233086	2.20211e-15	37	17	4838096	17	4778838	F			NA	NA	GP1BA	NM_000173	3'UTR					NA				TRUE	17	4934800	+	GP1BA	ENSG00000108556.9	17	4897771	CHRNE	1	0.0143653	-1.52154
cg03575969	-0.0161653	0.00306999	-5.2656	1.39733e-07	-0.0207052	0.00300359	-6.89349	5.44393e-12	-0.0184849	0.00214695	-8.60985	7.31592e-18	0.571972	-0.0184849	0.00214695	2.20775e-15	37	11	72492171	11	72169819	R			NA	NA	STARD10	NM_006645	Body	chr11:72492281-72492644	N_Shore			NA		11:72491904-72493848	Unclassified	NA	11	72781125	-	STARD10	ENSG00000214530.9	11	72754729	STARD10	1	0.0454269	-2.41384
cg06530443	-0.0199718	0.0034182	-5.84278	5.13381e-09	-0.0232566	0.00365961	-6.35494	2.08501e-10	-0.0215023	0.00249802	-8.60773	7.45196e-18	0.806425	-0.0215023	0.00249802	2.24273e-15	37	1	45975796	1	45748383	F			NA	NA	MMACHC	NM_015506	3'UTR					NA				NA	1	45510123	+	MMACHC	ENSG00000280670.3	1	45493866	CCDC163	1	0.0410674	-4.86392
cg05201185	-0.0112262	0.00332089	-3.38049	0.000723565	-0.0274895	0.00317348	-8.66224	4.62568e-18	-0.0197268	0.00229433	-8.59805	8.108e-18	0.00189633	-0.0197268	0.00229433	2.42705e-15	37	6	30459139	6	30567118	F	rs62621992		NA	NA	HLA-E	NM_005516	Body	chr6:30457369-30458175	S_Shore			NA				NA	6	30491361	+	HLA-E	ENSG00000204592.9	6	30489509	HLA-E	1	0.0745617	-1.29832
cg03628033	-0.0219727	0.00386865	-5.67968	1.34949e-08	-0.0248934	0.00384343	-6.47687	9.3645e-11	-0.0234426	0.00272659	-8.59777	8.12767e-18	0.866386	-0.0234426	0.00272659	2.4313e-15	37	14	105265909	14	104336954	F			NA	NA	ZBTB42	NM_001137601	TSS1500	chr14:105266444-105267838	N_Shore			NA		14:105265469-105266652	Unclassified	NA	14	104799571	+	ZBTB42	ENSG00000142208.16	14	104769349	AKT1	1	0.0139072	-0.561661
cg03038418	-0.0135277	0.00302659	-4.46961	7.83613e-06	-0.0207014	0.00274276	-7.54765	4.43165e-14	-0.0174666	0.00203238	-8.59417	8.38663e-18	0.213876	-0.0174666	0.00203238	2.49703e-15	37	19	3096512	19	3047512	F			NA	NA	GNA11	NM_002067	Body	chr19:3097564-3097793	N_Shore			TRUE		19:3095771-3096642	Unclassified	NA	19	3096513	+	GNA11	ENSG00000088256.9	19	3094362	GNA11	1	0.0670401	-3.31324
cg09802688	0.0202563	0.00290671	6.96879	3.19673e-12	0.0142273	0.00270991	5.25011	1.52008e-07	0.0170308	0.00198212	8.59222	8.53085e-18	0.316389	0.0170308	0.00198212	2.5332e-15	37	1	209942066	1	208008689	F			NA	NA	TRAF3IP3	NM_025228	Body					NA		1:209941619-209942194	Promoter_Associated	NA	1	209768720	+	TRAF3IP3	ENSG00000117595.12	1	209785617	IRF6	1	0.0179222	-2.33786
cg24334174	-0.0133312	0.0025641	-5.19915	2.00197e-07	-0.0201874	0.00285979	-7.05905	1.67646e-12	-0.0163866	0.0019091	-8.58342	9.20963e-18	0.20328	-0.0163866	0.0019091	2.72205e-15	37	1	22141341	1	22013928	R			NA	NA	LDLRAD2	NM_001013693	Body	chr1:22140891-22141407	Island			NA	1:22013384-22013952	1:22140643-22141537	Promoter_Associated	TRUE	1	21814847	-	LDLRAD2	ENSG00000187942.11	1	21812265	LDLRAD2	1	0.0354298	-1.71794
cg04755674	-0.0142702	0.00361522	-3.94726	7.90506e-05	-0.0353411	0.0041471	-8.52188	1.56987e-17	-0.0233686	0.00272512	-8.57526	9.88644e-18	0.000652889	-0.0233686	0.00272512	2.90666e-15	37	19	14142047	19	14003047	F	rs75361438		NA	NA	IL27RA	NM_004843	TSS1500	chr19:14142398-14142977	N_Shore			NA		19:14141765-14143437	Promoter_Associated	NA	19	14031234	+	IL27RA	ENSG00000104998.4	19	14031762	IL27RA	1	0.034513	0.690792
cg24090911	-0.0165815	0.00330412	-5.01842	5.20981e-07	-0.0203505	0.0029067	-7.00123	2.5372e-12	-0.0187062	0.0021824	-8.57137	1.02265e-17	0.692982	-0.0187062	0.0021824	2.99676e-15	37	5	400732	5	453732	F			NA	NA	AHRR	NM_020731	Body				RDMR	TRUE		5:400666-400767	Gene_Associated_Cell_type_specific	TRUE	5	400616	+	AHRR	ENSG00000063438.17	5	321759	AHRR	1	0.0226497	-1.32791
cg04439458	-0.0221939	0.00404464	-5.48726	4.08225e-08	-0.0224948	0.00341882	-6.57969	4.71422e-11	-0.0223694	0.00261101	-8.56733	1.05914e-17	0.998388	-0.0223694	0.00261101	3.09554e-15	37	5	138467593	5	138495492	R	rs77557490		NA	NA	SIL1;SIL1	NM_001037633;NM_022464	5'UTR;5'UTR					TRUE				NA	5	139131903	-	SIL1	ENSG00000253404.1	5	138744434	AC034243.1	1	0.0229645	-0.0428184
cg03387723	-0.0308194	0.00438715	-7.02492	2.14194e-12	-0.0216473	0.00422314	-5.12587	2.96167e-07	-0.0260587	0.00304254	-8.56477	1.08291e-17	0.321631	-0.0260587	0.00304254	3.1588e-15	37	1	41708464	1	41481051	F			NA	TRUE	SCMH1	NM_012236	TSS1500	chr1:41706957-41708327	S_Shore			NA				NA	1	41242791	+	SCMH1	ENSG00000235358.1	1	41242373	AC093151.3	1	0.0180175	-0.0703151
cg27589594	-0.00964015	0.00246753	-3.9068	9.35254e-05	-0.0243227	0.00284529	-8.5484	1.24809e-17	-0.0159427	0.00186416	-8.5522	1.20768e-17	0.000500913	-0.0159427	0.00186416	3.49755e-15	37	17	18871182	17	18811907	R			NA	NA	SLC5A10;SLC5A10	NM_001042450;NM_152351	Body;Body	chr17:18874684-18874887	N_Shelf			TRUE		17:18870953-18871380	Unclassified_Cell_type_specific	TRUE	17	18967868	-	SLC5A10	ENSG00000154025.15	17	18950345	SLC5A10	1	0.0193926	-1.56563
cg14750778	-0.010934	0.00310194	-3.52488	0.00042368	-0.0274803	0.0031872	-8.62209	6.57428e-18	-0.0189829	0.00222294	-8.53956	1.34737e-17	0.000987255	-0.0189829	0.00222294	3.8769e-15	37	17	26899428	17	23923555	R			NA	NA	PIGS	NM_033198	TSS1500	chr17:26898105-26898781	S_Shore			NA				NA	17	28572409	-	PIGS	ENSG00000167525.13	17	28703197	PROCA1	1	0.0188605	-1.18086
cg01305625	-0.0188141	0.00251284	-7.48719	7.03634e-14	-0.00897876	0.00171949	-5.22176	1.77234e-07	-0.0121154	0.00141906	-8.5376	1.37034e-17	0.00542335	-0.0121154	0.00141906	3.93282e-15	37	5	131593812	5	131621711	F			NA	TRUE	PDLIM4;PDLIM4	NM_003687;NM_001131027	Body;Body	chr5:131593039-131593813	Island			NA				TRUE	5	132258118	+	PDLIM4	ENSG00000197208.6	5	132294394	SLC22A4	1	0.0208384	-2.11113
cg03575602	-0.0153471	0.00318049	-4.82538	1.39737e-06	-0.0193639	0.00272509	-7.10576	1.19662e-12	-0.0176634	0.00206938	-8.53559	1.39439e-17	0.631353	-0.0176634	0.00206938	3.9967e-15	37	10	12390599	10	12430605	F			NA	NA	CAMK1D;CAMK1D	NM_020397;NM_153498	TSS1500;TSS1500	chr10:12390802-12392589	N_Shore			NA				NA	10	12348599	+	CAMK1D	ENSG00000183049.12	10	12349482	CAMK1D	1	0.0300672	-1.74565
cg02324920	-0.0146661	0.0033036	-4.43942	9.02033e-06	-0.0201035	0.00271845	-7.39522	1.41177e-13	-0.0179082	0.00209913	-8.53126	1.44765e-17	0.445906	-0.0179082	0.00209913	4.13604e-15	37	10	105253152	10	105243142	R			NA	TRUE	NEURL	NM_004210	TSS1500	chr10:105253191-105254428	N_Shore			NA		10:105253057-105254512	Unclassified	TRUE	10	103493394	-	NEURL	ENSG00000138172.11	10	103446786	CALHM2	1	0.0176146	1.16097
cg02257517	-0.0188183	0.00305512	-6.15959	7.29328e-10	-0.0174647	0.00295527	-5.90967	3.42798e-09	-0.018119	0.00212412	-8.53014	1.46168e-17	0.950558	-0.018119	0.00212412	4.17077e-15	37	9	136340262	9	135330083	F			NA	NA	SLC2A6;SLC2A6	NM_001145099;NM_017585	Body;Body	chr9:136340048-136340263	Island			NA	9:135329955-135330084			NA	9	133475139	+	SLC2A6	ENSG00000148290.10	9	133351758	SURF1	1	0.0140038	-0.635713
cg18348690	-0.0151244	0.00241136	-6.27213	3.5615e-10	-0.0135843	0.00234519	-5.79242	6.93784e-09	-0.0143329	0.00168121	-8.52538	1.52309e-17	0.900493	-0.0143329	0.00168121	4.34045e-15	37	1	151967697	1	150234321	R			NA	NA	S100A10	NM_002966	TSS1500	chr1:151965657-151966387	S_Shore			NA				TRUE	1	151995220	-	S100A10	ENSG00000159445.13	1	151870866	THEM4	1	0.049811	3.39477
cg07380540	-0.0106231	0.00265218	-4.00542	6.19065e-05	-0.0224007	0.00275682	-8.12557	4.45254e-16	-0.0162842	0.0019113	-8.51996	1.5961e-17	0.00874451	-0.0162842	0.0019113	4.5398e-15	37	1	1825861	1	1815721	F			NA	NA				chr1:1821405-1823272	S_Shelf			NA		1:1825715-1825971	Unclassified_Cell_type_specific	NA	1	1894421	+		ENSG00000231050.1	1	1891471	AL109917.1	1	0.0196612	0.494792
cg19758448	-0.0260417	0.00502533	-5.18208	2.19425e-07	-0.040786	0.00581007	-7.01988	2.22066e-12	-0.0323516	0.00380085	-8.51168	1.71437e-17	0.158501	-0.0323516	0.00380085	4.8545e-15	37	17	37828296	17	35081822	F			NA	NA	PGAP3	NM_033419	3'UTR	chr17:37823693-37824989	S_Shelf			NA		17:37828027-37829276	Unclassified	TRUE	17	39672042	+	PGAP3	ENSG00000161395.14	17	39671122	PGAP3	1	0.0152468	-0.403949
cg08220120	-0.0410759	0.00604371	-6.79647	1.07213e-11	-0.0352398	0.00682719	-5.16168	2.44738e-07	-0.0385118	0.00452531	-8.51031	1.73475e-17	0.814774	-0.0385118	0.00452531	4.90596e-15	37	5	138727711	5	138755610	R			NA	NA	LOC389333;LOC389333	NM_001161546;NM_001161546	1stExon;3'UTR	chr5:138727710-138730911	Island			TRUE				NA	5	139392021	-	LOC389333	ENSG00000170464.10	5	139408588	DNAJC18	1	0.0558829	0.756468
cg02127172	-0.00970734	0.00245337	-3.95674	7.59805e-05	-0.0187245	0.00234508	-7.98461	1.40966e-15	-0.0144193	0.00169521	-8.50592	1.80163e-17	0.0293176	-0.0144193	0.00169521	5.06615e-15	37	16	3629620	16	3569621	R			NA	NA								TRUE		16:3628217-3629698	Unclassified_Cell_type_specific	TRUE	16	3579618	-		ENSG00000103351.13	16	3500976	CLUAP1	1	0.0312469	2.49882
cg19906284	0.021982	0.0032789	6.7041	2.02655e-11	0.0165411	0.00308298	5.36531	8.08086e-08	0.0190942	0.00224606	8.50118	1.87675e-17	0.481555	0.0190942	0.00224606	5.2641e-15	37	2	179395912	2	179104158	R			NA	NA	TTN;TTN;TTN;MIR548N;TTN	NM_133378;NM_133432;NM_003319;NR_031666;NM_133437	Body;Body;Body;Body;Body					NA	2:179104131-179104182			NA	2	178531184	-	TTN;MIR548N	ENSG00000270277.1	2	178548884	AC009948.2	1	0.0446466	-2.18167
cg11746684	-0.0238416	0.00419253	-5.68668	1.29532e-08	-0.0283494	0.00446192	-6.35363	2.10292e-10	-0.0259553	0.00305536	-8.49499	1.97948e-17	0.762585	-0.0259553	0.00305536	5.53134e-15	37	8	11057265	8	11094675	F	rs73198982		NA	NA	XKR6	NM_173683	Body	chr8:11057684-11058479	N_Shore		CDMR	NA				NA	8	11199755	+	XKR6	ENSG00000269918.1	8	11104691	AF131215.6	1	0.0261222	-1.06743
cg15697019	-0.0062313	0.00284402	-2.19102	0.0284506	-0.0288466	0.00291043	-9.91144	3.71263e-23	-0.017278	0.0020341	-8.49416	1.99366e-17	1.96386e-07	-0.017278	0.0020341	5.56747e-15	37	7	77357984	7	77195920	F			NA	NA	RSBN1L	NM_198467	Body					TRUE				NA	7	77728666	+	RSBN1L	ENSG00000127947.16	7	77537295	PTPN12	1	0.0154699	0.872681
cg19773045	-0.0169077	0.00280343	-6.03107	1.62878e-09	-0.0171457	0.0028674	-5.97952	2.23792e-09	-0.017024	0.00200456	-8.49264	2.01991e-17	0.99824	-0.017024	0.00200456	5.63726e-15	37	1	153747600	1	152014224	F	rs6682411		NA	NA	SLC27A3	NM_024330	TSS200	chr1:153747655-153748698	N_Shore			NA				NA	1	153775123	+	SLC27A3	ENSG00000143554.14	1	153774354	SLC27A3	1	0.0215227	-1.42626
cg02998240	-0.0303792	0.00517787	-5.86712	4.43435e-09	-0.0301133	0.00490919	-6.13407	8.56601e-10	-0.0302392	0.00356252	-8.48814	2.09976e-17	0.999306	-0.0302392	0.00356252	5.85275e-15	37	1	16508668	1	16381255	R			NA	NA								TRUE				TRUE	1	16182172	-		ENSG00000037637.11	1	16246840	FBXO42	1	0.0233668	-0.30338
cg09371559	-0.00937637	0.00266506	-3.51826	0.000434386	-0.0183983	0.00225988	-8.14128	3.91105e-16	-0.0146246	0.00172362	-8.48482	2.16055e-17	0.0356765	-0.0146246	0.00172362	6.01092e-15	37	19	17351300	19	17212300	R			NA	NA	NR2F6	NM_005234	Body	chr19:17355181-17356471	N_Shelf			NA				NA	19	17240490	-	NR2F6	ENSG00000160113.5	19	17231883	NR2F6	1	0.0322563	-3.20367
cg09397293	-0.0110605	0.00200952	-5.50403	3.71199e-08	-0.00829394	0.00126687	-6.54681	5.87795e-11	-0.00908076	0.00107168	-8.47342	2.38295e-17	0.507561	-0.00908076	0.00107168	6.57627e-15	37	16	2055033	16	1995034	F			NA	NA	ZNF598	NM_178167	Body	chr16:2054011-2054288	S_Shore			TRUE	16:1994835-1995035			TRUE	16	2005031	+	ZNF598	ENSG00000255513.1	16	1963745	AC005363.1	1	0.0171532	3.33518
cg05083128	-0.0253008	0.00403046	-6.27739	3.44299e-10	-0.0199542	0.00345303	-5.77875	7.52567e-09	-0.0222174	0.00262227	-8.47259	2.39995e-17	0.602047	-0.0222174	0.00262227	6.61498e-15	37	4	10077759	4	9686857	F			NA	NA	WDR1;WDR1	NM_005112;NM_017491	Body;Body	chr4:10079335-10079555	N_Shore			TRUE				NA	4	10076134	+	WDR1	ENSG00000109667.12	4	9771153	SLC2A9	1	0.0142294	1.04132
cg17036469	-0.0194087	0.00359314	-5.40159	6.60526e-08	-0.0270656	0.00405294	-6.67803	2.42179e-11	-0.0227784	0.00268866	-8.472	2.41219e-17	0.368158	-0.0227784	0.00268866	6.6405e-15	37	1	110167590	1	109969113	R			TRUE	NA	AMPD2;AMPD2;AMPD2	NM_139156;NM_004037;NM_203404	Body;Body;TSS1500					TRUE				NA	1	109624967	-	AMPD2	ENSG00000116337.16	1	109616104	AMPD2	1	0.0161429	-1.08421
cg07178877	-0.0228982	0.00494773	-4.62803	3.69155e-06	-0.0435182	0.00572597	-7.60015	2.95783e-14	-0.0317127	0.00374372	-8.47091	2.43476e-17	0.0244209	-0.0317127	0.00374372	6.6985e-15	37	13	114879659	13	113897761	F			NA	NA	RASA3	NM_007368	Body	chr13:114879041-114879530	S_Shore			NA	13:113897158-113897876			NA	13	114114183	+	RASA3	ENSG00000185989.11	13	113977783	RASA3	1	0.0135502	-0.376069
cg25918827	-0.0174034	0.00345454	-5.03782	4.70857e-07	-0.0239963	0.00345867	-6.93801	3.97673e-12	-0.0206959	0.00244419	-8.46739	2.50963e-17	0.40273	-0.0206959	0.00244419	6.89624e-15	37	2	62533140	2	62386644	F			NA	NA								TRUE		2:62532885-62533180	Unclassified	NA	2	62306004	+		ENSG00000170340.11	2	62196115	B3GNT2	1	0.0282218	-1.40998
cg23651872	-0.0387428	0.00784005	-4.94165	7.74653e-07	-0.0536692	0.00765837	-7.00792	2.41891e-12	-0.0463809	0.00547839	-8.46616	2.53605e-17	0.395572	-0.0463809	0.00547839	6.95997e-15	37	17	77924733	17	75539328	R			NA	NA	TBC1D16	NM_019020	Body	chr17:77922721-77922973	S_Shore		RDMR	NA	17:75539177-75539372	17:77924526-77925975	Unclassified_Cell_type_specific	NA	17	79950933	-	TBC1D16	ENSG00000262585.1	17	79915252	LINC01979	1	0.0541728	-0.183963
cg08093277	-0.0168461	0.00351329	-4.79496	1.62709e-06	-0.0254436	0.00355769	-7.15172	8.57002e-13	-0.0210908	0.00249982	-8.43694	3.25743e-17	0.228022	-0.0210908	0.00249982	8.75692e-15	37	6	29595299	6	29703278	R			NA	NA	GABBR1;GABBR1;GABBR1	NM_021904;NM_021903;NM_001470	Body;1stExon;Body	chr6:29595298-29595795	Island			NA				NA	6	29627521	-	GABBR1	ENSG00000281831.1	6	29871895	AL645929.2	1	0.0429228	-2.47542
cg04751761	-0.00979513	0.00309498	-3.16484	0.00155167	-0.0239194	0.00280781	-8.5189	1.61074e-17	-0.0175428	0.00207955	-8.43586	3.28766e-17	0.00330586	-0.0175428	0.00207955	8.83222e-15	37	16	2084192	16	2024193	R			NA	NA	SLC9A3R2;SLC9A3R2	NM_001130012;NM_004785	Body;Body	chr16:2086420-2086892	N_Shelf		CDMR	TRUE				TRUE	16	2034190	-	SLC9A3R2	ENSG00000065054.14	16	2025356	SLC9A3R2	1	0.0378477	-2.18409
cg04295144	-0.0337044	0.00672127	-5.01459	5.31462e-07	-0.0461096	0.00668668	-6.89573	5.35902e-12	-0.039939	0.00474038	-8.42527	3.59919e-17	0.424858	-0.039939	0.00474038	9.60819e-15	37	19	10407184	19	10268184	R			NA	NA	ICAM5	NM_003259	Body	chr19:10406934-10407342	Island			NA	19:10267771-10268325			NA	19	10296507	-	ICAM5	ENSG00000105376.5	19	10289952	ICAM5	1	0.0376818	1.02441
cg17658717	-0.0313338	0.00487271	-6.43046	1.2722e-10	-0.0285123	0.00523161	-5.45002	5.03656e-08	-0.0300231	0.00356566	-8.42008	3.76233e-17	0.925083	-0.0300231	0.00356566	1.00048e-14	37	3	45077254	3	45052258	F			NA	NA	CLEC3B	NM_003278	Body	chr3:45077069-45077690	Island			TRUE	3:45052096-45052775			NA	3	45035761	+	CLEC3B	ENSG00000075914.13	3	44975241	EXOSC7	1	0.0166984	0.435274
cg13700939	-0.0160791	0.00288881	-5.56601	2.60639e-08	-0.0190082	0.00299071	-6.35575	2.07414e-10	-0.0174929	0.00207779	-8.41901	3.79669e-17	0.780273	-0.0174929	0.00207779	1.00842e-14	37	2	128166166	2	127882636	R			NA	NA				chr2:128165848-128166198	Island			TRUE	2:127882102-127882859	2:128165106-128166558	Unclassified_Cell_type_specific	NA	2	127408589	-		ENSG00000236682.1	2	127389130	MAP3K2-DT	1	0.0306976	-4.30566
cg02849309	-0.0205657	0.00379368	-5.42104	5.92543e-08	-0.0239919	0.00371588	-6.45659	1.07088e-10	-0.0223143	0.0026546	-8.40589	4.24643e-17	0.812093	-0.0223143	0.0026546	1.12185e-14	37	6	144386280	6	144427973	F			NA	NA	PLAGL1;PLAGL1	NM_001080955;NM_001080951	TSS1500;TSS1500	chr6:144384894-144385888	S_Shore			NA	6:144427945-144427974			NA	6	144065142	+	PLAGL1	ENSG00000118495.19	6	143940300	PLAGL1	1	0.0267991	-1.38968
cg24335155	-0.019935	0.00341517	-5.83718	5.30921e-09	-0.0239759	0.00393668	-6.0904	1.12628e-09	-0.0216703	0.00257971	-8.40026	4.45475e-17	0.740371	-0.0216703	0.00257971	1.1734e-14	37	7	149193227	7	148824160	F	rs1965620		NA	NA	ZNF746;ZNF746	NM_001163474;NM_152557	Body;Body	chr7:149194139-149195275	N_Shore		RDMR	NA				NA	7	149496135	+	ZNF746	ENSG00000170265.12	7	149195546	ZNF282	1	0.0217715	-0.696555
cg09849319	0.0263057	0.00334747	7.85839	3.89114e-15	0.0151235	0.00422918	3.57598	0.000348918	0.0219985	0.00262476	8.38115	5.24146e-17	0.116586	0.0219985	0.00262476	1.36689e-14	37	5	1494983	5	1547983	F			NA	NA	LPCAT1	NM_024830	Body	chr5:1494853-1495287	Island	high-CpG:1547978-1548032		NA	5:1547887-1548318	5:1494867-1495821	Unclassified	NA	5	1494867	+	LPCAT1	ENSG00000153395.10	5	1456480	LPCAT1	1	0.0479692	-1.62201
cg09187107	0.0216246	0.0030776	7.02647	2.1183e-12	0.0143415	0.00294682	4.86678	1.1343e-06	0.0178251	0.00212845	8.37467	5.53779e-17	0.232044	0.0178251	0.00212845	1.43911e-14	37	17	79006087	17	76620682	F		rs79098470	NA	NA	FLJ90757	NR_026857	Body	chr17:79006584-79006835	N_Shore			NA	17:76620617-76620762			NA	17	81032286	+	FLJ90757	ENSG00000175866.15	17	81035122	BAIAP2	1	0.0571071	-3.66994
cg22209918	-0.0271643	0.0035329	-7.68896	1.48337e-14	-0.0132467	0.00297383	-4.45443	8.41182e-06	-0.0190185	0.00227511	-8.35935	6.3064e-17	0.0106562	-0.0190185	0.00227511	1.62275e-14	37	6	33128903	6	33236881	F			NA	NA				chr6:33129291-33129718	N_Shore			NA		6:33128418-33130669	Unclassified	NA	6	33161125	+		ENSG00000231500.7	6	33272075	RPS18	1	0.0171121	-1.14041
cg03348792	-0.0124341	0.00313812	-3.96229	7.42351e-05	-0.0186631	0.00248191	-7.51964	5.49258e-14	-0.0162662	0.00194667	-8.35589	6.494e-17	0.297628	-0.0162662	0.00194667	1.66525e-14	37	12	53075482	12	51361749	F	rs77883998		NA	NA	KRT1	NM_006121	TSS1500					NA		12:53075322-53075564	Unclassified_Cell_type_specific	NA	12	52681697	+	KRT1	ENSG00000170486.11	12	52585589	KRT72	1	0.0428134	-9.14812
cg22007809	-0.016782	0.00383506	-4.37595	1.20903e-05	-0.0312101	0.00412568	-7.56484	3.88338e-14	-0.0234701	0.00280892	-8.35553	6.51394e-17	0.0376112	-0.0234701	0.00280892	1.66844e-14	37	2	202278709	2	201986954	R			NA	NA	TRAK2	NM_015049	Body					TRUE		2:202278681-202279183	Unclassified	NA	2	201413985	-	TRAK2	ENSG00000064012.21	2	201233443	CASP8	1	0.0162043	-0.7678
cg10152449	-0.0205379	0.00327895	-6.26356	3.76281e-10	-0.0241821	0.00434778	-5.56195	2.66777e-08	-0.0218591	0.00261791	-8.34983	6.8361e-17	0.799383	-0.0218591	0.00261791	1.74594e-14	37	7	2444534	7	2411060	R			NA	NA	CHST12	NM_018641	5'UTR	chr7:2442792-2444011	S_Shore		CDMR	NA				NA	7	2404898	-	CHST12	ENSG00000136213.10	7	2403588	CHST12	1	0.0170298	-0.746671
cg04080022	-0.0181635	0.00297066	-6.11431	9.69785e-10	-0.0169494	0.00298421	-5.67968	1.34951e-08	-0.0175592	0.00210535	-8.34028	7.41138e-17	0.959281	-0.0175592	0.00210535	1.88488e-14	37	16	89648534	16	88176035	R			NA	NA	CPNE7;CPNE7	NM_014427;NM_153636	Body;Body	chr16:89650417-89650697	N_Shore			TRUE				TRUE	16	89582125	-	CPNE7	ENSG00000204991.11	16	89818179	SPIRE2	1	0.0178579	-1.44698
cg19588519	0.02009	0.0026743	7.51224	5.81261e-14	0.0117072	0.00277066	4.22541	2.38511e-05	0.0160469	0.00192418	8.33959	7.45475e-17	0.0935301	0.0160469	0.00192418	1.89417e-14	37	10	125817817	10	125807807	F	rs78717563		NA	NA				chr10:125816267-125816522	S_Shore			NA				NA	10	124058300	+		ENSG00000182022.18	10	124007668	CHST15	1	0.0210833	-1.26324
cg01383911	0.0204137	0.00321015	6.35911	2.02926e-10	0.0190372	0.0035241	5.402	6.59024e-08	0.0197895	0.00237317	8.33885	7.50136e-17	0.959167	0.0197895	0.00237317	1.90384e-14	37	6	30297627	6	30405606	F			NA	NA	TRIM39;TRIM39	NM_172016;NM_021253	Body;Body	chr6:30294169-30295071	S_Shelf			NA				NA	6	30329849	+	TRIM39	ENSG00000204599.14	6	30326479	TRIM39	1	0.0137859	-0.433817
cg19562707	-0.00754189	0.00339382	-2.22224	0.026267	-0.02432	0.00273253	-8.90016	5.57685e-19	-0.0177211	0.00212839	-8.32606	8.35792e-17	0.000602787	-0.0177211	0.00212839	2.10564e-14	37	19	38757961	19	43449801	F	rs73630135	rs73037305	NA	NA	SPINT2;SPINT2	NM_021102;NM_001166103	Body;Body	chr19:38754846-38755699	S_Shelf			TRUE				TRUE	19	38267320	+	SPINT2	ENSG00000167644.12	19	38304164	C19orf33	1	0.031449	3.39955
cg24058132	-0.0149351	0.00305612	-4.88694	1.02418e-06	-0.0167912	0.00248502	-6.75695	1.40926e-11	-0.0160524	0.00192807	-8.32565	8.38661e-17	0.894914	-0.0160524	0.00192807	2.11066e-14	37	14	88459866	14	87529619	F			NA	TRUE	GALC;GALC;GALC;GALC	NM_001037525;NM_001037525;NM_000153;NM_000153	1stExon;5'UTR;1stExon;5'UTR	chr14:88459118-88459689	S_Shore			NA		14:88458645-88460171	Promoter_Associated	NA	14	87993521	+	GALC	ENSG00000054983.17	14	87837820	GALC	1	0.0948425	-2.03009
cg04242898	-0.00594094	0.00237658	-2.49979	0.0124269	-0.0236162	0.00249859	-9.45182	3.32983e-21	-0.0143365	0.00172202	-8.32543	8.40254e-17	1.97179e-06	-0.0143365	0.00172202	2.1121e-14	37	22	43043131	22	41373075	F	rs5996204		NA	NA	CYB5R3;CYB5R3;CYB5R3	NM_007326;NM_000398;NM_001129819	TSS200;Body;TSS200	chr22:43045009-43045679	N_Shore			NA				NA	22	42647124	+	CYB5R3	ENSG00000100243.21	22	42617840	CYB5R3	1	0.0187361	-1.05602
cg00646396	-0.018699	0.0033802	-5.53193	3.16724e-08	-0.0268276	0.00419054	-6.40194	1.53419e-10	-0.0219031	0.00263097	-8.32512	8.42453e-17	0.319903	-0.0219031	0.00263097	2.11524e-14	37	1	26482755	1	26355342	R			NA	NA								TRUE				NA	1	26156263	-		ENSG00000142684.9	1	26169908	ZNF593	1	0.0187292	1.00876
cg09307264	-0.0186815	0.00350094	-5.33615	9.49413e-08	-0.0202876	0.00317173	-6.39638	1.59105e-10	-0.0195636	0.00235054	-8.32301	8.57539e-17	0.943846	-0.0195636	0.00235054	2.14948e-14	37	17	4902281	17	4843005	R			NA	TRUE	INCA1;INCA1;KIF1C;INCA1;INCA1	NM_001167986;NM_001167985;NM_006612;NM_213726;NM_001167987	TSS1500;TSS1500;5'UTR;TSS1500;TSS1500	chr17:4900357-4901798	S_Shore			NA				NA	17	4998985	-	INCA1;KIF1C	ENSG00000129219.14	17	4807152	PLD2	1	0.019303	-1.14362
cg13640297	0.0206296	0.00272452	7.57183	3.67999e-14	0.0120578	0.00297941	4.04705	5.18679e-05	0.016726	0.00201061	8.31886	8.88134e-17	0.10499	0.016726	0.00201061	2.21993e-14	37	6	170099238	6	169841163	R			NA	NA	WDR27	NM_182552	5'UTR	chr6:170101662-170103059	N_Shelf			NA		6:170099215-170099379	Gene_Associated_Cell_type_specific	NA	6	169699141	-	WDR27	ENSG00000185127.6	6	169702190	C6orf120	1	0.0243389	-1.18484
cg20733077	-0.0240302	0.00459907	-5.22501	1.74145e-07	-0.0276175	0.00425357	-6.49278	8.42651e-11	-0.0259637	0.00312274	-8.31439	9.22268e-17	0.848776	-0.0259637	0.00312274	2.29751e-14	37	13	50700845	13	49598846	F			NA	NA	DLEU2	NR_002612	TSS1500	chr13:50697984-50702286	Island		RDMR	NA	13:49598831-49599423			NA	13	50126708	+	DLEU2	ENSG00000274270.1	13	50125816	AL137060.1	1	0.0260799	-0.744558
cg00300969	-0.0142417	0.00284968	-4.99766	5.80293e-07	-0.0164331	0.00246558	-6.665	2.64662e-11	-0.0154949	0.00186455	-8.31028	9.54788e-17	0.844433	-0.0154949	0.00186455	2.37321e-14	37	20	31366486	20	30830147	F			NA	NA	DNMT3B;DNMT3B;DNMT3B;DNMT3B	NM_175849;NM_006892;NM_175850;NM_175848	5'UTR;5'UTR;TSS1500;5'UTR					NA		20:31365642-31367246	Unclassified	TRUE	20	32778679	+	DNMT3B	ENSG00000101367.9	20	32819954	MAPRE1	1	0.0205056	0.872158
cg27355006	-0.0180459	0.0026183	-6.89223	5.4923e-12	-0.0137576	0.0028846	-4.76932	1.84847e-06	-0.0161088	0.00193874	-8.30889	9.66049e-17	0.545599	-0.0161088	0.00193874	2.39986e-14	37	16	30913234	16	30820735	F			NA	NA	CTF1;CTF1	NM_001142544;NM_001330	Body;Body	chr16:30913355-30913942	N_Shore			NA		16:30912732-30914121	Promoter_Associated	NA	16	30901912	+	CTF1	ENSG00000260911.2	16	31043150	AC135050.3	1	0.0235054	1.94146
cg26143719	-0.0273167	0.00412995	-6.61431	3.73286e-11	-0.0176107	0.00329403	-5.34624	8.98015e-08	-0.0213845	0.00257522	-8.30395	1.00706e-16	0.184909	-0.0213845	0.00257522	2.49618e-14	37	22	37584227	22	35914173	F			NA	TRUE	C1QTNF6;C1QTNF6	NM_182486;NM_031910	1stExon;1stExon					TRUE				TRUE	22	37188186	+	C1QTNF6	ENSG00000278195.2	22	37204237	SSTR3	1	0.029849	-2.46207
cg00637795	-0.0169576	0.00327875	-5.17197	2.31635e-07	-0.0208417	0.00318439	-6.54495	5.95141e-11	-0.0189563	0.00228433	-8.29841	1.05517e-16	0.696926	-0.0189563	0.00228433	2.60816e-14	37	15	82553671	15	80340726	R			NA	NA	EFTUD1;FAM154B;EFTUD1	NM_001040610;NM_001008226;NM_024580	Body;TSS1500;Body	chr15:82554785-82555476	N_Shore			NA				NA	15	82261329	-	EFTUD1;FAM154B	ENSG00000188659.9	15	82262810	SAXO2	1	0.0299221	-1.48416
cg20932822	-0.0287278	0.00509771	-5.63543	1.74624e-08	-0.0326405	0.00533875	-6.11388	9.72373e-10	-0.0305938	0.0036869	-8.29799	1.05888e-16	0.86894	-0.0305938	0.0036869	2.61589e-14	37	3	32279236	3	32254240	R			NA	NA	CMTM8	NM_178868	TSS1500	chr3:32279423-32280742	N_Shore			NA				NA	3	32237743	-	CMTM8	ENSG00000170293.9	3	32238679	CMTM8	1	0.014445	-0.881013
cg12712908	-0.0177277	0.00319521	-5.54821	2.88606e-08	-0.0195122	0.00315741	-6.17981	6.41789e-10	-0.0186306	0.00224587	-8.29547	1.08153e-16	0.924131	-0.0186306	0.00224587	2.66591e-14	37	8	21966204	8	22022149	F			NA	NA	NUDT18	NM_024815	Body	chr8:21966485-21967329	N_Shore			NA	8:22021658-22023296	8:21966147-21968018	Promoter_Associated	NA	8	22108692	+	NUDT18	ENSG00000275074.2	8	22106874	NUDT18	1	0.034209	-1.83272
cg03718845	-0.0183651	0.00414445	-4.43124	9.36922e-06	-0.0328981	0.00444131	-7.40729	1.2891e-13	-0.0251297	0.00303008	-8.29339	1.10069e-16	0.0571676	-0.0251297	0.00303008	2.71165e-14	37	2	85640001	2	85493512	F	rs72831569		NA	NA				chr2:85640969-85641259	N_Shore			NA				NA	2	85412877	+		ENSG00000042493.16	2	85394753	CAPG	1	0.0793076	-2.04569
cg23295636	-0.0170752	0.0039475	-4.32556	1.52142e-05	-0.028792	0.00389917	-7.38412	1.5347e-13	-0.0230057	0.00277406	-8.29316	1.10283e-16	0.107569	-0.0230057	0.00277406	2.71543e-14	37	12	54494573	12	52780840	F			NA	NA	FLJ12825;LOC100240734	NR_026655;NR_026657	Body;TSS1500					NA				NA	12	54100788	+	FLJ12825;LOC100240734	ENSG00000198353.8	12	54016931	HOXC4	1	0.0181782	-1.23385
cg06872770	-0.0149811	0.00204696	-7.31871	2.50372e-13	-0.00836596	0.00182459	-4.5851	4.53762e-06	-0.0112948	0.00136204	-8.29258	1.1082e-16	0.0544814	-0.0112948	0.00136204	2.72714e-14	37	1	3688128	1	3677988	F			NA	NA	LOC388588;CCDC27	NM_001163724;NM_152492	TSS1500;3'UTR	chr1:3688553-3689684	N_Shore			NA				NA	1	3771563	+	LOC388588;CCDC27	ENSG00000116198.13	1	3812086	CEP104	1	0.0155185	-1.18647
cg17475857	-0.0184229	0.00320923	-5.74059	9.4348e-09	-0.0156091	0.00259299	-6.01971	1.7473e-09	-0.0167204	0.00201691	-8.29012	1.1313e-16	0.792507	-0.0167204	0.00201691	2.77786e-14	37	20	31366466	20	30830127	F			NA	NA	DNMT3B;DNMT3B;DNMT3B;DNMT3B	NM_175849;NM_006892;NM_175850;NM_175848	5'UTR;5'UTR;TSS1500;5'UTR					NA		20:31365642-31367246	Unclassified	TRUE	20	32778659	+	DNMT3B	ENSG00000101367.9	20	32819954	MAPRE1	1	0.0241057	0.81489
cg03615565	-0.0197608	0.0033452	-5.9072	3.47962e-09	-0.022447	0.00387318	-5.7955	6.81194e-09	-0.0209085	0.00253167	-8.25877	1.47177e-16	0.871318	-0.0209085	0.00253167	3.55312e-14	37	16	67572595	16	66130096	R			NA	NA	FAM65A	NM_024519	Body	chr16:67571252-67572728	Island			TRUE	16:66128754-66130208			TRUE	16	67538691	-	FAM65A	ENSG00000167264.18	16	67987746	DUS2	1	0.0376494	1.8755
cg19403323	-0.0174236	0.00310728	-5.60735	2.05449e-08	-0.0191056	0.00314875	-6.06766	1.29784e-09	-0.0182534	0.0022117	-8.25314	1.54284e-16	0.930271	-0.0182534	0.0022117	3.71463e-14	37	1	210024060	1	208090683	F	rs11119354		NA	NA	C1orf107	NM_014388	Body					NA		1:210023655-210024504	Gene_Associated	TRUE	1	209850714	+	C1orf107	ENSG00000117597.18	1	209827972	UTP25	1	0.0145331	0.850444
cg23829395	-0.0109285	0.00340408	-3.21042	0.0013254	-0.0263274	0.00317702	-8.28682	1.16312e-16	-0.0191586	0.00232262	-8.24872	1.60105e-16	0.00421767	-0.0191586	0.00232262	3.8444e-14	37	12	46796953	12	45083220	R			NA	NA								TRUE				NA	12	46403169	-		ENSG00000257261.5	12	46383679	AC008014.1	1	0.0144814	0.727636
cg12423658	0.0184479	0.00265845	6.93935	3.93901e-12	0.012174	0.00255085	4.77254	1.81917e-06	0.0151814	0.00184058	8.24815	1.60863e-16	0.234601	0.0151814	0.00184058	3.86052e-14	37	13	111318555	13	110116556	R			NA	NA	CARS2	NM_024537	Body					NA	13:110116491-110116642			NA	13	110666207	-	CARS2	ENSG00000134905.17	13	110641412	CARS2	1	0.0248242	-1.6762
cg25967031	-0.0105577	0.00241271	-4.37588	1.20946e-05	-0.0149882	0.002104	-7.12368	1.05083e-12	-0.0130744	0.00158574	-8.24498	1.6519e-16	0.383767	-0.0130744	0.00158574	3.9537e-14	37	7	27171203	7	27137728	F			NA	NA	HOXA4	NM_002141	TSS1500	chr7:27169572-27170638	S_Shore		CDMR	NA				NA	7	27131583	+	HOXA4	ENSG00000197576.13	7	27128507	HOXA4	1	0.043978	-1.52434
cg10763288	-0.0158315	0.0022046	-7.18112	6.91448e-13	-0.0107462	0.00248173	-4.33013	1.49018e-05	-0.0135885	0.00164819	-8.2445	1.65857e-16	0.30932	-0.0135885	0.00164819	3.96754e-14	37	11	71158925	11	70836573	F			NA	TRUE	DHCR7;DHCR7	NM_001360;NM_001163817	5'UTR;5'UTR	chr11:71159014-71159831	N_Shore			NA		11:71158894-71159217	Promoter_Associated	NA	11	71447878	+	DHCR7	ENSG00000254682.1	11	71448674	AP002387.2	1	0.0254044	2.92656
cg22562591	0.0192702	0.00206382	9.33717	9.89409e-21	0.00508863	0.00165474	3.07517	0.0021038	0.010638	0.00129101	8.24004	1.72158e-16	5.73999e-07	0.010638	0.00129101	4.10944e-14	37	8	82002977	8	82165532	R			NA	NA	PAG1	NM_018440	5'UTR					TRUE		8:82002882-82003165	Promoter_Associated_Cell_type_specific	NA	8	81090741	-	PAG1	ENSG00000076641.4	8	80967810	PAG1	1	0.0222401	-1.97803
cg11194994	-0.0111892	0.00239973	-4.66271	3.12079e-06	-0.0160414	0.00230872	-6.9482	3.69969e-12	-0.0137091	0.00166375	-8.23985	1.72425e-16	0.345903	-0.0137091	0.00166375	4.11142e-14	37	1	160175974	1	158442598	R			NA	NA	PEA15	NM_003768	5'UTR	chr1:160175132-160175702	S_Shore			NA				NA	1	160206183	-	PEA15	ENSG00000143318.13	1	160190575	CASQ1	1	0.0253662	4.09669
cg26476156	-0.0237111	0.00360809	-6.57165	4.97618e-11	-0.0154789	0.00294017	-5.26464	1.40467e-07	-0.018764	0.00227925	-8.23253	1.83294e-16	0.209264	-0.018764	0.00227925	4.35426e-14	37	10	46090807	10	45410813	R			NA	NA	MARCH8;MARCH8	NM_001002265;NM_145021	TSS1500;TSS1500	chr10:46089871-46090462	S_Shore			NA		10:46089551-46090924	Promoter_Associated	NA	10	45595358	-	2024-03-08	ENSG00000172661.18	10	45727200	WASHC2C	1	0.0143443	-0.840839
cg26470501	-0.0151369	0.00301324	-5.02345	5.07527e-07	-0.0204001	0.00307732	-6.62917	3.37583e-11	-0.0177131	0.00215298	-8.22724	1.91573e-16	0.473936	-0.0177131	0.00215298	4.53161e-14	37	19	45252955	19	49944795	F			NA	NA	BCL3	NM_005178	Body	chr19:45251975-45252330	S_Shore			NA		19:45252875-45253066	Promoter_Associated	NA	19	44749697	+	BCL3	ENSG00000216588.9	19	44613563	IGSF23	1	0.0178443	1.06199
cg11505048	-0.016217	0.00333746	-4.85907	1.17936e-06	-0.021725	0.00322159	-6.74358	1.54533e-11	-0.0190683	0.00231789	-8.22657	1.92649e-16	0.494114	-0.0190683	0.00231789	4.55464e-14	37	1	183622726	1	181889349	R			NA	TRUE	RGL1;APOBEC4	NM_015149;NM_203454	5'UTR;TSS1500					NA				NA	1	183653590	-	RGL1;APOBEC4	ENSG00000162704.16	1	183620846	ARPC5	1	0.0291149	-1.35108
cg11580676	-0.0114409	0.00217704	-5.25528	1.47803e-07	-0.0172175	0.00262811	-6.55129	5.70407e-11	-0.0137917	0.00167653	-8.22631	1.93068e-16	0.23869	-0.0137917	0.00167653	4.56212e-14	37	1	156211415	1	154478039	R			NA	NA	BGLAP	NM_199173	TSS1500	chr1:156215368-156215899	N_Shelf			NA				TRUE	1	156241623	-	BGLAP	ENSG00000160781.17	1	156243320	PAQR6	1	0.0208993	4.70407
cg13392029	-0.0169308	0.00284745	-5.94595	2.74855e-09	-0.0158177	0.0027838	-5.68206	1.33083e-08	-0.0163617	0.00199057	-8.21961	2.04164e-16	0.961686	-0.0163617	0.00199057	4.80393e-14	37	1	44400749	1	44173336	R			NA	NA	ARTN;ARTN;ARTN;ARTN;ARTN	NM_057160;NM_057090;NM_001136215;NM_057091;NM_003976	TSS1500;5'UTR;5'UTR;5'UTR;TSS1500	chr1:44401757-44402423	N_Shore			NA		1:44399465-44401219	Unclassified_Cell_type_specific	NA	1	43935076	-	ARTN	ENSG00000159214.13	1	43991359	CCDC24	1	0.020314	2.08014
cg12967093	-0.0159703	0.00253224	-6.30681	2.84852e-10	-0.0173143	0.00328307	-5.27382	1.33612e-07	-0.0164716	0.0020051	-8.21486	2.12413e-16	0.948817	-0.0164716	0.0020051	4.97437e-14	37	2	218621493	2	218329738	F			NA	NA	DIRC3	NR_026597	TSS200	chr2:218621279-218621498	Island			NA		2:218621230-218621758	Unclassified_Cell_type_specific	TRUE	2	217756769	+	DIRC3	ENSG00000231672.6	2	217284019	DIRC3	1	0.045093	2.01516
cg14050954	-0.0118237	0.00307479	-3.84537	0.000120373	-0.0169632	0.00230136	-7.37095	1.69414e-13	-0.0151179	0.00184245	-8.2053	2.30009e-16	0.408453	-0.0151179	0.00184245	5.35268e-14	37	17	7239574	17	7180298	R			NA	NA	ACAP1	NM_014716	TSS1500					TRUE				NA	17	7336254	-	ACAP1	ENSG00000132507.18	17	7306999	EIF5A	1	0.0223055	-0.730869
cg21161526	-0.0122463	0.00266934	-4.58775	4.48039e-06	-0.0205125	0.00288082	-7.12035	1.07651e-12	-0.0160648	0.00195801	-8.20469	2.31187e-16	0.109154	-0.0160648	0.00195801	5.37729e-14	37	9	123691672	9	122731493	F			NA	NA				chr9:123690771-123691675	Island			NA	9:122730479-122731496			TRUE	9	120929393	+		ENSG00000119403.15	9	120855651	PHF19	1	0.0161391	0.9361
cg03149958	-0.0209141	0.0036348	-5.75384	8.72389e-09	-0.0215071	0.00367942	-5.84523	5.05862e-09	-0.0212069	0.00258582	-8.20124	2.37929e-16	0.993448	-0.0212069	0.00258582	5.5168e-14	37	6	36326677	6	36434655	R			NA	NA								TRUE		6:36325945-36326687	Unclassified_Cell_type_specific	NA	6	36358899	-		ENSG00000112062.10	6	36027677	MAPK14	1	0.0136554	-0.696502
cg08241465	-0.00957544	0.00323432	-2.96057	0.00307068	-0.030698	0.00346871	-8.84998	8.75348e-19	-0.019399	0.00236554	-8.20069	2.39018e-16	4.92825e-05	-0.019399	0.00236554	5.5363e-14	37	16	57924256	16	56481757	F			NA	NA	CNGB1	NM_001297	Body					TRUE				NA	16	57890351	+	CNGB1	ENSG00000135736.6	16	57512181	CCDC102A	1	0.0154747	-0.973762
cg23448998	-0.0292747	0.003849	-7.60579	2.83159e-14	-0.0155962	0.00396488	-3.9336	8.36834e-05	-0.0226383	0.00276171	-8.19719	2.46075e-16	0.0467141	-0.0226383	0.00276171	5.69088e-14	37	17	17110353	17	17051078	R			NA	NA	PLD6	NM_178836	TSS1500	chr17:17108771-17109701	S_Shore			NA	17:17049497-17051315	17:17108465-17110453	Promoter_Associated	NA	17	17207038	-	PLD6	ENSG00000179598.6	17	17200995	PLD6	1	0.0171366	-1.27527
cg16332631	-0.0168349	0.00318346	-5.28825	1.23491e-07	-0.0188698	0.00300943	-6.2702	3.60577e-10	-0.0179095	0.00218693	-8.18934	2.6266e-16	0.89774	-0.0179095	0.00218693	6.04618e-14	37	11	64126102	11	63882678	R			NA	NA	RPS6KA4;RPS6KA4	NM_003942;NM_001006944	TSS1500;TSS1500	chr11:64126430-64126960	N_Shore			TRUE				NA	11	64358629	-	RPS6KA4	ENSG00000162302.13	11	64359148	RPS6KA4	1	0.0473661	1.15259
cg05859264	-0.0170611	0.00333433	-5.1168	3.10762e-07	-0.0206852	0.0032126	-6.43877	1.20448e-10	-0.0189405	0.00231349	-8.18699	2.67851e-16	0.73615	-0.0189405	0.00231349	6.14978e-14	37	6	36097692	6	36205670	F	rs9689522		NA	TRUE	MAPK13	NM_002754	TSS1500	chr6:36098039-36098621	N_Shore			NA				NA	6	36129914	+	MAPK13	ENSG00000246982.6	6	36146698	Z84485.1	1	0.0217351	-1.27504
cg15656686	-0.0269364	0.00509375	-5.28814	1.23566e-07	-0.0330236	0.0052417	-6.30016	2.97339e-10	-0.0298929	0.00365301	-8.18308	2.76674e-16	0.706948	-0.0298929	0.00365301	6.32625e-14	37	6	30854551	6	30962530	F			NA	NA	DDR1;DDR1	NM_013993;NM_001954	5'UTR;5'UTR	chr6:30852102-30852676	S_Shore			TRUE				NA	6	30886773	+	DDR1	ENSG00000204580.13	6	30876421	DDR1	1	0.0844132	2.47965
cg08657654	-0.0237336	0.0054381	-4.36432	1.27517e-05	-0.0347122	0.00490388	-7.07853	1.45694e-12	-0.0297885	0.00364183	-8.17955	2.84903e-16	0.325006	-0.0297885	0.00364183	6.50583e-14	37	7	27138974	7	27105499	F			NA	NA				chr7:27135342-27136736	S_Shelf		RDMR	NA				NA	7	27099354	+		ENSG00000106004.5	7	27141052	HOXA5	1	0.0429872	0.689382
cg15951188	-0.0221	0.00485961	-4.5477	5.42361e-06	-0.0293418	0.00425905	-6.88928	5.60748e-12	-0.0261958	0.00320301	-8.1785	2.8741e-16	0.533666	-0.0261958	0.00320301	6.55829e-14	37	17	7832680	17	7773405	F			NA	NA	KCNAB3	NM_004732	1stExon	chr17:7832532-7833164	Island			NA	17:7773262-7773982			NA	17	7929361	+	KCNAB3	ENSG00000170037.13	17	7932101	CNTROB	1	0.0280453	0.517086
cg15614119	-0.0185755	0.0030489	-6.09255	1.11128e-09	-0.0160578	0.00292738	-5.48537	4.12612e-08	-0.0172655	0.00211162	-8.1764	2.92446e-16	0.837433	-0.0172655	0.00211162	6.65954e-14	37	2	11925153	2	11842604	R			NA	NA	LPIN1	NM_145693	Body	chr2:11924983-11925253	Island			TRUE	2:11842376-11842867	2:11924531-11925998	Unclassified	NA	2	11785026	-	LPIN1	ENSG00000134324.11	2	11677595	LPIN1	1	0.0335688	1.6261
cg07379741	-0.0138128	0.00331602	-4.16546	3.10726e-05	-0.0213185	0.00294624	-7.23583	4.62677e-13	-0.0180073	0.00220249	-8.17589	2.93689e-16	0.238931	-0.0180073	0.00220249	6.68444e-14	37	17	7311030	17	7251754	F			NA	NA	NLGN2	NM_020795	TSS1500	chr17:7311672-7312063	N_Shore			NA		17:7310640-7311428	Unclassified_Cell_type_specific	NA	17	7407710	+	NLGN2	ENSG00000169992.10	17	7404874	NLGN2	1	0.0249813	-1.65691
cg23896514	-0.00927693	0.00261667	-3.54532	0.000392133	-0.0151821	0.00200467	-7.57336	3.63683e-14	-0.0129981	0.00159134	-8.16798	3.13606e-16	0.200959	-0.0129981	0.00159134	7.11957e-14	37	7	150103902	7	149734835	F			NA	NA	LOC728743	NR_027237	Body	chr7:150104704-150105530	N_Shore			NA		7:150103811-150104358	Promoter_Associated	NA	7	150406813	+	LOC728743	ENSG00000188707.6	7	150322639	ZBED6CL	1	0.026411	-2.1252
cg06665453	-0.00904624	0.00245577	-3.68367	0.000229904	-0.0245188	0.00294263	-8.33228	7.93009e-17	-0.0153984	0.00188545	-8.16696	3.16245e-16	0.000289176	-0.0153984	0.00188545	7.16759e-14	37	17	73520759	17	71032354	F			NA	NA	TSEN54;LLGL2;LLGL2;LLGL2	NM_207346;NM_001031803;NM_001015002;NM_004524	3'UTR;TSS1500;TSS1500;TSS1500	chr17:73520956-73522540	N_Shore			NA		17:73520743-73520787	Unclassified	NA	17	75524677	+	TSEN54;LLGL2	ENSG00000266714.9	17	75588058	MYO15B	1	0.0259644	-3.03466
cg13377102	-0.0196737	0.00438861	-4.4829	7.36364e-06	-0.0301359	0.00428276	-7.03656	1.97047e-12	-0.0250325	0.00306511	-8.16692	3.16366e-16	0.233289	-0.0250325	0.00306511	7.16759e-14	37	17	7832764	17	7773489	R			NA	NA	KCNAB3	NM_004732	TSS200	chr17:7832532-7833164	Island			NA	17:7773262-7773982			NA	17	7929445	-	KCNAB3	ENSG00000170049.9	17	7921859	KCNAB3	1	0.0389374	1.23567
cg06360527	-0.0203057	0.00289196	-7.02143	2.19614e-12	-0.0107128	0.00217635	-4.92237	8.55042e-07	-0.0141812	0.00173895	-8.15508	3.48948e-16	0.0298255	-0.0141812	0.00173895	7.85783e-14	37	17	7491548	17	7432272	F			NA	NA	SOX15	NM_006942	3'UTR	chr17:7492314-7492945	N_Shore			NA		17:7491270-7493719	Unclassified	TRUE	17	7588229	+	SOX15	ENSG00000129194.7	17	7588178	SOX15	1	0.0161329	-1.10068
cg06223926	-0.0205849	0.00447538	-4.59958	4.23344e-06	-0.029096	0.00423496	-6.87043	6.40065e-12	-0.0250752	0.00307605	-8.15174	3.58722e-16	0.385172	-0.0250752	0.00307605	8.0657e-14	37	10	33626522	10	33666528	F			NA	NA				chr10:33623120-33626197	S_Shore			NA				NA	10	33337593	+		ENSG00000099250.18	10	33177492	NRP1	1	0.0501009	1.84381
cg05563595	-0.0163049	0.00307473	-5.30289	1.13986e-07	-0.0163852	0.00265316	-6.17573	6.58601e-10	-0.0163509	0.00200871	-8.14001	3.95239e-16	0.999805	-0.0163509	0.00200871	8.85546e-14	37	6	30140305	6	30248284	R			NA	NA	TRIM15	NM_033229	3'UTR	chr6:30139718-30140263	S_Shore			TRUE				NA	6	30172527	-	TRIM15	ENSG00000230795.3	6	29926459	HLA-K	1	0.013809	-2.52976
cg09636302	0.0270809	0.00449845	6.02005	1.74359e-09	0.0250392	0.00456323	5.48717	4.08435e-08	0.0260747	0.00320354	8.13932	3.97509e-16	0.950504	0.0260747	0.00320354	8.89737e-14	37	12	96389483	12	94913614	F			NA	NA	HAL	NM_002108	Body	chr12:96389405-96389675	Island			NA	12:94913582-94913735			NA	12	95995704	+	HAL	ENSG00000084110.11	12	95972662	HAL	1	0.113039	-1.98513
cg06948937	-0.0125507	0.00223828	-5.60727	2.05542e-08	-0.00948069	0.00158136	-5.99527	2.03145e-09	-0.0105029	0.00129154	-8.13203	4.22159e-16	0.533965	-0.0105029	0.00129154	9.39246e-14	37	1	205473404	1	203740027	R			NA	TRUE	CDK18;CDK18;CDK18	NM_212502;NM_212503;NM_002596	TSS1500;TSS1500;TSS1500	chr1:205473877-205474109	N_Shore			NA		1:205473227-205474800	Unclassified_Cell_type_specific	TRUE	1	205504275	-	CDK18	ENSG00000117266.15	1	205504595	CDK18	1	0.01717	-1.97151
cg11190278	-0.00908011	0.00354289	-2.56291	0.0103799	-0.0280395	0.00323429	-8.66945	4.34197e-18	-0.0194214	0.00238865	-8.13068	4.26895e-16	0.000405657	-0.0194214	0.00238865	9.48636e-14	37	14	51252662	14	50322412	R			NA	NA	NIN;NIN;NIN;NIN	NM_182946;NM_016350;NM_020921;NM_182944	Body;Body;Body;Body					TRUE		14:51252371-51252683	Gene_Associated_Cell_type_specific	NA	14	50785943	-	NIN	ENSG00000100503.23	14	50719763	NIN	1	0.0218287	-0.693739
cg27589809	-0.0244931	0.0032948	-7.43388	1.05457e-13	-0.0134626	0.00333173	-4.04072	5.32872e-05	-0.0190393	0.00234272	-8.12701	4.40002e-16	0.0626096	-0.0190393	0.00234272	9.74079e-14	37	3	50650410	3	50625414	R			NA	NA	CISH;CISH	NM_013324;NM_145071	TSS1500;TSS1500	chr3:50648939-50649829	S_Shore			NA				NA	3	50612978	-	CISH	ENSG00000114737.15	3	50606490	CISH	1	0.0271313	-1.89765
cg05227215	-0.00451142	0.00162461	-2.77692	0.00548759	-0.00911948	0.00114304	-7.97828	1.48384e-15	-0.00759369	0.00093484	-8.12299	4.54835e-16	0.0678362	-0.00759369	0.00093484	1.00442e-13	37	5	139057496	5	139037680	R			NA	NA	CXXC5	NM_016463	5'UTR	chr5:139056577-139056856	S_Shore			TRUE				NA	5	139677910	-	CXXC5	ENSG00000171604.12	5	139647299	CXXC5	1	0.045668	-6.20977
cg16791210	-0.0180247	0.00314613	-5.72918	1.00919e-08	-0.0158658	0.00274597	-5.77786	7.56548e-09	-0.0167993	0.0020688	-8.12034	4.6488e-16	0.87491	-0.0167993	0.0020688	1.02457e-13	37	2	85581378	2	85434889	F			NA	NA	ELMOD3;ELMOD3;ELMOD3;RETSAT;ELMOD3	NM_001135021;NM_001135022;NM_001135023;NM_017750;NM_032213	TSS1500;TSS1500;TSS1500;Body;TSS1500	chr2:85581618-85581963	N_Shore			NA	2:85434548-85435717	2:85581213-85582099	Promoter_Associated	NA	2	85354254	+	ELMOD3;RETSAT	ENSG00000042445.14	2	85341955	RETSAT	1	0.0191792	-0.891632
cg20742385	-0.0230692	0.00374087	-6.1668	6.96844e-10	-0.0194189	0.00364494	-5.32765	9.94943e-08	-0.0211967	0.00261062	-8.11941	4.68455e-16	0.783314	-0.0211967	0.00261062	1.03092e-13	37	13	113633654	13	112681655	F			NA	NA	MCF2L;MCF2L;MCF2L	NM_001112732;NM_024979;NM_024979	Body;5'UTR;1stExon	chr13:113633843-113634065	N_Shore	low-CpG:112681455-112681691		NA				NA	13	112979339	+	MCF2L	ENSG00000267868.1	13	112964835	AL356740.1	1	0.0176175	-0.479167
cg10255761	-0.017004	0.00313339	-5.4267	5.7405e-08	-0.0192515	0.00318822	-6.03831	1.55736e-09	-0.0181082	0.00223477	-8.10293	5.36501e-16	0.881272	-0.0181082	0.00223477	1.16797e-13	37	3	49210029	3	49185033	R			NA	NA	KLHDC8B	NM_173546	5'UTR	chr3:49208629-49209196	S_Shore			TRUE				NA	3	49172595	-	KLHDC8B	ENSG00000198218.11	3	49029707	QRICH1	1	0.0185372	-0.356306
cg18806997	-0.0159332	0.00254979	-6.24882	4.1356e-10	-0.0137759	0.00265488	-5.1889	2.11537e-07	-0.0148981	0.001839	-8.10117	5.44309e-16	0.842212	-0.0148981	0.001839	1.18324e-13	37	1	45242078	1	45014665	R			NA	NA	SNORD46;RPS8;SNORD38A	NR_000024;NM_001012;NR_001456	TSS200;Body;TSS1500	chr1:45241013-45241900	S_Shore			NA		1:45240714-45242398	Promoter_Associated	NA	1	44776405	-	SNORD46;RPS8;SNORD38A	ENSG00000142937.12	1	44775251	RPS8	1	0.028737	-1.40378
cg09602795	-0.0103809	0.00287657	-3.60877	0.000307648	-0.0180249	0.00239373	-7.53006	5.07175e-14	-0.0148974	0.00183999	-8.09646	5.65799e-16	0.124164	-0.0148974	0.00183999	1.22875e-13	37	9	118698	9	108698	F	rs7036297		NA	NA	FOXD4	NM_207305	TSS1500	chr9:116701-118177	S_Shore			NA				NA	9	118697	+	FOXD4	ENSG00000181404.17	9	14475	WASHC1	1	0.0366705	5.75852
cg02348449	0.0139376	0.00227262	6.13284	8.63223e-10	0.0104944	0.00194043	5.40831	6.36218e-08	0.0119462	0.0014757	8.09531	5.71204e-16	0.514889	0.0119462	0.0014757	1.23989e-13	37	19	58630429	19	63322241	R			NA	NA	ZSCAN18;ZSCAN18	NR_027135;NM_001145542	TSS1500;TSS1500	chr19:58629309-58630241	S_Shore			NA				NA	19	58119061	-	ZSCAN18	ENSG00000173480.11	19	57900296	ZNF417	1	0.0135279	-1.33975
cg07202214	-0.0127772	0.00304918	-4.19039	2.78472e-05	-0.0217819	0.00300962	-7.23743	4.57253e-13	-0.0173384	0.00214197	-8.09459	5.74581e-16	0.109839	-0.0173384	0.00214197	1.2454e-13	37	11	76381081	11	76058729	R			NA	NA	LRRC32;LRRC32	NM_001128922;NM_005512	5'UTR;TSS200	chr11:76381449-76382295	N_Shore			NA				TRUE	11	76670036	-	LRRC32	ENSG00000236304.1	11	76657056	AP001189.1	1	0.0441142	8.64396
cg21777154	-0.00343467	0.00217012	-1.58271	0.113488	-0.0219593	0.00220952	-9.9385	2.83056e-23	-0.0125304	0.00154825	-8.09325	5.80937e-16	1.70173e-08	-0.0125304	0.00154825	1.25734e-13	37	1	184396304	1	182662927	R			NA	NA	C1orf21	NM_030806	5'UTR					TRUE				NA	1	184427169	-	C1orf21	ENSG00000116667.14	1	184387029	C1orf21	1	0.0167211	-2.63129
cg09236382	-0.0297986	0.00407566	-7.31136	2.64458e-13	-0.0190882	0.00496271	-3.84632	0.000119906	-0.0254845	0.00314964	-8.09126	5.9052e-16	0.248869	-0.0254845	0.00314964	1.27436e-13	37	11	6676366	11	6632942	F	rs59370113		NA	NA	DCHS1	NM_003737	5'UTR	chr11:6676496-6677096	N_Shore		CDMR	NA		11:6676095-6677412	Promoter_Associated_Cell_type_specific	TRUE	11	6655134	+	DCHS1	ENSG00000166341.8	11	6621330	DCHS1	1	0.13825	-4.47721
cg11081833	-0.0141283	0.00323421	-4.36838	1.2517e-05	-0.0203548	0.00292543	-6.9579	3.45383e-12	-0.0175529	0.00216956	-8.09052	5.94092e-16	0.360852	-0.0175529	0.00216956	1.28083e-13	37	22	37975941	22	36305887	F			NA	TRUE	LGALS2;LGALS2	NM_006498;NM_006498	1stExon;5'UTR					NA				NA	22	37579933	+	LGALS2	ENSG00000100079.7	22	37570248	LGALS2	1	0.0233367	-5.32968
cg23916044	-0.0159359	0.00244138	-6.5274	6.69209e-11	-0.0113277	0.0022815	-4.96501	6.86967e-07	-0.0134759	0.00166692	-8.08433	6.25062e-16	0.386375	-0.0134759	0.00166692	1.34046e-13	37	11	62472988	11	62229564	R			NA	NA	BSCL2;BSCL2;BSCL2	NM_001130702;NM_001122955;NM_032667	Body;Body;5'UTR	chr11:62473453-62474156	N_Shore			NA		11:62472926-62473089	Unclassified_Cell_type_specific	NA	11	62705515	-	BSCL2	ENSG00000168000.14	11	62690275	BSCL2	1	0.0769576	-2.82685
cg17781958	0.0257995	0.0039148	6.59024	4.39112e-11	0.0195801	0.0040811	4.79776	1.60453e-06	0.0228191	0.00282514	8.07715	6.63006e-16	0.54622	0.0228191	0.00282514	1.41638e-13	37	17	79428404	17	77042999	F			NA	NA	BAHCC1	NM_001080519	Body	chr17:79427930-79429135	Island			NA	17:77042526-77043730			NA	17	81461377	+	BAHCC1	ENSG00000175866.15	17	81035122	BAIAP2	1	0.0142079	-1.42049
cg00724839	-0.0186725	0.00306428	-6.09361	1.1039e-09	-0.0160756	0.00301858	-5.32554	1.00656e-07	-0.0173545	0.00215043	-8.07025	7.01546e-16	0.833382	-0.0173545	0.00215043	1.49084e-13	37	22	39240704	22	37570650	F	rs12628473		NA	NA	NPTXR	NM_014293	TSS1500	chr22:39239168-39240425	S_Shore			NA				NA	22	38844698	+	NPTXR	ENSG00000221890.4	22	38818452	NPTXR	1	0.0422454	2.86566
cg15393221	-0.0124834	0.00336605	-3.70862	0.000208393	-0.0282374	0.00360272	-7.83779	4.58542e-15	-0.019826	0.00245957	-8.06074	7.58365e-16	0.00606831	-0.019826	0.00245957	1.6047e-13	37	19	40919485	19	45611325	F	rs34366758		NA	NA	PRX;PRX	NM_020956;NM_181882	TSS1500;TSS1500					TRUE				NA	19	40413577	+	PRX	ENSG00000105227.14	19	40393768	PRX	1	0.0691524	-2.76953
cg10724867	-0.00760084	0.00379571	-2.00248	0.045233	-0.0412557	0.0042067	-9.80714	1.049e-22	-0.0227044	0.0028181	-8.05661	7.84365e-16	2.18201e-08	-0.0227044	0.0028181	1.65422e-13	37	7	27218867	7	27185392	R			NA	NA	HOXA10	NM_153715	Body	chr7:27219309-27219750	N_Shore			NA	7:27185284-27185393	7:27218624-27220804	Unclassified	NA	7	27179247	-	HOXA10	ENSG00000276528.1	7	27096124	RF01975	1	0.0139767	0.50118
cg24511404	-0.0127219	0.00274012	-4.64281	3.43702e-06	-0.0185052	0.00274983	-6.72957	1.70163e-11	-0.0156033	0.00194098	-8.03887	9.06734e-16	0.329648	-0.0156033	0.00194098	1.8908e-13	37	1	212607111	1	210673734	F			NA	NA	NENF;NENF	NM_013349;NR_026598	Body;Body	chr1:212606105-212606844	S_Shore			NA		1:212606747-212607119	Promoter_Associated	NA	1	212433768	+	NENF	ENSG00000066027.12	1	212285410	PPP2R5A	1	0.0282241	-1.83024
cg09876992	-0.0163355	0.00241262	-6.77086	1.28017e-11	-0.0114566	0.00251644	-4.55268	5.29661e-06	-0.0139988	0.00174153	-8.03821	9.11607e-16	0.375558	-0.0139988	0.00174153	1.90008e-13	37	22	42470868	22	40800814	R			NA	NA	FAM109B	NM_001002034	5'UTR	chr22:42470035-42470669	S_Shore			NA		22:42469997-42471373	Unclassified_Cell_type_specific	TRUE	22	42074863	-	FAM109B	ENSG00000177096.9	22	42074248	PHETA2	1	0.0448614	-2.38357
cg03172931	-0.0119036	0.00253946	-4.68745	2.76628e-06	-0.0174793	0.00260865	-6.70051	2.07695e-11	-0.0146165	0.00181964	-8.03265	9.53905e-16	0.309502	-0.0146165	0.00181964	1.98175e-13	37	19	8677774	19	8583774	F			NA	NA				chr19:8674332-8674764	S_Shelf			NA		19:8677769-8678053	Unclassified_Cell_type_specific	NA	19	8612888	+		ENSG00000142303.14	19	8580240	ADAMTS10	1	0.0635222	-4.03296
cg06335143	0.0128119	0.00279151	4.58959	4.44128e-06	0.0157185	0.00238076	6.60231	4.04813e-11	0.0144946	0.00181144	8.00169	1.22721e-15	0.730646	0.0144946	0.00181144	2.51899e-13	37	1	53308654	1	53081242	R			NA	NA	ZYG11A	NM_001004339	Body	chr1:53308294-53309262	Island			NA	1:53080883-53081834	1:53307595-53309362	Unclassified	NA	1	52842981	-	ZYG11A	ENSG00000226147.1	1	52994726	TUBBP10	1	0.023638	-1.14608
cg05796704	-0.0136695	0.00331929	-4.11821	3.81819e-05	-0.0292257	0.00389609	-7.50129	6.31918e-14	-0.020212	0.00252666	-7.99948	1.24945e-15	0.00986572	-0.020212	0.00252666	2.56228e-13	37	1	11714218	1	11636805	F			NA	NA	FBXO44;FBXO2;FBXO44;FBXO44;FBXO44	NM_183413;NM_012168;NM_183412;NM_033182;NM_001014765	TSS1500;Body;TSS1500;TSS1500;TSS1500	chr1:11714217-11715304	Island			NA				NA	1	11654160	+	FBXO44;FBXO2	ENSG00000116661.11	1	11637018	FBXO2	1	0.0946638	-3.4914
cg09593454	-0.0246547	0.00282673	-8.72199	2.7335e-18	-0.00682017	0.00160849	-4.24011	2.23413e-05	-0.0111824	0.001398	-7.99885	1.25591e-15	2.95363e-07	-0.0111824	0.001398	2.57435e-13	37	17	3439372	17	3386122	F	rs7223340		NA	NA	TRPV3	NM_145068	Body	chr17:3438841-3439046	S_Shore			TRUE		17:3438759-3439956	Unclassified	TRUE	17	3536077	+	TRPV3	ENSG00000167723.14	17	3510502	TRPV3	1	0.0363349	-2.28168
cg21901395	-0.0105133	0.00302849	-3.47145	0.000517648	-0.0268029	0.00332539	-8.06008	7.62418e-16	-0.0178986	0.00223909	-7.99369	1.30954e-15	0.00141815	-0.0178986	0.00223909	2.68057e-13	37	17	46604235	17	43959234	R			NA	NA				chr17:46604362-46604881	N_Shore		RDMR	NA				NA	17	48526872	-		ENSG00000230148.8	17	48543551	HOXB-AS1	1	0.0183098	1.89798
cg06540876	-0.022401	0.00411976	-5.43744	5.4052e-08	-0.0240349	0.00409751	-5.86573	4.47157e-09	-0.0232224	0.00290521	-7.99334	1.31332e-15	0.961233	-0.0232224	0.00290521	2.68585e-13	37	6	31870600	6	31978579	R			NA	NA	ZBTB12	NM_181842	TSS1500	chr6:31868781-31870311	S_Shore			NA		6:31869102-31870991	Promoter_Associated	NA	6	31902822	-	ZBTB12	ENSG00000250535.1	6	32013270	STK19B	1	0.0446544	-0.430696
cg09137453	-0.0132723	0.00254852	-5.20783	1.91061e-07	-0.0118979	0.00196003	-6.07025	1.27711e-09	-0.0124087	0.00155368	-7.98666	1.38646e-15	0.912682	-0.0124087	0.00155368	2.82893e-13	37	12	7282081	12	7173348	F			NA	NA	CLSTN3;RBP5	NM_014718;NM_031491	TSS1500;TSS1500					NA				NA	12	7129484	+	CLSTN3;RBP5	ENSG00000205885.7	12	7108052	C1RL-AS1	1	0.0489735	4.9926
cg16128096	-0.0207432	0.00316826	-6.5472	5.86274e-11	-0.0163077	0.0034998	-4.65961	3.16814e-06	-0.0187455	0.00234879	-7.98091	1.45258e-15	0.643142	-0.0187455	0.00234879	2.95166e-13	37	1	42358048	1	42130635	F			NA	NA	HIVEP3;HIVEP3	NM_024503;NM_001127714	5'UTR;5'UTR					TRUE		1:42358033-42358217	Unclassified	NA	1	41892376	+	HIVEP3	ENSG00000127124.16	1	41506365	HIVEP3	1	0.0227868	-1.37748
cg23348010	-0.0171608	0.00324502	-5.28835	1.23427e-07	-0.0189018	0.00315939	-5.98273	2.19428e-09	-0.0180546	0.00226369	-7.97571	1.51511e-15	0.92878	-0.0180546	0.00226369	3.07732e-13	37	17	18908324	17	18849049	F	rs58094480		NA	NA	SLC5A10;SLC5A10;FAM83G	NM_001042450;NM_152351;NM_001039999	Body;Body;TSS1500	chr17:18906909-18908243	S_Shore			NA		17:18907917-18908356	Unclassified	NA	17	19005010	+	SLC5A10;FAM83G	ENSG00000188522.15	17	18968789	FAM83G	1	0.0338482	-1.89397
cg03239580	-0.0126663	0.00237082	-5.34259	9.16288e-08	-0.0113295	0.00190842	-5.93662	2.90959e-09	-0.0118551	0.00148662	-7.97457	1.52911e-15	0.908046	-0.0118551	0.00148662	3.10152e-13	37	6	31973051	6	32081029	R			NA	NA	CYP21A2;CYP21A2	NM_000500;NM_001128590	TSS1500;TSS1500					NA				NA	6	32005273	-	CYP21A2	ENSG00000204351.12	6	31959117	SKIV2L	1	0.0142295	1.29578
cg13985437	-0.0130775	0.00290916	-4.49528	6.94788e-06	-0.018666	0.00277855	-6.71788	1.84385e-11	-0.016	0.00200932	-7.96289	1.68064e-15	0.381018	-0.016	0.00200932	3.39959e-13	37	11	76381044	11	76058692	F			NA	NA	LRRC32;LRRC32	NM_001128922;NM_005512	5'UTR;TSS200	chr11:76381449-76382295	N_Shore	low-CpG:76058599-76058717		NA				TRUE	11	76669999	+	LRRC32	ENSG00000236304.1	11	76657056	AP001189.1	1	0.0412928	9.18079
cg17662369	-0.0191485	0.0031883	-6.00587	1.90305e-09	-0.0161851	0.00308481	-5.24671	1.54841e-07	-0.0176179	0.00221697	-7.94684	1.91331e-15	0.800032	-0.0176179	0.00221697	3.82849e-13	37	5	179333958	5	179266564	F			NA	NA	TBC1D9B;TBC1D9B	NM_015043;NM_198868	Body;Body	chr5:179334344-179335115	N_Shore			NA	5:179266039-179267825			NA	5	179906957	+	TBC1D9B	ENSG00000197226.12	5	179862066	TBC1D9B	1	0.0870906	-1.91425
cg01278041	-0.0364299	0.00671348	-5.42639	5.75055e-08	-0.0395428	0.00680222	-5.81322	6.12832e-09	-0.0379659	0.00477821	-7.94564	1.93198e-15	0.94834	-0.0379659	0.00477821	3.86239e-13	37	4	184018527	4	184255521	R			NA	NA	C4orf38	NR_024008	Body	chr4:184018830-184021379	N_Shore		RDMR	NA	4:184255454-184258400			NA	4	183097373	-	C4orf38	ENSG00000151718.16	4	183099257	WWC2	1	0.0304212	0.904257
cg09018739	0.0189617	0.00291487	6.50517	7.76078e-11	0.0145483	0.00311257	4.67406	2.953e-06	0.0168996	0.00212758	7.9431	1.97183e-15	0.585338	0.0168996	0.00212758	3.93498e-13	37	16	57180107	16	55737608	R			NA	NA	CPNE2	NM_152727	Body					NA	16:55737602-55737696			NA	16	57146194	-	CPNE2	ENSG00000140848.17	16	57092583	CPNE2	1	0.0179297	-1.61639
cg22387323	0.0196527	0.00277057	7.09336	1.3089e-12	0.0114433	0.00276788	4.1343	3.56039e-05	0.015544	0.00195814	7.93814	2.05235e-15	0.111126	0.015544	0.00195814	4.08469e-13	37	4	24975717	4	24584815	F			NA	NA	CCDC149	NM_173463	5'UTR					NA	4:24584787-24584853			NA	4	24974094	+	CCDC149	ENSG00000181982.18	4	24806117	CCDC149	1	0.0231769	-1.90162
cg19715094	-0.0122253	0.00333631	-3.66433	0.000247987	-0.0268277	0.00350203	-7.6606	1.85067e-14	-0.0191728	0.00241559	-7.93712	2.0693e-15	0.0104923	-0.0191728	0.00241559	4.11658e-13	37	11	118402540	11	117907750	F			NA	NA	TMEM25;TMEM25;TMEM25;TMEM25;TMEM25;TMEM25	NM_001144037;NM_001144036;NM_032780;NM_001144038;NM_001144034;NM_001144035	Body;Body;Body;Body;Body;Body	chr11:118401235-118402069	S_Shore		CDMR	NA				NA	11	118531824	+	TMEM25	ENSG00000149582.16	11	118531041	TMEM25	1	0.019728	-1.03022
cg13223043	-0.0100421	0.00298263	-3.36685	0.00076032	-0.0232303	0.00296717	-7.82911	4.91345e-15	-0.0166704	0.00210355	-7.92491	2.28318e-15	0.00734871	-0.0166704	0.00210355	4.51384e-13	37	1	26492308	1	26364895	F			NA	NA				chr1:26490522-26491015	S_Shore			NA				NA	1	26165816	+		ENSG00000142684.9	1	26169908	ZNF593	1	0.0219375	-1.42729
cg07787977	-0.0180833	0.00350689	-5.15651	2.51593e-07	-0.0212716	0.0035169	-6.04839	1.46304e-09	-0.0196729	0.00248328	-7.92215	2.33434e-15	0.813797	-0.0196729	0.00248328	4.60477e-13	37	1	962651	1	952514	F			NA	NA	AGRN	NM_198576	Body	chr1:963795-964507	N_Shore			NA				NA	1	1027270	+	AGRN	ENSG00000242590.1	1	1055033	AL645608.5	1	0.0176081	0.715034
cg04993130	-0.0212107	0.00417845	-5.07623	3.85007e-07	-0.0258189	0.00421151	-6.13056	8.75701e-10	-0.0234967	0.00296623	-7.92139	2.34861e-15	0.739583	-0.0234967	0.00296623	4.62881e-13	37	11	726759	11	716759	R		rs71764541	NA	NA	EPS8L2	NM_022772	Body	chr11:725596-726870	Island			TRUE	11:715616-716796	11:725543-727043	Unclassified	NA	11	726758	-	EPS8L2	ENSG00000279672.1	11	779617	AP006621.5	1	0.0648884	-2.80305
cg00328058	-0.0170106	0.00330674	-5.14422	2.68639e-07	-0.0176226	0.0029267	-6.02133	1.72995e-09	-0.0173538	0.00219159	-7.91834	2.40702e-15	0.990441	-0.0173538	0.00219159	4.73974e-13	37	1	901062	1	890925	F			NA	NA	PLEKHN1;KLHL17;PLEKHN1	NM_001160184;NM_198317;NM_032129	TSS1500;3'UTR;TSS1500	chr1:894313-902654	Island			NA	1:890608-890926			NA	1	965681	+	PLEKHN1;KLHL17	ENSG00000188976.11	1	944203	NOC2L	1	0.0165265	0.715464
cg18569661	-0.00861496	0.00280052	-3.0762	0.00209655	-0.0239609	0.0029188	-8.20914	2.22785e-16	-0.0159707	0.00202079	-7.90318	2.7187e-15	0.000749337	-0.0159707	0.00202079	5.30424e-13	37	12	678853	12	549114	F	rs60905768		NA	NA	NINJ2	NM_016533	Body	chr12:678959-679299	N_Shore			NA		12:678572-680056	Promoter_Associated	NA	12	569686	+	NINJ2	ENSG00000177406.4	12	630891	AC021054.1	1	0.0218307	-2.23189
cg24289314	-0.0149485	0.00273598	-5.46366	4.66412e-08	-0.0103041	0.00175267	-5.87907	4.12566e-09	-0.0116555	0.00147582	-7.89759	2.84341e-15	0.360029	-0.0116555	0.00147582	5.52095e-13	37	10	126106425	10	126096415	R			NA	NA	OAT	NM_000274	5'UTR	chr10:126106818-126107862	N_Shore		CDMR	NA				NA	10	124417855	-	OAT	ENSG00000065154.11	10	124397303	OAT	1	0.0159409	-1.24204
cg02801114	-0.0205174	0.00437204	-4.69287	2.69393e-06	-0.0324385	0.00491251	-6.60324	4.0226e-11	-0.0257864	0.00326593	-7.89556	2.89015e-15	0.193397	-0.0257864	0.00326593	5.60193e-13	37	6	125476162	6	125517861	F			NA	NA	TPD52L1;TPD52L1;TPD52L1;TPD52L1	NM_001003395;NM_003287;NM_001003397;NM_001003396	5'UTR;Body;Body;Body	chr6:125474804-125475722	S_Shore		RDMR	NA	6:125517832-125517876	6:125474694-125476295	Unclassified	NA	6	125155015	+	TPD52L1	ENSG00000111906.17	6	125219962	HDDC2	1	0.021146	-0.653343
cg02886591	-0.0141287	0.00323173	-4.37186	1.23193e-05	-0.0200197	0.00298413	-6.70873	1.96323e-11	-0.0173085	0.00219241	-7.89472	2.90966e-15	0.407868	-0.0173085	0.00219241	5.63239e-13	37	17	45773570	17	43128569	R			NA	NA	TBKBP1	NM_014726	1stExon	chr17:45773451-45773695	Island			NA	17:43128451-43128680			NA	17	47696203	-	TBKBP1	ENSG00000228782.7	17	47450568	MRPL45P2	1	0.0166416	-1.01252
cg01455178	-0.0188309	0.00333789	-5.64155	1.68522e-08	-0.0195804	0.00354959	-5.51625	3.46306e-08	-0.0191826	0.00243164	-7.88876	3.05209e-15	0.988238	-0.0191826	0.00243164	5.89274e-13	37	1	205648187	1	203914810	F			NA	NA	SLC45A3	NM_033102	5'UTR	chr1:205648975-205649903	N_Shore			TRUE				NA	1	205679058	+	SLC45A3	ENSG00000133065.11	1	205789094	SLC41A1	1	0.0197619	0.759209
cg24830898	0.0168701	0.00293012	5.75748	8.53765e-09	0.0170477	0.0031627	5.39023	7.03679e-08	0.0169521	0.00214943	7.88679	3.10051e-15	0.999152	0.0169521	0.00214943	5.97587e-13	37	5	177964873	5	177897479	R			NA	NA	COL23A1	NM_173465	Body					NA	5:177897339-177897484			NA	5	178537871	-	COL23A1	ENSG00000050767.17	5	178237618	COL23A1	1	0.0209975	-1.51579
cg02371935	0.0208782	0.00276735	7.54448	4.54104e-14	0.0106645	0.00320249	3.33007	0.000868245	0.0165119	0.00209389	7.88576	3.12624e-15	0.0543866	0.0165119	0.00209389	6.01766e-13	37	16	87521363	16	86078864	R	rs11866207		NA	NA	ZCCHC14	NM_015144	Body					NA	16:86078852-86078950			TRUE	16	87487756	-	ZCCHC14	ENSG00000140948.11	16	87406246	ZCCHC14	1	0.0229503	-1.59549
cg11297046	0.0116372	0.00250234	4.65053	3.31081e-06	0.0138382	0.00216334	6.39668	1.58793e-10	0.0128968	0.00163654	7.8805	3.26085e-15	0.801425	0.0128968	0.00163654	6.26322e-13	37	19	49657000	19	54348812	R			NA	NA	HRC	NM_002152	1stExon	chr19:49655102-49655395	S_Shore			NA				NA	19	49153742	-	HRC	ENSG00000130529.16	19	49157741	TRPM4	1	0.0322942	-3.78057
cg00539049	-0.0156311	0.00345094	-4.5295	5.91232e-06	-0.0204624	0.00313588	-6.52524	6.78906e-11	-0.0182773	0.00232081	-7.87538	3.39703e-15	0.584631	-0.0182773	0.00232081	6.50795e-13	37	2	149933534	2	149641780	F			NA	NA	LYPD6B	NM_177964	5'UTR					TRUE				NA	2	149077019	+	LYPD6B	ENSG00000150556.17	2	149038107	LYPD6B	1	0.142019	-3.14329
cg05163057	-0.0214302	0.00335651	-6.38465	1.71787e-10	-0.0157747	0.00331544	-4.75795	1.95565e-06	-0.0185676	0.00235876	-7.87178	3.4962e-15	0.487498	-0.0185676	0.00235876	6.67428e-13	37	19	2329403	19	2280403	F			NA	TRUE	SPPL2B;SPPL2B;LSM7	NM_001077238;NM_152988;NM_016199	Body;Body;TSS1500	chr19:2328364-2329089	S_Shore			NA		19:2328209-2330090	Promoter_Associated	NA	19	2329403	+	SPPL2B;LSM7	ENSG00000130332.15	19	2321520	LSM7	1	0.0283291	-1.13748
cg04257263	-0.012862	0.00237586	-5.41361	6.17655e-08	-0.0178844	0.00305276	-5.85844	4.67223e-09	-0.0147565	0.00187495	-7.87038	3.53567e-15	0.430481	-0.0147565	0.00187495	6.73877e-13	37	16	127088	16	67088	F			NA	NA	MPG;MPG;MPG;MPG	NM_001015054;NM_002434;NM_001015054;NM_001015052	5'UTR;TSS1500;1stExon;TSS1500	chr16:127448-128631	N_Shore			NA				NA	16	77088	+	MPG	ENSG00000233614.6	16	11555	DDX11L10	1	0.0196636	8.57369
cg15804973	-0.0209874	0.00410569	-5.11178	3.19135e-07	-0.0264055	0.00436311	-6.05198	1.43079e-09	-0.0235319	0.00299003	-7.87013	3.54285e-15	0.664365	-0.0235319	0.00299003	6.74956e-13	37	6	137114513	6	137156206	F			NA	TRUE	MAP3K5	NM_005923	TSS1500	chr6:137112676-137114366	S_Shore			NA		6:137113384-137114755	Promoter_Associated	NA	6	136793374	+	MAP3K5	ENSG00000197442.10	6	136557046	MAP3K5	1	0.0178505	0.438933
cg02086839	0.021983	0.00360075	6.10514	1.02712e-09	0.0203554	0.00409262	4.97369	6.56901e-07	0.0212729	0.00270338	7.869	3.5749e-15	0.956403	0.0212729	0.00270338	6.80433e-13	37	8	144403439	8	144474814	R			NA	NA	TOP1MT	NM_052963	Body	chr8:144403266-144403524	Island			NA	8:144474483-144477654			NA	8	143321268	-	TOP1MT	ENSG00000184428.12	8	143304384	TOP1MT	1	0.025546	1.26229
cg10097464	-0.0104289	0.00318077	-3.27874	0.00104273	-0.0211202	0.00278461	-7.58464	3.33408e-14	-0.0164815	0.00209516	-7.86645	3.64861e-15	0.040845	-0.0164815	0.00209516	6.93622e-13	37	15	65204370	15	62991423	R			NA	NA	ANKDD1A	NM_182703	Body	chr15:65203730-65204392	Island			TRUE	15:62990822-62991551	15:65203723-65204511	Unclassified	TRUE	15	64912170	-	ANKDD1A	ENSG00000166839.17	15	64911902	ANKDD1A	1	0.141153	-8.044
cg10941749	-0.0124751	0.00276436	-4.51283	6.39669e-06	-0.0168651	0.0025851	-6.52397	6.84715e-11	-0.014817	0.00188814	-7.84745	4.24587e-15	0.510333	-0.014817	0.00188814	7.9898e-13	37	15	52030519	15	49817811	R			NA	NA	LYSMD2;LYSMD2	NM_153374;NM_001143917	TSS200;5'UTR	chr15:52029230-52030135	S_Shore			NA		15:52028803-52030630	Promoter_Associated	NA	15	51738321	-	LYSMD2	ENSG00000128872.10	15	51751597	TMOD2	1	0.0206991	1.95528
cg10480239	-0.014185	0.00329469	-4.30541	1.6668e-05	-0.0222959	0.00328549	-6.78616	1.15157e-11	-0.0182518	0.00232644	-7.84537	4.31689e-15	0.218852	-0.0182518	0.00232644	8.12002e-13	37	22	23522307	22	21852307	R			NA	NA	BCR;BCR	NM_021574;NM_004327	TSS1500;TSS1500	chr22:23522550-23524465	N_Shore			NA	22:21852192-21854449			NA	22	23180119	-	BCR	ENSG00000186716.20	22	23179704	BCR	1	0.0264435	-1.17302
cg04036898	-0.0149095	0.00285713	-5.21834	1.80537e-07	-0.0178173	0.00302068	-5.89843	3.66972e-09	-0.0162825	0.00207571	-7.84433	4.35287e-15	0.783058	-0.0162825	0.00207571	8.18424e-13	37	1	46664598	1	46437185	R			NA	TRUE	POMGNT1;POMGNT1	NR_024332;NM_017739	Body;TSS1500					NA		1:46663389-46664686	Promoter_Associated	NA	1	46198925	-	POMGNT1	ENSG00000085998.14	1	46188682	POMGNT1	1	0.0225303	0.713717
cg23282949	-0.0236985	0.00393591	-6.02109	1.73246e-09	-0.0189996	0.00373892	-5.08157	3.74336e-07	-0.0212285	0.00271078	-7.83113	4.83491e-15	0.687565	-0.0212285	0.00271078	9.01825e-13	37	X	153211709	X	152864903	F			NA	TRUE	RENBP	NM_002910	TSS1500					NA				NA	X	153946256	+	RENBP	ENSG00000177854.8	X	153972754	TMEM187	1	0.0799873	-1.84214
cg20533899	-0.0108227	0.00273383	-3.95882	7.53215e-05	-0.0166775	0.00240113	-6.94568	3.7665e-12	-0.0141279	0.00180408	-7.83106	4.8376e-15	0.274019	-0.0141279	0.00180408	9.01948e-13	37	11	76381105	11	76058753	R			NA	NA	LRRC32;LRRC32	NM_001128922;NM_005512	5'UTR;TSS200	chr11:76381449-76382295	N_Shore			NA				TRUE	11	76670060	-	LRRC32	ENSG00000236304.1	11	76657056	AP001189.1	1	0.081088	12.7739
cg18302606	-0.0170045	0.00329891	-5.15459	2.54182e-07	-0.0242422	0.00400441	-6.05388	1.41401e-09	-0.0199307	0.00254616	-7.82772	4.96796e-15	0.377937	-0.0199307	0.00254616	9.25866e-13	37	19	39904402	19	44596242	F			NA	NA	PLEKHG2	NM_022835	5'UTR	chr19:39903036-39904490	Island			NA	19:44594877-44596318			NA	19	39413761	+	PLEKHG2	ENSG00000090924.15	19	39412669	PLEKHG2	1	0.0296278	-1.06444
cg01215511	-0.0287578	0.00630376	-4.56201	5.06655e-06	-0.0368592	0.00573546	-6.42655	1.30531e-10	-0.0331901	0.0042423	-7.82361	5.13288e-15	0.636473	-0.0331901	0.0042423	9.55426e-13	37	16	2975552	16	2915553	R			NA	NA	FLYWCH1;FLYWCH1	NM_020912;NM_032296	5'UTR;5'UTR					TRUE	16:2914782-2915651			NA	16	2925550	-	FLYWCH1	ENSG00000059122.16	16	2911937	FLYWCH1	1	0.0323729	-1.98579
cg24446932	-0.0145974	0.00255333	-5.717	1.08423e-08	-0.0133723	0.00250438	-5.33955	9.31767e-08	-0.013973	0.00178792	-7.81521	5.48707e-15	0.943018	-0.013973	0.00178792	1.01835e-12	37	10	46976264	10	46396270	F			NA	NA								TRUE				TRUE	10	47768448	+		ENSG00000265018.6	10	48009873	AGAP12P	1	0.0252108	-3.2517
cg21824733	-0.0166773	0.00389824	-4.27815	1.88455e-05	-0.0243387	0.00363516	-6.69537	2.15121e-11	-0.0207752	0.00265859	-7.81438	5.52347e-15	0.355927	-0.0207752	0.00265859	1.02468e-12	37	15	42197055	15	39984347	R			NA	NA	EHD4	NM_139265	Body	chr15:42192913-42193255	S_Shelf			TRUE		15:42195956-42197605	Unclassified	NA	15	41904856	-	EHD4	ENSG00000137877.10	15	41848146	SPTBN5	1	0.0223648	1.92521
cg11254700	0.0232362	0.0047413	4.90082	9.54397e-07	0.0260448	0.00427251	6.0959	1.08823e-09	0.0247862	0.00317395	7.80925	5.753e-15	0.907717	0.0247862	0.00317395	1.06327e-12	37	19	53561386	19	58253198	R			NA	NA				chr19:53561215-53561812	Island			NA	19:58253028-58253624			NA	19	53058132	-		ENSG00000170949.17	19	53066606	ZNF160	1	0.026213	-0.735473
cg01845111	-0.0120387	0.0027609	-4.36044	1.29801e-05	-0.0169165	0.00256409	-6.59745	4.18277e-11	-0.0146576	0.00187882	-7.80154	6.11576e-15	0.432604	-0.0146576	0.00187882	1.12528e-12	37	20	31446967	20	30910628	R			NA	NA	EFCAB8	NM_001143967	5'UTR					NA				NA	20	32859160	-	EFCAB8	ENSG00000101367.9	20	32819954	MAPRE1	1	0.038764	-1.08863
cg07618085	-0.0313874	0.00695288	-4.5143	6.35273e-06	-0.0401962	0.00625275	-6.42857	1.28811e-10	-0.0362575	0.00464924	-7.79859	6.26048e-15	0.641648	-0.0362575	0.00464924	1.14944e-12	37	17	77924582	17	75539177	R			NA	NA	TBC1D16	NM_019020	Body	chr17:77922721-77922973	S_Shore		RDMR	NA	17:75539177-75539372	17:77924526-77925975	Unclassified_Cell_type_specific	NA	17	79950782	-	TBC1D16	ENSG00000275516.1	17	79952663	AC100791.3	1	0.0192758	-0.0114535
cg08636573	-0.0286184	0.00453803	-6.30634	2.85704e-10	-0.0250853	0.00544496	-4.60706	4.08395e-06	-0.0271702	0.00348603	-7.79401	6.49167e-15	0.883179	-0.0271702	0.00348603	1.19093e-12	37	7	100881842	7	100668562	R			NA	NA	CLDN15	NM_014343	TSS1500					TRUE				NA	7	101238560	-	CLDN15	ENSG00000106404.13	7	101232092	CLDN15	1	0.0521041	1.00924
cg13871900	0.0211656	0.00301982	7.00891	2.40185e-12	0.0121635	0.00303931	4.00207	6.27901e-05	0.0166935	0.00214219	7.79274	6.55722e-15	0.109997	0.0166935	0.00214219	1.19996e-12	37	17	79235968	17	76850563	R			NA	NA	SLC38A10;SLC38A10	NM_001037984;NM_138570	Body;Body	chr17:79235486-79235751	S_Shore			NA	17:76849983-76850890	17:79235849-79235981	Gene_Associated_Cell_type_specific	NA	17	81262167	-	SLC38A10	ENSG00000224877.4	17	81239305	NDUFAF8	1	0.0255964	1.64041
cg26408600	-0.0152341	0.00286298	-5.32105	1.03172e-07	-0.0158221	0.00277928	-5.6929	1.24899e-08	-0.0155368	0.00199418	-7.79108	6.64387e-15	0.989198	-0.0155368	0.00199418	1.21432e-12	37	14	24559812	14	23629652	F			NA	NA				chr14:24563256-24563886	N_Shelf			NA		14:24559662-24560724	Unclassified	NA	14	24090602	+		ENSG00000100889.11	14	24094053	PCK2	1	0.0266803	-1.46473
cg04231636	-0.0123105	0.00323749	-3.80247	0.000143261	-0.0218004	0.00305927	-7.12601	1.03321e-12	-0.0173238	0.00222357	-7.791	6.64829e-15	0.103356	-0.0173238	0.00222357	1.21463e-12	37	6	18186411	6	18294390	F			NA	NA	KDM1B	NM_153042	Body					TRUE				NA	6	18186179	+	KDM1B	ENSG00000165097.15	6	18155329	KDM1B	1	0.027978	-1.2267
cg09676013	-0.0163924	0.00411954	-3.97917	6.91568e-05	-0.0244868	0.0035718	-6.85559	7.10188e-12	-0.0210131	0.00269868	-7.78646	6.89138e-15	0.332212	-0.0210131	0.00269868	1.25492e-12	37	6	33080500	6	33188478	R			NA	NA	HLA-DPB2	NR_001435	Body					NA				NA	6	33112722	-	HLA-DPB2	ENSG00000224557.7	6	33112451	HLA-DPB2	1	0.017889	0.980774
cg10691109	-0.0194114	0.00331285	-5.85943	4.64462e-09	-0.0177016	0.00344467	-5.13884	2.76438e-07	-0.0185899	0.00238778	-7.78541	6.94878e-15	0.938009	-0.0185899	0.00238778	1.26486e-12	37	7	106758983	7	106546219	F			NA	NA	PRKAR2B	NM_002736	Body					TRUE				NA	7	107118537	+	PRKAR2B	ENSG00000164597.13	7	107201555	COG5	1	0.0163571	-0.854797
cg25634032	-0.00633082	0.00169014	-3.74573	0.000179869	-0.011947	0.0016559	-7.21483	5.40003e-13	-0.00919639	0.00118282	-7.77499	7.54545e-15	0.0597887	-0.00919639	0.00118282	1.36566e-12	37	11	67135897	11	66892473	F			NA	NA	LOC100130987;CLCF1;CLCF1	NR_024469;NM_013246;NM_001166212	Body;Body;5'UTR	chr11:67139887-67141146	N_Shelf		CDMR	TRUE		11:67135316-67135965	Unclassified	NA	11	67368425	+	LOC100130987;CLCF1	ENSG00000172508.10	11	67414968	CARNS1	1	0.0194297	-2.54368
cg20811755	-0.0213865	0.00410338	-5.21193	1.86887e-07	-0.0283917	0.00484181	-5.86387	4.52195e-09	-0.0243148	0.0031304	-7.7673	8.01776e-15	0.543821	-0.0243148	0.0031304	1.44538e-12	37	17	46618614	17	43973613	R			NA	NA				chr17:46619087-46619314	N_Shore			TRUE				TRUE	17	48541251	-		ENSG00000173917.10	17	48540894	HOXB2	1	0.075222	-3.1215
cg26424147	-0.0125985	0.00319134	-3.94772	7.88974e-05	-0.0194456	0.00282861	-6.87463	6.21491e-12	-0.0164332	0.00211681	-7.76319	8.28195e-15	0.275544	-0.0164332	0.00211681	1.48927e-12	37	2	43055984	2	42909488	R			NA	NA				chr2:43054714-43055298	S_Shore			TRUE		2:43055811-43056418	Unclassified	TRUE	2	42828843	-		ENSG00000162882.15	2	42767089	HAAO	1	0.0228755	-1.60384
cg22167893	-0.0168489	0.00382782	-4.40168	1.07415e-05	-0.0246715	0.00376177	-6.55848	5.43576e-11	-0.0208283	0.00268302	-7.76299	8.29529e-15	0.345667	-0.0208283	0.00268302	1.49107e-12	37	7	65671551	7	65308986	F			NA	NA	TPST1	NM_003596	5'UTR	chr7:65669965-65670945	S_Shore		RDMR	NA		7:65671532-65671775	Unclassified	NA	7	66206563	+	TPST1	ENSG00000196715.7	7	65873074	VKORC1L1	1	0.0271806	0.876496
cg00290483	-0.0149039	0.00338091	-4.40824	1.04214e-05	-0.0231743	0.00350721	-6.60762	3.90554e-11	-0.0188875	0.00243409	-7.75957	8.52203e-15	0.236653	-0.0188875	0.00243409	1.5269e-12	37	17	71639029	17	69150624	R			NA	NA	SDK2	NM_001144952	Body	chr17:71639028-71641670	Island			NA	17:69150624-69153694			NA	17	73642889	-	SDK2	ENSG00000069188.17	17	73334384	SDK2	1	0.0317768	3.07106
cg07869830	-0.00968618	0.00261378	-3.70582	0.000210711	-0.0181862	0.00252643	-7.19837	6.09357e-13	-0.0140806	0.00181655	-7.75127	9.09754e-15	0.0649786	-0.0140806	0.00181655	1.62218e-12	37	10	105253117	10	105243107	R		rs75320458	NA	NA	NEURL	NM_004210	TSS1500	chr10:105253191-105254428	N_Shore			NA		10:105253057-105254512	Unclassified	TRUE	10	103493359	-	NEURL	ENSG00000138172.11	10	103446786	CALHM2	1	0.0189738	1.07133
cg21876964	-0.0167829	0.00318807	-5.26428	1.40743e-07	-0.0227412	0.00391469	-5.80919	6.27743e-09	-0.0191588	0.00247202	-7.75026	9.17059e-15	0.498368	-0.0191588	0.00247202	1.63284e-12	37	22	36851623	22	35181569	F			NA	NA				chr22:36850893-36851466	S_Shore			NA		22:36850641-36851924	Promoter_Associated	NA	22	36455575	+		ENSG00000100350.14	22	36487190	FOXRED2	1	0.0232774	2.53926
cg16116321	-0.0148928	0.00366583	-4.06259	4.85306e-05	-0.0265265	0.0038201	-6.94393	3.81328e-12	-0.02047	0.00264499	-7.73916	1.00076e-14	0.0894433	-0.02047	0.00264499	1.77381e-12	37	2	225244609	2	224952853	F	rs74999600		NA	NA	FAM124B;FAM124B	NM_001122779;NM_024785	Body;3'UTR					NA				NA	2	224379891	+	FAM124B	ENSG00000124019.10	2	224378698	FAM124B	1	0.0143343	-0.976339
cg24765394	-0.0154123	0.00360198	-4.27885	1.87861e-05	-0.0222661	0.00337581	-6.5958	4.22972e-11	-0.0190612	0.00246313	-7.73858	1.00535e-14	0.381453	-0.0190612	0.00246313	1.77973e-12	37	9	129088647	9	128128468	R			NA	NA	FAM125B;FAM125B	NM_033446;NM_001011703	TSS1500;TSS1500	chr9:129088646-129088994	Island	high-CpG:128128142-128129063		NA				NA	9	126326367	-	FAM125B	ENSG00000196814.15	9	126326829	MVB12B	1	0.0464127	-2.12222
cg19022254	-0.0188079	0.00472236	-3.98273	6.81283e-05	-0.0320613	0.00462559	-6.93127	4.17064e-12	-0.0255717	0.00330447	-7.73853	1.0057e-14	0.134002	-0.0255717	0.00330447	1.77973e-12	37	6	29601705	6	29709684	R			NA	NA	GABBR1;GABBR1	NM_001470;NM_021904	TSS1500;TSS1500	chr6:29600192-29600661	S_Shore			NA				NA	6	29633927	-	GABBR1	ENSG00000228078.1	6	29934101	HLA-U	1	0.0177447	0.727459
cg21171704	-0.0247243	0.00361244	-6.84422	7.68961e-12	-0.0147137	0.00358326	-4.10623	4.02168e-05	-0.0196784	0.002544	-7.73522	1.03224e-14	0.144369	-0.0196784	0.002544	1.82379e-12	37	9	95525381	9	94565202	R			NA	NA	BICD2;BICD2	NM_015250;NM_001003800	Body;Body	chr9:95526459-95527825	N_Shore			NA		9:95525053-95525403	Promoter_Associated	NA	9	92763098	-	BICD2	ENSG00000185963.14	9	92711363	BICD2	1	0.0558557	-1.17604
cg16988986	-0.0189306	0.00389769	-4.85689	1.19245e-06	-0.0260458	0.00423809	-6.14565	7.96389e-10	-0.022191	0.00286889	-7.73507	1.03345e-14	0.466032	-0.022191	0.00286889	1.82522e-12	37	1	109941118	1	109742641	F	rs1880670		NA	NA	SORT1	NM_002959	TSS1500	chr1:109940074-109940894	S_Shore		RDMR	NA	1:109741552-109742642			NA	1	109398495	+	SORT1	ENSG00000143028.9	1	109466546	SYPL2	1	0.0181603	0.228876
cg22905282	-0.013589	0.0029431	-4.61725	3.88864e-06	-0.0162693	0.00260729	-6.23994	4.37732e-10	-0.0150908	0.00195161	-7.73247	1.05476e-14	0.792673	-0.0150908	0.00195161	1.85916e-12	37	10	100175540	10	100165530	F	rs3750604		NA	NA	PYROXD2	NM_032709	TSS1500					NA		10:100175493-100175668	Promoter_Associated	NA	10	98415782	+	PYROXD2	ENSG00000107521.19	10	98416198	HPS1	1	0.0140192	-1.18136
cg22878489	-0.0263113	0.00464682	-5.66222	1.49428e-08	-0.024331	0.0046226	-5.26347	1.41358e-07	-0.025316	0.0032772	-7.72487	1.11968e-14	0.955382	-0.025316	0.0032772	1.96814e-12	37	6	33245701	6	33353679	F			NA	NA	B3GALT4	NM_003782	1stExon	chr6:33244677-33245554	S_Shore			TRUE	6:33352687-33353910	6:33244505-33246488	Promoter_Associated	TRUE	6	33277923	+	B3GALT4	ENSG00000231500.7	6	33272075	RPS18	1	0.0200302	0.903101
cg13053992	-0.0182755	0.00356553	-5.12561	2.96572e-07	-0.0219568	0.00378528	-5.80057	6.60901e-09	-0.0200062	0.00259542	-7.70827	1.27539e-14	0.778355	-0.0200062	0.00259542	2.2208e-12	37	21	45663171	21	44487599	F	rs73907131		NA	NA				chr21:45660557-45663172	Island			NA	21:44484631-44487732	21:45662999-45664409	Unclassified	NA	21	5020207	+		ENSG00000280071.3	21	5079294	GATD3B	1	0.0144712	-2.66319
cg23902550	-0.0127148	0.00282991	-4.49299	7.02305e-06	-0.0180187	0.00281503	-6.40088	1.5448e-10	-0.0153807	0.00199577	-7.70666	1.29152e-14	0.413616	-0.0153807	0.00199577	2.24625e-12	37	8	144681106	8	144752249	R			NA	TRUE	EEF1D;EEF1D;TIGD5;EEF1D;EEF1D;EEF1D;EEF1D	NM_032378;NM_001130055;NM_032862;NM_001130054;NM_001130053;NM_001960;NM_001130056	TSS1500;TSS1500;1stExon;TSS1500;TSS1500;TSS1500;TSS1500	chr8:144679237-144681851	Island			NA	8:144750097-144752893			NA	8	143598935	-	EEF1D;TIGD5	ENSG00000147813.16	8	143574785	NAPRT	1	0.0333428	3.55906
cg14538537	-0.0159905	0.002472	-6.46863	9.88959e-11	-0.00898988	0.00189068	-4.75485	1.98593e-06	-0.0115736	0.00150178	-7.70661	1.29207e-14	0.0796599	-0.0115736	0.00150178	2.24633e-12	37	12	6939048	12	6809309	F	rs35482661		NA	NA	LEPREL2	NM_014262	Body	chr12:6937570-6938639	S_Shore			NA		12:6937196-6939373	Promoter_Associated	NA	12	6829883	+	LEPREL2	ENSG00000110811.20	12	6828407	P3H3	1	0.0137796	-2.06541
cg03180426	-0.0156633	0.00241268	-6.49208	8.46592e-11	-0.0128338	0.00304725	-4.2116	2.53572e-05	-0.014573	0.00189157	-7.7042	1.31667e-14	0.767215	-0.014573	0.00189157	2.28554e-12	37	9	139964156	9	139083977	R			NA	NA	C9orf140	NM_178448	Body	chr9:139964155-139965284	Island			NA				NA	9	137069703	-	C9orf140	ENSG00000197355.11	9	137077517	UAP1L1	1	0.0156166	-2.04543
cg13215995	-0.0110781	0.0025389	-4.36337	1.28074e-05	-0.0156873	0.00242067	-6.48056	9.13835e-11	-0.0134925	0.00175198	-7.70132	1.34671e-14	0.421817	-0.0134925	0.00175198	2.33496e-12	37	17	43222258	17	40578041	R			NA	NA				chr17:43221927-43222388	Island			NA	17:40577349-40578127			NA	17	45144890	-		ENSG00000263503.1	17	45600869	MAPK8IP1P2	1	0.0216326	-5.47899
cg08293075	-0.0169206	0.00297399	-5.68953	1.27389e-08	-0.0155939	0.00299906	-5.1996	1.99722e-07	-0.0162628	0.00211174	-7.70116	1.34835e-14	0.951861	-0.0162628	0.00211174	2.33689e-12	37	6	32156294	6	32264272	F			NA	NA	PBX2	NM_002586	Body					NA				NA	6	32188516	+	PBX2	ENSG00000224389.9	6	32014795	C4B	1	0.0166207	1.53919
cg25132241	0.0165677	0.00231571	7.15451	8.39739e-13	0.00902782	0.00250374	3.60573	0.000311275	0.0130915	0.00170004	7.70068	1.3534e-14	0.0868241	0.0130915	0.00170004	2.34473e-12	37	14	92396859	14	91466612	R			NA	NA	FBLN5	NM_006329	Body					TRUE				NA	14	91930514	-	FBLN5	ENSG00000140092.14	14	91869412	FBLN5	1	0.0232776	-3.92315
cg04149578	-0.0205228	0.00381747	-5.37601	7.61552e-08	-0.0236405	0.00426731	-5.53992	3.02607e-08	-0.0219087	0.00284515	-7.70037	1.35673e-14	0.862211	-0.0219087	0.00284515	2.34867e-12	37	10	134202519	10	134052509	R			NA	NA								TRUE	10:134051572-134052709	10:134202412-134203338	Unclassified_Cell_type_specific	NA	10	132389014	-		ENSG00000148814.18	10	132332154	LRRC27	1	0.0182631	-1.10352
cg11485823	-0.0213522	0.00336704	-6.34154	2.27486e-10	-0.0159296	0.00353947	-4.50055	6.77775e-06	-0.0187762	0.00243954	-7.69662	1.39717e-14	0.540061	-0.0187762	0.00243954	2.4168e-12	37	6	30921592	6	31029571	R			NA	NA	DPCR1	NM_080870	3'UTR	chr6:30923208-30923624	N_Shore			NA				NA	6	30953814	-	DPCR1	ENSG00000214894.6	6	30798654	LINC00243	1	0.0165664	1.72528
cg02083676	0.0188231	0.00360162	5.2263	1.72936e-07	0.0194923	0.00344973	5.65038	1.60095e-08	0.0191721	0.00249129	7.69565	1.4078e-14	0.991039	0.0191721	0.00249129	2.4333e-12	37	3	127311156	3	128793846	R			NA	NA				chr3:127308568-127310132	S_Shore			NA	3:128793841-128793882			NA	3	127592312	-		ENSG00000163870.15	3	127571266	TPRA1	1	0.0434076	1.47543
cg24619618	-0.0163486	0.00447193	-3.65583	0.000256356	-0.0330439	0.00455322	-7.25726	3.95004e-13	-0.0245459	0.00319048	-7.69347	1.43199e-14	0.032656	-0.0245459	0.00319048	2.47127e-12	37	3	193185615	3	194668309	F			NA	NA	ATP13A4	NM_032279	Body					NA				NA	3	193467825	+	ATP13A4	ENSG00000236297.1	3	193578812	AC048351.1	1	0.0717829	-1.02924
cg27617775	-0.0180323	0.00449388	-4.01263	6.0045e-05	-0.0218544	0.00331347	-6.59562	4.23474e-11	-0.0205083	0.00266691	-7.68992	1.47227e-14	0.791121	-0.0205083	0.00266691	2.53784e-12	37	11	1989850	11	1946426	F	rs217249		NA	NA				chr11:1990899-1991211	N_Shore			TRUE	11:1946149-1946597	11:1989730-1989856	Unclassified_Cell_type_specific	NA	11	1968619	+		ENSG00000214026.11	11	1947278	MRPL23	1	0.224464	7.74537
cg09219547	-0.019845	0.00395337	-5.01978	5.17318e-07	-0.0284033	0.00474463	-5.98641	2.14519e-09	-0.023352	0.00303721	-7.68862	1.48728e-14	0.382821	-0.023352	0.00303721	2.56073e-12	37	6	166870055	6	166790045	F			NA	NA	RPS6KA2;RPS6KA2	NM_021135;NM_001006932	Body;Body	chr6:166868758-166869230	S_Shore			NA		6:166869775-166870173	Unclassified_Cell_type_specific	NA	6	166456566	+	RPS6KA2	ENSG00000026297.15	6	166929504	RNASET2	1	0.020521	1.4297
cg07180646	-0.0233013	0.00418291	-5.57059	2.53871e-08	-0.0309107	0.00572848	-5.39597	6.81538e-08	-0.0259476	0.00337817	-7.68096	1.579e-14	0.562459	-0.0259476	0.00337817	2.70505e-12	37	1	15481541	1	15354128	R			NA	NA	TMEM51;TMEM51;TMEM51;TMEM51	NM_001136218;NM_018022;NM_001136216;NM_001136217	5'UTR;5'UTR;5'UTR;5'UTR	chr1:15479219-15481471	S_Shore			NA		1:15480736-15481597	Unclassified	NA	1	15155044	-	TMEM51	ENSG00000171729.14	1	15152532	TMEM51	1	0.0741347	-2.60888
cg12654199	0.0153369	0.0031295	4.90075	9.54694e-07	0.0182081	0.0030639	5.94279	2.80216e-09	0.0168029	0.00218933	7.67492	1.65527e-14	0.806629	0.0168029	0.00218933	2.82919e-12	37	17	78753826	17	76368421	F	rs9911979		NA	NA	RPTOR;RPTOR	NM_001163034;NM_020761	Body;Body					TRUE	17:76368289-76368495			NA	17	80780025	+	RPTOR	ENSG00000141564.15	17	80544819	RPTOR	1	0.0328349	-1.51518
cg21838640	-0.0103588	0.00282298	-3.66945	0.000243074	-0.0172951	0.00248109	-6.97075	3.1525e-12	-0.0142722	0.00186361	-7.65833	1.88363e-14	0.182119	-0.0142722	0.00186361	3.18769e-12	37	12	278835	12	149096	R			NA	NA	IQSEC3;IQSEC3	NM_001170738;NM_015232	Body;Body					TRUE		12:278267-279416	Unclassified	NA	12	169668	-	IQSEC3	ENSG00000120645.11	12	66765	IQSEC3	1	0.0170871	3.34498
cg03777083	-0.0169066	0.00327814	-5.15736	2.50452e-07	-0.0186585	0.00328928	-5.67252	1.40709e-08	-0.0177796	0.00232192	-7.65726	1.89946e-14	0.931309	-0.0177796	0.00232192	3.21083e-12	37	17	40932199	17	38185725	R			NA	NA	WNK4	NM_032387	TSS1500	chr17:40932329-40933299	N_Shore			NA		17:40932147-40932411	Unclassified_Cell_type_specific	TRUE	17	42780180	-	WNK4	ENSG00000126562.17	17	42780610	WNK4	1	0.0243277	-0.542046
cg16743273	0.0119988	0.00225336	5.32487	1.01026e-07	0.0134209	0.00243767	5.50563	3.67858e-08	0.0126541	0.00165469	7.64739	2.05093e-14	0.912329	0.0126541	0.00165469	3.45247e-12	37	19	2076833	19	2027833	F			NA	NA	MOBKL2A	NM_130807	Body	chr19:2076483-2076982	Island			NA	19:2027484-2027982			NA	19	2076833	+	MOBKL2A	ENSG00000176533.13	19	2511219	GNG7	1	0.0283959	-2.11908
cg20630655	-0.0133761	0.00333763	-4.00765	6.13248e-05	-0.0172595	0.00262687	-6.57036	5.01922e-11	-0.0157741	0.00206422	-7.64166	2.14432e-14	0.658376	-0.0157741	0.00206422	3.59203e-12	37	15	75918700	15	73705755	F			NA	TRUE	SNUPN;SNUPN;SNUPN;SNUPN	NM_001042581;NM_001042588;NM_001042588;NM_005701	TSS1500;1stExon;5'UTR;TSS1500	chr15:75917646-75918212	S_Shore			NA		15:75917323-75918935	Promoter_Associated	NA	15	75626358	+	SNUPN	ENSG00000169371.13	15	75598083	SNUPN	1	0.0232137	-0.797049
cg25808809	0.0210959	0.00308333	6.84193	7.81331e-12	0.0125131	0.00319883	3.91177	9.16208e-05	0.0169623	0.00221995	7.64082	2.15846e-14	0.154751	0.0169623	0.00221995	3.61163e-12	37	13	114917199	13	113935301	R			NA	NA				chr13:114912875-114913457	S_Shelf			NA	13:113935243-113935425	13:114917192-114917442	Unclassified_Cell_type_specific	TRUE	13	114151723	-		ENSG00000260910.1	13	113926514	LINC00565	1	0.0181785	2.09201
cg25085245	-0.0159575	0.00373012	-4.27801	1.88573e-05	-0.0223852	0.00346985	-6.45135	1.10859e-10	-0.0194034	0.00254059	-7.63737	2.21712e-14	0.451153	-0.0194034	0.00254059	3.7031e-12	37	7	100032816	7	99870752	F			NA	NA				chr7:100033262-100034253	N_Shore			NA				NA	7	100435192	+		ENSG00000121716.20	7	100352176	PILRB	1	0.0307536	1.2777
cg10116432	-0.0134924	0.00372807	-3.61913	0.00029559	-0.0255812	0.0035945	-7.11677	1.10484e-12	-0.0197573	0.00258763	-7.63528	2.25335e-14	0.0655751	-0.0197573	0.00258763	3.75348e-12	37	10	104953276	10	104943266	F			NA	NA	NT5C2;NT5C2	NM_012229;NM_001134373	TSS1500;TSS1500	chr10:104952242-104953232	S_Shore			NA				TRUE	10	103193518	+	NT5C2	ENSG00000214435.8	10	102869470	AS3MT	1	0.0281232	1.70372
cg17810099	-0.0179812	0.00396179	-4.53865	5.66168e-06	-0.0227388	0.0036684	-6.19855	5.69857e-10	-0.0205426	0.0026917	-7.63183	2.31436e-14	0.67827	-0.0205426	0.0026917	3.84074e-12	37	6	31870990	6	31978969	R			NA	NA	ZBTB12	NM_181842	TSS1500	chr6:31868781-31870311	S_Shore			NA		6:31869102-31870991	Promoter_Associated	NA	6	31903212	-	ZBTB12	ENSG00000250535.1	6	32013270	STK19B	1	0.0388423	-0.469329
cg21995800	-0.0180591	0.00376075	-4.80199	1.57096e-06	-0.0224	0.00374447	-5.98215	2.20206e-09	-0.020239	0.00265348	-7.62733	2.39659e-14	0.715675	-0.020239	0.00265348	3.97278e-12	37	1	111984376	1	111785899	F			NA	NA	WDR77	NM_024102	Body					NA		1:111983890-111984953	Promoter_Associated	NA	1	111441753	+	WDR77	ENSG00000085465.12	1	111414314	OVGP1	1	0.0153708	-1.15768
cg04213163	-0.0128091	0.00260131	-4.92409	8.47538e-07	-0.0167226	0.00282864	-5.91191	3.38159e-09	-0.0146023	0.00191473	-7.62629	2.4161e-14	0.595382	-0.0146023	0.00191473	4.00065e-12	37	1	226905595	1	224972218	R			NA	NA	ITPKB	NM_002221	Body					TRUE				NA	1	226717893	-	ITPKB	ENSG00000163050.17	1	226897536	COQ8A	1	0.0138682	-0.934398
cg26260995	-0.0298279	0.00487385	-6.11999	9.3582e-10	-0.0250088	0.00544535	-4.59269	4.37574e-06	-0.0276844	0.00363163	-7.62314	2.47587e-14	0.804587	-0.0276844	0.00363163	4.09354e-12	37	4	8268962	4	8319862	R			NA	NA				chr4:8271214-8272091	N_Shelf			NA		4:8268952-8269212	Unclassified	NA	4	8267234	-		ENSG00000170801.10	4	8269754	HTRA3	1	0.0198868	-1.40026
cg14237025	-0.0199021	0.00361029	-5.51261	3.5355e-08	-0.0204087	0.0038759	-5.26553	1.39782e-07	-0.0201374	0.00264177	-7.6227	2.48421e-14	0.995438	-0.0201374	0.00264177	4.10561e-12	37	17	34309207	17	31333320	R			NA	NA	CCL16	NM_004590	TSS1500					NA				NA	17	35982170	-	CCL16	ENSG00000274767.1	17	36183235	AC243829.1	1	0.0295603	4.00361
cg09175009	-0.01829	0.00332472	-5.50122	3.7717e-08	-0.020118	0.00380381	-5.2889	1.23057e-07	-0.0190817	0.00250328	-7.62266	2.48502e-14	0.936636	-0.0190817	0.00250328	4.10561e-12	37	16	10912699	16	10820200	F	rs74559723		NA	NA	FAM18A	NM_001079512	TSS200	chr16:10912159-10912719	Island			NA	16:10819716-10820260			NA	16	10818841	+	FAM18A	ENSG00000166676.16	16	10760919	TVP23A	1	0.0138476	-0.627536
cg12534390	-0.0311898	0.00548476	-5.68663	1.29567e-08	-0.0263756	0.00516386	-5.10773	3.26044e-07	-0.0286378	0.00375973	-7.61698	2.59684e-14	0.815293	-0.0286378	0.00375973	4.27293e-12	37	19	12880420	19	12741420	F			NA	NA	HOOK2;HOOK2	NM_001100176;NM_013312	Body;Body	chr19:12880574-12880888	N_Shore			NA		19:12880407-12880884	Unclassified_Cell_type_specific	NA	19	12769605	+	HOOK2	ENSG00000167815.12	19	12796820	PRDX2	1	0.0205668	0.871501
cg16301924	-0.0147323	0.00282428	-5.2163	1.82533e-07	-0.0144232	0.00259863	-5.55033	2.85135e-08	-0.0145649	0.00191231	-7.61639	2.60865e-14	0.996763	-0.0145649	0.00191231	4.28918e-12	37	13	53314226	13	52212227	R			NA	NA	LECT1;LECT1	NM_001011705;NM_007015	TSS1500;TSS1500	chr13:53313127-53314045	S_Shore			NA		13:53314131-53314247	Unclassified_Cell_type_specific	NA	13	52740090	-	LECT1	ENSG00000136108.15	13	52455429	CKAP2	1	0.0357155	1.92206
cg02319782	-0.0128841	0.00293811	-4.38516	1.15903e-05	-0.0202352	0.00313994	-6.44445	1.16019e-10	-0.0163158	0.00214536	-7.60514	2.8459e-14	0.231962	-0.0163158	0.00214536	4.64498e-12	37	12	291668	12	161929	F	rs78240398		NA	NA								TRUE				TRUE	12	182501	+		ENSG00000256948.1	12	106524	AC026369.3	1	0.0191953	-0.878538
cg27111444	-0.0213398	0.00384513	-5.54983	2.85945e-08	-0.0194906	0.00374159	-5.20918	1.89672e-07	-0.02039	0.00268156	-7.60378	2.87608e-14	0.942332	-0.02039	0.00268156	4.69253e-12	37	12	54590808	12	52877075	F			NA	NA								TRUE				NA	12	54197023	+		ENSG00000198353.8	12	54016931	HOXC4	1	0.0147681	1.14591
cg19696491	-0.025923	0.00480436	-5.39572	6.82477e-08	-0.030311	0.00562438	-5.38921	7.07671e-08	-0.0277741	0.00365304	-7.603	2.89352e-14	0.838659	-0.0277741	0.00365304	4.7158e-12	37	15	78857124	15	76644179	R			NA	NA	CHRNA5	NM_000745	TSS1500	chr15:78857725-78858269	N_Shore			NA	15:76644115-76644221			NA	15	78564781	-	CHRNA5	ENSG00000169684.13	15	78565520	CHRNA5	1	0.0326362	0.650217
cg11171811	-0.0134994	0.00256084	-5.27149	1.35319e-07	-0.0105695	0.00190483	-5.54875	2.87711e-08	-0.0116131	0.00152838	-7.59832	2.99989e-14	0.656136	-0.0116131	0.00152838	4.87844e-12	37	11	65326725	11	65083301	R			NA	NA	LTBP3;LTBP3;LTBP3	NM_021070;NM_001130144;NM_001164266	TSS1500;TSS1500;TSS1500	chr11:65325081-65326209	S_Shore			NA				NA	11	65559253	-	LTBP3	ENSG00000173727.12	11	65455258	AP000769.1	1	0.0145797	1.77291
cg10148841	-0.00465427	0.00222365	-2.09308	0.0363418	-0.0151024	0.00185582	-8.13785	4.02372e-16	-0.0108128	0.0014248	-7.58897	3.22465e-14	0.00149362	-0.0108128	0.0014248	5.21727e-12	37	11	124767455	11	124272665	R			NA	TRUE	ROBO4	NM_019055	Body					NA				NA	11	124897558	-	ROBO4	ENSG00000154133.14	11	124883691	ROBO4	1	0.0166113	-1.0842
cg20752847	-0.00925123	0.00280308	-3.30039	0.000965521	-0.0207049	0.00279001	-7.42108	1.16171e-13	-0.0150048	0.00197744	-7.58801	3.24867e-14	0.0150925	-0.0150048	0.00197744	5.25043e-12	37	12	124248044	12	122813997	R			NA	NA	DNAH10	NM_207437	Body	chr12:124246524-124247254	S_Shore		CDMR	NA				NA	12	123763496	-	DNAH10	ENSG00000111364.16	12	123602077	DDX55	1	0.0146503	-0.733262
cg17784808	-0.0173597	0.00311737	-5.56872	2.56622e-08	-0.0178264	0.003462	-5.14917	2.61646e-07	-0.0175687	0.0023166	-7.58383	3.35497e-14	0.994996	-0.0175687	0.0023166	5.41241e-12	37	6	36410268	6	36518246	R			NA	NA	PXT1;KCTD20	NM_152990;NM_173562	5'UTR;TSS1500	chr6:36410433-36411139	N_Shore			NA		6:36410202-36412132	Promoter_Associated	NA	6	36442490	-	PXT1;KCTD20	ENSG00000010030.14	6	36354091	ETV7	1	0.0135326	2.92378
cg17295878	-0.0269098	0.00623523	-4.31577	1.59051e-05	-0.0403973	0.00629587	-6.41648	1.39458e-10	-0.0335883	0.00443026	-7.58157	3.41398e-14	0.313973	-0.0335883	0.00443026	5.50185e-12	37	17	77924665	17	75539260	F			NA	NA	TBC1D16	NM_019020	Body	chr17:77922721-77922973	S_Shore		RDMR	NA	17:75539177-75539372	17:77924526-77925975	Unclassified_Cell_type_specific	NA	17	79950865	+	TBC1D16	ENSG00000275516.1	17	79952663	AC100791.3	1	0.0139516	-0.00821839
cg25479963	-0.00945675	0.00283392	-3.33699	0.00084691	-0.0167284	0.00236088	-7.08564	1.38399e-12	-0.0137493	0.0018139	-7.57993	3.45753e-14	0.143232	-0.0137493	0.0018139	5.56777e-12	37	12	48743861	12	47030128	F			NA	NA	ZNF641;ZNF641	NM_152320;NM_152320	5'UTR;1stExon	chr12:48744318-48745099	N_Shore			NA		12:48743712-48745643	Promoter_Associated	NA	12	48350077	+	ZNF641	ENSG00000258273.1	12	48333755	AC024257.2	1	0.0239089	-0.340564
cg03936870	-0.0223442	0.00492885	-4.53335	5.80563e-06	-0.0269299	0.00440854	-6.10857	1.0053e-09	-0.0248918	0.00328592	-7.57528	3.58342e-14	0.786279	-0.0248918	0.00328592	5.74971e-12	37	2	47561578	2	47415082	R			NA	NA								NA				NA	2	47334438	-		ENSG00000095002.14	2	47402969	MSH2	1	0.0222573	-0.671987
cg26445608	-0.0339336	0.00561002	-6.04874	1.45979e-09	-0.0274632	0.00593436	-4.62783	3.69524e-06	-0.03088	0.00407673	-7.57471	3.59918e-14	0.730598	-0.03088	0.00407673	5.77292e-12	37	20	2780114	20	2728114	F	rs215543		NA	NA	CPXM1	NM_019609	Body	chr20:2780978-2781497	N_Shore			TRUE				TRUE	20	2799467	+	CPXM1	ENSG00000088882.8	20	2794074	CPXM1	1	0.0549575	-1.10148
cg22296149	-0.0156298	0.00241356	-6.47581	9.43033e-11	-0.0100119	0.00234925	-4.26175	2.02832e-05	-0.012745	0.00168345	-7.57077	3.71007e-14	0.248821	-0.012745	0.00168345	5.94008e-12	37	19	2249330	19	2200330	F			NA	TRUE	AMH;AMH	NM_000479;NM_000479	5'UTR;1stExon	chr19:2250560-2253959	N_Shore			NA		19:2248756-2249719	Gene_Associated_Cell_type_specific	NA	19	2249330	+	AMH	ENSG00000104899.7	19	2249309	AMH	1	0.014168	1.25286
cg24530246	-0.0225423	0.00457172	-4.93081	8.1889e-07	-0.0270462	0.00467468	-5.78567	7.22234e-09	-0.0247441	0.00326849	-7.5705	3.71799e-14	0.788809	-0.0247441	0.00326849	5.94849e-12	37	3	53118167	3	53093207	F	rs2564929		NA	NA								TRUE				NA	3	53084150	+		ENSG00000242142.1	3	53064283	SERBP1P3	1	0.113704	1.7652
cg11727592	-0.0170195	0.00404581	-4.20669	2.59139e-05	-0.0239626	0.00373809	-6.41038	1.45157e-10	-0.0207651	0.00274558	-7.5631	3.93587e-14	0.451853	-0.0207651	0.00274558	6.26782e-12	37	13	46916922	13	45814923	R			NA	NA	C13orf18	NM_025113	3'UTR					NA				NA	13	46342786	-	C13orf18	ENSG00000102445.18	13	46342000	RUBCNL	1	0.025491	1.56683
cg20329047	-0.0176086	0.00374589	-4.70078	2.59171e-06	-0.0230365	0.00383932	-6.00016	1.97118e-09	-0.0202557	0.00268116	-7.55482	4.19444e-14	0.599294	-0.0202557	0.00268116	6.64631e-12	37	8	145514383	8	145485191	R			NA	NA	BOP1;HSF1	NM_015201;NM_005526	Body;TSS1500	chr8:145514719-145515959	N_Shore			NA	8:145485078-145485241			NA	8	144290700	-	BOP1;HSF1	ENSG00000071894.17	8	144393229	CPSF1	1	0.0141454	-1.00913
cg06346307	-0.0119326	0.0032784	-3.63976	0.000272896	-0.0246914	0.00345787	-7.14065	9.28879e-13	-0.0179723	0.00237909	-7.55427	4.21219e-14	0.0277396	-0.0179723	0.00237909	6.67207e-12	37	22	19949965	22	18329965	R		rs78977979	NA	NA	COMT;COMT;COMT;COMT	NM_001135162;NM_001135161;NM_000754;NM_007310	5'UTR;5'UTR;5'UTR;TSS200					TRUE		22:19948930-19950375	Gene_Associated	NA	22	19962441	-	COMT	ENSG00000099889.14	22	19969896	ARVCF	1	0.0167299	2.28352
cg06778853	-0.0154362	0.00366701	-4.20948	2.55958e-05	-0.0230374	0.00357554	-6.44304	1.17101e-10	-0.0193328	0.00256002	-7.55182	4.29223e-14	0.33244	-0.0193328	0.00256002	6.78679e-12	37	1	6672620	1	6595207	R			NA	TRUE	PHF13	NM_153812	TSS1500	chr1:6672786-6675741	N_Shore			NA		1:6672609-6673158	Promoter_Associated_Cell_type_specific	NA	1	6612559	-	PHF13	ENSG00000171680.21	1	6466092	PLEKHG5	1	0.0181561	-1.70105
cg08189186	-0.0214067	0.00429825	-4.98032	6.34785e-07	-0.0241655	0.0042438	-5.69431	1.2387e-08	-0.0228037	0.00301989	-7.55117	4.31361e-14	0.900948	-0.0228037	0.00301989	6.81574e-12	37	19	38793546	19	43485386	R			NA	NA	C19orf33	NM_033520	TSS1500					NA				NA	19	38302905	-	C19orf33	ENSG00000167644.12	19	38304164	C19orf33	1	0.0374841	2.87517
cg18599081	0.0201688	0.00288356	6.99442	2.66357e-12	0.01099	0.00307036	3.57937	0.000344419	0.0158671	0.00210192	7.54885	4.39118e-14	0.0930748	0.0158671	0.00210192	6.92849e-12	37	3	46448084	3	46423088	R			NA	NA	CCRL2;CCRL2	NM_001130910;NM_003965	TSS1500;TSS1500					NA				NA	3	46406592	-	CCRL2	ENSG00000163823.4	3	46201711	CCR1	1	0.015934	-1.86063
cg13660719	-0.0130245	0.003037	-4.28859	1.7981e-05	-0.0207548	0.00322138	-6.44283	1.1727e-10	-0.0166621	0.00220979	-7.54011	4.69585e-14	0.217753	-0.0166621	0.00220979	7.38566e-12	37	6	30852963	6	30960942	F			NA	NA	DDR1;DDR1	NM_013993;NM_001954	5'UTR;5'UTR	chr6:30852102-30852676	S_Shore			NA				NA	6	30885185	+	DDR1	ENSG00000137411.17	6	30908242	VARS2	1	0.0296511	1.30811
cg02744588	-0.0123984	0.00275112	-4.50666	6.58555e-06	-0.0161884	0.00264324	-6.12445	9.09951e-10	-0.0143691	0.00190605	-7.5387	4.74668e-14	0.610519	-0.0143691	0.00190605	7.46033e-12	37	19	48823880	19	53515692	F			NA	NA	CCDC114	NM_144577	TSS1500	chr19:48824529-48825493	N_Shore			NA		19:48822674-48824033	Unclassified	NA	19	48320622	+	CCDC114	ENSG00000105479.15	19	48296457	CCDC114	1	0.0141	-1.17762
cg17338821	-0.0158019	0.00352706	-4.48019	7.45767e-06	-0.0232672	0.00373503	-6.22946	4.68046e-10	-0.0193209	0.00256438	-7.53435	4.90759e-14	0.347882	-0.0193209	0.00256438	7.69694e-12	37	3	57995782	3	57970822	F			NA	NA	FLNB;FLNB;FLNB;FLNB	NM_001164319;NM_001164317;NM_001164318;NM_001457	Body;Body;Body;Body	chr3:57993838-57994704	S_Shore			TRUE		3:57995781-57996290	Unclassified_Cell_type_specific	NA	3	58010054	+	FLNB	ENSG00000136068.14	3	58008400	FLNB	1	0.0236267	-1.22178
cg25317746	-0.0112844	0.00345677	-3.26443	0.00109685	-0.0233241	0.00321838	-7.24717	4.25572e-13	-0.0177337	0.00235551	-7.5286	5.12877e-14	0.03881	-0.0177337	0.00235551	8.02123e-12	37	6	32192024	6	32300002	F	rs11757249		NA	NA	NOTCH4	NM_004557	TSS200					TRUE				NA	6	32224246	+	NOTCH4	ENSG00000204301.6	6	32194843	NOTCH4	1	0.0195622	1.60814
cg22548088	0.018582	0.0025398	7.31632	2.54867e-13	0.0116989	0.00559331	2.09159	0.0364751	0.0174054	0.00231255	7.52647	5.21293e-14	0.533798	0.0174054	0.00231255	8.14427e-12	37	19	6271786	19	6222786	R			NA	NA	MLLT1	NM_005934	Body	chr19:6271959-6272176	N_Shore			TRUE				TRUE	19	6271774	-	MLLT1	ENSG00000130382.9	19	6210381	MLLT1	1	0.0218212	-1.34849
cg23530553	-0.0084007	0.00296808	-2.83035	0.00464974	-0.0191083	0.00255406	-7.48156	7.34451e-14	-0.0145528	0.00193596	-7.51711	5.60015e-14	0.0237812	-0.0145528	0.00193596	8.69434e-12	37	17	46622536	17	43977535	F			NA	NA	HOXB2	NM_002145	TSS200	chr17:46620367-46621373	S_Shore		RDMR	NA				TRUE	17	48545173	+	HOXB2	ENSG00000120093.11	17	48548870	HOXB3	1	0.0847399	-4.08338
cg18181703	-0.0221567	0.00377565	-5.86831	4.40248e-09	-0.018906	0.00400555	-4.71995	2.35907e-06	-0.0206273	0.00274747	-7.50775	6.01539e-14	0.839983	-0.0206273	0.00274747	9.29366e-12	37	17	76354621	17	73866216	R			NA	NA	SOCS3	NM_003955	Body	chr17:76354818-76357038	N_Shore			NA	17:73866128-73868633	17:76353631-76354680	Promoter_Associated	NA	17	78358539	-	SOCS3	ENSG00000184557.4	17	78356778	SOCS3	1	0.0183779	-1.89096
cg16604658	-0.0169424	0.00405738	-4.1757	2.97077e-05	-0.0287355	0.00439207	-6.54258	6.04654e-11	-0.0223725	0.00298031	-7.50679	6.05964e-14	0.142989	-0.0223725	0.00298031	9.35554e-12	37	12	64847188	12	63133455	F	rs11833571		NA	NA	TBK1	NM_013254	5'UTR	chr12:64845599-64846314	S_Shore			NA		12:64845405-64847210	Promoter_Associated	NA	12	64453407	+	TBK1	ENSG00000183735.10	12	64452092	TBK1	1	0.0142641	-0.583768
cg07914621	-0.0157259	0.00322932	-4.86972	1.11758e-06	-0.0208479	0.00358903	-5.8088	6.29231e-09	-0.0180174	0.0024006	-7.50538	6.12496e-14	0.569634	-0.0180174	0.0024006	9.4433e-12	37	7	150101498	7	149732431	R			NA	NA	LOC728743	NR_027237	TSS1500	chr7:150101906-150102968	N_Shore		RDMR	NA				NA	7	150404409	-	LOC728743	ENSG00000188707.6	7	150322639	ZBED6CL	1	0.0159221	-1.13444
cg20640261	-0.0178006	0.00391459	-4.54724	5.43536e-06	-0.022393	0.00371331	-6.03046	1.63498e-09	-0.0202179	0.00269406	-7.50462	6.16054e-14	0.696135	-0.0202179	0.00269406	9.49158e-12	37	6	31707019	6	31814998	R			NA	NA	MSH5;MSH5;MSH5;MSH5	NM_025259;NM_002441;NM_172165;NM_172166	TSS1500;TSS1500;TSS1500;TSS1500	chr6:31707489-31708336	N_Shore			NA		6:31707012-31708446	Promoter_Associated	NA	6	31739241	-	MSH5	ENSG00000204516.10	6	31494881	MICB	1	0.0174179	-1.03314
cg10766021	-0.0115013	0.00240055	-4.79112	1.65853e-06	-0.0120155	0.00208031	-5.7758	7.65883e-09	-0.011795	0.00157212	-7.50257	6.25805e-14	0.986988	-0.011795	0.00157212	9.62849e-12	37	7	148983373	7	148614306	F			NA	NA	ZNF783	NR_015357	Body	chr7:148982079-148982675	S_Shore			NA		7:148983311-148983578	Unclassified_Cell_type_specific	NA	7	149286281	+	ZNF783	ENSG00000244560.7	7	149285281	AC004890.2	1	0.0332869	2.29821
cg04055490	-0.0127335	0.00311406	-4.08903	4.33185e-05	-0.0233339	0.00349527	-6.67586	2.45785e-11	-0.0174243	0.00232511	-7.49397	6.68204e-14	0.077009	-0.0174243	0.00232511	1.02454e-11	37	17	8059012	17	7999737	R			NA	NA				chr17:8059556-8060237	N_Shore		RDMR	NA		17:8058935-8059088	Promoter_Associated	NA	17	8155693	-		ENSG00000178971.15	17	8224815	CTC1	1	0.0415901	-1.28228
cg17892169	-0.01231	0.00278816	-4.41512	1.00956e-05	-0.0203584	0.00321553	-6.33129	2.43126e-10	-0.0157642	0.00210654	-7.48347	7.23866e-14	0.167282	-0.0157642	0.00210654	1.10608e-11	37	17	7452644	17	7393368	F			NA	NA	TNFSF12;TNFSF12-TNFSF13	NM_003809;NM_172089	Body;Body	chr17:7452150-7452645	Island			TRUE	17:7392888-7393581	17:7451854-7453481	Unclassified	TRUE	17	7549326	+	TNFSF12;TNFSF12-TNFSF13	ENSG00000239697.11	17	7549058	TNFSF12	1	0.0782088	-1.98646
cg18515250	-0.0139388	0.00339054	-4.11108	3.93808e-05	-0.0184303	0.00291335	-6.32614	2.51365e-10	-0.0165226	0.00220967	-7.4774	7.58055e-14	0.603649	-0.0165226	0.00220967	1.15476e-11	37	19	46142930	19	50834770	R			NA	NA	MIR330;EML2	NR_029886;NM_012155	TSS1500;TSS1500	chr19:46144872-46145631	N_Shore			NA		19:46141903-46142954	Promoter_Associated	NA	19	45639671	-	MIR330;EML2	ENSG00000267757.4	19	45641494	EML2-AS1	1	0.0191326	-1.75179
cg20116579	-0.013883	0.00267979	-5.18062	2.21147e-07	-0.0128137	0.00237306	-5.39967	6.67647e-08	-0.0132837	0.0017766	-7.47703	7.60193e-14	0.956365	-0.0132837	0.0017766	1.15762e-11	37	17	7288001	17	7228725	F	rs68090333		NA	NA	TNK1	NM_003985	Body	chr17:7287198-7287940	S_Shore			NA		17:7286246-7288110	Promoter_Associated	TRUE	17	7384681	+	TNK1	ENSG00000174292.12	17	7380534	TNK1	1	0.0310929	-2.28569
cg05668853	-0.0195129	0.00406653	-4.79843	1.59918e-06	-0.0215406	0.00374899	-5.74571	9.15345e-09	-0.020609	0.00275636	-7.47688	7.6109e-14	0.935009	-0.020609	0.00275636	1.15859e-11	37	17	27044169	17	24068296	R			NA	TRUE	RAB34;RAB34;RAB34;RAB34;RAB34;RAB34;RAB34	NM_001144943;NR_024579;NM_001142624;NM_001142625;NR_024575;NM_001144942;NM_031934	Body;Body;Body;Body;Body;Body;Body	chr17:27044168-27045049	Island			NA				NA	17	28717150	-	RAB34	ENSG00000167525.13	17	28703197	PROCA1	1	0.0221527	-1.43796
cg10501210	-0.0209778	0.00466908	-4.49292	7.02516e-06	-0.0387205	0.00604573	-6.4046	1.50767e-10	-0.0276066	0.00369535	-7.47063	7.98134e-14	0.0673752	-0.0276066	0.00369535	1.21208e-11	37	1	207997020	1	206063643	F	rs61821292		NA	NA							CDMR	TRUE	1:206063625-206063801			TRUE	1	207823674	+		ENSG00000174059.16	1	207880972	CD34	1	0.0150869	-0.702916
cg07676709	-0.0232656	0.00455081	-5.11242	3.18049e-07	-0.024467	0.00449059	-5.44849	5.07978e-08	-0.0238743	0.0031964	-7.46912	8.07359e-14	0.982502	-0.0238743	0.0031964	1.22567e-11	37	17	46673442	17	44028441	F			NA	NA	LOC404266;LOC404266;LOC404266;LOC404266;HOXB6;LOC404266	NR_033203;NR_033205;NR_033204;NR_033201;NM_018952;NR_033202	Body;Body;Body;Body;3'UTR;Body	chr17:46673532-46674181	N_Shore			NA	17:44028344-44029180			NA	17	48596079	+	LOC404266;HOXB6	ENSG00000173917.10	17	48540894	HOXB2	1	0.0370787	2.50887
cg21017569	-0.0141647	0.00299305	-4.73253	2.21734e-06	-0.0168005	0.00289079	-5.81174	6.18279e-09	-0.0155284	0.00207931	-7.46806	8.13854e-14	0.818225	-0.0155284	0.00207931	1.23469e-11	37	17	7832769	17	7773494	R		rs9898955	NA	NA	KCNAB3	NM_004732	TSS200	chr17:7832532-7833164	Island			NA	17:7773262-7773982			NA	17	7929450	-	KCNAB3	ENSG00000170049.9	17	7921859	KCNAB3	1	0.0356725	1.49853
cg05683445	-0.0118838	0.00283474	-4.19219	2.76276e-05	-0.0218647	0.00332546	-6.57492	4.86795e-11	-0.0160842	0.00215731	-7.45566	8.94174e-14	0.0736407	-0.0160842	0.00215731	1.34873e-11	37	16	28303182	16	28210683	F			NA	NA	SBK1	NM_001024401	TSS1500	chr16:28303973-28304770	N_Shore			NA				NA	16	28291860	+	SBK1	ENSG00000197165.11	16	28591943	SULT1A2	1	0.0618153	7.44488
cg11594821	-0.0168403	0.00380346	-4.42762	9.52778e-06	-0.0198736	0.00329854	-6.02497	1.69141e-09	-0.0185715	0.00249195	-7.45259	9.1526e-14	0.834013	-0.0185715	0.00249195	1.37867e-11	37	6	30458601	6	30566580	R		rs77275906	NA	NA	HLA-E	NM_005516	Body	chr6:30457369-30458175	S_Shore			NA				NA	6	30490823	-	HLA-E	ENSG00000234127.9	6	30184455	TRIM26	1	0.0165895	-0.690646
cg17320698	-0.0159134	0.00376809	-4.22319	2.40867e-05	-0.0240071	0.00380305	-6.3126	2.74385e-10	-0.0199229	0.00267672	-7.44303	9.8403e-14	0.318925	-0.0199229	0.00267672	1.47727e-11	37	11	30510489	11	30467065	R			NA	NA	MPPED2;MPPED2	NM_001145399;NM_001584	Body;Body					TRUE				NA	11	30488941	-	MPPED2	ENSG00000152219.5	11	30323104	ARL14EP	1	0.0244228	-0.81706
cg08261702	-0.0102368	0.00226166	-4.52622	6.00473e-06	-0.0116222	0.00196195	-5.92381	3.14564e-09	-0.0110273	0.00148203	-7.44071	1.00148e-13	0.898473	-0.0110273	0.00148203	1.50043e-11	37	7	150103112	7	149734045	F	rs3800784		TRUE	NA	LOC728743	NR_027237	Body	chr7:150104704-150105530	N_Shore			NA				NA	7	150406023	+	LOC728743	ENSG00000261305.2	7	150337483	AC005586.2	1	0.0415344	2.29147
cg01190666	-0.0136604	0.00273117	-5.00165	5.68409e-07	-0.0176259	0.00315327	-5.58972	2.27439e-08	-0.0153602	0.00206446	-7.44029	1.00468e-13	0.636471	-0.0153602	0.00206446	1.50472e-11	37	20	62204908	20	61675352	R	rs6011905		NA	NA	PRIC285	NM_001037335	5'UTR	chr20:62205585-62205887	N_Shore			NA		20:62204147-62206115	Promoter_Associated	NA	20	63573554	-	PRIC285	ENSG00000130589.16	20	63558086	HELZ2	1	0.0462693	-3.9988
cg14255824	-0.0184992	0.00349373	-5.29496	1.1904e-07	-0.0234303	0.00442321	-5.29712	1.17644e-07	-0.0203937	0.00274165	-7.43847	1.01862e-13	0.682037	-0.0203937	0.00274165	1.52405e-11	37	9	71795999	9	70985819	F			NA	NA	TJP2;TJP2;TJP2;TJP2	NM_001170630;NM_001170414;NM_201629;NM_004817	Body;5'UTR;Body;Body					TRUE				TRUE	9	69181082	+	TJP2	ENSG00000119139.19	9	69121264	TJP2	1	0.0263483	1.25548
cg23195510	-0.00972917	0.00218988	-4.44279	8.87997e-06	-0.0125405	0.00207735	-6.03677	1.57232e-09	-0.0112089	0.00150712	-7.4373	1.02761e-13	0.648084	-0.0112089	0.00150712	1.53597e-11	37	16	67678593	16	66236094	R			NA	NA	RLTPR	NM_001013838	TSS1500	chr16:67678592-67679196	Island			NA		16:67678409-67679805	Promoter_Associated	NA	16	67644689	-	RLTPR	ENSG00000159720.12	16	67438014	ATP6V0D1	1	0.0193648	-1.3841
cg03885332	-0.0183919	0.00314502	-5.84794	4.97696e-09	-0.0148219	0.00317836	-4.66338	3.11059e-06	-0.0166257	0.00223556	-7.43694	1.03046e-13	0.727069	-0.0166257	0.00223556	1.53918e-11	37	11	832357	11	822357	R			NA	NA	CD151;CD151;CD151;CD151	NM_139030;NM_004357;NM_139029;NM_001039490	TSS1500;TSS1500;TSS1500;TSS1500	chr11:829284-833558	Island			NA	11:822357-823509			TRUE	11	832356	-	CD151	ENSG00000177697.19	11	832887	CD151	1	0.0614407	-5.33671
cg08841552	-0.0171793	0.00268249	-6.40425	1.51107e-10	-0.0165203	0.00436793	-3.78219	0.000155458	-0.0169988	0.00228584	-7.43659	1.03318e-13	0.991769	-0.0169988	0.00228584	1.54274e-11	37	9	140444378	9	139564199	F		rs56715636	NA	NA	PNPLA7;PNPLA7	NM_152286;NM_001098537	Body;Body	chr9:140445653-140446891	N_Shore			NA		9:140444341-140445231	Unclassified	NA	9	137549925	+	PNPLA7	ENSG00000130653.16	9	137459952	PNPLA7	1	0.0801452	-4.64192
cg14177084	-0.0177555	0.00343004	-5.17648	2.26117e-07	-0.015879	0.0029662	-5.35333	8.63511e-08	-0.0166819	0.00224363	-7.43524	1.04379e-13	0.917946	-0.0166819	0.00224363	1.55597e-11	37	7	75269642	7	75107578	F			NA	NA	HIP1	NM_005338	Body	chr7:75268004-75268871	S_Shore			NA				NA	7	75640323	+	HIP1	ENSG00000127946.17	7	75533298	HIP1	1	0.0632304	-5.12119
cg07207490	-0.0121093	0.00314898	-3.84548	0.000120317	-0.0204165	0.00307644	-6.63641	3.21414e-11	-0.0163597	0.00220057	-7.43431	1.05118e-13	0.168575	-0.0163597	0.00220057	1.56645e-11	37	11	118492463	11	117997673	R			NA	NA	PHLDB1;PHLDB1;PHLDB1	NM_001144759;NM_015157;NM_001144758	Body;Body;Body					TRUE		11:118492461-118492681	Unclassified_Cell_type_specific	TRUE	11	118621747	-	PHLDB1	ENSG00000255422.3	11	118700427	AP002954.1	1	0.0244625	-2.97987
cg27160007	-0.0127619	0.00319036	-4.00016	6.32987e-05	-0.023051	0.00347459	-6.63415	3.2637e-11	-0.0174685	0.00234999	-7.43341	1.05832e-13	0.0926571	-0.0174685	0.00234999	1.57605e-11	37	19	41225374	19	45917214	R			NA	NA	ITPKC	NM_025194	Body	chr19:41222598-41223162	S_Shelf			NA				NA	19	40719468	-	ITPKC	ENSG00000279108.1	19	40840159	AC008537.3	1	0.0167121	-1.30602
cg04829830	-0.0302994	0.00683531	-4.43277	9.303e-06	-0.0345773	0.00577632	-5.98605	2.15002e-09	-0.032795	0.00441192	-7.43328	1.05935e-13	0.892031	-0.032795	0.00441192	1.57705e-11	37	14	105339549	14	104410594	R			NA	NA	KIAA0284;KIAA0284	NM_015005;NM_001112726	5'UTR;Body					TRUE		14:105339507-105339579	Unclassified_Cell_type_specific	TRUE	14	104873211	-	KIAA0284	ENSG00000258701.1	14	104821201	LINC00638	1	0.0186556	-0.509838
cg22916586	-0.0120248	0.00337103	-3.56709	0.000360971	-0.0233252	0.00336177	-6.93836	3.96671e-12	-0.0176905	0.0023804	-7.43175	1.07172e-13	0.0597819	-0.0176905	0.0023804	1.5928e-11	37	12	12686957	12	12578224	F			NA	NA	DUSP16	NM_030640	5'UTR					TRUE				NA	12	12534022	+	DUSP16	ENSG00000111266.8	12	12474210	DUSP16	1	0.0239594	-0.986108
cg03969996	-0.0218373	0.00431852	-5.05667	4.26636e-07	-0.0261916	0.00477582	-5.48422	4.1529e-08	-0.0237961	0.00320316	-7.42895	1.09463e-13	0.795595	-0.0237961	0.00320316	1.6236e-11	37	19	46999055	19	51690895	R			NA	NA	PNMAL2;PNMAL2	NM_020709;NM_020709	1stExon;5'UTR	chr19:46999028-46999290	Island			TRUE	19:51688244-51691087	19:46998994-46999364	Unclassified_Cell_type_specific	NA	19	46495797	-	PNMAL2	ENSG00000204850.4	19	46494508	AC011484.1	1	0.157042	4.39934
cg20289911	-0.00522193	0.00218079	-2.39451	0.0166425	-0.0165753	0.00207763	-7.978	1.48723e-15	-0.0111735	0.00150425	-7.42794	1.10302e-13	0.000821859	-0.0111735	0.00150425	1.63441e-11	37	20	816362	20	764362	R			NA	TRUE	FAM110A;FAM110A	NM_207121;NM_001042353	TSS1500;5'UTR	chr20:814120-814755	S_Shore			NA		20:815940-816664	Unclassified_Cell_type_specific	NA	20	835718	-	FAM110A	ENSG00000125898.13	20	833715	FAM110A	1	0.015379	-1.58098
cg13985198	-0.0152405	0.0021663	-7.03524	1.98922e-12	-0.00668432	0.00171256	-3.90313	9.49579e-05	-0.00997501	0.00134346	-7.42488	1.1288e-13	0.00822944	-0.00997501	0.00134346	1.66966e-11	37	1	45242073	1	45014660	F			NA	NA	SNORD46;RPS8;SNORD38A	NR_000024;NM_001012;NR_001456	TSS200;Body;TSS1500	chr1:45241013-45241900	S_Shore			NA		1:45240714-45242398	Promoter_Associated	NA	1	44776400	+	SNORD46;RPS8;SNORD38A	ENSG00000142937.12	1	44775251	RPS8	1	0.0173759	-1.84122
cg08425796	0.0217637	0.00356152	6.11081	9.91286e-10	0.0190178	0.00448047	4.2446	2.18982e-05	0.0207005	0.002788	7.42485	1.12906e-13	0.89129	0.0207005	0.002788	1.66966e-11	37	22	50981121	22	49327987	R			NA	NA				chr22:50982570-50982994	N_Shore			NA		22:50980849-50981262	Unclassified_Cell_type_specific	NA	22	50542691	-		ENSG00000130487.8	22	50546203	KLHDC7B	1	0.0189671	-1.58739
cg04999824	-0.0122049	0.0023132	-5.27619	1.31899e-07	-0.0112872	0.00215856	-5.22903	1.70405e-07	-0.0117143	0.00157817	-7.42272	1.14741e-13	0.958808	-0.0117143	0.00157817	1.69511e-11	37	17	76967757	17	74479352	F	rs61729727		NA	NA	LGALS3BP	NM_005567	Body					NA	17:74479247-74479457	17:76967030-76967858	Unclassified	NA	17	78971674	+	LGALS3BP	ENSG00000108679.13	17	78971238	LGALS3BP	1	0.0590872	5.37781
cg03222009	-0.0214163	0.00466345	-4.59237	4.38249e-06	-0.0258507	0.00440776	-5.86481	4.49642e-09	-0.0237584	0.00320334	-7.41676	1.20022e-13	0.787591	-0.0237584	0.00320334	1.76436e-11	37	2	129077232	2	128793702	R			NA	NA	HS6ST1	NM_004807	TSS1500	chr2:129075197-129077639	Island			NA	2:128793679-128794109			NA	2	128319657	-	HS6ST1	ENSG00000136720.7	2	128236716	HS6ST1	1	0.0231677	-0.746301
cg27301655	-0.00980002	0.0030375	-3.22634	0.00125382	-0.0226016	0.00309835	-7.29472	2.99288e-13	-0.0160739	0.00216903	-7.41062	1.25708e-13	0.0128754	-0.0160739	0.00216903	1.83884e-11	37	11	60869634	11	60626210	F			NA	NA	CD5	NM_014207	TSS1500					NA		11:60869464-60870416	Promoter_Associated_Cell_type_specific	NA	11	61102161	+	CD5	ENSG00000110448.11	11	61102489	CD5	1	0.0189321	-1.15644
cg27305917	-0.0272966	0.00556995	-4.9007	9.54969e-07	-0.0329525	0.00588325	-5.60107	2.13029e-08	-0.02997	0.00404477	-7.40955	1.26725e-13	0.783737	-0.02997	0.00404477	1.85311e-11	37	21	47396773	21	46221201	R			NA	NA				chr21:47392495-47394536	S_Shelf			NA				NA	21	45976858	-		ENSG00000142173.15	21	46098097	COL6A2	1	0.025699	1.71208
cg26383193	-0.0184461	0.00489826	-3.76584	0.00016599	-0.0283745	0.00432605	-6.55898	5.41771e-11	-0.0240238	0.0032425	-7.40903	1.2723e-13	0.315356	-0.0240238	0.0032425	1.85988e-11	37	4	47488375	4	47183132	F			NA	NA	ATP10D	NM_020453	5'UTR				RDMR	NA				NA	4	47486357	+	ATP10D	ENSG00000145246.13	4	47485288	ATP10D	1	0.0161992	-0.574173
cg18563860	0.0187673	0.0027903	6.7259	1.74514e-11	0.0104996	0.00280841	3.73864	0.000185017	0.0146602	0.00197941	7.40634	1.29833e-13	0.11297	0.0146602	0.00197941	1.89359e-11	37	20	57583391	20	57016786	R			NA	NA	CTSZ	NM_001336	TSS1500	chr20:57581902-57582595	S_Shore			NA		20:57583352-57583596	Unclassified_Cell_type_specific	NA	20	59008335	-	CTSZ	ENSG00000101160.14	20	58995185	CTSZ	1	0.0217719	-0.775395
cg01269795	-0.00513771	0.00215918	-2.37947	0.0173375	-0.0131782	0.0017362	-7.59023	3.19345e-14	-0.0100208	0.00135303	-7.40619	1.29976e-13	0.0148336	-0.0100208	0.00135303	1.89505e-11	37	6	26440101	6	26548080	R			NA	TRUE	BTN3A3;BTN3A3	NM_006994;NM_197974	TSS1500;TSS1500					NA		6:26439978-26440356	Promoter_Associated_Cell_type_specific	NA	6	26439872	-	BTN3A3	ENSG00000111801.16	6	26440472	BTN3A3	1	0.0136195	1.51276
cg23211736	-0.0113072	0.00289433	-3.90668	9.35717e-05	-0.0167013	0.00259255	-6.44206	1.17866e-10	-0.0143001	0.00193112	-7.40508	1.31075e-13	0.381536	-0.0143001	0.00193112	1.90919e-11	37	1	59012820	1	58785408	F			NA	NA	OMA1	NM_145243	TSS1500	chr1:59012326-59012577	S_Shore			NA		1:59011515-59013171	Promoter_Associated	NA	1	58547147	+	OMA1	ENSG00000283445.1	1	58715609	AL136985.3	1	0.0229002	1.15931
cg15609237	0.0176192	0.00306593	5.74678	9.09601e-09	0.0155891	0.00332508	4.68833	2.75446e-06	0.0166863	0.002254	7.403	1.33143e-13	0.904167	0.0166863	0.002254	1.93552e-11	37	2	179395885	2	179104131	F			NA	NA	TTN;TTN;TTN;MIR548N;TTN	NM_133378;NM_133432;NM_003319;NR_031666;NM_133437	Body;Body;Body;Body;Body					NA	2:179104131-179104182			NA	2	178531157	+	TTN;MIR548N	ENSG00000270956.1	2	178541125	AC009948.3	1	0.0302536	-1.38077
cg26493188	-0.0232019	0.00482408	-4.80959	1.51237e-06	-0.021713	0.00385755	-5.62871	1.8156e-08	-0.0222937	0.00301276	-7.39976	1.36427e-13	0.971369	-0.0222937	0.00301276	1.98068e-11	37	16	2975209	16	2915210	F			NA	NA	FLYWCH1;FLYWCH1	NM_020912;NM_032296	5'UTR;5'UTR					TRUE	16:2914782-2915651			NA	16	2925207	+	FLYWCH1	ENSG00000059122.16	16	2911937	FLYWCH1	1	0.0446074	-3.01703
cg23105827	-0.0141047	0.00338118	-4.17153	3.02561e-05	-0.0144856	0.0023699	-6.11232	9.81935e-10	-0.0143601	0.00194067	-7.39957	1.36629e-13	0.995754	-0.0143601	0.00194067	1.98296e-11	37	1	16539119	1	16411706	R			NA	NA	ARHGEF19	NM_153213	TSS200					TRUE				NA	1	16212623	-	ARHGEF19	ENSG00000142632.17	1	16197854	ARHGEF19	1	0.0856369	2.89093
cg01784928	-0.0232282	0.00385466	-6.026	1.68067e-09	-0.0162411	0.00361759	-4.48947	7.14006e-06	-0.0195132	0.00263785	-7.39737	1.38911e-13	0.417493	-0.0195132	0.00263785	2.01083e-11	37	14	77647704	14	76717457	R			NA	NA	TMEM63C	NM_020431	TSS1500	chr14:77648108-77648328	N_Shore			NA				TRUE	14	77181360	-	TMEM63C	ENSG00000165548.11	14	77116568	TMEM63C	1	0.0286481	-3.69643
cg05806717	-0.0133559	0.00282348	-4.73029	2.24202e-06	-0.010139	0.00176094	-5.7577	8.52665e-09	-0.0110398	0.00149416	-7.38865	1.48324e-13	0.626702	-0.0110398	0.00149416	2.13668e-11	37	16	30102542	16	30010043	R			NA	NA	TBX6	NM_004608	5'UTR	chr16:30102816-30103695	N_Shore			NA	16:30009906-30010068			NA	16	30091220	-	TBX6	ENSG00000090238.11	16	30092314	YPEL3	1	0.0286295	-1.61091
cg02286380	0.0231954	0.00375602	6.17552	6.59462e-10	0.0144598	0.00327673	4.41287	1.02008e-05	0.018235	0.00246918	7.38505	1.52393e-13	0.215296	0.018235	0.00246918	2.18822e-11	37	17	4621205	17	4567954	F			NA	NA	ARRB2;ARRB2	NM_004313;NM_199004	Body;Body					NA	17:4567954-4568012			NA	17	4717909	+	ARRB2	ENSG00000161905.12	17	4630902	ALOX15	1	0.134675	8.19935
cg02991727	-0.021408	0.00357687	-5.98513	2.1622e-09	-0.0168126	0.003809	-4.41391	1.0152e-05	-0.0192546	0.00260743	-7.3845	1.53024e-13	0.679267	-0.0192546	0.00260743	2.19657e-11	37	1	47646024	1	47418611	F	rs35310274		NA	NA								TRUE				NA	1	47180351	+		ENSG00000224805.2	1	47179250	LINC00853	1	0.0192495	1.11792
cg24936980	-0.0143301	0.00323551	-4.42901	9.46678e-06	-0.0180375	0.00302317	-5.96641	2.42525e-09	-0.0163094	0.00220896	-7.38331	1.54405e-13	0.704347	-0.0163094	0.00220896	2.21354e-11	37	11	64808081	11	64564657	F	rs77176567	rs11601227	NA	NA	SAC3D1	NM_013299	TSS1500	chr11:64808330-64809264	N_Shore			NA		11:64807847-64809430	Promoter_Associated	NA	11	65040608	+	SAC3D1	ENSG00000168060.16	11	65044818	NAALADL1	1	0.0143628	-0.847192
cg10843343	-0.02074	0.00367592	-5.64212	1.67973e-08	-0.0220131	0.00462081	-4.7639	1.89887e-06	-0.0212334	0.0028767	-7.38117	1.569e-13	0.977025	-0.0212334	0.0028767	2.24498e-11	37	12	53298027	12	51584294	R			NA	NA	KRT8	NM_002273	Body	chr12:53297442-53297824	S_Shore		RDMR	TRUE	12:51584246-51584317			TRUE	12	52904242	-	KRT8	ENSG00000111057.11	12	52948871	KRT18	1	0.0387487	-1.63545
cg07538190	-0.0150423	0.00357605	-4.2064	2.59472e-05	-0.022909	0.0036637	-6.25295	4.02775e-10	-0.0188804	0.00255908	-7.37781	1.60908e-13	0.307124	-0.0188804	0.00255908	2.30085e-11	37	8	22458182	8	22514127	F			NA	NA	C8orf58	NM_001013842	Body	chr8:22456091-22456508	S_Shore			NA	8:22513888-22514211			NA	8	22600668	+	C8orf58	ENSG00000241852.10	8	22599599	C8orf58	1	0.0418637	1.54321
cg12453539	-0.0161145	0.00419211	-3.84399	0.000121048	-0.0262237	0.00402319	-6.51814	7.11853e-11	-0.0213769	0.00290271	-7.36446	1.77868e-13	0.220119	-0.0213769	0.00290271	2.52714e-11	37	20	6033866	20	5981866	F			NA	NA	LRRN4	NM_152611	5'UTR	chr20:6032675-6033517	S_Shore		RDMR	TRUE				NA	20	6053219	+	LRRN4	ENSG00000089199.10	20	5911510	CHGB	1	0.0244663	0.819363
cg18042806	-0.0194273	0.00269045	-7.22083	5.16702e-13	-0.00890577	0.00299692	-2.97164	0.00296214	-0.0147318	0.00200204	-7.3584	1.86127e-13	0.0329585	-0.0147318	0.00200204	2.63858e-11	37	5	177659971	5	177592577	R			NA	TRUE	AGXT2L2	NM_153373	TSS200	chr5:177659197-177659927	S_Shore			NA		5:177658792-177660517	Promoter_Associated	NA	5	178232969	-	AGXT2L2	ENSG00000175309.15	5	178208471	PHYKPL	1	0.0364803	-1.43316
cg01577760	-0.0339758	0.00581933	-5.83844	5.26921e-09	-0.0298393	0.00662995	-4.50069	6.77336e-06	-0.0321758	0.00437356	-7.35688	1.88256e-13	0.895893	-0.0321758	0.00437356	2.66792e-11	37	11	67776123	11	67532699	F			NA	NA	ALDH3B1;ALDH3B1	NM_001161473;NM_001161473	1stExon;5'UTR					NA				NA	11	68008652	+	ALDH3B1	ENSG00000110717.13	11	68030617	NDUFS8	1	0.0344621	0.562879
cg01859616	-0.0223503	0.00429523	-5.20353	1.95543e-07	-0.0214945	0.00413369	-5.19983	1.99473e-07	-0.021906	0.00297843	-7.35488	1.91097e-13	0.989747	-0.021906	0.00297843	2.70387e-11	37	11	44970771	11	44927347	R			NA	NA	TP53I11;TP53I11	NM_006034;NM_001076787	5'UTR;5'UTR	chr11:44971048-44972685	N_Shore			NA		11:44970458-44971042	Unclassified	NA	11	44949219	-	TP53I11	ENSG00000175274.18	11	44885903	TP53I11	1	0.0240654	-1.06587
cg11609556	0.0209386	0.00337666	6.20098	5.61119e-10	0.0129725	0.00299574	4.33033	1.48888e-05	0.0164811	0.00224093	7.35456	1.91553e-13	0.210734	0.0164811	0.00224093	2.70946e-11	37	17	79006044	17	76620639	R	rs4969349		NA	NA	FLJ90757	NR_026857	Body	chr17:79006584-79006835	N_Shore			NA	17:76620617-76620762			NA	17	81032243	-	FLJ90757	ENSG00000226137.5	17	81029130	BAIAP2-DT	1	0.246006	-4.84298
cg14266248	0.01829	0.00258188	7.08398	1.40076e-12	0.00834192	0.00248917	3.35129	0.000804365	0.0131341	0.00179199	7.32937	2.31239e-13	0.0213414	0.0131341	0.00179199	3.22071e-11	37	8	62606211	8	62768765	R			NA	NA	ASPH;ASPH;ASPH;ASPH;ASPH	NM_001164755;NM_004318;NM_032466;NM_001164756;NM_001164754	Body;Body;Body;Body;Body					TRUE				NA	8	61693651	-	ASPH	ENSG00000198363.18	8	61500556	ASPH	1	0.0235446	-2.75221
cg11601000	-0.00751268	0.00242343	-3.10001	0.00193512	-0.0149716	0.0021291	-7.03191	2.03719e-12	-0.0117224	0.00159949	-7.32881	2.32208e-13	0.0690285	-0.0117224	0.00159949	3.23116e-11	37	22	42348013	22	40677959	F	rs28722907		NA	NA	LOC339674	NR_024355	TSS200					TRUE				NA	22	41952008	+	LOC339674	ENSG00000100147.13	22	41800679	CCDC134	1	0.0184888	1.9746
cg25730237	-0.0125555	0.00304496	-4.12339	3.73343e-05	-0.0164989	0.00268962	-6.13429	8.55416e-10	-0.0147706	0.00201583	-7.32733	2.34792e-13	0.624343	-0.0147706	0.00201583	3.26406e-11	37	4	8279150	4	8330050	F	rs79469097		NA	NA	HTRA3	NM_053044	Body					TRUE				NA	4	8277422	+	HTRA3	ENSG00000170801.10	4	8269754	HTRA3	1	0.0289929	-2.95368
cg13609544	-0.0113922	0.00298347	-3.81844	0.000134299	-0.0196399	0.00299968	-6.54735	5.85689e-11	-0.0154937	0.00211534	-7.32446	2.39858e-13	0.149535	-0.0154937	0.00211534	3.32619e-11	37	17	46664647	17	44019646	F			NA	NA							RDMR	NA				NA	17	48587284	+		ENSG00000182742.6	17	48575507	HOXB4	1	0.0151618	0.973133
cg07427438	0.020474	0.00272103	7.52438	5.29724e-14	0.00762928	0.00260456	2.9292	0.00339831	0.0137709	0.00188153	7.31899	2.49852e-13	0.00298407	0.0137709	0.00188153	3.45832e-11	37	16	4819304	16	4759305	F			NA	NA				chr16:4816764-4817353	S_Shore			NA		16:4818276-4819331	Promoter_Associated	NA	16	4769302	+		ENSG00000103199.13	16	4748239	ZNF500	1	0.0238474	-1.17845
cg15754084	-0.017834	0.00373712	-4.77211	1.82304e-06	-0.0228244	0.00406305	-5.61755	1.93687e-08	-0.020121	0.00275056	-7.31524	2.56929e-13	0.664575	-0.020121	0.00275056	3.54745e-11	37	12	7343020	12	7234287	R			NA	TRUE	PEX5;PEX5;PEX5;PEX5;PEX5	NM_001131026;NM_001131024;NM_001131023;NM_001131025;NM_000319	Body;Body;Body;Body;1stExon	chr12:7342074-7342417	S_Shore			NA		12:7342851-7343028	Promoter_Associated	NA	12	7190423	-	PEX5	ENSG00000139197.10	12	7188685	PEX5	1	0.0339714	-1.05899
cg15490897	-0.00820527	0.00240748	-3.40824	0.000653824	-0.0119859	0.00181828	-6.5919	4.34237e-11	-0.0106127	0.00145095	-7.31429	2.58736e-13	0.456041	-0.0106127	0.00145095	3.57019e-11	37	1	55038020	1	54810608	F		rs78141545	NA	NA	ACOT11;ACOT11	NM_015547;NM_147161	Body;Body					TRUE				NA	1	54572346	+	ACOT11	ENSG00000184313.20	1	54641754	MROH7	1	0.0339216	-2.9772
cg20240860	-0.0106798	0.00325706	-3.27898	0.00104182	-0.0199382	0.00290074	-6.87351	6.26422e-12	-0.015843	0.0021662	-7.31374	2.59814e-13	0.105079	-0.015843	0.0021662	3.58396e-11	37	11	44087423	11	44043999	R			NA	TRUE	ACCS;ACCS	NM_001127219;NM_032592	TSS1500;TSS1500	chr11:44087518-44088165	N_Shore			NA		11:44086905-44089069	Promoter_Associated	NA	11	44065872	-	ACCS	ENSG00000255165.1	11	44071462	AC134775.1	1	0.0232896	-0.175398
cg01498832	0.0174762	0.00303555	5.7572	8.55208e-09	0.0142799	0.00312502	4.56953	4.88826e-06	0.0159245	0.0021774	7.31352	2.60225e-13	0.764033	0.0159245	0.0021774	3.5874e-11	37	17	78682934	17	76297529	R			NA	NA	RPTOR;RPTOR	NM_001163034;NM_020761	Body;Body					NA	17:76297373-76297530			NA	17	80709133	-	RPTOR	ENSG00000141564.15	17	80544819	RPTOR	1	0.0185992	-1.26678
cg14295062	-0.0149364	0.0042032	-3.55359	0.000380018	-0.0251627	0.00378805	-6.64265	3.08089e-11	-0.0205794	0.00281392	-7.31344	2.60386e-13	0.195307	-0.0205794	0.00281392	3.58851e-11	37	9	139949108	9	139068929	F			NA	NA	ENTPD2;ENTPD2	NM_203468;NM_001246	TSS1500;TSS1500	chr9:139947906-139948937	S_Shore			NA	9:139067743-139069216	9:139947523-139949157	Unclassified_Cell_type_specific	NA	9	137054655	+	ENTPD2	ENSG00000054179.12	9	137048107	ENTPD2	1	0.0195051	2.61823
cg13567986	0.0117457	0.00217976	5.38853	7.10348e-08	0.0102293	0.00205822	4.96996	6.69659e-07	0.010944	0.0014965	7.31307	2.61112e-13	0.879913	0.010944	0.0014965	3.59692e-11	37	1	38310056	1	38082643	R			TRUE	NA	MTF1	NM_005955	Body					NA				NA	1	37844383	-	MTF1	ENSG00000204084.13	1	37860697	INPP5B	1	0.0341962	1.97322
cg10615580	0.0209978	0.00324785	6.46515	1.01195e-10	0.0130123	0.00341044	3.81543	0.000135947	0.0171999	0.00235195	7.31304	2.61158e-13	0.237507	0.0171999	0.00235195	3.59692e-11	37	17	79005548	17	76620143	F			NA	NA	FLJ90757	NR_026857	Body	chr17:79006584-79006835	N_Shore			NA	17:76619872-76620406			NA	17	81031747	+	FLJ90757	ENSG00000176108.9	17	80991598	CHMP6	1	0.0153571	-0.847492
cg22649124	-0.0136105	0.0030489	-4.46408	8.04139e-06	-0.0153443	0.00264268	-5.80634	6.38543e-09	-0.0146005	0.00199695	-7.31142	2.64327e-13	0.911813	-0.0146005	0.00199695	3.63496e-11	37	19	39282077	19	43973917	R			NA	NA	LGALS7B	NM_001042507	Body	chr19:39281367-39283662	Island			NA	19:43973917-43975555	19:39282010-39283749	Unclassified	NA	19	38791436	-	LGALS7B	ENSG00000182472.8	19	38730187	CAPN12	1	0.0338629	4.0936
cg05886321	-0.00767363	0.00262392	-2.92449	0.00345022	-0.0184454	0.00251769	-7.3263	2.36589e-13	-0.013282	0.00181667	-7.31115	2.64864e-13	0.0124354	-0.013282	0.00181667	3.6412e-11	37	19	39369335	19	44061175	F	rs2015		NA	NA	SIRT2;SIRT2;RINL	NM_012237;NM_030593;NM_198445	3'UTR;3'UTR;TSS1500					NA		19:39368503-39369512	Promoter_Associated	NA	19	38878694	+	SIRT2;RINL	ENSG00000104823.9	19	38815422	ECH1	1	0.0155635	0.856124
cg11399254	-0.0101289	0.00276846	-3.65869	0.00025351	-0.0190152	0.00283164	-6.71524	1.87751e-11	-0.0144718	0.00197956	-7.31063	2.659e-13	0.080651	-0.0144718	0.00197956	3.6532e-11	37	1	47694517	1	47467104	R			NA	NA	TAL1	NM_003189	5'UTR	chr1:47696504-47698197	N_Shore		RDMR	NA				NA	1	47228844	-	TAL1	ENSG00000162367.11	1	47216290	TAL1	1	0.0164173	-2.3668
cg18518074	0.0173999	0.00298679	5.82563	5.68958e-09	0.0148704	0.00334044	4.45162	8.5224e-06	0.0162761	0.00222655	7.31001	2.67116e-13	0.852711	0.0162761	0.00222655	3.66764e-11	37	11	64642316	11	64398892	R			NA	NA	EHD1	NM_006795	Body	chr11:64645429-64646566	N_Shelf		CDMR	NA				NA	11	64874843	-	EHD1	ENSG00000110047.18	11	64851642	EHD1	1	0.022637	-1.01432
cg15233611	-0.0215076	0.00352071	-6.10888	1.00331e-09	-0.0163325	0.00396435	-4.11983	3.79149e-05	-0.0192257	0.00263245	-7.30334	2.80714e-13	0.621042	-0.0192257	0.00263245	3.84369e-11	37	12	122244660	12	120729043	R			NA	NA	SETD1B	NM_015048	Body	chr12:122240899-122243390	S_Shore		RDMR	NA		12:122244068-122244861	Promoter_Associated	TRUE	12	121806753	-	SETD1B	ENSG00000158104.11	12	121839527	HPD	1	0.014505	-0.915978
cg21250232	-0.0112845	0.00269113	-4.19322	2.7502e-05	-0.0128334	0.00214076	-5.99477	2.03778e-09	-0.0122331	0.00167533	-7.30188	2.83771e-13	0.903543	-0.0122331	0.00167533	3.88434e-11	37	8	81082895	8	81245450	F	rs78531278		NA	NA	TPD52;TPD52	NM_005079;NM_001025253	Body;Body	chr8:81083320-81084057	N_Shore		RDMR	NA		8:81082716-81084056	Promoter_Associated	NA	8	80170659	+	TPD52	ENSG00000076554.15	8	80034745	TPD52	1	0.0327581	-2.58517
cg09940677	0.0146595	0.0021055	6.96248	3.34334e-12	0.00742033	0.0023329	3.18073	0.00146904	0.0114099	0.00156304	7.29976	2.88272e-13	0.0704175	0.0114099	0.00156304	3.93991e-11	37	14	103415458	14	102485211	R		rs34455001	NA	NA	CDC42BPB	NM_006035	Body					TRUE		14:103415151-103416162	Unclassified	TRUE	14	102949120	-	CDC42BPB	ENSG00000198752.11	14	102932380	CDC42BPB	1	0.0199039	2.09942
cg13853141	-0.00199852	0.00276664	-0.722365	0.47007	-0.0171317	0.00201519	-8.50126	1.87543e-17	-0.0118859	0.00162889	-7.29692	2.94426e-13	5.69073e-05	-0.0118859	0.00162889	4.01858e-11	37	2	98329942	2	97696374	F			NA	NA	ZAP70	NM_001079	TSS200					NA		2:98329743-98330828	Promoter_Associated_Cell_type_specific	NA	2	97713478	+	ZAP70	ENSG00000196912.12	2	97492663	ANKRD36B	1	0.0192299	-1.93194
cg21721340	-0.0162996	0.00382531	-4.26099	2.03524e-05	-0.0266524	0.00430865	-6.18577	6.17983e-10	-0.0208629	0.00286059	-7.29324	3.02598e-13	0.199035	-0.0208629	0.00286059	4.12053e-11	37	20	62682309	20	62152753	F	rs6062617		TRUE	NA	SOX18	NM_018419	TSS1500	chr20:62679424-62680883	S_Shore			NA				NA	20	64050955	+	SOX18	ENSG00000130590.14	20	63974116	SAMD10	1	0.0136988	0.971085
cg09455342	0.0220792	0.00354768	6.22356	4.86011e-10	0.0151755	0.00376902	4.02637	5.66446e-05	0.018836	0.0025833	7.29146	3.0662e-13	0.41087	0.018836	0.0025833	4.17148e-11	37	17	80346849	17	77940138	F			NA	NA				chr17:80346597-80347050	Island			NA	17:77939765-77940364			NA	17	82388972	+		ENSG00000181396.13	17	82389210	OGFOD3	1	0.0513366	-1.22869
cg13558810	-0.0196737	0.00353049	-5.57252	2.51085e-08	-0.0203466	0.00432609	-4.70322	2.5609e-06	-0.0199427	0.00273525	-7.291	3.07659e-13	0.992766	-0.0199427	0.00273525	4.18433e-11	37	1	36038708	1	35811295	F			NA	NA	TFAP2E	NM_178548	TSS1500	chr1:36038927-36040051	N_Shore			NA	1:35811251-35813151	1:36038329-36039236	Unclassified_Cell_type_specific	NA	1	35573106	+	TFAP2E	ENSG00000239636.1	1	35569813	AC004865.2	1	0.0194253	1.36688
cg20754708	0.0188756	0.00287423	6.56719	5.12731e-11	0.0106337	0.00282437	3.76498	0.000166562	0.0146825	0.00201453	7.28833	3.13816e-13	0.123483	0.0146825	0.00201453	4.26156e-11	37	3	193419842	3	194902536	F	rs80171537	rs79343975	NA	NA								TRUE				NA	3	193702052	+		ENSG00000127249.15	3	193398967	ATP13A4	1	0.0876993	-4.13883
cg05377527	-0.0108019	0.00227656	-4.74485	2.08657e-06	-0.0134587	0.00240857	-5.58784	2.29914e-08	-0.0120555	0.00165447	-7.28663	3.17807e-13	0.725205	-0.0120555	0.00165447	4.31444e-11	37	11	47586666	11	47543242	R			NA	NA	PTPMT1;PTPMT1	NM_175732;NM_001143984	TSS1500;TSS1500	chr11:47586848-47587608	N_Shore			NA				TRUE	11	47565113	-	PTPMT1	ENSG00000134575.10	11	47239302	ACP2	1	0.0285134	1.91244
cg08577727	-0.0161739	0.00301015	-5.37311	7.73896e-08	-0.0135433	0.00272977	-4.96132	7.00141e-07	-0.0147304	0.00202211	-7.28464	3.2253e-13	0.810957	-0.0147304	0.00202211	4.37057e-11	37	19	13876570	19	13737570	F			NA	NA	MRI1;MRI1	NM_001031727;NM_032285	Body;Body	chr19:13875044-13875951	S_Shore			NA				NA	19	13765755	+	MRI1	ENSG00000037757.14	19	13764522	MRI1	1	0.0969021	-3.17518
cg20124610	-0.00748839	0.00346076	-2.1638	0.0304797	-0.0254354	0.00320927	-7.92562	2.27013e-15	-0.0171376	0.00235319	-7.28274	3.27114e-13	0.000724808	-0.0171376	0.00235319	4.42596e-11	37	13	111357885	13	110155886	R			NA	NA	CARS2	NM_024537	Body	chr13:111358080-111358894	N_Shore			NA		13:111357549-111359120	Promoter_Associated	NA	13	110705537	-	CARS2	ENSG00000134905.17	13	110641412	CARS2	1	0.0246949	-1.23294
cg00086577	-0.0131588	0.00299926	-4.38736	1.14734e-05	-0.017468	0.00296085	-5.89966	3.64254e-09	-0.0153412	0.00210709	-7.28076	3.31941e-13	0.592908	-0.0153412	0.00210709	4.48952e-11	37	6	32122894	6	32230872	F	rs62402749		NA	NA	PPT2;PPT2	NM_005155;NM_138717	Body;Body	chr6:32121829-32122529	S_Shore		RDMR	NA		6:32120376-32123743	Promoter_Associated	NA	6	32155116	+	PPT2	ENSG00000198502.6	6	32517353	HLA-DRB5	1	0.02697	-7.13661
cg18306747	-0.00810094	0.00234189	-3.45915	0.000541878	-0.0131712	0.00199141	-6.61401	3.7405e-11	-0.0110435	0.00151708	-7.27946	3.35165e-13	0.256617	-0.0110435	0.00151708	4.52938e-11	37	15	74284008	15	72071061	R			NA	NA	STOML1	NM_004809	Body	chr15:74284252-74284821	N_Shore			NA		15:74283978-74284025	Unclassified_Cell_type_specific	NA	15	73991666	-	STOML1	ENSG00000067221.14	15	73978926	STOML1	1	0.0242194	-2.51802
cg24344074	-0.00937185	0.00326636	-2.8692	0.00411505	-0.0220138	0.00302997	-7.26534	3.72101e-13	-0.0161668	0.00222138	-7.27778	3.39347e-13	0.0178513	-0.0161668	0.00222138	4.58173e-11	37	1	113218414	1	113019937	F			NA	NA	MOV10;MOV10	NM_020963;NM_001130079	Body;Body	chr1:113217475-113218097	S_Shore			NA				NA	1	112675791	+	MOV10	ENSG00000007341.19	1	112523514	ST7L	1	0.0410984	1.31818
cg20426710	-0.0230902	0.00412411	-5.59883	2.15805e-08	-0.02397	0.00515615	-4.64882	3.33846e-06	-0.0234334	0.00322064	-7.27603	3.43787e-13	0.991161	-0.0234334	0.00322064	4.63465e-11	37	22	50248907	22	48634911	F	rs5845910		NA	NA	ZBED4	NM_014838	5'UTR	chr22:50250160-50250513	N_Shore		RDMR	NA				NA	22	49855258	+	ZBED4	ENSG00000100426.7	22	49853844	ZBED4	1	0.0268007	-0.631112
cg06951627	-0.0314626	0.00455008	-6.91473	4.68747e-12	-0.0156475	0.00473362	-3.30562	0.000947673	-0.0238676	0.00328036	-7.27591	3.44087e-13	0.0549756	-0.0238676	0.00328036	4.63589e-11	37	6	26196580	6	26304559	R			NA	NA				chr6:26197070-26197537	N_Shore			NA	6:26304542-26304774			NA	6	26196351	-		ENSG00000186470.14	6	26365159	BTN3A2	1	0.0205919	-1.26554
cg10872209	-0.0220186	0.0046331	-4.75245	2.00963e-06	-0.0238117	0.00431786	-5.51469	3.49389e-08	-0.0229782	0.00315876	-7.27444	3.47857e-13	0.960714	-0.0229782	0.00315876	4.68102e-11	37	10	104475308	10	104465298	F			NA	TRUE	SFXN2;ARL3	NM_178858;NM_004311	5'UTR;TSS1500	chr10:104473399-104474711	S_Shore			NA				NA	10	102715550	+	SFXN2;ARL3	ENSG00000214435.8	10	102869470	AS3MT	1	0.0222919	-1.1936
cg11891377	-0.0134296	0.00310031	-4.33171	1.47955e-05	-0.0197985	0.00330528	-5.98996	2.09891e-09	-0.0164105	0.00226124	-7.25729	3.94925e-13	0.372486	-0.0164105	0.00226124	5.2809e-11	37	11	554714	11	544714	R			NA	NA	LRRC56	NM_198075	3'UTR	chr11:554713-556560	Island			TRUE				TRUE	11	554713	-	LRRC56	ENSG00000161328.11	11	537527	LRRC56	1	0.0201049	1.66706
cg07838098	-0.0120068	0.00220129	-5.45445	4.9126e-08	-0.0105115	0.00218491	-4.81097	1.502e-06	-0.0112536	0.00155072	-7.25699	3.95789e-13	0.890277	-0.0112536	0.00155072	5.28768e-11	37	1	228872185	1	226938808	R			NA	NA	RHOU	NM_021205	Body	chr1:228870810-228872297	Island			NA	1:226938744-226938913	1:228871984-228872272	Unclassified	TRUE	1	228736437	-	RHOU	ENSG00000116574.6	1	228735479	RHOU	1	0.0153398	-1.71443
cg11866756	-0.0161603	0.00296426	-5.4517	4.98893e-08	-0.0144531	0.00301283	-4.79718	1.60912e-06	-0.0153206	0.00211301	-7.25058	4.1499e-13	0.921669	-0.0153206	0.00211301	5.52103e-11	37	20	24898631	20	24846631	F	rs79713279		NA	NA				chr20:24898954-24899181	N_Shore			NA		20:24898177-24899630	Unclassified	NA	20	24917994	+		ENSG00000274173.1	20	24931840	AL035661.1	1	0.0176179	-3.33616
cg07839457	-0.0346481	0.00645672	-5.36621	8.04099e-08	-0.0364367	0.00748866	-4.86558	1.1412e-06	-0.0354108	0.00489007	-7.24136	4.44195e-13	0.983772	-0.0354108	0.00489007	5.88321e-11	37	16	57023022	16	55580523	R			NA	NA	NLRC5	NM_032206	TSS1500	chr16:57023190-57023768	N_Shore			TRUE		16:57022646-57024641	Promoter_Associated	NA	16	56989109	-	NLRC5	ENSG00000102900.13	16	56730118	NUP93	1	0.0344932	-0.420041
cg20856545	0.0199005	0.00315823	6.30117	2.95414e-10	0.0128614	0.00331183	3.88346	0.000102982	0.016548	0.00228558	7.24016	4.48146e-13	0.306361	0.016548	0.00228558	5.93025e-11	37	13	114917297	13	113935399	R			NA	NA				chr13:114912875-114913457	S_Shelf			NA	13:113935243-113935425	13:114917192-114917442	Unclassified_Cell_type_specific	TRUE	13	114151821	-		ENSG00000260910.1	13	113926514	LINC00565	1	0.0163588	2.34239
cg18797590	-0.0277888	0.00447999	-6.20289	5.54373e-10	-0.0195558	0.0049759	-3.9301	8.49098e-05	-0.0241029	0.00332939	-7.23944	4.50542e-13	0.469541	-0.0241029	0.00332939	5.96019e-11	37	4	15480643	4	15089741	R			NA	NA	CC2D2A;CC2D2A;CC2D2A	NM_001080522;NM_001164720;NM_020785	Body;Body;Body					TRUE		4:15480193-15481242	Unclassified	TRUE	4	15479018	-	CC2D2A	ENSG00000273133.1	4	15563698	AC116651.1	1	0.0265994	0.956171
cg04035392	-0.00700621	0.00284437	-2.46319	0.0137708	-0.0138536	0.00195403	-7.08974	1.34368e-12	-0.0116581	0.00161059	-7.2384	4.53999e-13	0.139654	-0.0116581	0.00161059	5.99524e-11	37	3	47866155	3	47841159	F		rs13072132	NA	NA	DHX30;DHX30	NM_138615;NM_014966	Body;Body	chr3:47866474-47866882	N_Shore			NA		3:47865758-47867319	Promoter_Associated	NA	3	47824664	+	DHX30	ENSG00000164048.14	3	48241100	ZNF589	1	0.0271776	-2.11507
cg00456672	-0.0180446	0.00469904	-3.84006	0.000123004	-0.0294744	0.00462485	-6.37304	1.85322e-10	-0.0238504	0.00329618	-7.23577	4.62891e-13	0.222543	-0.0238504	0.00329618	6.10361e-11	37	15	62358751	15	60146043	F			NA	NA	C2CD4A	NM_207322	TSS1500	chr15:62359827-62360995	N_Shore			NA				NA	15	62066551	+	C2CD4A	ENSG00000129003.17	15	61852389	VPS13C	1	0.0242941	0.542033
cg26581729	-0.0198983	0.00328974	-6.04859	1.4612e-09	-0.0145712	0.0035406	-4.11545	3.86417e-05	-0.0174301	0.00241001	-7.23239	4.7456e-13	0.544739	-0.0174301	0.00241001	6.23901e-11	37	9	139939792	9	139059613	F			NA	TRUE	NPDC1	NM_015392	Body	chr9:139939783-139941141	Island			NA				NA	9	137045339	+	NPDC1	ENSG00000107281.10	9	137039463	NPDC1	1	0.175189	-8.66503
cg10857774	-0.0173221	0.00294902	-5.87387	4.25745e-09	-0.0111215	0.00246217	-4.51697	6.273e-06	-0.0136684	0.00189002	-7.2319	4.7629e-13	0.27185	-0.0136684	0.00189002	6.25622e-11	37	19	46286683	19	50978523	F	rs2070736		NA	TRUE	DMPK;DMPK;DMPK;DMWD	NM_004409;NM_001081560;NM_001081562;NM_004943	TSS1500;TSS1500;TSS1500;3'UTR	chr19:46288988-46289934	N_Shelf			TRUE				NA	19	45783424	+	DMPK;DMWD	ENSG00000104936.17	19	45769717	DMPK	1	0.0395199	2.47063
cg04477962	-0.0166091	0.00448086	-3.70668	0.000209996	-0.0252598	0.00396323	-6.37353	1.84725e-10	-0.0214627	0.00296864	-7.22981	4.83667e-13	0.351482	-0.0214627	0.00296864	6.34376e-11	37	12	51317375	12	49603642	F			NA	NA	METTL7A	NM_014033	TSS1500					NA				NA	12	50923591	+	METTL7A	ENSG00000185432.12	12	50923472	METTL7A	1	0.0223193	-0.782828
cg23166392	-0.0165812	0.00333108	-4.97772	6.43385e-07	-0.0176569	0.00336475	-5.24761	1.54082e-07	-0.0171136	0.00236724	-7.22935	4.85311e-13	0.97452	-0.0171136	0.00236724	6.36344e-11	37	20	62492380	20	61962824	R			NA	NA	C20orf135	NM_080622	TSS200	chr20:62492849-62494249	N_Shore			NA				NA	20	63861026	-	C20orf135	ENSG00000268858.2	20	63861212	AL118506.1	1	0.0336869	1.13308
cg06912282	0.0171914	0.0025588	6.71853	1.83571e-11	0.00868891	0.00241413	3.59918	0.000319219	0.012693	0.00175597	7.2285	4.88367e-13	0.0538922	0.012693	0.00175597	6.40163e-11	37	1	1563001	1	1552864	R			NA	NA	MIB2;MIB2;MIB2;MIB2;MIB2;MIB2	NM_001170687;NM_001170688;NM_080875;NM_001170689;NM_001170686;NR_033183	Body;Body;Body;Body;Body;Body	chr1:1563674-1564032	N_Shore			NA	1:1552565-1553073			NA	1	1627620	-	MIB2	ENSG00000215790.7	1	1724838	SLC35E2A	1	0.018767	4.27496
cg02006134	-0.0148928	0.00283652	-5.25039	1.51778e-07	-0.0146726	0.00295955	-4.95771	7.13301e-07	-0.0147874	0.00204784	-7.22098	5.16142e-13	0.998558	-0.0147874	0.00204784	6.72023e-11	37	7	963333	7	929859	R			NA	NA	ADAP1	NM_006869	Body	chr7:965987-966266	N_Shelf			TRUE	7:929576-930590			TRUE	7	923696	-	ADAP1	ENSG00000240230.6	7	898778	COX19	1	0.0250248	-0.949187
cg18271913	-0.0101576	0.00207235	-4.90147	9.51201e-07	-0.00950413	0.00179108	-5.30637	1.1183e-07	-0.00978353	0.0013551	-7.21977	5.20753e-13	0.971943	-0.00978353	0.0013551	6.77828e-11	37	1	205561852	1	203828475	R			NA	NA	MFSD4	NM_181644	Body	chr1:205561089-205561473	S_Shore			NA	1:203828411-203828544			NA	1	205592723	-	MFSD4	ENSG00000174514.13	1	205568885	MFSD4A	1	0.0157505	-1.32034
cg12417689	-0.0114396	0.00272303	-4.20106	2.65666e-05	-0.0180173	0.00295704	-6.09302	1.10802e-09	-0.0144579	0.0020031	-7.21778	5.28448e-13	0.262174	-0.0144579	0.0020031	6.87241e-11	37	17	259426	17	259742	F			NA	NA	C17orf97	NM_001013672	TSS1500	chr17:259754-260306	N_Shore			NA				NA	17	409634	+	C17orf97	ENSG00000187624.9	17	410325	C17orf97	1	0.0231456	4.79583
cg20271361	-0.0175371	0.00359735	-4.87501	1.08802e-06	-0.0217072	0.00403738	-5.37655	7.59263e-08	-0.0193826	0.00268586	-7.21653	5.33294e-13	0.742791	-0.0193826	0.00268586	6.92735e-11	37	17	48666821	17	46021820	R			NA	NA	CACNA1G;CACNA1G;CACNA1G;CACNA1G;CACNA1G;CACNA1G;CACNA1G;CACNA1G;CACNA1G;CACNA1G;CACNA1G;CACNA1G;CACNA1G;CACNA1G;CACNA1G	NM_198384;NM_198379;NM_198380;NM_198377;NM_198385;NM_018896;NM_198396;NM_198386;NM_198376;NM_198397;NM_198388;NM_198383;NM_198382;NM_198378;NM_198387	Body;Body;Body;Body;Body;Body;Body;Body;Body;Body;Body;Body;Body;Body;Body					TRUE				NA	17	50589459	-	CACNA1G	ENSG00000006282.21	17	50543058	SPATA20	1	0.0429212	-4.02901
cg07713493	-0.0184623	0.00404539	-4.56379	5.02372e-06	-0.0257492	0.00450497	-5.71572	1.0924e-08	-0.0217152	0.00300993	-7.21452	5.41245e-13	0.484714	-0.0217152	0.00300993	7.02653e-11	37	1	205473393	1	203740016	R			NA	TRUE	CDK18;CDK18;CDK18	NM_212502;NM_212503;NM_002596	TSS1500;TSS1500;TSS1500	chr1:205473877-205474109	N_Shore			NA		1:205473227-205474800	Unclassified_Cell_type_specific	NA	1	205504264	-	CDK18	ENSG00000117266.15	1	205504595	CDK18	1	0.0161245	-0.89295
cg22312904	0.01672	0.00336351	4.971	6.66089e-07	0.0135459	0.00257359	5.26345	1.41375e-07	0.014718	0.00204391	7.20091	5.98128e-13	0.755149	0.014718	0.00204391	7.72671e-11	37	8	144639260	8	144710403	F			NA	NA	GSDMD;GSDMD	NM_024736;NM_001166237	TSS1500;5'UTR	chr8:144640396-144640772	N_Shore			NA	8:144710324-144710862			NA	8	143557089	+	GSDMD	ENSG00000147813.16	8	143574785	NAPRT	1	0.026461	-2.69677
cg02812767	-0.0086427	0.0043219	-1.99974	0.0455279	-0.0310479	0.00392807	-7.90411	2.69846e-15	-0.0209124	0.00290685	-7.1942	6.2829e-13	0.000636992	-0.0209124	0.00290685	8.08586e-11	37	15	74218468	15	72005521	F			NA	NA	LOXL1	NM_005576	TSS1500	chr15:74218696-74220373	N_Shore			NA		15:74218389-74218530	Unclassified_Cell_type_specific	NA	15	73926126	+	LOXL1	ENSG00000261801.5	15	73908071	LOXL1-AS1	1	0.0341898	-1.4676
cg25037335	-0.0316146	0.00545483	-5.79572	6.80294e-09	-0.0232064	0.00528093	-4.39439	1.11086e-05	-0.0272744	0.00379417	-7.1885	6.55075e-13	0.541597	-0.0272744	0.00379417	8.3966e-11	37	8	740043	8	730043	R			TRUE	NA				chr8:735901-736172	S_Shelf			NA				NA	8	790042	-		ENSG00000104714.14	8	614746	ERICH1	1	0.0160837	-0.501278
cg12013713	-0.00990066	0.00343733	-2.88033	0.00397254	-0.0268129	0.00362239	-7.40197	1.34177e-13	-0.0179137	0.00249342	-7.18441	6.75001e-13	0.00323117	-0.0179137	0.00249342	8.64456e-11	37	7	139760671	7	139407140	R			NA	NA	PARP12	NM_022750	Body	chr7:139762255-139763245	N_Shore		CDMR	TRUE				NA	7	140060870	-	PARP12	ENSG00000059378.12	7	140023744	PARP12	1	0.0260821	-1.71292
cg14522298	0.0195611	0.00294393	6.64456	3.0412e-11	0.0115427	0.00357062	3.23269	0.00122629	0.0163162	0.00227144	7.1832	6.81001e-13	0.222885	0.0163162	0.00227144	8.71889e-11	37	7	73645783	7	73283719	R			NA	NA								NA	7:73283636-73283867	7:73645708-73645878	Gene_Associated_Cell_type_specific	NA	7	74231452	-		ENSG00000049541.11	7	74231499	RFC2	1	0.0242558	-1.05729
cg06387496	-0.0261278	0.00621262	-4.2056	2.6039e-05	-0.0402459	0.00668378	-6.02143	1.72884e-09	-0.0326718	0.00455045	-7.1799	6.97609e-13	0.302148	-0.0326718	0.00455045	8.91359e-11	37	7	2775674	7	2742200	F	rs61414156	rs79817374	NA	NA	GNA12	NM_007353	Body	chr7:2774444-2774655	S_Shore			TRUE	7:2742113-2742219			NA	7	2736039	+	GNA12	ENSG00000146535.14	7	2728105	GNA12	1	0.0618538	-1.27239
cg00415704	-0.0137433	0.00285321	-4.81679	1.45885e-06	-0.0140332	0.00263857	-5.3185	1.04628e-07	-0.0138996	0.00193719	-7.17512	7.22446e-13	0.997222	-0.0138996	0.00193719	9.2098e-11	37	15	93630536	15	91431540	R			NA	NA	RGMA;RGMA	NM_020211;NM_001166287	Body;5'UTR	chr15:93631428-93633173	N_Shore		RDMR	NA				NA	15	93087306	-	RGMA	ENSG00000182175.14	15	93035273	RGMA	1	0.0161555	1.26219
cg10535500	-0.00581767	0.00357574	-1.62698	0.103741	-0.0241786	0.00301789	-8.01174	1.13093e-15	-0.0165405	0.00230627	-7.17195	7.39365e-13	0.000453227	-0.0165405	0.00230627	9.40045e-11	37	6	33398610	6	33506588	R			NA	NA	SYNGAP1	NM_006772	Body	chr6:33396050-33396296	S_Shelf			NA		6:33398106-33399356	Unclassified	TRUE	6	33430832	-	SYNGAP1	ENSG00000030110.13	6	33572547	BAK1	1	0.0299027	1.4484
cg14074251	-0.0136173	0.00391481	-3.4784	0.00050441	-0.0198477	0.0031051	-6.39196	1.63773e-10	-0.0174417	0.00243276	-7.1695	7.52737e-13	0.459612	-0.0174417	0.00243276	9.55766e-11	37	2	220299116	2	220007360	R			NA	NA	SPEG	NM_005876	TSS1500	chr2:220299483-220300243	N_Shore			TRUE				TRUE	2	219434393	-	SPEG	ENSG00000072195.15	2	219434843	SPEG	1	0.0166058	1.59953
cg20979921	-0.0304427	0.00463682	-6.56541	5.18885e-11	-0.0141039	0.0035073	-4.0213	5.78779e-05	-0.02005	0.00279722	-7.16783	7.61978e-13	0.0192761	-0.02005	0.00279722	9.66397e-11	37	22	37584018	22	35913964	R			NA	NA	C1QTNF6;C1QTNF6	NM_182486;NM_031910	Body;Body					TRUE				TRUE	22	37187977	-	C1QTNF6	ENSG00000133466.14	22	37180166	C1QTNF6	1	0.0466574	1.36738
cg01054354	-0.0145036	0.0041301	-3.51168	0.000445279	-0.0330774	0.00479243	-6.902	5.12737e-12	-0.0224193	0.0031286	-7.16592	7.72679e-13	0.0134387	-0.0224193	0.0031286	9.79412e-11	37	15	100272751	15	98090274	R			NA	NA	LYSMD4	NM_152449	5'UTR	chr15:100272901-100273891	N_Shore			NA	15:98090274-98091679	15:100272592-100274283	Promoter_Associated	NA	15	99732545	-	LYSMD4	ENSG00000183060.15	15	99715697	LYSMD4	1	0.0518473	1.3361
cg15577126	-0.0214954	0.00365245	-5.88519	3.97598e-09	-0.0206024	0.0050475	-4.0817	4.47073e-05	-0.0211885	0.00295901	-7.16067	8.02836e-13	0.989781	-0.0211885	0.00295901	1.01561e-10	37	2	218932178	2	218640423	R			NA	NA								NA				NA	2	218067454	-		ENSG00000229754.1	2	218059155	CXCR2P1	1	0.0573598	-1.91965
cg03566156	-0.0098946	0.00291829	-3.39055	0.000697528	-0.0130905	0.0020558	-6.36757	1.92043e-10	-0.0120305	0.00168065	-7.15823	8.1724e-13	0.669811	-0.0120305	0.00168065	1.03235e-10	37	12	49319558	12	47605825	R			NA	NA	FKBP11;FKBP11;FKBP11	NM_001143781;NM_001143782;NM_016594	TSS1500;TSS1500;TSS1500	chr12:49318486-49319476	S_Shore			NA		12:49317346-49319824	Promoter_Associated	TRUE	12	48925774	-	FKBP11	ENSG00000134287.10	12	48935723	ARF3	1	0.0176846	1.07059
cg13243168	-0.0095714	0.00231772	-4.12967	3.63287e-05	-0.0120897	0.00204814	-5.90275	3.57484e-09	-0.0109854	0.00153476	-7.15778	8.19961e-13	0.717883	-0.0109854	0.00153476	1.03522e-10	37	17	61915833	17	59269565	F			NA	NA	SMARCD2;SMARCD2	NM_003077;NM_001098426	Body;Body	chr17:61919659-61920656	N_Shelf			TRUE				NA	17	63838472	+	SMARCD2	ENSG00000108592.17	17	63819433	FTSJ3	1	0.0151647	-0.966211
cg15718594	-0.0123898	0.00249417	-4.9675	6.78199e-07	-0.0124834	0.00242417	-5.14958	2.61077e-07	-0.0124379	0.00173837	-7.15496	8.3695e-13	0.999638	-0.0124379	0.00173837	1.05607e-10	37	1	212874742	1	210941365	R			NA	NA	BATF3	NM_018664	TSS1500	chr1:212872460-212874048	S_Shore		RDMR	NA		1:212873834-212874799	Promoter_Associated	NA	1	212701399	-	BATF3	ENSG00000198468.8	1	212852105	FLVCR1-DT	1	0.056265	-8.47899
cg06346335	-0.00632715	0.00351822	-1.7984	0.0721142	-0.0359665	0.00406425	-8.84947	8.79359e-19	-0.0190234	0.00266002	-7.15161	8.57649e-13	2.50226e-07	-0.0190234	0.00266002	1.07913e-10	37	1	76489892	1	76262480	R			NA	NA								TRUE				NA	1	76024206	-		ENSG00000184005.11	1	76074746	ST6GALNAC3	1	0.0298784	-1.08323
cg26971710	-0.0110349	0.00346447	-3.18517	0.00144667	-0.0188576	0.00284181	-6.63577	3.22803e-11	-0.0157112	0.00219719	-7.1506	8.64004e-13	0.217862	-0.0157112	0.00219719	1.08651e-10	37	22	42016207	22	40346153	R			NA	NA	PPPDE2;XRCC6	NM_015704;NM_001469	Body;TSS1500	chr22:42016301-42017784	N_Shore			NA		22:42016159-42018029	Promoter_Associated	NA	22	41620202	-	PPPDE2;XRCC6	ENSG00000167077.13	22	41699503	MEI1	1	0.0139982	0.898814
cg04436971	-0.0161695	0.00285975	-5.65418	1.56596e-08	-0.011196	0.00244916	-4.57137	4.8455e-06	-0.0133004	0.0018602	-7.14998	8.6788e-13	0.41794	-0.0133004	0.0018602	1.09016e-10	37	16	30016811	16	29924312	F			NA	NA	INO80E	NM_173618	3'UTR					NA	16:29924210-29924413	16:30016115-30017954	Unclassified	NA	16	30005489	+	INO80E	ENSG00000102882.12	16	30114105	MAPK3	1	0.0206747	-1.068
cg24389359	-0.019632	0.00431147	-4.55343	5.2777e-06	-0.0201825	0.0036608	-5.51315	3.52471e-08	-0.0199519	0.00279057	-7.14976	8.69284e-13	0.995274	-0.0199519	0.00279057	1.09161e-10	37	12	111284228	12	109768611	R			NA	TRUE	CCDC63	NM_152591	TSS1500					NA		12:111283927-111285143	Unclassified	NA	12	110846423	-	CCDC63	ENSG00000111231.9	12	110452486	GPN3	1	0.0147157	-0.744797
cg03530364	0.0141124	0.00262234	5.38161	7.38233e-08	0.0107886	0.00224624	4.80297	1.56331e-06	0.0121953	0.00170595	7.14867	8.76197e-13	0.629188	0.0121953	0.00170595	1.09964e-10	37	3	68056706	3	68139396	R			NA	NA	FAM19A1	NM_213609	Body	chr3:68056899-68057167	N_Shore			NA	3:68139396-68139857	3:68056607-68057357	Unclassified_Cell_type_specific	NA	3	68007562	-	FAM19A1	ENSG00000183662.11	3	68004247	FAM19A1	1	0.0249911	-1.64055
cg10189661	-0.0225805	0.00421082	-5.36249	8.20806e-08	-0.0184692	0.00386734	-4.77569	1.79091e-06	-0.0203504	0.00284832	-7.14468	9.02051e-13	0.77217	-0.0203504	0.00284832	1.12989e-10	37	6	31683120	6	31791099	F	rs3749952		NA	NA	LY6G6E;LY6G6E;LY6G6D	NR_003673;NR_024541;NM_021246	TSS1500;TSS1500;TSS200					NA				NA	6	31715342	+	LY6G6E;LY6G6D	ENSG00000224389.9	6	32014795	C4B	1	0.0148454	-1.13192
cg18964375	-0.0143979	0.00412471	-3.49064	0.000481859	-0.0231786	0.00360381	-6.43168	1.26202e-10	-0.0193774	0.00271388	-7.14011	9.32574e-13	0.276658	-0.0193774	0.00271388	1.16354e-10	37	1	33772147	1	33544734	F			NA	NA				chr1:33772146-33773104	Island			TRUE	1:33544734-33545661	1:33772031-33772280	Unclassified_Cell_type_specific	TRUE	1	33306545	+		ENSG00000184389.9	1	33306766	A3GALT2	1	0.0153067	0.558137
cg09985802	-0.0236576	0.00472648	-5.00534	5.57644e-07	-0.0335681	0.0064054	-5.24059	1.60065e-07	-0.0271514	0.00380318	-7.13913	9.39204e-13	0.46072	-0.0271514	0.00380318	1.17051e-10	37	10	126234119	10	126224109	R			NA	NA	LHPP;LHPP	NM_022126;NM_001167880	Body;Body					NA	10:126224071-126224235	10:126233921-126234283	Unclassified_Cell_type_specific	NA	10	124545549	-	LHPP	ENSG00000107902.14	10	124461823	LHPP	1	0.029008	0.895101
cg01329789	-0.0172137	0.00324388	-5.30649	1.11754e-07	-0.0198653	0.00414015	-4.79821	1.60091e-06	-0.0182223	0.00255345	-7.13635	9.58406e-13	0.880658	-0.0182223	0.00255345	1.19144e-10	37	2	219157515	2	218865759	R			NA	NA	TMBIM1;PNKD	NM_022152;NM_015488	TSS1500;Body	chr2:219156977-219157380	S_Shore			NA		2:219156179-219157920	Promoter_Associated	NA	2	218292791	-	TMBIM1;PNKD	ENSG00000261338.2	2	218255319	AC021016.2	1	0.0278509	1.41899
cg27549208	-0.0249424	0.00459929	-5.42309	5.85763e-08	-0.0293669	0.00628431	-4.67306	2.96749e-06	-0.0264857	0.00371148	-7.13615	9.59827e-13	0.850953	-0.0264857	0.00371148	1.19287e-10	37	7	43965451	7	43931976	F			NA	NA	URGCP;UBE2D4	NM_001077664;NM_015983	5'UTR;TSS1500	chr7:43965806-43966400	N_Shore			TRUE		7:43965334-43966989	Promoter_Associated	NA	7	43925851	+	URGCP;UBE2D4	ENSG00000239556.4	7	43984995	AC004951.2	1	0.029285	-0.648822
cg09627520	-0.0132074	0.00350006	-3.77349	0.000160979	-0.0156671	0.0025799	-6.07275	1.25738e-09	-0.0148012	0.00207671	-7.12724	1.02402e-12	0.852146	-0.0148012	0.00207671	1.26594e-10	37	3	58410836	3	58385876	R			NA	NA	PXK	NM_017771	3'UTR					NA				NA	3	58425108	-	PXK	ENSG00000168297.15	3	58332880	PXK	1	0.0211187	-0.932088
cg22332722	-0.0259688	0.00646811	-4.0149	5.94705e-05	-0.0556355	0.00856047	-6.49912	8.07888e-11	-0.0367504	0.00516064	-7.12129	1.06923e-12	0.0218697	-0.0367504	0.00516064	1.31902e-10	37	18	25754857	18	24008855	R			NA	NA	CDH2	NM_001792	Body	chr18:25755414-25758175	N_Shore		RDMR	NA				NA	18	28174892	-	CDH2	ENSG00000170558.9	18	27950966	CDH2	1	0.115518	1.64309
cg18533225	-0.0188219	0.00438007	-4.29717	1.72993e-05	-0.0245429	0.0042648	-5.75476	8.67627e-09	-0.0217587	0.00305561	-7.1209	1.07224e-12	0.645405	-0.0217587	0.00305561	1.32188e-10	37	22	50986813	22	49333679	R			NA	TRUE	KLHDC7B	NM_138433	1stExon	chr22:50984972-50988141	Island			NA		22:50986445-50987897	Promoter_Associated	NA	22	50548383	-	KLHDC7B	ENSG00000205560.12	22	50568861	CPT1B	1	0.03945	-2.54642
cg17278062	-0.008397	0.00320848	-2.61712	0.0088674	-0.0181443	0.00258085	-7.03034	2.06035e-12	-0.0143151	0.002011	-7.11839	1.09198e-12	0.060702	-0.0143151	0.002011	1.3443e-10	37	1	17732728	1	17605315	F			NA	NA				chr1:17734435-17734645	N_Shore			NA		1:17732328-17733677	Unclassified	NA	1	17406231	+		ENSG00000276747.1	1	17372196	PADI6	1	0.0308325	-3.13445
cg07972458	-0.0242911	0.00474712	-5.11702	3.10396e-07	-0.021836	0.00440112	-4.96145	6.99672e-07	-0.0229708	0.00322746	-7.11731	1.10053e-12	0.930603	-0.0229708	0.00322746	1.35302e-10	37	1	204535000	1	202801623	R			NA	NA								TRUE		1:204534814-204535839	Unclassified	NA	1	204565871	-		ENSG00000198625.13	1	204516379	MDM4	1	0.0390732	-0.65873
cg26268276	-0.0164252	0.00414585	-3.96184	7.43756e-05	-0.0308138	0.00487222	-6.32439	2.54229e-10	-0.022468	0.00315746	-7.11586	1.11217e-12	0.0797134	-0.022468	0.00315746	1.36544e-10	37	11	33038313	11	32994889	F			NA	NA	DEPDC7;DEPDC7	NM_139160;NM_001077242	Body;Body	chr11:33037206-33037917	S_Shore			TRUE		11:33037156-33038387	Promoter_Associated	NA	11	33016766	+	DEPDC7	ENSG00000121690.11	11	33015876	DEPDC7	1	0.0446349	-0.943841
cg15667493	-0.00925666	0.00247561	-3.73914	0.00018465	-0.0160235	0.00252475	-6.34656	2.20185e-10	-0.0125736	0.00176764	-7.1132	1.13379e-12	0.160228	-0.0125736	0.00176764	1.39045e-10	37	5	55404179	5	55439936	F			NA	NA	ANKRD55;ANKRD55	NM_001039935;NM_024669	Body;Body					TRUE				NA	5	56108351	+	ANKRD55	ENSG00000249236.2	5	55978248	AC008892.1	1	0.0437538	-0.930755
cg15393490	-0.00757331	0.00356599	-2.12376	0.0336902	-0.0270374	0.00344819	-7.84104	4.46828e-15	-0.0176322	0.00247884	-7.11307	1.13487e-12	0.000453628	-0.0176322	0.00247884	1.39139e-10	37	1	207996459	1	206063082	R			NA	NA							CDMR	TRUE		1:207995893-207996505	Promoter_Associated	TRUE	1	207823113	-		ENSG00000203709.11	1	207801518	MIR29B2CHG	1	0.0231543	-1.41558
cg25420507	-0.0166366	0.00339628	-4.89849	9.65782e-07	-0.0161294	0.00312736	-5.15751	2.50261e-07	-0.0163621	0.00230058	-7.11217	1.14233e-12	0.993983	-0.0163621	0.00230058	1.39938e-10	37	19	39261921	19	43953761	F			NA	NA	LGALS7	NM_002307	Body	chr19:39260374-39262631	Island			NA				NA	19	38771280	+	LGALS7	ENSG00000182472.8	19	38730187	CAPN12	1	0.0198923	2.58332
cg27022558	-0.0143884	0.00340473	-4.22599	2.37897e-05	-0.0164929	0.00287527	-5.73611	9.68743e-09	-0.0156168	0.00219674	-7.10907	1.16825e-12	0.894482	-0.0156168	0.00219674	1.42838e-10	37	11	64141041	11	63897617	R			NA	NA				chr11:64136814-64138187	S_Shelf			NA		11:64140828-64141083	Unclassified_Cell_type_specific	TRUE	11	64373568	-		ENSG00000236935.1	11	64325050	AP003774.4	1	0.0280669	-2.07101
cg07052063	-0.00556819	0.00377637	-1.47448	0.140351	-0.0324683	0.00378323	-8.58217	9.31001e-18	-0.0189938	0.00267272	-7.10656	1.18969e-12	3.16848e-06	-0.0189938	0.00267272	1.4534e-10	37	10	99255236	10	99245226	R			NA	NA	MMS19	NM_022362	Body	chr10:99257940-99259520	N_Shelf			NA		10:99254743-99255270	Promoter_Associated_Cell_type_specific	NA	10	97495478	-	MMS19	ENSG00000181274.6	10	97332497	FRAT2	1	0.0262531	0.969435
cg01139861	-0.0226134	0.0043583	-5.18858	2.11898e-07	-0.023319	0.0048033	-4.85479	1.20513e-06	-0.022932	0.00322767	-7.10483	1.20472e-12	0.9941	-0.022932	0.00322767	1.47015e-10	37	7	50343298	7	50313844	F			NA	NA	IKZF1	NM_006060	TSS1500	chr7:50342895-50343456	Island			NA	7:50313154-50315024	7:50343113-50344886	Promoter_Associated	NA	7	50303701	+	IKZF1	ENSG00000185811.18	7	50304068	IKZF1	1	0.0261553	-0.324823
cg01725872	-0.0145265	0.00317793	-4.57105	4.85283e-06	-0.017864	0.00326027	-5.4793	4.27007e-08	-0.0161525	0.00227569	-7.09788	1.26686e-12	0.764379	-0.0161525	0.00227569	1.54134e-10	37	22	45635600	22	44014264	F	rs61250701		NA	NA	C22orf9	NM_001009880	Body	chr22:45636070-45636606	N_Shore			NA				NA	22	45239718	+	C22orf9	ENSG00000100364.18	22	45190338	KIAA0930	1	0.0731793	-1.35735
cg25710298	-0.0288797	0.00542844	-5.32007	1.03728e-07	-0.0286431	0.00612005	-4.6802	2.8659e-06	-0.0287755	0.00406109	-7.08566	1.38381e-12	0.999582	-0.0287755	0.00406109	1.67175e-10	37	2	286830	2	276830	F	rs34884738		NA	NA	FAM150B	NM_001002919	Body	chr2:287353-290099	N_Shore		RDMR	TRUE		2:286759-286931	Unclassified_Cell_type_specific	NA	2	286829	+	FAM150B	ENSG00000035115.21	2	217730	SH3YL1	1	0.019711	0.874324
cg05549575	0.0141383	0.00208265	6.78858	1.1324e-11	0.00656497	0.00197294	3.3275	0.000876278	0.0101469	0.0014323	7.08436	1.3969e-12	0.0306689	0.0101469	0.0014323	1.68619e-10	37	17	5137892	17	5078616	R			NA	NA	C17orf87	NM_207103	Body					NA		17:5137831-5138227	Unclassified_Cell_type_specific	NA	17	5234596	-	C17orf87	ENSG00000161929.15	17	5208920	SCIMP	1	0.0145735	-1.65428
cg19413066	-0.0149129	0.00290228	-5.13833	2.77196e-07	-0.0128483	0.00261944	-4.90499	9.34319e-07	-0.0137751	0.00194455	-7.08396	1.40095e-12	0.869849	-0.0137751	0.00194455	1.69062e-10	37	17	76965347	17	74476942	F			NA	NA								NA	17:74476899-74477003			NA	17	78969264	+		ENSG00000108679.13	17	78971238	LGALS3BP	1	0.0621603	4.51651
cg09644065	-0.0101858	0.00287892	-3.53808	0.000403048	-0.01276	0.00206577	-6.17689	6.53767e-10	-0.0118851	0.00167839	-7.08126	1.42852e-12	0.768061	-0.0118851	0.00167839	1.72017e-10	37	6	127835750	6	127877443	R			NA	NA	C6orf174	NM_001012279	Body	chr6:127835928-127836255	N_Shore			NA				NA	6	127514604	-	C6orf174	ENSG00000189367.15	6	127438406	KIAA0408	1	0.0196316	2.32658
cg19362874	-0.0207555	0.00479462	-4.32892	1.49842e-05	-0.0248132	0.00440087	-5.63825	1.71787e-08	-0.0229578	0.00324216	-7.08101	1.43108e-12	0.823361	-0.0229578	0.00324216	1.72278e-10	37	6	3053558	6	2998557	R			NA	NA								TRUE	6:2998495-2998558	6:3053446-3054329	Promoter_Associated	NA	6	3053323	-		ENSG00000272277.1	6	3068045	AL031963.3	1	0.0187222	-0.439079
cg02402091	-0.0197142	0.00344192	-5.72768	1.01815e-08	-0.0148682	0.00347794	-4.27499	1.91148e-05	-0.0173164	0.00244644	-7.0782	1.46034e-12	0.61237	-0.0173164	0.00244644	1.75611e-10	37	10	114135092	10	114125082	F			NA	NA	ACSL5;ACSL5;ACSL5;ACSL5	NM_016234;NM_203380;NM_203379;NM_203380	TSS1500;1stExon;5'UTR;5'UTR			low-CpG:114124839-114125160		NA		10:114134365-114136516	Promoter_Associated	NA	10	112375333	+	ACSL5	ENSG00000023041.11	10	112424428	ZDHHC6	1	0.0143233	0.511378
cg07571038	-0.0173182	0.00391786	-4.42031	9.85591e-06	-0.020542	0.00369456	-5.56007	2.69666e-08	-0.0190246	0.00268793	-7.07779	1.4647e-12	0.835941	-0.0190246	0.00268793	1.76087e-10	37	9	140352910	9	139472731	R			NA	NA	NELF;NELF;NELF;NELF	NM_001130969;NM_015537;NM_001130971;NM_001130970	Body;Body;Body;Body	chr9:140352818-140354044	Island			NA	9:139471860-139473791			NA	9	137458457	-	NELF	ENSG00000165802.22	9	137447573	NSMF	1	0.0237007	-1.0955
cg00348467	-0.0135209	0.00390299	-3.46423	0.000531753	-0.0296891	0.00439415	-6.75652	1.41349e-11	-0.0206513	0.0029181	-7.07696	1.47347e-12	0.0227317	-0.0206513	0.0029181	1.76903e-10	37	17	43222121	17	40577904	R			NA	NA				chr17:43221927-43222388	Island			TRUE	17:40577349-40578127	17:43221108-43222234	Unclassified	TRUE	17	45144753	-		ENSG00000204650.14	17	45620328	LINC02210	1	0.0200691	-0.912631
cg04995717	-0.0145012	0.00439594	-3.29878	0.000971075	-0.0354303	0.005071	-6.98685	2.81126e-12	-0.0234809	0.00332161	-7.06913	1.55913e-12	0.00772937	-0.0234809	0.00332161	1.86533e-10	37	9	27109293	9	27099293	F	rs72535318		NA	TRUE	TEK;TEK	NM_000459;NM_000459	5'UTR;1stExon					NA				NA	9	27109294	+	TEK	ENSG00000120156.21	9	27109141	TEK	1	0.0155823	-1.22397
cg23140706	-0.00981768	0.00209864	-4.67813	2.89509e-06	-0.0120603	0.00225458	-5.34922	8.83321e-08	-0.0108587	0.00153613	-7.06887	1.56197e-12	0.767171	-0.0108587	0.00153613	1.86823e-10	37	12	54689278	12	52975545	R		rs79586149	NA	TRUE	NFE2;NFE2	NM_006163;NM_001136023	5'UTR;5'UTR					NA				NA	12	54295493	-	NFE2	ENSG00000123405.14	12	54292111	NFE2	1	0.0138962	-1.55637
cg22775801	-0.00887425	0.00243339	-3.64687	0.000265454	-0.0131435	0.00212087	-6.19721	5.74738e-10	-0.0113004	0.00159883	-7.06794	1.57249e-12	0.41702	-0.0113004	0.00159883	1.87879e-10	37	12	123636480	12	122202433	F			NA	NA				chr12:123634826-123636176	S_Shore		CDMR	NA	12:122202389-122202548			NA	12	123151932	+		ENSG00000111328.7	12	123250112	CDK2AP1	1	0.0138738	-1.44803
cg08224569	-0.0202086	0.00530939	-3.80621	0.000141114	-0.0334505	0.00538977	-6.20629	5.42489e-10	-0.0267301	0.0037824	-7.06696	1.58367e-12	0.216168	-0.0267301	0.0037824	1.89022e-10	37	8	142369705	8	142438887	F			NA	NA	GPR20	NM_005293	5'UTR	chr8:142367050-142367860	S_Shore			TRUE		8:142369645-142369766	Unclassified_Cell_type_specific	NA	8	141359604	+	GPR20	ENSG00000204882.3	8	141356500	GPR20	1	0.0265366	-0.838977
cg20976581	-0.0139788	0.00272278	-5.13403	2.83599e-07	-0.0167369	0.0034177	-4.89713	9.72452e-07	-0.0150497	0.00212959	-7.06695	1.58375e-12	0.819386	-0.0150497	0.00212959	1.89022e-10	37	17	34080240	17	31104353	R			NA	NA	GAS2L2	NM_139285	TSS1500					NA				NA	17	35753220	-	GAS2L2	ENSG00000270806.2	17	35760887	C17orf50	1	0.020128	-0.339108
cg10922280	-0.00400486	0.00239636	-1.67123	0.0946768	-0.0196184	0.00237039	-8.27645	1.26904e-16	-0.0118967	0.00168522	-7.05941	1.67212e-12	2.19078e-05	-0.0118967	0.00168522	1.9877e-10	37	16	68034227	16	66591728	R			NA	TRUE	DPEP2	NM_022355	TSS1500					TRUE				NA	16	68000323	-	DPEP2	ENSG00000167261.14	16	67987394	DPEP2	1	0.0180434	-1.38022
cg25291653	0.0139445	0.0023062	6.0465	1.48022e-09	0.00864874	0.00216144	4.00138	6.29728e-05	0.0111252	0.00157706	7.05437	1.73384e-12	0.245716	0.0111252	0.00157706	2.05285e-10	37	20	19867145	20	19815145	F			NA	NA						low-CpG:19814697-19815211		NA				NA	20	19886500	+		ENSG00000132669.13	20	19757606	RIN2	1	0.0150407	-1.46028
cg12619347	-0.0205638	0.00371621	-5.53354	3.13824e-08	-0.0164634	0.00370753	-4.44053	8.97391e-06	-0.0185088	0.00262468	-7.05182	1.76587e-12	0.737063	-0.0185088	0.00262468	2.0869e-10	37	11	57280909	11	57037485	F	rs3851118		NA	NA	SLC43A1	NM_003627	Body	chr11:57281671-57283305	N_Shore			NA		11:57280708-57281145	Promoter_Associated_Cell_type_specific	NA	11	57513435	+	SLC43A1	ENSG00000134809.9	11	57528464	TIMM10	1	0.0646355	-2.66975
cg26656658	0.0277233	0.00462958	5.98829	2.12059e-09	0.0248832	0.0066628	3.73464	0.000187983	0.0267985	0.00380189	7.04873	1.80556e-12	0.940571	0.0267985	0.00380189	2.12702e-10	37	12	121615078	12	120099461	F	rs1718119		NA	NA	P2RX7	NM_002562	Body					NA	12:120099456-120099632			NA	12	121177274	+	P2RX7	ENSG00000135124.14	12	121209857	P2RX4	1	0.0317543	-0.533795
cg19118972	0.0156999	0.00244534	6.42035	1.35965e-10	0.00822696	0.00223649	3.67852	0.000234592	0.0116307	0.00165034	7.04748	1.82184e-12	0.0786557	0.0116307	0.00165034	2.14467e-10	37	3	184323327	3	185806021	F			NA	NA				chr3:184321783-184322277	S_Shore		RDMR	NA				NA	3	184605538	+		ENSG00000177383.4	3	184710367	MAGEF1	1	0.0285262	-2.33852
cg05379350	-0.00897345	0.00248159	-3.61601	0.000299178	-0.015977	0.00251031	-6.36454	1.95873e-10	-0.0124349	0.00176482	-7.04602	1.84112e-12	0.139696	-0.0124349	0.00176482	2.16548e-10	37	17	27917157	17	24941283	R			NA	TRUE	GIT1;GIT1	NM_014030;NM_001085454	TSS1500;TSS1500	chr17:27918161-27918398	N_Shore			NA	17:24939942-24941695			NA	17	29590138	-	GIT1	ENSG00000141298.19	17	29625938	SSH2	1	0.01618	-0.913845
cg17890940	-0.0188085	0.00458666	-4.1007	4.11899e-05	-0.0280957	0.00476373	-5.89785	3.68277e-09	-0.0232763	0.00330408	-7.04471	1.85844e-12	0.372998	-0.0232763	0.00330408	2.18528e-10	37	7	1782346	7	1748872	F			NA	NA	ELFN1	NM_001128636	5'UTR	chr7:1784027-1786934	N_Shore			NA	7:1748433-1748908	7:1781621-1783364	Unclassified_Cell_type_specific	TRUE	7	1742709	+	ELFN1	ENSG00000236081.1	7	1738630	ELFN1-AS1	1	0.0235882	-0.365135
cg05460571	-0.00626037	0.00295353	-2.11962	0.0340381	-0.0193924	0.0025841	-7.5045	6.16626e-14	-0.0136986	0.00194481	-7.04365	1.87273e-12	0.00370271	-0.0136986	0.00194481	2.2015e-10	37	8	8630364	8	8667774	R			NA	NA								TRUE				NA	8	8772853	-		ENSG00000233609.3	8	8961200	RPL10P19	1	0.0144095	1.82298
cg22006825	-0.0104792	0.0021285	-4.92329	8.51003e-07	-0.00947005	0.00187536	-5.04973	4.4243e-07	-0.00991109	0.00140711	-7.04358	1.87361e-12	0.938681	-0.00991109	0.00140711	2.20195e-10	37	19	41771771	19	46463611	F			NA	NA	HNRNPUL1;HNRNPUL1	NM_007040;NM_144732	Body;5'UTR	chr19:41770013-41771113	S_Shore		RDMR	NA		19:41771207-41771956	Promoter_Associated	NA	19	41265865	+	HNRNPUL1	ENSG00000286177.1	19	41307397	AC011462.6	1	0.0252647	3.54791
cg22583305	-0.00928017	0.00215833	-4.29969	1.71034e-05	-0.0160323	0.00271436	-5.90647	3.49522e-09	-0.0118956	0.00168936	-7.0415	1.90178e-12	0.150246	-0.0118956	0.00168936	2.23211e-10	37	3	184353954	3	185836648	F		rs9856422	NA	NA								TRUE				NA	3	184636165	+		ENSG00000177383.4	3	184710367	MAGEF1	1	0.014487	-1.82956
cg26729204	-0.0127123	0.00303703	-4.18576	2.84218e-05	-0.0170871	0.0029692	-5.75479	8.67493e-09	-0.0149491	0.00212312	-7.04111	1.90714e-12	0.588329	-0.0149491	0.00212312	2.23723e-10	37	6	2932241	6	2877240	F			NA	NA								TRUE		6:2931511-2932928	Unclassified	NA	6	2932006	+		ENSG00000271361.1	6	3023142	HTATSF1P2	1	0.0154316	2.9611
cg19869037	-0.00941015	0.00421797	-2.23097	0.0256832	-0.0294403	0.00391048	-7.52857	5.13007e-14	-0.0201819	0.00286768	-7.0377	1.95432e-12	0.00232597	-0.0201819	0.00286768	2.28715e-10	37	6	116732515	6	116839208	F			NA	NA	DSE;DSE	NM_013352;NM_001080976	Body;Body					TRUE				NA	6	116411351	+	DSE	ENSG00000111817.17	6	116254173	DSE	1	0.0254459	0.898178
cg01656853	-0.0139074	0.0028938	-4.80593	1.54034e-06	-0.0141463	0.00275508	-5.13461	2.82723e-07	-0.0140327	0.00199537	-7.03261	2.027e-12	0.998214	-0.0140327	0.00199537	2.36723e-10	37	19	49199172	19	53890984	F			NA	TRUE	FUT2;FUT2	NM_001097638;NM_000511	TSS200;TSS200	chr19:49199964-49200184	N_Shore			NA				NA	19	48695914	+	FUT2	ENSG00000142233.11	19	48661407	NTN5	1	0.0296972	2.07562
cg25882597	-0.0119044	0.00321965	-3.69742	0.0002178	-0.0182207	0.00296396	-6.14743	7.87473e-10	-0.0153233	0.00218064	-7.02699	2.1103e-12	0.352888	-0.0153233	0.00218064	2.46258e-10	37	20	39969542	20	39402956	F	rs6093470		NA	NA	LPIN3	NM_022896	TSS200	chr20:39968607-39968860	S_Shore			TRUE		20:39968185-39969763	Unclassified	NA	20	41340901	+	LPIN3	ENSG00000132793.11	20	41340920	LPIN3	1	0.0162845	-1.01088
cg26575914	-0.012	0.00236992	-5.06346	4.1172e-07	-0.0108584	0.00222322	-4.88406	1.03923e-06	-0.0113928	0.00162144	-7.02632	2.12047e-12	0.940149	-0.0113928	0.00162144	2.4738e-10	37	1	228397977	1	226464600	F			NA	NA	OBSCN;OBSCN	NM_001098623;NM_052843	5'UTR;5'UTR	chr1:228399471-228402037	N_Shore			NA				TRUE	1	228210275	+	OBSCN	ENSG00000162913.9	1	228203506	OBSCN-AS1	1	0.0174474	2.00928
cg24628310	0.0164369	0.00279527	5.88026	4.09623e-09	0.0102924	0.00245984	4.18417	2.86209e-05	0.012974	0.00184663	7.02578	2.12874e-12	0.256255	0.012974	0.00184663	2.4828e-10	37	3	52813873	3	52788913	F			NA	NA	ITIH1;ITIH1;ITIH1;ITIH1	NM_001166435;NM_001166436;NM_001166434;NM_002215	TSS200;TSS200;Body;Body					NA		3:52813603-52813883	Unclassified_Cell_type_specific	NA	3	52779856	+	ITIH1	ENSG00000168268.11	3	52524385	NT5DC2	1	0.0428693	3.66038
cg14918082	-0.0295226	0.00709395	-4.16165	3.15951e-05	-0.0343327	0.00604114	-5.68315	1.32233e-08	-0.0323107	0.00459937	-7.02503	2.14014e-12	0.875245	-0.0323107	0.00459937	2.49479e-10	37	17	7833237	17	7773962	F	rs11656822		NA	TRUE	KCNAB3	NM_004732	TSS1500	chr17:7835171-7835569	N_Shore			NA	17:7773262-7773982	17:7833067-7833374	Unclassified_Cell_type_specific	TRUE	17	7929918	+	KCNAB3	ENSG00000170037.13	17	7932101	CNTROB	1	0.020362	0.387116
cg26664206	-0.0136865	0.00290376	-4.71338	2.43643e-06	-0.0162419	0.00309851	-5.24183	1.58992e-07	-0.0148814	0.00211877	-7.02358	2.16261e-12	0.834389	-0.0148814	0.00211877	2.519e-10	37	1	17241705	1	17114292	F			NA	NA				chr1:17240038-17240970	S_Shore			NA		1:17241564-17241789	Unclassified_Cell_type_specific	NA	1	16915209	+		ENSG00000238142.1	1	16888538	BX284668.5	1	0.164774	-5.08543
cg25642234	-0.0168918	0.00447272	-3.77662	0.000158972	-0.0252399	0.00415361	-6.07661	1.2275e-09	-0.0213742	0.00304361	-7.02264	2.17709e-12	0.392488	-0.0213742	0.00304361	2.53321e-10	37	12	14721092	12	14612359	F			NA	NA	PLBD1	NM_024829	TSS1500	chr12:14720248-14721093	Island		CDMR	NA	12:14611516-14612398			TRUE	12	14568157	+	PLBD1	ENSG00000256751.5	12	14567750	PLBD1-AS1	1	0.0147576	-0.72445
cg01346718	-0.0140583	0.00362407	-3.87914	0.000104827	-0.0254337	0.00409449	-6.21169	5.24178e-10	-0.0190553	0.00271375	-7.02174	2.19121e-12	0.114866	-0.0190553	0.00271375	2.54898e-10	37	22	38713874	22	37043820	R			NA	TRUE	CSNK1E;CSNK1E	NM_001894;NM_152221	5'UTR;TSS1500	chr22:38712684-38713333	S_Shore			NA	22:37042532-37043841			NA	22	38317868	-	CSNK1E	ENSG00000213923.12	22	38290691	CSNK1E	1	0.0435216	-1.03231
cg21195277	-0.0191949	0.00316262	-6.06931	1.28459e-09	-0.0114714	0.00289883	-3.95723	7.58236e-05	-0.0149977	0.00213697	-7.0182	2.24743e-12	0.197791	-0.0149977	0.00213697	2.60893e-10	37	6	32339208	6	32447186	F			NA	NA	C6orf10	NM_006781	Body					NA				NA	6	32371430	+	C6orf10	ENSG00000229391.7	6	32552713	HLA-DRB6	1	0.0137684	4.67044
cg04559909	-0.0247187	0.00477651	-5.17504	2.27858e-07	-0.0259419	0.00547346	-4.73959	2.14155e-06	-0.0252475	0.00359885	-7.01544	2.29226e-12	0.985922	-0.0252475	0.00359885	2.6582e-10	37	4	74864725	4	75083589	R			NA	TRUE	CXCL5	NM_002994	TSS1500	chr4:74864113-74864329	S_Shore			TRUE				NA	4	73999007	-	CXCL5	ENSG00000163735.7	4	73995642	CXCL5	1	0.0545985	-3.05066
cg10672416	-0.0193869	0.00321377	-6.03245	1.61489e-09	-0.0124327	0.00319315	-3.89354	9.87916e-05	-0.0158874	0.00226515	-7.01383	2.31876e-12	0.307847	-0.0158874	0.00226515	2.68823e-10	37	12	123718706	12	122284659	F			NA	NA	C12orf65;C12orf65	NM_001143905;NM_152269	5'UTR;5'UTR	chr12:123717367-123718388	S_Shore			NA		12:123716897-123718892	Promoter_Associated	NA	12	123234158	+	C12orf65	ENSG00000150967.18	12	122920951	ABCB9	1	0.018571	-1.36687
cg13394182	0.0238255	0.00370552	6.42973	1.27834e-10	0.0145465	0.00452049	3.2179	0.00129134	0.0200963	0.00286576	7.01257	2.33976e-12	0.283644	0.0200963	0.00286576	2.70905e-10	37	8	144403454	8	144474829	R		rs61631623	NA	NA	TOP1MT	NM_052963	Body	chr8:144403266-144403524	Island			NA	8:144474483-144477654			NA	8	143321283	-	TOP1MT	ENSG00000254859.1	8	143541973	AC067930.3	1	0.0201858	-2.09645
cg19054158	-0.0367514	0.00800503	-4.59104	4.41036e-06	-0.0605431	0.0108414	-5.58444	2.3445e-08	-0.045146	0.00643977	-7.01049	2.37483e-12	0.210483	-0.045146	0.00643977	2.74752e-10	37	7	1099421	7	1065947	R		rs75437491	NA	NA	C7orf50;C7orf50;C7orf50	NM_001134395;NM_032350;NM_001134396	Body;Body;Body	chr7:1097405-1097953	S_Shore		CDMR	NA	7:1065569-1066924			NA	7	1059784	-	C7orf50	ENSG00000164849.10	7	1044546	GPR146	1	0.0194274	0.766963
cg20272648	-0.00907225	0.00249863	-3.63088	0.000282456	-0.0148244	0.0023821	-6.22324	4.86995e-10	-0.0120856	0.00172412	-7.00969	2.38854e-12	0.249536	-0.0120856	0.00172412	2.76194e-10	37	8	37660108	8	37779266	F			NA	NA	GPR124	NM_032777	Body				RDMR	TRUE				TRUE	8	37802589	+	GPR124	ENSG00000020181.17	8	37784191	ADGRA2	1	0.0228227	-2.82215
cg13695585	-0.013583	0.00407177	-3.33588	0.000850284	-0.0257659	0.00394665	-6.52855	6.64111e-11	-0.0198645	0.00283391	-7.00958	2.39036e-12	0.0994678	-0.0198645	0.00283391	2.76333e-10	37	6	30853014	6	30960993	R			NA	NA	DDR1;DDR1	NM_013993;NM_001954	5'UTR;5'UTR	chr6:30852102-30852676	S_Shore			NA				NA	6	30885236	-	DDR1	ENSG00000137411.17	6	30908242	VARS2	1	0.0388397	1.39908
cg06202737	-0.0165575	0.0044082	-3.75607	0.0001726	-0.0305232	0.00485551	-6.2863	3.2513e-10	-0.0228676	0.00326378	-7.00647	2.44401e-12	0.103574	-0.0228676	0.00326378	2.82168e-10	37	2	128166279	2	127882749	F			NA	NA				chr2:128165848-128166198	S_Shore			NA	2:127882102-127882859	2:128165106-128166558	Unclassified_Cell_type_specific	NA	2	127408702	+		ENSG00000236682.1	2	127389130	MAP3K2-DT	1	0.0284561	-2.76069
cg22360649	-0.0105799	0.00353136	-2.99598	0.00273561	-0.0261141	0.00372291	-7.01443	2.30883e-12	-0.0179371	0.00256209	-7.00096	2.54209e-12	0.0102308	-0.0179371	0.00256209	2.92432e-10	37	11	65657733	11	65414309	R			NA	NA	CCDC85B	NM_006848	TSS200	chr11:65657874-65658970	N_Shore			NA	11:65414222-65415906	11:65657669-65658916	NonGene_Associated	NA	11	65890261	-	CCDC85B	ENSG00000172803.18	11	65833834	SNX32	1	0.0307122	-0.946822
cg00507154	-0.0167777	0.00387504	-4.32969	1.49322e-05	-0.0258175	0.00452616	-5.70407	1.16982e-08	-0.0206012	0.00294361	-6.99863	2.58482e-12	0.316356	-0.0206012	0.00294361	2.96963e-10	37	19	50192739	19	54884551	F			NA	NA	C19orf76;C19orf76	NM_001101340;NM_001101340	1stExon;5'UTR	chr19:50192499-50192802	Island			NA	19:54884382-54886673	19:50192245-50194371	Promoter_Associated	NA	19	49689481	+	C19orf76	ENSG00000169169.14	19	49690898	CPT1C	1	0.0208299	-0.667412
cg14316944	-0.0147276	0.0023638	-6.23046	4.65055e-10	-0.0138803	0.00435178	-3.18957	0.00142486	-0.0145345	0.00207715	-6.99734	2.6087e-12	0.985472	-0.0145345	0.00207715	2.99398e-10	37	17	79485529	17	77100124	F	rs74006315		NA	NA				chr17:79485599-79486913	N_Shore			TRUE		17:79485417-79485870	Unclassified	TRUE	17	81518502	+		ENSG00000214087.8	17	81681174	ARL16	1	0.016349	2.39301
cg00349404	-0.0072756	0.00471443	-1.54326	0.122767	-0.0290463	0.00376239	-7.72017	1.16177e-14	-0.0205756	0.00294072	-6.99679	2.61903e-12	0.00148281	-0.0205756	0.00294072	3.0035e-10	37	10	106100036	10	106090026	R			NA	NA				chr10:106097595-106098556	S_Shore			NA				NA	10	104340277	-		ENSG00000231233.1	10	104351591	CFAP58-DT	1	0.0137894	1.00929
cg14606328	0.0168468	0.00273875	6.15129	7.68568e-10	0.00927443	0.00235505	3.9381	8.21301e-05	0.0124934	0.00178565	6.99657	2.62305e-12	0.111083	0.0124934	0.00178565	3.00734e-10	37	21	45177639	21	44002067	F			NA	NA	PDXK	NM_003681	3'UTR	chr21:45177520-45177727	Island			NA	21:44001966-44002255			NA	21	43757757	+	PDXK	ENSG00000160213.7	21	43772511	CSTB	1	0.0378485	-2.29258
cg20792436	-0.0244672	0.00423825	-5.77295	7.78961e-09	-0.0201255	0.00502584	-4.0044	6.21745e-05	-0.0226628	0.00323999	-6.99471	2.65799e-12	0.804069	-0.0226628	0.00323999	3.04505e-10	37	17	79972570	17	77565859	R			NA	NA	ASPSCR1	NM_024083	Body					NA	17:77565705-77565868			NA	17	82014693	-	ASPSCR1	ENSG00000169689.15	17	82018702	CENPX	1	0.014556	0.543442
cg13007871	-0.0120786	0.00339658	-3.5561	0.000376402	-0.0171885	0.00280264	-6.13299	8.62449e-10	-0.0151187	0.00216174	-6.99377	2.67598e-12	0.510036	-0.0151187	0.00216174	3.06329e-10	37	6	30458519	6	30566498	R			NA	NA	HLA-E	NM_005516	Body	chr6:30457369-30458175	S_Shore			NA				NA	6	30490741	-	HLA-E	ENSG00000204592.9	6	30489509	HLA-E	1	0.0606287	-1.46307
cg18166915	-0.0176034	0.00371237	-4.74183	2.11798e-06	-0.0177164	0.00344657	-5.1403	2.743e-07	-0.0176641	0.00252584	-6.99336	2.68375e-12	0.999751	-0.0176641	0.00252584	3.06983e-10	37	3	112694196	3	114176886	R			NA	NA	CD200R1;CD200R1;CD200R1;CD200R1	NM_138940;NM_138806;NM_170780;NM_138939	TSS1500;TSS1500;TSS1500;TSS1500					NA				NA	3	112975348	-	CD200R1	ENSG00000163606.11	3	112921205	CD200R1	1	0.0202455	-0.985251
cg12061917	-0.010102	0.00261568	-3.8621	0.000112418	-0.0184579	0.00297766	-6.19878	5.69008e-10	-0.0137414	0.00196515	-6.99256	2.69918e-12	0.108346	-0.0137414	0.00196515	3.08431e-10	37	6	29601556	6	29709535	F	rs72831514	rs28359990	NA	NA	GABBR1;GABBR1	NM_001470;NM_021904	TSS1500;TSS1500	chr6:29600192-29600661	S_Shore			NA				NA	6	29633778	+	GABBR1	ENSG00000228078.1	6	29934101	HLA-U	1	0.0275599	1.82228
cg19264170	-0.0158566	0.0032913	-4.81773	1.45198e-06	-0.0167894	0.00331115	-5.07054	3.96679e-07	-0.0163202	0.00233429	-6.9915	2.71963e-12	0.98024	-0.0163202	0.00233429	3.10608e-10	37	1	183622470	1	181889093	F			NA	NA	APOBEC4;RGL1	NM_203454;NM_015149	TSS200;5'UTR					NA				NA	1	183653334	+	APOBEC4;RGL1	ENSG00000162704.16	1	183620846	ARPC5	1	0.0241212	-1.26967
cg13407335	-0.0155765	0.00372536	-4.18122	2.89953e-05	-0.0293363	0.00486162	-6.03425	1.59698e-09	-0.020667	0.00295702	-6.98912	2.7661e-12	0.08018	-0.020667	0.00295702	3.15549e-10	37	17	7832852	17	7773577	R		rs34284903	NA	NA	KCNAB3	NM_004732	TSS200	chr17:7832532-7833164	Island			NA	17:7773262-7773982			TRUE	17	7929533	-	KCNAB3	ENSG00000170037.13	17	7932101	CNTROB	1	0.0290148	0.585577
cg22940152	-0.0102759	0.00239322	-4.29376	1.75671e-05	-0.015269	0.00268716	-5.68219	1.32981e-08	-0.0124845	0.00178719	-6.98558	2.83683e-12	0.381868	-0.0124845	0.00178719	3.23165e-10	37	20	62669102	20	62139546	R			NA	TRUE	NCRNA00176;NCRNA00176	NR_027687;NR_027686	Body;Body	chr20:62669304-62670730	N_Shore			NA				NA	20	64037748	-	NCRNA00176	ENSG00000196421.8	20	64034344	C20orf204	1	0.23595	-13.0761
cg12880685	-0.0107839	0.00328612	-3.28165	0.00103203	-0.0189977	0.00294957	-6.44086	1.18799e-10	-0.0153329	0.00219503	-6.98525	2.84345e-12	0.177273	-0.0153329	0.00219503	3.2367e-10	37	10	120489658	10	120479648	R			NA	NA	C10orf46	NM_153810	Body					NA				NA	10	118730145	-	C10orf46	ENSG00000151893.15	10	118674167	CACUL1	1	0.0153951	-0.578106
cg00340855	-0.0208351	0.00421043	-4.94845	7.48072e-07	-0.0192069	0.00389113	-4.93608	7.97095e-07	-0.0199569	0.00285767	-6.98365	2.8761e-12	0.960475	-0.0199569	0.00285767	3.27137e-10	37	6	30458586	6	30566565	F		rs77275906	NA	NA	HLA-E	NM_005516	Body	chr6:30457369-30458175	S_Shore			NA				NA	6	30490808	+	HLA-E	ENSG00000204592.9	6	30489509	HLA-E	1	0.0302386	-0.70258
cg13655082	-0.0189415	0.00401208	-4.72113	2.34539e-06	-0.0239929	0.00460957	-5.20502	1.93971e-07	-0.0211188	0.00302631	-6.9784	2.9856e-12	0.710607	-0.0211188	0.00302631	3.38899e-10	37	9	125109046	9	124148867	R			NA	NA				chr9:125109007-125109644	Island			NA	9:124148867-124149489	9:125108910-125109514	Unclassified_Cell_type_specific	TRUE	9	122346766	-		ENSG00000234156.2	9	122403407	AL359636.2	1	0.0179154	-1.59161
cg22866937	-0.0130346	0.00380852	-3.42247	0.000620548	-0.0156936	0.00256934	-6.108	1.00885e-09	-0.0148619	0.00212996	-6.97754	3.00398e-12	0.845782	-0.0148619	0.00212996	3.40725e-10	37	20	43730241	20	43163655	F			NA	NA	KCNS1	NM_002251	TSS1500	chr20:43729515-43729791	S_Shore			NA				NA	20	45101599	+	KCNS1	ENSG00000124233.12	20	45207033	SEMG1	1	0.0221005	1.10057
cg08639339	-0.016434	0.00313226	-5.24668	1.54865e-07	-0.0156897	0.00340891	-4.60255	4.17344e-06	-0.0160933	0.00230646	-6.97748	3.00511e-12	0.98716	-0.0160933	0.00230646	3.40767e-10	37	1	205648336	1	203914959	R			TRUE	NA	SLC45A3	NM_033102	5'UTR	chr1:205648975-205649903	N_Shore			TRUE				NA	1	205679207	-	SLC45A3	ENSG00000133065.11	1	205789094	SLC41A1	1	0.0257922	0.978274
cg00205605	-0.0167796	0.00291754	-5.7513	8.85616e-09	-0.013155	0.0032666	-4.02714	5.64596e-05	-0.0151713	0.00217599	-6.97212	3.1221e-12	0.71004	-0.0151713	0.00217599	3.52775e-10	37	1	2516401	1	2506261	R			NA	NA				chr1:2517397-2518892	N_Shore			TRUE		1:2516313-2516563	Promoter_Associated_Cell_type_specific	NA	1	2584961	-		ENSG00000157870.16	1	2586491	PRXL2B	1	0.0810001	-1.69174
cg04311403	-0.0210858	0.00432259	-4.87805	1.07139e-06	-0.0220425	0.00442531	-4.981	6.32557e-07	-0.0215529	0.00309221	-6.97007	3.16787e-12	0.988113	-0.0215529	0.00309221	3.57857e-10	37	1	236559646	1	234626269	F			NA	NA	EDARADD;EDARADD	NM_080738;NM_145861	Body;Body	chr1:236558459-236559336	S_Shore			NA	1:234626233-234626299			NA	1	236396345	+	EDARADD	ENSG00000186197.14	1	236348257	EDARADD	1	0.019551	-1.00999
cg21406967	-0.0156017	0.00314382	-4.96267	6.953e-07	-0.0150435	0.00307752	-4.88818	1.01775e-06	-0.0153167	0.0021992	-6.96464	3.29234e-12	0.991981	-0.0153167	0.0021992	3.70882e-10	37	7	100464553	7	100302489	R			NA	NA	TRIP6;SLC12A9	NM_003302;NM_020246	TSS1500;3'UTR	chr7:100463758-100464146	S_Shore			NA				NA	7	100866930	-	TRIP6;SLC12A9	ENSG00000196411.10	7	100802565	EPHB4	1	0.0144649	-1.8933
cg06836480	0.0192092	0.00349785	5.49173	3.98024e-08	0.0143894	0.00327121	4.39879	1.08856e-05	0.0166381	0.0023892	6.96387	3.31042e-12	0.602638	0.0166381	0.0023892	3.7273e-10	37	2	169928251	2	169636497	R			NA	NA	DHRS9;DHRS9;DHRS9	NM_001142270;NM_005771;NM_199204	TSS1500;5'UTR;5'UTR					NA				NA	2	169071740	-	DHRS9	ENSG00000073737.16	2	169064789	DHRS9	1	0.0191816	-2.00306
cg02553486	-0.0103161	0.00400227	-2.57757	0.00994967	-0.0344538	0.00453326	-7.60024	2.95587e-14	-0.0208892	0.00300028	-6.9624	3.34525e-12	0.000346978	-0.0208892	0.00300028	3.76271e-10	37	4	47840095	4	47534852	F			NA	TRUE	CORIN	NM_006587	TSS200	chr4:47838604-47839946	S_Shore			NA	4:47533362-47534896	4:47838141-47840153	Promoter_Associated	NA	4	47838077	+	CORIN	ENSG00000145244.12	4	47593999	CORIN	1	0.0137488	-0.77702
cg09315264	-0.00491301	0.00266457	-1.84383	0.065208	-0.024942	0.0029767	-8.37909	5.33365e-17	-0.0138227	0.00198535	-6.96236	3.34619e-12	3.48433e-06	-0.0138227	0.00198535	3.76282e-10	37	1	36805322	1	36577909	F			NA	NA	STK40	NM_032017	3'UTR	chr1:36807362-36807584	N_Shelf			NA				NA	1	36339720	+	STK40	ENSG00000116883.8	1	36323734	AL591845.1	1	0.013918	-1.47551
cg11120551	-0.0177649	0.00366424	-4.84818	1.24597e-06	-0.0211109	0.00419609	-5.03109	4.87698e-07	-0.0192125	0.00276001	-6.96103	3.37786e-12	0.83495	-0.0192125	0.00276001	3.7946e-10	37	1	146713996	1	145180620	F			NA	TRUE	CHD1L	NM_004284	TSS1500	chr1:146714089-146715278	N_Shore			NA		1:146713508-146715451	Promoter_Associated	NA	1	147242345	+	CHD1L	ENSG00000227242.4	1	147019656	NBPF13P	1	0.0428157	-3.23126
cg23752348	-0.0116561	0.00410709	-2.83805	0.00453903	-0.0265473	0.00386085	-6.87601	6.15521e-12	-0.0195614	0.00281306	-6.9538	3.55586e-12	0.0305198	-0.0195614	0.00281306	3.97951e-10	37	6	30042137	6	30150116	R			NA	NA	RNF39;RNF39	NM_170769;NM_025236	Body;Body	chr6:30042918-30043500	N_Shore			TRUE		6:30041975-30042145	Unclassified_Cell_type_specific	NA	6	30074359	-	RNF39	ENSG00000280128.1	6	30282349	AL662795.2	1	0.0136563	-0.863961
cg05894719	-0.00651268	0.00165479	-3.93565	8.29705e-05	-0.00902508	0.00154686	-5.83445	5.3969e-09	-0.00785348	0.00113003	-6.94982	3.65757e-12	0.540592	-0.00785348	0.00113003	4.08308e-10	37	11	1989899	11	1946475	R			NA	NA				chr11:1990899-1991211	N_Shore			TRUE	11:1946149-1946597			NA	11	1968668	-		ENSG00000214026.11	11	1947278	MRPL23	1	0.0252856	5.66832
cg14066757	-0.0107897	0.00254003	-4.24788	2.15802e-05	-0.00990175	0.0017981	-5.50677	3.65469e-08	-0.0101982	0.00146759	-6.94893	3.68066e-12	0.960108	-0.0101982	0.00146759	4.10783e-10	37	19	44285568	19	48977408	R			NA	NA	KCNN4	NM_002250	TSS200					NA		19:44284830-44285584	Promoter_Associated	TRUE	19	43781415	-	KCNN4	ENSG00000104783.13	19	43766533	KCNN4	1	0.146077	-9.55842
cg26234644	-0.0200551	0.00502165	-3.99374	6.50403e-05	-0.0241122	0.00421631	-5.71878	1.07291e-08	-0.0224347	0.00322904	-6.94777	3.71098e-12	0.82579	-0.0224347	0.00322904	4.13856e-10	37	17	10634427	17	10575152	R			NA	NA	TMEM220	NM_001004313	TSS1500	chr17:10632789-10633490	S_Shore		CDMR	NA				NA	17	10731109	-	TMEM220	ENSG00000109063.15	17	10628526	MYH3	1	0.0251483	0.738568
cg14376106	-0.0121266	0.00289829	-4.18405	2.86356e-05	-0.01494	0.00267166	-5.59202	2.24439e-08	-0.0136476	0.00196439	-6.94749	3.71842e-12	0.775145	-0.0136476	0.00196439	4.14581e-10	37	10	118609842	10	118599832	F			NA	NA				chr10:118608599-118609377	S_Shore			NA				NA	10	116850330	+		ENSG00000187164.20	10	116881477	SHTN1	1	0.0203742	2.50374
cg22697136	-0.0156506	0.00381052	-4.1072	4.00477e-05	-0.0240901	0.00415359	-5.79983	6.63804e-09	-0.0195075	0.00280791	-6.94733	3.72253e-12	0.325993	-0.0195075	0.00280791	4.14936e-10	37	1	11714248	1	11636835	R			NA	NA	FBXO44;FBXO2;FBXO44;FBXO44;FBXO44	NM_183413;NM_012168;NM_033182;NM_183412;NM_001014765	TSS1500;Body;TSS1500;TSS200;TSS1500	chr1:11714217-11715304	Island			NA	1:11636835-11637880			NA	1	11654190	-	FBXO44;FBXO2	ENSG00000116661.11	1	11637018	FBXO2	1	0.184463	-6.21176
cg23597288	-0.0126295	0.00272427	-4.63593	3.55341e-06	-0.0117284	0.00226945	-5.16794	2.36685e-07	-0.0120976	0.00174368	-6.93793	3.97889e-12	0.96822	-0.0120976	0.00174368	4.42073e-10	37	22	25758455	22	24088455	R			NA	NA	LRP5L;LRP5L;LRP5L	NM_001135772;NM_182492;NM_182492	5'UTR;1stExon;5'UTR	chr22:25755941-25756164	S_Shelf			NA		22:25757943-25758788	Gene_Associated	NA	22	25362487	-	LRP5L	ENSG00000100058.12	22	25448105	CRYBB2P1	1	0.0356311	2.97028
cg13956452	-0.0156595	0.00339557	-4.61174	3.99317e-06	-0.0129466	0.00248103	-5.21823	1.80645e-07	-0.0138908	0.00200326	-6.93411	4.08793e-12	0.812145	-0.0138908	0.00200326	4.53144e-10	37	9	140333362	9	139453183	F			NA	NA	ENTPD8;ENTPD8	NM_198585;NM_001033113	5'UTR;5'UTR	chr9:140332887-140333140	S_Shore			NA				TRUE	9	137438909	+	ENTPD8	ENSG00000188747.8	9	137423350	NOXA1	1	0.0212315	-2.15002
cg25948037	-0.00531406	0.00284703	-1.86653	0.0619674	-0.0232311	0.00290445	-7.99847	1.25979e-15	-0.0140937	0.00203315	-6.93197	4.15024e-12	6.10636e-05	-0.0140937	0.00203315	4.59391e-10	37	4	57522988	4	57217745	F			NA	NA	HOPX;HOPX;HOPX;HOPX;HOPX	NM_139212;NM_032495;NM_001145460;NM_001145459;NM_139211	5'UTR;Body;Body;TSS1500;TSS1500	chr4:57521621-57522703	S_Shore			NA		4:57521411-57523249	Unclassified	NA	4	56656821	+	HOPX	ENSG00000171476.22	4	56647988	HOPX	1	0.0175567	-1.67404
cg02154074	-0.0144459	0.00304633	-4.74208	2.11534e-06	-0.0113764	0.00222169	-5.12061	3.04544e-07	-0.0124422	0.00179503	-6.93147	4.16497e-12	0.717928	-0.0124422	0.00179503	4.60794e-10	37	2	74756234	2	74609742	F		rs73949680	NA	TRUE	HTRA2;HTRA2;AUP1	NM_013247;NM_145074;NM_181575	TSS1500;TSS1500;Body	chr2:74756223-74757930	Island			NA	2:74609732-74611421			NA	2	74529106	+	HTRA2;AUP1	ENSG00000272183.1	2	74501717	AC005041.3	1	0.0299442	-1.28316
cg03419014	-0.0112125	0.00275011	-4.0771	4.56015e-05	-0.0224076	0.00366707	-6.11049	9.93228e-10	-0.0152424	0.00220014	-6.92789	4.2716e-12	0.0506612	-0.0152424	0.00220014	4.71303e-10	37	21	38362742	21	37284612	F			NA	NA	HLCS	NM_000411	TSS1500	chr21:38362015-38362868	Island	high-CpG:37284351-37284750		NA	21:37283856-37284855	21:38361807-38363195	Promoter_Associated	NA	21	36990441	+	HLCS	ENSG00000159267.14	21	36750888	HLCS	1	0.0516657	1.30282
cg02593403	-0.017442	0.0044519	-3.91788	8.93305e-05	-0.032485	0.00532132	-6.10468	1.0301e-09	-0.0236358	0.00341453	-6.92212	4.44921e-12	0.0953186	-0.0236358	0.00341453	4.8884e-10	37	10	102278918	10	102268908	F	rs12258705		NA	NA	SEC31B	NM_015490	5'UTR	chr10:102279162-102279730	N_Shore			TRUE		10:102278195-102279099	Unclassified_Cell_type_specific	TRUE	10	100519160	+	SEC31B	ENSG00000075826.17	10	100486646	SEC31B	1	0.0458125	1.24004
cg03517919	-0.0174141	0.00380486	-4.57682	4.72105e-06	-0.021283	0.00406608	-5.23428	1.65625e-07	-0.0192203	0.0027782	-6.91826	4.57232e-12	0.785569	-0.0192203	0.0027782	5.0076e-10	37	1	10398268	1	10320855	F		rs77560229	NA	NA	KIF1B	NM_015074	Body					NA		1:10397803-10398952	Unclassified	TRUE	1	10338209	+	KIF1B	ENSG00000054523.17	1	10210805	KIF1B	1	0.0514573	1.7068
cg10808810	-0.0275469	0.00438856	-6.27698	3.45204e-10	-0.0147774	0.00410917	-3.59619	0.00032291	-0.0207427	0.00299953	-6.91533	4.66781e-12	0.104803	-0.0207427	0.00299953	5.10716e-10	37	19	18429665	19	18290665	F		rs74845873	NA	NA	LSM4	NM_012321	Body	chr19:18433642-18434178	N_Shelf			NA				NA	19	18318854	+	LSM4	ENSG00000130520.10	19	18306230	LSM4	1	0.0417087	-0.874899
cg09109383	-0.00884648	0.00362742	-2.43878	0.014737	-0.0294079	0.00390349	-7.53374	4.93074e-14	-0.0183745	0.00265722	-6.91492	4.68117e-12	0.000584732	-0.0183745	0.00265722	5.11927e-10	37	16	16083164	16	15990665	R			NA	NA	ABCC1;ABCC1;ABCC1;ABCC1;ABCC1	NM_019862;NM_019898;NM_019899;NM_004996;NM_019900	Body;Body;Body;Body;Body					TRUE				NA	16	15989306	-	ABCC1	ENSG00000103222.19	16	15949577	ABCC1	1	0.0187559	-0.668243
cg07338715	-0.00546854	0.00259326	-2.10875	0.0349664	-0.0221766	0.00280533	-7.90518	2.6755e-15	-0.0131673	0.00190428	-6.91458	4.69258e-12	7.0237e-05	-0.0131673	0.00190428	5.13048e-10	37	2	109649281	2	109015713	R			NA	NA				chr2:109647955-109648230	S_Shore		RDMR	NA				NA	2	109032824	-		ENSG00000135960.10	2	108894471	EDAR	1	0.019244	-2.39019
cg20918682	-0.0165401	0.00478913	-3.45367	0.000553007	-0.02711	0.0043678	-6.20677	5.4083e-10	-0.0223103	0.0032272	-6.91323	4.73753e-12	0.264581	-0.0223103	0.0032272	5.17709e-10	37	20	6034694	20	5982694	R			TRUE	NA	LRRN4	NM_152611	TSS200	chr20:6032675-6033517	S_Shore	low-CpG:5982617-5982695		NA				TRUE	20	6054047	-	LRRN4	ENSG00000089199.10	20	5911510	CHGB	1	0.0228838	0.656785
cg09406989	-0.0274123	0.00467259	-5.86663	4.44748e-09	-0.0173999	0.00438382	-3.96912	7.21384e-05	-0.0220872	0.00319704	-6.90863	4.89353e-12	0.294927	-0.0220872	0.00319704	5.32666e-10	37	16	68772469	16	67329970	R			NA	NA	CDH1	NM_004360	Body	chr16:68771034-68772344	S_Shore			NA		16:68770957-68772797	Unclassified	NA	16	68738565	-	CDH1	ENSG00000184939.16	16	68530090	ZFP90	1	0.0246486	-0.670299
cg04666465	-0.016576	0.00403748	-4.10552	4.03403e-05	-0.0219256	0.00389003	-5.63636	1.73684e-08	-0.0193503	0.00280135	-6.90749	4.93307e-12	0.634308	-0.0193503	0.00280135	5.36576e-10	37	16	23520563	16	23428064	R			NA	NA	GGA2	NM_015044	Body	chr16:23521573-23521899	N_Shore			NA	16:23427968-23428251			NA	16	23509241	-	GGA2	ENSG00000166847.10	16	23641466	DCTN5	1	0.105753	-2.04781
cg01443318	-0.0105082	0.00276082	-3.8062	0.000141119	-0.0184107	0.00303331	-6.0695	1.28308e-09	-0.0140886	0.00204174	-6.90028	5.1899e-12	0.15629	-0.0140886	0.00204174	5.62725e-10	37	16	67466260	16	66023761	R			NA	NA	HSD11B2	NM_000196	Body	chr16:67464388-67465462	S_Shore			NA		16:67465852-67466435	Unclassified_Cell_type_specific	NA	16	67432356	-	HSD11B2	ENSG00000159714.11	16	67394152	ZDHHC1	1	0.0142196	-1.66104
cg18210511	-0.0123394	0.00286477	-4.30727	1.65279e-05	-0.0128003	0.00237388	-5.39217	6.96123e-08	-0.0126127	0.00182787	-6.9002	5.193e-12	0.992354	-0.0126127	0.00182787	5.62787e-10	37	8	144601781	8	144672924	R			NA	NA	ZC3H3	NM_015117	Body	chr8:144601691-144601895	Island			TRUE	8:144672904-144673009			TRUE	8	143519610	-	ZC3H3	ENSG00000254859.1	8	143541973	AC067930.3	1	0.0524993	4.7142
cg08511818	0.0149121	0.00258632	5.76578	8.12804e-09	0.0112865	0.00289958	3.89246	9.92317e-05	0.0133057	0.00193009	6.89382	5.43139e-12	0.647022	0.0133057	0.00193009	5.85914e-10	37	20	30104637	20	29568298	F			NA	NA	HM13;HM13;HM13;HM13	NM_178580;NM_030789;NM_178581;NM_178582	Body;Body;Body;Body	chr20:30102057-30102856	S_Shore			TRUE		20:30104364-30104886	Promoter_Associated	NA	20	31516833	+	HM13	ENSG00000101294.17	20	31514410	HM13	1	0.0137979	-0.747638
cg00921350	-0.0171557	0.00272485	-6.29603	3.05357e-10	-0.0101262	0.00308782	-3.2794	0.00104029	-0.0140782	0.00204309	-6.89063	5.55452e-12	0.23297	-0.0140782	0.00204309	5.98472e-10	37	16	50701499	16	49259000	R			NA	NA	SNX20;SNX20	NM_153337;NM_001144972	3'UTR;3'UTR					NA		16:50698948-50701771	Promoter_Associated	NA	16	50667587	-	SNX20	ENSG00000167208.15	16	50666300	SNX20	1	0.0205731	-0.937302
cg08782022	0.0264469	0.0039836	6.63896	3.15896e-11	0.0118132	0.00358988	3.29069	0.000999419	0.0183714	0.00266679	6.88894	5.6209e-12	0.0241497	0.0183714	0.00266679	6.05039e-10	37	16	4730136	16	4670137	F		rs74529238	NA	NA	MGRN1;MGRN1;MGRN1;MGRN1	NM_015246;NM_001142291;NM_001142290;NM_001142289	Body;Body;Body;Body	chr16:4730262-4730487	N_Shore			TRUE	16:4670056-4670912			TRUE	16	4680134	+	MGRN1	ENSG00000103199.13	16	4748239	ZNF500	1	0.0138302	-0.593795
cg19054685	-0.00662835	0.00205588	-3.2241	0.0012637	-0.00995507	0.00160066	-6.21934	4.99244e-10	-0.00869954	0.001263	-6.88802	5.65741e-12	0.442596	-0.00869954	0.001263	6.08527e-10	37	6	30894071	6	31002050	F			NA	NA	VARS2;VARS2;VARS2	NM_001167733;NM_001167734;NM_020442	3'UTR;3'UTR;3'UTR					NA				NA	6	30926293	+	VARS2	ENSG00000137411.17	6	30908242	VARS2	1	0.019772	-1.97681
cg10247711	-0.0217609	0.0047221	-4.60832	4.0594e-06	-0.0226905	0.00443072	-5.12117	3.0364e-07	-0.0222553	0.00323109	-6.88784	5.66439e-12	0.989749	-0.0222553	0.00323109	6.08984e-10	37	14	100988403	14	100058156	R			NA	NA	WDR25;WDR25	NM_024515;NM_001161476	Body;Body					TRUE				NA	14	100522065	-	WDR25	ENSG00000183092.16	14	100537147	BEGAIN	1	0.0819121	6.15677
cg10211456	-0.0181668	0.00339157	-5.35647	8.48641e-08	-0.0166002	0.00382554	-4.3393	1.42938e-05	-0.0174774	0.00253782	-6.88675	5.708e-12	0.954133	-0.0174774	0.00253782	6.12962e-10	37	7	963471	7	929997	R			NA	NA	ADAP1	NM_006869	Body	chr7:965987-966266	N_Shelf			TRUE	7:929576-930590			TRUE	7	923834	-	ADAP1	ENSG00000105963.15	7	897900	ADAP1	1	0.0429604	-1.07648
cg05085585	-0.012303	0.00341632	-3.60125	0.000316696	-0.0232708	0.00371789	-6.25913	3.87122e-10	-0.0173241	0.00251557	-6.88675	5.70827e-12	0.0944939	-0.0173241	0.00251557	6.12962e-10	37	16	30420623	16	30328124	R			NA	NA	ZNF771;ZNF771	NM_001142305;NM_016643	Body;Body	chr16:30418557-30419272	S_Shore			TRUE		16:30420595-30421418	Unclassified	NA	16	30409301	-	ZNF771	ENSG00000183604.14	16	30267553	SMG1P5	1	0.0179123	-1.24808
cg01196858	-0.00789179	0.00320717	-2.46067	0.0138678	-0.021502	0.00301365	-7.13486	9.68858e-13	-0.0151199	0.0021962	-6.88455	5.79686e-12	0.00837909	-0.0151199	0.0021962	6.21426e-10	37	7	30027454	7	29993979	R			NA	NA	SCRN1;SCRN1;SCRN1;SCRN1	NM_014766;NM_001145514;NM_001145513;NM_001145515	5'UTR;Body;5'UTR;5'UTR	chr7:30028518-30029822	N_Shore			NA				TRUE	7	29987837	-	SCRN1	ENSG00000136193.17	7	29920104	SCRN1	1	0.0348117	-1.76498
cg00945810	-0.0238326	0.00496876	-4.79649	1.61471e-06	-0.0275945	0.00556294	-4.96042	7.03414e-07	-0.025502	0.00370577	-6.88169	5.9146e-12	0.880568	-0.025502	0.00370577	6.33286e-10	37	7	814391	7	780917	F	rs7783647		NA	NA	HEATR2	NM_017802	Body	chr7:813627-814392	Island			NA	7:779302-780918	7:813984-814833	Gene_Associated	TRUE	7	774753	+	HEATR2	ENSG00000164818.16	7	726699	DNAAF5	1	0.0219778	0.527367
cg21719344	-0.0095316	0.00258773	-3.68338	0.000230165	-0.0144283	0.00241576	-5.97255	2.33567e-09	-0.012148	0.00176587	-6.87935	6.01275e-12	0.384187	-0.012148	0.00176587	6.43022e-10	37	6	30647128	6	30755107	F			NA	NA	KIAA1949;KIAA1949	NM_001134870;NM_133471	Body;Body					NA	6:30754883-30755108	6:30646694-30647418	Promoter_Associated	TRUE	6	30679350	+	KIAA1949	ENSG00000137331.12	6	30743199	IER3	1	0.015154	-2.08955
cg02133624	-0.0129824	0.00363142	-3.57503	0.000350193	-0.0226657	0.00367454	-6.16832	6.90212e-10	-0.0177669	0.00258291	-6.87864	6.04268e-12	0.172626	-0.0177669	0.00258291	6.45913e-10	37	3	195590041	3	197074438	R			NA	NA								NA	3:197074391-197074464	3:195589066-195590581	Unclassified	NA	3	195863169	-		ENSG00000283426.1	3	195701618	SMBD1P	1	0.0669278	-2.35531
cg01378158	-0.0144097	0.00294595	-4.89138	1.00133e-06	-0.014588	0.00302091	-4.82902	1.37209e-06	-0.0144967	0.00210911	-6.87337	6.27039e-12	0.999108	-0.0144967	0.00210911	6.68808e-10	37	16	67312308	16	65869809	R			NA	NA	PLEKHG4;PLEKHG4;PLEKHG4;PLEKHG4;PLEKHG4;PLEKHG4	NM_001129731;NM_015432;NM_001129727;NM_001129728;NM_015432;NM_001129729	TSS1500;1stExon;5'UTR;TSS1500;5'UTR;TSS1500	chr16:67312896-67313731	N_Shore			TRUE				NA	16	67278404	-	PLEKHG4	ENSG00000196155.13	16	67277510	PLEKHG4	1	0.0321917	-2.00114
cg10296799	-0.0179006	0.00490776	-3.64742	0.000264891	-0.0381698	0.00597818	-6.38485	1.71566e-10	-0.0260612	0.00379325	-6.87042	6.40151e-12	0.0322682	-0.0260612	0.00379325	6.80686e-10	37	3	195589996	3	197074393	R			NA	NA								NA	3:197074391-197074464	3:195589066-195590581	Unclassified	NA	3	195863124	-		ENSG00000224769.1	3	195614947	MUC20P1	1	0.0193694	-0.830523
cg03890167	-0.0140409	0.00340606	-4.12232	3.75082e-05	-0.0233725	0.00405045	-5.77035	7.91075e-09	-0.0179062	0.00260687	-6.86886	6.47161e-12	0.211279	-0.0179062	0.00260687	6.87637e-10	37	1	203242638	1	201509261	F			NA	NA				chr1:203242519-203242818	Island			TRUE	1:201508899-201509375	1:203241935-203242840	Promoter_Associated	TRUE	1	203273509	+		ENSG00000233791.5	1	203298758	LINC01136	1	0.0178395	1.14481
cg18677871	-0.0107051	0.0032208	-3.32375	0.00088816	-0.0148057	0.00242865	-6.09627	1.08569e-09	-0.0133193	0.00193914	-6.86866	6.48071e-12	0.596498	-0.0133193	0.00193914	6.88275e-10	37	5	1103325	5	1156325	R			NA	NA	SLC12A7	NM_006598	Body	chr5:1099394-1099736	S_Shelf		CDMR	TRUE				NA	5	1103209	-	SLC12A7	ENSG00000113504.21	5	1050384	SLC12A7	1	0.339719	-13.55
cg05661533	0.0201106	0.00301289	6.67485	2.47491e-11	0.0104769	0.00428584	2.44453	0.0145042	0.0169243	0.00246479	6.86643	6.58303e-12	0.184383	0.0169243	0.00246479	6.98642e-10	37	5	1495043	5	1548043	R			NA	NA	LPCAT1	NM_024830	Body	chr5:1494853-1495287	Island			NA	5:1547887-1548318	5:1494867-1495821	Unclassified	NA	5	1494927	-	LPCAT1	ENSG00000153395.10	5	1456480	LPCAT1	1	0.0434372	-1.45926
cg15451548	-0.0172482	0.00431982	-3.99282	6.52924e-05	-0.0172088	0.00308217	-5.58335	2.35929e-08	-0.0172221	0.002509	-6.86414	6.68953e-12	0.999972	-0.0172221	0.002509	7.08931e-10	37	1	2144873	1	2134733	F			NA	NA				chr1:2144199-2144497	S_Shore			TRUE	1:2133892-2134859	1:2143659-2145688	Promoter_Associated	NA	1	2213433	+		ENSG00000182873.5	1	2181794	PRKCZ-AS1	1	0.0150921	0.778782
cg07397616	-0.0187067	0.00341094	-5.48433	4.15033e-08	-0.0151132	0.00360783	-4.18901	2.80176e-05	-0.0170107	0.00247858	-6.86308	6.73919e-12	0.769573	-0.0170107	0.00247858	7.13684e-10	37	22	38035109	22	36365055	R			NA	NA	SH3BP1	NM_018957	TSS1500	chr22:38035350-38035928	N_Shore			NA				TRUE	22	37639101	-	SH3BP1	ENSG00000100092.22	22	37634654	SH3BP1	1	0.0857336	-2.15607
cg02188818	-0.0191522	0.00405253	-4.72599	2.28996e-06	-0.0211574	0.00424457	-4.98457	6.20984e-07	-0.0201084	0.00293111	-6.86034	6.86983e-12	0.943299	-0.0201084	0.00293111	7.25793e-10	37	4	141676849	4	141896299	F			NA	NA	TBC1D9	NM_015130	Body	chr4:141676920-141678170	N_Shore			NA				TRUE	4	140755694	+	TBC1D9	ENSG00000109436.8	4	140620782	TBC1D9	1	0.0154451	-0.932217
cg23762517	-0.0330189	0.00721406	-4.57702	4.71651e-06	-0.0438896	0.0084353	-5.20308	1.96013e-07	-0.037611	0.00548252	-6.86017	6.8779e-12	0.619028	-0.037611	0.00548252	7.26474e-10	37	1	42384310	1	42156897	F			NA	TRUE	HIVEP3;HIVEP3;HIVEP3;HIVEP3	NM_001127714;NM_024503;NM_024503;NM_001127714	1stExon;1stExon;5'UTR;5'UTR	chr1:42383640-42384003	S_Shore			TRUE		1:42383352-42384533	Unclassified_Cell_type_specific	NA	1	41918638	+	HIVEP3	ENSG00000127124.16	1	41506365	HIVEP3	1	0.028373	-0.482685
cg08141873	-0.0116745	0.00319715	-3.65152	0.00026069	-0.018928	0.00314153	-6.0251	1.69006e-09	-0.0153649	0.0022408	-6.85687	7.03867e-12	0.269982	-0.0153649	0.0022408	7.42398e-10	37	11	534632	11	524632	F			NA	TRUE	HRAS;HRAS;HRAS	NM_005343;NM_176795;NM_001130442	5'UTR;5'UTR;5'UTR	chr11:534691-537718	N_Shore			NA	11:524537-526300			NA	11	534631	+	HRAS	ENSG00000161328.11	11	537527	LRRC56	1	0.0210529	-1.22086
cg19238380	-0.0202004	0.00390322	-5.17531	2.27536e-07	-0.0239646	0.00528704	-4.53271	5.82323e-06	-0.0215283	0.00314018	-6.85574	7.09446e-12	0.848706	-0.0215283	0.00314018	7.47752e-10	37	1	156093948	1	154360572	R			NA	NA	LMNA;LMNA;LMNA	NM_005572;NM_170707;NM_170708	Body;Body;Body					TRUE		1:156093909-156094050	Promoter_Associated	NA	1	156124156	-	LMNA	ENSG00000160789.20	1	156082573	LMNA	1	0.0498139	-3.36486
cg07839627	-0.00965349	0.00220873	-4.3706	1.23903e-05	-0.0128667	0.0023949	-5.37255	7.763e-08	-0.0111304	0.00162364	-6.8552	7.1214e-12	0.614848	-0.0111304	0.00162364	7.50414e-10	37	6	29599836	6	29707815	F			NA	NA	GABBR1;GABBR1	NM_021904;NM_001470	Body;Body	chr6:29600192-29600661	N_Shore			NA				NA	6	29632058	+	GABBR1	ENSG00000204681.11	6	29555629	GABBR1	1	0.0198252	-1.64163
cg04614290	-0.0295983	0.00446332	-6.63145	3.32412e-11	-0.0132107	0.00411652	-3.2092	0.00133107	-0.0207432	0.003026	-6.85497	7.13269e-12	0.0261947	-0.0207432	0.003026	7.51426e-10	37	19	2327696	19	2278696	F			NA	NA	LSM7;SPPL2B;SPPL2B	NM_016199;NM_152988;NM_001077238	Body;TSS1500;TSS1500	chr19:2328364-2329089	N_Shore			NA		19:2327637-2328112	Promoter_Associated	TRUE	19	2327696	+	LSM7;SPPL2B	ENSG00000130332.15	19	2321520	LSM7	1	0.0437967	-0.972093
cg11638347	-0.00954338	0.00310526	-3.0733	0.00211709	-0.0214833	0.00321451	-6.68322	2.33743e-11	-0.015307	0.00223337	-6.85375	7.19386e-12	0.028202	-0.015307	0.00223337	7.57005e-10	37	21	38352880	21	37274750	R			NA	NA	HLCS	NM_000411	5'UTR	chr21:38352856-38353274	Island			NA	21:37274580-37275082			NA	21	36980579	-	HLCS	ENSG00000159267.14	21	36750888	HLCS	1	0.0277942	1.03726
cg04104776	-0.0242275	0.00425334	-5.69611	1.22568e-08	-0.0190733	0.00490071	-3.89195	9.94428e-05	-0.0220131	0.00321224	-6.85289	7.23737e-12	0.729459	-0.0220131	0.00321224	7.61194e-10	37	17	3439336	17	3386086	F			NA	NA	TRPV3	NM_145068	Body	chr17:3438841-3439046	S_Shore			TRUE	17:3385617-3386087	17:3438759-3439956	Unclassified	TRUE	17	3536041	+	TRPV3	ENSG00000167723.14	17	3510502	TRPV3	1	0.0248167	-1.26453
cg24160243	0.0219512	0.00391736	5.60356	2.09988e-08	0.0194291	0.00489998	3.96513	7.33563e-05	0.0209677	0.00305974	6.85278	7.24302e-12	0.922363	0.0209677	0.00305974	7.61428e-10	37	6	167185027	6	167105017	F		rs75495085	NA	NA	RPS6KA2	NM_001006932	Body					NA	6:167104893-167105038			NA	6	166771538	+	RPS6KA2	ENSG00000227598.1	6	166969626	Z94721.1	1	0.0495734	-1.00734
cg14085840	-0.00638397	0.00227168	-2.81024	0.0049505	-0.0152963	0.00223426	-6.84626	7.58073e-12	-0.0109142	0.00159293	-6.85164	7.30079e-12	0.0200036	-0.0109142	0.00159293	7.66778e-10	37	19	40939429	19	45631269	F			NA	NA				chr19:40939804-40940098	N_Shore			TRUE				NA	19	40433521	+		ENSG00000167565.13	19	40440844	SERTAD3	1	0.0226821	-1.41039
cg27139457	-0.00988749	0.00290096	-3.40835	0.00065357	-0.0183511	0.00291784	-6.28928	3.18944e-10	-0.0140948	0.00205723	-6.85132	7.31718e-12	0.120555	-0.0140948	0.00205723	7.68318e-10	37	2	85637739	2	85491250	F			NA	NA	CAPG	NM_001747	TSS200	chr2:85640969-85641259	N_Shelf			NA		2:85637129-85637859	Promoter_Associated	TRUE	2	85410615	+	CAPG	ENSG00000042493.16	2	85394753	CAPG	1	0.093786	-3.76852
cg03374695	-0.00808441	0.00354497	-2.28053	0.0225761	-0.0203344	0.00290874	-6.9908	2.73322e-12	-0.0154054	0.00224866	-6.85096	7.33571e-12	0.0282052	-0.0154054	0.00224866	7.70082e-10	37	8	127568328	8	127637510	R			NA	NA	FAM84B	NM_174911	3'UTR	chr8:127568676-127570873	N_Shore			NA				NA	8	126556082	-	FAM84B	ENSG00000168672.4	8	126552443	FAM84B	1	0.018924	-1.32278
cg01899089	-0.0150197	0.00360529	-4.16601	3.09971e-05	-0.0183507	0.00335002	-5.47779	4.30674e-08	-0.0168073	0.00245411	-6.84863	7.45606e-12	0.795282	-0.0168073	0.00245411	7.81059e-10	37	5	369969	5	422969	F			NA	NA	AHRR	NM_020731	Body	chr5:370185-370422	N_Shore			NA				NA	5	369853	+	AHRR	ENSG00000063438.17	5	321759	AHRR	1	0.0153368	-1.19204
cg12043732	-0.00162736	0.00138145	-1.17801	0.238795	-0.00495938	0.000700481	-7.07996	1.44193e-12	-0.0042779	0.000624755	-6.84732	7.52453e-12	0.0988771	-0.0042779	0.000624755	7.87121e-10	37	20	61284223	20	60754668	F	rs73319423		NA	NA	SLCO4A1	NM_016354	5'UTR	chr20:61287997-61288480	N_Shelf			TRUE	20:60753679-60755040	20:61282417-61284275	Promoter_Associated	NA	20	62652870	+	SLCO4A1	ENSG00000277496.1	20	62648961	AL357033.4	1	0.0256791	-3.85395
cg05989693	-0.0111723	0.00211462	-5.28337	1.26826e-07	-0.0101404	0.00232264	-4.36588	1.2661e-05	-0.0107046	0.00156364	-6.84595	7.59694e-12	0.947463	-0.0107046	0.00156364	7.94137e-10	37	3	50376155	3	50351159	R			NA	NA	RASSF1;RASSF1;RASSF1;RASSF1	NM_170713;NM_170712;NM_170714;NM_007182	TSS1500;TSS1500;Body;Body	chr3:50377803-50378540	N_Shore			NA				NA	3	50338723	-	RASSF1	ENSG00000068028.17	3	50329782	RASSF1	1	0.0142008	-1.07493
cg06005892	0.0170625	0.00250441	6.81301	9.55786e-12	0.00726952	0.00260823	2.78715	0.00531735	0.0123648	0.00180647	6.84473	7.66182e-12	0.0255413	0.0123648	0.00180647	8.00167e-10	37	11	3177622	11	3134198	F			NA	NA	OSBPL5;OSBPL5;OSBPL5	NM_020896;NM_001144063;NM_145638	5'UTR;5'UTR;5'UTR	chr11:3181574-3182120	N_Shelf			NA	11:3134187-3134445			NA	11	3156391	+	OSBPL5	ENSG00000021762.20	11	3087107	OSBPL5	1	0.0219182	-2.92209
cg02512168	-0.0276357	0.0057695	-4.78996	1.66818e-06	-0.0295173	0.00604093	-4.88622	1.02789e-06	-0.0285333	0.00417231	-6.83872	7.99036e-12	0.974948	-0.0285333	0.00417231	8.32137e-10	37	16	3163228	16	3103229	R			NA	NA	ZNF205;MGC3771;ZNF205;MGC3771	NM_003456;NR_024167;NM_001042428;NR_024166	5'UTR;Body;5'UTR;Body				RDMR	NA				NA	16	3113226	-	ZNF205;MGC3771	ENSG00000122386.10	16	3112560	ZNF205	1	0.109247	-2.229
cg07122905	-0.0144588	0.00313894	-4.60626	4.09975e-06	-0.0137221	0.00271369	-5.05664	4.26715e-07	-0.0140372	0.00205288	-6.83781	8.04109e-12	0.984365	-0.0140372	0.00205288	8.37224e-10	37	14	92333765	14	91403518	F		rs74413945	TRUE	NA	TC2N;TC2N	NM_001128596;NM_001128596	1stExon;5'UTR					NA		14:92333676-92334134	Promoter_Associated_Cell_type_specific	NA	14	91867420	+	TC2N	ENSG00000165929.13	14	91779746	TC2N	1	0.0154368	-0.86706
cg09303645	-0.018682	0.00435626	-4.28854	1.79855e-05	-0.0220123	0.00411235	-5.35274	8.66331e-08	-0.020443	0.00299038	-6.83625	8.12942e-12	0.85682	-0.020443	0.00299038	8.45038e-10	37	12	31138958	12	31030225	F			NA	NA	TSPAN11	NM_001080509	Body					NA		12:31138780-31139098	Unclassified	TRUE	12	30986022	+	TSPAN11	ENSG00000177359.20	12	31111652	AC024940.2	1	0.0279635	-3.60356
cg01593673	-0.0062353	0.00267552	-2.3305	0.0197799	-0.0223238	0.00294061	-7.59154	3.16123e-14	-0.0135218	0.00197898	-6.83274	8.33071e-12	0.000277919	-0.0135218	0.00197898	8.64148e-10	37	17	46648014	17	44003013	F			NA	NA	HOXB3	NM_002146	5'UTR					TRUE				NA	17	48570651	+	HOXB3	ENSG00000120093.11	17	48548870	HOXB3	1	0.0173958	1.94666
cg10859192	-0.019005	0.00390147	-4.87125	1.10896e-06	-0.0175867	0.00367095	-4.79079	1.66129e-06	-0.0182527	0.00267353	-6.8272	8.65908e-12	0.96556	-0.0182527	0.00267353	8.96122e-10	37	12	54071672	12	52357939	F			NA	NA	ATP5G2	NM_001002031	TSS1500	chr12:54069625-54070177	S_Shore			NA		12:54071597-54071787	Unclassified_Cell_type_specific	NA	12	53677887	+	ATP5G2	ENSG00000139625.13	12	53479669	MAP3K12	1	0.0154442	0.647527
cg13826452	0.0169786	0.00358242	4.73943	2.14322e-06	0.0163602	0.0033286	4.91503	8.87677e-07	0.0166467	0.00243848	6.82669	8.68947e-12	0.992035	0.0166467	0.00243848	8.98641e-10	37	6	26758395	6	26866374	F			NA	NA								NA	6:26866060-26866375			NA	6	26743488	+		ENSG00000181315.11	6	26634383	ZNF322	1	0.024813	1.19137
cg21279955	-0.0120003	0.00254857	-4.70864	2.49376e-06	-0.0113397	0.00229286	-4.94566	7.58849e-07	-0.0116352	0.00170456	-6.82596	8.73388e-12	0.981607	-0.0116352	0.00170456	9.02639e-10	37	1	153747551	1	152014175	F			NA	TRUE	SLC27A3	NM_024330	TSS1500	chr1:153747655-153748698	N_Shore			NA				NA	1	153775074	+	SLC27A3	ENSG00000143554.14	1	153774354	SLC27A3	1	0.032874	-2.38734
cg10585661	-0.0203718	0.00651249	-3.12812	0.0017593	-0.0448722	0.00679902	-6.59981	4.11684e-11	-0.0320949	0.00470306	-6.82426	8.83785e-12	0.0338426	-0.0320949	0.00470306	9.12927e-10	37	3	184056618	3	185539312	R			NA	NA	FAM131A;FAM131A	NM_001171093;NM_144635	5'UTR;Body	chr3:184056419-184056671	Island			NA	3:185539114-185539344			NA	3	184338829	-	FAM131A	ENSG00000175182.15	3	184335926	FAM131A	1	0.0475326	0.704642
cg01577604	-0.011429	0.00234855	-4.86643	1.13632e-06	-0.0111459	0.00233341	-4.77664	1.78245e-06	-0.0112865	0.0016553	-6.81844	9.20328e-12	0.996349	-0.0112865	0.0016553	9.47159e-10	37	11	64109823	11	63866399	R			NA	NA	CCDC88B	NM_032251	Body	chr11:64109822-64110228	Island			TRUE	11:63866399-63866774	11:64106983-64111798	Promoter_Associated	NA	11	64342350	-	CCDC88B	ENSG00000236935.1	11	64325050	AP003774.4	1	0.0251966	2.87908
cg00695112	-0.0138363	0.00311429	-4.44286	8.87711e-06	-0.0159681	0.0030745	-5.19372	2.06139e-07	-0.0149159	0.00218793	-6.81736	9.27289e-12	0.888126	-0.0149159	0.00218793	9.53442e-10	37	9	71862747	9	71052567	R			NA	NA	TJP2;TJP2;TJP2;TJP2;TJP2;TJP2	NM_001170414;NM_001170630;NM_001170415;NM_201629;NM_004817;NM_001170416	Body;Body;Body;Body;Body;Body	chr9:71862950-71863160	N_Shore			NA				NA	9	69247830	-	TJP2	ENSG00000119139.19	9	69121264	TJP2	1	0.0283194	2.79009
cg13829089	-0.0153453	0.00259992	-5.90222	3.58644e-09	-0.00829036	0.00206464	-4.01541	5.93424e-05	-0.0110188	0.00161684	-6.81499	9.42689e-12	0.104581	-0.0110188	0.00161684	9.68829e-10	37	17	7460690	17	7401414	F			NA	NA	TNFSF13;TNFSF13;TNFSF12;TNFSF12-TNFSF13;TNFSF13	NM_003808;NM_172088;NM_003809;NM_172089;NM_172087	TSS1500;TSS1500;3'UTR;Body;TSS1500	chr17:7464666-7465823	N_Shelf		DMR	NA				NA	17	7557372	+	TNFSF13;TNFSF12;TNFSF12-TNFSF13	ENSG00000141504.11	17	7626234	SAT2	1	0.0214817	-1.06777
cg13150596	-0.0124488	0.00270932	-4.5948	4.33159e-06	-0.0120516	0.00239443	-5.0332	4.82354e-07	-0.0122258	0.00179417	-6.8142	9.47923e-12	0.993985	-0.0122258	0.00179417	9.73759e-10	37	19	14606390	19	14467390	F			NA	TRUE	GIPC1;GIPC1;GIPC1;GIPC1;GIPC1;GIPC1	NM_202469;NM_202467;NM_202470;NM_202494;NM_202468;NM_005716	5'UTR;5'UTR;5'UTR;5'UTR;5'UTR;5'UTR	chr19:14606709-14607385	N_Shore			NA				NA	19	14495577	+	GIPC1	ENSG00000123159.16	19	14477760	GIPC1	1	0.0266305	-1.50465
cg10099638	-0.0149506	0.0035018	-4.26941	1.95991e-05	-0.0177987	0.00333275	-5.34056	9.26596e-08	-0.0164451	0.00241416	-6.81193	9.63001e-12	0.840674	-0.0164451	0.00241416	9.87881e-10	37	21	47517484	21	46341912	F	rs11700478		NA	NA	COL6A2;COL6A2;COL6A2	NM_058174;NM_001849;NM_058175	TSS1500;TSS1500;TSS1500	chr21:47517651-47518999	N_Shore			NA		21:47517177-47518999	Unclassified_Cell_type_specific	TRUE	21	46097569	+	COL6A2	ENSG00000142156.14	21	45981737	COL6A1	1	0.0222149	-2.75778
cg00218406	-0.0283176	0.00611912	-4.62772	3.69719e-06	-0.0325165	0.00647741	-5.01999	5.16743e-07	-0.0302977	0.00444814	-6.81131	9.67108e-12	0.894915	-0.0302977	0.00444814	9.91866e-10	37	6	31431407	6	31539386	R		rs11557308	NA	NA	HCP5	NM_006674	3'UTR				DMR	NA		6:31430369-31431494	Promoter_Associated	NA	6	31463629	-	HCP5	ENSG00000234745.11	6	31269491	HLA-B	1	0.0368712	-0.500716
cg14027234	-0.0101901	0.00266801	-3.81938	0.000133789	-0.0142839	0.00248407	-5.75021	8.9133e-09	-0.012383	0.00181806	-6.81112	9.68397e-12	0.532283	-0.012383	0.00181806	9.92959e-10	37	11	66084163	11	65840739	R		rs75789995	NA	TRUE	CD248	NM_020404	1stExon	chr11:66083955-66084535	Island			NA	11:65840060-65841164			NA	11	66316691	-	CD248	ENSG00000174807.4	11	66314494	CD248	1	0.0515628	-5.75273
cg19406367	-0.0203072	0.00418678	-4.85031	1.23271e-06	-0.0209984	0.00439717	-4.77544	1.79313e-06	-0.0206359	0.00303215	-6.80569	1.00569e-11	0.99354	-0.0206359	0.00303215	1.02907e-09	37	1	66999929	1	66772517	R			NA	NA	SGIP1;SGIP1	NM_032291;NM_032291	1stExon;5'UTR	chr1:66998728-66999060	S_Shore			NA				TRUE	1	66534245	-	SGIP1	ENSG00000152760.10	1	66752459	TCTEX1D1	1	0.013637	-0.415224
cg00730561	-0.0145881	0.00393393	-3.70827	0.000208683	-0.0296105	0.00477663	-6.19902	5.68143e-10	-0.0206594	0.00303665	-6.80336	1.02208e-11	0.052511	-0.0206594	0.00303665	1.04439e-09	37	10	102279703	10	102269693	F			NA	NA	SEC31B	NM_015490	TSS200	chr10:102279162-102279730	Island			TRUE	10:102269153-102269720			NA	10	100519945	+	SEC31B	ENSG00000075826.17	10	100486646	SEC31B	1	0.0532191	2.00954
cg08376310	-0.00930256	0.00297694	-3.12487	0.00177884	-0.022294	0.00332418	-6.7066	1.99209e-11	-0.0150845	0.00221765	-6.80201	1.03169e-11	0.0144367	-0.0150845	0.00221765	1.05325e-09	37	11	2858621	11	2815197	F	rs74046911		NA	NA	KCNQ1;KCNQ1	NM_000218;NM_181798	Body;Body				DMR	TRUE				TRUE	11	2837390	+	KCNQ1	ENSG00000129757.13	11	2883213	CDKN1C	1	0.0350556	-4.42293
cg10976861	-0.0157207	0.00321971	-4.88262	1.04683e-06	-0.014122	0.00297632	-4.74479	2.08722e-06	-0.0148586	0.00218556	-6.79854	1.05686e-11	0.935695	-0.0148586	0.00218556	1.07672e-09	37	2	239149937	2	238814676	F			NA	NA	HES6;HES6	NM_018645;NM_001142853	TSS1500;TSS1500	chr2:239147592-239149900	S_Shore			NA				NA	2	238241295	+	HES6	ENSG00000186235.10	2	238224552	LINC02610	1	0.069154	-4.3376
cg13924974	-0.0142558	0.0037765	-3.77486	0.000160095	-0.0241265	0.00407093	-5.92653	3.09407e-09	-0.0188213	0.00276863	-6.79805	1.06043e-11	0.205995	-0.0188213	0.00276863	1.07987e-09	37	18	12656824	18	12646824	R			NA	NA	SPIRE1;SPIRE1;SPIRE1	NM_001128627;NM_020148;NM_001128626	TSS200;Body;Body	chr18:12657044-12658727	N_Shore			NA				NA	18	12656824	-	SPIRE1	ENSG00000267199.1	18	12438890	AP001029.2	1	0.0187361	-0.371859
cg05977523	-0.0239748	0.00461346	-5.19672	2.02835e-07	-0.0240635	0.00549332	-4.3805	1.18409e-05	-0.0240115	0.00353284	-6.79665	1.07077e-11	0.999924	-0.0240115	0.00353284	1.08915e-09	37	16	1586043	16	1526044	F			NA	NA	IFT140;TMEM204	NM_014714;NM_024600	Body;Body	chr16:1587683-1587899	N_Shore			NA	16:1525554-1526049	16:1585000-1586420	Promoter_Associated_Cell_type_specific	NA	16	1536041	+	IFT140;TMEM204	ENSG00000131634.14	16	1528688	TMEM204	1	0.0470998	-1.83649
cg04002220	0.0140141	0.0028956	4.83979	1.29974e-06	0.0115438	0.00239675	4.81642	1.4616e-06	0.0125481	0.00184632	6.79629	1.07349e-11	0.805762	0.0125481	0.00184632	1.09142e-09	37	16	89598305	16	88125806	R			NA	NA	SPG7;SPG7	NM_003119;NM_199367	Body;Body					NA	16:88125806-88126517			NA	16	89531896	-	SPG7	ENSG00000197912.15	16	89490719	SPG7	1	0.0323321	-0.969304
cg17830209	0.0189769	0.00337994	5.61458	1.97039e-08	0.0133387	0.00332736	4.00879	6.103e-05	0.0161136	0.00237117	6.79564	1.07831e-11	0.493323	0.0161136	0.00237117	1.09553e-09	37	17	79006166	17	76620761	R			NA	NA	FLJ90757	NR_026857	Body	chr17:79006584-79006835	N_Shore			NA	17:76620617-76620762			NA	17	81032365	-	FLJ90757	ENSG00000175866.15	17	81035122	BAIAP2	1	0.135174	-5.01824
cg24084836	-0.0106138	0.00511974	-2.07312	0.0381614	-0.0276469	0.00395746	-6.98601	2.82823e-12	-0.0212761	0.0031311	-6.79511	1.08233e-11	0.0312944	-0.0212761	0.0031311	1.09916e-09	37	14	77767735	14	76837488	R		rs2287394	NA	NA	POMT2	NM_013382	Body					NA		14:77766810-77768259	Unclassified	TRUE	14	77301391	-	POMT2	ENSG00000063761.16	14	77800109	ADCK1	1	0.0232156	-1.5784
cg03321553	-0.0126578	0.00269179	-4.70237	2.57164e-06	-0.013132	0.00267644	-4.90649	9.27191e-07	-0.0128962	0.00189793	-6.79487	1.08407e-11	0.992229	-0.0128962	0.00189793	1.10067e-09	37	15	41806234	15	39593526	F	rs3217533		NA	NA	LTK;LTK;LTK	NM_206961;NM_002344;NM_001135685	TSS200;TSS200;TSS200	chr15:41803443-41805531	S_Shore			NA				TRUE	15	41514035	+	LTK	ENSG00000062524.16	15	41503637	LTK	1	0.0268963	-4.20884
cg10805721	-0.0226305	0.00504456	-4.48612	7.25333e-06	-0.0244355	0.00478226	-5.10961	3.22829e-07	-0.0235811	0.00347059	-6.79455	1.08652e-11	0.966847	-0.0235811	0.00347059	1.10291e-09	37	6	83075187	6	83131906	F			NA	NA	TPBG;TPBG	NM_006670;NM_001166392	Body;Body	chr6:83073416-83075319	Island			NA	6:83130632-83132077			TRUE	6	82365469	+	TPBG	ENSG00000146242.8	6	82363206	TPBG	1	0.12504	2.94993
cg01314574	-0.0214121	0.003565	-6.00619	1.89928e-09	-0.0125798	0.00345697	-3.63896	0.000273745	-0.0168601	0.00248176	-6.7936	1.09372e-11	0.205622	-0.0168601	0.00248176	1.1087e-09	37	21	46858801	21	45683229	R			NA	NA	COL18A1	NM_130445	Body	chr21:46859182-46860069	N_Shore			TRUE		21:46858633-46860571	Unclassified	NA	21	45438886	-	COL18A1	ENSG00000182871.15	21	45405137	COL18A1	1	0.0675695	6.02221
cg22168489	-0.0200355	0.00630131	-3.17958	0.00147489	-0.0333132	0.00536233	-6.21244	5.21677e-10	-0.0277364	0.00408378	-6.79184	1.10716e-11	0.275943	-0.0277364	0.00408378	1.1203e-09	37	12	122356033	12	120840416	F			NA	NA	WDR66	NM_144668	TSS1500	chr12:122356315-122356853	N_Shore			TRUE		12:122356012-122356920	Promoter_Associated	TRUE	12	121918126	+	WDR66	ENSG00000110801.13	12	121888731	PSMD9	1	0.0298462	0.44257
cg23490796	-0.0155587	0.0041361	-3.76169	0.000168766	-0.0210003	0.0036589	-5.7395	9.49544e-09	-0.0186114	0.00274049	-6.79126	1.11156e-11	0.615391	-0.0186114	0.00274049	1.12397e-09	37	2	220282914	2	219991158	R		rs2854886	NA	NA	DES	NM_001927	TSS200	chr2:220283200-220283750	N_Shore			TRUE				TRUE	2	219418191	-	DES	ENSG00000175084.11	2	219418377	DES	1	0.0304239	2.17139
cg02600974	-0.0169547	0.00295567	-5.73634	9.67416e-09	-0.0141899	0.00386304	-3.67326	0.000239479	-0.0159338	0.00234739	-6.78788	1.1379e-11	0.850826	-0.0159338	0.00234739	1.14852e-09	37	9	88713706	9	87903526	R			NA	NA	GOLM1;GOLM1	NM_177937;NM_016548	5'UTR;5'UTR	chr9:88713705-88714908	Island			NA		9:88713564-88713924	Unclassified_Cell_type_specific	NA	9	86098790	-	GOLM1	ENSG00000135052.16	9	86026146	GOLM1	1	0.0230342	-1.71387
cg19198358	0.0179222	0.00266913	6.71465	1.88523e-11	0.00713903	0.00219843	3.24734	0.00116491	0.0114975	0.00169693	6.77549	1.23984e-11	0.00773351	0.0114975	0.00169693	1.24324e-09	37	8	1725179	8	1712586	F	rs7006711	rs35679284	NA	NA	CLN8	NM_018941	Body					NA	8:1712509-1712590			NA	8	1777012	+	CLN8	ENSG00000182372.9	8	1755778	CLN8	1	0.0191729	-1.47137
cg16294280	-0.00491245	0.00182407	-2.69313	0.00707846	-0.0124367	0.00180994	-6.87134	6.36003e-12	-0.00870384	0.00128479	-6.77454	1.24803e-11	0.0137466	-0.00870384	0.00128479	1.25061e-09	37	12	25048139	12	24939406	R			NA	NA	BCAT1	NM_005504	Body					TRUE				NA	12	24895204	-	BCAT1	ENSG00000060982.15	12	24810024	BCAT1	1	0.0279862	4.62145
cg04344749	-0.00383495	0.00207948	-1.84419	0.065155	-0.0206089	0.00247481	-8.32747	8.2591e-17	-0.0107768	0.00159206	-6.76905	1.29629e-11	1.42144e-06	-0.0107768	0.00159206	1.29228e-09	37	1	25871814	1	25744401	F	rs75323356		NA	NA	LDLRAP1	NM_015627	Body	chr1:25869893-25871042	S_Shore			NA				NA	1	25545322	+	LDLRAP1	ENSG00000162430.17	1	25800176	SELENON	1	0.0142394	-0.844724
cg24349832	-0.0134137	0.0028507	-4.7054	2.53366e-06	-0.0149654	0.00307665	-4.86418	1.14934e-06	-0.0141305	0.00209107	-6.75753	1.40367e-11	0.933858	-0.0141305	0.00209107	1.39216e-09	37	1	15478848	1	15351435	F			NA	NA	TMEM51;TMEM51;C1orf126;TMEM51;TMEM51	NM_018022;NM_001136217;NR_027136;NM_001136216;NM_001136218	TSS1500;TSS200;Body;TSS200;TSS1500	chr1:15479219-15481471	N_Shore			NA		1:15477898-15479779	Unclassified	NA	1	15152351	+	TMEM51;C1orf126	ENSG00000171729.14	1	15152532	TMEM51	1	0.0160946	-1.9458
cg23657179	-0.0292872	0.00692656	-4.22825	2.35512e-05	-0.0448819	0.00821059	-5.46634	4.59422e-08	-0.0357712	0.00529427	-6.75659	1.41282e-11	0.348617	-0.0357712	0.00529427	1.40092e-09	37	10	77165025	10	76835031	F			NA	NA	C10orf41;C10orf41	NR_024421;NR_024422	Body;Body	chr10:77155128-77169600	Island			NA	10:76834952-76835038			NA	10	75405266	+	C10orf41	ENSG00000165655.17	10	75397830	ZNF503	1	0.0153088	0.525563
cg05962511	-0.0110327	0.00271078	-4.06994	4.70261e-05	-0.0196553	0.00342297	-5.74218	9.34643e-09	-0.0143562	0.0021251	-6.75554	1.42308e-11	0.142291	-0.0143562	0.0021251	1.41047e-09	37	10	102730022	10	102720012	R			NA	NA				chr10:102729299-102729710	S_Shore			NA		10:102728831-102730098	Unclassified_Cell_type_specific	TRUE	10	100970264	-		ENSG00000055950.16	10	100969458	MRPL43	1	0.0514464	1.41448
cg02954987	-0.0262325	0.00628477	-4.17397	2.99337e-05	-0.0398172	0.00724874	-5.49299	3.95191e-08	-0.0320621	0.00474851	-6.75203	1.45789e-11	0.366959	-0.0320621	0.00474851	1.44305e-09	37	3	49170599	3	49145603	F			NA	NA	LAMB2	NM_002292	TSS200					TRUE	3:49145500-49145830	3:49170352-49170938	Unclassified	NA	3	49133165	+	LAMB2	ENSG00000172037.14	3	49121114	LAMB2	1	0.29299	-3.66101
cg08036172	0.0119434	0.00226113	5.28206	1.27737e-07	0.00912779	0.00212163	4.30226	1.69063e-05	0.0104461	0.00154718	6.75167	1.46154e-11	0.662122	0.0104461	0.00154718	1.44611e-09	37	3	127473609	3	128956299	F		rs57763775	NA	NA	MGLL;MGLL	NM_007283;NM_001003794	Body;Body					NA	3:128956299-128956657	3:127473506-127474444	Unclassified	NA	3	127754765	+	MGLL	ENSG00000074416.14	3	127689062	MGLL	1	0.0220709	-3.23656
cg02056751	-0.00795745	0.00285318	-2.78898	0.00528751	-0.0255856	0.00351562	-7.27771	3.3954e-13	-0.0149576	0.0022154	-6.75166	1.46164e-11	0.000510942	-0.0149576	0.0022154	1.44611e-09	37	11	2320647	11	2277223	F			NA	NA	C11orf21;C11orf21	NR_024621;NM_001142946	Body;3'UTR					NA		11:2320408-2320808	Unclassified_Cell_type_specific	TRUE	11	2299416	+	C11orf21	ENSG00000064201.15	11	2301997	TSPAN32	1	0.0847325	-3.06085
cg16706260	-0.0276762	0.00522811	-5.29372	1.19852e-07	-0.0247442	0.00588767	-4.20272	2.63725e-05	-0.0263836	0.00390931	-6.7489	1.48966e-11	0.933021	-0.0263836	0.00390931	1.47155e-09	37	12	27849370	12	27740637	F			NA	NA	REP15	NM_001029874	TSS200					NA				NA	12	27696436	+	REP15	ENSG00000256377.5	12	27696388	AC009509.1	1	0.146418	0.271937
cg11410682	-0.020406	0.00441166	-4.62548	3.73728e-06	-0.0249059	0.00502521	-4.95618	7.18909e-07	-0.0223646	0.00331533	-6.74582	1.5217e-11	0.797388	-0.0223646	0.00331533	1.50087e-09	37	19	46999224	19	51691064	F			NA	NA	PNMAL2	NM_020709	TSS200	chr19:46999028-46999290	Island		DMR	NA	19:51688244-51691087	19:46998994-46999364	Unclassified_Cell_type_specific	TRUE	19	46495966	+	PNMAL2	ENSG00000204850.4	19	46494508	AC011484.1	1	0.175374	4.28063
cg10571104	-0.0197632	0.00478393	-4.13115	3.60951e-05	-0.0310689	0.00559942	-5.54858	2.87992e-08	-0.0245335	0.00363723	-6.74512	1.52901e-11	0.307807	-0.0245335	0.00363723	1.50741e-09	37	19	44039755	19	48731595	F			NA	NA	ZNF575	NM_174945	Body	chr19:44039232-44039756	Island			NA		19:44037974-44040069	Promoter_Associated	NA	19	43535602	+	ZNF575	ENSG00000234465.11	19	43575801	PINLYP	1	0.0182241	0.774966
cg26569002	-0.013087	0.00264151	-4.95438	7.25619e-07	-0.0133945	0.00292738	-4.5756	4.74858e-06	-0.013225	0.00196113	-6.74358	1.54529e-11	0.996965	-0.013225	0.00196113	1.5211e-09	37	5	148747323	5	148727516	R			NA	NA	PCYOX1L	NM_024028	Body					TRUE		5:148746745-148748349	Unclassified	NA	5	149367759	-	PCYOX1L	ENSG00000145882.11	5	149358037	PCYOX1L	1	0.0138879	1.01747
cg22927247	-0.0127009	0.00356479	-3.56289	0.000366799	-0.0185806	0.00317481	-5.85253	4.84156e-09	-0.0159799	0.00237086	-6.74011	1.58264e-11	0.468338	-0.0159799	0.00237086	1.55684e-09	37	8	86351195	8	86538447	F	rs35508586		NA	NA	CA3	NM_005181	Body	chr8:86350765-86351196	Island			NA				NA	8	85438965	+	CA3	ENSG00000176731.12	8	85214048	C8orf59	1	0.0155532	-1.11683
cg03962527	-0.01369	0.00583785	-2.34504	0.0190248	-0.0428331	0.00592926	-7.22403	5.0469e-13	-0.0280352	0.00415992	-6.73935	1.59093e-11	0.00216902	-0.0280352	0.00415992	1.56465e-09	37	10	111766879	10	111756869	R			NA	NA	ADD3;ADD3;ADD3	NM_019903;NM_016824;NM_001121	5'UTR;TSS1500;TSS1500	chr10:111767087-111768355	N_Shore			NA	10:111756624-111758464			NA	10	110007120	-	ADD3	ENSG00000148700.14	10	109996368	ADD3	1	0.0340027	0.542334
cg25876840	-0.0187376	0.00448847	-4.17461	2.98492e-05	-0.0260732	0.00482552	-5.40318	6.54691e-08	-0.0221403	0.00328653	-6.73668	1.62049e-11	0.538229	-0.0221403	0.00328653	1.59205e-09	37	17	41920477	17	39276003	R			NA	NA							DMR	NA				NA	17	43843108	-		ENSG00000108861.9	17	43766125	DUSP3	1	0.0151459	0.727597
cg05496363	-0.00695396	0.00200388	-3.47025	0.00051997	-0.0122707	0.00202221	-6.06795	1.29549e-09	-0.00958811	0.00142339	-6.7361	1.62696e-11	0.174846	-0.00958811	0.00142339	1.59691e-09	37	11	66083766	11	65840342	F	rs3741368		NA	NA	CD248	NM_020404	1stExon	chr11:66083572-66083782	Island			NA	11:65840060-65841164			NA	11	66316294	+	CD248	ENSG00000174807.4	11	66314494	CD248	1	0.0944621	-7.56477
cg21799473	-0.0175859	0.00366202	-4.80224	1.569e-06	-0.0171694	0.00363615	-4.72185	2.33708e-06	-0.0173762	0.00258025	-6.73431	1.64714e-11	0.996748	-0.0173762	0.00258025	1.61565e-09	37	6	31127379	6	31235358	F			NA	NA	TCF19;TCF19;CCHCR1	NM_001077511;NM_007109;NM_019052	Body;Body;TSS1500	chr6:31125894-31126561	S_Shore			NA		6:31126903-31127652	Promoter_Associated	NA	6	31159601	+	TCF19;CCHCR1	ENSG00000277402.1	6	31355224	MIR6891	1	0.043364	0.185549
cg22615330	0.0147835	0.00280043	5.27903	1.29872e-07	0.0112267	0.0026225	4.28091	1.86129e-05	0.0128885	0.0019142	6.73312	1.66064e-11	0.650689	0.0128885	0.0019142	1.62818e-09	37	7	151502322	7	151133255	F			NA	NA	PRKAG2;PRKAG2	NM_001040633;NM_016203	5'UTR;Body					NA				NA	7	151805235	+	PRKAG2	ENSG00000242048.3	7	151806490	AC093583.1	1	0.0270314	-1.70332
cg09220326	0.0168679	0.0037276	4.52514	6.03555e-06	0.0170328	0.00341798	4.98329	6.2512e-07	0.0169575	0.00251924	6.7312	1.68273e-11	0.999469	0.0169575	0.00251924	1.64874e-09	37	3	45175421	3	45150425	F			NA	NA	CDCP1;CDCP1	NM_022842;NM_178181	Body;Body					TRUE				TRUE	3	45133928	+	CDCP1	ENSG00000163814.8	3	45082277	CDCP1	1	0.0427914	-1.56967
cg06768010	-0.00970949	0.00295877	-3.2816	0.00103221	-0.0221399	0.00341466	-6.48378	8.94528e-11	-0.0150401	0.0022361	-6.72602	1.74371e-11	0.0227205	-0.0150401	0.0022361	1.70362e-09	37	2	74729502	2	74583010	F			NA	NA	LOC151534;LBX2	NR_024606;NM_001009812	TSS1500;Body	chr2:74729399-74731166	Island			NA	2:74582608-74584778	2:74729254-74730700	Unclassified	NA	2	74502374	+	LOC151534;LBX2	ENSG00000272183.1	2	74501717	AC005041.3	1	0.0164165	0.87947
cg06543101	-0.0101214	0.00200459	-5.04911	4.4388e-07	-0.0102991	0.00231875	-4.44165	8.92736e-06	-0.0101974	0.00151646	-6.72446	1.76247e-11	0.998322	-0.0101974	0.00151646	1.71893e-09	37	6	39290342	6	39398320	R			NA	NA	KCNK16;KCNK16;KCNK16;KCNK16	NM_001135107;NM_001135106;NM_001135105;NM_032115	TSS200;TSS200;TSS200;TSS200					NA				NA	6	39322565	-	KCNK16	ENSG00000124780.14	6	39299001	KCNK17	1	0.0966886	-8.05488
cg25642069	0.0163116	0.00244245	6.67839	2.41578e-11	0.00756231	0.00342486	2.20807	0.0272397	0.013362	0.00198857	6.71941	1.82468e-11	0.114976	0.013362	0.00198857	1.77688e-09	37	8	144408230	8	144479605	F	rs2956268		NA	NA	TOP1MT	NM_052963	Body					NA	8:144479569-144480120			NA	8	143326059	+	TOP1MT	ENSG00000253716.5	8	143280161	MINCR	1	0.0198729	-2.04621
cg24387129	-0.00933592	0.00338571	-2.75745	0.00582547	-0.0271066	0.0038508	-7.03922	1.93324e-12	-0.0170838	0.00254268	-6.71884	1.83182e-11	0.00246476	-0.0170838	0.00254268	1.78306e-09	37	10	45798249	10	45118255	R			NA	NA	OR13A1	NM_001004297	3'UTR					NA		10:45798214-45798251	Unclassified_Cell_type_specific	NA	10	45302800	-	OR13A1	ENSG00000256574.7	10	45302298	OR13A1	1	0.0140366	-0.787519
cg00225157	-0.0128091	0.00260669	-4.91392	8.92714e-07	-0.0116113	0.00252861	-4.59198	4.39061e-06	-0.012192	0.00181497	-6.71745	1.84931e-11	0.947064	-0.012192	0.00181497	1.79694e-09	37	6	33173038	6	33281016	F			NA	NA	HSD17B8	NM_014234	Body	chr6:33172289-33172823	S_Shore			NA		6:33171945-33173651	Promoter_Associated	NA	6	33205260	+	HSD17B8	ENSG00000204228.4	6	33204655	HSD17B8	1	0.0231383	-1.37727
cg20625138	-0.011813	0.00277854	-4.2515	2.12342e-05	-0.0131705	0.00252706	-5.21177	1.87044e-07	-0.0125559	0.0018695	-6.71619	1.86536e-11	0.936771	-0.0125559	0.0018695	1.81135e-09	37	1	7913667	1	7836254	R			NA	TRUE	UTS2;UTS2	NM_006786;NM_021995	TSS1500;TSS200					NA				NA	1	7853606	-	UTS2	ENSG00000049246.14	1	7784320	PER3	1	0.0155285	1.55187
cg18786171	-0.0128534	0.00329843	-3.89682	9.74621e-05	-0.0181064	0.00324578	-5.57845	2.42665e-08	-0.0155222	0.0023135	-6.70938	1.95448e-11	0.525039	-0.0155222	0.0023135	1.89376e-09	37	10	75935758	10	75605764	F			NA	NA	ADK;ADK	NM_006721;NM_001123	Body;TSS1500	chr10:75936217-75936726	N_Shore			NA		10:75935635-75937254	Promoter_Associated	NA	10	74175999	+	ADK	ENSG00000156110.13	10	74151185	ADK	1	0.0329778	-2.60559
cg27162435	-0.0247326	0.00616288	-4.01316	5.99118e-05	-0.0287701	0.00533012	-5.39763	6.75259e-08	-0.0270423	0.00403149	-6.70778	1.97604e-11	0.884472	-0.0270423	0.00403149	1.9134e-09	37	17	7833163	17	7773888	F	rs76215893		NA	NA	KCNAB3	NM_004732	TSS1500	chr17:7832532-7833164	Island			NA	17:7773262-7773982	17:7833067-7833374	Unclassified_Cell_type_specific	NA	17	7929844	+	KCNAB3	ENSG00000170037.13	17	7932101	CNTROB	1	0.0260508	0.466301
cg06804823	-0.0231726	0.00474518	-4.8834	1.04272e-06	-0.0269361	0.00582525	-4.62402	3.7637e-06	-0.0246738	0.00367904	-6.70658	1.99232e-11	0.882098	-0.0246738	0.00367904	1.92791e-09	37	6	31798635	6	31906614	F			NA	NA				chr6:31795467-31797384	S_Shore		RDMR	NA				NA	6	31830857	+		ENSG00000250535.1	6	32013270	STK19B	1	0.016646	0.213136
cg16617301	-0.0191975	0.0041688	-4.60503	4.12411e-06	-0.0194866	0.00399946	-4.87231	1.103e-06	-0.019348	0.00288606	-6.70397	2.02834e-11	0.998748	-0.019348	0.00288606	1.95893e-09	37	19	46999109	19	51690949	R			NA	NA	PNMAL2;PNMAL2	NM_020709;NM_020709	1stExon;5'UTR	chr19:46999028-46999290	Island			TRUE	19:51688244-51691087	19:46998994-46999364	Unclassified_Cell_type_specific	TRUE	19	46495851	-	PNMAL2	ENSG00000204850.4	19	46494508	AC011484.1	1	0.1761	6.78271
cg04793632	-0.0117584	0.00302428	-3.88799	0.000101079	-0.0183619	0.00324458	-5.65927	1.52019e-08	-0.0148284	0.00221227	-6.70278	2.04491e-11	0.330133	-0.0148284	0.00221227	1.97237e-09	37	7	102036050	7	101823055	F			NA	NA	PRKRIP1	NM_024653	TSS1500	chr7:102036470-102037017	N_Shore			NA		7:102036041-102037243	Promoter_Associated	NA	7	102395602	+	PRKRIP1	ENSG00000160991.16	7	102433106	ORAI2	1	0.0617867	2.46137
cg00065048	-0.00789077	0.00292112	-2.70128	0.00690727	-0.0193808	0.00287491	-6.74135	1.56923e-11	-0.0137274	0.00204901	-6.69951	2.09121e-11	0.0196508	-0.0137274	0.00204901	2.01353e-09	37	1	27962037	1	27834624	F			NA	NA	FGR	NM_005248	TSS1500	chr1:27960567-27961023	S_Shore			NA				NA	1	27635525	+	FGR	ENSG00000158161.16	1	27970344	EYA3	1	0.0413082	1.63908
cg13546736	-0.0175127	0.0033568	-5.21706	1.81782e-07	-0.0127681	0.00294578	-4.33437	1.46179e-05	-0.0148323	0.00221412	-6.69895	2.09926e-11	0.568757	-0.0148323	0.00221412	2.01998e-09	37	17	7486858	17	7427582	F			NA	NA	MPDU1;MPDU1	NM_004870;NR_024603	TSS200;TSS200	chr17:7486285-7487431	Island			NA	17:7427022-7428155	17:7486564-7487870	Promoter_Associated	NA	17	7583539	+	MPDU1	ENSG00000233223.2	17	7581964	AC016876.1	1	0.019216	-0.993375
cg04742397	-0.0112256	0.00282413	-3.97489	7.04124e-05	-0.0173896	0.00311322	-5.58572	2.32739e-08	-0.0140082	0.00209172	-6.69697	2.12781e-11	0.341211	-0.0140082	0.00209172	2.04543e-09	37	14	95986554	14	95056307	F	rs61983379	rs76883386	NA	NA				chr14:95982498-95983533	S_Shelf			NA		14:95985857-95986582	Unclassified_Cell_type_specific	NA	14	95520216	+		ENSG00000176438.12	14	95407266	SYNE3	1	0.0223457	-1.4023
cg14804531	0.0207518	0.00397235	5.22407	1.75031e-07	0.0165846	0.00389614	4.25667	2.07491e-05	0.0186279	0.00278154	6.69696	2.12801e-11	0.755435	0.0186279	0.00278154	2.04543e-09	37	11	334298	11	324298	F			NA	NA				chr11:330785-331110	S_Shelf			NA	11:324275-324607			NA	11	334297	+		ENSG00000251661.3	11	318640	AC136475.1	1	0.0210955	1.64317
cg14281592	-0.0271985	0.00587141	-4.63237	3.61506e-06	-0.0285702	0.00591462	-4.83044	1.3623e-06	-0.0278793	0.00416691	-6.69066	2.22168e-11	0.986547	-0.0278793	0.00416691	2.12675e-09	37	9	129884313	9	128924134	F	rs62578765		NA	NA	ANGPTL2;RALGPS1	NM_012098;NM_014636	5'UTR;Body				RDMR	NA				TRUE	9	127122033	+	ANGPTL2;RALGPS1	ENSG00000136828.19	9	126914774	RALGPS1	1	0.0240598	0.729994
cg16386293	-0.0120463	0.0022244	-5.41553	6.11057e-08	-0.00798084	0.0019164	-4.16449	3.12054e-05	-0.00971285	0.00145189	-6.68982	2.23449e-11	0.383408	-0.00971285	0.00145189	2.13855e-09	37	1	150480856	1	148747480	R			NA	NA	ECM1;ECM1	NM_004425;NM_022664	Body;Body					TRUE				TRUE	1	150508379	-	ECM1	ENSG00000143369.15	1	150508062	ECM1	1	0.0468101	3.27698
cg14663278	-0.0129346	0.00296005	-4.36971	1.24412e-05	-0.0140294	0.00276819	-5.06806	4.01884e-07	-0.0135186	0.00202183	-6.6863	2.2888e-11	0.964169	-0.0135186	0.00202183	2.18583e-09	37	1	156211409	1	154478033	R			NA	NA	BGLAP	NM_199173	TSS1500	chr1:156215368-156215899	N_Shelf			NA				TRUE	1	156241617	-	BGLAP	ENSG00000198715.13	1	156290089	GLMP	1	0.0211106	3.15352
cg10183965	0.02189	0.00292388	7.48664	7.06577e-14	0.00581132	0.0028454	2.04236	0.0411163	0.013632	0.00203918	6.68504	2.30868e-11	0.000424047	0.013632	0.00203918	2.20199e-09	37	17	3824497	17	3771246	R			NA	NA				chr17:3827795-3828137	N_Shelf			NA	17:3771124-3771259			NA	17	3921202	-		ENSG00000083454.22	17	3672199	P2RX5	1	0.0148721	-2.34343
cg03648724	-0.0134506	0.00415898	-3.2341	0.00122027	-0.0269562	0.00429894	-6.27042	3.60066e-10	-0.0199799	0.0029891	-6.68427	2.32079e-11	0.0781539	-0.0199799	0.0029891	2.21259e-09	37	22	50052294	22	48438298	F			NA	NA	C22orf34	NR_026997	TSS1500					NA		22:50052284-50052542	Unclassified_Cell_type_specific	NA	22	49658645	+	C22orf34	ENSG00000188511.12	22	49414524	C22orf34	1	0.0318037	1.69287
cg17990365	-0.0186987	0.00433252	-4.31591	1.5895e-05	-0.0276825	0.00525325	-5.26959	1.36728e-07	-0.0223356	0.00334243	-6.68244	2.34994e-11	0.418822	-0.0223356	0.00334243	2.23847e-09	37	11	319718	11	309718	R		rs61876245	NA	NA	IFITM3	NM_021034	3'UTR	chr11:318361-319052	S_Shore			NA				NA	11	319717	-	IFITM3	ENSG00000142089.16	11	319676	IFITM3	1	0.0523797	-5.58024
cg17230773	-0.0178581	0.00491714	-3.63181	0.000281438	-0.03089	0.00524059	-5.89438	3.76092e-09	-0.0239595	0.00358584	-6.6817	2.36181e-11	0.193147	-0.0239595	0.00358584	2.24784e-09	37	7	142494148	7	142204276	F	rs56373029		NA	NA				chr7:142494563-142495248	N_Shore			TRUE				NA	7	142796463	+		ENSG00000211751.9	7	142791694	TRBC1	1	0.0161655	0.705381
cg10904740	-0.00923354	0.0040334	-2.28927	0.0220637	-0.0281908	0.00396156	-7.11608	1.11038e-12	-0.0188825	0.0028263	-6.68099	2.3734e-11	0.00361774	-0.0188825	0.0028263	2.2565e-09	37	5	36692236	5	36727993	R			NA	NA				chr5:36690207-36690658	S_Shore			NA		5:36692031-36693602	Unclassified	NA	5	36692133	-		ENSG00000250155.1	5	36666214	AC008957.1	1	0.0372026	1.72485
cg02633767	-0.0229071	0.00377709	-6.06475	1.32156e-09	-0.0120027	0.00340789	-3.52203	0.000428258	-0.016896	0.00253023	-6.67768	2.42759e-11	0.100533	-0.016896	0.00253023	2.30405e-09	37	6	32794327	6	32902305	R			NA	NA	TAP2;TAP2	NM_000544;NM_018833	3'UTR;Body					NA				NA	6	32826549	-	TAP2	ENSG00000241106.8	6	32812763	HLA-DOB	1	0.0292133	2.89051
cg05644767	-0.0126	0.00345023	-3.65194	0.000260262	-0.0219541	0.00373402	-5.87946	4.11599e-09	-0.0169081	0.00253408	-6.6723	2.51828e-11	0.184039	-0.0169081	0.00253408	2.38201e-09	37	16	31366118	16	31273619	F	rs77493918		NA	NA	ITGAX	NM_000887	TSS1500					NA				NA	16	31354796	+	ITGAX	ENSG00000156886.11	16	31393312	ITGAD	1	0.0160862	-1.56123
cg26257411	-0.00213927	0.00218048	-0.981101	0.326543	-0.0201401	0.00231703	-8.6922	3.55491e-18	-0.0105936	0.00158791	-6.67143	2.53321e-11	1.12036e-07	-0.0105936	0.00158791	2.3946e-09	37	6	33397122	6	33505100	F			NA	NA	SYNGAP1	NM_006772	Body	chr6:33396050-33396296	S_Shore			NA		6:33397014-33397949	Promoter_Associated	NA	6	33429344	+	SYNGAP1	ENSG00000030110.13	6	33572547	BAK1	1	0.0256553	1.66649
cg02649613	-0.0108108	0.00294965	-3.6651	0.000247238	-0.0191703	0.00325577	-5.88811	3.90647e-09	-0.0145791	0.00218595	-6.66948	2.56704e-11	0.163592	-0.0145791	0.00218595	2.42298e-09	37	8	21966036	8	22021981	F			NA	NA	NUDT18	NM_024815	Body	chr8:21966485-21967329	N_Shore			NA	8:22021658-22023296			NA	8	22108524	+	NUDT18	ENSG00000275074.2	8	22106874	NUDT18	1	0.0589605	-2.06173
cg05487507	-0.0183763	0.00454909	-4.03954	5.35554e-05	-0.0246979	0.00457765	-5.39532	6.84013e-08	-0.0215173	0.00322674	-6.66842	2.58565e-11	0.618933	-0.0215173	0.00322674	2.44003e-09	37	17	46671861	17	44026860	F	rs3054557		NA	NA	LOC404266;LOC404266;LOC404266;HOXB5;LOC404266;LOC404266	NR_033203;NR_033204;NR_033201;NM_002147;NR_033205;NR_033202	Body;Body;Body;TSS1500;TSS1500;Body	chr17:46673532-46674181	N_Shore			NA	17:44026708-44027269	17:46670594-46672443	Unclassified	NA	17	48594498	+	LOC404266;HOXB5	ENSG00000173917.10	17	48540894	HOXB2	1	0.0163887	1.68531
cg23851026	-0.0219186	0.00505391	-4.33696	1.4447e-05	-0.0247759	0.00488298	-5.07392	3.89702e-07	-0.0233964	0.00351166	-6.66247	2.69258e-11	0.920667	-0.0233964	0.00351166	2.53076e-09	37	2	136556271	2	136272741	R			NA	NA	LCT	NM_002299	Body					TRUE		2:136554816-136556555	Unclassified	NA	2	135798700	-	LCT	ENSG00000076003.5	2	135839626	MCM6	1	0.0246918	0.809454
cg24738036	0.0165733	0.00300592	5.51355	3.51669e-08	0.0113091	0.0028658	3.94623	7.93925e-05	0.0138156	0.00207419	6.66073	2.72474e-11	0.447842	0.0138156	0.00207419	2.55936e-09	37	17	3704476	17	3651225	R		rs75053057	NA	NA	ITGAE;ITGAE	NM_002208;NM_002208	1stExon;5'UTR			low-CpG:3651209-3651247		NA				NA	17	3801181	-	ITGAE	ENSG00000083457.12	17	3714628	ITGAE	1	0.0135129	-1.0087
cg25924746	-0.0112242	0.00302429	-3.71136	0.000206145	-0.020573	0.00349663	-5.88366	4.01288e-09	-0.015225	0.0022874	-6.65601	2.81368e-11	0.129427	-0.015225	0.0022874	2.63623e-09	37	13	110432935	13	109230936	R			NA	NA	IRS2	NM_003749	Body	chr13:110434466-110440180	N_Shore		CDMR	NA		13:110432697-110432950	Promoter_Associated	NA	13	109780587	-	IRS2	ENSG00000185950.9	13	109752695	IRS2	1	0.0221982	-2.04761
cg18770635	-0.0169799	0.00362826	-4.6799	2.87014e-06	-0.0168773	0.00356747	-4.73088	2.23545e-06	-0.0169277	0.0025438	-6.6545	2.84273e-11	0.999797	-0.0169277	0.0025438	2.66121e-09	37	22	50984368	22	49331234	R		rs77135372	NA	NA				chr22:50984972-50988141	N_Shore	low-CpG:49331049-49331503		TRUE				NA	22	50545938	-		ENSG00000273272.2	22	50541108	U62317.4	1	0.0135028	-1.42866
cg08815352	-0.0205721	0.00436603	-4.71185	2.45473e-06	-0.0177137	0.00375241	-4.72061	2.35134e-06	-0.0189281	0.00284579	-6.65126	2.90597e-11	0.884032	-0.0189281	0.00284579	2.71584e-09	37	17	61698753	17	59052485	R			NA	NA	MAP3K3;MAP3K3	NM_002401;NM_203351	TSS1500;TSS1500	chr17:61699007-61700728	N_Shore			NA				NA	17	63621392	-	MAP3K3	ENSG00000108604.15	17	63832081	SMARCD2	1	0.0151296	-0.352405
cg18709349	-0.0213014	0.00477489	-4.46113	8.15292e-06	-0.0247852	0.0049983	-4.95873	7.09566e-07	-0.0229637	0.00345264	-6.65106	2.90985e-11	0.88073	-0.0229637	0.00345264	2.71833e-09	37	19	46999274	19	51691114	F	rs73942484		NA	NA	PNMAL2	NM_020709	TSS200	chr19:46999028-46999290	Island			NA		19:46998994-46999364	Unclassified_Cell_type_specific	TRUE	19	46496016	+	PNMAL2	ENSG00000204851.6	19	46486906	PNMA8B	1	0.0860898	1.65318
cg13227481	-0.010786	0.00378785	-2.84752	0.00440611	-0.0275439	0.00409972	-6.71848	1.83635e-11	-0.0185034	0.00278214	-6.65076	2.91591e-11	0.0110329	-0.0185034	0.00278214	2.72285e-09	37	2	220282946	2	219991190	R			NA	NA	DES	NM_001927	TSS200	chr2:220283200-220283750	N_Shore			TRUE				TRUE	2	219418223	-	DES	ENSG00000175084.11	2	219418377	DES	1	0.0300962	1.57407
cg00025211	-0.0110189	0.00248999	-4.42526	9.63266e-06	-0.0102079	0.00205384	-4.97014	6.69043e-07	-0.0105362	0.00158441	-6.64997	2.93154e-11	0.96893	-0.0105362	0.00158441	2.73572e-09	37	1	145588627	1	144299984	R			NA	NA	NUDT17	NM_001012758	Body	chr1:145589135-145589535	N_Shore			TRUE		1:145588157-145589967	Promoter_Associated	NA	1	145846439	-	NUDT17	ENSG00000186364.12	1	145845630	NUDT17	1	0.0137394	-1.44702
cg01420388	-0.0110392	0.00274541	-4.02095	5.79636e-05	-0.0177791	0.00321559	-5.52902	3.22022e-08	-0.0138808	0.00208794	-6.64809	2.96918e-11	0.28069	-0.0138808	0.00208794	2.76795e-09	37	1	11714254	1	11636841	R			NA	TRUE	FBXO44;FBXO2;FBXO44;FBXO44;FBXO44	NM_183413;NM_012168;NM_033182;NM_183412;NM_001014765	TSS1500;Body;TSS1500;TSS200;TSS1500	chr1:11714217-11715304	Island			NA	1:11636835-11637880			NA	1	11654196	-	FBXO44;FBXO2	ENSG00000116661.11	1	11637018	FBXO2	1	0.218852	-8.78964
cg15698545	-0.0232689	0.00392273	-5.93181	2.99615e-09	-0.0171162	0.00545597	-3.13716	0.00170595	-0.0211722	0.00318497	-6.64754	2.98031e-11	0.657599	-0.0211722	0.00318497	2.77658e-09	37	11	86383723	11	86061371	F		rs77769658	NA	NA	ME3;ME3;ME3	NM_001014811;NM_001161586;NM_006680	TSS1500;TSS200;TSS1500	chr11:86382695-86383586	S_Shore			NA	11:86060344-86061372			NA	11	86672680	+	ME3	ENSG00000151376.16	11	86441108	ME3	1	0.156383	-4.38166
cg04074908	-0.0083554	0.00228413	-3.65802	0.000254173	-0.0122678	0.00215748	-5.68618	1.29909e-08	-0.0104231	0.00156843	-6.64554	3.02105e-11	0.460572	-0.0104231	0.00156843	2.81218e-09	37	6	44101190	6	44209168	F			NA	NA	TMEM63B	NM_018426	5'UTR					TRUE				TRUE	6	44133452	+	TMEM63B	ENSG00000146232.16	6	44258166	NFKBIE	1	0.0146593	-1.07623
cg12941369	-0.0173641	0.00395338	-4.3922	1.12208e-05	-0.0215518	0.00428297	-5.03198	4.85441e-07	-0.0192906	0.002905	-6.64049	3.12652e-11	0.77251	-0.0192906	0.002905	2.90006e-09	37	3	33839389	3	33814393	R			NA	TRUE	PDCD6IP;PDCD6IP;PDCD6IP	NM_001162429;NM_013374;NR_027868	TSS1500;TSS1500;TSS1500	chr3:33839996-33840671	N_Shore			NA		3:33838984-33839459	Promoter_Associated_Cell_type_specific	NA	3	33797896	-	PDCD6IP	ENSG00000170248.15	3	33798571	PDCD6IP	1	0.0509226	0.640152
cg22830895	-0.0188348	0.00433063	-4.34922	1.36626e-05	-0.0198274	0.00395096	-5.01838	5.2108e-07	-0.0193765	0.00291876	-6.63861	3.16649e-11	0.985767	-0.0193765	0.00291876	2.93286e-09	37	7	151137476	7	150768409	F			NA	TRUE	CRYGN	NM_144727	TSS1500	chr7:151136933-151137273	S_Shore			TRUE		7:151136582-151137930	Unclassified_Cell_type_specific	NA	7	151440389	+	CRYGN	ENSG00000127377.9	7	151428835	CRYGN	1	0.130771	-2.34243
cg00582562	-0.0116885	0.00381823	-3.06123	0.00220427	-0.0125517	0.00212978	-5.89343	3.78253e-09	-0.0123469	0.00185999	-6.63813	3.17695e-11	0.980699	-0.0123469	0.00185999	2.94193e-09	37	17	46388465	17	43743464	R			NA	NA	SKAP1;SKAP1	NM_003726;NM_001075099	Body;Body					NA	17:43743386-43743485			NA	17	48311102	-	SKAP1	ENSG00000230148.8	17	48543551	HOXB-AS1	1	0.0136583	-2.02564
cg01521258	-0.00737117	0.00273732	-2.69284	0.00708464	-0.0162072	0.0024857	-6.52016	7.02316e-11	-0.0122139	0.0018402	-6.63726	3.19575e-11	0.0575352	-0.0122139	0.0018402	2.9575e-09	37	1	64937528	1	64710116	R			NA	NA	CACHD1	NM_020925	Body	chr1:64935554-64936614	S_Shore			NA	1:64710039-64710117			NA	1	64471844	-	CACHD1	ENSG00000158966.15	1	64470129	CACHD1	1	0.0149609	-1.662
cg12367539	-0.021845	0.00527003	-4.14513	3.39621e-05	-0.0249574	0.00480239	-5.19688	2.02662e-07	-0.0235454	0.00354964	-6.63318	3.28528e-11	0.909117	-0.0235454	0.00354964	3.03594e-09	37	5	178956838	5	178889444	F			NA	NA				chr5:178957433-178957900	N_Shore			NA	5:178889436-178889540			NA	5	179529836	+		ENSG00000253520.1	5	179527224	AC136628.3	1	0.037872	-0.531595
cg25282976	0.0218032	0.0035852	6.08146	1.19096e-09	0.0242081	0.00910804	2.65789	0.00786326	0.0221258	0.00333605	6.63235	3.3038e-11	0.970268	0.0221258	0.00333605	3.05115e-09	37	17	79005047	17	76619642	F			NA	NA	FLJ90757	NR_026857	Body	chr17:79006584-79006835	N_Shore			NA	17:76619363-76619705			NA	17	81031246	+	FLJ90757	ENSG00000175866.15	17	81035122	BAIAP2	1	0.0248919	-1.78394
cg18773260	-0.0239789	0.00597991	-4.00991	6.07427e-05	-0.025789	0.00487799	-5.28681	1.24468e-07	-0.0250658	0.00377989	-6.63134	3.3265e-11	0.972866	-0.0250658	0.00377989	3.06704e-09	37	17	46685292	17	44040291	F	rs1042216		NA	NA	HOXB7	NM_004502	Body	chr17:46685244-46685449	Island			NA	17:44040291-44040448			NA	17	48607929	+	HOXB7	ENSG00000260027.4	17	48607227	HOXB7	1	0.0157055	0.495142
cg16513459	-0.0155668	0.00375936	-4.14081	3.46076e-05	-0.0339627	0.00584004	-5.8155	6.04538e-09	-0.0209563	0.00316105	-6.62956	3.36694e-11	0.0299671	-0.0209563	0.00316105	3.1011e-09	37	17	7832932	17	7773657	R			NA	NA	KCNAB3	NM_004732	TSS200	chr17:7832532-7833164	Island			NA	17:7773262-7773982			TRUE	17	7929613	-	KCNAB3	ENSG00000170049.9	17	7921859	KCNAB3	1	0.0366183	0.919257
cg03594868	0.022472	0.00367513	6.11461	9.67909e-10	0.0114831	0.00342634	3.35141	0.00080401	0.016593	0.00250613	6.62098	3.56837e-11	0.0914857	0.016593	0.00250613	3.27107e-09	37	19	18234829	19	18095829	F			NA	NA	MAST3	NM_015016	Body	chr19:18234710-18234912	Island			NA	19:18095414-18096031	19:18234666-18234832	Unclassified_Cell_type_specific	NA	19	18124018	+	MAST3	ENSG00000096996.15	19	18058995	IL12RB1	1	0.0321424	-1.26993
cg27193080	-0.0170597	0.00358251	-4.76194	1.91744e-06	-0.0157308	0.00341614	-4.60485	4.12771e-06	-0.0163637	0.0024723	-6.61881	3.62114e-11	0.964608	-0.0163637	0.0024723	3.31672e-09	37	3	129160612	3	130643302	R		rs77462157	NA	NA	IFT122;IFT122;IFT122;IFT122	NM_052990;NM_018262;NM_052985;NM_052989	Body;Body;Body;Body	chr3:129158602-129159477	S_Shore		RDMR	NA				NA	3	129441768	-	IFT122	ENSG00000172771.12	3	129401321	EFCAB12	1	0.0258333	-1.50831
cg11351908	-0.0204414	0.0047718	-4.2838	1.83726e-05	-0.0221891	0.00439385	-5.05004	4.41723e-07	-0.0213872	0.00323229	-6.61674	3.67205e-11	0.964355	-0.0213872	0.00323229	3.3599e-09	37	17	75402473	17	72914068	R			NA	NA	SEPT9;SEPT9;SEPT9;SEPT9;SEPT9	NM_001113492;NM_001113493;NM_001113491;NM_006640;NM_001113494	Body;Body;Body;Body;Body	chr17:75398284-75398527	S_Shelf			TRUE		17:75402146-75402672	Promoter_Associated_Cell_type_specific	NA	17	77406390	-	2024-09-09	ENSG00000266998.1	17	77373818	AC111182.1	1	0.0228825	-0.990177
cg01561092	-0.0185353	0.0041935	-4.42001	9.86954e-06	-0.0236132	0.00473387	-4.98814	6.09619e-07	-0.020768	0.00313899	-6.61615	3.68684e-11	0.724443	-0.020768	0.00313899	3.37204e-09	37	16	50100815	16	48658316	F			NA	NA	HEATR3	NM_182922	Body	chr16:50099720-50100534	S_Shore			TRUE		16:50099583-50100966	Promoter_Associated	NA	16	50066903	+	HEATR3	ENSG00000155393.13	16	50065970	HEATR3	1	0.339585	-4.17702
cg26426774	-0.00296254	0.00235912	-1.25578	0.209195	-0.0158898	0.00206562	-7.69252	1.44262e-14	-0.0102799	0.00155408	-6.61478	3.72107e-11	0.000203816	-0.0102799	0.00155408	3.40125e-09	37	8	33356290	8	33475832	F	rs76212197		NA	NA	C8orf41;MAK16;C8orf41	NM_001102401;NM_032509;NM_025115	3'UTR;3'UTR;3'UTR					NA				NA	8	33498771	+	C8orf41;MAK16	ENSG00000172728.15	8	33370824	FUT10	1	0.0284234	-3.84485
cg27291385	-0.0134318	0.00307463	-4.36859	1.25054e-05	-0.0236654	0.00445335	-5.31406	1.07209e-07	-0.0167352	0.00253019	-6.61421	3.73545e-11	0.167293	-0.0167352	0.00253019	3.413e-09	37	2	219266135	2	218974379	R			NA	NA	CTDSP1;MIR26B;CTDSP1	NM_182642;NR_029500;NM_021198	Body;TSS1500;Body	chr2:219263098-219265556	S_Shore			NA				NA	2	218401411	-	CTDSP1;MIR26B	ENSG00000135929.9	2	218781749	CYP27A1	1	0.0142003	3.16241
cg05104080	-0.0124717	0.00350207	-3.56123	0.000369128	-0.01737	0.00306272	-5.67142	1.4162e-08	-0.0152472	0.00230545	-6.61353	3.75257e-11	0.5745	-0.0152472	0.00230545	3.42724e-09	37	2	239112693	2	238777432	F			NA	NA	ILKAP	NM_030768	TSS1500	chr2:239111681-239112519	S_Shore			NA	2:238776421-238777505	2:239112132-239112774	Promoter_Associated	NA	2	238204051	+	ILKAP	ENSG00000168427.9	2	238138668	KLHL30	1	0.0315944	1.31859
cg09134314	-0.00906783	0.00254237	-3.56668	0.000361527	-0.015832	0.00270223	-5.85886	4.6606e-09	-0.0122439	0.00185166	-6.61239	3.78166e-11	0.189782	-0.0122439	0.00185166	3.45239e-09	37	6	13924570	6	14032549	F			NA	NA	RNF182;RNF182;RNF182;RNF182	NM_001165033;NM_152737;NM_001165034;NM_001165032	TSS1500;TSS1500;TSS200;TSS1500	chr6:13925099-13925510	N_Shore			NA		6:13924230-13926195	Unclassified	NA	6	13924338	+	RNF182	ENSG00000180537.13	6	13924446	RNF182	1	0.0491795	-8.0578
cg03996822	-0.010941	0.00434753	-2.51661	0.0118489	-0.0280931	0.0041649	-6.7452	1.52816e-11	-0.0198849	0.00300752	-6.61172	3.7989e-11	0.0172812	-0.0198849	0.00300752	3.46741e-09	37	4	74486558	4	74705422	R			NA	TRUE	RASSF6;RASSF6	NM_177532;NM_201431	TSS1500;TSS1500	chr4:74486044-74486258	S_Shore			TRUE				NA	4	73620840	-	RASSF6	ENSG00000169435.14	4	73571550	RASSF6	1	0.0154234	-0.668886
cg12776156	-0.00647037	0.00221415	-2.92229	0.00347472	-0.0099905	0.00164755	-6.06384	1.32912e-09	-0.00873603	0.00132178	-6.60932	3.86102e-11	0.443343	-0.00873603	0.00132178	3.51979e-09	37	11	848044	11	838044	F		rs76300890	NA	NA	TSPAN4;TSPAN4;TSPAN4;TSPAN4;TSPAN4;TSPAN4;TSPAN4	NM_001025236;NM_001025239;NM_001025238;NM_001025235;NM_003271;NM_001025237;NM_001025234	5'UTR;5'UTR;5'UTR;5'UTR;5'UTR;5'UTR;5'UTR	chr11:849087-850982	N_Shore			TRUE				NA	11	848043	+	TSPAN4	ENSG00000177697.19	11	832887	CD151	1	0.0495383	-8.92545
cg10505257	0.0139985	0.00286173	4.89161	1.00012e-06	0.0147825	0.00332559	4.44507	8.78648e-06	0.014332	0.00216917	6.60716	3.91761e-11	0.98416	0.014332	0.00216917	3.5684e-09	37	16	4731639	16	4671640	F	rs62037153		NA	NA	MGRN1;MGRN1;MGRN1;MGRN1	NM_015246;NM_001142291;NM_001142290;NM_001142289	Body;Body;Body;Body	chr16:4731561-4731835	Island			NA	16:4671578-4673185			NA	16	4681637	+	MGRN1	ENSG00000102858.13	16	4616493	MGRN1	1	0.0255628	-1.61994
cg12554573	-0.021061	0.00303139	-6.94762	3.71494e-12	-0.00726603	0.00316707	-2.29425	0.0217763	-0.0144653	0.00218991	-6.60543	3.96374e-11	0.0070786	-0.0144653	0.00218991	3.60752e-09	37	3	51976667	3	51951707	R			NA	TRUE	PARP3;RRP9;PARP3;PARP3;PARP3	NM_001003931;NM_004704;NM_001003931;NM_005485;NM_005485	5'UTR;TSS1500;1stExon;1stExon;5'UTR	chr3:51975612-51976505	S_Shore			TRUE		3:51975761-51976676	Promoter_Associated	NA	3	51942650	-	PARP3;RRP9	ENSG00000041880.14	3	51942345	PARP3	1	0.0666445	-2.50449
cg22796051	-0.0111636	0.00268835	-4.15257	3.28765e-05	-0.00981779	0.0019054	-5.15262	2.56874e-07	-0.0102678	0.00155454	-6.60504	3.97422e-11	0.919983	-0.0102678	0.00155454	3.61632e-09	37	1	171771709	1	170038332	F			NA	NA								TRUE				NA	1	171802568	+		ENSG00000010165.20	1	171781660	EEF1AKNMT	1	0.029731	1.22645
cg16068833	-0.00649265	0.00395213	-1.64282	0.10042	-0.0288752	0.00380797	-7.58284	3.38067e-14	-0.0180996	0.00274219	-6.60042	4.09994e-11	0.000244473	-0.0180996	0.00274219	3.71857e-09	37	1	26644515	1	26517102	R			NA	TRUE	UBXN11;CD52	NM_145345;NM_001803	5'UTR;1stExon					TRUE		1:26644117-26644626	Unclassified	NA	1	26318023	-	UBXN11;CD52	ENSG00000225854.2	1	26326688	AL451139.1	1	0.0191914	-0.217341
cg19950139	-0.0210864	0.0049435	-4.26548	1.99474e-05	-0.0371658	0.00690843	-5.37978	7.45749e-08	-0.0265316	0.00402024	-6.59952	4.125e-11	0.166729	-0.0265316	0.00402024	3.73825e-09	37	10	77157195	10	76827201	F			NA	NA				chr10:77155128-77169600	Island		DMR	TRUE	10:76825631-76827292			TRUE	10	75397436	+		ENSG00000165655.17	10	75397830	ZNF503	1	0.0195854	0.607524
cg12219789	-0.0148616	0.00313485	-4.74076	2.12923e-06	-0.0166545	0.00361625	-4.60546	4.11549e-06	-0.0156308	0.00236872	-6.59884	4.14385e-11	0.932232	-0.0156308	0.00236872	3.75457e-09	37	17	7227499	17	7168223	F			NA	NA	NEURL4;NEURL4	NM_032442;NM_001005408	Body;Body	chr17:7227416-7227698	Island			NA	17:7168141-7168422			TRUE	17	7324179	+	NEURL4	ENSG00000072818.12	17	7336529	ACAP1	1	0.0248738	-1.15395
cg16800939	-0.0173766	0.00440556	-3.94424	8.00549e-05	-0.0226024	0.00421879	-5.35755	8.43565e-08	-0.0201026	0.00304703	-6.59745	4.1828e-11	0.692816	-0.0201026	0.00304703	3.78442e-09	37	14	100631798	14	99701551	R			NA	NA								NA	14:99701473-99701703			TRUE	14	100165460	-		ENSG00000168350.8	14	100143957	DEGS2	1	0.0522921	-2.40479
cg03194226	-0.0107505	0.00237445	-4.52759	5.966e-06	-0.00780124	0.00158971	-4.90732	9.23284e-07	-0.00871406	0.00132099	-6.59664	4.20594e-11	0.58705	-0.00871406	0.00132099	3.80232e-09	37	3	45066832	3	45041836	R			NA	NA	CLEC3B	NM_003278	TSS1500					NA				NA	3	45025339	-	CLEC3B	ENSG00000163815.6	3	45001548	CLEC3B	1	0.0445967	-3.07163
cg19093370	-0.0278919	0.00463217	-6.02135	1.72973e-09	-0.0209387	0.00746255	-2.80584	0.00501863	-0.025958	0.00393562	-6.59565	4.23392e-11	0.730997	-0.025958	0.00393562	3.82528e-09	37	17	17110180	17	17050905	F	rs8076621		NA	NA	PLD6	NM_178836	TSS1500	chr17:17109893-17110296	Island			TRUE	17:17049497-17051315	17:17108465-17110453	Promoter_Associated	NA	17	17206865	+	PLD6	ENSG00000179598.6	17	17200995	PLD6	1	0.0222188	-0.707171
cg02084118	0.0178313	0.00343612	5.18938	2.10997e-07	0.0147301	0.00357759	4.11732	3.83296e-05	0.0163432	0.00247821	6.59478	4.25882e-11	0.822478	0.0163432	0.00247821	3.84622e-09	37	7	971027	7	937553	F			NA	NA	ADAP1	NM_006869	Body	chr7:973189-973888	N_Shelf			NA	7:937524-937755			NA	7	931390	+	ADAP1	ENSG00000105963.15	7	897900	ADAP1	1	0.0246015	-0.95065
cg22185977	0.0258193	0.00441427	5.84904	4.94417e-09	0.013694	0.00370429	3.6968	0.000218338	0.0187043	0.00283756	6.59168	4.34882e-11	0.109298	0.0187043	0.00283756	3.92114e-09	37	5	1518133	5	1571133	F			NA	NA	LPCAT1	NM_024830	Body					NA	5:1570988-1571228			NA	5	1518017	+	LPCAT1	ENSG00000153395.10	5	1456480	LPCAT1	1	0.0281777	-0.824114
cg25790453	-0.0173659	0.0037494	-4.63166	3.62746e-06	-0.0170042	0.00362543	-4.69027	2.72851e-06	-0.017179	0.00260629	-6.59136	4.35811e-11	0.997598	-0.017179	0.00260629	3.92792e-09	37	13	113633590	13	112681591	F			NA	NA	MCF2L;MCF2L	NM_001112732;NM_024979	Body;TSS200	chr13:113633843-113634065	N_Shore	low-CpG:112681455-112681691		NA				NA	13	112979275	+	MCF2L	ENSG00000267868.1	13	112964835	AL356740.1	1	0.01663	-0.661636
cg06636541	-0.0196331	0.00540402	-3.63305	0.00028009	-0.0332285	0.00576702	-5.76182	8.32094e-09	-0.0259895	0.00394331	-6.59079	4.37496e-11	0.227731	-0.0259895	0.00394331	3.94152e-09	37	17	79374515	17	76989110	R			NA	NA	BAHCC1	NM_001080519	Body	chr17:79366806-79374742	Island		DMR	NA	17:76988852-76989337			NA	17	81400714	-	BAHCC1	ENSG00000262877.4	17	81388126	AC110285.2	1	0.0263126	-1.06914
cg23336702	-0.00719658	0.00372884	-1.92998	0.0536097	-0.0286553	0.00383609	-7.46991	8.0248e-14	-0.0176218	0.0026738	-6.59053	4.38268e-11	0.000320804	-0.0176218	0.0026738	3.94688e-09	37	8	134585815	8	134654997	R			NA	NA				chr8:134581969-134584875	S_Shore		RDMR	NA				NA	8	133573571	-		ENSG00000261220.2	8	133573183	AC103706.1	1	0.0241775	-1.06479
cg14801864	0.0157052	0.00262154	5.99081	2.08802e-09	0.00742637	0.00199537	3.7218	0.000197811	0.0104632	0.00158776	6.58991	4.40083e-11	0.0425408	0.0104632	0.00158776	3.96242e-09	37	20	17540975	20	17488975	R			NA	NA	BFSP1	NM_001161705	TSS1500					NA				NA	20	17560329	-	BFSP1	ENSG00000125868.16	20	17570075	DSTN	1	0.0247002	-1.81478
cg05991220	0.023132	0.00374897	6.17023	6.81892e-10	0.0117252	0.003706	3.16385	0.00155699	0.0173629	0.0026356	6.58783	4.46298e-11	0.0962221	0.0173629	0.0026356	4.01513e-09	37	3	52813859	3	52788899	R			NA	NA	ITIH1;ITIH1;ITIH1;ITIH1	NM_001166435;NM_001166436;NM_001166434;NM_002215	TSS200;TSS200;Body;Body					NA		3:52813603-52813883	Unclassified_Cell_type_specific	NA	3	52779842	-	ITIH1	ENSG00000055955.16	3	52812975	ITIH4	1	0.0206413	-1.36223
cg06423617	0.0145187	0.00316318	4.58992	4.43421e-06	0.0230813	0.00464924	4.96452	6.88706e-07	0.0172281	0.00261528	6.58751	4.47278e-11	0.313707	0.0172281	0.00261528	4.0207e-09	37	7	6490427	7	6456952	R			NA	NA				chr7:6487306-6487750	S_Shelf			NA				NA	7	6450795	-		ENSG00000164535.15	7	6409126	DAGLB	1	0.0141897	-0.538867
cg15746187	-0.0100548	0.00251074	-4.00473	6.20889e-05	-0.0134974	0.00253788	-5.31838	1.04696e-07	-0.0117576	0.00178488	-6.58734	4.47769e-11	0.628163	-0.0117576	0.00178488	4.02349e-09	37	1	11713123	1	11635710	F	rs1883575		NA	TRUE	FBXO2;FBXO44	NM_012168;NM_183412	Body;TSS1500	chr1:11714217-11715304	N_Shore			NA				NA	1	11653065	+	FBXO2;FBXO44	ENSG00000116661.11	1	11637018	FBXO2	1	0.0436021	3.81387
cg14093936	-0.00932865	0.002368	-3.93946	8.16666e-05	-0.0152994	0.0027691	-5.52503	3.29422e-08	-0.0118507	0.00179969	-6.58482	4.55422e-11	0.26114	-0.0118507	0.00179969	4.08813e-09	37	15	74726614	15	72513667	F			NA	TRUE	SEMA7A;SEMA7A;SEMA7A	NM_003612;NM_001146030;NM_001146029	TSS1500;TSS1500;TSS1500	chr15:74725323-74726487	S_Shore			NA		15:74726117-74726655	Promoter_Associated	NA	15	74434272	+	SEMA7A	ENSG00000138623.10	15	74409289	SEMA7A	1	0.0155892	-2.01606
cg06150430	-0.0180867	0.0044505	-4.06396	4.82468e-05	-0.0253766	0.00478916	-5.29875	1.16599e-07	-0.0214648	0.00326014	-6.58401	4.5792e-11	0.537056	-0.0214648	0.00326014	4.10973e-09	37	17	74564875	17	72076470	R			NA	NA	ST6GALNAC2	NM_006456	Body					TRUE	17:72076385-72076639			NA	17	76568792	-	ST6GALNAC2	ENSG00000070731.10	17	76565379	ST6GALNAC2	1	0.0227567	-1.16
cg15700009	-0.0101996	0.00294741	-3.46052	0.000539131	-0.0145129	0.00254177	-5.70977	1.13131e-08	-0.0126733	0.00192487	-6.58395	4.58109e-11	0.541116	-0.0126733	0.00192487	4.11059e-09	37	11	18415711	11	18372287	R			NA	NA	LDHA;LDHA;LDHA;LDHA;LDHA	NM_005566;NM_001165415;NR_028500;NM_001135239;NM_001165416	TSS1500;TSS1500;TSS1500;TSS1500;TSS1500	chr11:18415922-18416680	N_Shore			NA				NA	11	18394163	-	LDHA	ENSG00000166800.9	11	18455824	LDHAL6A	1	0.0149988	-0.569561
cg07827420	-0.0038596	0.00230866	-1.67179	0.0945653	-0.0187458	0.00241366	-7.76657	8.06412e-15	-0.0109719	0.00166835	-6.57648	4.81706e-11	4.85862e-05	-0.0109719	0.00166835	4.30758e-09	37	17	75371764	17	72883359	F			NA	NA	SEPT9;SEPT9;SEPT9;SEPT9;SEPT9	NM_001113492;NM_001113493;NM_001113491;NM_006640;NM_001113494	5'UTR;Body;Body;Body;TSS1500	chr17:75368688-75370506	S_Shore		RDMR	TRUE				NA	17	77375681	+	2024-09-09	ENSG00000266998.1	17	77373818	AC111182.1	1	0.0434092	-3.03319
cg16411857	-0.017986	0.00385717	-4.66301	3.11614e-06	-0.0199855	0.00430745	-4.63976	3.48816e-06	-0.0188758	0.00287348	-6.56898	5.06621e-11	0.941958	-0.0188758	0.00287348	4.51858e-09	37	16	57023191	16	55580692	R			NA	NA	NLRC5	NM_032206	TSS1500	chr16:57023190-57023768	Island			TRUE		16:57022646-57024641	Promoter_Associated	NA	16	56989278	-	NLRC5	ENSG00000140848.17	16	57092583	CPNE2	1	0.0144882	0.703606
cg08667275	-0.0143683	0.00374134	-3.84041	0.00012283	-0.0209709	0.00383729	-5.46502	4.62855e-08	-0.017586	0.00267881	-6.56486	5.20812e-11	0.468188	-0.017586	0.00267881	4.64051e-09	37	11	119209304	11	118714514	R			NA	NA				chr11:119210290-119211658	N_Shore			TRUE		11:119208860-119210089	Unclassified	NA	11	119338593	-		ENSG00000172375.13	11	119102198	C2CD2L	1	0.0183639	0.84094
cg16340422	-0.0428368	0.00688533	-6.22146	4.92553e-10	-0.0249461	0.00968566	-2.57557	0.0100075	-0.0368309	0.00561185	-6.56305	5.27189e-11	0.321982	-0.0368309	0.00561185	4.69357e-09	37	17	17110120	17	17050845	F			NA	NA	PLD6	NM_178836	TSS1500	chr17:17109893-17110296	Island			TRUE	17:17049497-17051315	17:17108465-17110453	Promoter_Associated	NA	17	17206805	+	PLD6	ENSG00000179598.6	17	17200995	PLD6	1	0.0193854	-0.448905
cg07173823	0.0171433	0.00315618	5.43166	5.58336e-08	0.0125841	0.00329705	3.81678	0.000135206	0.0149632	0.00227993	6.56299	5.27388e-11	0.607196	0.0149632	0.00227993	4.69441e-09	37	1	45190519	1	44963106	R			NA	NA	C1orf228	NM_001145636	Body	chr1:45189705-45190558	Island			NA	1:44962312-44963533			NA	1	44724846	-	C1orf228	ENSG00000198520.12	1	44674692	ARMH1	1	0.0457762	-2.52399
cg11431261	-0.00998288	0.0033614	-2.96986	0.00297934	-0.0146916	0.0024656	-5.95864	2.54341e-09	-0.0130444	0.00198811	-6.56122	5.33688e-11	0.528381	-0.0130444	0.00198811	4.74764e-09	37	6	32015297	6	32123275	R			NA	NA	TNXB;TNXB	NM_019105;NM_032470	Body;TSS1500					TRUE		6:32015114-32017008	Unclassified	NA	6	32047519	-	TNXB	ENSG00000224389.9	6	32014795	C4B	1	0.0189358	-1.64172
cg14254767	-0.0141918	0.00279374	-5.07984	3.77758e-07	-0.0109098	0.00257261	-4.24074	2.22785e-05	-0.0124157	0.00189246	-6.56063	5.35825e-11	0.688387	-0.0124157	0.00189246	4.76379e-09	37	9	71819910	9	71009730	F		rs77781683	NA	NA	TJP2;TJP2;TJP2;TJP2;TJP2;TJP2	NM_001170415;NM_001170630;NM_001170414;NM_201629;NM_004817;NM_001170416	TSS200;Body;5'UTR;Body;Body;TSS200					TRUE				NA	9	69204993	+	TJP2	ENSG00000119139.19	9	69121264	TJP2	1	0.0843014	4.6722
cg07504977	-0.0173464	0.00432972	-4.00634	6.16656e-05	-0.0269518	0.00499771	-5.39283	6.93548e-08	-0.0214647	0.00327245	-6.55921	5.40925e-11	0.348159	-0.0214647	0.00327245	4.80754e-09	37	10	102131012	10	102121002	R			NA	NA				chr10:102133021-102133557	N_Shelf			TRUE		10:102130480-102131154	Unclassified_Cell_type_specific	NA	10	100371254	-		ENSG00000099194.6	10	100347233	SCD	1	0.0141786	-1.14837
cg23464284	0.02605	0.00421518	6.18004	6.40864e-10	0.0192467	0.00832618	2.31159	0.0208002	0.0246621	0.00376072	6.55781	5.46035e-11	0.766655	0.0246621	0.00376072	4.84683e-09	37	6	166996837	6	166916827	R			NA	NA	RPS6KA2;RPS6KA2	NM_021135;NM_001006932	Body;Body					TRUE				NA	6	166583348	-	RPS6KA2	ENSG00000026297.15	6	166929504	RNASET2	1	0.135491	-3.68369
cg20547295	-0.00877717	0.00256472	-3.42227	0.000621002	-0.0125236	0.00219603	-5.70286	1.17815e-08	-0.0109388	0.00166809	-6.55769	5.46463e-11	0.54032	-0.0109388	0.00166809	4.84869e-09	37	2	69664869	2	69518373	R			NA	NA	NFU1;NFU1;NFU1;NFU1	NM_001002757;NM_001002756;NM_001002755;NM_015700	TSS200;TSS200;TSS200;TSS200	chr2:69664291-69664816	S_Shore			NA		2:69663537-69665399	Promoter_Associated	NA	2	69437736	-	NFU1	ENSG00000169599.12	2	69395750	NFU1	1	0.0241356	1.84844
cg08961832	-0.0211075	0.00356019	-5.92877	3.0522e-09	-0.0117292	0.00347682	-3.37355	0.000742068	-0.0163073	0.00248743	-6.55586	5.53222e-11	0.169333	-0.0163073	0.00248743	4.90378e-09	37	11	279185	11	269185	F	rs760058		NA	TRUE	NLRP6	NM_138329	Body	chr11:279072-281700	Island			NA	11:269120-271692			NA	11	279184	+	NLRP6	ENSG00000142082.15	11	215030	SIRT3	1	0.0155362	0.594284
cg03260624	-0.0128197	0.00319577	-4.01146	6.03442e-05	-0.0175155	0.00331459	-5.28437	1.26138e-07	-0.0150819	0.00230061	-6.55563	5.54089e-11	0.594474	-0.0150819	0.00230061	4.91049e-09	37	1	91970722	1	91743310	F	rs36036746		NA	NA	CDC7;CDC7;CDC7	NM_003503;NM_001134420;NM_001134419	Body;Body;Body	chr1:91966263-91966999	S_Shelf			NA				NA	1	91505164	+	CDC7	ENSG00000097046.13	1	91500851	CDC7	1	0.06854	-2.68515
cg09349343	-0.013124	0.00247777	-5.29669	1.17921e-07	-0.00956808	0.00239384	-3.99695	6.41634e-05	-0.0112848	0.00172161	-6.55479	5.57202e-11	0.587057	-0.0112848	0.00172161	4.93513e-09	37	6	33245717	6	33353695	F			NA	NA	B3GALT4	NM_003782	1stExon	chr6:33244677-33245554	S_Shore			TRUE	6:33352687-33353910	6:33244505-33246488	Promoter_Associated	TRUE	6	33277939	+	B3GALT4	ENSG00000231500.7	6	33272075	RPS18	1	0.018107	1.71844
cg22941637	-0.00758585	0.00286975	-2.64338	0.00820827	-0.0178107	0.00273485	-6.51252	7.3899e-11	-0.0129443	0.0019798	-6.53816	6.22793e-11	0.0359213	-0.0129443	0.0019798	5.47147e-09	37	1	155248588	1	153515212	R			NA	NA	HCN3	NM_020897	Body	chr1:155246991-155247748	S_Shore			TRUE		1:155246672-155249068	Promoter_Associated	NA	1	155278796	-	HCN3	ENSG00000160766.14	1	155213821	GBAP1	1	0.0148114	1.5214
cg16519217	-0.0263529	0.00455659	-5.78347	7.31751e-09	-0.0155851	0.00447669	-3.48138	0.000498833	-0.0208737	0.00319337	-6.53659	6.29386e-11	0.241523	-0.0208737	0.00319337	5.52393e-09	37	6	31038713	6	31146692	F	rs75741365		NA	NA								TRUE		6:31038242-31039191	Unclassified_Cell_type_specific	TRUE	6	31070935	+		ENSG00000137312.15	6	30727709	FLOT1	1	0.0218032	0.783494
cg10849289	-0.0230074	0.00464746	-4.95053	7.40103e-07	-0.0231987	0.00543565	-4.26788	1.97336e-05	-0.0230882	0.00353236	-6.5362	6.3102e-11	0.999642	-0.0230882	0.00353236	5.53501e-09	37	21	46087249	21	44911677	R		rs8128898	NA	NA	KRTAP12-2;C21orf29	NM_181684;NM_144991	TSS1500;Body					NA				NA	21	44667331	-	KRTAP12-2;C21orf29	ENSG00000175894.17	21	44497892	TSPEAR	1	0.0235011	1.6278
cg12251075	-0.01066	0.00271372	-3.92821	8.55822e-05	-0.0102443	0.00196064	-5.22495	1.74206e-07	-0.0103869	0.00158925	-6.5357	6.33109e-11	0.992318	-0.0103869	0.00158925	5.55114e-09	37	17	49244717	17	46599716	R			NA	NA	NME2;NME2;NME2;NME1-NME2;NME2	NM_001018137;NM_001018138;NM_001018139;NM_001018136;NM_002512	Body;Body;Body;Body;Body	chr17:49243620-49244647	S_Shore			NA		17:49243078-49245053	Promoter_Associated	NA	17	51167355	-	NME2;NME1-NME2	ENSG00000243678.11	17	51165435	NME2	1	0.153879	3.66238
cg25193073	-0.00766878	0.00233883	-3.27889	0.00104216	-0.0141601	0.00236806	-5.97962	2.23661e-09	-0.0108741	0.00166404	-6.53477	6.37066e-11	0.149291	-0.0108741	0.00166404	5.58144e-09	37	7	1967621	7	1934147	R			NA	NA	MAD1L1;MAD1L1;MAD1L1	NM_003550;NM_001013837;NM_001013836	Body;Body;Body	chr7:1967664-1967994	N_Shore		CDMR	NA				NA	7	1927984	-	MAD1L1	ENSG00000002822.15	7	1815793	MAD1L1	1	0.127509	-4.82902
cg12573289	-0.00114115	0.00208846	-0.546407	0.584787	-0.0183371	0.00210255	-8.72139	2.74795e-18	-0.00968134	0.00148172	-6.53385	6.40981e-11	4.88254e-08	-0.00968134	0.00148172	5.61083e-09	37	7	45075791	7	45042316	F			NA	NA	CCM2;CCM2;CCM2;CCM2;CCM2	NM_031443;NM_001029835;NM_001167935;NM_001167934;NR_030770	Body;Body;Body;Body;Body					TRUE		7:45075681-45075909	Promoter_Associated_Cell_type_specific	NA	7	45036191	+	CCM2	ENSG00000136270.14	7	45100100	TBRG4	1	0.0281548	-1.30517
cg01919885	0.0245277	0.00421142	5.8241	5.74215e-09	0.016458	0.00515768	3.19097	0.00141794	0.0212997	0.00326209	6.52945	6.60116e-11	0.47981	0.0212997	0.00326209	5.76411e-09	37	4	3365330	4	3335128	R			NA	NA	RGS12;RGS12	NM_198229;NM_002926	Body;Body	chr4:3365194-3365415	Island			NA	4:3334959-3335183			NA	4	3363602	-	RGS12	ENSG00000159788.19	4	3293028	RGS12	1	0.0202512	-0.815627
cg07276118	-0.0131644	0.00245716	-5.35759	8.43393e-08	-0.00914153	0.00233528	-3.91454	9.05775e-05	-0.0110507	0.00169274	-6.52832	6.65099e-11	0.494511	-0.0110507	0.00169274	5.79966e-09	37	9	140331582	9	139451403	F			NA	NA	ENTPD8;ENTPD8	NM_198585;NM_001033113	Body;Body	chr9:140332887-140333140	N_Shore			NA				NA	9	137437129	+	ENTPD8	ENSG00000188747.8	9	137423350	NOXA1	1	0.0202968	-2.16761
cg21071793	-0.00586126	0.00275354	-2.12863	0.0332849	-0.0227934	0.00307663	-7.40855	1.27687e-13	-0.0133918	0.0020518	-6.52689	6.7149e-11	0.000222921	-0.0133918	0.0020518	5.84967e-09	37	3	11421381	3	11396381	F	rs17034381		NA	NA	ATG7;ATG7;ATG7	NM_001136031;NM_001144912;NM_006395	Body;Body;Body					TRUE				NA	3	11379906	+	ATG7	ENSG00000197548.12	3	11272309	ATG7	1	0.0153049	0.736249
cg04467589	-0.0246598	0.00449249	-5.48912	4.03934e-08	-0.0159234	0.00418307	-3.80664	0.00014087	-0.0199804	0.00306142	-6.52651	6.7318e-11	0.363206	-0.0199804	0.00306142	5.86325e-09	37	6	30044105	6	30152084	F			NA	NA	RNF39;RNF39	NM_025236;NM_170769	TSS1500;TSS1500	chr6:30042918-30043500	S_Shore			NA		6:30042516-30044199	Unclassified	TRUE	6	30076327	+	RNF39	ENSG00000204644.9	6	29672392	ZFP57	1	0.044764	-6.16216
cg02968508	-0.0147522	0.0027037	-5.45632	4.86114e-08	-0.010519	0.00281362	-3.73862	0.000185034	-0.0127199	0.0019495	-6.5247	6.81359e-11	0.55519	-0.0127199	0.0019495	5.931e-09	37	3	9956698	3	9931698	R			NA	NA	IL17RE;IL17RE;IL17RE	NM_153480;NM_153483;NM_153481	Body;Body;Body	chr3:9956822-9957664	N_Shore			TRUE				NA	3	9915013	-	IL17RE	ENSG00000163702.20	3	9917074	IL17RC	1	0.0447986	-2.73179
cg02302858	0.0193319	0.00375465	5.14879	2.62165e-07	0.017544	0.00437044	4.01424	5.96371e-05	0.0185727	0.00284798	6.52135	6.96797e-11	0.952996	0.0185727	0.00284798	6.06065e-09	37	22	46638155	22	45016819	F	rs45552534	rs1055658	NA	NA	PPARA;PPARA	NM_001001928;NM_005036	3'UTR;3'UTR					NA				NA	22	46242257	+	PPARA	ENSG00000205643.11	22	46244011	CDPF1	1	0.0169078	-0.774513
cg24474409	-0.0070462	0.00176193	-3.99915	6.35712e-05	-0.00688314	0.00133637	-5.15061	2.59643e-07	-0.00694269	0.00106475	-6.52047	7.00883e-11	0.997285	-0.00694269	0.00106475	6.095e-09	37	7	150021518	7	149652451	F			NA	NA	ACTR3C;LRRC61;LRRC61	NM_001164458;NM_023942;NM_001142928	TSS1500;5'UTR;5'UTR	chr7:150019950-150020752	S_Shore			TRUE		7:150019859-150021604	Promoter_Associated	NA	7	150324428	+	ACTR3C;LRRC61	ENSG00000188707.6	7	150322639	ZBED6CL	1	0.01685	-1.97221
cg08202226	0.0174947	0.00394777	4.43155	9.35593e-06	0.0165595	0.00346165	4.7837	1.72098e-06	0.016966	0.00260275	6.51849	7.10203e-11	0.984261	0.016966	0.00260275	6.16762e-09	37	1	153896590	1	152163214	F			NA	NA	GATAD2B	NM_020699	TSS1500	chr1:153894837-153895921	S_Shore			NA				NA	1	153924113	+	GATAD2B	ENSG00000143570.18	1	153959099	SLC39A1	1	0.022541	-0.668225
cg14317046	0.0251133	0.00471392	5.32747	9.95894e-08	0.0168988	0.00425483	3.97167	7.13691e-05	0.0205867	0.00315849	6.51788	7.13065e-11	0.433148	0.0205867	0.00315849	6.19127e-09	37	19	18234076	19	18095076	F			NA	NA	MAST3	NM_015016	Body	chr19:18234710-18234912	N_Shore			NA	19:18095073-18095175			NA	19	18123265	+	MAST3	ENSG00000099308.10	19	18097793	MAST3	1	0.0755267	-1.18046
cg14343513	0.0152695	0.00432145	3.53341	0.000410235	0.0237699	0.00420481	5.65301	1.57662e-08	0.0196359	0.00301364	6.51567	7.23641e-11	0.370185	0.0196359	0.00301364	6.28065e-09	37	17	78753273	17	76367868	R			NA	NA	RPTOR;RPTOR	NM_001163034;NM_020761	Body;Body					NA	17:76367777-76368077			NA	17	80779472	-	RPTOR	ENSG00000141564.15	17	80544819	RPTOR	1	0.0378985	-1.1062
cg07464358	0.0112236	0.00223227	5.02787	4.95956e-07	0.0107595	0.00259525	4.14582	3.38593e-05	0.0110262	0.00169236	6.51529	7.2551e-11	0.990851	0.0110262	0.00169236	6.29319e-09	37	7	100952364	7	100739084	R			NA	NA								NA	7:100738256-100739109			NA	7	101309082	-		ENSG00000232445.1	7	101308346	AC006329.1	1	0.0225162	0.413378
cg24751129	-0.0153429	0.00351608	-4.36364	1.27914e-05	-0.0153869	0.00318273	-4.8345	1.33484e-06	-0.0153671	0.0023596	-6.51258	7.38729e-11	0.999957	-0.0153671	0.0023596	6.40037e-09	37	6	42928920	6	43036898	R			NA	TRUE	GNMT	NM_018960	Body	chr6:42928218-42928810	S_Shore			NA				TRUE	6	42961181	-	GNMT	ENSG00000124713.6	6	42960754	GNMT	1	0.0714836	-2.65895
cg07969918	-0.00287114	0.00248801	-1.15399	0.248504	-0.0139684	0.00190828	-7.31991	2.48135e-13	-0.00985815	0.00151418	-6.51053	7.48843e-11	0.00190577	-0.00985815	0.00151418	6.48169e-09	37	22	31682909	22	30012909	R			NA	NA	PIK3IP1;PIK3IP1	NM_001135911;NM_052880	Body;Body	chr22:31686636-31687371	N_Shelf			NA				NA	22	31286922	-	PIK3IP1	ENSG00000100100.12	22	31281593	PIK3IP1	1	0.0254524	-2.35777
cg24927974	-0.0129352	0.0037583	-3.44177	0.000577929	-0.0226349	0.00389671	-5.80873	6.2949e-09	-0.0176097	0.00270513	-6.50976	7.52701e-11	0.200881	-0.0176097	0.00270513	6.51256e-09	37	7	35078269	7	35044794	R			NA	NA	DPY19L1	NM_015283	TSS1500	chr7:35076136-35077808	S_Shore			NA		7:35077028-35078282	Promoter_Associated	NA	7	35038656	-	DPY19L1	ENSG00000173852.14	7	34928876	DPY19L1	1	0.039767	-1.02728
cg09526236	-0.015437	0.00390007	-3.95812	7.55416e-05	-0.0264713	0.00484768	-5.46061	4.74506e-08	-0.0197727	0.00303873	-6.50689	7.67207e-11	0.207494	-0.0197727	0.00303873	6.63163e-09	37	12	29937733	12	29829000	R			NA	NA	TMTC1	NM_175861	TSS200	chr12:29935995-29937433	S_Shore			NA				NA	12	29784799	-	TMTC1	ENSG00000133687.16	12	29500840	TMTC1	1	0.0200291	2.85299
cg14160518	-0.00933447	0.00405567	-2.30159	0.0213585	-0.0282049	0.00407965	-6.91356	4.72635e-12	-0.0187141	0.00287623	-6.50645	7.69464e-11	0.00460618	-0.0187141	0.00287623	6.64855e-09	37	20	50418952	20	49852359	R			NA	NA	SALL4;SALL4	NM_020436;NM_020436	1stExon;5'UTR	chr20:50417312-50419045	Island		RDMR	NA	20:49850919-49852452			NA	20	51802412	-	SALL4	ENSG00000054793.13	20	51596514	ATP9A	1	0.0151908	1.35315
cg13378656	-0.0169311	0.00446629	-3.79086	0.000150125	-0.0249405	0.0045927	-5.43046	5.62101e-08	-0.020824	0.0032019	-6.50365	7.83964e-11	0.457699	-0.020824	0.0032019	6.76073e-09	37	7	142494492	7	142204620	F			NA	NA				chr7:142494563-142495248	N_Shore			TRUE	7:142204415-142205376			NA	7	142796807	+		ENSG00000211764.1	7	142796365	TRBJ2-1	1	0.0696144	-1.71902
cg24578857	-0.0274512	0.00461632	-5.94654	2.73864e-09	-0.0210164	0.0077156	-2.72388	0.0064519	-0.0257549	0.00396141	-6.50144	7.95542e-11	0.774068	-0.0257549	0.00396141	6.85394e-09	37	17	17110207	17	17050932	F		rs8076621	NA	NA	PLD6	NM_178836	TSS1500	chr17:17109893-17110296	Island			TRUE	17:17049497-17051315	17:17108465-17110453	Promoter_Associated	NA	17	17206892	+	PLD6	ENSG00000179598.6	17	17200995	PLD6	1	0.0321056	-0.708037
cg06008062	-0.0136408	0.00297664	-4.58262	4.59188e-06	-0.0140738	0.00305207	-4.61123	4.00298e-06	-0.0138519	0.00213097	-6.50027	8.01763e-11	0.994856	-0.0138519	0.00213097	6.89953e-09	37	11	73358518	11	73036166	F			NA	NA	PLEKHB1;PLEKHB1;PLEKHB1;PLEKHB1;PLEKHB1	NM_001130035;NM_001130036;NM_001130034;NM_001130033;NM_021200	TSS200;TSS1500;TSS200;Body;Body					NA		11:73358095-73359113	Unclassified	NA	11	73647472	+	PLEKHB1	ENSG00000021300.14	11	73646178	PLEKHB1	1	0.0155485	-1.02981
cg21912197	0.0136852	0.00272437	5.02324	5.08078e-07	0.0113665	0.00272798	4.16663	3.09141e-05	0.0125273	0.00192769	6.49861	8.10636e-11	0.834559	0.0125273	0.00192769	6.97185e-09	37	14	21386453	14	20456293	R			NA	NA								NA				NA	14	20918293	-		ENSG00000136315.4	14	20919361	AL355922.1	1	0.0383629	-1.5642
cg23753748	-0.0136395	0.00332655	-4.10018	4.12822e-05	-0.0214463	0.00408291	-5.25269	1.49896e-07	-0.0167542	0.00257894	-6.49653	8.2195e-11	0.333312	-0.0167542	0.00257894	7.05961e-09	37	10	105212808	10	105202798	R			NA	NA	CALHM2;CALHM2	NR_024552;NM_015916	TSS1500;TSS1500	chr10:105211950-105212306	S_Shore			NA				NA	10	103453050	-	CALHM2	ENSG00000283867.1	10	103394253	MIR1307	1	0.0273358	0.633526
cg21386484	-0.0157151	0.00451353	-3.48178	0.000498096	-0.0285469	0.00491231	-5.81131	6.19852e-09	-0.0215891	0.0033236	-6.49571	8.26442e-11	0.157244	-0.0215891	0.0033236	7.09546e-09	37	6	32159527	6	32267505	R			NA	NA	GPSM3	NM_022107	Body	chr6:32163292-32164383	N_Shelf			TRUE				NA	6	32191749	-	GPSM3	ENSG00000224389.9	6	32014795	C4B	1	0.0226766	-0.889635
cg01362358	-0.0229117	0.00417446	-5.48855	4.05251e-08	-0.0154967	0.00419915	-3.69044	0.000223866	-0.0192261	0.00296048	-6.49424	8.34509e-11	0.456508	-0.0192261	0.00296048	7.1592e-09	37	17	58117360	17	55472142	F			NA	NA				chr17:58119752-58120428	N_Shelf			NA				NA	17	60039998	+		ENSG00000068097.14	17	60043194	HEATR6	1	0.0912553	-1.99999
cg21337881	0.0137631	0.00232423	5.92159	3.18851e-09	0.00731075	0.00218486	3.3461	0.000819563	0.0103377	0.00159192	6.49385	8.36675e-11	0.129288	0.0103377	0.00159192	7.17639e-09	37	17	5138645	17	5079369	F			NA	NA	C17orf87	NM_207103	TSS1500					NA		17:5138494-5138757	Unclassified_Cell_type_specific	NA	17	5235349	+	C17orf87	ENSG00000029725.17	17	5282265	RABEP1	1	0.0138611	-0.90878
cg18520125	0.0168239	0.00300441	5.59974	2.14678e-08	0.0109094	0.00306934	3.55432	0.000378954	0.0139299	0.00214702	6.48799	8.69898e-11	0.387465	0.0139299	0.00214702	7.43987e-09	37	13	28903926	13	27801926	R		rs61764364	NA	NA	FLT1	NM_002019	Body					TRUE				TRUE	13	28329788	-	FLT1	ENSG00000102755.12	13	28300346	FLT1	1	0.0193668	-1.8578
cg08736813	0.0182739	0.0038448	4.75288	2.00538e-06	0.0187554	0.00425317	4.40976	1.03487e-05	0.0184904	0.00285216	6.48296	8.99401e-11	0.996479	0.0184904	0.00285216	7.66863e-09	37	2	179396214	2	179104460	R			NA	NA	TTN;TTN;TTN;MIR548N;TTN	NM_133378;NM_133432;NM_003319;NR_031666;NM_133437	Body;Body;Body;Body;Body					NA	2:179104460-179104610			NA	2	178531486	-	TTN;MIR548N	ENSG00000271011.1	2	178577103	AC010680.3	1	0.0221272	-1.03241
cg11550547	-0.0214004	0.00516612	-4.14245	3.43619e-05	-0.0270132	0.00536743	-5.03279	4.8339e-07	-0.0240995	0.00372213	-6.47466	9.50262e-11	0.7529	-0.0240995	0.00372213	8.06832e-09	37	11	77734490	11	77412138	F			NA	NA	KCTD14	NM_023930	TSS200					NA				TRUE	11	78023443	+	KCTD14	ENSG00000246174.7	11	78139771	KCTD21-AS1	1	0.0328061	-1.45327
cg26083458	-0.0219273	0.00526819	-4.1622	3.15195e-05	-0.0196875	0.00396077	-4.97063	6.67359e-07	-0.0204963	0.00316584	-6.47423	9.52995e-11	0.943897	-0.0204963	0.00316584	8.08843e-09	37	6	33280424	6	33388402	F			NA	NA	TAPBP;TAPBP;TAPBP	NM_172209;NM_003190;NM_172208	Body;Body;Body	chr6:33281112-33281827	N_Shore			NA	6:33388368-33388727	6:33280273-33281280	Promoter_Associated_Cell_type_specific	TRUE	6	33312646	+	TAPBP	ENSG00000030110.13	6	33572547	BAK1	1	0.040651	-1.06419
cg11873854	-0.0126299	0.002893	-4.36566	1.26738e-05	-0.0146338	0.00304756	-4.80181	1.57236e-06	-0.0135797	0.00209817	-6.47217	9.66054e-11	0.892513	-0.0135797	0.00209817	8.19459e-09	37	9	139642875	9	138762696	F	rs4880139		NA	TRUE	LCN6	NM_198946	1stExon	chr9:139640640-139640885	S_Shore			NA				NA	9	136748422	+	LCN6	ENSG00000165716.11	9	136712572	DIPK1B	1	0.0744768	-5.87306
cg26388730	-0.00853243	0.00366077	-2.33077	0.0197654	-0.0194805	0.00301389	-6.46359	1.02248e-10	-0.0150577	0.00232678	-6.47146	9.70631e-11	0.0695731	-0.0150577	0.00232678	8.22871e-09	37	11	64405764	11	64162340	F			NA	NA	NRXN2;NRXN2;NRXN2	NM_138734;NM_138732;NM_015080	Body;Body;Body	chr11:64405451-64406006	Island			NA	11:64162110-64162537			TRUE	11	64638291	+	NRXN2	ENSG00000110076.18	11	64606174	NRXN2	1	0.0178475	-1.49392
cg04042468	-0.0196596	0.00523262	-3.75714	0.000171869	-0.0380744	0.00668988	-5.69134	1.26048e-08	-0.0266493	0.00412159	-6.46579	1.0077e-10	0.0953241	-0.0266493	0.00412159	8.52676e-09	37	22	43506033	22	41835977	R			NA	NA	BIK	NM_001197	TSS1500	chr22:43505951-43506167	Island			NA	22:41835953-41836139			NA	22	43110026	-	BIK	ENSG00000100290.3	22	43110750	BIK	1	0.0169396	0.755816
cg01284415	-0.0177266	0.00445141	-3.98223	6.82709e-05	-0.0296658	0.00553617	-5.35853	8.39002e-08	-0.0224145	0.00346909	-6.46122	1.03861e-10	0.243574	-0.0224145	0.00346909	8.76498e-09	37	19	49457725	19	54149537	R			NA	NA	BAX;BAX;BAX;BAX;BAX	NM_138764;NM_004324;NM_138763;NM_138761;NR_027882	TSS1500;TSS1500;TSS1500;TSS1500;TSS1500	chr19:49457926-49458493	N_Shore			NA		19:49457617-49459135	Promoter_Associated	NA	19	48954467	-	BAX	ENSG00000087088.20	19	48954815	BAX	1	0.0263401	0.539792
cg00179921	-0.00837002	0.00244902	-3.4177	0.000631529	-0.0137697	0.00241565	-5.70022	1.19656e-08	-0.0111069	0.0017198	-6.45826	1.05914e-10	0.291707	-0.0111069	0.0017198	8.91963e-09	37	22	39927437	22	38257383	R			NA	NA	RPS19BP1	NM_194326	Body	chr22:39928303-39929071	N_Shore			NA		22:39927309-39929400	Promoter_Associated	NA	22	39531431	-	RPS19BP1	ENSG00000128272.14	22	39519695	ATF4	1	0.0215823	-0.831786
cg04856117	-0.0119255	0.00367662	-3.2436	0.0011803	-0.022711	0.00382325	-5.94024	2.84601e-09	-0.0171075	0.00265008	-6.45544	1.07904e-10	0.126522	-0.0171075	0.00265008	9.07861e-09	37	22	19949901	22	18329901	F			NA	NA	COMT;COMT;COMT;COMT	NM_001135162;NM_001135161;NM_000754;NM_007310	5'UTR;5'UTR;5'UTR;TSS200					NA		22:19948930-19950375	Gene_Associated	NA	22	19962377	+	COMT	ENSG00000099889.14	22	19969896	ARVCF	1	0.0146202	1.83397
cg15001381	-0.0200373	0.00444399	-4.50886	6.51769e-06	-0.0247977	0.00532027	-4.66098	3.14713e-06	-0.0219937	0.00341068	-6.44848	1.12974e-10	0.789952	-0.0219937	0.00341068	9.46413e-09	37	16	403314	16	343315	R			NA	TRUE	AXIN1;AXIN1	NM_181050;NM_003502	TSS1500;TSS1500					NA	16:341973-343414	16:401962-403486	Promoter_Associated	NA	16	353313	-	AXIN1	ENSG00000130656.5	16	142728	HBZ	1	0.0160421	-1.81107
cg05098037	0.0108462	0.00270932	4.00329	6.24675e-05	0.0132728	0.00260541	5.09432	3.5e-07	0.0121069	0.00187796	6.44683	1.14212e-10	0.811898	0.0121069	0.00187796	9.55524e-09	37	17	78753327	17	76367922	F			NA	NA	RPTOR;RPTOR	NM_001163034;NM_020761	Body;Body					NA	17:76367777-76368077			NA	17	80779526	+	RPTOR	ENSG00000141564.15	17	80544819	RPTOR	1	0.0228893	-1.37524
cg26804891	-0.00834686	0.00331917	-2.51475	0.0119118	-0.0190242	0.00297194	-6.40126	1.54095e-10	-0.0142731	0.0022141	-6.44644	1.14507e-10	0.0565984	-0.0142731	0.0022141	9.57275e-09	37	16	2055242	16	1995243	F	rs13353166		NA	NA	ZNF598	NM_178167	Body	chr16:2054011-2054288	S_Shore			TRUE	16:1995198-1995763			TRUE	16	2005240	+	ZNF598	ENSG00000127554.13	16	1984193	GFER	1	0.017045	0.679274
cg11751101	-0.0167991	0.00302626	-5.55112	2.83842e-08	-0.0243062	0.00712313	-3.41229	0.000644204	-0.0179469	0.00278531	-6.44343	1.16804e-10	0.62473	-0.0179469	0.00278531	9.75008e-09	37	12	7244660	12	7135801	R			NA	NA	C1R	NM_001733	Body					NA		12:7244451-7246264	Unclassified	NA	12	7092063	-	C1R	ENSG00000139182.14	12	7129698	CLSTN3	1	0.0153871	1.58134
cg11324538	-0.00916334	0.00291521	-3.14329	0.0016706	-0.0163458	0.00277042	-5.90011	3.63264e-09	-0.0129373	0.00200822	-6.4422	1.17753e-10	0.20295	-0.0129373	0.00200822	9.82518e-09	37	19	47778804	19	52470644	R			NA	NA	PRR24;PRR24	NM_178511;NM_178511	3'UTR;1stExon	chr19:47776370-47778740	S_Shore			NA				NA	19	47275546	-	PRR24	ENSG00000257704.3	19	47274453	INAFM1	1	0.0271646	2.01718
cg09619598	-0.014178	0.00363174	-3.90391	9.46517e-05	-0.0160794	0.00312882	-5.13911	2.76038e-07	-0.0152693	0.00237044	-6.44156	1.18254e-10	0.924349	-0.0152693	0.00237044	9.86379e-09	37	9	115512530	9	114552351	R		rs75985351	NA	NA	SNX30	NM_001012994	TSS1500	chr9:115512611-115513757	N_Shore			NA				NA	9	112750249	-	SNX30	ENSG00000119457.8	9	112878920	SLC46A2	1	0.0304615	1.87779
cg20975835	0.0100558	0.0022767	4.41684	1.00153e-05	0.00825146	0.0017453	4.72782	2.26938e-06	0.00891933	0.00138513	6.43935	1.19988e-10	0.820528	0.00891933	0.00138513	1.00009e-08	37	11	64107374	11	63863950	F	rs75140369	rs76429770	NA	NA	CCDC88B	NM_032251	TSS1500	chr11:64109822-64110228	N_Shelf			NA		11:64106983-64111798	Promoter_Associated	NA	11	64339901	+	CCDC88B	ENSG00000236935.1	11	64325050	AP003774.4	1	0.0878113	-6.23234
cg01323777	-0.0173547	0.00423906	-4.094	4.24e-05	-0.0229796	0.00455042	-5.04999	4.41828e-07	-0.0199681	0.00310171	-6.43779	1.21223e-10	0.664296	-0.0199681	0.00310171	1.00947e-08	37	17	7832943	17	7773668	R			NA	NA	KCNAB3	NM_004732	TSS200	chr17:7832532-7833164	Island			NA	17:7773262-7773982			TRUE	17	7929624	-	KCNAB3	ENSG00000170049.9	17	7921859	KCNAB3	1	0.0362722	1.03264
cg11882607	-0.0145334	0.00314817	-4.61645	3.90364e-06	-0.0148091	0.00330011	-4.48745	7.2081e-06	-0.0146647	0.00227791	-6.43779	1.21226e-10	0.998175	-0.0146647	0.00227791	1.00947e-08	37	3	12858926	3	12833926	F	rs17037287		NA	NA	CAND2;CAND2	NM_001162499;NM_012298	Body;Body	chr3:12856649-12856863	S_Shelf			NA	3:12833887-12833969			NA	3	12817426	+	CAND2	ENSG00000144712.12	3	12796472	CAND2	1	0.0348105	2.34199
cg04678936	-0.0107149	0.00257084	-4.16785	3.07489e-05	-0.0107514	0.00219286	-4.90291	9.44276e-07	-0.010736	0.00166838	-6.43501	1.23465e-10	0.999941	-0.010736	0.00166838	1.02657e-08	37	15	43802612	15	41589904	R			NA	NA	TP53BP1;TP53BP1	NM_005657;NM_005657	1stExon;5'UTR	chr15:43802881-43803407	N_Shore			NA		15:43801332-43804151	Promoter_Associated	NA	15	43510413	-	TP53BP1	ENSG00000166763.7	15	43699488	STRCP1	1	0.0206193	1.50443
cg07571928	-0.0170969	0.00473384	-3.61164	0.00030427	-0.0271068	0.00490828	-5.52265	3.33917e-08	-0.0219208	0.00340733	-6.43342	1.24764e-10	0.34049	-0.0219208	0.00340733	1.03583e-08	37	16	22020630	16	21928131	R			NA	NA	C16orf52	NM_001164579	Body	chr16:22018987-22020057	S_Shore			NA				NA	16	22009308	-	C16orf52	ENSG00000260306.1	16	21794095	AC092375.2	1	0.0229169	-1.16758
cg06207201	-0.012883	0.00235815	-5.46315	4.67746e-08	-0.00941774	0.00266635	-3.53207	0.00041232	-0.0113621	0.00176643	-6.43225	1.25727e-10	0.622599	-0.0113621	0.00176643	1.04304e-08	37	16	50701535	16	49259036	F	rs73571986		NA	NA	SNX20;SNX20	NM_153337;NM_001144972	3'UTR;3'UTR					NA		16:50698948-50701771	Promoter_Associated	NA	16	50667623	+	SNX20	ENSG00000167208.15	16	50666300	SNX20	1	0.0230265	-0.857947
cg11834473	-0.0116553	0.00333031	-3.49976	0.000465677	-0.0168978	0.00306221	-5.51817	3.42542e-08	-0.014496	0.00225414	-6.43085	1.26895e-10	0.511002	-0.014496	0.00225414	1.05214e-08	37	6	29591753	6	29699732	F			NA	NA	GABBR1;GABBR1;GABBR1	NM_021904;NM_021903;NM_001470	Body;Body;Body	chr6:29595298-29595795	N_Shelf			TRUE				NA	6	29623975	+	GABBR1	ENSG00000204644.9	6	29672392	ZFP57	1	0.0222825	-5.18329
cg04067066	-0.0116307	0.00308674	-3.76795	0.000164593	-0.0165888	0.0031116	-5.33126	9.75335e-08	-0.0140898	0.00219139	-6.42963	1.27918e-10	0.527375	-0.0140898	0.00219139	1.06003e-08	37	2	219756890	2	219465134	R			NA	NA	WNT10A	NM_025216	Body	chr2:219757458-219758001	N_Shore			NA				NA	2	218892167	-	WNT10A	ENSG00000135925.9	2	218880852	WNT10A	1	0.0138282	-1.43027
cg00026474	-0.00536464	0.00286793	-1.87056	0.0614063	-0.0170251	0.00247582	-6.87655	6.13196e-12	-0.0120459	0.00187409	-6.4276	1.29633e-10	0.00877429	-0.0120459	0.00187409	1.07325e-08	37	8	134585500	8	134654682	F	rs2922465		NA	NA	ST3GAL1;ST3GAL1	NM_173344;NM_003033	TSS1500;TSS1500	chr8:134581969-134584875	S_Shore			NA				NA	8	133573256	+	ST3GAL1	ENSG00000261220.2	8	133573183	AC103706.1	1	0.0809714	-2.88316
cg13133304	-0.00886121	0.00298152	-2.97204	0.00295827	-0.0070569	0.00123301	-5.72331	1.0447e-08	-0.00732041	0.00113942	-6.42468	1.32145e-10	0.855243	-0.00732041	0.00113942	1.09303e-08	37	11	1862020	11	1818596	F			NA	NA	TNNI2;TNNI2;TNNI2	NM_001145829;NM_003282;NM_001145841	Body;Body;Body					NA	11:1818575-1818914	11:1860227-1862085	Unclassified_Cell_type_specific	NA	11	1840789	+	TNNI2	ENSG00000130598.16	11	1838981	TNNI2	1	0.04756	-3.6227
cg01735357	-0.0288428	0.00605609	-4.7626	1.91113e-06	-0.0246573	0.00568064	-4.34059	1.42101e-05	-0.0266163	0.0041432	-6.4241	1.32655e-10	0.880698	-0.0266163	0.0041432	1.09684e-08	37	20	61732467	20	61202912	F	rs79825815		NA	NA	HAR1B;HAR1A	NR_003245;NR_003244	Body;TSS200	chr20:61733275-61734521	N_Shore			NA		20:61732447-61732896	Unclassified_Cell_type_specific	NA	20	63101114	+	HAR1B;HAR1A	ENSG00000225978.3	20	63102205	HAR1A	1	0.046455	1.31383
cg20042291	0.0143535	0.00319337	4.49479	6.96384e-06	0.0143264	0.00312214	4.58863	4.4617e-06	0.0143396	0.00223244	6.42329	1.33363e-10	0.999982	0.0143396	0.00223244	1.10209e-08	37	3	42700585	3	42675589	R			NA	NA	ZBTB47	NM_145166	Body	chr3:42700092-42700355	S_Shore			NA	3:42675556-42675698	3:42700372-42700681	Unclassified_Cell_type_specific	NA	3	42659092	-	ZBTB47	ENSG00000114853.14	3	42653697	ZBTB47	1	0.0816764	-2.71142
cg01553004	-0.0133531	0.00446218	-2.99251	0.00276693	-0.0255946	0.00425366	-6.01708	1.77591e-09	-0.0197666	0.00307887	-6.42007	1.36209e-10	0.139245	-0.0197666	0.00307887	1.124e-08	37	14	77495672	14	76565425	R			NA	NA	C14orf4	NM_024496	TSS1500	chr14:77491938-77495276	S_Shore			NA	14:76565425-76565484			NA	14	77029328	-	C14orf4	ENSG00000258819.1	14	77069180	LINC02289	1	0.0251164	-1.90812
cg07868155	-0.0235445	0.00442685	-5.31856	1.0459e-07	-0.0202302	0.00557945	-3.62583	0.000288032	-0.0222641	0.00346789	-6.42006	1.36217e-10	0.897383	-0.0222641	0.00346789	1.124e-08	37	4	74864709	4	75083573	R			NA	NA	CXCL5	NM_002994	TSS1500	chr4:74864113-74864329	S_Shore			TRUE				NA	4	73998991	-	CXCL5	ENSG00000163735.7	4	73995642	CXCL5	1	0.071646	-3.70386
cg07902156	0.0223413	0.00341129	6.54923	5.78326e-11	0.00868437	0.00647857	1.34048	0.180091	0.0193768	0.00301842	6.41952	1.36706e-10	0.175596	0.0193768	0.00301842	1.1272e-08	37	5	1495284	5	1548284	F	rs7711887	rs7726123	NA	NA	LPCAT1	NM_024830	Body	chr5:1494853-1495287	Island			NA	5:1547887-1548318	5:1494867-1495821	Unclassified	NA	5	1495168	+	LPCAT1	ENSG00000153395.10	5	1456480	LPCAT1	1	0.0303155	-1.00781
cg00838415	-0.00890377	0.00246367	-3.61403	0.00030147	-0.0118682	0.00220818	-5.37465	7.67325e-08	-0.0105476	0.00164435	-6.41445	1.41328e-10	0.669364	-0.0105476	0.00164435	1.16251e-08	37	19	47253604	19	51945444	R			NA	NA	FKRP;FKRP	NM_001039885;NM_024301	5'UTR;5'UTR	chr19:47248749-47249948	S_Shelf			NA		19:47253344-47253667	Unclassified	TRUE	19	46750346	-	FKRP	ENSG00000105287.12	19	46674275	PRKD2	1	0.0191146	1.7255
cg09167414	-0.0118894	0.00253072	-4.69804	2.62669e-06	-0.0108849	0.00248806	-4.37487	1.21504e-05	-0.0113786	0.00177421	-6.41334	1.42363e-10	0.960734	-0.0113786	0.00177421	1.17016e-08	37	1	16076206	1	15948793	F			NA	NA				chr1:16073318-16073521	S_Shelf			TRUE				TRUE	1	15749710	+		ENSG00000162461.8	1	15736258	SLC25A34	1	0.032464	2.23833
cg12710480	-0.00941822	0.00287164	-3.27974	0.00103902	-0.0187224	0.00315918	-5.92634	3.09752e-09	-0.0136277	0.00212495	-6.41317	1.42521e-10	0.0930389	-0.0136277	0.00212495	1.17125e-08	37	20	32254216	20	31717877	F			NA	NA	NECAB3;NECAB3;C20orf134	NM_031231;NM_031232;NM_001024675	Body;Body;TSS200	chr20:32254811-32255989	N_Shore			NA		20:32254110-32254881	Promoter_Associated	NA	20	33666409	+	NECAB3;C20orf134	ENSG00000078699.21	20	33490075	CBFA2T2	1	0.0228197	0.778642
cg25114611	-0.00482529	0.00264205	-1.82634	0.0677989	-0.0156064	0.00226724	-6.88344	5.84235e-12	-0.0110342	0.00172057	-6.41309	1.42598e-10	0.00827284	-0.0110342	0.00172057	1.17166e-08	37	6	35696870	6	35804848	R			NA	NA	FKBP5;LOC285847	NM_001145775;NR_027117	TSS1500;Body	chr6:35695725-35696156	S_Shore			NA		6:35695296-35697254	Promoter_Associated	NA	6	35729092	-	FKBP5;LOC285847	ENSG00000112053.13	6	35943514	SLC26A8	1	0.0216946	-3.44599
cg00539174	0.0105845	0.00204455	5.17692	2.25584e-07	0.00793907	0.00203913	3.89335	9.8868e-05	0.00925826	0.0014438	6.41244	1.4321e-10	0.657282	0.00925826	0.0014438	1.17582e-08	37	20	57583434	20	57016829	R			NA	NA	CTSZ	NM_001336	TSS1500	chr20:57581902-57582595	S_Shore			NA		20:57583352-57583596	Unclassified_Cell_type_specific	NA	20	59008378	-	CTSZ	ENSG00000101160.14	20	58995185	CTSZ	1	0.0261521	-1.295
cg11958495	-0.0136443	0.0037199	-3.66793	0.000244523	-0.017729	0.00333254	-5.31998	1.0378e-07	-0.0159104	0.00248215	-6.40991	1.45604e-10	0.715732	-0.0159104	0.00248215	1.1935e-08	37	1	167409198	1	165675822	R			NA	NA	CD247;CD247	NM_198053;NM_000734	Body;Body	chr1:167408512-167409137	S_Shore			TRUE				TRUE	1	167439960	-	CD247	ENSG00000273160.1	1	167457742	AL359962.2	1	0.0177457	0.259344
cg03395898	-0.00995449	0.003451	-2.88453	0.00392003	-0.0220696	0.00354541	-6.22483	4.82091e-10	-0.0158486	0.00247293	-6.40883	1.46644e-10	0.0498895	-0.0158486	0.00247293	1.20113e-08	37	14	76448011	14	75517764	F			NA	TRUE	TGFB3;TGFB3	NM_003239;NM_003239	1stExon;5'UTR	chr14:76448623-76449389	N_Shore			NA		14:76447789-76449556	Promoter_Associated	NA	14	75981667	+	TGFB3	ENSG00000119699.7	14	75958099	TGFB3	1	0.0552626	-1.74889
cg06105699	-0.0140436	0.00380755	-3.68837	0.000225696	-0.0254761	0.00456966	-5.57505	2.4746e-08	-0.0187283	0.0029252	-6.40242	1.52934e-10	0.157688	-0.0187283	0.0029252	1.24922e-08	37	17	79971436	17	77564725	F			NA	NA	ASPSCR1	NM_024083	Body					NA	17:77564722-77564772	17:79971384-79971795	Unclassified_Cell_type_specific	TRUE	17	82013559	+	ASPSCR1	ENSG00000169696.16	17	81976807	ASPSCR1	1	0.019964	0.525485
cg12642246	-0.0104308	0.00336941	-3.09573	0.00196327	-0.0122679	0.00218201	-5.6223	1.88426e-08	-0.0117251	0.0018315	-6.40191	1.53447e-10	0.900574	-0.0117251	0.0018315	1.25317e-08	37	17	46059753	17	43414752	F			NA	NA								NA				NA	17	47982386	+		ENSG00000141294.10	17	47831634	LRRC46	1	0.0178159	-1.12017
cg15849872	-0.0138806	0.00327023	-4.24454	2.1904e-05	-0.0113861	0.00235698	-4.83081	1.35976e-06	-0.0122389	0.0019121	-6.40078	1.54586e-10	0.825751	-0.0122389	0.0019121	1.26155e-08	37	11	1942744	11	1899320	F			NA	NA	TNNT3;TNNT3;TNNT3;TNNT3	NM_001042781;NM_001042780;NM_001042782;NM_006757	5'UTR;5'UTR;5'UTR;5'UTR					NA		11:1941981-1943091	Unclassified_Cell_type_specific	TRUE	11	1921513	+	TNNT3	ENSG00000130595.19	11	1919703	TNNT3	1	0.028349	2.9086
cg21917976	-0.0161297	0.00383847	-4.20211	2.64444e-05	-0.020723	0.00423447	-4.89389	9.88632e-07	-0.0182016	0.00284393	-6.40015	1.55225e-10	0.724003	-0.0182016	0.00284393	1.2663e-08	37	1	146713959	1	145180583	F			NA	NA	CHD1L	NM_004284	TSS1500	chr1:146714089-146715278	N_Shore			NA		1:146713508-146715451	Promoter_Associated	NA	1	147242308	+	CHD1L	ENSG00000227242.4	1	147019656	NBPF13P	1	0.0168846	-1.7857
cg08862148	-0.0099335	0.00281023	-3.53477	0.000408131	-0.0160473	0.00289557	-5.54201	2.99026e-08	-0.012899	0.00201663	-6.3963	1.59183e-10	0.317314	-0.012899	0.00201663	1.29669e-08	37	6	29595315	6	29703294	R			NA	NA	GABBR1;GABBR1;GABBR1	NM_021904;NM_021903;NM_001470	Body;1stExon;Body	chr6:29595298-29595795	Island			NA	6:29703294-29704753			NA	6	29627537	-	GABBR1	ENSG00000281831.1	6	29871895	AL645929.2	1	0.0300335	-2.67299
cg01234517	-0.00688721	0.00185425	-3.71429	0.000203773	-0.00739272	0.00141988	-5.20657	1.92368e-07	-0.00720587	0.00112733	-6.39198	1.63748e-10	0.976847	-0.00720587	0.00112733	1.3312e-08	37	7	150021553	7	149652486	F	rs2373751		NA	NA	ACTR3C;LRRC61;LRRC61	NM_001164458;NM_023942;NM_001142928	TSS1500;5'UTR;5'UTR	chr7:150019950-150020752	S_Shore			TRUE		7:150019859-150021604	Promoter_Associated	NA	7	150324463	+	ACTR3C;LRRC61	ENSG00000188707.6	7	150322639	ZBED6CL	1	0.0389192	-2.70102
cg11067907	-0.00641442	0.00252293	-2.54245	0.0110079	-0.00938977	0.00158148	-5.93734	2.89681e-09	-0.00855046	0.00133998	-6.38103	1.75897e-10	0.606994	-0.00855046	0.00133998	1.4245e-08	37	12	49319500	12	47605767	F			NA	NA	FKBP11;FKBP11;FKBP11	NM_016594;NM_001143781;NM_001143782	TSS200;TSS1500;TSS200	chr12:49318486-49319476	S_Shore			NA		12:49317346-49319824	Promoter_Associated	TRUE	12	48925716	+	FKBP11	ENSG00000239617.1	12	48903418	AC073610.1	1	0.0203683	0.981448
cg07215695	-0.00996912	0.00253503	-3.93255	8.40501e-05	-0.0130808	0.00256577	-5.09817	3.42952e-07	-0.0115062	0.00180331	-6.3806	1.76397e-10	0.689271	-0.0115062	0.00180331	1.42777e-08	37	2	85637834	2	85491345	R			NA	NA	CAPG	NM_001747	TSS200	chr2:85640969-85641259	N_Shelf			NA		2:85637129-85637859	Promoter_Associated	NA	2	85410710	-	CAPG	ENSG00000042493.16	2	85394753	CAPG	1	0.114934	-4.80143
cg03958883	-0.00961283	0.0029391	-3.27067	0.00107292	-0.0180388	0.00309882	-5.82118	5.84339e-09	-0.0136031	0.00213249	-6.37897	1.78283e-10	0.142832	-0.0136031	0.00213249	1.44226e-08	37	11	73020729	11	72698377	F			NA	NA	ARHGEF17	NM_014786	1stExon	chr11:73018452-73020563	S_Shore			NA	11:72698355-72699118			NA	11	73309683	+	ARHGEF17	ENSG00000054967.13	11	73376399	RELT	1	0.0177123	0.795209
cg09692396	-0.0122155	0.00302769	-4.0346	5.46965e-05	-0.0166355	0.003302	-5.03802	4.70374e-07	-0.0142343	0.00223159	-6.37857	1.78746e-10	0.614647	-0.0142343	0.00223159	1.44548e-08	37	12	7023346	12	6893607	F			NA	NA	LRRC23;ENO2;LRRC23;LRRC23	NM_201650;NM_001975;NM_001135217;NM_006992	3'UTR;TSS1500;3'UTR;3'UTR	chr12:7023261-7024089	Island		CDMR	NA	12:6893563-6894581	12:7023192-7024412	Promoter_Associated	NA	12	6914181	+	LRRC23;ENO2	ENSG00000111674.9	12	6913745	ENO2	1	0.0135288	-0.737038
cg13466002	0.0181345	0.00313376	5.78683	7.17276e-09	0.00944257	0.00278668	3.38846	0.000702856	0.0132807	0.00208242	6.37754	1.79952e-10	0.116717	0.0132807	0.00208242	1.4539e-08	37	17	4621252	17	4568001	F			NA	NA	ARRB2;ARRB2	NM_004313;NM_199004	Body;Body					NA	17:4567954-4568012			NA	17	4717956	+	ARRB2	ENSG00000161905.12	17	4630902	ALOX15	1	0.0667785	8.1548
cg01219924	0.0190823	0.00332956	5.73116	9.97467e-09	0.0194372	0.00697336	2.78735	0.00531418	0.0191482	0.00300464	6.37286	1.85533e-10	0.998946	0.0191482	0.00300464	1.49493e-08	37	17	79004947	17	76619542	F	rs78484825		NA	NA	FLJ90757	NR_026857	Body	chr17:79006584-79006835	N_Shore			NA	17:76619363-76619705			NA	17	81031146	+	FLJ90757	ENSG00000175866.15	17	81035122	BAIAP2	1	0.0202108	-2.03947
cg22398616	-0.0156165	0.00359162	-4.34804	1.3736e-05	-0.0151785	0.00325894	-4.65749	3.20089e-06	-0.0153763	0.00241348	-6.37099	1.87814e-10	0.995929	-0.0153763	0.00241348	1.51057e-08	37	13	53314203	13	52212204	R			NA	TRUE	LECT1;LECT1	NM_001011705;NM_007015	TSS1500;TSS1500	chr13:53313127-53314045	S_Shore			NA		13:53314131-53314247	Unclassified_Cell_type_specific	NA	13	52740067	-	LECT1	ENSG00000136108.15	13	52455429	CKAP2	1	0.0375635	1.73538
cg09539538	-0.0112092	0.00316959	-3.53648	0.000405504	-0.017149	0.00314001	-5.46144	4.72286e-08	-0.0142069	0.00223071	-6.3688	1.90515e-10	0.412218	-0.0142069	0.00223071	1.53092e-08	37	20	6104215	20	6052215	F	rs6117086		NA	TRUE	FERMT1	NM_017671	TSS200	chr20:6103436-6103970	S_Shore	high-CpG:6051562-6052271		NA				TRUE	20	6123567	+	FERMT1	ENSG00000101311.15	20	6074845	FERMT1	1	0.0484398	-0.314048
cg09809672	-0.0157872	0.00415454	-3.8	0.000144696	-0.0278032	0.00512433	-5.42572	5.772e-08	-0.0205529	0.00322716	-6.36873	1.90594e-10	0.190357	-0.0205529	0.00322716	1.53128e-08	37	1	236557682	1	234624305	R			NA	TRUE	EDARADD;EDARADD;EDARADD	NM_080738;NM_145861;NM_145861	TSS1500;5'UTR;1stExon	chr1:236558459-236559336	N_Shore			NA				NA	1	236394381	-	EDARADD	ENSG00000186197.14	1	236348257	EDARADD	1	0.0178573	-1.04767
cg24226219	-0.00575963	0.00172593	-3.33711	0.000846541	-0.0107659	0.00186563	-5.77063	7.89742e-09	-0.00806832	0.00126693	-6.3684	1.91011e-10	0.143704	-0.00806832	0.00126693	1.53435e-08	37	13	114887369	13	113905471	F			NA	NA	RASA3	NM_007368	Body					TRUE	13:113904985-113905472			NA	13	114121893	+	RASA3	ENSG00000283361.2	13	114154691	CFAP97D2	1	0.0380043	-4.97405
cg07294814	-0.00708416	0.00321465	-2.20371	0.0275448	-0.0179264	0.00275822	-6.49924	8.07241e-11	-0.013329	0.0020933	-6.36746	1.92183e-10	0.0377799	-0.013329	0.0020933	1.54293e-08	37	8	144348648	8	144420023	F	rs79565437		NA	NA	GLI4	NM_138465	TSS1500	chr8:144349048-144350070	N_Shore			NA	8:144419966-144420032	8:144348486-144350355	Promoter_Associated	NA	8	143266477	+	GLI4	ENSG00000253716.5	8	143280161	MINCR	1	0.0637458	-2.18021
cg01275932	0.0162008	0.00278053	5.82651	5.65994e-09	0.00892448	0.00282774	3.15605	0.00159921	0.0126239	0.00198261	6.3673	1.92387e-10	0.185782	0.0126239	0.00198261	1.54429e-08	37	9	139367244	9	138487065	F			NA	NA	SEC16A	NM_014866	Body	chr9:139367185-139367409	Island			NA	9:138487007-138487230			NA	9	136472791	+	SEC16A	ENSG00000148396.18	9	136440096	SEC16A	1	0.0174865	-0.890542
cg17508591	0.0140967	0.00302948	4.65319	3.26845e-06	0.0130789	0.00300617	4.35067	1.35722e-05	0.0135839	0.00213388	6.36581	1.94257e-10	0.97196	0.0135839	0.00213388	1.55873e-08	37	5	140214138	5	140194322	R			NA	NA	PCDHA6;PCDHA2;PCDHA1;PCDHA7;PCDHA1;PCDHA6;PCDHA5;PCDHA3;PCDHA4;PCDHA7	NM_031849;NM_018905;NM_031411;NM_031852;NM_018900;NM_018909;NM_018908;NM_018906;NM_018907;NM_018910	Body;Body;Body;1stExon;Body;Body;Body;Body;Body;1stExon	chr5:140214068-140214464	Island			NA	5:140194253-140194696			NA	5	140834552	-	PCDHA6;PCDHA2;PCDHA1;PCDHA7;PCDHA5;PCDHA3;PCDHA4	ENSG00000204956.5	5	141330571	PCDHGA1	1	0.0202809	1.93698
cg23999170	-0.00552218	0.00340654	-1.62105	0.105006	-0.0284808	0.00372228	-7.65144	1.98738e-14	-0.0159866	0.00251301	-6.36154	1.99734e-10	3.1943e-05	-0.0159866	0.00251301	1.59952e-08	37	1	115628111	1	115429634	F	rs77284491		NA	NA	TSPAN2	NM_005725	Body	chr1:115631850-115632584	N_Shelf			NA				NA	1	115085489	+	TSPAN2	ENSG00000134198.10	1	115048011	TSPAN2	1	0.0188373	-1.57089
cg06916670	-0.0213492	0.00436986	-4.88555	1.0314e-06	-0.0165143	0.00397823	-4.15118	3.30764e-05	-0.0187054	0.00294176	-6.35858	2.03627e-10	0.715566	-0.0187054	0.00294176	1.62864e-08	37	1	202829945	1	201096568	F			NA	NA	LOC148709	NR_002929	TSS1500	chr1:202830061-202830923	N_Shore			NA				NA	1	202860816	+	LOC148709	ENSG00000159348.13	1	202961873	CYB5R1	1	0.0244846	-0.597848
cg19757176	-0.0157328	0.00411441	-3.82384	0.000131388	-0.0265476	0.00496518	-5.34675	8.95488e-08	-0.0201357	0.00316806	-6.35584	2.0729e-10	0.245028	-0.0201357	0.00316806	1.65586e-08	37	1	154128041	1	152394665	R			NA	NA	TPM3;TPM3;NUP210L;TPM3;TPM3;NUP210L	NM_001043353;NM_153649;NM_001159484;NM_001043351;NM_001043352;NM_207308	3'UTR;3'UTR;TSS1500;3'UTR;3'UTR;TSS1500					TRUE				NA	1	154155564	-	TPM3;NUP210L	ENSG00000143549.20	1	154155304	TPM3	1	0.0192217	-0.350356
cg08670136	-0.00959957	0.0025048	-3.83247	0.000126862	-0.0127533	0.00248329	-5.13565	2.81166e-07	-0.01119	0.00176351	-6.34534	2.21939e-10	0.670498	-0.01119	0.00176351	1.76591e-08	37	17	45810379	17	43165378	F			NA	NA	TBX21	NM_013351	TSS1500	chr17:45810589-45811388	N_Shore			TRUE		17:45810341-45810753	Unclassified	TRUE	17	47733012	+	TBX21	ENSG00000198933.9	17	47694081	TBKBP1	1	0.0153427	-2.18687
cg18166636	-0.0170917	0.00294753	-5.79864	6.68568e-09	-0.00693043	0.00177043	-3.91456	9.057e-05	-0.00962443	0.00151769	-6.34148	2.27561e-10	0.0126924	-0.00962443	0.00151769	1.80581e-08	37	5	178956931	5	178889537	R		rs78764146	NA	NA				chr5:178957433-178957900	N_Shore			TRUE	5:178889436-178889540			NA	5	179529929	-		ENSG00000253520.1	5	179527224	AC136628.3	1	0.0276686	-1.08421
cg07658646	-0.00615351	0.00381383	-1.61347	0.106642	-0.0331663	0.00429101	-7.72925	1.08186e-14	-0.018075	0.00285062	-6.34071	2.28711e-10	1.55729e-05	-0.018075	0.00285062	1.81428e-08	37	12	11002197	12	10893464	R			NA	NA	PRR4;PRR4	NM_007244;NM_001098538	TSS200;Body					NA				NA	12	10849597	-	PRR4	ENSG00000111215.12	12	10845849	PRR4	1	0.0190576	0.739715
cg04959790	-0.0161602	0.00329708	-4.90137	9.51723e-07	-0.0127628	0.00312041	-4.09011	4.31167e-05	-0.0143681	0.00226635	-6.33974	2.30153e-10	0.755747	-0.0143681	0.00226635	1.82507e-08	37	11	47278977	11	47235553	F			NA	NA	NR1H3;NR1H3;NR1H3	NM_001130102;NM_005693;NM_001130101	5'UTR;TSS1500;TSS1500					TRUE				TRUE	11	47257425	+	NR1H3	ENSG00000025434.19	11	47248300	NR1H3	1	0.0760968	-2.65655
cg17042996	-0.0134987	0.0035084	-3.84754	0.000119309	-0.0168015	0.00330499	-5.08366	3.70239e-07	-0.0152486	0.00240568	-6.33858	2.31891e-10	0.790755	-0.0152486	0.00240568	1.83755e-08	37	3	195590056	3	197074453	R			NA	NA								NA	3:197074391-197074464	3:195589066-195590581	Unclassified	NA	3	195863184	-		ENSG00000185485.14	3	195959748	SDHAP1	1	0.0179511	-1.20863
cg21100518	-0.0169868	0.00534836	-3.17608	0.00149278	-0.0296651	0.00516437	-5.74419	9.23602e-09	-0.0235478	0.0037151	-6.3384	2.32164e-10	0.233639	-0.0235478	0.0037151	1.83905e-08	37	6	29595002	6	29702981	F	rs56045105		NA	NA	GABBR1;GABBR1;GABBR1	NM_021904;NM_021903;NM_001470	Body;Body;Body	chr6:29595298-29595795	N_Shore			NA				NA	6	29627224	+	GABBR1	ENSG00000281831.1	6	29871895	AL645929.2	1	0.0329927	-1.301
cg21187194	0.0174742	0.00405239	4.31206	1.61738e-05	0.01792	0.00385941	4.64319	3.43066e-06	0.017708	0.00279475	6.33615	2.35578e-10	0.996832	0.017708	0.00279475	1.86477e-08	37	3	127311169	3	128793859	R		rs58628650	NA	NA				chr3:127308568-127310132	S_Shore			NA	3:128793841-128793882			NA	3	127592325	-		ENSG00000239921.3	3	127480690	LINC01471	1	0.0153291	-0.00968487
cg24729879	-0.00545665	0.00432564	-1.26147	0.207141	-0.0248382	0.00348758	-7.1219	1.06452e-12	-0.0172027	0.00271503	-6.33607	2.35693e-10	0.00228034	-0.0172027	0.00271503	1.86535e-08	37	5	55288892	5	55324649	F	rs77327430	rs71624106	NA	NA	IL6ST;IL6ST	NM_002184;NM_175767	5'UTR;5'UTR	chr5:55290335-55291389	N_Shore		RDMR	NA				NA	5	55993063	+	IL6ST	ENSG00000164512.18	5	56099680	ANKRD55	1	0.0224572	-1.89559
cg01614764	-0.0189228	0.00385024	-4.9147	8.89186e-07	-0.0161904	0.00401924	-4.02823	5.61974e-05	-0.0176153	0.00278036	-6.33561	2.36405e-10	0.886479	-0.0176153	0.00278036	1.86999e-08	37	7	76023325	7	75861261	F			NA	NA	SRCRB4D	NM_080744	Body	chr7:76022369-76023172	S_Shore			NA	7:75860323-75861297	7:76022102-76023479	Promoter_Associated	NA	7	76394007	+	SRCRB4D	ENSG00000146707.14	7	76609986	POMZP3	1	0.0191006	-2.38232
cg24718465	-0.0150686	0.0034897	-4.31801	1.57446e-05	-0.0164777	0.00355085	-4.64049	3.47586e-06	-0.0157609	0.00248893	-6.33239	2.41388e-10	0.960738	-0.0157609	0.00248893	1.905e-08	37	19	46999118	19	51690958	R			NA	NA	PNMAL2;PNMAL2	NM_020709;NM_020709	1stExon;5'UTR	chr19:46999028-46999290	Island	high-CpG:51690956-51691014	DMR	NA	19:51688244-51691087	19:46998994-46999364	Unclassified_Cell_type_specific	TRUE	19	46495860	-	PNMAL2	ENSG00000182013.18	19	46466491	PNMA8A	1	0.0695679	1.64304
cg10196558	-0.00774393	0.00290835	-2.66266	0.00775269	-0.0164316	0.00267089	-6.15209	7.64678e-10	-0.0124568	0.00196721	-6.33225	2.41612e-10	0.0888961	-0.0124568	0.00196721	1.90644e-08	37	1	155043921	1	153310545	R			NA	NA				chr1:155043412-155043922	Island			TRUE	1:153309350-153310743	1:155043207-155044110	Unclassified_Cell_type_specific	NA	1	155071444	-		ENSG00000160766.14	1	155213821	GBAP1	1	0.0146927	1.61743
cg06174495	-0.0095823	0.00461871	-2.07467	0.0380171	-0.025462	0.00389682	-6.53405	6.40166e-11	-0.0188587	0.00297838	-6.33188	2.42191e-10	0.0316618	-0.0188587	0.00297838	1.91066e-08	37	21	47399648	21	46224076	F			NA	NA				chr21:47401108-47401436	N_Shore			NA				NA	21	45979733	+		ENSG00000142156.14	21	45981737	COL6A1	1	0.0506209	2.71923
cg20099458	-0.00299641	0.00304583	-0.983774	0.325227	-0.0188822	0.00254298	-7.42525	1.1257e-13	-0.0123572	0.00195206	-6.33032	2.44649e-10	0.000330615	-0.0123572	0.00195206	1.92904e-08	37	7	5272275	7	5238801	F			NA	NA	WIPI2;WIPI2;WIPI2;WIPI2;WIPI2	NM_016003;NM_001033520;NM_001033519;NM_015610;NM_001033518	3'UTR;3'UTR;3'UTR;3'UTR;3'UTR					NA	7:5238403-5238991			NA	7	5232643	+	WIPI2	ENSG00000157954.15	7	5190196	WIPI2	1	0.0195485	-0.648705
cg11725415	-0.022721	0.00661525	-3.43464	0.000593334	-0.0197686	0.00370834	-5.33085	9.77548e-08	-0.0204745	0.00323476	-6.32955	2.45883e-10	0.927018	-0.0204745	0.00323476	1.93773e-08	37	4	736485	4	726485	R		rs55990625	NA	NA	PCGF3	NM_006315	Body	chr4:738424-741517	N_Shore			NA	4:726485-726543	4:735801-737091	Unclassified	NA	4	742696	-	PCGF3	ENSG00000185619.18	4	705748	PCGF3	1	0.0391175	-1.48952
cg00932063	-0.0229353	0.00496589	-4.61857	3.86398e-06	-0.0286854	0.0065443	-4.38326	1.16916e-05	-0.0250364	0.00395592	-6.32884	2.47009e-10	0.782738	-0.0250364	0.00395592	1.94592e-08	37	10	126234138	10	126224128	R			NA	NA	LHPP;LHPP	NM_022126;NM_001167880	Body;Body					NA	10:126224071-126224235	10:126233921-126234283	Unclassified_Cell_type_specific	NA	10	124545568	-	LHPP	ENSG00000107902.14	10	124461823	LHPP	1	0.0199654	0.667106
cg00622166	-0.0106273	0.00289611	-3.6695	0.000243022	-0.0134079	0.00257597	-5.20498	1.94016e-07	-0.0121797	0.00192476	-6.32791	2.48506e-10	0.773112	-0.0121797	0.00192476	1.95667e-08	37	16	46919021	16	45476522	F			NA	NA	GPT2;GPT2	NM_133443;NM_001142466	Body;TSS200	chr16:46917849-46918957	S_Shore			NA	16:45475182-45476660			NA	16	46885108	+	GPT2	ENSG00000166123.14	16	46884362	GPT2	1	0.014194	-1.64858
cg01999701	-0.0237079	0.0047573	-4.98348	6.24498e-07	-0.016008	0.00390992	-4.0942	4.23631e-05	-0.0191123	0.00302063	-6.32724	2.49578e-10	0.457594	-0.0191123	0.00302063	1.96442e-08	37	3	184456165	3	185938859	F			NA	NA								TRUE				TRUE	3	184738376	+		ENSG00000272970.1	3	184734075	AC107294.2	1	0.0184395	0.20537
cg17103217	-0.0140905	0.00277328	-5.0808	3.75849e-07	-0.0108838	0.00282285	-3.85559	0.00011545	-0.0125155	0.0019783	-6.32641	2.50932e-10	0.720126	-0.0125155	0.0019783	1.97438e-08	37	6	33245721	6	33353699	F			NA	NA	B3GALT4	NM_003782	1stExon	chr6:33244677-33245554	S_Shore			TRUE	6:33352687-33353910	6:33244505-33246488	Promoter_Associated	TRUE	6	33277943	+	B3GALT4	ENSG00000231500.7	6	33272075	RPS18	1	0.0210686	1.4384
cg17220161	-0.014381	0.00434322	-3.31114	0.000929175	-0.0314002	0.00529093	-5.93473	2.94329e-09	-0.0212325	0.00335702	-6.3248	2.53568e-10	0.0454652	-0.0212325	0.00335702	1.99336e-08	37	1	203242601	1	201509224	R			NA	NA				chr1:203242519-203242818	Island			TRUE	1:201508899-201509375	1:203241935-203242840	Promoter_Associated	TRUE	1	203273472	-		ENSG00000159388.6	1	203305491	BTG2	1	0.0504159	1.038
cg22617819	-0.0192983	0.00401681	-4.80438	1.55233e-06	-0.0204902	0.00498107	-4.11361	3.89517e-05	-0.019768	0.0031268	-6.32212	2.58005e-10	0.982802	-0.019768	0.0031268	2.02467e-08	37	1	44378782	1	44151369	F			NA	NA	ST3GAL3;ST3GAL3;ST3GAL3;ST3GAL3;ST3GAL3;ST3GAL3;ST3GAL3;ST3GAL3;ST3GAL3;ST3GAL3	NM_174968;NM_006279;NM_174971;NM_174963;NM_174967;NM_174969;NM_174970;NM_174964;NM_174965;NM_174966	Body;Body;Body;Body;Body;Body;Body;Body;Body;Body					TRUE				NA	1	43913109	+	ST3GAL3	ENSG00000117407.17	1	43933320	ARTN	1	0.0203363	0.347484
cg13396738	-0.00803579	0.00235378	-3.414	0.000640174	-0.0128453	0.00232901	-5.51534	3.48107e-08	-0.010466	0.00165555	-6.32177	2.58592e-10	0.348258	-0.010466	0.00165555	2.02855e-08	37	6	30850718	6	30958697	F	rs11334273		NA	NA	DDR1	NM_001954	TSS1500	chr6:30852102-30852676	N_Shore			TRUE				NA	6	30882940	+	DDR1	ENSG00000204580.13	6	30876421	DDR1	1	0.0338337	-2.83762
cg25291978	-0.0100921	0.00345766	-2.91876	0.00351431	-0.019444	0.00327277	-5.94115	2.83026e-09	-0.0150248	0.00237688	-6.32123	2.59498e-10	0.145254	-0.0150248	0.00237688	2.0353e-08	37	6	144386422	6	144428115	F			NA	NA	PLAGL1;PLAGL1	NM_001080955;NM_001080951	TSS1500;TSS1500	chr6:144384894-144385888	S_Shore			NA				NA	6	144065284	+	PLAGL1	ENSG00000118495.19	6	143940300	PLAGL1	1	0.0152988	-1.08467
cg24243629	-0.00764079	0.00247522	-3.08691	0.00202246	-0.0124431	0.00218129	-5.70446	1.16714e-08	-0.0103439	0.00163651	-6.32069	2.60398e-10	0.346671	-0.0103439	0.00163651	2.04165e-08	37	18	56532628	18	54683608	F			NA	NA	ZNF532	NM_018181	5'UTR	chr18:56530395-56531288	S_Shore		RDMR	TRUE		18:56532121-56532700	Unclassified_Cell_type_specific	NA	18	58865395	+	ZNF532	ENSG00000074657.13	18	58862600	ZNF532	1	0.0154182	-1.64796
cg14425045	-0.0114323	0.00295889	-3.86373	0.000111671	-0.0115472	0.00230871	-5.00158	5.68634e-07	-0.0115037	0.00182019	-6.32006	2.61456e-10	0.999532	-0.0115037	0.00182019	2.04958e-08	37	9	123631825	9	122671646	R			NA	NA	PHF19	NM_015651	Body	chr9:123631106-123631672	S_Shore			TRUE				NA	9	120869546	-	PHF19	ENSG00000226752.9	9	120824828	CUTALP	1	0.220849	15.5818
cg09973105	-0.0158877	0.00365595	-4.34571	1.38825e-05	-0.015502	0.00337968	-4.58682	4.50041e-06	-0.0156797	0.00248172	-6.31808	2.6483e-10	0.997003	-0.0156797	0.00248172	2.07311e-08	37	4	154681532	4	154900982	F	rs10009844		NA	NA	RNF175	NM_173662	TSS200	chr4:154680774-154681377	S_Shore			NA				NA	4	153760379	+	RNF175	ENSG00000145423.5	4	153780591	SFRP2	1	0.0334489	-3.05375
cg07554011	-0.0118819	0.00304746	-3.89896	9.66077e-05	-0.0175913	0.0034327	-5.12464	2.98108e-07	-0.0143984	0.00227896	-6.31797	2.65025e-10	0.461377	-0.0143984	0.00227896	2.07427e-08	37	11	537737	11	527737	R			NA	NA	LRRC56	NM_198075	5'UTR	chr11:534691-537718	S_Shore			TRUE		11:536642-537963	Promoter_Associated	NA	11	537736	-	LRRC56	ENSG00000161328.11	11	537527	LRRC56	1	0.0991118	-2.57968
cg00675878	-0.00942375	0.00222051	-4.24396	2.19612e-05	-0.010463	0.0022307	-4.69045	2.72602e-06	-0.00994099	0.00157373	-6.31684	2.66961e-10	0.94695	-0.00994099	0.00157373	2.08906e-08	37	22	23521267	22	21851267	F			NA	NA	BCR;BCR	NM_021574;NM_004327	TSS1500;TSS1500	chr22:23522550-23524465	N_Shore			NA				NA	22	23179079	+	BCR	ENSG00000186716.20	22	23179704	BCR	1	0.0382986	-2.15594
cg07039378	0.01813	0.00356319	5.08815	3.61569e-07	0.0231159	0.00606794	3.80951	0.00013924	0.0194085	0.0030726	6.31662	2.67349e-10	0.77801	0.0194085	0.0030726	2.09173e-08	37	7	73645723	7	73283659	F		rs73705356	NA	NA								NA	7:73283636-73283867	7:73645708-73645878	Gene_Associated_Cell_type_specific	NA	7	74231392	+		ENSG00000049541.11	7	74231499	RFC2	1	0.0163223	-0.437335
cg03480383	-0.0122048	0.00255179	-4.78285	1.72824e-06	-0.0116869	0.00283103	-4.12813	3.65731e-05	-0.0119726	0.00189544	-6.31654	2.67488e-10	0.990808	-0.0119726	0.00189544	2.09245e-08	37	16	89930147	16	88457648	F			NA	NA	SPIRE2	NM_032451	Body					TRUE		16:89929858-89931258	Promoter_Associated_Cell_type_specific	TRUE	16	89863738	+	SPIRE2	ENSG00000204991.11	16	89818179	SPIRE2	1	0.0472599	2.3665
cg11836829	-0.0108889	0.00288471	-3.77468	0.000160215	-0.0127454	0.00250512	-5.08775	3.62345e-07	-0.0119472	0.00189146	-6.31642	2.67685e-10	0.88864	-0.0119472	0.00189146	2.09362e-08	37	1	212605702	1	210672325	R			NA	NA	NENF;NENF	NM_013349;NR_026598	TSS1500;TSS1500	chr1:212606105-212606844	N_Shore			NA				NA	1	212432359	-	NENF	ENSG00000066027.12	1	212285410	PPP2R5A	1	0.0135373	1.16146
cg22513955	0.0157961	0.00233852	6.75471	1.43117e-11	0.00507332	0.00202863	2.50086	0.0123891	0.0096776	0.00153239	6.31536	2.69542e-10	0.00248275	0.0096776	0.00153239	2.1074e-08	37	17	1665123	17	1611873	F			NA	NA	SERPINF1	NM_002615	TSS200					NA				NA	17	1761828	+	SERPINF1	ENSG00000167716.18	17	1716523	WDR81	1	0.0203885	1.60797
cg01220564	-0.0121662	0.00304388	-3.99693	6.41689e-05	-0.0137377	0.00280253	-4.9019	9.49118e-07	-0.0130167	0.00206174	-6.31347	2.72852e-10	0.930409	-0.0130167	0.00206174	2.13141e-08	37	7	50633119	7	50600613	R			NA	NA	DDC;DDC	NM_001082971;NM_001082971	5'UTR;1stExon			low-CpG:50600578-50600646		NA				NA	7	50565421	-	DDC	ENSG00000132436.11	7	50444128	FIGNL1	1	0.0167951	1.38177
cg04180462	0.0134683	0.00243926	5.52146	3.36201e-08	0.00785908	0.00225036	3.49237	0.00047875	0.0104381	0.001654	6.31083	2.77551e-10	0.239713	0.0104381	0.001654	2.16546e-08	37	11	107993298	11	107498508	F	rs57663127		NA	NA	ACAT1	NM_000019	Body	chr11:107992004-107992731	S_Shore		RDMR	NA				NA	11	108122570	+	ACAT1	ENSG00000075239.13	11	108121516	ACAT1	1	0.0351456	-2.0525
cg07971820	0.0159859	0.00392743	4.07031	4.69497e-05	0.0215521	0.00438585	4.91402	8.92269e-07	0.018463	0.0029258	6.3104	2.78315e-10	0.63957	0.018463	0.0029258	2.17066e-08	37	17	4621234	17	4567983	R			NA	NA	ARRB2;ARRB2	NM_004313;NM_199004	Body;Body					NA	17:4567954-4568012			NA	17	4717938	-	ARRB2	ENSG00000161905.12	17	4630902	ALOX15	1	0.137534	6.3267
cg03721978	-0.013104	0.00277986	-4.71391	2.43011e-06	-0.011109	0.00262865	-4.22613	2.37749e-05	-0.0120508	0.00190996	-6.30945	2.80028e-10	0.872887	-0.0120508	0.00190996	2.18249e-08	37	6	33245706	6	33353684	F			NA	NA	B3GALT4	NM_003782	1stExon	chr6:33244677-33245554	S_Shore			TRUE	6:33352687-33353910	6:33244505-33246488	Promoter_Associated	TRUE	6	33277928	+	B3GALT4	ENSG00000231500.7	6	33272075	RPS18	1	0.0154079	1.39899
cg03270204	-0.00890531	0.0020962	-4.24831	2.1539e-05	-0.00797105	0.00170541	-4.67397	2.95426e-06	-0.00834314	0.0013229	-6.30671	2.85022e-10	0.941988	-0.00834314	0.0013229	2.21831e-08	37	6	30851638	6	30959617	R		rs73727107	NA	TRUE	DDR1;DDR1	NM_001954;NM_013993	TSS1500;TSS1500	chr6:30852102-30852676	N_Shore			NA				NA	6	30883860	-	DDR1	ENSG00000137411.17	6	30908242	VARS2	1	0.0256363	-2.24968
cg23403750	0.0171579	0.00364261	4.71035	2.47297e-06	0.0170562	0.00407276	4.18788	2.81574e-05	0.0171127	0.0027151	6.3028	2.92309e-10	0.999827	0.0171127	0.0027151	2.27145e-08	37	5	114610319	5	114638218	F			NA	NA	CCDC112;CCDC112	NM_152549;NM_001040440	Body;Body					NA		5:114610223-114610378	Unclassified_Cell_type_specific	NA	5	115274621	+	CCDC112	ENSG00000164219.10	5	115204012	PGGT1B	1	0.0142579	-0.468533
cg22869804	-0.0147744	0.00323841	-4.56225	5.0608e-06	-0.0146614	0.00337221	-4.34771	1.37565e-05	-0.0147202	0.00233577	-6.30208	2.93686e-10	0.999708	-0.0147202	0.00233577	2.28024e-08	37	22	21770855	22	20100855	R			NA	NA	HIC2	NM_015094	TSS1500	chr22:21770896-21772442	N_Shore			NA				NA	22	21416565	-	HIC2	ENSG00000206140.11	22	21466423	TMEM191C	1	0.0276698	-1.3985
cg07056606	-0.007539	0.00250802	-3.00596	0.00264743	-0.0110322	0.00195367	-5.64691	1.63356e-08	-0.00971301	0.00154124	-6.30207	2.93695e-10	0.546809	-0.00971301	0.00154124	2.28024e-08	37	19	52035287	19	56727099	F			NA	NA	SIGLEC6;SIGLEC6;SIGLEC6	NM_001245;NM_198845;NM_198846	TSS1500;TSS1500;TSS1500					NA				NA	19	51532032	+	SIGLEC6	ENSG00000254521.6	19	51491357	SIGLEC12	1	0.0181376	6.22939
cg04955914	-0.0192774	0.00334655	-5.76037	8.39284e-09	-0.00943787	0.00276683	-3.41108	0.000647053	-0.0134329	0.0021324	-6.29941	2.98782e-10	0.0767337	-0.0134329	0.0021324	2.3167e-08	37	2	220040571	2	219748815	R			NA	NA	C2orf24	NM_015680	Body	chr2:220041129-220043410	N_Shore			NA				NA	2	219175848	-	C2orf24	ENSG00000144567.11	2	219176225	RETREG2	1	0.0149289	-0.668934
cg24634333	-0.00649625	0.00266757	-2.43527	0.0148806	-0.0151009	0.00240386	-6.28195	3.34353e-10	-0.0112448	0.00178576	-6.29694	3.03588e-10	0.0566408	-0.0112448	0.00178576	2.35213e-08	37	6	111887834	6	111994527	R			NA	NA	TRAF3IP2;TRAF3IP2;TRAF3IP2;TRAF3IP2;TRAF3IP2	NR_028338;NM_001164283;NM_001164281;NM_001164282;NM_147686	Body;5'UTR;Body;Body;Body					NA				NA	6	111566630	-	TRAF3IP2	ENSG00000255389.1	6	111599875	Z97989.1	1	0.0550055	-3.97875
cg22534374	0.0206324	0.00415627	4.96417	6.89972e-07	0.0155829	0.00392572	3.96945	7.20387e-05	0.0179637	0.00285393	6.29439	3.08602e-10	0.677034	0.0179637	0.00285393	2.38724e-08	37	1	201511610	1	199778233	R			NA	NA				chr1:201507779-201509317	S_Shelf			NA				NA	1	201542481	-		ENSG00000134369.15	1	201622885	NAV1	1	0.03185	-0.903014
cg01672322	-0.0172024	0.00325675	-5.28208	1.27724e-07	-0.012924	0.00365829	-3.5328	0.000411177	-0.0153108	0.0024325	-6.29429	3.08813e-10	0.682827	-0.0153108	0.0024325	2.38845e-08	37	11	65659772	11	65416348	F	rs1151520	rs55904337	NA	NA	FOSL1	NM_005438	3'UTR	chr11:65657874-65658970	S_Shore			NA		11:65659065-65659808	NonGene_Associated	NA	11	65892300	+	FOSL1	ENSG00000172543.8	11	65879837	CTSW	1	0.0494326	-4.444
cg27217742	0.0172133	0.0028242	6.09494	1.09481e-09	0.00910666	0.00399671	2.27854	0.0226946	0.0145135	0.00230647	6.29253	3.12324e-10	0.253601	0.0145135	0.00230647	2.41226e-08	37	4	3365280	4	3335078	F			NA	NA	RGS12;RGS12	NM_198229;NM_002926	Body;Body	chr4:3365194-3365415	Island			NA	4:3334959-3335183			NA	4	3363552	+	RGS12	ENSG00000159788.19	4	3293028	RGS12	1	0.0143005	-0.945067
cg17122311	0.0130121	0.00267391	4.8663	1.13704e-06	0.0101775	0.0025057	4.06174	4.87084e-05	0.0115028	0.00182837	6.29129	3.14843e-10	0.74143	0.0115028	0.00182837	2.43045e-08	37	16	28517278	16	28424779	F			NA	TRUE	IL27	NM_145659	Body					NA				NA	16	28505956	+	IL27	ENSG00000176476.9	16	28553915	SGF29	1	0.0286594	1.31803
cg01340991	-0.00565503	0.00279504	-2.02324	0.0430486	-0.0167434	0.00251931	-6.64601	3.01145e-11	-0.011773	0.00187133	-6.29122	3.14983e-10	0.0130137	-0.011773	0.00187133	2.43111e-08	37	6	33397233	6	33505211	R			NA	NA	SYNGAP1	NM_006772	Body	chr6:33396050-33396296	S_Shore			NA		6:33397014-33397949	Promoter_Associated	NA	6	33429455	-	SYNGAP1	ENSG00000030110.13	6	33572547	BAK1	1	0.0226783	1.5353
cg19040266	-0.00658388	0.00253922	-2.59287	0.0095178	-0.016698	0.00262291	-6.3662	1.93769e-10	-0.011477	0.00182437	-6.29094	3.15549e-10	0.0215413	-0.011477	0.00182437	2.43505e-08	37	5	131723239	5	131751138	R			NA	NA	SLC22A5	NM_003060	Body					TRUE				TRUE	5	132387546	-	SLC22A5	ENSG00000234290.2	5	132468890	AC116366.1	1	0.0150704	-2.2653
cg15430294	-0.00661959	0.00354103	-1.8694	0.0615676	-0.0254769	0.00360409	-7.06888	1.56184e-12	-0.0158818	0.00252589	-6.28763	3.22353e-10	0.000944593	-0.0158818	0.00252589	2.48283e-08	37	19	47125648	19	51817488	R			NA	NA	PTGIR	NM_000960	Body	chr19:47126782-47127478	N_Shore			TRUE		19:47124787-47125700	Unclassified_Cell_type_specific	NA	19	46622390	-	PTGIR	ENSG00000160013.9	19	46620468	PTGIR	1	0.0529658	-2.24638
cg11314684	-0.0177878	0.00407313	-4.3671	1.25908e-05	-0.0159106	0.00350948	-4.53362	5.79822e-06	-0.0167104	0.00265871	-6.28517	3.27501e-10	0.940873	-0.0167104	0.00265871	2.5203e-08	37	1	244006288	1	242072911	R			NA	TRUE	AKT3;AKT3	NM_005465;NM_181690	Body;Body					NA				NA	1	243842985	-	AKT3	ENSG00000117020.17	1	243488233	AKT3	1	0.014694	-0.576691
cg15933451	-0.00741717	0.0023531	-3.15208	0.00162111	-0.0115394	0.00206559	-5.58652	2.31669e-08	-0.0097454	0.00155235	-6.27786	3.43275e-10	0.420353	-0.0097454	0.00155235	2.63486e-08	37	2	98329830	2	97696262	R			NA	NA	ZAP70	NM_001079	TSS200					NA		2:98329743-98330828	Promoter_Associated_Cell_type_specific	NA	2	97713366	-	ZAP70	ENSG00000196912.12	2	97492663	ANKRD36B	1	0.0178395	-2.35106
cg12946660	-0.0208532	0.00405844	-5.13825	2.77312e-07	-0.0174444	0.00479022	-3.64167	0.000270875	-0.0194288	0.0030965	-6.27444	3.50905e-10	0.862947	-0.0194288	0.0030965	2.68556e-08	37	19	41771873	19	46463713	R			NA	NA	HNRNPUL1;HNRNPUL1	NM_007040;NM_144732	Body;5'UTR	chr19:41770013-41771113	S_Shore		RDMR	NA		19:41771207-41771956	Promoter_Associated	NA	19	41265967	-	HNRNPUL1	ENSG00000286177.1	19	41307397	AC011462.6	1	0.0173295	0.990276
cg21117965	-0.0278209	0.00701845	-3.96397	7.37123e-05	-0.0317118	0.00649974	-4.87894	1.06658e-06	-0.0299155	0.00476886	-6.27309	3.53945e-10	0.920606	-0.0299155	0.00476886	2.70511e-08	37	2	220325369	2	220033613	R			NA	NA	SPEG	NM_005876	Body					TRUE				NA	2	219460646	-	SPEG	ENSG00000072195.15	2	219434843	SPEG	1	0.0497933	1.27365
cg08973382	-0.00955652	0.00229289	-4.16789	3.07438e-05	-0.0112089	0.00237825	-4.71306	2.44025e-06	-0.0103525	0.00165067	-6.27168	3.57162e-10	0.882423	-0.0103525	0.00165067	2.72829e-08	37	2	74728623	2	74582131	R			NA	NA	LOC151534;LBX2	NR_024606;NM_001009812	TSS1500;Body	chr2:74729399-74731166	N_Shore		RDMR	NA		2:74728052-74729181	Unclassified_Cell_type_specific	NA	2	74501495	-	LOC151534;LBX2	ENSG00000257702.3	2	74502595	LBX2-AS1	1	0.0486168	3.97067
cg20407365	-0.0206629	0.00407944	-5.06513	4.08126e-07	-0.0175823	0.004717	-3.72743	0.000193439	-0.0193447	0.00308558	-6.26939	3.6246e-10	0.885146	-0.0193447	0.00308558	2.76496e-08	37	12	108953539	12	107477669	F	rs10778646		NA	NA	SART3	NM_014706	Body	chr12:108954495-108955023	N_Shore			NA				NA	12	108559762	+	SART3	ENSG00000136003.15	12	108562582	ISCU	1	0.0565344	-1.03284
cg26458072	-0.0135294	0.00405423	-3.33711	0.000846533	-0.0261349	0.00459119	-5.6924	1.25264e-08	-0.0190523	0.00303897	-6.26931	3.62648e-10	0.120302	-0.0190523	0.00303897	2.76592e-08	37	10	102279694	10	102269684	F			NA	NA	SEC31B	NM_015490	TSS200	chr10:102279162-102279730	Island			TRUE	10:102269153-102269720			NA	10	100519936	+	SEC31B	ENSG00000075826.17	10	100486646	SEC31B	1	0.0519872	1.65526
cg10519417	-0.0070159	0.00369558	-1.89846	0.0576359	-0.0242002	0.00353028	-6.85504	7.12902e-12	-0.016001	0.00255272	-6.2682	3.65247e-10	0.00350794	-0.016001	0.00255272	2.78384e-08	37	17	14201321	17	14142046	F			NA	NA				chr17:14201726-14202052	N_Shore		RDMR	NA	17:14141286-14142113			TRUE	17	14298003	+		ENSG00000266709.1	17	14303854	AC005224.4	1	0.0262808	-1.44728
cg03367679	-0.0110729	0.0031392	-3.52729	0.000419831	-0.0127732	0.00245904	-5.1944	2.05381e-07	-0.0121266	0.00193582	-6.26433	3.74441e-10	0.913102	-0.0121266	0.00193582	2.84807e-08	37	17	38183553	17	35437079	R			NA	NA	MED24;MED24;SNORD124	NM_014815;NM_001079518;NR_003692	Body;Body;TSS1500					TRUE		17:38182979-38183798	Gene_Associated	NA	17	40027299	-	MED24;SNORD124	ENSG00000073605.18	17	39904595	GSDMB	1	0.0220868	1.88344
cg16185996	-0.00864955	0.00268675	-3.21934	0.00128487	-0.0112634	0.00207516	-5.42774	5.70732e-08	-0.0102868	0.00164233	-6.26352	3.76394e-10	0.743476	-0.0102868	0.00164233	2.86097e-08	37	4	1008614	4	998614	F			NA	NA	FGFRL1;FGFRL1;FGFRL1	NM_001004358;NM_001004356;NM_021923	Body;Body;Body	chr4:1007037-1007288	S_Shore			NA	4:998511-998784			NA	4	1014825	+	FGFRL1	ENSG00000145214.14	4	958887	DGKQ	1	0.0174824	2.51133
[truncated: 667 more rows]
[truncated: 2 more columns]
