# Supplementary material for: Epigenome-wide DNA methylation association study of CHIP provides insight into perturbed gene regulation
Source: Nat Commun. 2025 May 20;16:4678. doi: 10.1038/s41467-025-59333-w (PMC12092741; doi:10.1038/s41467-025-59333-w)
Supplement: Supplementary file 21 — Dataset 19 [file 41467_2025_59333_MOESM21_ESM.xlsx]

## Sheet: Supplementary Data 19
CpG	EA.TE.fixed	EA.seTE.fixed	EA.zval.fixed	EA.pval.fixed	AA.TE.fixed	AA.seTE.fixed	AA.zval.fixed	AA.pval.fixed	all.TE.fixed	all.seTE.fixed	all.zval.fixed	all.pval.fixed	all.I2	all.Q	all.heterogeneity.p	FDR.fixed	Genome_Build	CHR	MAPINFO	Chromosome_36	Coordinate_36	Strand	Probe_SNPs	Probe_SNPs_10	Random_Loci	Methyl27_Loci	UCSC_RefGene_Name	UCSC_RefGene_Accession	UCSC_RefGene_Group	UCSC_CpG_Islands_Name	Relation_to_UCSC_CpG_Island	Phantom	DMR	Enhancer	HMM_Island	Regulatory_Feature_Name	Regulatory_Feature_Group	DHS	DNAm_Chr_hg38	DNAm_Pos_hg38	DNAm_Strand_hg38	DNAm_GeneSymbol	Tx	Tx_Chr	Tx_Start	Tx_Gene	Is_Cis	RSq	Fx
cg03785076	-0.0410835	0.0034181	-12.0194	2.80964e-33	-0.0642709	0.00368533	-17.4397	4.12375e-68	-0.0518062	0.00250611	-20.6719	6.20056e-95	2.39318e-05	-0.0518062	0.00250611	6.90611e-90	37	2	241936915	2	241585588	R			NA	NA	SNED1	NM_001080437	TSS1500	chr2:241937716-241938468	N_Shore			TRUE				NA	2	240997497	-	SNED1	ENSG00000162804.14	2	240998618	SNED1	1	0.0183315	-2.14008
cg16937168	-0.0443121	0.00422806	-10.4805	1.062e-25	-0.0744702	0.00444119	-16.7681	4.17855e-63	-0.0586501	0.00306226	-19.1525	9.21693e-82	5.59094e-06	-0.0586501	0.00306226	5.13285e-77	37	2	241936844	2	241585517	F			NA	NA	SNED1	NM_001080437	TSS1500	chr2:241937716-241938468	N_Shore			TRUE				NA	2	240997426	+	SNED1	ENSG00000162804.14	2	240998618	SNED1	1	0.0340128	-2.16749
cg21304158	-0.0269581	0.0028241	-9.54571	1.3518e-21	-0.0390637	0.00285956	-13.6608	1.74155e-42	-0.0329354	0.00200936	-16.391	2.21827e-60	0.0107129	-0.0329354	0.00200936	4.70606e-56	37	2	241937034	2	241585707	R			NA	NA	SNED1	NM_001080437	TSS1500	chr2:241937716-241938468	N_Shore			TRUE				NA	2	240997616	-	SNED1	ENSG00000162804.14	2	240998618	SNED1	1	0.017702	-2.49056
cg17839959	-0.0190833	0.00225872	-8.44874	2.94455e-17	-0.0193519	0.0013834	-13.9887	1.8281e-44	-0.0192786	0.00117971	-16.3418	4.97787e-60	0.994874	-0.0192786	0.00117971	1.00805e-55	37	2	178421033	2	178129279	F	rs77584536		NA	NA				chr2:178417295-178417961	S_Shelf			NA				NA	2	177556304	+		ENSG00000213963.6	2	177283508	AC019080.1	1	0.0160033	2.14788
cg22345878	-0.0305439	0.00339616	-8.99366	2.3914e-19	-0.0425613	0.00314855	-13.5177	1.22881e-41	-0.0370066	0.00230894	-16.0275	8.20835e-58	0.0344984	-0.0370066	0.00230894	1.21898e-53	37	12	6234313	12	6104574	F			NA	NA	VWF	NM_000552	TSS1500					NA				NA	12	6125146	+	VWF	ENSG00000010278.14	12	6199715	CD9	1	0.0347139	4.58645
cg13691108	-0.0311431	0.00422702	-7.36762	1.737e-13	-0.0580025	0.0039599	-14.6475	1.39808e-48	-0.0454482	0.00288989	-15.7266	9.9385e-56	2.14017e-05	-0.0454482	0.00288989	1.26507e-51	37	20	37433247	20	36866661	F	rs77499484	rs59090641	NA	NA	PPP1R16B	NM_015568	TSS1500	chr20:37434206-37435592	N_Shore		RDMR	NA				NA	20	38804603	+	PPP1R16B	ENSG00000101442.10	20	38748460	ACTR5	1	0.0371433	0.891697
cg00632560	-0.0364518	0.00330327	-11.0351	2.58853e-28	-0.0497923	0.00437033	-11.3933	4.51796e-30	-0.0413021	0.00263521	-15.6732	2.30703e-55	0.0515581	-0.0413021	0.00263521	2.7131e-51	37	20	62675267	20	62145711	F			NA	NA				chr20:62673792-62674131	S_Shore			NA		20:62675218-62675411	Unclassified_Cell_type_specific	NA	20	64043913	+		ENSG00000130590.14	20	63974116	SAMD10	1	0.0244088	1.46389
cg08679180	-0.0263843	0.00286445	-9.21094	3.23271e-20	-0.0318451	0.00251607	-12.6567	1.02753e-36	-0.0294668	0.00189037	-15.5879	8.80283e-55	0.358519	-0.0294668	0.00189037	1.00559e-50	37	11	73034459	11	72712107	F			NA	NA	ARHGEF17	NM_014786	Body					TRUE				TRUE	11	73323413	+	ARHGEF17	ENSG00000110237.4	11	73308289	ARHGEF17	1	0.0552579	9.48633
cg14579118	-0.0275744	0.00355444	-7.75774	8.6458e-15	-0.0421017	0.00317137	-13.2756	3.2083e-40	-0.0356628	0.00236638	-15.0706	2.52826e-51	0.00955989	-0.0356628	0.00236638	2.44865e-47	37	7	43797547	7	43764072	R			NA	NA	BLVRA	NM_000712	TSS1500	chr7:43797823-43798802	N_Shore		RDMR	TRUE				NA	7	43757947	-	BLVRA	ENSG00000239775.1	7	44064908	AC017116.1	1	0.0145329	-2.13204
cg15697019	-0.031406	0.00365901	-8.5832	9.22666e-18	-0.0440214	0.00355568	-12.3806	3.32961e-35	-0.0378944	0.00254999	-14.8606	5.94253e-50	0.0470362	-0.0378944	0.00254999	5.29498e-46	37	7	77357984	7	77195920	F			NA	NA	RSBN1L	NM_198467	Body					TRUE				NA	7	77728666	+	RSBN1L	ENSG00000127947.16	7	77537295	PTPN12	1	0.0154699	0.872681
cg11217654	-0.0191125	0.00262727	-7.27467	3.47269e-13	-0.0203593	0.0015992	-12.7309	3.98206e-37	-0.0200222	0.00136604	-14.6572	1.21235e-48	0.921132	-0.0200222	0.00136604	9.97603e-45	37	11	9283463	11	9240039	R			NA	NA	DENND5A	NM_015213	Body	chr11:9286273-9287091	N_Shelf			NA				NA	11	9261915	-	DENND5A	ENSG00000166471.11	11	9280654	TMEM41B	1	0.0680739	-3.40673
cg10301695	-0.0249164	0.00345805	-7.20533	5.79045e-13	-0.0413408	0.00322023	-12.8378	1.00655e-37	-0.0337127	0.00235664	-14.3054	2.02432e-46	0.0023794	-0.0337127	0.00235664	1.34607e-42	37	12	6233717	12	6103978	F			NA	NA	VWF;VWF	NM_000552;NM_000552	1stExon;5'UTR					TRUE				NA	12	6124550	+	VWF	ENSG00000110799.13	12	5948874	VWF	1	0.0272567	4.07398
cg13470063	-0.0249308	0.00364216	-6.84505	7.6447e-12	-0.039391	0.00315994	-12.4657	1.14802e-35	-0.0331809	0.00238683	-13.9017	6.18883e-44	0.0111465	-0.0331809	0.00238683	3.49015e-40	37	1	43766206	1	43538793	R			NA	NA	TIE1	NM_005424	TSS1500					TRUE				NA	1	43300534	-	TIE1	ENSG00000066056.14	1	43300982	TIE1	1	0.0162636	-1.70235
cg27347104	-0.0262207	0.00341634	-7.6751	1.6529e-14	-0.0348029	0.00296563	-11.7354	8.39114e-32	-0.0311149	0.00223953	-13.8935	6.9394e-44	0.1654	-0.0311149	0.00223953	3.8168e-40	37	12	6233657	12	6103918	R			NA	TRUE	VWF;VWF	NM_000552;NM_000552	1stExon;5'UTR					TRUE				NA	12	6124490	-	VWF	ENSG00000110799.13	12	5948874	VWF	1	0.01486	4.16618
cg24427724	-0.0274752	0.00386642	-7.10612	1.19354e-12	-0.0399567	0.00338003	-11.8214	3.0261e-32	-0.03455	0.00254474	-13.577	5.48138e-42	0.0521589	-0.03455	0.00254474	2.62585e-38	37	12	6234257	12	6104518	F		rs61750447	NA	NA	VWF	NM_000552	TSS1500					NA				NA	12	6125090	+	VWF	ENSG00000110799.13	12	5948874	VWF	1	0.0207301	3.84186
cg21777154	-0.018495	0.00285115	-6.48685	8.76524e-11	-0.0341485	0.00273666	-12.4781	9.8253e-36	-0.0266423	0.00197435	-13.4942	1.69094e-41	0.000391957	-0.0266423	0.00197435	7.76638e-38	37	1	184396304	1	182662927	R			NA	NA	C1orf21	NM_030806	5'UTR					TRUE				NA	1	184427169	-	C1orf21	ENSG00000116667.14	1	184387029	C1orf21	1	0.0167211	-2.63129
cg08241465	-0.0310276	0.00423397	-7.32826	2.33166e-13	-0.0490696	0.00426821	-11.4965	1.37324e-30	-0.0399759	0.0030059	-13.2992	2.34093e-40	0.0110757	-0.0399759	0.0030059	9.06887e-37	37	16	57924256	16	56481757	F			NA	NA	CNGB1	NM_001297	Body					TRUE				NA	16	57890351	+	CNGB1	ENSG00000135736.6	16	57512181	CCDC102A	1	0.0154747	-0.973762
cg11998307	-0.0268163	0.00357103	-7.5094	5.94005e-14	-0.032546	0.00299193	-10.8779	1.46868e-27	-0.0301828	0.00229338	-13.1608	1.47441e-39	0.469393	-0.0301828	0.00229338	5.29735e-36	37	17	1549434	17	1496184	F			NA	TRUE	SCARF1;SCARF1;SCARF1;SCARF1;SCARF1	NM_145352;NM_003693;NM_145350;NR_028075;NR_028076	TSS1500;TSS1500;TSS1500;TSS1500;TSS1500	chr17:1551730-1553249	N_Shelf			NA				NA	17	1646139	+	SCARF1	ENSG00000074660.16	17	1633858	SCARF1	1	0.016326	-3.42804
cg23999170	-0.0334344	0.00437497	-7.6422	2.13547e-14	-0.0493892	0.00456379	-10.822	2.70893e-27	-0.0410749	0.00315821	-13.0057	1.13496e-38	0.0414003	-0.0410749	0.00315821	3.77345e-35	37	1	115628111	1	115429634	F	rs77284491		NA	NA	TSPAN2	NM_005725	Body	chr1:115631850-115632584	N_Shelf			NA				NA	1	115085489	+	TSPAN2	ENSG00000134198.10	1	115048011	TSPAN2	1	0.0188373	-1.57089
cg21097733	-0.0254623	0.00362937	-7.01561	2.28943e-12	-0.0332746	0.00314035	-10.5958	3.11535e-26	-0.0299299	0.00237478	-12.6032	2.02717e-36	0.265847	-0.0299299	0.00237478	5.50691e-33	37	17	46623729	17	43978728	F			NA	NA	HOXB2	NM_002145	TSS1500	chr17:46620367-46621373	S_Shelf			NA				NA	17	48546366	+	HOXB2	ENSG00000230148.8	17	48543551	HOXB-AS1	1	0.0263764	-3.10387
cg27589594	-0.0243333	0.00314071	-7.74772	9.35551e-15	-0.0358152	0.00353683	-10.1264	4.2198e-24	-0.0293955	0.00234843	-12.5171	6.01801e-36	0.0525356	-0.0293955	0.00234843	1.5679e-32	37	17	18871182	17	18811907	R			NA	NA	SLC5A10;SLC5A10	NM_001042450;NM_152351	Body;Body	chr17:18874684-18874887	N_Shelf			TRUE		17:18870953-18871380	Unclassified_Cell_type_specific	TRUE	17	18967868	-	SLC5A10	ENSG00000154025.15	17	18950345	SLC5A10	1	0.0193926	-1.56563
cg13853141	-0.0190758	0.00350071	-5.44912	5.06197e-08	-0.0283229	0.00249178	-11.3665	6.13855e-30	-0.0252133	0.00203004	-12.4201	2.03239e-35	0.0987089	-0.0252133	0.00203004	4.97505e-32	37	2	98329942	2	97696374	F			NA	NA	ZAP70	NM_001079	TSS200					NA		2:98329743-98330828	Promoter_Associated_Cell_type_specific	NA	2	97713478	+	ZAP70	ENSG00000196912.12	2	97492663	ANKRD36B	1	0.0192299	-1.93194
cg23556715	-0.0288551	0.00330141	-8.74024	2.32615e-18	-0.0289281	0.00331004	-8.73951	2.34127e-18	-0.0288915	0.00233749	-12.36	4.29949e-35	0.999878	-0.0288915	0.00233749	1.01888e-31	37	17	62084359	17	59438091	F			NA	NA	ICAM2;ICAM2;ICAM2;ICAM2;ICAM2	NM_001099789;NM_001099786;NM_001099787;NM_001099788;NM_000873	5'UTR;5'UTR;5'UTR;5'UTR;TSS200					NA				NA	17	64006998	+	ICAM2	ENSG00000178607.16	17	64039142	ERN1	1	0.0177999	1.62898
cg25406657	-0.0148516	0.00253275	-5.86382	4.52349e-09	-0.014735	0.00136909	-10.7626	5.16948e-27	-0.0147613	0.00120439	-12.2563	1.55498e-34	0.99918	-0.0147613	0.00120439	3.49883e-31	37	15	63342033	15	61129086	F			NA	NA	TPM1;TPM1;TPM1;TPM1;TPM1;TPM1;TPM1	NM_001018007;NM_001018020;NM_001018004;NM_001018005;NM_000366;NM_001018008;NM_001018006	Body;Body;Body;Body;Body;Body;Body	chr15:63340256-63341464	S_Shore		RDMR	TRUE				NA	15	63049833	+	TPM1	ENSG00000140416.21	15	63042632	TPM1	1	0.0260765	-3.39384
cg10965178	-0.021887	0.00328617	-6.66033	2.7321e-11	-0.0382787	0.00364942	-10.489	9.70621e-26	-0.0292267	0.00244203	-11.9682	5.21435e-33	0.00380872	-0.0292267	0.00244203	1.01889e-29	37	1	43766752	1	43539339	R			NA	NA	TIE1	NM_005424	1stExon	chr1:43770522-43770880	N_Shelf			NA				NA	1	43301080	-	TIE1	ENSG00000066056.14	1	43300982	TIE1	1	0.0223244	-1.58198
cg04242898	-0.0219325	0.00314793	-6.96727	3.23141e-12	-0.0310137	0.00313964	-9.87811	5.18025e-23	-0.0264851	0.00222299	-11.9142	9.9839e-33	0.124176	-0.0264851	0.00222299	1.88474e-29	37	22	43043131	22	41373075	F	rs5996204		NA	NA	CYB5R3;CYB5R3;CYB5R3	NM_007326;NM_000398;NM_001129819	TSS200;Body;TSS200	chr22:43045009-43045679	N_Shore			NA				NA	22	42647124	+	CYB5R3	ENSG00000100243.21	22	42617840	CYB5R3	1	0.0187361	-1.05602
cg26257411	-0.0184818	0.00279971	-6.60132	4.07517e-11	-0.0290683	0.00284147	-10.23	1.45502e-24	-0.0236967	0.0019943	-11.8822	1.46412e-32	0.0295523	-0.0236967	0.0019943	2.75226e-29	37	6	33397122	6	33505100	F			NA	NA	SYNGAP1	NM_006772	Body	chr6:33396050-33396296	S_Shore			NA		6:33397014-33397949	Promoter_Associated	NA	6	33429344	+	SYNGAP1	ENSG00000030110.13	6	33572547	BAK1	1	0.0256553	1.66649
cg19137417	-0.0308068	0.00471235	-6.53747	6.25669e-11	-0.0410733	0.00410472	-10.0064	1.42925e-23	-0.0366442	0.00309516	-11.8392	2.44747e-32	0.259403	-0.0366442	0.00309516	4.52442e-29	37	17	79362935	17	76977530	F			NA	NA				chr17:79360383-79361723	S_Shore			NA		17:79362667-79363171	Unclassified_Cell_type_specific	NA	17	81389134	+		ENSG00000262877.4	17	81388126	AC110285.2	1	0.111857	4.90571
cg20289911	-0.0195102	0.00279963	-6.96887	3.1949e-12	-0.0249456	0.00259372	-9.61771	6.73107e-22	-0.0224352	0.00190267	-11.7914	4.32263e-32	0.362703	-0.0224352	0.00190267	7.92508e-29	37	20	816362	20	764362	R			NA	TRUE	FAM110A;FAM110A	NM_207121;NM_001042353	TSS1500;5'UTR	chr20:814120-814755	S_Shore			NA		20:815940-816664	Unclassified_Cell_type_specific	NA	20	835718	-	FAM110A	ENSG00000125898.13	20	833715	FAM110A	1	0.015379	-1.58098
cg12573289	-0.0180599	0.00265098	-6.81253	9.58986e-12	-0.025842	0.00262961	-9.82731	8.58819e-23	-0.0219824	0.00186692	-11.7747	5.27213e-32	0.11397	-0.0219824	0.00186692	9.58698e-29	37	7	45075791	7	45042316	F			NA	NA	CCM2;CCM2;CCM2;CCM2;CCM2	NM_031443;NM_001029835;NM_001167935;NM_001167934;NR_030770	Body;Body;Body;Body;Body					TRUE		7:45075681-45075909	Promoter_Associated_Cell_type_specific	NA	7	45036191	+	CCM2	ENSG00000136270.14	7	45100100	TBRG4	1	0.0281548	-1.30517
cg15059065	-0.0256204	0.00460865	-5.5592	2.71012e-08	-0.0441056	0.00410039	-10.7564	5.52651e-27	-0.0359381	0.00306341	-11.7314	8.79764e-32	0.0112229	-0.0359381	0.00306341	1.56779e-28	37	19	17354961	19	17215961	F			NA	NA	NR2F6	NM_005234	Body	chr19:17355181-17356471	N_Shore		DMR	NA	19:17215806-17218642			NA	19	17244151	+	NR2F6	ENSG00000160113.5	19	17231883	NR2F6	1	0.138219	-3.32416
cg06346335	-0.0247209	0.0044344	-5.57479	2.47824e-08	-0.0542411	0.00487599	-11.1241	9.57489e-29	-0.038084	0.00328063	-11.6088	3.72003e-31	4.40324e-05	-0.038084	0.00328063	6.27776e-28	37	1	76489892	1	76262480	R			NA	NA								TRUE				NA	1	76024206	-		ENSG00000184005.11	1	76074746	ST6GALNAC3	1	0.0298784	-1.08323
cg07218081	-0.0228798	0.00323935	-7.06307	1.62858e-12	-0.029356	0.00316182	-9.2845	1.62466e-20	-0.0261963	0.00226266	-11.5777	5.34877e-31	0.359363	-0.0261963	0.00226266	8.99229e-28	37	3	45066714	3	45041718	R			NA	NA	CLEC3B	NM_003278	TSS1500					NA		3:45066678-45066735	Unclassified_Cell_type_specific	NA	3	45025221	-	CLEC3B	ENSG00000163815.6	3	45001548	CLEC3B	1	0.0389144	-2.42587
cg13499923	-0.0342882	0.00506044	-6.77572	1.23785e-11	-0.0501	0.00520903	-9.61792	6.71778e-22	-0.0419654	0.00362967	-11.5618	6.43719e-31	0.0934645	-0.0419654	0.00362967	1.06217e-27	37	1	108594260	1	108395783	R			NA	NA								TRUE		1:108593907-108594288	Unclassified_Cell_type_specific	NA	1	108051637	-		ENSG00000226822.2	1	108040263	AL390036.1	1	0.022283	-1.09336
cg04344749	-0.0182851	0.00264183	-6.92138	4.47278e-12	-0.0293758	0.00305499	-9.61569	6.86455e-22	-0.0230303	0.00199829	-11.525	9.86748e-31	0.0230449	-0.0230303	0.00199829	1.59279e-27	37	1	25871814	1	25744401	F	rs75323356		NA	NA	LDLRAP1	NM_015627	Body	chr1:25869893-25871042	S_Shore			NA				NA	1	25545322	+	LDLRAP1	ENSG00000117643.14	1	25617468	MAN1C1	1	0.0330879	-2.37239
cg18238908	-0.0195524	0.00314357	-6.2198	4.97791e-10	-0.0259867	0.00264837	-9.81234	9.96341e-23	-0.0233157	0.0020254	-11.5116	1.15285e-30	0.293708	-0.0233157	0.0020254	1.83432e-27	37	1	33893978	1	33666565	R			NA	NA				chr1:33896002-33896929	N_Shelf			NA				NA	1	33428376	-		ENSG00000184389.9	1	33306766	A3GALT2	1	0.0280167	-1.03611
cg25634032	-0.0139785	0.00210756	-6.63252	3.29999e-11	-0.0195366	0.00206715	-9.45097	3.35714e-21	-0.0168113	0.00147578	-11.3915	4.60969e-30	0.169926	-0.0168113	0.00147578	6.98533e-27	37	11	67135897	11	66892473	F			NA	NA	LOC100130987;CLCF1;CLCF1	NR_024469;NM_013246;NM_001166212	Body;Body;5'UTR	chr11:67139887-67141146	N_Shelf		CDMR	TRUE		11:67135316-67135965	Unclassified	NA	11	67368425	+	LOC100130987;CLCF1	ENSG00000172508.10	11	67414968	CARNS1	1	0.0194297	-2.54368
cg07969918	-0.0183592	0.00316659	-5.79778	6.71983e-09	-0.0233722	0.00238994	-9.77945	1.37964e-22	-0.021553	0.0019076	-11.2985	1.33546e-29	0.450067	-0.021553	0.0019076	1.96359e-26	37	22	31682909	22	30012909	R			NA	NA	PIK3IP1;PIK3IP1	NM_001135911;NM_052880	Body;Body	chr22:31686636-31687371	N_Shelf			NA				NA	22	31286922	-	PIK3IP1	ENSG00000100100.12	22	31281593	PIK3IP1	1	0.0254524	-2.35777
cg02127172	-0.0207732	0.00322851	-6.43431	1.24032e-10	-0.0279546	0.00297432	-9.39864	5.52704e-21	-0.0246577	0.00218751	-11.272	1.80365e-29	0.262332	-0.0246577	0.00218751	2.61744e-26	37	16	3629620	16	3569621	R			NA	NA								TRUE		16:3628217-3629698	Unclassified_Cell_type_specific	TRUE	16	3579618	-		ENSG00000103351.13	16	3500976	CLUAP1	1	0.0312469	2.49882
cg14507146	-0.0170089	0.00325989	-5.21762	1.81233e-07	-0.0266481	0.00262074	-10.1682	2.75062e-24	-0.0228639	0.00204253	-11.1939	4.36618e-29	0.0702691	-0.0228639	0.00204253	6.05981e-26	37	5	34043333	5	34079090	F			NA	NA	C1QTNF3;C1QTNF3	NM_181435;NM_030945	TSS200;TSS200					NA				NA	5	34043227	+	C1QTNF3	ENSG00000242110.8	5	33986165	AMACR	1	0.0147893	-1.9986
cg07827420	-0.0205334	0.00286828	-7.15878	8.13953e-13	-0.0256331	0.00301869	-8.49144	2.041e-17	-0.022953	0.00207932	-11.0387	2.48611e-28	0.472405	-0.022953	0.00207932	3.18563e-25	37	17	75371764	17	72883359	F			NA	NA	SEPT9;SEPT9;SEPT9;SEPT9;SEPT9	NM_001113492;NM_001113493;NM_001113491;NM_006640;NM_001113494	5'UTR;Body;Body;Body;TSS1500	chr17:75368688-75370506	S_Shore		RDMR	TRUE				NA	17	77375681	+	2024-09-09	ENSG00000266998.1	17	77373818	AC111182.1	1	0.0434092	-3.03319
cg06663317	-0.0190993	0.00335738	-5.68875	1.27974e-08	-0.0416103	0.00400862	-10.3802	3.05121e-25	-0.02838	0.00257388	-11.0262	2.85795e-28	9.44827e-05	-0.02838	0.00257388	3.60697e-25	37	16	56641101	16	55198602	F			NA	NA	MT2A	NM_005953	TSS1500	chr16:56642129-56642595	N_Shore		RDMR	TRUE		16:56640918-56641506	Unclassified_Cell_type_specific	TRUE	16	56607188	+	MT2A	ENSG00000169715.14	16	56625475	MT1E	1	0.028886	-3.08534
cg03699074	-0.0258673	0.00377603	-6.85041	7.36401e-12	-0.0307837	0.00354231	-8.69028	3.61536e-18	-0.0284824	0.00258347	-11.0249	2.89985e-28	0.637093	-0.0284824	0.00258347	3.64952e-25	37	16	88849875	16	87377376	F			NA	NA	FAM38A	NM_001142864	Body	chr16:88850204-88850537	N_Shore		RDMR	NA		16:88849291-88850949	Promoter_Associated	NA	16	88783466	+	FAM38A	ENSG00000278341.1	16	88708956	AC138028.6	1	0.0155659	-1.12257
cg14750778	-0.0233289	0.00403536	-5.78113	7.41994e-09	-0.0391703	0.0040132	-9.76037	1.66539e-22	-0.0312932	0.00284556	-10.9972	3.94142e-28	0.0207772	-0.0312932	0.00284556	4.87767e-25	37	17	26899428	17	23923555	R			NA	NA	PIGS	NM_033198	TSS1500	chr17:26898105-26898781	S_Shore			NA				NA	17	28572409	-	PIGS	ENSG00000167525.13	17	28703197	PROCA1	1	0.0188605	-1.18086
cg01593673	-0.0245565	0.00343257	-7.15398	8.42981e-13	-0.0305823	0.00362459	-8.43746	3.24321e-17	-0.0274056	0.00249231	-10.996	3.99259e-28	0.48262	-0.0274056	0.00249231	4.90017e-25	37	17	46648014	17	44003013	F			NA	NA	HOXB3	NM_002146	5'UTR					TRUE				NA	17	48570651	+	HOXB3	ENSG00000120093.11	17	48548870	HOXB3	1	0.0173958	1.94666
cg05227215	-0.0128358	0.00200646	-6.39721	1.58244e-10	-0.0126842	0.00142432	-8.90546	5.31645e-19	-0.012735	0.00116144	-10.9648	5.64005e-28	0.998105	-0.012735	0.00116144	6.79115e-25	37	5	139057496	5	139037680	R			NA	NA	CXXC5	NM_016463	5'UTR	chr5:139056577-139056856	S_Shore			TRUE				NA	5	139677910	-	CXXC5	ENSG00000171604.12	5	139647299	CXXC5	1	0.045668	-6.20977
cg09315264	-0.0229725	0.00347163	-6.61721	3.66049e-11	-0.032229	0.00361151	-8.92398	4.49821e-19	-0.0274181	0.0025028	-10.9549	6.29256e-28	0.181379	-0.0274181	0.0025028	7.4958e-25	37	1	36805322	1	36577909	F			NA	NA	STK40	NM_032017	3'UTR	chr1:36807362-36807584	N_Shelf			NA				NA	1	36339720	+	STK40	ENSG00000116883.8	1	36323734	AL591845.1	1	0.013918	-1.47551
cg04751761	-0.0220587	0.00395745	-5.57396	2.49006e-08	-0.0340966	0.00351941	-9.68814	3.38637e-22	-0.0287805	0.00262989	-10.9436	7.13047e-28	0.0755244	-0.0287805	0.00262989	8.42634e-25	37	16	2084192	16	2024193	R			NA	NA	SLC9A3R2;SLC9A3R2	NM_001130012;NM_004785	Body;Body	chr16:2086420-2086892	N_Shelf		CDMR	TRUE				TRUE	16	2034190	-	SLC9A3R2	ENSG00000065054.14	16	2025356	SLC9A3R2	1	0.0378477	-2.18409
cg09109383	-0.0295171	0.00468074	-6.30607	2.86203e-10	-0.0438815	0.00482769	-9.08954	9.94557e-20	-0.0364774	0.00336053	-10.8546	1.8957e-27	0.102113	-0.0364774	0.00336053	2.1545e-24	37	16	16083164	16	15990665	R			NA	NA	ABCC1;ABCC1;ABCC1;ABCC1;ABCC1	NM_019862;NM_019898;NM_019899;NM_004996;NM_019900	Body;Body;Body;Body;Body					TRUE				NA	16	15989306	-	ABCC1	ENSG00000103222.19	16	15949577	ABCC1	1	0.0187559	-0.668243
cg23336702	-0.027143	0.00482538	-5.62505	1.85456e-08	-0.0449261	0.00467751	-9.6047	7.63816e-22	-0.0363112	0.00335856	-10.8115	3.03539e-27	0.0301664	-0.0363112	0.00335856	3.40424e-24	37	8	134585815	8	134654997	R			NA	NA				chr8:134581969-134584875	S_Shore		RDMR	NA				NA	8	133573571	-		ENSG00000261220.2	8	133573183	AC103706.1	1	0.0241775	-1.06479
cg12570134	-0.0194763	0.0033393	-5.83244	5.46219e-09	-0.0283263	0.00305513	-9.27171	1.8319e-20	-0.0242938	0.00225408	-10.7777	4.388e-27	0.147822	-0.0242938	0.00225408	4.87512e-24	37	17	46640347	17	43995346	F	rs76034280		NA	NA	HOXB3	NM_002146	5'UTR	chr17:46641534-46642110	N_Shore		CDMR	NA		17:46639123-46640826	Unclassified	NA	17	48562984	+	HOXB3	ENSG00000230148.8	17	48543551	HOXB-AS1	1	0.0274413	2.72024
cg26878947	-0.0197322	0.00363302	-5.43136	5.59276e-08	-0.0293504	0.00308861	-9.5028	2.04329e-21	-0.0253153	0.00235316	-10.758	5.4345e-27	0.130779	-0.0253153	0.00235316	5.97815e-24	37	6	15658832	6	15766811	R			NA	NA	DTNBP1;DTNBP1;DTNBP1	NM_183040;NM_032122;NM_183041	Body;Body;5'UTR	chr6:15662444-15663412	N_Shelf			NA		6:15658712-15658840	Unclassified_Cell_type_specific	NA	6	15658600	-	DTNBP1	ENSG00000047579.19	6	15522801	DTNBP1	1	0.0154643	-0.801412
cg05381795	-0.0191621	0.00389183	-4.92368	8.49323e-07	-0.0323802	0.00328183	-9.86651	5.81518e-23	-0.0268871	0.00250888	-10.7168	8.49161e-27	0.0343642	-0.0268871	0.00250888	9.09408e-24	37	20	62713085	20	62183529	R			NA	NA	OPRL1;OPRL1	NM_000913;NM_182647	5'UTR;5'UTR	chr20:62714763-62715761	N_Shore			NA		20:62713058-62713226	Unclassified_Cell_type_specific	NA	20	64081731	-	OPRL1	ENSG00000125510.16	20	64080082	OPRL1	1	0.02541	-1.57463
cg13657200	-0.0203506	0.00337338	-6.03269	1.61248e-09	-0.0267643	0.00298941	-8.95303	3.45847e-19	-0.0239431	0.00223732	-10.7017	9.99764e-27	0.36335	-0.0239431	0.00223732	1.05799e-23	37	9	117266029	9	116305850	R			NA	NA	DFNB31;DFNB31	NM_015404;NM_001083885	Body;TSS1500	chr9:117266468-117268094	N_Shore			NA				NA	9	114503748	-	DFNB31	ENSG00000095397.14	9	114402080	WHRN	1	0.0144549	2.67159
cg12013713	-0.0336916	0.00449173	-7.5008	6.34304e-14	-0.0336531	0.00447732	-7.51636	5.63209e-14	-0.0336723	0.00317102	-10.6187	2.43828e-26	0.999982	-0.0336723	0.00317102	2.49722e-23	37	7	139760671	7	139407140	R			NA	NA	PARP12	NM_022750	Body	chr7:139762255-139763245	N_Shore		CDMR	TRUE				NA	7	140060870	-	PARP12	ENSG00000059378.12	7	140023744	PARP12	1	0.0260821	-1.71292
cg23530553	-0.0204175	0.00386778	-5.27887	1.29981e-07	-0.0295611	0.00318924	-9.26903	1.87851e-20	-0.0258605	0.00246062	-10.5097	7.79102e-26	0.189495	-0.0258605	0.00246062	7.66229e-23	37	17	46622536	17	43977535	F			NA	NA	HOXB2	NM_002145	TSS200	chr17:46620367-46621373	S_Shore		RDMR	NA				TRUE	17	48545173	+	HOXB2	ENSG00000173917.10	17	48540894	HOXB2	1	0.172658	-7.65867
cg07207669	-0.0292132	0.00446939	-6.53627	6.30707e-11	-0.0391361	0.00470391	-8.3199	8.80371e-17	-0.0339211	0.00324008	-10.4692	1.19604e-25	0.310569	-0.0339211	0.00324008	1.15586e-22	37	1	155102388	1	153369012	R			NA	NA	EFNA1;EFNA1	NM_182685;NM_004428	Body;Body	chr1:155098434-155100451	S_Shore			TRUE				TRUE	1	155129911	-	EFNA1	ENSG00000143537.13	1	155050566	ADAM15	1	0.0140019	0.846216
cg01233392	-0.0215008	0.00585289	-3.67354	0.000239211	-0.0452754	0.00440731	-10.2728	9.34525e-25	-0.0366726	0.00352075	-10.4161	2.0929e-25	0.0051707	-0.0366726	0.00352075	1.97546e-22	37	1	85665444	1	85438032	F	rs71691813		NA	NA	SYDE2	NM_032184	Body	chr1:85665818-85667650	N_Shore			NA				NA	1	85199760	+	SYDE2	ENSG00000280099.1	1	85152487	AL603750.1	1	0.0140516	-0.722649
cg10535500	-0.0195444	0.0046313	-4.22007	2.44229e-05	-0.0365671	0.00368494	-9.92338	3.29394e-23	-0.0299681	0.00288355	-10.3928	2.67444e-25	0.0159814	-0.0299681	0.00288355	2.4823e-22	37	6	33398610	6	33506588	R			NA	NA	SYNGAP1	NM_006772	Body	chr6:33396050-33396296	S_Shelf			NA		6:33398106-33399356	Unclassified	TRUE	6	33430832	-	SYNGAP1	ENSG00000030110.13	6	33572547	BAK1	1	0.0299027	1.4484
cg19903805	-0.023478	0.00446959	-5.25283	1.4978e-07	-0.0313116	0.00345164	-9.07152	1.17369e-19	-0.0283851	0.00273186	-10.3904	2.74194e-25	0.382086	-0.0283851	0.00273186	2.53966e-22	37	14	92333771	14	91403524	F		rs74413945	NA	NA	TC2N;TC2N	NM_001128596;NM_001128596	1stExon;5'UTR					NA		14:92333676-92334134	Promoter_Associated_Cell_type_specific	NA	14	91867426	+	TC2N	ENSG00000165929.13	14	91779746	TC2N	1	0.0137123	-0.985147
cg17457912	-0.0149751	0.00295315	-5.0709	3.95949e-07	-0.0287114	0.00298432	-9.62077	6.53426e-22	-0.0217712	0.00209913	-10.3715	3.34097e-25	0.004738	-0.0217712	0.00209913	3.07531e-22	37	17	1617102	17	1563852	R			NA	NA	C17orf91;C17orf91;C17orf91;C17orf91	NR_028505;NR_028503;NR_028504;NR_028502	Body;Body;Body;Body	chr17:1619204-1620062	N_Shelf			NA		17:1616470-1617872	Unclassified	NA	17	1713807	-	C17orf91	ENSG00000185561.10	17	1702816	TLCD2	1	0.0379866	3.87904
cg20234060	-0.0143721	0.00237647	-6.04767	1.46958e-09	-0.0225365	0.00260904	-8.63786	5.72734e-18	-0.0180743	0.0017569	-10.2876	8.01378e-25	0.0688383	-0.0180743	0.0017569	7.11207e-22	37	11	67183546	11	66940122	R			NA	NA	ATPGD1;ATPGD1	NM_020811;NM_001166222	5'UTR;5'UTR	chr11:67182965-67183393	S_Shore			TRUE				NA	11	67416074	-	ATPGD1	ENSG00000172508.10	11	67414968	CARNS1	1	0.0706591	-3.85325
cg04550950	-0.023184	0.00416412	-5.56757	2.5831e-08	-0.0457856	0.0049195	-9.30696	1.31543e-20	-0.0326182	0.00317836	-10.2626	1.03896e-24	0.00213679	-0.0326182	0.00317836	9.0279e-22	37	1	90299895	1	90072483	F			NA	NA	LRRC8D;LRRC8D	NM_018103;NM_001134479	5'UTR;5'UTR					TRUE				NA	1	89834335	+	LRRC8D	ENSG00000171492.14	1	89821014	LRRC8D	1	0.0151456	-0.736201
cg22007809	-0.0300695	0.00497921	-6.039	1.55068e-09	-0.0437213	0.00515526	-8.48092	2.23419e-17	-0.0366583	0.00358145	-10.2356	1.37344e-24	0.162991	-0.0366583	0.00358145	1.18125e-21	37	2	202278709	2	201986954	R			NA	NA	TRAK2	NM_015049	Body					TRUE		2:202278681-202279183	Unclassified	NA	2	201413985	-	TRAK2	ENSG00000064012.21	2	201233443	CASP8	1	0.0162043	-0.7678
cg23896514	-0.0184437	0.00334179	-5.51909	3.40761e-08	-0.02154	0.00250343	-8.6042	7.68541e-18	-0.020427	0.00200358	-10.1952	2.08261e-24	0.75961	-0.020427	0.00200358	1.7606e-21	37	7	150103902	7	149734835	F			NA	NA	LOC728743	NR_027237	Body	chr7:150104704-150105530	N_Shore			NA		7:150103811-150104358	Promoter_Associated	NA	7	150406813	+	LOC728743	ENSG00000188707.6	7	150322639	ZBED6CL	1	0.026411	-2.1252
cg07651914	-0.0280503	0.00412158	-6.80572	1.00546e-11	-0.0305277	0.00404288	-7.55099	4.31963e-14	-0.0293129	0.00288617	-10.1563	3.10533e-24	0.912046	-0.0293129	0.00288617	2.57151e-21	37	7	100881986	7	100668706	F			NA	TRUE	CLDN15	NM_014343	TSS1500					TRUE				NA	7	101238704	+	CLDN15	ENSG00000106404.13	7	101232092	CLDN15	1	0.0282399	1.15559
cg15393490	-0.0234126	0.00465951	-5.0247	5.04233e-07	-0.0384801	0.00422419	-9.10947	8.2789e-20	-0.0316829	0.00312957	-10.1238	4.33476e-24	0.0567109	-0.0316829	0.00312957	3.51127e-21	37	1	207996459	1	206063082	R			NA	NA							CDMR	TRUE		1:207995893-207996505	Promoter_Associated	TRUE	1	207823113	-		ENSG00000174059.16	1	207880972	CD34	1	0.025531	-1.85374
cg13104274	-0.0350957	0.00493005	-7.11874	1.0892e-12	-0.0317369	0.0045003	-7.05218	1.7614e-12	-0.0332636	0.00332376	-10.0078	1.40823e-23	0.881092	-0.0332636	0.00332376	1.06881e-20	37	1	169078316	1	167344940	F			NA	NA	ATP1B1;ATP1B1	NM_001001787;NM_001677	Body;Body	chr1:169074766-169076411	S_Shore			TRUE		1:169078062-169078841	Unclassified	NA	1	169109077	+	ATP1B1	ENSG00000143153.12	1	169105697	ATP1B1	1	0.0230306	-1.27691
cg01196858	-0.0216178	0.00414129	-5.22007	1.78851e-07	-0.0325678	0.00372205	-8.74996	2.13434e-18	-0.027675	0.00276828	-9.99718	1.56797e-23	0.144619	-0.027675	0.00276828	1.18802e-20	37	7	30027454	7	29993979	R			NA	NA	SCRN1;SCRN1;SCRN1;SCRN1	NM_014766;NM_001145514;NM_001145513;NM_001145515	5'UTR;Body;5'UTR;5'UTR	chr7:30028518-30029822	N_Shore			NA				TRUE	7	29987837	-	SCRN1	ENSG00000136193.17	7	29920104	SCRN1	1	0.0348117	-1.76498
cg26426774	-0.0104995	0.0031391	-3.34473	0.000823622	-0.0260522	0.00256198	-10.1688	2.73353e-24	-0.0198342	0.00198484	-9.99288	1.63749e-23	0.000631981	-0.0198342	0.00198484	1.23358e-20	37	8	33356290	8	33475832	F	rs76212197		NA	NA	C8orf41;MAK16;C8orf41	NM_001102401;NM_032509;NM_025115	3'UTR;3'UTR;3'UTR					NA				NA	8	33498771	+	C8orf41;MAK16	ENSG00000172728.15	8	33370824	FUT10	1	0.0284234	-3.84485
cg03289906	-0.0242187	0.00480578	-5.0395	4.66744e-07	-0.0437151	0.00482304	-9.06382	1.2596e-19	-0.033932	0.00340428	-9.96744	2.11616e-23	0.0165761	-0.033932	0.00340428	1.57656e-20	37	7	94538408	7	94376344	F			NA	NA	PPP1R9A;PPP1R9A;PPP1R9A;PPP1R9A;PPP1R9A	NM_001166161;NM_001166160;NM_001166163;NM_001166162;NM_017650	TSS1500;5'UTR;TSS1500;TSS1500;5'UTR	chr7:94536849-94537477	S_Shore			NA				NA	7	94909095	+	PPP1R9A	ENSG00000158528.12	7	94907202	PPP1R9A	1	0.0198984	-1.01206
cg19040266	-0.0198873	0.0033532	-5.93084	3.01397e-09	-0.0265539	0.00327251	-8.11424	4.88832e-16	-0.0233018	0.00234202	-9.94943	2.53626e-23	0.363399	-0.0233018	0.00234202	1.87387e-20	37	5	131723239	5	131751138	R			NA	NA	SLC22A5	NM_003060	Body					TRUE				TRUE	5	132387546	-	SLC22A5	ENSG00000234290.2	5	132468890	AC116366.1	1	0.0150704	-2.2653
cg23009067	-0.0155372	0.00394032	-3.94313	8.04234e-05	-0.0309611	0.00321738	-9.62308	6.38862e-22	-0.0247913	0.00249213	-9.94781	2.57793e-23	0.0100864	-0.0247913	0.00249213	1.89836e-20	37	7	2775923	7	2742449	F			NA	NA	GNA12	NM_007353	Body	chr7:2774444-2774655	S_Shore			TRUE	7:2742399-2742473			NA	7	2736288	+	GNA12	ENSG00000146535.14	7	2728105	GNA12	1	0.0333047	-2.07836
cg10148841	-0.0148699	0.00287171	-5.17806	2.24205e-07	-0.0199148	0.0023158	-8.59956	8.00213e-18	-0.0179269	0.00180268	-9.94458	2.66299e-23	0.392563	-0.0179269	0.00180268	1.95453e-20	37	11	124767455	11	124272665	R			NA	TRUE	ROBO4	NM_019055	Body					NA				NA	11	124897558	-	ROBO4	ENSG00000154133.14	11	124883691	ROBO4	1	0.0166113	-1.0842
cg07705835	-0.0190049	0.00293157	-6.48284	9.00103e-11	-0.0247289	0.00323451	-7.64532	2.08419e-14	-0.0215864	0.00217216	-9.93775	2.85193e-23	0.423302	-0.0215864	0.00217216	2.07984e-20	37	3	9959128	3	9934128	F	rs75116348		NA	TRUE	IL17RC;IL17RC;IL17RC	NM_153460;NM_153461;NM_032732	Body;1stExon;Body	chr3:9956822-9957664	S_Shore			NA				NA	3	9917443	+	IL17RC	ENSG00000163702.20	3	9917074	IL17RC	1	0.0388177	-2.66626
cg02029665	-0.018042	0.0033122	-5.44713	5.11879e-08	-0.0209555	0.00251444	-8.33407	7.81083e-17	-0.0198903	0.00200273	-9.93162	3.03276e-23	0.782363	-0.0198903	0.00200273	2.206e-20	37	22	46441799	22	44820463	F	rs12158719		NA	NA	LOC100271722	NR_027036	TSS1500	chr22:46440393-46441019	S_Shore			NA				NA	22	46045918	+	LOC100271722	ENSG00000197182.14	22	46053869	MIRLET7BHG	1	0.015782	-2.15163
cg13223043	-0.0221427	0.00389265	-5.68834	1.28283e-08	-0.0308191	0.00371895	-8.28705	1.16089e-16	-0.0266788	0.002689	-9.92144	3.35864e-23	0.272889	-0.0266788	0.002689	2.42516e-20	37	1	26492308	1	26364895	F			NA	NA				chr1:26490522-26491015	S_Shore			NA				NA	1	26165816	+		ENSG00000142684.9	1	26169908	ZNF593	1	0.0219375	-1.42729
cg07338715	-0.0162416	0.00332609	-4.8831	1.04433e-06	-0.0322081	0.00348736	-9.23568	2.56648e-20	-0.0238471	0.00240689	-9.90786	3.84803e-23	0.00413456	-0.0238471	0.00240689	2.76509e-20	37	2	109649281	2	109015713	R			NA	NA				chr2:109647955-109648230	S_Shore		RDMR	NA				NA	2	109032824	-		ENSG00000172985.10	2	109129348	SH3RF3	1	0.0153958	-2.17617
cg08970648	-0.0192607	0.0035381	-5.44382	5.21505e-08	-0.0312441	0.00363618	-8.59256	8.50526e-18	-0.0250886	0.00253578	-9.89385	4.4266e-23	0.0614538	-0.0250886	0.00253578	3.15539e-20	37	3	50644192	3	50619196	F	rs74957911		NA	NA	CISH;CISH	NM_145071;NM_013324	3'UTR;3'UTR					NA		3:50643994-50644246	Promoter_Associated_Cell_type_specific	NA	3	50606760	+	CISH	ENSG00000114738.11	3	50611520	MAPKAPK3	1	0.0247039	0.931535
cg19869037	-0.0267722	0.00546209	-4.90145	9.51321e-07	-0.0423498	0.00479665	-8.82904	1.05579e-18	-0.0355672	0.00360418	-9.86833	5.71083e-23	0.100649	-0.0355672	0.00360418	4.01303e-20	37	6	116732515	6	116839208	F			NA	NA	DSE;DSE	NM_013352;NM_001080976	Body;Body					TRUE				NA	6	116411351	+	DSE	ENSG00000111817.17	6	116254173	DSE	1	0.0254459	0.898178
cg00349404	-0.0275462	0.00599668	-4.59357	4.35726e-06	-0.0415157	0.00465301	-8.92234	4.56536e-19	-0.0362659	0.00367615	-9.86518	5.89313e-23	0.183841	-0.0362659	0.00367615	4.12811e-20	37	10	106100036	10	106090026	R			NA	NA				chr10:106097595-106098556	S_Shore			NA				NA	10	104340277	-		ENSG00000231233.1	10	104351591	CFAP58-DT	1	0.0137894	1.00929
cg07658646	-0.0229099	0.00487207	-4.70229	2.57263e-06	-0.049063	0.00522431	-9.3913	5.92665e-21	-0.0350752	0.0035631	-9.84401	7.27538e-23	0.00122878	-0.0350752	0.0035631	5.08039e-20	37	12	11002197	12	10893464	R			NA	NA	PRR4;PRR4	NM_007244;NM_001098538	TSS200;Body					NA				NA	12	10849597	-	PRR4	ENSG00000111215.12	12	10845849	PRR4	1	0.0190576	0.739715
cg11719283	-0.0199307	0.00313957	-6.34824	2.17795e-10	-0.0277709	0.00361832	-7.67508	1.65322e-14	-0.0232982	0.00237134	-9.82489	8.7971e-23	0.262047	-0.0232982	0.00237134	6.09524e-20	37	19	42574717	19	47266557	F			NA	TRUE								NA				NA	19	42070564	+		ENSG00000105737.9	19	41998321	GRIK5	1	0.0226074	-1.82075
cg24387129	-0.0257344	0.00445129	-5.78133	7.41105e-09	-0.0389019	0.00477863	-8.1408	3.92676e-16	-0.0318517	0.00325712	-9.77912	1.38413e-22	0.130987	-0.0318517	0.00325712	9.45783e-20	37	10	45798249	10	45118255	R			NA	NA	OR13A1	NM_001004297	3'UTR					NA		10:45798214-45798251	Unclassified_Cell_type_specific	NA	10	45302800	-	OR13A1	ENSG00000256574.7	10	45302298	OR13A1	1	0.0140366	-0.787519
cg12816198	-0.0295903	0.00462783	-6.39399	1.61611e-10	-0.0480623	0.00621881	-7.72853	1.08794e-14	-0.0361739	0.00371264	-9.74346	1.96741e-22	0.0584745	-0.0361739	0.00371264	1.32403e-19	37	7	128577593	7	128364829	R			NA	NA	IRF5;IRF5;IRF5;IRF5;IRF5;IRF5	NM_001098630;NM_032643;NM_001098629;NM_001098628;NM_001098631;NM_002200	TSS1500;TSS1500;TSS1500;TSS1500;TSS1500;TSS1500	chr7:128577818-128578756	N_Shore			NA	7:128364660-128366218	7:128577494-128579368	Promoter_Associated	NA	7	128937538	-	IRF5	ENSG00000128604.20	7	128937457	IRF5	1	0.088221	1.36063
cg00863378	-0.0173949	0.00437132	-3.97931	6.91158e-05	-0.0383557	0.00404116	-9.49127	2.28236e-21	-0.0286967	0.0029674	-9.67066	4.01782e-22	0.00203201	-0.0286967	0.0029674	2.57554e-19	37	16	56549757	16	55107258	R			NA	NA	BBS2	NM_031885	Body	chr16:56553529-56554075	N_Shelf			NA				NA	16	56515844	-	BBS2	ENSG00000125124.12	16	56466836	BBS2	1	0.0908493	-2.291
cg20752847	-0.0172475	0.00365483	-4.71909	2.36903e-06	-0.030778	0.00349039	-8.81791	1.16617e-18	-0.0243239	0.00252421	-9.63625	5.62029e-22	0.0277647	-0.0243239	0.00252421	3.56177e-19	37	12	124248044	12	122813997	R			NA	NA	DNAH10	NM_207437	Body	chr12:124246524-124247254	S_Shore		CDMR	NA				NA	12	123763496	-	DNAH10	ENSG00000111364.16	12	123602077	DDX55	1	0.0146503	-0.733262
cg07229212	-0.0242048	0.00472374	-5.12407	2.99013e-07	-0.0454283	0.00522984	-8.68637	3.74216e-18	-0.0337402	0.0035055	-9.62494	6.27424e-22	0.0107294	-0.0337402	0.0035055	3.94255e-19	37	8	11056726	8	11094136	R			NA	NA	XKR6	NM_173683	Body	chr8:11057684-11058479	N_Shore			NA		8:11056680-11056823	Unclassified_Cell_type_specific	NA	8	11199216	-	XKR6	ENSG00000255310.2	8	11107788	AF131215.5	1	0.0146068	-0.699734
cg15933451	-0.0169244	0.00293958	-5.75742	8.54091e-09	-0.0202472	0.00261422	-7.74502	9.55664e-15	-0.0187798	0.00195348	-9.61352	7.01105e-22	0.699958	-0.0187798	0.00195348	4.36857e-19	37	2	98329830	2	97696262	R			NA	NA	ZAP70	NM_001079	TSS200					NA		2:98329743-98330828	Promoter_Associated_Cell_type_specific	NA	2	97713366	-	ZAP70	ENSG00000196912.12	2	97492663	ANKRD36B	1	0.0178395	-2.35106
cg14526039	-0.0159276	0.0037021	-4.30231	1.69029e-05	-0.0213707	0.00246777	-8.65991	4.72132e-18	-0.0196962	0.00205339	-9.59204	8.63603e-22	0.473153	-0.0196962	0.00205339	5.34373e-19	37	3	49210221	3	49185225	R			NA	NA	KLHDC8B	NM_173546	Body	chr3:49208629-49209196	S_Shore			TRUE		3:49210221-49210424	Unclassified_Cell_type_specific	NA	3	49172787	-	KLHDC8B	ENSG00000145020.15	3	49416775	AMT	1	0.0202948	1.48553
cg09504131	-0.0168237	0.00310285	-5.42202	5.89295e-08	-0.0246487	0.0030427	-8.10092	5.45438e-16	-0.0208128	0.00217247	-9.58025	9.68139e-22	0.197688	-0.0208128	0.00217247	5.96571e-19	37	13	99174875	13	97972876	R			NA	NA	STK24;STK24	NM_003576;NM_001032296	TSS1500;Body					TRUE				NA	13	98522620	-	STK24	ENSG00000102572.14	13	98445185	STK24	1	0.0561887	-1.43558
cg05361273	-0.014106	0.0029856	-4.72469	2.30471e-06	-0.0190659	0.00226242	-8.42721	3.53995e-17	-0.0172567	0.00180318	-9.57013	1.06766e-21	0.416217	-0.0172567	0.00180318	6.56083e-19	37	2	128410029	2	128126499	F			NA	NA	GPR17;LIMS2;GPR17;GPR17;LIMS2;LIMS2;LIMS2;GPR17	NM_001161416;NM_001136037;NM_001161415;NM_005291;NM_001161403;NM_017980;NM_001161404;NM_001161417	3'UTR;Body;3'UTR;3'UTR;Body;Body;Body;3'UTR	chr2:128410563-128410804	N_Shore			NA				NA	2	127652454	+	GPR17;LIMS2	ENSG00000072163.19	2	127638381	LIMS2	1	0.0176014	-2.79545
cg05676562	-0.0210402	0.00337698	-6.23047	4.65048e-10	-0.0271741	0.00369011	-7.36405	1.78414e-13	-0.0238359	0.00249124	-9.56787	1.09128e-21	0.471481	-0.0238359	0.00249124	6.68753e-19	37	16	30102457	16	30009958	R			NA	NA	TBX6	NM_004608	Body	chr16:30102816-30103695	N_Shore			NA	16:30009906-30010068			NA	16	30091135	-	TBX6	ENSG00000090238.11	16	30092314	YPEL3	1	0.0462024	-0.703153
cg11399254	-0.0222926	0.00356522	-6.2528	4.03156e-10	-0.0249288	0.00351703	-7.08803	1.36037e-12	-0.0236286	0.00250378	-9.43719	3.82908e-21	0.870624	-0.0236286	0.00250378	2.18427e-18	37	1	47694517	1	47467104	R			NA	NA	TAL1	NM_003189	5'UTR	chr1:47696504-47698197	N_Shore		RDMR	NA				NA	1	47228844	-	TAL1	ENSG00000162366.8	1	47183582	PDZK1IP1	1	0.0278866	-4.40695
cg16068833	-0.0229254	0.00494309	-4.63787	3.52026e-06	-0.0416146	0.00481924	-8.6351	5.86762e-18	-0.0325071	0.00345067	-9.4205	4.48927e-21	0.0256191	-0.0325071	0.00345067	2.55107e-18	37	1	26644515	1	26517102	R			NA	TRUE	UBXN11;CD52	NM_145345;NM_001803	5'UTR;1stExon					TRUE		1:26644117-26644626	Unclassified	NA	1	26318023	-	UBXN11;CD52	ENSG00000225854.2	1	26326688	AL451139.1	1	0.0191914	-0.217341
cg08973950	-0.0297834	0.00495794	-6.0072	1.88755e-09	-0.0386203	0.00525184	-7.35368	1.92828e-13	-0.0339477	0.00360522	-9.41626	4.67449e-21	0.473056	-0.0339477	0.00360522	2.6462e-18	37	7	1083309	7	1049835	F	rs77116012		NA	NA	C7orf50;C7orf50;C7orf50	NM_001134395;NM_032350;NM_001134396	Body;Body;Body	chr7:1084387-1084595	N_Shore			NA	7:1049652-1050000	7:1083296-1085050	Promoter_Associated	NA	7	1043672	+	C7orf50	ENSG00000164849.10	7	1044546	GPR146	1	0.0146573	-1.82659
cg26841048	-0.0202241	0.00389323	-5.19467	2.05087e-07	-0.0277793	0.00348541	-7.97016	1.5847e-15	-0.024418	0.00259681	-9.40306	5.29992e-21	0.351609	-0.024418	0.00259681	2.98508e-18	37	17	46622454	17	43977453	F			NA	NA	HOXB2	NM_002145	TSS200	chr17:46620367-46621373	S_Shore			NA				TRUE	17	48545091	+	HOXB2	ENSG00000173917.10	17	48540894	HOXB2	1	0.18735	-7.17259
cg25114611	-0.0141479	0.00338774	-4.1762	2.96417e-05	-0.024827	0.00284225	-8.73497	2.43721e-18	-0.0204154	0.00217742	-9.37595	6.85529e-21	0.0541542	-0.0204154	0.00217742	3.81767e-18	37	6	35696870	6	35804848	R			NA	NA	FKBP5;LOC285847	NM_001145775;NR_027117	TSS1500;Body	chr6:35695725-35696156	S_Shore			NA		6:35695296-35697254	Promoter_Associated	NA	6	35729092	-	FKBP5;LOC285847	ENSG00000112053.13	6	35943514	SLC26A8	1	0.0216946	-3.44599
cg08958168	-0.0185658	0.00293766	-6.31993	2.61677e-10	-0.0248546	0.00352202	-7.05692	1.7024e-12	-0.0211459	0.00225594	-9.37344	7.02058e-21	0.390587	-0.0211459	0.00225594	3.90483e-18	37	16	68001415	16	66558916	R			NA	NA	SLC12A4;SLC12A4;SLC12A4;SLC12A4	NM_001145961;NM_001145962;NM_005072;NM_001145964	Body;Body;Body;TSS1500	chr16:68001916-68002462	N_Shore		RDMR	NA				NA	16	67967511	-	SLC12A4	ENSG00000213398.7	16	67939750	LCAT	1	0.0254121	-1.63799
cg23829395	-0.0179506	0.00443417	-4.04823	5.16057e-05	-0.0354836	0.00397173	-8.93405	4.10677e-19	-0.0276788	0.00295847	-9.35578	8.29847e-21	0.0130699	-0.0276788	0.00295847	4.56995e-18	37	12	46796953	12	45083220	R			NA	NA								TRUE				NA	12	46403169	-		ENSG00000257261.5	12	46383679	AC008014.1	1	0.0144814	0.727636
cg02056751	-0.0222485	0.0036312	-6.12703	8.95361e-10	-0.0321622	0.00446197	-7.20807	5.67521e-13	-0.0261983	0.00281642	-9.30199	1.37843e-20	0.226538	-0.0261983	0.00281642	7.45279e-18	37	11	2320647	11	2277223	F			NA	NA	C11orf21;C11orf21	NR_024621;NM_001142946	Body;3'UTR					NA		11:2320408-2320808	Unclassified_Cell_type_specific	TRUE	11	2299416	+	C11orf21	ENSG00000183734.4	11	2268495	ASCL2	1	0.047153	-3.43571
cg08376310	-0.0221406	0.00368453	-6.00908	1.86582e-09	-0.0292066	0.00404719	-7.21651	5.3338e-13	-0.0253429	0.00272457	-9.30163	1.38308e-20	0.434586	-0.0253429	0.00272457	7.46888e-18	37	11	2858621	11	2815197	F	rs74046911		NA	NA	KCNQ1;KCNQ1	NM_000218;NM_181798	Body;Body				DMR	TRUE				TRUE	11	2837390	+	KCNQ1	ENSG00000129757.13	11	2883213	CDKN1C	1	0.0350556	-4.42293
cg25317746	-0.0235019	0.00449973	-5.22295	1.76091e-07	-0.0315417	0.0040495	-7.78905	6.75146e-15	-0.0279441	0.00301006	-9.28357	1.63892e-20	0.41398	-0.0279441	0.00301006	8.80775e-18	37	6	32192024	6	32300002	F	rs11757249		NA	NA	NOTCH4	NM_004557	TSS200					TRUE				NA	6	32224246	+	NOTCH4	ENSG00000204301.6	6	32194843	NOTCH4	1	0.0195622	1.60814
cg03149958	-0.0249496	0.00475129	-5.25113	1.51171e-07	-0.0359415	0.00460092	-7.81179	5.63794e-15	-0.0306222	0.00330522	-9.2648	1.95452e-20	0.251322	-0.0306222	0.00330522	1.04408e-17	37	6	36326677	6	36434655	R			NA	NA								TRUE		6:36325945-36326687	Unclassified_Cell_type_specific	NA	6	36358899	-		ENSG00000112053.13	6	35943514	SLC26A8	1	0.0180422	-1.99422
cg15690822	-0.0268652	0.00562082	-4.77959	1.75654e-06	-0.033505	0.00420262	-7.9724	1.55623e-15	-0.0311241	0.00336583	-9.24708	2.30699e-20	0.639207	-0.0311241	0.00336583	1.22649e-17	37	17	33391738	17	30415851	R			NA	NA	RFFL;RFFL	NM_057178;NM_001017368	5'UTR;TSS1500					NA				NA	17	35064718	-	RFFL	ENSG00000166750.10	17	35243071	SLFN5	1	0.016592	0.770361
cg03718845	-0.0235448	0.00539108	-4.36736	1.25757e-05	-0.0479498	0.0054872	-8.73847	2.36279e-18	-0.0355316	0.0038456	-9.23955	2.47532e-20	0.006521	-0.0355316	0.0038456	1.31285e-17	37	2	85640001	2	85493512	F	rs72831569		NA	NA				chr2:85640969-85641259	N_Shore			NA				NA	2	85412877	+		ENSG00000042493.16	2	85394753	CAPG	1	0.0793076	-2.04569
cg05201185	-0.0194813	0.00407996	-4.77488	1.79818e-06	-0.0320739	0.00390964	-8.20379	2.3292e-16	-0.0260459	0.00282282	-9.22689	2.78593e-20	0.0834892	-0.0260459	0.00282282	1.46538e-17	37	6	30459139	6	30567118	F	rs62621992		NA	NA	HLA-E	NM_005516	Body	chr6:30457369-30458175	S_Shore			NA				NA	6	30491361	+	HLA-E	ENSG00000234127.9	6	30184455	TRIM26	1	0.0248788	-0.79136
cg11190278	-0.0168205	0.00446268	-3.76916	0.000163796	-0.0360962	0.00401081	-8.99973	2.26271e-19	-0.0274834	0.00298307	-9.21312	3.16793e-20	0.005741	-0.0274834	0.00298307	1.65459e-17	37	14	51252662	14	50322412	R			NA	NA	NIN;NIN;NIN;NIN	NM_182946;NM_016350;NM_020921;NM_182944	Body;Body;Body;Body					TRUE		14:51252371-51252683	Gene_Associated_Cell_type_specific	NA	14	50785943	-	NIN	ENSG00000100503.23	14	50719763	NIN	1	0.0218287	-0.693739
cg22740603	-0.0125665	0.00338638	-3.7109	0.000206527	-0.0262198	0.00292556	-8.96231	3.17952e-19	-0.0203847	0.00221382	-9.2079	3.32567e-20	0.00952204	-0.0203847	0.00221382	1.73494e-17	37	6	33397959	6	33505937	F		rs75233757	NA	NA	SYNGAP1	NM_006772	Body	chr6:33396050-33396296	S_Shore			TRUE				NA	6	33430181	+	SYNGAP1	ENSG00000030110.13	6	33572547	BAK1	1	0.035238	2.14537
cg17439800	-0.0195402	0.00432786	-4.51498	6.33233e-06	-0.0271645	0.00335012	-8.10852	5.12383e-16	-0.0243078	0.00264916	-9.17565	4.48866e-20	0.378956	-0.0243078	0.00264916	2.31991e-17	37	1	208056493	1	206123116	R			NA	NA								NA		1:208056036-208057383	Promoter_Associated_Cell_type_specific	NA	1	207883147	-		ENSG00000174059.16	1	207880972	CD34	1	0.0176409	-1.46248
cg11146034	-0.0224598	0.00447296	-5.02124	5.13384e-07	-0.0338799	0.00430767	-7.86503	3.69014e-15	-0.0283848	0.00310277	-9.1482	5.78884e-20	0.184342	-0.0283848	0.00310277	2.96098e-17	37	12	96590670	12	95114801	F			NA	NA	ELK3	NM_005230	5'UTR	chr12:96588665-96589145	S_Shore		RDMR	NA				NA	12	96196891	+	ELK3	ENSG00000111145.8	12	96194375	ELK3	1	0.0338005	-1.08459
cg00423486	-0.0135768	0.00316458	-4.29023	1.78486e-05	-0.0247684	0.00292511	-8.46749	2.50728e-17	-0.019612	0.00214804	-9.13017	6.83913e-20	0.0343118	-0.019612	0.00214804	3.45066e-17	37	1	8491132	1	8413719	R			NA	NA	RERE;RERE	NM_012102;NM_001042681	Body;Body					NA		1:8491122-8491432	Promoter_Associated_Cell_type_specific	NA	1	8431071	-	RERE	ENSG00000232208.2	1	8907393	AL139415.1	1	0.0138635	-1.53094
cg03586240	-0.0256762	0.00521587	-4.92272	8.53503e-07	-0.0432939	0.00538562	-8.03881	9.07162e-16	-0.0342031	0.00374675	-9.12873	6.93059e-20	0.0632336	-0.0342031	0.00374675	3.49285e-17	37	7	1966361	7	1932887	F			NA	NA	MAD1L1;MAD1L1;MAD1L1	NM_003550;NM_001013837;NM_001013836	Body;Body;Body	chr7:1967664-1967994	N_Shore			NA				NA	7	1926724	+	MAD1L1	ENSG00000002822.15	7	1815793	MAD1L1	1	0.0163434	-0.821429
cg20542619	-0.0109174	0.00343509	-3.17819	0.00148198	-0.032017	0.00334183	-9.58066	9.64298e-22	-0.0217575	0.00239532	-9.08331	1.05326e-19	6.17932e-05	-0.0217575	0.00239532	5.19076e-17	37	18	77289104	18	75390092	F	rs1804953		NA	NA	NFATC1;NFATC1;NFATC1;NFATC1	NM_172388;NM_172387;NM_172389;NM_006162	3'UTR;3'UTR;3'UTR;3'UTR	chr18:77289018-77289464	Island			NA	18:75389970-75390203	18:77288475-77289295	Gene_Associated	NA	18	79529103	+	NFATC1	ENSG00000131196.17	18	79395856	NFATC1	1	0.0167362	0.820715
cg15664905	-0.0193039	0.00338252	-5.70696	1.1501e-08	-0.0235561	0.00332067	-7.09379	1.30486e-12	-0.0214693	0.00236963	-9.06016	1.30255e-19	0.668734	-0.0214693	0.00236963	6.34907e-17	37	19	44009429	19	48701269	F			NA	TRUE	PHLDB3	NM_198850	TSS1500	chr19:44008014-44008893	S_Shore			NA				NA	19	43505276	+	PHLDB3	ENSG00000176531.10	19	43474954	PHLDB3	1	0.0298202	-1.71179
cg14611112	-0.0179178	0.00388593	-4.61095	4.00833e-06	-0.0285718	0.00355212	-8.0436	8.72385e-16	-0.023722	0.00262181	-9.04794	1.4569e-19	0.129051	-0.023722	0.00262181	7.0628e-17	37	9	139643351	9	138763172	F			NA	TRUE	LCN6	NM_198946	TSS1500	chr9:139640640-139640885	S_Shelf			NA				NA	9	136748898	+	LCN6	ENSG00000165716.11	9	136712572	DIPK1B	1	0.0307597	-3.51981
cg07954706	-0.0177882	0.0034379	-5.17414	2.28965e-07	-0.0245451	0.00326849	-7.50963	5.92952e-14	-0.0213372	0.0023688	-9.00762	2.1057e-19	0.362591	-0.0213372	0.0023688	1.00549e-16	37	1	110164547	1	109966070	F			NA	NA	AMPD2;AMPD2	NM_139156;NM_004037	Body;Body	chr1:110162464-110162716	S_Shore			NA		1:110164456-110164548	Promoter_Associated_Cell_type_specific	NA	1	109621924	+	AMPD2	ENSG00000116337.16	1	109616104	AMPD2	1	0.0179634	-1.59178
cg00026474	-0.014803	0.00373745	-3.96074	7.47191e-05	-0.0256708	0.00306682	-8.37052	5.73663e-17	-0.0212978	0.00237081	-8.98331	2.6273e-19	0.0799372	-0.0212978	0.00237081	1.24257e-16	37	8	134585500	8	134654682	F	rs2922465		NA	NA	ST3GAL1;ST3GAL1	NM_173344;NM_003033	TSS1500;TSS1500	chr8:134581969-134584875	S_Shore			NA				NA	8	133573256	+	ST3GAL1	ENSG00000261220.2	8	133573183	AC103706.1	1	0.0809714	-2.88316
cg13655250	-0.0171877	0.0043493	-3.95183	7.75554e-05	-0.0325706	0.00384304	-8.47523	2.34613e-17	-0.0258262	0.00287987	-8.96781	3.02461e-19	0.0298245	-0.0258262	0.00287987	1.42292e-16	37	9	134544528	9	133534349	F			NA	NA	RAPGEF1;RAPGEF1	NM_198679;NM_005312	Body;Body					TRUE		9:134543106-134544761	Promoter_Associated	TRUE	9	131669140	+	RAPGEF1	ENSG00000107263.18	9	131576770	RAPGEF1	1	0.042871	-1.48744
cg04552852	-0.0134383	0.00269474	-4.98685	6.13712e-07	-0.023282	0.00296908	-7.84149	4.45241e-15	-0.0178845	0.00199543	-8.96273	3.16749e-19	0.0491157	-0.0178845	0.00199543	1.484e-16	37	11	844390	11	834390	R			NA	NA	TSPAN4;TSPAN4;TSPAN4;TSPAN4;TSPAN4;TSPAN4;TSPAN4	NM_001025237;NM_001025236;NM_001025239;NM_001025238;NM_001025235;NM_003271;NM_001025234	TSS200;5'UTR;5'UTR;5'UTR;5'UTR;5'UTR;5'UTR	chr11:842293-843396	S_Shore			NA		11:844312-845097	Unclassified	NA	11	844389	-	TSPAN4	ENSG00000214063.11	11	842812	TSPAN4	1	0.050669	-3.72228
cg07052063	-0.01815	0.00483107	-3.75693	0.000172012	-0.0411844	0.00468946	-8.78234	1.60106e-18	-0.0300098	0.0033649	-8.91847	4.72768e-19	0.00287285	-0.0300098	0.0033649	2.17364e-16	37	10	99255236	10	99245226	R			NA	NA	MMS19	NM_022362	Body	chr10:99257940-99259520	N_Shelf			NA		10:99254743-99255270	Promoter_Associated_Cell_type_specific	NA	10	97495478	-	MMS19	ENSG00000052749.13	10	97356358	RRP12	1	0.026258	1.61043
cg19743891	-0.0171832	0.00446214	-3.8509	0.000117687	-0.0334192	0.00394415	-8.4731	2.38941e-17	-0.0262979	0.00295518	-8.8989	5.64024e-19	0.0243258	-0.0262979	0.00295518	2.5746e-16	37	1	26644573	1	26517160	F			NA	NA	UBXN11;UBXN11;CD52	NM_145345;NM_145345;NM_001803	1stExon;5'UTR;Body					NA		1:26644117-26644626	Unclassified	NA	1	26318081	+	UBXN11;CD52	ENSG00000130695.15	1	26234200	CEP85	1	0.0450527	1.118
cg01269795	-0.0124462	0.00284098	-4.38095	1.18161e-05	-0.0171925	0.00219158	-7.84478	4.33712e-15	-0.0154218	0.00173526	-8.88727	6.26288e-19	0.416912	-0.0154218	0.00173526	2.84425e-16	37	6	26440101	6	26548080	R			NA	TRUE	BTN3A3;BTN3A3	NM_006994;NM_197974	TSS1500;TSS1500					NA		6:26439978-26440356	Promoter_Associated_Cell_type_specific	NA	6	26439872	-	BTN3A3	ENSG00000026950.17	6	26402237	BTN3A1	1	0.0189478	2.19318
cg01340991	-0.0155543	0.00372524	-4.17538	2.97495e-05	-0.0255346	0.00318348	-8.021	1.04891e-15	-0.0213223	0.00242015	-8.81033	1.24779e-18	0.125667	-0.0213223	0.00242015	5.52595e-16	37	6	33397233	6	33505211	R			NA	NA	SYNGAP1	NM_006772	Body	chr6:33396050-33396296	S_Shore			NA		6:33397014-33397949	Promoter_Associated	NA	6	33429455	-	SYNGAP1	ENSG00000030110.13	6	33572547	BAK1	1	0.0226783	1.5353
cg24729879	-0.0210383	0.00563088	-3.73623	0.000186796	-0.0367263	0.00445144	-8.25043	1.57823e-16	-0.0306927	0.00349205	-8.78932	1.50463e-18	0.0917736	-0.0306927	0.00349205	6.61732e-16	37	5	55288892	5	55324649	F	rs77327430	rs71624106	NA	NA	IL6ST;IL6ST	NM_002184;NM_175767	5'UTR;5'UTR	chr5:55290335-55291389	N_Shore		RDMR	NA				NA	5	55993063	+	IL6ST	ENSG00000164512.18	5	56099680	ANKRD55	1	0.0224572	-1.89559
cg17935703	-0.0251237	0.00469449	-5.35174	8.71146e-08	-0.0303381	0.00436753	-6.94629	3.75022e-12	-0.0279188	0.00319766	-8.73102	2.52394e-18	0.71844	-0.0279188	0.00319766	1.07603e-15	37	9	139642998	9	138762819	F	rs1360879		NA	NA	LCN6	NM_198946	TSS200	chr9:139640640-139640885	S_Shelf			NA				NA	9	136748545	+	LCN6	ENSG00000204001.9	9	136754386	LCN8	1	0.0511262	6.45721
cg25316484	-0.0185183	0.0043735	-4.23421	2.29357e-05	-0.0315978	0.00397591	-7.94731	1.90599e-15	-0.0256795	0.00294193	-8.72877	2.57447e-18	0.0864309	-0.0256795	0.00294193	1.09652e-15	37	7	27186676	7	27153201	R			NA	NA	HOXA6	NM_024014	Body	chr7:27186927-27187692	N_Shore		CDMR	NA		7:27186534-27186856	Unclassified_Cell_type_specific	NA	7	27147056	-	HOXA6	ENSG00000276771.1	7	27098900	RF01976	1	0.0297793	-2.02109
cg07443710	-0.0177734	0.00419849	-4.23329	2.30302e-05	-0.0321008	0.0040042	-8.01678	1.08555e-15	-0.0252763	0.00289765	-8.72302	2.70867e-18	0.0473998	-0.0252763	0.00289765	1.15038e-15	37	10	71206848	10	70876854	R			NA	NA								TRUE				NA	10	69447091	-		ENSG00000099282.10	10	69451465	TSPAN15	1	0.0214559	1.89724
cg05093811	-0.0176935	0.00504468	-3.50736	0.000452576	-0.0335314	0.00401911	-8.34299	7.24376e-17	-0.0273819	0.00314345	-8.71077	3.01819e-18	0.0490583	-0.0273819	0.00314345	1.27214e-15	37	3	58059919	3	58034959	R			NA	NA	FLNB;FLNB;FLNB;FLNB	NM_001164319;NM_001164317;NM_001164318;NM_001457	Body;Body;Body;Body					TRUE				NA	3	58074191	-	FLNB	ENSG00000136068.14	3	58008400	FLNB	1	0.0216332	-0.993517
cg23963071	-0.0233994	0.00459974	-5.08711	3.63558e-07	-0.0341062	0.00470544	-7.24825	4.22183e-13	-0.0286312	0.00328924	-8.7045	3.18977e-18	0.26613	-0.0286312	0.00328924	1.33687e-15	37	6	2901712	6	2846711	F			NA	NA	SERPINB9	NM_004155	5'UTR	chr6:2903175-2903906	N_Shore			NA				NA	6	2901477	+	SERPINB9	ENSG00000170542.6	6	2887270	SERPINB9	1	0.0942411	-1.78812
cg25074809	-0.0294071	0.00544465	-5.4011	6.6233e-08	-0.035212	0.00512658	-6.86853	6.48687e-12	-0.0324841	0.00373242	-8.70322	3.22602e-18	0.739883	-0.0324841	0.00373242	1.34952e-15	37	2	16086016	2	16003467	F			NA	NA	MYCN	NM_005378	Body	chr2:16079801-16083032	S_Shelf			NA	2:16003179-16003527			NA	2	15945893	+	MYCN	ENSG00000134323.12	2	15940550	MYCN	1	0.0136289	-0.29781
cg15430294	-0.0170219	0.00459613	-3.70353	0.000212617	-0.0387447	0.00452396	-8.56433	1.08708e-17	-0.0280552	0.00322414	-8.70161	3.27198e-18	0.00343789	-0.0280552	0.00322414	1.36746e-15	37	19	47125648	19	51817488	R			NA	NA	PTGIR	NM_000960	Body	chr19:47126782-47127478	N_Shore			TRUE		19:47124787-47125700	Unclassified_Cell_type_specific	NA	19	46622390	-	PTGIR	ENSG00000279161.1	19	46636810	AC093503.3	1	0.129959	-4.50086
cg06811467	-0.0122113	0.00287936	-4.24098	2.22545e-05	-0.0200894	0.00255432	-7.86489	3.69435e-15	-0.01662	0.00191081	-8.69788	3.38136e-18	0.12312	-0.01662	0.00191081	1.41185e-15	37	1	154299179	1	152565803	R			NA	NA	ATP8B2;ATP8B2	NM_020452;NM_001005855	TSS1500;5'UTR	chr1:154300975-154301528	N_Shore			NA				NA	1	154326702	-	ATP8B2	ENSG00000143515.17	1	154325553	ATP8B2	1	0.0187249	-1.42258
cg00109344	-0.0135501	0.00320417	-4.2289	2.34834e-05	-0.0233543	0.0029488	-7.91993	2.37639e-15	-0.0188584	0.00216979	-8.69136	3.5812e-18	0.0792943	-0.0188584	0.00216979	1.4925e-15	37	9	116344532	9	115384353	R			NA	NA	RGS3;RGS3;RGS3;RGS3	NM_130795;NM_021106;NM_144488;NM_134427	Body;5'UTR;Body;5'UTR	chr9:116346400-116346603	N_Shore			NA		9:116343993-116345494	Promoter_Associated	NA	9	113582251	-	RGS3	ENSG00000138835.22	9	113444731	RGS3	1	0.0281109	-2.02988
cg24113496	-0.0154062	0.00294873	-5.22469	1.74447e-07	-0.0135323	0.00194701	-6.9503	3.64509e-12	-0.0141013	0.00162478	-8.67887	3.99713e-18	0.868819	-0.0141013	0.00162478	1.65654e-15	37	5	138725830	5	138753729	F			NA	NA	MGC29506	NM_016459	TSS1500	chr5:138727710-138730911	N_Shore			NA		5:138725371-138726187	Promoter_Associated	NA	5	139390140	+	MGC29506	ENSG00000228672.3	5	139390592	PROB1	1	0.0147975	-2.0165
cg17284119	-0.0178548	0.00422086	-4.23014	2.33545e-05	-0.026832	0.00346746	-7.73823	1.00812e-14	-0.0232147	0.0026793	-8.66449	4.53531e-18	0.259132	-0.0232147	0.0026793	1.86397e-15	37	6	110644424	6	110751117	R			NA	NA	C6orf186	NM_001123364	Body					TRUE				NA	6	110323220	-	C6orf186	ENSG00000203797.10	6	110391771	DDO	1	0.0454542	-2.74751
cg06105699	-0.0256816	0.00459652	-5.58719	2.30768e-08	-0.0389802	0.00567918	-6.8637	6.70994e-12	-0.0309451	0.0035729	-8.66107	4.67364e-18	0.190804	-0.0309451	0.0035729	1.91906e-15	37	17	79971436	17	77564725	F			NA	NA	ASPSCR1	NM_024083	Body					NA	17:77564722-77564772	17:79971384-79971795	Unclassified_Cell_type_specific	TRUE	17	82013559	+	ASPSCR1	ENSG00000169696.16	17	81976807	ASPSCR1	1	0.019964	0.525485
cg08614441	-0.0190292	0.00343412	-5.5412	3.00408e-08	-0.0223284	0.00334523	-6.6747	2.4774e-11	-0.020722	0.00239624	-8.64771	5.25427e-18	0.789153	-0.020722	0.00239624	2.13777e-15	37	13	113633676	13	112681677	R			NA	NA	MCF2L;MCF2L;MCF2L	NM_001112732;NM_024979;NM_024979	Body;5'UTR;1stExon	chr13:113633843-113634065	N_Shore	low-CpG:112681455-112681691		NA				NA	13	112979361	-	MCF2L	ENSG00000267868.1	13	112964835	AL356740.1	1	0.0155474	-0.953933
cg15746187	-0.0156489	0.00322814	-4.84767	1.24919e-06	-0.0232864	0.00316751	-7.35165	1.9577e-13	-0.0195401	0.0022609	-8.64262	5.49376e-18	0.24029	-0.0195401	0.0022609	2.22101e-15	37	1	11713123	1	11635710	F	rs1883575		NA	TRUE	FBXO2;FBXO44	NM_012168;NM_183412	Body;TSS1500	chr1:11714217-11715304	N_Shore			NA				NA	1	11653065	+	FBXO2;FBXO44	ENSG00000116661.11	1	11637018	FBXO2	1	0.0436021	3.81387
cg20124610	-0.0140109	0.00448382	-3.12477	0.00177942	-0.0352588	0.00401242	-8.78743	1.53015e-18	-0.0258102	0.00299003	-8.63209	6.02406e-18	0.00195942	-0.0258102	0.00299003	2.41785e-15	37	13	111357885	13	110155886	R			NA	NA	CARS2	NM_024537	Body	chr13:111358080-111358894	N_Shore			NA		13:111357549-111359120	Promoter_Associated	NA	13	110705537	-	CARS2	ENSG00000134905.17	13	110641412	CARS2	1	0.0246949	-1.23294
cg12061917	-0.0137753	0.00336329	-4.09577	4.20763e-05	-0.0301693	0.00364756	-8.27111	1.32719e-16	-0.0213087	0.0024726	-8.61791	6.81846e-18	0.0042575	-0.0213087	0.0024726	2.71468e-15	37	6	29601556	6	29709535	F	rs72831514	rs28359990	NA	NA	GABBR1;GABBR1	NM_001470;NM_021904	TSS1500;TSS1500	chr6:29600192-29600661	S_Shore			NA				NA	6	29633778	+	GABBR1	ENSG00000230795.3	6	29926459	HLA-K	1	0.0201945	-2.7995
cg01687189	-0.017676	0.00529048	-3.3411	0.000834467	-0.0428987	0.00495292	-8.6613	4.6641e-18	-0.0311177	0.00361569	-8.60628	7.54707e-18	0.00234251	-0.0311177	0.00361569	2.98874e-15	37	12	102225365	12	100749496	R			NA	NA	GNPTAB	NM_024312	TSS1500	chr12:102224262-102224614	S_Shore			NA		12:102223977-102225512	Promoter_Associated	NA	12	101831586	-	GNPTAB	ENSG00000258230.2	12	101773114	AC063950.1	1	0.015389	0.330492
cg22246785	-0.0159753	0.00398714	-4.0067	6.15724e-05	-0.0340631	0.00413883	-8.23014	1.86998e-16	-0.0246817	0.00287146	-8.59551	8.28984e-18	0.00706183	-0.0246817	0.00287146	3.27416e-15	37	12	122021013	12	120505396	R			NA	NA				chr12:122016170-122017693	S_Shelf		RDMR	NA				NA	12	121583107	-		ENSG00000139714.12	12	121648742	MORN3	1	0.082994	3.84178
cg06998765	-0.0212678	0.00560746	-3.79276	0.000148983	-0.0338381	0.00429141	-7.88507	3.14361e-15	-0.0291951	0.00340793	-8.56681	1.06394e-17	0.205035	-0.0291951	0.00340793	4.16154e-15	37	14	75389618	14	74459371	F			NA	NA	RPS6KL1	NM_031464	TSS1500	chr14:75389712-75390133	N_Shore			NA		14:75389209-75390361	Promoter_Associated	NA	14	74922914	+	RPS6KL1	ENSG00000198208.11	14	74903954	RPS6KL1	1	0.129693	-3.24962
cg05886321	-0.015973	0.00337901	-4.72712	2.27723e-06	-0.0233654	0.00319278	-7.31821	2.51296e-13	-0.0198785	0.00232068	-8.56582	1.0731e-17	0.282427	-0.0198785	0.00232068	4.19371e-15	37	19	39369335	19	44061175	F	rs2015		NA	NA	SIRT2;SIRT2;RINL	NM_012237;NM_030593;NM_198445	3'UTR;3'UTR;TSS1500					NA		19:39368503-39369512	Promoter_Associated	NA	19	38878694	+	SIRT2;RINL	ENSG00000104823.9	19	38815422	ECH1	1	0.0155635	0.856124
cg26916621	-0.0168729	0.00401463	-4.20285	2.6358e-05	-0.0305895	0.00389572	-7.85208	4.09177e-15	-0.0239373	0.00279578	-8.56195	1.10976e-17	0.0494842	-0.0239373	0.00279578	4.33318e-15	37	17	46657346	17	44012345	R			NA	NA	MIR10A	NR_029608	TSS200	chr17:46658948-46660003	N_Shore		RDMR	NA				NA	17	48579983	-	MIR10A	ENSG00000120093.11	17	48548870	HOXB3	1	0.0365822	2.16411
cg25730237	-0.0218691	0.00393735	-5.55427	2.7877e-08	-0.0219345	0.00337387	-6.50129	7.96336e-11	-0.0219068	0.00256195	-8.55082	1.22214e-17	0.99992	-0.0219068	0.00256195	4.75115e-15	37	4	8279150	4	8330050	F	rs79469097		NA	NA	HTRA3	NM_053044	Body					TRUE				NA	4	8277422	+	HTRA3	ENSG00000170801.10	4	8269754	HTRA3	1	0.0289929	-2.95368
cg01188914	-0.0145928	0.00313255	-4.65844	3.18607e-06	-0.0234065	0.00316029	-7.40647	1.2971e-13	-0.0189608	0.00222479	-8.52253	1.56101e-17	0.140629	-0.0189608	0.00222479	6.03692e-15	37	22	22306263	22	20636263	R			NA	NA	PPM1F	NM_014634	5'UTR	chr22:22306554-22307402	N_Shore			NA		22:22306231-22307778	Promoter_Associated	NA	22	21951890	-	PPM1F	ENSG00000228050.1	22	22223187	TOP3BP1	1	0.0193167	1.62645
cg03857553	-0.0181293	0.00372956	-4.86097	1.1681e-06	-0.0243692	0.0034504	-7.06271	1.63287e-12	-0.0214915	0.00253275	-8.48544	2.1491e-17	0.470412	-0.0214915	0.00253275	8.18547e-15	37	22	29976613	22	28306613	F			NA	NA	NIPSNAP1	NM_003634	Body	chr22:29976920-29977216	N_Shore			NA		22:29976337-29977462	Promoter_Associated	NA	22	29580623	+	NIPSNAP1	ENSG00000184117.11	22	29554808	NIPSNAP1	1	0.0290583	-1.15222
cg20495365	-0.0151302	0.00504946	-2.9964	0.00273184	-0.0357913	0.00419127	-8.53948	1.34829e-17	-0.0273631	0.00322504	-8.4846	2.16463e-17	0.00703855	-0.0273631	0.00322504	8.23549e-15	37	4	3371291	4	3341089	F			NA	NA	RGS12;RGS12;RGS12	NM_198227;NM_198229;NM_002926	TSS1500;Body;Body	chr4:3374733-3374998	N_Shelf			TRUE		4:3371177-3372283	Promoter_Associated	TRUE	4	3369563	+	RGS12	ENSG00000159788.19	4	3293028	RGS12	1	0.0206369	-1.0951
cg21721340	-0.0249789	0.00481171	-5.19128	2.08858e-07	-0.0364553	0.00528826	-6.89363	5.43862e-12	-0.0301768	0.00355897	-8.47909	2.26961e-17	0.275751	-0.0301768	0.00355897	8.61283e-15	37	20	62682309	20	62152753	F	rs6062617		TRUE	NA	SOX18	NM_018419	TSS1500	chr20:62679424-62680883	S_Shore			NA				NA	20	64050955	+	SOX18	ENSG00000130590.14	20	63974116	SAMD10	1	0.0136988	0.971085
cg21161526	-0.0160475	0.00345144	-4.64952	3.32705e-06	-0.0272899	0.00367152	-7.43286	1.06277e-13	-0.0213217	0.00251474	-8.47868	2.27771e-17	0.0830151	-0.0213217	0.00251474	8.63619e-15	37	9	123691672	9	122731493	F			NA	NA				chr9:123690771-123691675	Island			NA	9:122730479-122731496			TRUE	9	120929393	+		ENSG00000119403.15	9	120855651	PHF19	1	0.0161391	0.9361
cg10529555	-0.0228878	0.00508961	-4.49698	6.89265e-06	-0.0435491	0.00567045	-7.68	1.59087e-14	-0.0321064	0.00378765	-8.47658	2.31903e-17	0.0253145	-0.0321064	0.00378765	8.77792e-15	37	1	205254523	1	203521146	R			NA	NA								TRUE				NA	1	205285394	-		ENSG00000174529.7	1	205083129	TMEM81	1	0.0166325	-0.666354
cg09790270	-0.0162034	0.00367813	-4.40533	1.05623e-05	-0.0211284	0.0028921	-7.30554	2.76151e-13	-0.0192468	0.00227347	-8.46581	2.54378e-17	0.574666	-0.0192468	0.00227347	9.5798e-15	37	1	205774639	1	204041262	F			NA	NA	SLC41A1	NM_173854	Body					TRUE				NA	1	205805510	+	SLC41A1	ENSG00000162877.13	1	205828025	PM20D1	1	0.0302139	-2.97026
cg20016631	-0.0136111	0.00350657	-3.88159	0.000103776	-0.0225792	0.00290402	-7.77515	7.53597e-15	-0.0189307	0.0022366	-8.46403	2.58292e-17	0.143716	-0.0189307	0.0022366	9.69443e-15	37	4	38871320	4	38547715	R			NA	NA	FAM114A1	NM_138389	5'UTR	chr4:38869401-38869780	S_Shore			NA		4:38871205-38871565	Unclassified_Cell_type_specific	NA	4	38869698	-	FAM114A1	ENSG00000174130.12	4	38823715	TLR6	1	0.0160152	-1.27031
cg13287553	-0.0117779	0.00326138	-3.61132	0.000304648	-0.0200746	0.00254003	-7.9033	2.71607e-15	-0.0169422	0.00200397	-8.45432	2.80713e-17	0.133438	-0.0169422	0.00200397	1.04392e-14	37	7	4784419	7	4750945	F			NA	NA	FOXK1	NM_001037165	Body	chr7:4784820-4785058	N_Shore			TRUE	7:4750827-4751012	7:4784121-4785282	Unclassified	NA	7	4744787	+	FOXK1	ENSG00000164916.11	7	4682295	FOXK1	1	0.0210969	-1.25486
cg07828377	-0.0160365	0.00601329	-2.66684	0.00765673	-0.0413598	0.00476884	-8.67293	4.21154e-18	-0.0315825	0.00373647	-8.45249	2.85161e-17	0.00432397	-0.0315825	0.00373647	1.0587e-14	37	17	109496	17	109496	R			NA	NA	RPH3AL	NM_006987	Body					TRUE	17:109444-109553			NA	17	259704	-	RPH3AL	ENSG00000272636.4	17	142789	DOC2B	1	0.0155929	1.51885
cg10922280	-0.0108649	0.00310203	-3.5025	0.00046091	-0.0248551	0.00297693	-8.34924	6.8703e-17	-0.0181478	0.00214787	-8.44919	2.93342e-17	0.0050201	-0.0181478	0.00214787	1.08726e-14	37	16	68034227	16	66591728	R			NA	TRUE	DPEP2	NM_022355	TSS1500					TRUE				NA	16	68000323	-	DPEP2	ENSG00000167261.14	16	67987394	DPEP2	1	0.0180434	-1.38022
cg04755674	-0.0207243	0.00474931	-4.36363	1.2792e-05	-0.0408467	0.00525635	-7.77093	7.79111e-15	-0.0297684	0.00352393	-8.4475	2.97604e-17	0.0176999	-0.0297684	0.00352393	1.10214e-14	37	19	14142047	19	14003047	F	rs75361438		NA	NA	IL27RA	NM_004843	TSS1500	chr19:14142398-14142977	N_Shore			NA		19:14141765-14143437	Promoter_Associated	NA	19	14031234	+	IL27RA	ENSG00000104998.4	19	14031762	IL27RA	1	0.034513	0.690792
cg14255824	-0.0275606	0.0042292	-6.51674	7.18501e-11	-0.0291268	0.00542995	-5.36411	8.13495e-08	-0.028152	0.00333657	-8.43741	3.24456e-17	0.974439	-0.028152	0.00333657	1.19463e-14	37	9	71795999	9	70985819	F			NA	NA	TJP2;TJP2;TJP2;TJP2	NM_001170630;NM_001170414;NM_201629;NM_004817	Body;5'UTR;Body;Body					TRUE				TRUE	9	69181082	+	TJP2	ENSG00000119139.19	9	69121264	TJP2	1	0.0263483	1.25548
cg07914621	-0.0225744	0.00412263	-5.47573	4.3572e-08	-0.0291947	0.00448917	-6.50336	7.85448e-11	-0.0256033	0.00303647	-8.43193	3.40005e-17	0.554378	-0.0256033	0.00303647	1.2457e-14	37	7	150101498	7	149732431	R			NA	NA	LOC728743	NR_027237	TSS1500	chr7:150101906-150102968	N_Shore		RDMR	NA				NA	7	150404409	-	LOC728743	ENSG00000188707.6	7	150322639	ZBED6CL	1	0.0159221	-1.13444
cg12421513	-0.018193	0.0029341	-6.20055	5.62652e-10	-0.0217246	0.00377533	-5.75436	8.69712e-09	-0.0195229	0.00231671	-8.42698	3.54705e-17	0.76127	-0.0195229	0.00231671	1.29107e-14	37	1	25599066	1	25471653	F			NA	NA	RHD;RHD	NM_016124;NM_001127691	1stExon;1stExon					NA				NA	1	25272574	+	RHD	ENSG00000259984.1	1	25336429	AL928711.1	1	0.0252899	3.34148
cg17330252	-0.0143361	0.00426412	-3.36204	0.000773696	-0.034747	0.00411673	-8.44045	3.16123e-17	-0.0249004	0.0029617	-8.40747	4.18939e-17	0.00265999	-0.0249004	0.0029617	1.51251e-14	37	12	69809627	12	68095894	F			NA	NA								TRUE		12:69808606-69810501	Unclassified	TRUE	12	69415846	+		ENSG00000127337.7	12	69359710	YEATS4	1	0.0142915	-1.1654
cg27301655	-0.0161676	0.00398525	-4.05686	4.97378e-05	-0.0305349	0.0039152	-7.79908	6.23597e-15	-0.0234787	0.0027929	-8.40655	4.2226e-17	0.0366311	-0.0234787	0.0027929	1.52326e-14	37	11	60869634	11	60626210	F			NA	NA	CD5	NM_014207	TSS1500					NA		11:60869464-60870416	Promoter_Associated_Cell_type_specific	NA	11	61102161	+	CD5	ENSG00000110448.11	11	61102489	CD5	1	0.0189321	-1.15644
cg07262247	-0.0103578	0.00263504	-3.93078	8.46698e-05	-0.0219315	0.00273707	-8.01275	1.12176e-15	-0.0159249	0.0018983	-8.38902	4.90228e-17	0.00965986	-0.0159249	0.0018983	1.75284e-14	37	5	131593730	5	131621629	F			NA	NA	PDLIM4;PDLIM4	NM_003687;NM_001131027	Body;Body	chr5:131593039-131593813	Island			NA	5:131620939-131621630			TRUE	5	132258036	+	PDLIM4	ENSG00000233006.7	5	132311285	MIR3936HG	1	0.0143899	1.32972
cg22161383	-0.0115669	0.00320248	-3.61185	0.000304019	-0.0209114	0.00265138	-7.88698	3.09594e-15	-0.0171111	0.00204228	-8.37845	5.36313e-17	0.0799971	-0.0171111	0.00204228	1.90084e-14	37	19	18545441	19	18406441	F			NA	NA	ISYNA1;ISYNA1;ISYNA1	NM_001170938;NM_001170939;NM_016368	3'UTR;3'UTR;3'UTR	chr19:18543828-18549161	Island			NA		19:18545397-18546553	Unclassified_Cell_type_specific	NA	19	18434630	+	ISYNA1	ENSG00000105656.13	19	18442663	ELL	1	0.0157998	-1.29423
cg10255761	-0.0237949	0.00407936	-5.833	5.44402e-09	-0.0239399	0.00398127	-6.01314	1.81958e-09	-0.0238692	0.00284923	-8.37742	5.41015e-17	0.999676	-0.0238692	0.00284923	1.91598e-14	37	3	49210029	3	49185033	R			NA	NA	KLHDC8B	NM_173546	5'UTR	chr3:49208629-49209196	S_Shore			TRUE				NA	3	49172595	-	KLHDC8B	ENSG00000178252.18	3	49007062	WDR6	1	0.0157833	-0.652766
cg19308132	-0.0107765	0.00265491	-4.05909	4.92647e-05	-0.0210575	0.00272918	-7.71569	1.20327e-14	-0.0157752	0.00190302	-8.28957	1.13658e-16	0.0261067	-0.0157752	0.00190302	3.90109e-14	37	8	103137173	8	103206349	F			NA	NA	NCALD;NCALD;NCALD;NCALD;NCALD;NCALD;NCALD	NM_001040627;NM_001040626;NM_001040628;NM_001040624;NM_001040629;NM_001040625;NM_001040630	TSS1500;TSS1500;TSS1500;TSS1500;TSS1500;TSS1500;TSS200	chr8:103135914-103136775	S_Shore			NA				NA	8	102124944	+	NCALD	ENSG00000104490.18	8	101686542	NCALD	1	0.0163576	-1.79211
cg23242489	-0.0117641	0.00441715	-2.66326	0.00773865	-0.024899	0.00303577	-8.2019	2.36622e-16	-0.0206852	0.00250187	-8.26791	1.36326e-16	0.0496442	-0.0206852	0.00250187	4.62511e-14	37	7	1084791	7	1051317	R			NA	NA	C7orf50;C7orf50;C7orf50	NM_001134395;NM_032350;NM_001134396	Body;Body;Body	chr7:1084387-1084595	S_Shore			NA		7:1083296-1085050	Promoter_Associated	NA	7	1045154	-	C7orf50	ENSG00000164849.10	7	1044546	GPR146	1	0.0302249	-2.95391
cg10724867	-0.0105315	0.00446937	-2.35637	0.0184544	-0.0487021	0.00498972	-9.76048	1.66363e-22	-0.0275233	0.00332914	-8.2674	1.3691e-16	8.8986e-08	-0.0275233	0.00332914	4.63844e-14	37	7	27218867	7	27185392	R			NA	NA	HOXA10	NM_153715	Body	chr7:27219309-27219750	N_Shore			NA	7:27185284-27185393	7:27218624-27220804	Unclassified	NA	7	27179247	-	HOXA10	ENSG00000276528.1	7	27096124	RF01975	1	0.0139767	0.50118
cg09098025	-0.0253546	0.00492929	-5.14366	2.69431e-07	-0.0269528	0.00416517	-6.47099	9.73647e-11	-0.026287	0.00318147	-8.26254	1.426e-16	0.969801	-0.026287	0.00318147	4.82023e-14	37	8	23100643	8	23156588	R			NA	NA	CHMP7	NM_152272	TSS1500	chr8:23103775-23104601	N_Shelf			NA				NA	8	23243129	-	CHMP7	ENSG00000246582.2	8	23224471	AC100861.1	1	0.0149421	-0.944994
cg05508558	-0.0169258	0.00456486	-3.70785	0.000209024	-0.0301476	0.00392539	-7.68015	1.58901e-14	-0.024527	0.0029763	-8.24075	1.71133e-16	0.0896837	-0.024527	0.0029763	5.73395e-14	37	1	207627372	1	205693995	F			NA	TRUE	CR2;CR2	NM_001006658;NM_001877	TSS1500;TSS1500	chr1:207627531-207628280	N_Shore			NA				NA	1	207454026	+	CR2	ENSG00000196352.15	1	207321376	CD55	1	0.0171834	-1.42029
cg14544289	-0.0155423	0.00336376	-4.62052	3.8277e-06	-0.0316656	0.00425442	-7.44297	9.8443e-14	-0.0217443	0.00263864	-8.24072	1.71176e-16	0.0120484	-0.0217443	0.00263864	5.73395e-14	37	14	78051204	14	77120957	F			NA	NA	SPTLC2	NM_004863	Body					TRUE				NA	14	77584860	+	SPTLC2	ENSG00000100596.6	14	77505997	SPTLC2	1	0.0212005	-0.675738
cg05796704	-0.0191158	0.00409596	-4.66697	3.05669e-06	-0.0344231	0.00479333	-7.18145	6.89776e-13	-0.0255759	0.00311393	-8.21338	2.1505e-16	0.0524909	-0.0255759	0.00311393	7.14986e-14	37	1	11714218	1	11636805	F			NA	NA	FBXO44;FBXO2;FBXO44;FBXO44;FBXO44	NM_183413;NM_012168;NM_183412;NM_033182;NM_001014765	TSS1500;Body;TSS1500;TSS1500;TSS1500	chr1:11714217-11715304	Island			NA				NA	1	11654160	+	FBXO44;FBXO2	ENSG00000116661.11	1	11637018	FBXO2	1	0.0946638	-3.4914
cg06728103	-0.0144236	0.00325771	-4.42754	9.53141e-06	-0.0183327	0.00262941	-6.97218	3.12071e-12	-0.0167907	0.00204608	-8.20625	2.28207e-16	0.646662	-0.0167907	0.00204608	7.55908e-14	37	12	93930699	12	92454830	F			NA	NA								TRUE		12:93930625-93930721	Unclassified_Cell_type_specific	NA	12	93536922	+		ENSG00000246985.7	12	93542463	SOCS2-AS1	1	0.0158244	-1.72336
cg21838640	-0.0131435	0.00358775	-3.66345	0.000248844	-0.0239258	0.00312187	-7.66394	1.80318e-14	-0.0192798	0.0023551	-8.18638	2.69209e-16	0.0765348	-0.0192798	0.0023551	8.83187e-14	37	12	278835	12	149096	R			NA	NA	IQSEC3;IQSEC3	NM_001170738;NM_015232	Body;Body					TRUE		12:278267-279416	Unclassified	NA	12	169668	-	IQSEC3	ENSG00000120645.11	12	66765	IQSEC3	1	0.0170871	3.34498
cg19510472	-0.0238787	0.00397695	-6.00426	1.92204e-09	-0.0229883	0.00413054	-5.56545	2.61482e-08	-0.0234503	0.00286489	-8.18543	2.71336e-16	0.988016	-0.0234503	0.00286489	8.89507e-14	37	19	14142205	19	14003205	R			NA	NA	IL27RA	NM_004843	TSS200	chr19:14142398-14142977	N_Shore			NA		19:14141765-14143437	Promoter_Associated	NA	19	14031392	-	IL27RA	ENSG00000104998.4	19	14031762	IL27RA	1	0.0551793	1.49149
cg06942183	-0.0117059	0.00353253	-3.31376	0.000920517	-0.0256154	0.00318985	-8.03026	9.72636e-16	-0.0193679	0.00236747	-8.18082	2.81927e-16	0.0139793	-0.0193679	0.00236747	9.22192e-14	37	17	46622607	17	43977606	R			NA	NA	HOXB2	NM_002145	TSS1500	chr17:46620367-46621373	S_Shore		RDMR	NA				TRUE	17	48545244	-	HOXB2	ENSG00000182742.6	17	48575507	HOXB4	1	0.0149008	-1.52725
cg25909064	-0.0195283	0.00427528	-4.56774	4.93013e-06	-0.0243556	0.00357424	-6.8142	9.47874e-12	-0.0223697	0.00274217	-8.15765	3.41613e-16	0.687152	-0.0223697	0.00274217	1.11009e-13	37	11	120082805	11	119588015	F			NA	NA	OAF	NM_178507	Body	chr11:120081487-120082345	S_Shore			NA				NA	11	120212096	+	OAF	ENSG00000184232.9	11	120211032	OAF	1	0.0140519	-0.962411
cg05779272	-0.0108292	0.00254503	-4.25504	2.09016e-05	-0.0204786	0.00276269	-7.41256	1.23884e-13	-0.0152589	0.00187183	-8.15182	3.58477e-16	0.0368989	-0.0152589	0.00187183	1.16066e-13	37	9	33168018	9	33158018	F	rs73472946		NA	TRUE	B4GALT1	NM_001497	TSS1500	chr9:33166700-33167934	S_Shore			NA				NA	9	33168019	+	B4GALT1	ENSG00000086062.12	9	33104082	B4GALT1	1	0.0160824	-1.04647
cg17892169	-0.0166209	0.00352927	-4.70946	2.48379e-06	-0.027633	0.00396938	-6.96154	3.36573e-12	-0.0214829	0.0026375	-8.14516	3.78785e-16	0.116577	-0.0214829	0.0026375	1.22286e-13	37	17	7452644	17	7393368	F			NA	NA	TNFSF12;TNFSF12-TNFSF13	NM_003809;NM_172089	Body;Body	chr17:7452150-7452645	Island			TRUE	17:7392888-7393581	17:7451854-7453481	Unclassified	TRUE	17	7549326	+	TNFSF12;TNFSF12-TNFSF13	ENSG00000239697.11	17	7549058	TNFSF12	1	0.0782088	-1.98646
cg03188000	-0.0193785	0.00436192	-4.44267	8.88495e-06	-0.0342192	0.00475058	-7.20315	5.88363e-13	-0.026167	0.00321297	-8.14418	3.81862e-16	0.0708263	-0.026167	0.00321297	1.2319e-13	37	12	68634913	12	66921180	R			TRUE	NA								NA		12:68634777-68635187	Unclassified	NA	12	68241132	-		ENSG00000251301.6	12	68332888	LINC02384	1	0.0173714	-1.92956
cg12649038	-0.0209933	0.00402831	-5.21143	1.87386e-07	-0.0269712	0.00425672	-6.33613	2.35606e-10	-0.0238175	0.00292586	-8.14034	3.94158e-16	0.594396	-0.0238175	0.00292586	1.26515e-13	37	10	116282534	10	116272524	R			NA	NA	ABLIM1;ABLIM1;ABLIM1;ABLIM1	NM_001003408;NM_001003407;NM_006720;NM_002313	Body;Body;5'UTR;Body					TRUE				NA	10	114522774	-	ABLIM1	ENSG00000099204.20	10	114431113	ABLIM1	1	0.0197377	-0.849749
cg04035392	-0.0104534	0.00364878	-2.8649	0.00417147	-0.0194405	0.0024664	-7.88214	3.21815e-15	-0.016622	0.00204337	-8.1346	4.13285e-16	0.12468	-0.016622	0.00204337	1.32084e-13	37	3	47866155	3	47841159	F		rs13072132	NA	NA	DHX30;DHX30	NM_138615;NM_014966	Body;Body	chr3:47866474-47866882	N_Shore			NA		3:47865758-47867319	Promoter_Associated	NA	3	47824664	+	DHX30	ENSG00000164048.14	3	48241100	ZNF589	1	0.0271776	-2.11507
cg02149965	-0.0177579	0.00462558	-3.83906	0.000123505	-0.0230796	0.00319434	-7.22515	5.00546e-13	-0.0213612	0.00262848	-8.12681	4.40747e-16	0.638834	-0.0213612	0.00262848	1.40057e-13	37	6	30883203	6	30991182	F			NA	NA	VARS2;VARS2;VARS2	NM_020442;NM_001167733;NM_001167734	Body;5'UTR;Body	chr6:30881533-30882296	S_Shore			TRUE		6:30883023-30883686	Promoter_Associated	NA	6	30915425	+	VARS2	ENSG00000137411.17	6	30908242	VARS2	1	0.157285	-3.19169
cg06665453	-0.0138944	0.0031433	-4.42033	9.85521e-06	-0.0272299	0.00372362	-7.31275	2.61739e-13	-0.0194432	0.00240192	-8.09484	5.73406e-16	0.023646	-0.0194432	0.00240192	1.79902e-13	37	17	73520759	17	71032354	F			NA	NA	TSEN54;LLGL2;LLGL2;LLGL2	NM_207346;NM_001031803;NM_001015002;NM_004524	3'UTR;TSS1500;TSS1500;TSS1500	chr17:73520956-73522540	N_Shore			NA		17:73520743-73520787	Unclassified	NA	17	75524677	+	TSEN54;LLGL2	ENSG00000266714.9	17	75588058	MYO15B	1	0.0259644	-3.03466
cg16294280	-0.00699384	0.00248067	-2.81933	0.00481237	-0.0188868	0.002255	-8.37555	5.49684e-17	-0.0135058	0.00166862	-8.09402	5.77295e-16	0.00184983	-0.0135058	0.00166862	1.80995e-13	37	12	25048139	12	24939406	R			NA	NA	BCAT1	NM_005504	Body					TRUE				NA	12	24895204	-	BCAT1	ENSG00000060982.15	12	24810024	BCAT1	1	0.0279862	4.62145
cg20099458	-0.0120224	0.00405481	-2.96497	0.00302716	-0.0251979	0.00317266	-7.94222	1.98596e-15	-0.0201947	0.00249868	-8.08214	6.36424e-16	0.0378367	-0.0201947	0.00249868	1.98416e-13	37	7	5272275	7	5238801	F			NA	NA	WIPI2;WIPI2;WIPI2;WIPI2;WIPI2	NM_016003;NM_001033520;NM_001033519;NM_015610;NM_001033518	3'UTR;3'UTR;3'UTR;3'UTR;3'UTR					NA	7:5238403-5238991			NA	7	5232643	+	WIPI2	ENSG00000157954.15	7	5190196	WIPI2	1	0.0195485	-0.648705
cg04609952	-0.0281062	0.00638625	-4.40105	1.07726e-05	-0.037727	0.00549373	-6.86728	6.54363e-12	-0.0336353	0.00416476	-8.07617	6.68309e-16	0.52093	-0.0336353	0.00416476	2.08065e-13	37	2	16085893	2	16003344	F			NA	NA	MYCN	NM_005378	Body	chr2:16079801-16083032	S_Shelf			NA	2:16003179-16003527			NA	2	15945770	+	MYCN	ENSG00000134323.12	2	15940550	MYCN	1	0.0145027	-0.348879
cg11580676	-0.0148117	0.00260178	-5.6929	1.24903e-08	-0.0186776	0.00322179	-5.79725	6.74093e-09	-0.0163377	0.00202417	-8.07129	6.9558e-16	0.64679	-0.0163377	0.00202417	2.15502e-13	37	1	156211415	1	154478039	R			NA	NA	BGLAP	NM_199173	TSS1500	chr1:156215368-156215899	N_Shelf			NA				TRUE	1	156241623	-	BGLAP	ENSG00000160781.17	1	156243320	PAQR6	1	0.0208993	4.70407
cg02991727	-0.0245545	0.00466069	-5.26842	1.37605e-07	-0.0290578	0.00475591	-6.10984	9.97285e-10	-0.0267606	0.00332876	-8.03922	9.04128e-16	0.795576	-0.0267606	0.00332876	2.7646e-13	37	1	47646024	1	47418611	F	rs35310274		NA	NA								TRUE				NA	1	47180351	+		ENSG00000224805.2	1	47179250	LINC00853	1	0.0192495	1.11792
cg07234388	-0.0210559	0.00407601	-5.16582	2.39392e-07	-0.022889	0.00371247	-6.16545	7.02812e-10	-0.0220579	0.00274466	-8.03666	9.2319e-16	0.946225	-0.0220579	0.00274466	2.81131e-13	37	1	156261841	1	154528465	F			NA	NA	TMEM79;TMEM79	NR_026678;NM_032323	Body;3'UTR	chr1:156261199-156261425	S_Shore		RDMR	NA				TRUE	1	156292049	+	TMEM79	ENSG00000198715.13	1	156290089	GLMP	1	0.0291535	-2.88403
cg15393221	-0.0150589	0.00431208	-3.49226	0.000478947	-0.0361186	0.00453041	-7.97247	1.55538e-15	-0.0250691	0.00312344	-8.02612	1.00602e-15	0.0034522	-0.0250691	0.00312344	3.04896e-13	37	19	40919485	19	45611325	F	rs34366758		NA	NA	PRX;PRX	NM_020956;NM_181882	TSS1500;TSS1500					TRUE				NA	19	40413577	+	PRX	ENSG00000105227.14	19	40393768	PRX	1	0.0691524	-2.76953
cg13609544	-0.0149089	0.00398313	-3.74301	0.000181831	-0.0279809	0.00374124	-7.47905	7.48629e-14	-0.0218539	0.00272696	-8.01399	1.11044e-15	0.0572057	-0.0218539	0.00272696	3.34722e-13	37	17	46664647	17	44019646	F			NA	NA							RDMR	NA				NA	17	48587284	+		ENSG00000173917.10	17	48540894	HOXB2	1	0.0136765	1.40321
cg13845561	-0.0152663	0.00347519	-4.39294	1.11827e-05	-0.0210531	0.00309596	-6.80017	1.04495e-11	-0.0184925	0.00231167	-7.99965	1.24773e-15	0.461657	-0.0184925	0.00231167	3.73828e-13	37	9	71631514	9	70821334	R			NA	NA				chr9:71628407-71628907	S_Shelf			TRUE				NA	9	69016597	-		ENSG00000119139.19	9	69121264	TJP2	1	0.0245596	2.2781
cg02412616	-0.0205651	0.00427462	-4.81098	1.50191e-06	-0.0198588	0.00311513	-6.37496	1.83015e-10	-0.0201038	0.00251755	-7.98547	1.39985e-15	0.991124	-0.0201038	0.00251755	4.17438e-13	37	22	46422752	22	44801416	F	rs7510776		NA	NA				chr22:46423299-46423652	N_Shore			TRUE				TRUE	22	46026871	+		ENSG00000273145.1	22	46013606	BX537318.1	1	0.0174636	0.981242
cg07596065	-0.0163669	0.00351018	-4.66269	3.12102e-06	-0.0224749	0.00342465	-6.56269	5.28443e-11	-0.0194962	0.00245127	-7.95351	1.81301e-15	0.460401	-0.0194962	0.00245127	5.3315e-13	37	22	50984393	22	49331259	R			NA	NA				chr22:50984972-50988141	N_Shore	low-CpG:49331049-49331503		TRUE				NA	22	50545963	-		ENSG00000272666.1	22	50542305	U62317.1	1	0.0171434	-1.61211
cg22583305	-0.0120718	0.00277549	-4.34943	1.36489e-05	-0.0245381	0.00339948	-7.21818	5.26861e-13	-0.017058	0.00214994	-7.93415	2.11937e-15	0.0176946	-0.017058	0.00214994	6.16727e-13	37	3	184353954	3	185836648	F		rs9856422	NA	NA								TRUE				NA	3	184636165	+		ENSG00000177383.4	3	184710367	MAGEF1	1	0.014487	-1.82956
cg20575173	-0.0230491	0.00469776	-4.90641	9.2759e-07	-0.0266956	0.00426558	-6.25837	3.89011e-10	-0.0250478	0.00315799	-7.93157	2.16386e-15	0.847791	-0.0250478	0.00315799	6.28035e-13	37	3	101228308	3	102710998	R			NA	NA	SENP7;SENP7	NM_001077203;NM_020654	Body;Body	chr3:101231610-101232173	N_Shelf			NA				NA	3	101509463	-	SENP7	ENSG00000138468.16	3	101324205	SENP7	1	0.07522	2.04168
cg23140706	-0.0156338	0.00270258	-5.78476	7.26156e-09	-0.0153554	0.00283479	-5.41677	6.06866e-08	-0.0155012	0.00195608	-7.92463	2.28827e-15	0.997477	-0.0155012	0.00195608	6.61555e-13	37	12	54689278	12	52975545	R		rs79586149	NA	TRUE	NFE2;NFE2	NM_006163;NM_001136023	5'UTR;5'UTR					NA				NA	12	54295493	-	NFE2	ENSG00000123405.14	12	54292111	NFE2	1	0.0138962	-1.55637
cg24511404	-0.0131302	0.00352283	-3.72717	0.000193641	-0.0261607	0.00351215	-7.44863	9.43144e-14	-0.0196652	0.00248723	-7.90647	2.64793e-15	0.0323602	-0.0196652	0.00248723	7.58646e-13	37	1	212607111	1	210673734	F			NA	NA	NENF;NENF	NM_013349;NR_026598	Body;Body	chr1:212606105-212606844	S_Shore			NA		1:212606747-212607119	Promoter_Associated	NA	1	212433768	+	NENF	ENSG00000066027.12	1	212285410	PPP2R5A	1	0.0282241	-1.83024
cg14075254	-0.0186077	0.00422534	-4.40384	1.06351e-05	-0.0292579	0.00430756	-6.79222	1.10423e-11	-0.0238302	0.00301642	-7.90017	2.78527e-15	0.210623	-0.0238302	0.00301642	7.94926e-13	37	11	116801299	11	116306509	R		rs77203966	NA	NA	SIK3	NM_025164	Body					TRUE				NA	11	116930582	-	SIK3	ENSG00000280143.1	11	117204967	AP000892.3	1	0.0150875	-1.4625
cg06226703	-0.00892758	0.00286742	-3.11345	0.00184915	-0.0161087	0.00214311	-7.51654	5.62447e-14	-0.013535	0.00171663	-7.88466	3.15399e-15	0.133713	-0.013535	0.00171663	8.92158e-13	37	2	201242945	2	200951190	F			NA	NA	SPATS2L;SPATS2L;SPATS2L;SPATS2L	NM_015535;NM_001100424;NM_001100423;NM_001100422	5'UTR;5'UTR;5'UTR;5'UTR			low-CpG:200951190-200951265		TRUE				NA	2	200378221	+	SPATS2L	ENSG00000196141.14	2	200305881	SPATS2L	1	0.0146466	-3.26888
cg02812767	-0.0181978	0.00549968	-3.30889	0.000936674	-0.0371703	0.00488627	-7.60709	2.80343e-14	-0.0288007	0.00365282	-7.88453	3.15733e-15	0.0359587	-0.0288007	0.00365282	8.92537e-13	37	15	74218468	15	72005521	F			NA	NA	LOXL1	NM_005576	TSS1500	chr15:74218696-74220373	N_Shore			NA		15:74218389-74218530	Unclassified_Cell_type_specific	NA	15	73926126	+	LOXL1	ENSG00000261801.5	15	73908071	LOXL1-AS1	1	0.0341898	-1.4676
cg19022254	-0.0194315	0.00612708	-3.1714	0.00151704	-0.0456096	0.00582167	-7.83445	4.70898e-15	-0.0331892	0.00422038	-7.86402	3.71984e-15	0.00825638	-0.0331892	0.00422038	1.04033e-12	37	6	29601705	6	29709684	R			NA	NA	GABBR1;GABBR1	NM_001470;NM_021904	TSS1500;TSS1500	chr6:29600192-29600661	S_Shore			NA				NA	6	29633927	-	GABBR1	ENSG00000228078.1	6	29934101	HLA-U	1	0.0177447	0.727459
cg11194994	-0.0110113	0.00306677	-3.59053	0.000330011	-0.0215849	0.00292733	-7.37357	1.66119e-13	-0.0165439	0.00211751	-7.8129	5.58868e-15	0.044601	-0.0165439	0.00211751	1.52939e-12	37	1	160175974	1	158442598	R			NA	NA	PEA15	NM_003768	5'UTR	chr1:160175132-160175702	S_Shore			NA				NA	1	160206183	-	PEA15	ENSG00000143318.13	1	160190575	CASQ1	1	0.0253662	4.09669
cg20811755	-0.024705	0.00532468	-4.63971	3.48903e-06	-0.0393213	0.00602088	-6.53083	6.54078e-11	-0.0311196	0.00398865	-7.80203	6.09195e-15	0.191387	-0.0311196	0.00398865	1.65794e-12	37	17	46618614	17	43973613	R			NA	NA				chr17:46619087-46619314	N_Shore			TRUE				TRUE	17	48541251	-		ENSG00000230148.8	17	48543551	HOXB-AS1	1	0.0618846	-2.28437
cg25414605	-0.011028	0.00308891	-3.57017	0.000356746	-0.0260812	0.00340079	-7.66917	1.73117e-14	-0.0178328	0.00228652	-7.79912	6.2339e-15	0.0046636	-0.0178328	0.00228652	1.69347e-12	37	11	67182672	11	66939248	F			NA	NA	ATPGD1;ATPGD1	NM_001166222;NM_020811	TSS1500;TSS1500	chr11:67182965-67183393	N_Shore			NA		11:67182597-67182823	Unclassified_Cell_type_specific	NA	11	67415200	+	ATPGD1	ENSG00000172508.10	11	67414968	CARNS1	1	0.0216565	-1.6961
cg17093466	-0.013317	0.00372613	-3.57396	0.000351626	-0.0235799	0.00326217	-7.22828	4.89147e-13	-0.0191268	0.00245445	-7.79273	6.55752e-15	0.116803	-0.0191268	0.00245445	1.77597e-12	37	1	45276537	1	45049124	F			TRUE	NA	BTBD19	NM_001136537	Body	chr1:45278765-45279644	N_Shelf			NA				NA	1	44810864	+	BTBD19	ENSG00000198520.12	1	44674692	ARMH1	1	0.019358	-1.40058
cg01759870	-0.0125006	0.00175279	-7.13184	9.90366e-13	-0.0133313	0.00424182	-3.14282	0.00167329	-0.0126218	0.00161994	-7.79151	6.6211e-15	0.983757	-0.0126218	0.00161994	1.78993e-12	37	14	105936409	14	105007454	F			NA	NA	MTA1	NM_004689	Body	chr14:105936264-105936558	Island			NA	14:105007310-105007886			NA	14	105470071	+	MTA1	ENSG00000182809.10	14	105472962	CRIP2	1	0.0303361	7.93719
cg14166131	-0.0136527	0.00274716	-4.96975	6.70403e-07	-0.0177653	0.00291882	-6.08646	1.15432e-09	-0.0155845	0.00200047	-7.79042	6.67855e-15	0.590748	-0.0155845	0.00200047	1.80436e-12	37	9	139555134	9	138674955	F			NA	NA				chr9:139552947-139553269	S_Shore			NA				NA	9	136660681	+		ENSG00000165716.11	9	136712572	DIPK1B	1	0.0144281	-3.41611
cg03996539	-0.0182063	0.0036855	-4.93999	7.81253e-07	-0.0332165	0.00514132	-6.46069	1.0423e-10	-0.0233013	0.00299539	-7.77905	7.30704e-15	0.0598941	-0.0233013	0.00299539	1.96108e-12	37	4	159094517	4	159313967	F			NA	NA	FAM198B;FAM198B;FAM198B	NM_001031700;NM_016613;NM_001128424	TSS1500;TSS1500;TSS1500					NA				NA	4	158173364	+	FAM198B	ENSG00000164124.10	4	158201604	TMEM144	1	0.0406845	-1.92087
cg27160007	-0.0177957	0.00416541	-4.27227	1.93493e-05	-0.0293016	0.00433175	-6.76438	1.33883e-11	-0.0233235	0.00300247	-7.7681	7.96706e-15	0.159958	-0.0233235	0.00300247	2.12161e-12	37	19	41225374	19	45917214	R			NA	NA	ITPKC	NM_025194	Body	chr19:41222598-41223162	S_Shelf			NA				NA	19	40719468	-	ITPKC	ENSG00000188493.15	19	40740856	C19orf54	1	0.0243631	0.912441
cg06171420	-0.0164562	0.00378541	-4.34728	1.37835e-05	-0.0198089	0.00306462	-6.46373	1.02151e-10	-0.0184815	0.00238188	-7.75918	8.5481e-15	0.789051	-0.0184815	0.00238188	2.26685e-12	37	21	47058388	21	45882816	F			NA	NA				chr21:47057462-47057820	S_Shore		RDMR	NA				NA	21	45638473	+		ENSG00000280604.1	21	45914296	AJ239328.1	1	0.0249351	-2.96
cg05428706	-0.00874709	0.00430197	-2.03328	0.0420247	-0.0375639	0.0042397	-8.86003	7.99901e-19	-0.0233655	0.00301969	-7.73772	1.01217e-14	1.14095e-05	-0.0233655	0.00301969	2.65256e-12	37	10	102730130	10	102720120	F			NA	NA				chr10:102729299-102729710	S_Shore			NA				TRUE	10	100970372	+		ENSG00000055950.16	10	100969458	MRPL43	1	0.019674	0.651887
cg06171971	-0.0153553	0.00466812	-3.28939	0.00100406	-0.0280456	0.00383758	-7.30815	2.70853e-13	-0.0229279	0.00296445	-7.73428	1.03988e-14	0.110254	-0.0229279	0.00296445	2.7156e-12	37	3	45948591	3	45923595	R			NA	NA								TRUE		3:45948011-45948960	Unclassified_Cell_type_specific	TRUE	3	45907098	-		ENSG00000183625.15	3	46163604	CCR3	1	0.0207434	-3.05616
cg22895377	-0.0158467	0.0035985	-4.4037	1.06422e-05	-0.0253895	0.00384289	-6.60688	3.92499e-11	-0.0203051	0.00262668	-7.73032	1.07273e-14	0.193445	-0.0203051	0.00262668	2.79811e-12	37	14	95984104	14	95053857	R		rs55767356	NA	NA				chr14:95982498-95983533	S_Shore			TRUE		14:95982258-95984185	Promoter_Associated	NA	14	95517766	-		ENSG00000258572.1	14	95516136	AL133467.1	1	0.0293519	-1.86301
cg26771557	-0.0179759	0.00411019	-4.37349	1.22276e-05	-0.0227542	0.00354565	-6.41751	1.38517e-10	-0.0207155	0.00268474	-7.71602	1.20016e-14	0.678785	-0.0207155	0.00268474	3.11046e-12	37	17	16955261	17	16895986	F			NA	NA	MPRIP;MPRIP	NM_015134;NM_201274	Body;Body					TRUE				TRUE	17	17051946	+	MPRIP	ENSG00000205309.14	17	17303335	NT5M	1	0.036361	3.37711
cg21120249	-0.0135082	0.00412478	-3.2749	0.00105701	-0.0309355	0.00406688	-7.6067	2.81187e-14	-0.022345	0.00289597	-7.71591	1.20127e-14	0.010826	-0.022345	0.00289597	3.11153e-12	37	9	139921971	9	139041792	R			NA	TRUE	C9orf139;C9orf139;ABCA2;ABCA2	NM_207511;NM_207511;NM_001606;NM_212533	5'UTR;1stExon;Body;Body	chr9:139922197-139923447	N_Shore			NA		9:139921780-139922052	Promoter_Associated_Cell_type_specific	NA	9	137027518	-	C9orf139;ABCA2	ENSG00000180549.7	9	137030174	FUT7	1	0.0167911	-1.56129
cg14394126	-0.0185297	0.0038168	-4.85478	1.2052e-06	-0.0378256	0.00571391	-6.61991	3.59412e-11	-0.0244832	0.00317384	-7.71405	1.21885e-14	0.0193943	-0.0244832	0.00317384	3.15523e-12	37	4	27005430	4	26614528	R			TRUE	NA	STIM2;STIM2;STIM2	NM_001169117;NM_020860;NM_001169118	Body;Body;Body					NA				NA	4	27003807	-	STIM2	ENSG00000109689.16	4	26857601	STIM2	1	0.0182335	0.562191
cg21250232	-0.0148617	0.00356974	-4.16324	3.13764e-05	-0.0182121	0.00279368	-6.51902	7.07666e-11	-0.0169395	0.00220005	-7.69961	1.36485e-14	0.760985	-0.0169395	0.00220005	3.50064e-12	37	8	81082895	8	81245450	F	rs78531278		NA	NA	TPD52;TPD52	NM_005079;NM_001025253	Body;Body	chr8:81083320-81084057	N_Shore		RDMR	NA		8:81082716-81084056	Promoter_Associated	NA	8	80170659	+	TPD52	ENSG00000076554.15	8	80034745	TPD52	1	0.0327581	-2.58517
cg04995717	-0.0151464	0.00556401	-2.72221	0.00648477	-0.0536713	0.00629199	-8.5301	1.46219e-17	-0.0320522	0.00416808	-7.68994	1.47208e-14	2.70193e-05	-0.0320522	0.00416808	3.75837e-12	37	9	27109293	9	27099293	F	rs72535318		NA	TRUE	TEK;TEK	NM_000459;NM_000459	5'UTR;1stExon					NA				NA	9	27109294	+	TEK	ENSG00000120156.21	9	27109141	TEK	1	0.0155823	-1.22397
cg08270630	-0.0136298	0.00307928	-4.42629	9.58696e-06	-0.0210143	0.00323386	-6.49822	8.12734e-11	-0.0171414	0.00223003	-7.68662	1.51074e-14	0.254767	-0.0171414	0.00223003	3.84604e-12	37	22	50330655	22	48716659	R			NA	NA				chr22:50328693-50329178	S_Shore			TRUE				NA	22	49937006	-		ENSG00000100426.7	22	49853844	ZBED4	1	0.0193193	-1.45382
cg19731401	-0.0123242	0.00431816	-2.85404	0.00431677	-0.0250883	0.0033426	-7.50561	6.11418e-14	-0.0203057	0.00264322	-7.6822	1.56384e-14	0.0651017	-0.0203057	0.00264322	3.96763e-12	37	7	2775893	7	2742419	R			NA	NA	GNA12	NM_007353	Body	chr7:2774444-2774655	S_Shore			TRUE	7:2742399-2742473			NA	7	2736258	-	GNA12	ENSG00000146535.14	7	2728105	GNA12	1	0.0458874	-2.47601
cg27021327	-0.0103766	0.00398189	-2.60596	0.00916177	-0.034796	0.00415363	-8.37724	5.41851e-17	-0.022071	0.00287442	-7.67843	1.6105e-14	0.000122744	-0.022071	0.00287442	4.08088e-12	37	7	5272697	7	5239223	F		rs35919409	NA	NA	WIPI2;WIPI2;WIPI2;WIPI2;WIPI2	NM_016003;NM_001033520;NM_001033519;NM_015610;NM_001033518	3'UTR;3'UTR;3'UTR;3'UTR;3'UTR					NA	7:5239106-5239528			NA	7	5233065	+	WIPI2	ENSG00000157954.15	7	5190196	WIPI2	1	0.0137306	-0.471029
cg17036469	-0.0171098	0.00470364	-3.63758	0.000275216	-0.0377621	0.00511755	-7.37894	1.5956e-13	-0.0265671	0.00346307	-7.67154	1.69937e-14	0.0121063	-0.0265671	0.00346307	4.27738e-12	37	1	110167590	1	109969113	R			TRUE	NA	AMPD2;AMPD2;AMPD2	NM_139156;NM_004037;NM_203404	Body;Body;TSS1500					TRUE				NA	1	109624967	-	AMPD2	ENSG00000116337.16	1	109616104	AMPD2	1	0.0161429	-1.08421
cg20552236	-0.0192008	0.00360511	-5.32601	1.00393e-07	-0.0234164	0.00421134	-5.56031	2.69291e-08	-0.0209836	0.00273868	-7.66193	1.83154e-14	0.748922	-0.0209836	0.00273868	4.57643e-12	37	15	75090958	15	72878011	F			NA	NA	CSK;CSK	NM_001127190;NM_004383	Body;Body					NA				NA	15	74798616	+	CSK	ENSG00000178802.18	15	74890005	MPI	1	0.0244433	0.921411
cg17180284	-0.0160503	0.00354764	-4.52421	6.06211e-06	-0.023486	0.00370139	-6.34517	2.22185e-10	-0.0196105	0.00256119	-7.65678	1.90655e-14	0.349348	-0.0196105	0.00256119	4.74788e-12	37	13	31783983	13	30681983	F			NA	NA	B3GALTL	NM_194318	Body					TRUE				TRUE	13	31209845	+	B3GALTL	ENSG00000187676.8	13	31199975	B3GLCT	1	0.0154091	-0.995425
cg17320698	-0.0150949	0.00494682	-3.05144	0.0022775	-0.0366078	0.00476828	-7.67737	1.62382e-14	-0.0262466	0.00343307	-7.64524	2.08558e-14	0.00743298	-0.0262466	0.00343307	5.15053e-12	37	11	30510489	11	30467065	R			NA	NA	MPPED2;MPPED2	NM_001145399;NM_001584	Body;Body					TRUE				NA	11	30488941	-	MPPED2	ENSG00000152219.5	11	30323104	ARL14EP	1	0.0244228	-0.81706
cg09684846	-0.0291623	0.00734516	-3.97028	7.17896e-05	-0.0465386	0.00689015	-6.75437	1.43462e-11	-0.0384053	0.00502524	-7.64249	2.13063e-14	0.225721	-0.0384053	0.00502524	5.25596e-12	37	16	10912718	16	10820219	R			NA	NA	FAM18A	NM_001079512	TSS200	chr16:10912159-10912719	Island			NA	16:10819716-10820260			NA	16	10818860	-	FAM18A	ENSG00000166676.16	16	10760919	TVP23A	1	0.0144329	-0.262587
cg05261851	-0.0138118	0.0032662	-4.22869	2.35058e-05	-0.0212208	0.00323154	-6.56678	5.14142e-11	-0.0175558	0.0022972	-7.64226	2.1344e-14	0.272494	-0.0175558	0.0022972	5.26236e-12	37	16	68001206	16	66558707	R			NA	NA	SLC12A4;SLC12A4;SLC12A4;SLC12A4	NM_001145961;NM_001145962;NM_005072;NM_001145964	Body;Body;Body;TSS1500	chr16:68001916-68002462	N_Shore		RDMR	TRUE				NA	16	67967302	-	SLC12A4	ENSG00000213398.7	16	67939750	LCAT	1	0.0222316	-1.78747
cg23659289	-0.0136353	0.00310742	-4.38798	1.1441e-05	-0.0181669	0.00286273	-6.34601	2.20969e-10	-0.0160865	0.00210545	-7.64041	2.16537e-14	0.562595	-0.0160865	0.00210545	5.33577e-12	37	17	43472725	17	40828508	R			NA	NA	ARHGAP27;ARHGAP27	NM_199282;NM_001159330	3'UTR;3'UTR	chr17:43472527-43474343	Island			TRUE	17:40828323-40830126	17:43472209-43473058	Gene_Associated	NA	17	45395358	-	ARHGAP27	ENSG00000263503.1	17	45600869	MAPK8IP1P2	1	0.161708	13.5705
cg20976787	-0.0318181	0.00607534	-5.23725	1.62987e-07	-0.0335243	0.00603219	-5.55756	2.73566e-08	-0.0326772	0.00428058	-7.63384	2.27854e-14	0.980337	-0.0326772	0.00428058	5.60224e-12	37	6	43064460	6	43172438	R			NA	NA	PTK7;PTK7;PTK7;PTK7	NM_002821;NM_152881;NM_152882;NM_152880	Body;Body;Body;Body					TRUE		6:43064384-43064488	Unclassified_Cell_type_specific	TRUE	6	43096721	-	PTK7	ENSG00000112655.16	6	43076307	PTK7	1	0.0153504	-1.01101
cg00539049	-0.0186609	0.0045043	-4.14292	3.42916e-05	-0.0255107	0.0039217	-6.505	7.76909e-11	-0.0225572	0.00295774	-7.6265	2.4122e-14	0.518039	-0.0225572	0.00295774	5.91129e-12	37	2	149933534	2	149641780	F			NA	NA	LYPD6B	NM_177964	5'UTR					TRUE				NA	2	149077019	+	LYPD6B	ENSG00000150556.17	2	149038107	LYPD6B	1	0.142019	-3.14329
cg13668129	-0.0079427	0.00264086	-3.00761	0.0026331	-0.0134537	0.00186786	-7.20274	5.90163e-13	-0.0116161	0.00152497	-7.61725	2.59146e-14	0.234254	-0.0116161	0.00152497	6.31237e-12	37	19	41768075	19	46459915	R			NA	TRUE	HNRNPUL1	NM_144732	TSS1500	chr19:41769215-41769417	N_Shore		RDMR	NA		19:41767515-41770646	Promoter_Associated	NA	19	41262169	-	HNRNPUL1	ENSG00000286177.1	19	41307397	AC011462.6	1	0.0395994	5.28244
cg10941749	-0.0125702	0.00353511	-3.55583	0.000376788	-0.0231474	0.003276	-7.06576	1.59735e-12	-0.0182606	0.00240287	-7.59952	2.9723e-14	0.0899846	-0.0182606	0.00240287	7.2046e-12	37	15	52030519	15	49817811	R			NA	NA	LYSMD2;LYSMD2	NM_153374;NM_001143917	TSS200;5'UTR	chr15:52029230-52030135	S_Shore			NA		15:52028803-52030630	Promoter_Associated	NA	15	51738321	-	LYSMD2	ENSG00000128872.10	15	51751597	TMOD2	1	0.0206991	1.95528
cg21901395	-0.0133452	0.00388583	-3.43434	0.000594009	-0.0311409	0.00419349	-7.42601	1.11925e-13	-0.0215664	0.00285026	-7.56646	3.83547e-14	0.00787154	-0.0215664	0.00285026	9.177e-12	37	17	46604235	17	43959234	R			NA	NA				chr17:46604362-46604881	N_Shore		RDMR	NA				NA	17	48526872	-		ENSG00000230148.8	17	48543551	HOXB-AS1	1	0.0183098	1.89798
cg25918827	-0.0175196	0.00442219	-3.96176	7.43998e-05	-0.0290741	0.00433439	-6.70776	1.97633e-11	-0.0234127	0.00309545	-7.56358	3.92133e-14	0.175355	-0.0234127	0.00309545	9.36234e-12	37	2	62533140	2	62386644	F			NA	NA								TRUE		2:62532885-62533180	Unclassified	NA	2	62306004	+		ENSG00000170340.11	2	62196115	B3GNT2	1	0.0282218	-1.40998
cg00646396	-0.0176549	0.00426321	-4.14123	3.45443e-05	-0.035497	0.00517143	-6.86406	6.69325e-12	-0.0248742	0.00328953	-7.56162	3.98084e-14	0.0289119	-0.0248742	0.00328953	9.49424e-12	37	1	26482755	1	26355342	R			NA	NA								TRUE				NA	1	26156263	-		ENSG00000142684.9	1	26169908	ZNF593	1	0.0187292	1.00876
cg23295636	-0.017428	0.00498215	-3.49808	0.000468619	-0.0339486	0.00477774	-7.10557	1.19823e-12	-0.0260341	0.00344837	-7.54969	4.3631e-14	0.0570403	-0.0260341	0.00344837	1.03726e-11	37	12	54494573	12	52780840	F			NA	NA	FLJ12825;LOC100240734	NR_026655;NR_026657	Body;TSS1500					NA				NA	12	54100788	+	FLJ12825;LOC100240734	ENSG00000198353.8	12	54016931	HOXC4	1	0.0181782	-1.23385
cg13167816	-0.015912	0.00435521	-3.65356	0.000258627	-0.0270717	0.00394232	-6.86695	6.55891e-12	-0.0220458	0.00292274	-7.54286	4.59777e-14	0.164574	-0.0220458	0.00292274	1.0884e-11	37	14	24601808	14	23671648	F	rs11574505		NA	NA	FITM1	NM_203402	Body	chr14:24601498-24601700	S_Shore			NA		14:24601293-24602049	Unclassified_Cell_type_specific	NA	14	24132598	+	FITM1	ENSG00000259321.1	14	24139445	AL136295.2	1	0.0178625	1.44228
cg22926842	-0.0141819	0.003521	-4.02779	5.63032e-05	-0.01902	0.00294281	-6.46322	1.02501e-10	-0.0170303	0.002258	-7.54219	4.62137e-14	0.573613	-0.0170303	0.002258	1.09225e-11	37	22	42336869	22	40666815	R			NA	NA	CENPM;CENPM;CENPM	NM_001110215;NM_001002876;NM_024053	TSS1500;Body;Body					NA		22:42336865-42338316	Promoter_Associated	NA	22	41940864	-	CENPM	ENSG00000183172.8	22	42079691	SMDT1	1	0.0157728	-2.15181
cg03615565	-0.0194088	0.00426057	-4.55546	5.22707e-06	-0.0304858	0.0048784	-6.24914	4.12721e-10	-0.0242019	0.00320902	-7.54183	4.63433e-14	0.231678	-0.0242019	0.00320902	1.09357e-11	37	16	67572595	16	66130096	R			NA	NA	FAM65A	NM_024519	Body	chr16:67571252-67572728	Island			TRUE	16:66128754-66130208			TRUE	16	67538691	-	FAM65A	ENSG00000159720.12	16	67438014	ATP6V0D1	1	0.0173326	-0.932661
cg00522451	-0.0146509	0.00360896	-4.05958	4.91608e-05	-0.0204293	0.00316229	-6.46027	1.04517e-10	-0.0179196	0.00237841	-7.53426	4.91103e-14	0.484283	-0.0179196	0.00237841	1.15581e-11	37	2	113464048	2	113180519	R			NA	NA								NA		2:113463787-113464087	Unclassified_Cell_type_specific	TRUE	2	112706470	-		ENSG00000144136.11	2	112645939	SLC20A1	1	0.0137063	-0.90096
cg13633560	-0.016313	0.00481342	-3.38906	0.000701325	-0.0334431	0.00467798	-7.14904	8.73858e-13	-0.0251224	0.00335469	-7.48874	6.95384e-14	0.0385169	-0.0251224	0.00335469	1.60437e-11	37	11	76380921	11	76058569	F			NA	TRUE	LRRC32;LRRC32;LRRC32	NM_001128922;NM_005512;NM_005512	5'UTR;1stExon;5'UTR	chr11:76381449-76382295	N_Shore			NA				TRUE	11	76669876	+	LRRC32	ENSG00000236304.1	11	76657056	AP001189.1	1	0.0424089	6.33899
cg20438663	-0.00794258	0.00453129	-1.75283	0.0796314	-0.0259296	0.00325717	-7.96078	1.70963e-15	-0.0198019	0.00264479	-7.48714	7.0389e-14	0.00554681	-0.0198019	0.00264479	1.62232e-11	37	12	49213081	12	47499348	F			NA	NA	CACNB3	NM_000725	Body	chr12:49212162-49212642	S_Shore		RDMR	NA		12:49211518-49213860	Unclassified	NA	12	48819297	+	CACNB3	ENSG00000167535.8	12	48813794	CACNB3	1	0.0725567	2.87285
cg19999212	-0.0228902	0.00516944	-4.42799	9.51136e-06	-0.0248842	0.00411762	-6.04335	1.50942e-09	-0.0241102	0.00322076	-7.48587	7.10753e-14	0.955505	-0.0241102	0.00322076	1.63644e-11	37	3	131096964	3	132579654	R			NA	NA				chr3:131100341-131101151	N_Shelf			NA				NA	3	131378119	-		ENSG00000246082.2	3	131361898	NUDT16P1	1	0.0290391	-1.48662
cg17117243	-0.023325	0.00518201	-4.50115	6.7587e-06	-0.034496	0.00560491	-6.15461	7.52639e-10	-0.0284732	0.00380497	-7.48317	7.25495e-14	0.342724	-0.0284732	0.00380497	1.66952e-11	37	6	109341365	6	109448058	R			NA	NA	SESN1	NM_014454	Body					TRUE		6:109341149-109341436	Unclassified_Cell_type_specific	NA	6	109020161	-	SESN1	ENSG00000080546.13	6	108986437	SESN1	1	0.0427244	-1.28509
cg06480171	-0.00811494	0.00197708	-4.10451	4.05172e-05	-0.00628579	0.000996411	-6.30843	2.81886e-10	-0.00665628	0.000889795	-7.48069	7.39353e-14	0.71085	-0.00665628	0.000889795	1.69965e-11	37	2	37853482	2	37706986	F			NA	NA								TRUE		2:37853144-37853745	Unclassified	NA	2	37626338	+		ENSG00000236213.1	2	37600136	AC006369.1	1	0.029328	-2.4289
cg03289764	-0.0134543	0.00440016	-3.05768	0.0022306	-0.0257802	0.00359958	-7.16199	7.9513e-13	-0.0208385	0.00278609	-7.47947	7.46206e-14	0.0953221	-0.0208385	0.00278609	1.71364e-11	37	12	9799858	12	9691125	R			NA	NA	LOC374443	NR_002814	TSS1500	chr12:9800543-9800852	N_Shore			NA		12:9799627-9801479	Promoter_Associated	NA	12	9647261	-	LOC374443	ENSG00000256594.8	12	9648047	AC010186.2	1	0.0159056	0.805847
cg12043732	-0.00261932	0.00169336	-1.54682	0.121907	-0.00656192	0.000863172	-7.6021	2.91365e-14	-0.00574878	0.000769025	-7.47541	7.69645e-14	0.116319	-0.00574878	0.000769025	1.76021e-11	37	20	61284223	20	60754668	F	rs73319423		NA	NA	SLCO4A1	NM_016354	5'UTR	chr20:61287997-61288480	N_Shelf			TRUE	20:60753679-60755040	20:61282417-61284275	Promoter_Associated	NA	20	62652870	+	SLCO4A1	ENSG00000101187.16	20	62642503	SLCO4A1	1	0.0242764	-3.99862
cg00052684	-0.0189703	0.00544373	-3.48479	0.000492521	-0.0411032	0.00572413	-7.18069	6.93587e-13	-0.0294814	0.0039447	-7.47366	7.79919e-14	0.0197375	-0.0294814	0.0039447	1.78188e-11	37	6	35694245	6	35802223	R		rs76917354	NA	NA	FKBP5	NM_001145775	5'UTR	chr6:35695725-35696156	N_Shore			TRUE		6:35694147-35694393	Unclassified_Cell_type_specific	NA	6	35726467	-	FKBP5	ENSG00000112053.13	6	35943514	SLC26A8	1	0.0150805	-1.14688
cg18569661	-0.0131504	0.00362668	-3.626	0.000287845	-0.0257196	0.00369361	-6.96326	3.32496e-12	-0.0193201	0.00258779	-7.46585	8.27655e-14	0.052446	-0.0193201	0.00258779	1.88033e-11	37	12	678853	12	549114	F	rs60905768		NA	NA	NINJ2	NM_016533	Body	chr12:678959-679299	N_Shore			NA		12:678572-680056	Promoter_Associated	NA	12	569686	+	NINJ2	ENSG00000177406.4	12	630891	AC021054.1	1	0.0218307	-2.23189
cg00350448	-0.00696523	0.00322206	-2.16173	0.030639	-0.0179681	0.00234628	-7.65811	1.88687e-14	-0.0141554	0.00189669	-7.4632	8.44441e-14	0.0221444	-0.0141554	0.00189669	1.91359e-11	37	11	72433866	11	72111514	F			NA	NA	ARAP1;ARAP1;ARAP1	NM_001040118;NM_001135190;NM_015242	Body;TSS1500;TSS1500	chr11:72437676-72438005	N_Shelf			NA		11:72432591-72434003	Promoter_Associated	NA	11	72722820	+	ARAP1	ENSG00000214530.9	11	72754729	STARD10	1	0.0330205	-3.6482
cg07178877	-0.0247202	0.00634057	-3.89873	9.66971e-05	-0.0483478	0.00709519	-6.81417	9.48093e-12	-0.0352111	0.00472782	-7.44765	9.50211e-14	0.0458302	-0.0352111	0.00472782	2.13481e-11	37	13	114879659	13	113897761	F			NA	NA	RASA3	NM_007368	Body	chr13:114879041-114879530	S_Shore			NA	13:113897158-113897876			NA	13	114114183	+	RASA3	ENSG00000185989.11	13	113977783	RASA3	1	0.0135502	-0.376069
cg16124934	-0.0124196	0.00410752	-3.02364	0.00249756	-0.0172763	0.00251117	-6.87977	5.99488e-12	-0.0159549	0.0021425	-7.44688	9.55764e-14	0.601197	-0.0159549	0.0021425	2.1462e-11	37	14	75389480	14	74459233	F			NA	NA	RPS6KL1	NM_031464	TSS1500	chr14:75389712-75390133	N_Shore			NA		14:75389209-75390361	Promoter_Associated	NA	14	74922776	+	RPS6KL1	ENSG00000198208.11	14	74903954	RPS6KL1	1	0.0651592	-3.39163
cg13630239	-0.0192352	0.00440418	-4.36749	1.25685e-05	-0.0229179	0.00378154	-6.06047	1.35727e-09	-0.0213551	0.00286906	-7.44323	9.82506e-14	0.817716	-0.0213551	0.00286906	2.20293e-11	37	10	99116547	10	99106537	F			NA	NA	RRP12;RRP12	NM_001145114;NM_015179	3'UTR;3'UTR					NA				NA	10	97356789	+	RRP12	ENSG00000231970.1	10	97401115	AL355490.2	1	0.0614446	-0.60706
cg01447828	-0.0125722	0.00460905	-2.72772	0.00637741	-0.0433374	0.00528792	-8.19555	2.49446e-16	-0.0258544	0.00347448	-7.44122	9.97569e-14	6.65302e-05	-0.0258544	0.00347448	2.23333e-11	37	19	40919465	19	45611305	R			NA	NA	PRX;PRX	NM_181882;NM_020956	TSS200;TSS200					TRUE				NA	19	40413557	-	PRX	ENSG00000105227.14	19	40393768	PRX	1	0.0924786	-2.17009
cg23626546	-0.0157159	0.00477076	-3.29422	0.000986958	-0.0293145	0.00419111	-6.99444	2.66317e-12	-0.0233911	0.00314867	-7.42889	1.09513e-13	0.100979	-0.0233911	0.00314867	2.44193e-11	37	6	13924355	6	14032334	R			NA	NA	RNF182;RNF182;RNF182;RNF182	NM_001165033;NM_152737;NM_001165034;NM_001165032	TSS1500;TSS1500;TSS1500;TSS1500	chr6:13925099-13925510	N_Shore			NA		6:13924230-13926195	Unclassified	NA	6	13924123	-	RNF182	ENSG00000180537.13	6	13924446	RNF182	1	0.0223171	-4.03265
cg02319782	-0.0146508	0.00359508	-4.07523	4.59693e-05	-0.0256588	0.00392575	-6.53603	6.31725e-11	-0.0196717	0.00265131	-7.41962	1.17457e-13	0.117865	-0.0196717	0.00265131	2.60342e-11	37	12	291668	12	161929	F	rs78240398		NA	NA								TRUE				TRUE	12	182501	+		ENSG00000256948.1	12	106524	AC026369.3	1	0.0191953	-0.878538
cg01346718	-0.0214695	0.0046283	-4.63874	3.50541e-06	-0.0305496	0.00514808	-5.93418	2.95313e-09	-0.0255282	0.00344184	-7.41701	1.19796e-13	0.423073	-0.0255282	0.00344184	2.65e-11	37	22	38713874	22	37043820	R			NA	TRUE	CSNK1E;CSNK1E	NM_001894;NM_152221	5'UTR;TSS1500	chr22:38712684-38713333	S_Shore			NA	22:37042532-37043841			NA	22	38317868	-	CSNK1E	ENSG00000213923.12	22	38290691	CSNK1E	1	0.0435216	-1.03231
cg14085840	-0.0105803	0.00284337	-3.72105	0.000198393	-0.0191909	0.0028406	-6.75593	1.41925e-11	-0.0148898	0.00200959	-7.40939	1.26881e-13	0.100776	-0.0148898	0.00200959	2.79562e-11	37	19	40939429	19	45631269	F			NA	NA				chr19:40939804-40940098	N_Shore			TRUE				NA	19	40433521	+		ENSG00000167565.13	19	40440844	SERTAD3	1	0.0226821	-1.41039
cg14042143	-0.0236741	0.00527242	-4.49017	7.11663e-06	-0.0351479	0.00578742	-6.07316	1.25419e-09	-0.0288779	0.00389755	-7.40925	1.27015e-13	0.34166	-0.0288779	0.00389755	2.79718e-11	37	7	2646782	7	2613308	R			NA	NA	IQCE;IQCE	NM_001100390;NM_152558	Body;Body	chr7:2645524-2645765	S_Shore			TRUE	7:2613290-2613649	7:2646429-2646852	Unclassified_Cell_type_specific	TRUE	7	2607147	-	IQCE	ENSG00000106012.18	7	2558972	IQCE	1	0.0135567	0.740041
cg25948037	-0.00984284	0.00360867	-2.72755	0.00638062	-0.0275253	0.00357012	-7.70991	1.25908e-14	-0.018779	0.00253797	-7.39921	1.36993e-13	0.00231828	-0.018779	0.00253797	3.008e-11	37	4	57522988	4	57217745	F			NA	NA	HOPX;HOPX;HOPX;HOPX;HOPX	NM_139212;NM_032495;NM_001145460;NM_001145459;NM_139211	5'UTR;Body;Body;TSS1500;TSS1500	chr4:57521621-57522703	S_Shore			NA		4:57521411-57523249	Unclassified	NA	4	56656821	+	HOPX	ENSG00000171476.22	4	56647988	HOPX	1	0.0175567	-1.67404
cg08261702	-0.00995425	0.00289186	-3.44216	0.000577095	-0.0163762	0.00242099	-6.76426	1.33989e-11	-0.01373	0.00185635	-7.39623	1.401e-13	0.234638	-0.01373	0.00185635	3.06867e-11	37	7	150103112	7	149734045	F	rs3800784		TRUE	NA	LOC728743	NR_027237	Body	chr7:150104704-150105530	N_Shore			NA				NA	7	150406023	+	LOC728743	ENSG00000261305.2	7	150337483	AC005586.2	1	0.0415344	2.29147
cg19395706	-0.0243792	0.00482096	-5.05692	4.26082e-07	-0.0281612	0.00519507	-5.42076	5.93458e-08	-0.0261292	0.0035338	-7.39407	1.42397e-13	0.86729	-0.0261292	0.0035338	3.11286e-11	37	11	64412079	11	64168655	R			NA	NA	NRXN2;NRXN2;NRXN2	NM_138734;NM_138732;NM_015080	TSS1500;Body;Body	chr11:64409877-64411253	S_Shore			TRUE		11:64412054-64412527	Unclassified_Cell_type_specific	TRUE	11	64644606	-	NRXN2	ENSG00000231680.1	11	64394342	AP003774.3	1	0.0331526	-1.75485
cg22998476	-0.0130876	0.00368035	-3.55609	0.000376413	-0.0266389	0.00382869	-6.9577	3.45871e-12	-0.0195957	0.00265329	-7.38541	1.51979e-13	0.0385608	-0.0195957	0.00265329	3.30611e-11	37	10	74058092	10	73728098	F			NA	NA				chr10:74057609-74058037	S_Shore			TRUE		10:74057604-74058122	Unclassified	NA	10	72298333	+		ENSG00000148719.15	10	72332830	DNAJB12	1	0.019781	0.746446
cg11250194	-0.0164131	0.00452836	-3.62451	0.000289506	-0.0254099	0.00384564	-6.60747	3.90933e-11	-0.0216402	0.00293125	-7.38258	1.55252e-13	0.317696	-0.0216402	0.00293125	3.37399e-11	37	11	61601937	11	61358513	R			NA	NA	FADS2	NM_004265	Body					TRUE		11:61601856-61602521	Unclassified	TRUE	11	61834464	-	FADS2	ENSG00000134825.15	11	61768501	TMEM258	1	0.0199209	-0.822941
cg21504624	-0.00874307	0.00251006	-3.48322	0.000495427	-0.0125687	0.00190254	-6.60625	3.94174e-11	-0.0111728	0.00151621	-7.36886	1.72098e-13	0.478234	-0.0111728	0.00151621	3.71475e-11	37	9	34653580	9	34643580	F			NA	TRUE	IL11RA;IL11RA;IL11RA	NM_001142784;NM_147162;NM_004512	5'UTR;TSS1500;TSS1500					TRUE				NA	9	34653582	+	IL11RA	ENSG00000213930.11	9	34638133	GALT	1	0.0181298	-1.49994
cg11734329	-0.0151746	0.00511107	-2.96897	0.00298803	-0.0391625	0.0052229	-7.49824	6.46816e-14	-0.026909	0.00365297	-7.36634	1.75376e-13	0.00457256	-0.026909	0.00365297	3.78184e-11	37	19	7460671	19	7366671	R			NA	NA	ARHGEF18	NM_015318	5'UTR	chr19:7459779-7460376	S_Shore			NA		19:7459354-7460745	Unclassified	NA	19	7395784	-	ARHGEF18	ENSG00000104880.17	19	7395113	ARHGEF18	1	0.0282325	0.737466
cg24090911	-0.0119503	0.00435528	-2.74385	0.00607224	-0.0270926	0.0037031	-7.31622	2.55062e-13	-0.020739	0.00282118	-7.35117	1.96473e-13	0.029957	-0.020739	0.00282118	4.20623e-11	37	5	400732	5	453732	F			NA	NA	AHRR	NM_020731	Body				RDMR	TRUE		5:400666-400767	Gene_Associated_Cell_type_specific	TRUE	5	400616	+	AHRR	ENSG00000063438.17	5	321759	AHRR	1	0.0226497	-1.32791
cg22328837	-0.0199688	0.00466462	-4.28091	1.86132e-05	-0.0275582	0.00452607	-6.08878	1.13774e-09	-0.0238779	0.00324829	-7.35091	1.96855e-13	0.505737	-0.0238779	0.00324829	4.21239e-11	37	6	45422120	6	45530098	F			NA	NA	RUNX2;RUNX2;RUNX2	NM_001015051;NM_001024630;NM_004348	Body;Body;Body					TRUE				NA	6	45454382	+	RUNX2	ENSG00000112782.17	6	45880827	CLIC5	1	0.0142816	-0.879988
cg04665046	-0.0107082	0.00257023	-4.16623	3.09678e-05	-0.0152581	0.00246693	-6.18505	6.20827e-10	-0.0130764	0.00177978	-7.34719	2.02415e-13	0.442396	-0.0130764	0.00177978	4.32286e-11	37	9	123691674	9	122731495	F			NA	NA				chr9:123690771-123691675	Island			NA	9:122730479-122731496			NA	9	120929395	+		ENSG00000119403.15	9	120855651	PHF19	1	0.0138404	1.07742
cg12045829	-0.0185816	0.004497	-4.13201	3.59599e-05	-0.0344854	0.00531336	-6.49032	8.56535e-11	-0.0252192	0.0034326	-7.34696	2.0276e-13	0.0735371	-0.0252192	0.0034326	4.32627e-11	37	17	7452926	17	7393650	R			NA	TRUE	TNFSF12;TNFSF12-TNFSF13	NM_003809;NM_172089	Body;Body	chr17:7452150-7452645	S_Shore			TRUE		17:7451854-7453481	Unclassified	TRUE	17	7549608	-	TNFSF12;TNFSF12-TNFSF13	ENSG00000239697.11	17	7549058	TNFSF12	1	0.0348439	-1.01598
cg25243766	-0.0180026	0.00493512	-3.64785	0.000264439	-0.0279276	0.00426005	-6.55569	5.53847e-11	-0.0236898	0.00322478	-7.34618	2.03953e-13	0.313865	-0.0236898	0.00322478	4.34549e-11	37	11	123322182	11	122827392	F			NA	NA								TRUE		11:123322082-123322417	Unclassified_Cell_type_specific	NA	11	123451473	+		ENSG00000023171.18	11	123358428	GRAMD1B	1	0.0704233	-2.49809
cg14410964	-0.0117579	0.00313598	-3.74936	0.000177288	-0.0285884	0.00401438	-7.1215	1.06758e-12	-0.0181363	0.0024713	-7.33876	2.15579e-13	0.004262	-0.0181363	0.0024713	4.57133e-11	37	9	139427106	9	138546927	R			NA	NA	NOTCH1	NM_017617	Body	chr9:139428318-139428527	N_Shore			NA	9:138546837-138546944	9:139426857-139428138	Unclassified_Cell_type_specific	NA	9	136532653	-	NOTCH1	ENSG00000165716.11	9	136712572	DIPK1B	1	0.0157784	-2.42124
cg15085883	-0.0340727	0.00705709	-4.82815	1.37807e-06	-0.0388145	0.0070182	-5.53054	3.19242e-08	-0.0364567	0.00497631	-7.32605	2.37043e-13	0.892712	-0.0364567	0.00497631	5.00977e-11	37	12	68848994	12	67135261	R			NA	NA								TRUE				NA	12	68455213	-		ENSG00000251301.6	12	68332888	LINC02384	1	0.224974	-3.96749
cg22878489	-0.0299088	0.00585414	-5.109	3.23865e-07	-0.0300622	0.00573378	-5.243	1.57989e-07	-0.0299871	0.00409629	-7.32056	2.46941e-13	0.999825	-0.0299871	0.00409629	5.19924e-11	37	6	33245701	6	33353679	F			NA	NA	B3GALT4	NM_003782	1stExon	chr6:33244677-33245554	S_Shore			TRUE	6:33352687-33353910	6:33244505-33246488	Promoter_Associated	TRUE	6	33277923	+	B3GALT4	ENSG00000231500.7	6	33272075	RPS18	1	0.0200302	0.903101
cg04545963	-0.0137328	0.00385157	-3.56551	0.000363156	-0.0231572	0.00349453	-6.62671	3.43243e-11	-0.018902	0.00258805	-7.30357	2.80226e-13	0.193594	-0.018902	0.00258805	5.85851e-11	37	14	35872393	14	34942144	F			NA	NA	NFKBIA	NM_020529	Body	chr14:35873047-35873990	N_Shore		RDMR	NA				NA	14	35403186	+	NFKBIA	ENSG00000092020.10	14	35085467	PPP2R3C	1	0.018013	-1.27486
cg23845009	-0.0167585	0.00467125	-3.58758	0.000333758	-0.0312071	0.00464419	-6.71959	1.82236e-11	-0.0240248	0.00329347	-7.29467	2.99382e-13	0.0902036	-0.0240248	0.00329347	6.22685e-11	37	11	34323678	11	34280254	R		rs78499881	NA	NA	ABTB2	NM_145804	Body					TRUE				NA	11	34302130	-	ABTB2	ENSG00000121691.6	11	34438934	CAT	1	0.0239075	1.46749
cg04439458	-0.0163233	0.00518808	-3.14631	0.00165346	-0.0295486	0.00430364	-6.86596	6.60464e-12	-0.0241577	0.00331234	-7.29323	3.02613e-13	0.145916	-0.0241577	0.00331234	6.29112e-11	37	5	138467593	5	138495492	R	rs77557490		NA	NA	SIL1;SIL1	NM_001037633;NM_022464	5'UTR;5'UTR					TRUE				NA	5	139131903	-	SIL1	ENSG00000253404.1	5	138744434	AC034243.1	1	0.0229645	-0.0428184
cg00232500	-0.0198324	0.00466745	-4.24909	2.14638e-05	-0.0259493	0.00432257	-6.0032	1.93464e-09	-0.0231252	0.00317144	-7.29169	3.06098e-13	0.629856	-0.0231252	0.00317144	6.35764e-11	37	9	14910689	9	14900689	R			NA	NA	FREM1	NM_144966	TSS1500					NA				NA	9	14910690	-	FREM1	ENSG00000164946.19	9	14734666	FREM1	1	0.0307856	-0.741614
cg09148268	-0.011916	0.00351058	-3.3943	0.000688036	-0.028402	0.00396691	-7.15974	8.08294e-13	-0.0191567	0.00262896	-7.28679	3.17422e-13	0.00788398	-0.0191567	0.00262896	6.58055e-11	37	21	43348008	21	42221077	R			NA	NA	C2CD2;C2CD2	NM_015500;NM_199050	Body;TSS1500					NA		21:43347909-43348115	Unclassified_Cell_type_specific	NA	21	41927898	-	C2CD2	ENSG00000157617.17	21	41885112	C2CD2	1	0.0137237	-0.903124
cg24137216	-0.00308353	0.00155653	-1.98103	0.0475875	-0.0100942	0.00129163	-7.81508	5.49294e-15	-0.00723529	0.000993973	-7.27916	3.35899e-13	0.00246182	-0.00723529	0.000993973	6.93778e-11	37	8	145020381	8	145092369	F			NA	NA	PLEC1;PLEC1;MIR661;PLEC1;PLEC1;PLEC1	NM_000445;NM_201378;NR_030383;NM_201381;NM_201379;NM_201380	Body;Body;TSS1500;TSS1500;Body;Body	chr8:145017868-145018444	S_Shore			TRUE				NA	8	143946212	+	PLEC1;MIR661	ENSG00000178209.15	8	143915147	PLEC	1	0.0303305	-3.90056
cg03818307	-0.0147516	0.00350673	-4.20666	2.59176e-05	-0.0203808	0.00337117	-6.04563	1.48823e-09	-0.0176771	0.00243029	-7.27368	3.49819e-13	0.51191	-0.0176771	0.00243029	7.20525e-11	37	1	150480534	1	148747158	F	rs12724450		NA	NA	ECM1;ECM1;ECM1;ECM1	NM_004425;NM_022664;NM_004425;NM_022664	1stExon;1stExon;5'UTR;5'UTR			low-CpG:148747146-148747212		NA				NA	1	150508057	+	ECM1	ENSG00000143369.15	1	150508062	ECM1	1	0.0752607	2.99922
cg09174162	-0.0104022	0.00529601	-1.96415	0.0495128	-0.0420251	0.00511838	-8.21063	2.20035e-16	-0.0267528	0.00368044	-7.26894	3.62331e-13	9.92934e-05	-0.0267528	0.00368044	7.43565e-11	37	7	2150845	7	2117371	F			NA	NA	MAD1L1;MAD1L1;MAD1L1	NM_003550;NM_001013837;NM_001013836	Body;Body;Body	chr7:2154677-2155252	N_Shelf			NA	7:2116939-2117617			NA	7	2111209	+	MAD1L1	ENSG00000002822.15	7	1815793	MAD1L1	1	0.0216147	-0.982116
cg24058132	-0.00950314	0.00384633	-2.4707	0.0134847	-0.0231596	0.0031446	-7.36489	1.77295e-13	-0.0176885	0.00243453	-7.26568	3.71164e-13	0.0228701	-0.0176885	0.00243453	7.58877e-11	37	14	88459866	14	87529619	F			NA	TRUE	GALC;GALC;GALC;GALC	NM_001037525;NM_001037525;NM_000153;NM_000153	1stExon;5'UTR;1stExon;5'UTR	chr14:88459118-88459689	S_Shore			NA		14:88458645-88460171	Promoter_Associated	NA	14	87993521	+	GALC	ENSG00000054983.17	14	87837820	GALC	1	0.0948425	-2.03009
cg03474926	-0.0102258	0.00232456	-4.39905	1.08726e-05	-0.0136018	0.00231651	-5.87166	4.31444e-09	-0.0119197	0.00164086	-7.26429	3.75016e-13	0.589128	-0.0119197	0.00164086	7.664e-11	37	9	136023407	9	135013228	R			NA	NA	RALGDS	NM_001042368	Body	chr9:136024223-136025112	N_Shore			TRUE				NA	9	133148019	-	RALGDS	ENSG00000148288.13	9	133152948	GBGT1	1	0.0197321	-2.54286
cg14066757	-0.0119647	0.00319622	-3.7434	0.000181547	-0.0141897	0.00227095	-6.24834	4.14826e-10	-0.0134433	0.00185125	-7.26174	3.82153e-13	0.851279	-0.0134433	0.00185125	7.79198e-11	37	19	44285568	19	48977408	R			NA	NA	KCNN4	NM_002250	TSS200					NA		19:44284830-44285584	Promoter_Associated	TRUE	19	43781415	-	KCNN4	ENSG00000104783.13	19	43766533	KCNN4	1	0.146077	-9.55842
cg04231636	-0.0109506	0.00410996	-2.66441	0.00771242	-0.0282618	0.00380687	-7.42391	1.13711e-13	-0.020268	0.00279287	-7.25705	3.95632e-13	0.00844319	-0.020268	0.00279287	8.0484e-11	37	6	18186411	6	18294390	F			NA	NA	KDM1B	NM_153042	Body					TRUE				NA	6	18186179	+	KDM1B	ENSG00000165097.15	6	18155329	KDM1B	1	0.027978	-1.2267
cg24524285	-0.018642	0.00478668	-3.89456	9.83773e-05	-0.0494004	0.00693328	-7.12512	1.03994e-12	-0.0285704	0.0039391	-7.25304	4.07528e-13	0.00127583	-0.0285704	0.0039391	8.28284e-11	37	11	64405919	11	64162495	R			NA	NA	NRXN2;NRXN2;NRXN2	NM_138734;NM_138732;NM_015080	Body;Body;Body	chr11:64405451-64406006	Island			NA	11:64162110-64162537			TRUE	11	64638446	-	NRXN2	ENSG00000231680.1	11	64394342	AP003774.3	1	0.0135535	-0.919248
cg02246725	-0.0212305	0.00449265	-4.72561	2.29422e-06	-0.0316579	0.00556369	-5.69009	1.2697e-08	-0.0253461	0.00349536	-7.25137	4.12572e-13	0.345385	-0.0253461	0.00349536	8.38153e-11	37	11	2014127	11	1970703	F			NA	NA				chr11:2013333-2013617	S_Shore			NA		11:2013889-2015034	Unclassified_Cell_type_specific	NA	11	1992896	+		ENSG00000214026.11	11	1947278	MRPL23	1	0.0297229	3.09496
cg02998240	-0.0314254	0.00667426	-4.70845	2.49611e-06	-0.0337048	0.00610888	-5.51735	3.44156e-08	-0.0326657	0.00450628	-7.24894	4.20047e-13	0.968765	-0.0326657	0.00450628	8.51397e-11	37	1	16508668	1	16381255	R			NA	NA								TRUE				TRUE	1	16182172	-		ENSG00000132881.12	1	16231692	CPLANE2	1	0.0270838	0.748118
cg05514971	-0.0113468	0.00343369	-3.30454	0.00095131	-0.0213391	0.00314501	-6.78507	1.16032e-11	-0.0167806	0.00231921	-7.23547	4.63936e-13	0.0999982	-0.0167806	0.00231921	9.36098e-11	37	9	130329588	9	129369409	R			NA	NA	FAM129B;FAM129B	NM_022833;NM_001035534	Body;Body	chr9:130330540-130331180	N_Shore		RDMR	NA		9:130329358-130329792	Unclassified_Cell_type_specific	NA	9	127567308	-	FAM129B	ENSG00000225032.5	9	127816066	AL162586.1	1	0.0174086	-1.28762
cg05460571	-0.0131082	0.00372391	-3.52	0.000431552	-0.020862	0.00320536	-6.50847	7.59185e-11	-0.0175621	0.00242935	-7.22912	4.8612e-13	0.287888	-0.0175621	0.00242935	9.79971e-11	37	8	8630364	8	8667774	R			NA	NA								TRUE				NA	8	8772853	-		ENSG00000233609.3	8	8961200	RPL10P19	1	0.0144095	1.82298
cg20214535	-0.00971686	0.00396099	-2.45314	0.0141616	-0.0248919	0.00336423	-7.39899	1.37223e-13	-0.0185325	0.00256417	-7.22747	4.92063e-13	0.0140759	-0.0185325	0.00256417	9.89714e-11	37	21	43619310	21	42492379	R			NA	NA	ABCG1;ABCG1	NM_207628;NM_207627	TSS1500;TSS1500					TRUE		21:43619302-43619893	Unclassified_Cell_type_specific	NA	21	42199199	-	ABCG1	ENSG00000160179.18	21	42199689	ABCG1	1	0.0140787	-2.16314
cg21954370	-0.0134334	0.00274036	-4.90204	9.48442e-07	-0.0209331	0.00377517	-5.54495	2.9404e-08	-0.0160214	0.00221769	-7.22439	5.03356e-13	0.274626	-0.0160214	0.00221769	1.0106e-10	37	15	45018720	15	42806012	F	rs2123148		NA	NA							DMR	NA				NA	15	44726521	+		ENSG00000185880.13	15	44728988	TRIM69	1	0.0225967	-1.78008
cg00524443	-0.0197411	0.00399557	-4.94074	7.78278e-07	-0.0293754	0.00538281	-5.45727	4.83522e-08	-0.0231637	0.0032083	-7.21992	5.20201e-13	0.356033	-0.0231637	0.0032083	1.04161e-10	37	17	46650310	17	44005309	R			NA	NA	HOXB3	NM_002146	5'UTR	chr17:46654053-46654369	N_Shelf			TRUE				NA	17	48572947	-	HOXB3	ENSG00000120093.11	17	48548870	HOXB3	1	0.0182333	1.7342
cg22332722	-0.0305922	0.00805573	-3.79757	0.000146121	-0.0740946	0.0106622	-6.94926	3.67213e-12	-0.0464009	0.00642746	-7.21916	5.23079e-13	0.00499813	-0.0464009	0.00642746	1.0469e-10	37	18	25754857	18	24008855	R			NA	NA	CDH2	NM_001792	Body	chr18:25755414-25758175	N_Shore		RDMR	NA				NA	18	28174892	-	CDH2	ENSG00000170558.9	18	27950966	CDH2	1	0.115518	1.64309
cg11562411	-0.0123443	0.00399599	-3.08917	0.00200715	-0.0259397	0.0037232	-6.96705	3.23664e-12	-0.0196219	0.00272404	-7.20323	5.88041e-13	0.0451339	-0.0196219	0.00272404	1.16643e-10	37	6	35206618	6	35314596	R			NA	NA	SCUBE3	NM_152753	Body					TRUE				NA	6	35238840	-	SCUBE3	ENSG00000065060.17	6	34792015	UHRF1BP1	1	0.0183165	1.29676
cg03348792	-0.0127067	0.00413399	-3.07371	0.00211418	-0.0207572	0.00309957	-6.6968	2.13027e-11	-0.0178601	0.00247992	-7.20189	5.93833e-13	0.297063	-0.0178601	0.00247992	1.1774e-10	37	12	53075482	12	51361749	F	rs77883998		NA	NA	KRT1	NM_006121	TSS1500					NA		12:53075322-53075564	Unclassified_Cell_type_specific	NA	12	52681697	+	KRT1	ENSG00000170486.11	12	52585589	KRT72	1	0.0428134	-9.14812
cg09219547	-0.019891	0.00526887	-3.77519	0.000159886	-0.0392825	0.00595282	-6.59898	4.13989e-11	-0.0284093	0.00394541	-7.20059	5.99529e-13	0.0510438	-0.0284093	0.00394541	1.18816e-10	37	6	166870055	6	166790045	F			NA	NA	RPS6KA2;RPS6KA2	NM_021135;NM_001006932	Body;Body	chr6:166868758-166869230	S_Shore			NA		6:166869775-166870173	Unclassified_Cell_type_specific	NA	6	166456566	+	RPS6KA2	ENSG00000026297.15	6	166929504	RNASET2	1	0.020521	1.4297
cg02912379	-0.0154052	0.00355412	-4.33448	1.46108e-05	-0.0199031	0.00342484	-5.8114	6.19533e-09	-0.0177375	0.00246616	-7.19233	6.36958e-13	0.660192	-0.0177375	0.00246616	1.25787e-10	37	1	145054067	1	143765424	F	rs1778748		NA	NA	PDE4DIP	NM_022359	Body					NA		1:145053972-145054405	Promoter_Associated	NA	1	120679540	+	PDE4DIP	ENSG00000226067.6	1	120913275	LINC00623	1	0.0802618	-3.82787
cg24869232	-0.0144398	0.00468578	-3.08161	0.00205882	-0.0297897	0.0042987	-6.92993	4.21041e-12	-0.0227748	0.00316766	-7.1898	6.48867e-13	0.0542828	-0.0227748	0.00316766	1.28025e-10	37	2	109154811	2	108521243	F			NA	NA				chr2:109150330-109151301	S_Shelf			NA				NA	2	108538354	+		ENSG00000135968.20	2	108448561	GCC2	1	0.147738	2.88706
cg24123198	-0.0246545	0.00680107	-3.62509	0.000288856	-0.0529016	0.00780156	-6.7809	1.1943e-11	-0.0368518	0.00512656	-7.18841	6.55521e-13	0.0241285	-0.0368518	0.00512656	1.2928e-10	37	4	184018031	4	184255025	F			NA	NA				chr4:184018830-184021379	N_Shore			NA				NA	4	183096877	+		ENSG00000151718.16	4	183099257	WWC2	1	0.0244077	0.880929
cg13055199	-0.019752	0.00549206	-3.59646	0.000322578	-0.0342629	0.00526589	-6.50658	7.68821e-11	-0.0273124	0.00380099	-7.1856	6.69123e-13	0.162252	-0.0273124	0.00380099	1.31788e-10	37	15	75136278	15	72923331	R			NA	NA	ULK3	NM_001099436	TSS1500	chr15:75135186-75135905	S_Shore			NA		15:75136265-75136539	Promoter_Associated	NA	15	74843936	-	ULK3	ENSG00000140474.14	15	74836118	ULK3	1	0.0600618	-1.03253
cg16204414	-0.0178898	0.00442644	-4.04157	5.30941e-05	-0.0226808	0.00378269	-5.99594	2.02306e-09	-0.0206587	0.00287569	-7.18391	6.77447e-13	0.712815	-0.0206587	0.00287569	1.33192e-10	37	3	10325494	3	10300494	F			NA	NA	C3orf42	NR_026829	TSS1500					NA				NA	3	10283809	+	C3orf42	ENSG00000240288.7	3	10285754	GHRLOS	1	0.138885	4.52904
cg18018313	-0.0153182	0.00424443	-3.60901	0.000307365	-0.02624	0.00404667	-6.48435	8.91129e-11	-0.0210395	0.00292885	-7.18354	6.79291e-13	0.176527	-0.0210395	0.00292885	1.33394e-10	37	2	227657192	2	227365436	F			NA	NA	IRS1	NM_005544	3'UTR	chr2:227655903-227656647	S_Shore			NA				NA	2	226792475	+	IRS1	ENSG00000169047.5	2	226731317	IRS1	1	0.0136084	-1.34411
cg00446123	-0.0186374	0.00395923	-4.70731	2.51002e-06	-0.0246322	0.00446575	-5.51582	3.47163e-08	-0.0212757	0.00296256	-7.18151	6.89467e-13	0.603811	-0.0212757	0.00296256	1.35138e-10	37	20	62367888	20	61838332	R			NA	NA	LIME1	NM_017806	TSS200	chr20:62368955-62371962	N_Shore		CDMR	NA		20:62367587-62368260	Promoter_Associated	NA	20	63736535	-	LIME1	ENSG00000203896.10	20	63736283	LIME1	1	0.0143747	1.09052
cg14637411	-0.0242197	0.00538587	-4.4969	6.89507e-06	-0.0302197	0.00535827	-5.63982	1.70227e-08	-0.0272351	0.00379859	-7.1698	7.51087e-13	0.732086	-0.0272351	0.00379859	1.46122e-10	37	11	2858355	11	2814931	F			NA	NA	KCNQ1;KCNQ1	NM_000218;NM_181798	Body;Body					TRUE		11:2858150-2858590	Unclassified_Cell_type_specific	TRUE	11	2837124	+	KCNQ1	ENSG00000129757.13	11	2883213	CDKN1C	1	0.0142957	-1.99603
cg07452706	-0.0109002	0.00278914	-3.90808	9.30333e-05	-0.0178635	0.00285549	-6.25584	3.95378e-10	-0.0143	0.00199526	-7.16697	7.66771e-13	0.218362	-0.0143	0.00199526	1.48979e-10	37	14	105649097	14	104720142	F			NA	NA	NUDT14	NM_177533	TSS1500	chr14:105647469-105647827	S_Shore			NA		14:105648886-105649680	Unclassified_Cell_type_specific	NA	14	105182759	+	NUDT14	ENSG00000183828.15	14	105172938	NUDT14	1	0.0237045	-1.89537
cg07380540	-0.00851621	0.00341556	-2.49336	0.0126542	-0.026111	0.00342114	-7.63223	2.30726e-14	-0.0172992	0.00241714	-7.1569	8.25208e-13	0.00132908	-0.0172992	0.00241714	1.60053e-10	37	1	1825861	1	1815721	F			NA	NA				chr1:1821405-1823272	S_Shelf			NA		1:1825715-1825971	Unclassified_Cell_type_specific	NA	1	1894421	+		ENSG00000231050.1	1	1891471	AL109917.1	1	0.0196612	0.494792
cg00300969	-0.0127308	0.00361563	-3.52106	0.000429824	-0.0197453	0.00308453	-6.4014	1.5396e-10	-0.0167906	0.00234662	-7.15524	8.35275e-13	0.336495	-0.0167906	0.00234662	1.61935e-10	37	20	31366486	20	30830147	F			NA	NA	DNMT3B;DNMT3B;DNMT3B;DNMT3B	NM_175849;NM_006892;NM_175850;NM_175848	5'UTR;5'UTR;TSS1500;5'UTR					NA		20:31365642-31367246	Unclassified	TRUE	20	32778679	+	DNMT3B	ENSG00000101367.9	20	32819954	MAPRE1	1	0.0205056	0.872158
cg20976581	-0.0192615	0.00356547	-5.40224	6.58148e-08	-0.0202764	0.00432102	-4.69251	2.69867e-06	-0.0196726	0.00275011	-7.15339	8.46585e-13	0.983722	-0.0196726	0.00275011	1.63985e-10	37	17	34080240	17	31104353	R			NA	NA	GAS2L2	NM_139285	TSS1500					NA				NA	17	35753220	-	GAS2L2	ENSG00000270806.2	17	35760887	C17orf50	1	0.020128	-0.339108
cg26785823	-0.0181983	0.00370115	-4.91694	8.79093e-07	-0.016092	0.00308871	-5.20994	1.88897e-07	-0.0169567	0.00237142	-7.15045	8.6497e-13	0.908956	-0.0169567	0.00237142	1.67183e-10	37	1	2482001	1	2471861	F			NA	NA	LOC115110	NR_026927	Body	chr1:2477563-2478363	S_Shelf			NA				TRUE	1	2550561	+	LOC115110	ENSG00000157870.16	1	2586491	PRXL2B	1	0.0664731	-2.00117
cg09167414	-0.0161753	0.00312513	-5.17587	2.26846e-07	-0.0151306	0.00306963	-4.92912	8.2602e-07	-0.0156436	0.00218991	-7.14346	9.10116e-13	0.97196	-0.0156436	0.00218991	1.75149e-10	37	1	16076206	1	15948793	F			NA	NA				chr1:16073318-16073521	S_Shelf			TRUE				TRUE	1	15749710	+		ENSG00000162461.8	1	15736258	SLC25A34	1	0.032464	2.23833
cg06138226	-0.0119001	0.00366461	-3.24731	0.001165	-0.0188774	0.00288862	-6.53508	6.35744e-11	-0.0162035	0.00226858	-7.14258	9.15921e-13	0.326961	-0.0162035	0.00226858	1.76038e-10	37	17	45927893	17	43282892	F			NA	NA	SP6	NM_199262	5'UTR	chr17:45928211-45928710	N_Shore		RDMR	NA		17:45927810-45928919	Unclassified	NA	17	47850526	+	SP6	ENSG00000141295.14	17	47837692	SCRN2	1	0.0227714	1.53849
cg08829007	-0.0173638	0.0053345	-3.255	0.00113392	-0.0394715	0.00567252	-6.95837	3.44239e-12	-0.0277393	0.00388607	-7.13816	9.45907e-13	0.0177689	-0.0277393	0.00388607	1.81488e-10	37	12	55353521	12	53639788	F	rs2256865		NA	NA	KIAA0748;KIAA0748	NM_001136030;NM_001098815	3'UTR;3'UTR					TRUE				NA	12	54959736	+	KIAA0748	ENSG00000135426.16	12	54948015	TESPA1	1	0.03411	-0.941595
cg16116321	-0.0168721	0.0046645	-3.61712	0.0002979	-0.0309601	0.00475806	-6.50686	7.67361e-11	-0.0237762	0.00333089	-7.1381	9.46326e-13	0.10697	-0.0237762	0.00333089	1.8149e-10	37	2	225244609	2	224952853	F	rs74999600		NA	NA	FAM124B;FAM124B	NM_001122779;NM_024785	Body;3'UTR					NA				NA	2	224379891	+	FAM124B	ENSG00000124019.10	2	224378698	FAM124B	1	0.0143343	-0.976339
cg20630655	-0.0132952	0.0042891	-3.09977	0.00193673	-0.0214706	0.00325001	-6.60631	3.94012e-11	-0.0184887	0.00259036	-7.1375	9.50423e-13	0.315376	-0.0184887	0.00259036	1.82198e-10	37	15	75918700	15	73705755	F			NA	TRUE	SNUPN;SNUPN;SNUPN;SNUPN	NM_001042581;NM_001042588;NM_001042588;NM_005701	TSS1500;1stExon;5'UTR;TSS1500	chr15:75917646-75918212	S_Shore			NA		15:75917323-75918935	Promoter_Associated	NA	15	75626358	+	SNUPN	ENSG00000169371.13	15	75598083	SNUPN	1	0.0232137	-0.797049
cg01422009	-0.0123008	0.00317416	-3.87528	0.000106504	-0.0206036	0.00330121	-6.24124	4.34118e-10	-0.0162894	0.00228807	-7.11926	1.08505e-12	0.193311	-0.0162894	0.00228807	2.06055e-10	37	16	125896	16	65896	F			NA	NA	MPG	NM_001015054	TSS1500	chr16:127448-128631	N_Shore		RDMR	NA				NA	16	75896	+	MPG	ENSG00000226942.2	16	29336	IL9RP3	1	0.0157767	2.93323
cg22796051	-0.0135793	0.00370999	-3.6602	0.000252014	-0.0150977	0.00246993	-6.1126	9.80179e-10	-0.0146314	0.00205598	-7.11653	1.1068e-12	0.943619	-0.0146314	0.00205598	2.09917e-10	37	1	171771709	1	170038332	F			NA	NA								TRUE				NA	1	171802568	+		ENSG00000010165.20	1	171781660	EEF1AKNMT	1	0.029731	1.22645
cg04080022	-0.0162042	0.00382952	-4.23139	2.32254e-05	-0.0215866	0.00372442	-5.79597	6.79277e-09	-0.0189703	0.00266994	-7.10512	1.2022e-12	0.601938	-0.0189703	0.00266994	2.26565e-10	37	16	89648534	16	88176035	R			NA	NA	CPNE7;CPNE7	NM_014427;NM_153636	Body;Body	chr16:89650417-89650697	N_Shore			TRUE				TRUE	16	89582125	-	CPNE7	ENSG00000204991.11	16	89818179	SPIRE2	1	0.0178579	-1.44698
cg27026192	-0.02146	0.00461292	-4.65216	3.28483e-06	-0.025015	0.00463576	-5.3961	6.81051e-08	-0.0232287	0.00326987	-7.10387	1.21312e-12	0.86265	-0.0232287	0.00326987	2.28236e-10	37	16	57836960	16	56394461	F			NA	NA	KIFC3;KIFC3	NM_005550;NM_001130100	TSS1500;TSS1500	chr16:57835955-57836989	Island		CDMR	NA				TRUE	16	57803047	+	KIFC3	ENSG00000205336.11	16	57610652	ADGRG1	1	0.0179592	-2.16242
cg22961402	-0.0107599	0.0033622	-3.20026	0.00137305	-0.0207477	0.00309335	-6.70719	1.98405e-11	-0.016169	0.00227645	-7.10274	1.22307e-12	0.0916685	-0.016169	0.00227645	2.30011e-10	37	17	27913793	17	24937919	F	rs3115094		NA	NA	GIT1;GIT1	NM_001085454;NM_014030	Body;Body	chr17:27915718-27916957	N_Shore			NA		17:27913757-27913965	Promoter_Associated_Cell_type_specific	NA	17	29586774	+	GIT1	ENSG00000168792.5	17	29560547	ABHD15	1	0.0232629	-0.959975
cg00407659	-0.0123031	0.00356272	-3.4533	0.000553781	-0.018831	0.00295968	-6.36251	1.98485e-10	-0.0161655	0.00227659	-7.10073	1.24097e-12	0.370396	-0.0161655	0.00227659	2.33082e-10	37	5	150538414	5	150518607	R			NA	NA	ANXA6;ANXA6	NM_001155;NM_004033	TSS1500;TSS1500	chr5:150537019-150537418	S_Shore			NA				NA	5	151158852	-	ANXA6	ENSG00000197043.14	5	151100706	ANXA6	1	0.0144709	-1.05326
cg07271580	-0.0261916	0.00512621	-5.10935	3.23266e-07	-0.0235679	0.00476631	-4.94469	7.62654e-07	-0.0247844	0.0034906	-7.10035	1.24444e-12	0.932163	-0.0247844	0.0034906	2.33635e-10	37	4	159095085	4	159314535	F			NA	NA	FAM198B;FAM198B;FAM198B	NM_001031700;NM_016613;NM_001128424	TSS1500;TSS1500;TSS1500					NA				NA	4	158173932	+	FAM198B	ENSG00000164124.10	4	158201604	TMEM144	1	0.0295084	-1.63563
cg15667493	-0.0110463	0.00332692	-3.32027	0.000899315	-0.0213218	0.00320493	-6.6528	2.8756e-11	-0.0163759	0.00230815	-7.0948	1.2954e-12	0.084255	-0.0163759	0.00230815	2.42299e-10	37	5	55404179	5	55439936	F			NA	NA	ANKRD55;ANKRD55	NM_001039935;NM_024669	Body;Body					TRUE				NA	5	56108351	+	ANKRD55	ENSG00000164512.18	5	56099680	ANKRD55	1	0.082254	-5.19642
cg17034959	-0.0158709	0.00348306	-4.55659	5.19919e-06	-0.0206556	0.00375005	-5.50807	3.62788e-08	-0.0180868	0.00255207	-7.08712	1.36927e-12	0.64598	-0.0180868	0.00255207	2.55563e-10	37	12	132321329	12	130887282	F			NA	NA	MMP17	NM_016155	Body	chr12:132324953-132325406	N_Shelf			NA		12:132320447-132321408	Unclassified	NA	12	131836783	+	MMP17	ENSG00000198598.6	12	131828393	MMP17	1	0.04501	3.19496
cg01008405	-0.0141047	0.00355862	-3.96354	7.38461e-05	-0.0175392	0.0029623	-5.9208	3.2038e-09	-0.0161334	0.00227671	-7.08628	1.37767e-12	0.759499	-0.0161334	0.00227671	2.56701e-10	37	5	139039026	5	139019210	F			NA	NA	CXXC5	NM_016463	5'UTR	chr5:139040819-139041028	N_Shore	low-CpG:139019105-139019371		NA		5:139038834-139039153	Unclassified_Cell_type_specific	TRUE	5	139659440	+	CXXC5	ENSG00000171604.12	5	139647299	CXXC5	1	0.0311865	-3.19411
cg24619618	-0.0197713	0.00576392	-3.43018	0.000603187	-0.0376184	0.00571888	-6.57794	4.77021e-11	-0.0287648	0.00405969	-7.08548	1.38562e-12	0.0893083	-0.0287648	0.00405969	2.57858e-10	37	3	193185615	3	194668309	F			NA	NA	ATP13A4	NM_032279	Body					NA				NA	3	193467825	+	ATP13A4	ENSG00000127249.15	3	193398967	ATP13A4	1	0.216601	3.35918
cg26804891	-0.0162814	0.00435601	-3.73769	0.000185717	-0.0227196	0.00371258	-6.11963	9.37935e-10	-0.0200107	0.00282556	-7.08201	1.42079e-12	0.53117	-0.0200107	0.00282556	2.64074e-10	37	16	2055242	16	1995243	F	rs13353166		NA	NA	ZNF598	NM_178167	Body	chr16:2054011-2054288	S_Shore			TRUE	16:1995198-1995763			TRUE	16	2005240	+	ZNF598	ENSG00000196408.11	16	1978917	NOXO1	1	0.0339465	-0.842772
cg20512303	-0.0112823	0.00483613	-2.33292	0.0196521	-0.0310357	0.0042169	-7.35985	1.84119e-13	-0.0225039	0.00317832	-7.08042	1.43723e-12	0.00874906	-0.0225039	0.00317832	2.66905e-10	37	5	131592959	5	131620858	R			NA	TRUE	PDLIM4;PDLIM4	NM_001131027;NM_003687	TSS1500;TSS1500	chr5:131593039-131593813	N_Shore			NA				NA	5	132257265	-	PDLIM4	ENSG00000197375.12	5	132369752	SLC22A5	1	0.0353614	-1.98397
cg09476130	-0.0216218	0.00557704	-3.87693	0.000105781	-0.0408944	0.0064746	-6.31613	2.68187e-10	-0.0298307	0.00422556	-7.05958	1.67003e-12	0.078612	-0.0298307	0.00422556	3.05679e-10	37	1	159870086	1	158136710	F			NA	NA	CCDC19	NM_012337	TSS200	chr1:159869901-159870143	Island			TRUE	1:158136551-158136767			TRUE	1	159900295	+	CCDC19	ENSG00000213085.10	1	159872364	CFAP45	1	0.0135779	-1.14358
cg11324538	-0.0108185	0.00372224	-2.90644	0.00365571	-0.0243317	0.00349938	-6.95313	3.57277e-12	-0.0179917	0.00254959	-7.05671	1.70494e-12	0.0302545	-0.0179917	0.00254959	3.1194e-10	37	19	47778804	19	52470644	R			NA	NA	PRR24;PRR24	NM_178511;NM_178511	3'UTR;1stExon	chr19:47776370-47778740	S_Shore			NA				NA	19	47275546	-	PRR24	ENSG00000105321.14	19	47255980	CCDC9	1	0.0170216	1.18663
cg27295118	-0.0145006	0.00318036	-4.55944	5.12913e-06	-0.0185895	0.00341664	-5.44088	5.30195e-08	-0.0163988	0.0023279	-7.04445	1.86199e-12	0.681356	-0.0163988	0.0023279	3.38867e-10	37	14	22902226	14	21972066	F			NA	NA								NA				NA	14	22433233	+		ENSG00000277734.8	14	22547506	TRAC	1	0.0166479	-1.22828
cg22563815	-0.0249124	0.0053843	-4.62685	3.71266e-06	-0.0299921	0.00561687	-5.33965	9.3126e-08	-0.0273449	0.0038869	-7.03515	1.99041e-12	0.808062	-0.0273449	0.0038869	3.61058e-10	37	15	78856949	15	76644004	F			NA	TRUE	CHRNA5	NM_000745	TSS1500	chr15:78857725-78858269	N_Shore			NA				NA	15	78564606	+	CHRNA5	ENSG00000169684.13	15	78565520	CHRNA5	1	0.0507359	0.997703
cg17847044	-0.032533	0.00702675	-4.62987	3.6589e-06	-0.0427324	0.00794144	-5.38093	7.41002e-08	-0.0370117	0.00526248	-7.03314	2.01941e-12	0.629654	-0.0370117	0.00526248	3.65872e-10	37	15	42102381	15	39889673	R			NA	NA	MAPKBP1;MAPKBP1	NM_001128608;NM_014994	Body;Body					TRUE				NA	15	41810182	-	MAPKBP1	ENSG00000103932.12	15	41517176	RPAP1	1	0.0502089	0.609538
cg23904377	-0.0169575	0.00479108	-3.5394	0.000401044	-0.033533	0.00514405	-6.51878	7.08809e-11	-0.0246571	0.00350595	-7.03292	2.02257e-12	0.0620421	-0.0246571	0.00350595	3.66146e-10	37	20	2852292	20	2800292	R			NA	NA	PTPRA	NM_002836	5'UTR	chr20:2852899-2854635	N_Shore		CDMR	TRUE				NA	20	2871645	-	PTPRA	ENSG00000215305.10	20	2840703	VPS16	1	0.0227181	-0.63682
cg23907108	-0.0195799	0.00524158	-3.73549	0.000187348	-0.0380392	0.00594925	-6.39395	1.61658e-10	-0.0276469	0.00393288	-7.02968	2.07007e-12	0.066535	-0.0276469	0.00393288	3.74441e-10	37	11	64405993	11	64162569	F			NA	NA	NRXN2;NRXN2;NRXN2	NM_138734;NM_138732;NM_015080	Body;Body;Body	chr11:64405451-64406006	Island			NA				TRUE	11	64638520	+	NRXN2	ENSG00000231680.1	11	64394342	AP003774.3	1	0.0144884	-1.3325
cg24245352	-0.012687	0.00391828	-3.23791	0.00120408	-0.0211799	0.00328097	-6.45539	1.07941e-10	-0.0176795	0.00251554	-7.02812	2.0934e-12	0.251363	-0.0176795	0.00251554	3.78199e-10	37	22	31601170	22	29931170	F	rs3986050	rs3986049	NA	NA	RNF185;RNF185;RNF185;RNF185;RNF185;RNF185;RNF185	NM_001135824;NR_024211;NR_024209;NM_001135825;NR_024212;NM_152267;NR_024210	3'UTR;Body;Body;3'UTR;Body;3'UTR;Body					NA				NA	22	31205183	+	RNF185	ENSG00000138942.16	22	31160182	RNF185	1	0.0154314	-0.85542
cg08861404	-0.0108316	0.00360729	-3.0027	0.00267597	-0.0176918	0.00270816	-6.53276	6.45668e-11	-0.015219	0.00216575	-7.0271	2.10863e-12	0.314584	-0.015219	0.00216575	3.80797e-10	37	19	51670315	19	56362127	R			NA	NA	SIGLECP3	NR_002804	TSS1500					NA				NA	19	51167057	-	SIGLECP3	ENSG00000254760.1	19	51414298	AC008750.1	1	0.018021	-1.95332
cg23718736	-0.0183831	0.00400689	-4.58787	4.47787e-06	-0.0231692	0.00430483	-5.38214	7.36059e-08	-0.0206048	0.00293298	-7.02522	2.13732e-12	0.718098	-0.0206048	0.00293298	3.85509e-10	37	18	6413908	18	6403908	R			NA	NA	L3MBTL4	NM_173464	5'UTR	chr18:6413959-6414873	N_Shore			NA				TRUE	18	6413908	-	L3MBTL4	ENSG00000154655.15	18	5954706	L3MBTL4	1	0.0402927	-2.33087
cg05554718	-0.0291811	0.00657338	-4.43928	9.02604e-06	-0.0479706	0.00838217	-5.72293	1.04702e-08	-0.0363361	0.00517254	-7.0248	2.14376e-12	0.211046	-0.0363361	0.00517254	3.86514e-10	37	6	26235699	6	26343678	F	rs16891466	rs75156165	NA	TRUE	HIST1H1D	NM_005320	TSS1500					NA				NA	6	26235470	+	HIST1H1D	ENSG00000274750.2	6	26224199	HIST1H3E	1	0.140979	-3.67464
cg07122905	-0.0188153	0.00392209	-4.79726	1.6085e-06	-0.0169593	0.00330419	-5.13267	2.85661e-07	-0.0177298	0.00252697	-7.0162	2.27987e-12	0.936609	-0.0177298	0.00252697	4.10556e-10	37	14	92333765	14	91403518	F		rs74413945	TRUE	NA	TC2N;TC2N	NM_001128596;NM_001128596	1stExon;5'UTR					NA		14:92333676-92334134	Promoter_Associated_Cell_type_specific	NA	14	91867420	+	TC2N	ENSG00000260711.2	14	91752856	AL121839.2	1	0.0273126	1.39877
cg20360286	-0.0150301	0.00451498	-3.32894	0.000871757	-0.0279658	0.00429352	-6.51349	7.34259e-11	-0.021823	0.00311132	-7.01405	2.3152e-12	0.115873	-0.021823	0.00311132	4.16581e-10	37	2	150222839	2	149931085	F			NA	NA	LYPD6	NM_194317	5'UTR					NA				NA	2	149366324	+	LYPD6	ENSG00000150556.17	2	149038107	LYPD6B	1	0.0605359	2.12001
cg24403338	-0.0209706	0.00505023	-4.15241	3.28988e-05	-0.0234319	0.00413853	-5.66189	1.49717e-08	-0.0224431	0.00320102	-7.01123	2.36224e-12	0.931418	-0.0224431	0.00320102	4.24189e-10	37	20	31366437	20	30830098	R			NA	NA	DNMT3B;DNMT3B;DNMT3B;DNMT3B	NM_175849;NM_006892;NM_175850;NM_175848	5'UTR;5'UTR;TSS1500;5'UTR					NA		20:31365642-31367246	Unclassified	TRUE	20	32778630	-	DNMT3B	ENSG00000101367.9	20	32819954	MAPRE1	1	0.023727	0.686782
cg25510614	-0.0114284	0.00306296	-3.73115	0.000190605	-0.0190931	0.00308991	-6.17917	6.44381e-10	-0.0152272	0.0021753	-7.00001	2.55943e-12	0.211873	-0.0152272	0.0021753	4.57937e-10	37	4	683772	4	673772	F			NA	NA	MFSD7	NM_032219	TSS1500	chr4:682724-683079	S_Shore			NA		4:683680-683919	Unclassified_Cell_type_specific	NA	4	689982	+	MFSD7	ENSG00000185619.18	4	705748	PCGF3	1	0.0233098	-2.68529
cg15538767	-0.00852802	0.00313038	-2.72428	0.00644426	-0.0191788	0.0027662	-6.93325	4.11268e-12	-0.0145087	0.00207285	-6.99938	2.57093e-12	0.0387676	-0.0145087	0.00207285	4.5981e-10	37	5	149870395	5	149850588	F			NA	NA								TRUE				NA	5	150490832	+		ENSG00000070614.15	5	150485818	NDST1	1	0.193817	-6.99841
cg02235659	-0.0131515	0.00408098	-3.22264	0.00127017	-0.0277494	0.00415399	-6.6802	2.38623e-11	-0.0203211	0.00291116	-6.98041	2.94317e-12	0.0431909	-0.0203211	0.00291116	5.20534e-10	37	3	45066580	3	45041584	R			NA	NA	CLEC3B	NM_003278	TSS1500					NA				NA	3	45025087	-	CLEC3B	ENSG00000163815.6	3	45001548	CLEC3B	1	0.0285168	-1.69936
cg16500987	-0.0133299	0.00311566	-4.27836	1.88279e-05	-0.017005	0.00304808	-5.57891	2.42025e-08	-0.0152077	0.00217882	-6.97981	2.95589e-12	0.700852	-0.0152077	0.00217882	5.22576e-10	37	6	167104761	6	167024751	R			NA	NA	RPS6KA2	NM_001006932	Body					TRUE	6:167024591-167024757			TRUE	6	166691272	-	RPS6KA2	ENSG00000026297.15	6	166929504	RNASET2	1	0.0316438	-3.22591
cg02257517	-0.0166234	0.00389363	-4.26938	1.96018e-05	-0.0204155	0.0036675	-5.5666	2.59756e-08	-0.0186328	0.00266968	-6.9794	2.96442e-12	0.777785	-0.0186328	0.00266968	5.23877e-10	37	9	136340262	9	135330083	F			NA	NA	SLC2A6;SLC2A6	NM_001145099;NM_017585	Body;Body	chr9:136340048-136340263	Island			NA	9:135329955-135330084			NA	9	133475139	+	SLC2A6	ENSG00000148290.10	9	133351758	SURF1	1	0.0140038	-0.635713
cg00143376	-0.00978668	0.00355613	-2.75206	0.00592224	-0.0282344	0.0038647	-7.30571	2.758e-13	-0.0182448	0.00261686	-6.97201	3.12454e-12	0.00209292	-0.0182448	0.00261686	5.49558e-10	37	2	232394702	2	232102946	R			NA	TRUE	NMUR1	NM_006056	Body	chr2:232394763-232395337	N_Shore			NA				NA	2	231529990	-	NMUR1	ENSG00000171596.7	2	231523187	NMUR1	1	0.0290552	-3.33991
cg26729204	-0.0169092	0.00386069	-4.37983	1.18771e-05	-0.0204433	0.00374442	-5.45968	4.76983e-08	-0.0187303	0.00268787	-6.96845	3.20457e-12	0.805813	-0.0187303	0.00268787	5.62745e-10	37	6	2932241	6	2877240	F			NA	NA								TRUE		6:2931511-2932928	Unclassified	NA	6	2932006	+		ENSG00000271361.1	6	3023142	HTATSF1P2	1	0.0154316	2.9611
cg09526236	-0.0199061	0.00497993	-3.99728	6.40753e-05	-0.0360645	0.0059515	-6.05974	1.36345e-09	-0.0265605	0.00381926	-6.95435	3.54192e-12	0.114426	-0.0265605	0.00381926	6.17845e-10	37	12	29937733	12	29829000	R			NA	NA	TMTC1	NM_175861	TSS200	chr12:29935995-29937433	S_Shore			NA				NA	12	29784799	-	TMTC1	ENSG00000133687.16	12	29500840	TMTC1	1	0.0200291	2.85299
cg13396738	-0.0107798	0.00300739	-3.58442	0.000337823	-0.0178623	0.00288434	-6.19284	5.90905e-10	-0.0144689	0.00208168	-6.95057	3.63805e-12	0.235879	-0.0144689	0.00208168	6.33622e-10	37	6	30850718	6	30958697	F	rs11334273		NA	NA	DDR1	NM_001954	TSS1500	chr6:30852102-30852676	N_Shore			TRUE				NA	6	30882940	+	DDR1	ENSG00000204580.13	6	30876421	DDR1	1	0.0338337	-2.83762
cg08973382	-0.0157859	0.00294012	-5.36915	7.91088e-08	-0.0135501	0.00305176	-4.44008	8.99236e-06	-0.0147096	0.00211734	-6.94721	3.7258e-12	0.87006	-0.0147096	0.00211734	6.47892e-10	37	2	74728623	2	74582131	R			NA	NA	LOC151534;LBX2	NR_024606;NM_001009812	TSS1500;Body	chr2:74729399-74731166	N_Shore		RDMR	NA		2:74728052-74729181	Unclassified_Cell_type_specific	NA	2	74501495	-	LOC151534;LBX2	ENSG00000204822.7	2	74471982	MRPL53	1	0.0344725	-2.24339
cg08292569	-0.0107069	0.00345115	-3.10241	0.00191951	-0.0151226	0.00239986	-6.30146	2.94861e-10	-0.0136834	0.00197031	-6.94477	3.79085e-12	0.575934	-0.0136834	0.00197031	6.58691e-10	37	8	23078059	8	23134004	F			NA	NA	TNFRSF10A	NM_003844	Body	chr8:23081956-23082975	N_Shelf			NA		8:23077879-23078136	Unclassified_Cell_type_specific	NA	8	23220545	+	TNFRSF10A	ENSG00000246582.2	8	23224471	AC100861.1	1	0.104489	4.27363
cg16375541	-0.0173254	0.0045087	-3.84266	0.000121709	-0.0235457	0.0040253	-5.84943	4.93259e-09	-0.0207868	0.00300273	-6.92262	4.43357e-12	0.588854	-0.0207868	0.00300273	7.62634e-10	37	3	45078017	3	45053021	R			NA	NA				chr3:45077069-45077690	S_Shore			TRUE	3:45052911-45053106	3:45077441-45079749	Unclassified	NA	3	45036524	-		ENSG00000163815.6	3	45001548	CLEC3B	1	0.0226276	-1.73066
cg14436426	-0.0105785	0.00372296	-2.84142	0.00449126	-0.0248751	0.00361676	-6.87774	6.08111e-12	-0.0179337	0.00259417	-6.91306	4.74317e-12	0.0225214	-0.0179337	0.00259417	8.13064e-10	37	20	62712394	20	62182838	R			NA	TRUE	OPRL1;RGS19;OPRL1	NM_000913;NM_001039467;NM_182647	5'UTR;TSS1500;5'UTR	chr20:62710769-62711745	S_Shore			NA				NA	20	64081040	-	OPRL1;RGS19	ENSG00000125510.16	20	64080082	OPRL1	1	0.0342931	-1.51707
cg00443307	-0.0225691	0.0052696	-4.28288	1.84487e-05	-0.0310294	0.00561009	-5.53099	3.18432e-08	-0.0265347	0.0038409	-6.90845	4.89973e-12	0.546563	-0.0265347	0.0038409	8.3861e-10	37	12	9141740	12	9033007	R			NA	TRUE	KLRG1	NM_005810	TSS1500					NA				NA	12	8989143	-	KLRG1	ENSG00000139187.10	12	8950044	KLRG1	1	0.0290717	-1.60402
cg19078067	-0.013729	0.00434676	-3.15844	0.00158616	-0.0239488	0.00374432	-6.39604	1.5946e-10	-0.0195956	0.00283692	-6.90737	4.93709e-12	0.204616	-0.0195956	0.00283692	8.4468e-10	37	17	71586227	17	69097822	R			NA	NA	SDK2	NM_001144952	Body					TRUE				NA	17	73590087	-	SDK2	ENSG00000069188.17	17	73334384	SDK2	1	0.183506	-9.05692
cg11873854	-0.0160669	0.00378929	-4.24009	2.23432e-05	-0.0214771	0.00387643	-5.54044	3.01704e-08	-0.0187106	0.00270972	-6.90498	5.02094e-12	0.60772	-0.0187106	0.00270972	8.58696e-10	37	9	139642875	9	138762696	F	rs4880139		NA	TRUE	LCN6	NM_198946	1stExon	chr9:139640640-139640885	S_Shore			NA				NA	9	136748422	+	LCN6	ENSG00000204001.9	9	136754386	LCN8	1	0.0513532	9.23148
cg02903680	-0.0127312	0.00499675	-2.5479	0.0108373	-0.0358708	0.00497903	-7.20436	5.83168e-13	-0.0243421	0.00352695	-6.90173	5.13741e-12	0.00460601	-0.0243421	0.00352695	8.77268e-10	37	15	85526198	15	83327202	F	rs74024775		NA	NA	PDE8A;PDE8A	NM_173454;NM_002605	Body;Body	chr15:85523512-85525865	S_Shore			NA				NA	15	84982966	+	PDE8A	ENSG00000073417.15	15	84980440	PDE8A	1	0.0323015	-0.808792
cg18513344	-0.0136546	0.00279002	-4.89411	9.87521e-07	-0.0187273	0.00376728	-4.97103	6.65982e-07	-0.0154514	0.0022421	-6.89149	5.52125e-12	0.556867	-0.0154514	0.0022421	9.40025e-10	37	3	195531298	3	197015695	F			NA	NA	MUC4;MUC4;MUC4	NM_018406;NM_138297;NM_004532	Body;Body;Body					NA	3:197015386-197016031	3:195531203-195531663	Unclassified_Cell_type_specific	NA	3	195804426	+	MUC4	ENSG00000163958.14	3	196197452	ZDHHC19	1	0.0143954	-2.69443
cg00323916	-0.0109912	0.00291933	-3.76496	0.000166574	-0.0143832	0.00246493	-5.83514	5.37464e-09	-0.0129714	0.00188337	-6.88735	5.68411e-12	0.674296	-0.0129714	0.00188337	9.65812e-10	37	22	38057185	22	36387131	F			NA	NA	PDXP	NM_020315	Body	chr22:38054403-38055450	S_Shore		RDMR	TRUE		22:38056868-38057529	Promoter_Associated	TRUE	22	37661177	+	PDXP	ENSG00000100116.16	22	37807905	GCAT	1	0.0138027	-4.23443
cg14050954	-0.0109113	0.00403736	-2.70259	0.00688018	-0.0189894	0.00290595	-6.53467	6.37482e-11	-0.0162327	0.00235854	-6.8825	5.88113e-12	0.267516	-0.0162327	0.00235854	9.95112e-10	37	17	7239574	17	7180298	R			NA	NA	ACAP1	NM_014716	TSS1500					TRUE				NA	17	7336254	-	ACAP1	ENSG00000132507.18	17	7306999	EIF5A	1	0.0223055	-0.730869
cg25713625	-0.0127682	0.00333247	-3.83146	0.000127386	-0.0193307	0.00328454	-5.88537	3.97159e-09	-0.016097	0.00233928	-6.88118	5.93604e-12	0.373982	-0.016097	0.00233928	1.00364e-09	37	2	120022835	2	119739305	R			NA	NA	STEAP3;STEAP3;STEAP3	NM_182915;NM_018234;NM_001008410	3'UTR;3'UTR;3'UTR	chr2:120020675-120020970	S_Shore			NA		2:120022023-120023940	Unclassified	TRUE	2	119265258	-	STEAP3	ENSG00000115107.20	2	119223831	STEAP3	1	0.0422935	-4.07968
cg17082568	-0.0342652	0.00646316	-5.30161	1.14785e-07	-0.0263118	0.00587637	-4.47756	7.5502e-06	-0.0299111	0.0043479	-6.87943	6.00916e-12	0.660668	-0.0299111	0.0043479	1.01485e-09	37	17	42027295	17	39382821	F	rs8079623		NA	NA				chr17:42030173-42030941	N_Shelf			NA				NA	17	43949926	+		ENSG00000108852.14	17	43875357	MPP2	1	0.0312252	1.03869
cg13676763	-0.0143485	0.00368847	-3.89009	0.000100209	-0.0216649	0.00371023	-5.83925	5.24378e-09	-0.0179852	0.0026158	-6.87559	6.17325e-12	0.376105	-0.0179852	0.0026158	1.0398e-09	37	9	129262204	9	128302025	F			NA	NA	FAM125B	NM_033446	Body	chr9:129261861-129262156	S_Shore			NA	9:128301646-128302144	9:129261021-129262902	Unclassified	NA	9	126499924	+	FAM125B	ENSG00000196814.15	9	126326829	MVB12B	1	0.0401939	2.03173
cg13780718	-0.0124121	0.00336837	-3.6849	0.000228794	-0.02294	0.00371906	-6.16824	6.90563e-10	-0.0171564	0.0024966	-6.87192	6.33415e-12	0.110678	-0.0171564	0.0024966	1.06489e-09	37	20	44513768	20	43947175	R			NA	NA	ZSWIM1	NM_080603	3'UTR					NA				TRUE	20	45885128	-	ZSWIM1	ENSG00000101017.13	20	46118272	CD40	1	0.0209524	1.87139
cg10324158	-0.0111272	0.00311037	-3.57746	0.000346948	-0.0165509	0.0027546	-6.00844	1.87319e-09	-0.0141668	0.00206216	-6.8699	6.42481e-12	0.426547	-0.0141668	0.00206216	1.0781e-09	37	3	45067713	3	45042717	F			NA	NA	CLEC3B	NM_003278	TSS200					TRUE				NA	3	45026220	+	CLEC3B	ENSG00000163815.6	3	45001548	CLEC3B	1	0.0629739	-3.36427
cg13523245	-0.0167122	0.00421227	-3.9675	7.26307e-05	-0.0215446	0.00379867	-5.67162	1.41454e-08	-0.0193772	0.00282099	-6.86895	6.46762e-12	0.69564	-0.0193772	0.00282099	1.08386e-09	37	9	132253384	9	131293205	R			NA	NA				chr9:132250466-132251123	S_Shelf			NA		9:132252162-132253553	Promoter_Associated	NA	9	129491104	-		ENSG00000204054.13	9	129483451	LINC00963	1	0.112923	-3.30244
cg03646605	-0.0138131	0.00368925	-3.74415	0.000181007	-0.0176054	0.00303077	-5.80889	6.28869e-09	-0.0160773	0.00234186	-6.8652	6.63966e-12	0.729467	-0.0160773	0.00234186	1.11122e-09	37	11	86383804	11	86061452	R			NA	NA	ME3;ME3;ME3	NM_001014811;NM_001161586;NM_006680	TSS1500;TSS200;TSS1500	chr11:86382695-86383586	S_Shore			NA				NA	11	86672761	-	ME3	ENSG00000278989.1	11	86434924	AP001148.1	1	0.0270571	-0.944449
cg04213163	-0.0114678	0.00337831	-3.39452	0.000687484	-0.0221534	0.00348703	-6.35309	2.11035e-10	-0.0166414	0.00242635	-6.85861	6.95331e-12	0.0887459	-0.0166414	0.00242635	1.15936e-09	37	1	226905595	1	224972218	R			NA	NA	ITPKB	NM_002221	Body					TRUE				NA	1	226717893	-	ITPKB	ENSG00000163050.17	1	226897536	COQ8A	1	0.0138682	-0.934398
cg18121862	-0.0222668	0.00520385	-4.27891	1.87807e-05	-0.0278198	0.00515497	-5.39669	6.78809e-08	-0.0250695	0.00366228	-6.84534	7.62943e-12	0.750245	-0.0250695	0.00366228	1.26499e-09	37	14	101195312	14	100265065	R			NA	NA	DLK1	NM_003836	Body	chr14:101192851-101193499	S_Shore			NA				NA	14	100728974	-	DLK1	ENSG00000214548.17	14	100779410	MEG3	1	0.0234698	-4.81134
cg07207490	-0.0121866	0.00389833	-3.12611	0.00177137	-0.0248391	0.00381389	-6.51279	7.3766e-11	-0.0186514	0.00272619	-6.84154	7.83461e-12	0.0678015	-0.0186514	0.00272619	1.2966e-09	37	11	118492463	11	117997673	R			NA	NA	PHLDB1;PHLDB1;PHLDB1	NM_001144759;NM_015157;NM_001144758	Body;Body;Body					TRUE		11:118492461-118492681	Unclassified_Cell_type_specific	TRUE	11	118621747	-	PHLDB1	ENSG00000255422.3	11	118700427	AP002954.1	1	0.0244625	-2.97987
cg15490897	-0.00882017	0.00305305	-2.88897	0.00386502	-0.0147753	0.00231157	-6.39188	1.63857e-10	-0.0126054	0.00184293	-6.83988	7.92581e-12	0.298448	-0.0126054	0.00184293	1.30987e-09	37	1	55038020	1	54810608	F		rs78141545	NA	NA	ACOT11;ACOT11	NM_015547;NM_147161	Body;Body					TRUE				NA	1	54572346	+	ACOT11	ENSG00000184313.20	1	54641754	MROH7	1	0.0339216	-2.9772
cg06189038	-0.0126	0.00326813	-3.85542	0.000115533	-0.014144	0.00250067	-5.65609	1.54858e-08	-0.0135738	0.00198598	-6.83483	8.21051e-12	0.932031	-0.0135738	0.00198598	1.35578e-09	37	7	99767134	7	99605070	F			NA	NA	GAL3ST4	NM_024637	TSS1500	chr7:99768884-99769559	N_Shore			NA		7:99766863-99767395	Unclassified_Cell_type_specific	NA	7	100169510	+	GAL3ST4	ENSG00000197093.11	7	100159244	GAL3ST4	1	0.027371	-2.72194
cg23051392	-0.0139417	0.00454389	-3.06823	0.00215328	-0.0268221	0.00415548	-6.45464	1.08477e-10	-0.0209559	0.00306651	-6.83379	8.26977e-12	0.112158	-0.0209559	0.00306651	1.36506e-09	37	5	34043481	5	34079238	F			NA	NA	C1QTNF3;C1QTNF3	NM_181435;NM_030945	TSS200;TSS200					NA				NA	5	34043375	+	C1QTNF3	ENSG00000242110.8	5	33986165	AMACR	1	0.0180092	-1.12208
cg10788371	-0.0160171	0.00469627	-3.41059	0.00064822	-0.0321965	0.00505684	-6.36692	1.92866e-10	-0.0235094	0.00344118	-6.83179	8.38601e-12	0.0640438	-0.0235094	0.00344118	1.38323e-09	37	11	76381040	11	76058688	F			NA	NA	LRRC32;LRRC32;LRRC32	NM_001128922;NM_005512;NM_005512	5'UTR;1stExon;5'UTR	chr11:76381449-76382295	N_Shore	low-CpG:76058599-76058717		NA				TRUE	11	76669995	+	LRRC32	ENSG00000236304.1	11	76657056	AP001189.1	1	0.0318869	4.73892
cg10501210	-0.0228677	0.00573334	-3.98854	6.64805e-05	-0.0450465	0.00747687	-6.02479	1.69334e-09	-0.03108	0.0045497	-6.83122	8.41981e-12	0.0626304	-0.03108	0.0045497	1.38777e-09	37	1	207997020	1	206063643	F	rs61821292		NA	NA							CDMR	TRUE	1:206063625-206063801			TRUE	1	207823674	+		ENSG00000203709.11	1	207801518	MIR29B2CHG	1	0.0203034	-0.653871
cg10002066	-0.0119359	0.00283057	-4.21679	2.47803e-05	-0.0137283	0.00254758	-5.38877	7.09416e-08	-0.0129262	0.00189358	-6.82632	8.71204e-12	0.895151	-0.0129262	0.00189358	1.43117e-09	37	13	114896192	13	113914294	R			NA	NA	RASA3	NM_007368	Body	chr13:114897358-114898516	N_Shore			NA		13:114896191-114896452	Promoter_Associated	NA	13	114130716	-	RASA3	ENSG00000130177.16	13	114234887	CDC16	1	0.0196372	1.87961
cg06885782	-0.0192673	0.00456058	-4.22476	2.39196e-05	-0.0288928	0.00521668	-5.53854	3.05001e-08	-0.0234371	0.0034335	-6.826	8.7312e-12	0.381042	-0.0234371	0.0034335	1.43379e-09	37	1	41248209	1	41020796	F			NA	TRUE	KCNQ4;KCNQ4	NM_172163;NM_004700	TSS1500;TSS1500	chr1:41249090-41250161	N_Shore			NA				NA	1	40782536	+	KCNQ4	ENSG00000238287.1	1	40493157	AL603839.3	1	0.0138975	-0.602605
cg02289754	-0.0281539	0.00595851	-4.72499	2.3013e-06	-0.0244036	0.00494425	-4.93576	7.98392e-07	-0.0259329	0.00380492	-6.81562	9.38607e-12	0.889315	-0.0259329	0.00380492	1.53454e-09	37	1	47068636	1	46841223	R		rs58949484	NA	NA	MKNK1;MKNK1;MKNK1;MKNK1;MKNK1	NR_024174;NR_024176;NM_001135553;NM_003684;NM_198973	Body;Body;5'UTR;5'UTR;5'UTR	chr1:47069615-47070179	N_Shore			NA				NA	1	46602963	-	MKNK1	ENSG00000079277.20	1	46557408	MKNK1	1	0.0895948	2.29388
cg20065217	-0.010703	0.00261757	-4.08891	4.33404e-05	-0.0121659	0.00222569	-5.46615	4.59924e-08	-0.0115521	0.0016956	-6.81298	9.55993e-12	0.913343	-0.0115521	0.0016956	1.56182e-09	37	1	154913307	1	153179931	R			NA	NA				chr1:154908962-154909931	S_Shelf			NA		1:154913303-154913367	Promoter_Associated_Cell_type_specific	NA	1	154940830	-		ENSG00000163462.18	1	155173787	TRIM46	1	0.0195133	-2.4848
cg07057831	-0.0116945	0.00373795	-3.12859	0.00175648	-0.0260468	0.00394989	-6.59433	4.27189e-11	-0.0184753	0.00271496	-6.80499	1.01053e-11	0.0307263	-0.0184753	0.00271496	1.6455e-09	37	12	131323042	12	129888995	R		rs79486590	NA	TRUE	STX2;STX2	NM_001980;NM_194356	Body;Body	chr12:131323203-131323959	N_Shore			NA	12:129888902-129889912	12:131322496-131325034	Promoter_Associated	NA	12	130838496	-	STX2	ENSG00000111450.14	12	130789600	STX2	1	0.0168144	1.99977
cg18093635	-0.0100727	0.00414223	-2.43172	0.0150275	-0.0286406	0.00402088	-7.12297	1.05624e-12	-0.0196326	0.00288514	-6.80475	1.01227e-11	0.00566927	-0.0196326	0.00288514	1.64772e-09	37	19	14890139	19	14751139	F			NA	NA	EMR2;EMR2;EMR2;EMR2;EMR2;EMR2;EMR2	NM_152918;NM_152920;NM_152916;NM_013447;NM_152917;NM_152919;NM_152921	TSS1500;TSS1500;TSS1500;TSS1500;TSS1500;TSS1500;TSS1500					NA				NA	19	14779326	+	EMR2	ENSG00000127507.18	19	14732392	ADGRE2	1	0.0180461	-2.04414
cg01355392	-0.0410375	0.00905421	-4.53242	5.83106e-06	-0.0521136	0.0101453	-5.13671	2.79595e-07	-0.0459481	0.00675524	-6.80185	1.03285e-11	0.717676	-0.0459481	0.00675524	1.67815e-09	37	20	62679255	20	62149699	R			NA	NA	SOX18	NM_018419	3'UTR	chr20:62679424-62680883	N_Shore			NA				NA	20	64047901	-	SOX18	ENSG00000196421.8	20	64034344	C20orf204	1	0.0260714	1.48374
cg12464638	-0.0136251	0.00318953	-4.27183	1.93873e-05	-0.0211967	0.00385121	-5.50391	3.71463e-08	-0.0167056	0.00245647	-6.80065	1.04147e-11	0.317795	-0.0167056	0.00245647	1.69093e-09	37	11	844400	11	834400	R			NA	NA	TSPAN4;TSPAN4;TSPAN4;TSPAN4;TSPAN4;TSPAN4;TSPAN4	NM_001025237;NM_001025236;NM_001025239;NM_001025238;NM_001025235;NM_003271;NM_001025234	TSS200;5'UTR;5'UTR;5'UTR;5'UTR;5'UTR;5'UTR	chr11:842293-843396	S_Shore			NA		11:844312-845097	Unclassified	NA	11	844399	-	TSPAN4	ENSG00000177697.19	11	832887	CD151	1	0.0641726	6.23653
cg02544002	-0.0175484	0.0046901	-3.74157	0.000182871	-0.0224747	0.00392909	-5.72006	1.06486e-08	-0.0204431	0.00301187	-6.7875	1.14091e-11	0.723149	-0.0204431	0.00301187	1.84431e-09	37	3	129323778	3	130806468	F			NA	NA	PLXND1	NM_015103	Body	chr3:129323915-129325332	N_Shore			NA				NA	3	129604934	+	PLXND1	ENSG00000004399.12	3	129555175	PLXND1	1	0.0232004	-1.15914
cg10904740	-0.0101648	0.00508223	-2.00007	0.0454926	-0.0362312	0.00485005	-7.47027	8.00309e-14	-0.023807	0.00350871	-6.7851	1.16002e-11	0.00102426	-0.023807	0.00350871	1.87249e-09	37	5	36692236	5	36727993	R			NA	NA				chr5:36690207-36690658	S_Shore			NA		5:36692031-36693602	Unclassified	NA	5	36692133	-		ENSG00000250155.1	5	36666214	AC008957.1	1	0.0372026	1.72485
cg23657179	-0.0394717	0.00870365	-4.53507	5.75834e-06	-0.0521376	0.0101539	-5.13473	2.82543e-07	-0.0448363	0.00660821	-6.78494	1.16133e-11	0.6386	-0.0448363	0.00660821	1.87325e-09	37	10	77165025	10	76835031	F			NA	NA	C10orf41;C10orf41	NR_024421;NR_024422	Body;Body	chr10:77155128-77169600	Island			NA	10:76834952-76835038			NA	10	75405266	+	C10orf41	ENSG00000165655.17	10	75397830	ZNF503	1	0.0153088	0.525563
cg20717932	-0.0122219	0.00240847	-5.07457	3.88378e-07	-0.00982232	0.00215219	-4.56388	5.02175e-06	-0.0108877	0.00160481	-6.78441	1.16559e-11	0.758835	-0.0108877	0.00160481	1.87807e-09	37	17	38226278	17	35479804	R			NA	NA	THRA;THRA	NM_003250;NM_199334	5'UTR;5'UTR					TRUE		17:38225568-38226709	Promoter_Associated	NA	17	40070024	-	THRA	ENSG00000126351.12	17	40058290	THRA	1	0.0150713	-1.48253
cg21241889	-0.0139004	0.00349782	-3.97401	7.06727e-05	-0.0190512	0.00340306	-5.59827	2.16497e-08	-0.0165465	0.00243914	-6.78376	1.1709e-11	0.572912	-0.0165465	0.00243914	1.88526e-09	37	9	123690658	9	122730479	R			NA	NA	TRAF1	NM_005658	TSS1500	chr9:123690771-123691675	N_Shore		CDMR	NA	9:122730479-122731496	9:123690593-123690734	Promoter_Associated	TRUE	9	120928379	-	TRAF1	ENSG00000226752.9	9	120824828	CUTALP	1	0.0268313	8.03633
cg09258479	-0.0101362	0.00303142	-3.34373	0.000826606	-0.0136058	0.00228187	-5.96257	2.48299e-09	-0.0123509	0.0018231	-6.7747	1.24661e-11	0.658308	-0.0123509	0.0018231	1.99995e-09	37	1	47655861	1	47428448	R			NA	NA	PDZK1IP1	NM_005764	TSS200					NA				TRUE	1	47190188	-	PDZK1IP1	ENSG00000162366.8	1	47183582	PDZK1IP1	1	0.0192597	-5.55204
cg01656853	-0.0160718	0.00360543	-4.45768	8.28501e-06	-0.0175711	0.00343878	-5.1097	3.22675e-07	-0.0168569	0.00248841	-6.77417	1.25121e-11	0.955735	-0.0168569	0.00248841	2.00515e-09	37	19	49199172	19	53890984	F			NA	TRUE	FUT2;FUT2	NM_001097638;NM_000511	TSS200;TSS200	chr19:49199964-49200184	N_Shore			NA				NA	19	48695914	+	FUT2	ENSG00000142233.11	19	48661407	NTN5	1	0.0296972	2.07562
cg20889322	-0.0179786	0.00349312	-5.14686	2.64879e-07	-0.0163107	0.00369556	-4.41359	1.01669e-05	-0.0171916	0.00253856	-6.77218	1.26856e-11	0.94763	-0.0171916	0.00253856	2.02858e-09	37	11	65196622	11	64953198	F			NA	NA						low-CpG:64952070-64953288		TRUE				NA	11	65429150	+		ENSG00000245532.8	11	65422774	NEAT1	1	0.0159257	-1.30574
cg18648031	-0.0113272	0.00269703	-4.19988	2.67059e-05	-0.0132759	0.00249046	-5.33069	9.78397e-08	-0.012379	0.00182969	-6.76561	1.3275e-11	0.868585	-0.012379	0.00182969	2.11599e-09	37	3	128330563	3	129813253	R			NA	NA				chr3:128326937-128327507	S_Shelf			NA				NA	3	128611719	-		ENSG00000242551.2	3	128674735	POU5F1P6	1	0.0163379	0.995905
cg15872079	-0.0123059	0.00369234	-3.33281	0.000859724	-0.0208296	0.00340227	-6.12228	9.22437e-10	-0.0169157	0.00250204	-6.76076	1.37269e-11	0.236678	-0.0169157	0.00250204	2.18256e-09	37	3	32442229	3	32417233	F	rs6790078		NA	NA	CMTM7;CMTM7	NM_138410;NM_181472	Body;Body	chr3:32443152-32443455	N_Shore			TRUE		3:32442141-32442297	Unclassified_Cell_type_specific	NA	3	32400736	+	CMTM7	ENSG00000153551.13	3	32391671	CMTM7	1	0.0144268	-0.72287
cg24198941	-0.00711393	0.00369701	-1.92424	0.0543248	-0.0228801	0.00315787	-7.24542	4.31105e-13	-0.0162294	0.00240116	-6.75899	1.38961e-11	0.0052086	-0.0162294	0.00240116	2.20552e-09	37	6	33398677	6	33506655	F			NA	NA	SYNGAP1	NM_006772	Body	chr6:33396050-33396296	S_Shelf			NA		6:33398106-33399356	Unclassified	TRUE	6	33430899	+	SYNGAP1	ENSG00000030110.13	6	33572547	BAK1	1	0.0237281	1.77409
cg07047815	-0.0181636	0.00353682	-5.13557	2.81286e-07	-0.0184276	0.00420426	-4.38309	1.17009e-05	-0.018273	0.0027065	-6.75154	1.46287e-11	0.998846	-0.018273	0.0027065	2.30865e-09	37	11	1909656	11	1866232	R			NA	NA	LSP1;LSP1;LSP1;LSP1	NM_001013254;NM_002339;NM_001013253;NM_001013255	3'UTR;3'UTR;3'UTR;3'UTR					NA		11:1909632-1909872	Unclassified_Cell_type_specific	NA	11	1888425	-	LSP1	ENSG00000130595.19	11	1919703	TNNT3	1	0.0157812	2.14084
cg25369262	-0.0194876	0.00450128	-4.32934	1.49559e-05	-0.0231527	0.00444273	-5.21138	1.87445e-07	-0.0213441	0.00316198	-6.75024	1.476e-11	0.845421	-0.0213441	0.00316198	2.32771e-09	37	1	46649132	1	46421719	R			NA	NA	TSPAN1	NM_005727	Body					TRUE				TRUE	1	46183459	-	TSPAN1	ENSG00000117480.16	1	46394317	FAAH	1	0.0180572	1.35673
cg00288957	-0.00759727	0.00456272	-1.66507	0.0958981	-0.0340146	0.00438976	-7.74862	9.28959e-15	-0.0213161	0.00316341	-6.73834	1.60205e-11	0.000165891	-0.0213161	0.00316341	2.51848e-09	37	15	65203541	15	62990594	R			NA	NA	ANKDD1A	NM_182703	TSS1500	chr15:65203730-65204392	N_Shore			NA				TRUE	15	64911341	-	ANKDD1A	ENSG00000166839.17	15	64911902	ANKDD1A	1	0.0783818	4.72249
cg15656686	-0.0216574	0.00639855	-3.38474	0.000712456	-0.0404252	0.00655237	-6.16955	6.84845e-10	-0.0308184	0.00457787	-6.73204	1.673e-11	0.12249	-0.0308184	0.00457787	2.61985e-09	37	6	30854551	6	30962530	F			NA	NA	DDR1;DDR1	NM_013993;NM_001954	5'UTR;5'UTR	chr6:30852102-30852676	S_Shore			TRUE				NA	6	30886773	+	DDR1	ENSG00000204580.13	6	30876421	DDR1	1	0.0844132	2.47965
cg04014328	-0.0194493	0.00422579	-4.60253	4.17381e-06	-0.0270293	0.00536743	-5.0358	4.75859e-07	-0.0223499	0.00332025	-6.73137	1.68068e-11	0.540318	-0.0223499	0.00332025	2.63095e-09	37	17	46653615	17	44008614	R			NA	NA	HOXB4	NM_024015	3'UTR	chr17:46654053-46654369	N_Shore			TRUE	17:44008599-44008728			NA	17	48576252	-	HOXB4	ENSG00000120093.11	17	48548870	HOXB3	1	0.0179148	1.27975
cg16167809	-0.018471	0.00435094	-4.24528	2.18321e-05	-0.0234636	0.00444196	-5.28225	1.27605e-07	-0.0209156	0.00310826	-6.72903	1.70795e-11	0.724436	-0.0209156	0.00310826	2.6727e-09	37	6	31556255	6	31664234	F			NA	NA	LST1;LST1;LST1;LST1;LST1;LST1;LST1;LST1	NR_029461;NM_205840;NM_205839;NM_007161;NM_001166538;NM_205837;NR_029462;NM_205838	Body;Body;Body;Body;Body;Body;Body;Body					NA				NA	6	31588477	+	LST1	ENSG00000231852.8	6	32038265	CYP21A2	1	0.0170905	-1.01213
cg26825412	-0.0168609	0.00378247	-4.45766	8.286e-06	-0.0216411	0.0042351	-5.10993	3.22281e-07	-0.018982	0.00282111	-6.72855	1.7136e-11	0.701641	-0.018982	0.00282111	2.67965e-09	37	20	62681428	20	62151872	R			NA	TRUE	SOX18	NM_018419	TSS1500	chr20:62679424-62680883	S_Shore			NA		20:62679774-62681645	Unclassified_Cell_type_specific	NA	20	64050074	-	SOX18	ENSG00000130590.14	20	63974116	SAMD10	1	0.0464847	2.22255
cg22940152	-0.0119265	0.00309538	-3.85299	0.000116683	-0.0198608	0.00344024	-5.77308	7.78344e-09	-0.0154761	0.00230105	-6.72567	1.74792e-11	0.229988	-0.0154761	0.00230105	2.72854e-09	37	20	62669102	20	62139546	R			NA	TRUE	NCRNA00176;NCRNA00176	NR_027687;NR_027686	Body;Body	chr20:62669304-62670730	N_Shore			NA				NA	20	64037748	-	NCRNA00176	ENSG00000101161.8	20	63981132	PRPF6	1	0.0684602	-1.94724
cg18306747	-0.00818259	0.00308475	-2.65259	0.00798763	-0.0160788	0.00247598	-6.49391	8.36363e-11	-0.0129849	0.00193092	-6.72474	1.7591e-11	0.136352	-0.0129849	0.00193092	2.74118e-09	37	15	74284008	15	72071061	R			NA	NA	STOML1	NM_004809	Body	chr15:74284252-74284821	N_Shore			NA		15:74283978-74284025	Unclassified_Cell_type_specific	NA	15	73991666	-	STOML1	ENSG00000067221.14	15	73978926	STOML1	1	0.0242194	-2.51802
cg01576142	-0.023948	0.00520942	-4.59705	4.28521e-06	-0.0231536	0.00471907	-4.90638	9.27728e-07	-0.0235116	0.00349743	-6.72255	1.78576e-11	0.993634	-0.0235116	0.00349743	2.78078e-09	37	14	92297260	14	91367013	F			NA	NA	TC2N;TC2N;TC2N	NM_001128595;NM_001128596;NM_152332	5'UTR;5'UTR;5'UTR					TRUE		14:92297249-92297446	Unclassified_Cell_type_specific	NA	14	91830915	+	TC2N	ENSG00000140092.14	14	91869412	FBLN5	1	0.0141674	-2.38249
cg03783907	-0.00789743	0.00416445	-1.89639	0.0579083	-0.0178849	0.00264612	-6.7589	1.3904e-11	-0.0150123	0.0022334	-6.72173	1.79574e-11	0.128904	-0.0150123	0.0022334	2.79243e-09	37	6	26446387	6	26554366	R			NA	NA	BTN3A3;BTN3A3	NM_197974;NM_006994	Body;Body					NA		6:26446272-26446482	Gene_Associated_Cell_type_specific	NA	6	26446158	-	BTN3A3	ENSG00000026950.17	6	26402237	BTN3A1	1	0.0217282	-2.01864
cg00390724	-0.0191043	0.00588163	-3.24813	0.00116166	-0.0422778	0.00656605	-6.43884	1.20393e-10	-0.0294207	0.004381	-6.71552	1.87394e-11	0.0315758	-0.0294207	0.004381	2.90571e-09	37	3	18484742	3	18459746	F			NA	NA				chr3:18485112-18487056	N_Shore		RDMR	NA		3:18484698-18485015	Promoter_Associated_Cell_type_specific	NA	3	18443249	+		ENSG00000182568.17	3	18345377	SATB1	1	0.0184741	-0.429531
cg05241536	-0.010222	0.00263748	-3.87568	0.000106327	-0.0149765	0.00266926	-5.61075	2.01447e-08	-0.0125708	0.00187611	-6.70046	2.0777e-11	0.448129	-0.0125708	0.00187611	3.1974e-09	37	10	121298236	10	121288226	F			NA	NA	RGS10	NM_001005339	Body	chr10:121301478-121303169	N_Shelf			NA		10:121298085-121298477	Unclassified_Cell_type_specific	NA	10	119538723	+	RGS10	ENSG00000151929.9	10	119651370	BAG3	1	0.0189049	-2.06264
cg18000306	-0.0114667	0.00391529	-2.9287	0.00340379	-0.0255227	0.00390527	-6.53547	6.34111e-11	-0.0185127	0.00276498	-6.69544	2.1502e-11	0.0395437	-0.0185127	0.00276498	3.30555e-09	37	6	288505	6	233505	F			NA	NA				chr6:291948-292839	N_Shelf			NA				NA	6	288504	+		ENSG00000112679.14	6	291630	DUSP22	1	0.018236	-0.625037
cg25037335	-0.0336078	0.00651962	-5.15488	2.53797e-07	-0.0281985	0.00654277	-4.30987	1.63348e-05	-0.0309127	0.00461823	-6.69364	2.1769e-11	0.842409	-0.0309127	0.00461823	3.34082e-09	37	8	740043	8	730043	R			TRUE	NA				chr8:735901-736172	S_Shelf			NA				NA	8	790042	-		ENSG00000104714.14	8	614746	ERICH1	1	0.0160837	-0.501278
cg25967031	-0.00982366	0.00278793	-3.52364	0.000425667	-0.0147023	0.00251961	-5.83517	5.37372e-09	-0.012509	0.00186932	-6.69176	2.20505e-11	0.430515	-0.012509	0.00186932	3.37937e-09	37	7	27171203	7	27137728	F			NA	NA	HOXA4	NM_002141	TSS1500	chr7:27169572-27170638	S_Shore		CDMR	NA				NA	7	27131583	+	HOXA4	ENSG00000197576.13	7	27128507	HOXA4	1	0.043978	-1.52434
cg24344074	-0.00920785	0.00415754	-2.21474	0.0267781	-0.0270596	0.00383339	-7.05893	1.67793e-12	-0.0188567	0.00281825	-6.69092	2.21778e-11	0.00685635	-0.0188567	0.00281825	3.39538e-09	37	1	113218414	1	113019937	F			NA	NA	MOV10;MOV10	NM_020963;NM_001130079	Body;Body	chr1:113217475-113218097	S_Shore			NA				NA	1	112675791	+	MOV10	ENSG00000007341.19	1	112523514	ST7L	1	0.0410984	1.31818
cg00838415	-0.0112105	0.00319881	-3.50459	0.000457303	-0.0163247	0.00280402	-5.82188	5.81879e-09	-0.0141025	0.00210858	-6.68813	2.26036e-11	0.48544	-0.0141025	0.00210858	3.457e-09	37	19	47253604	19	51945444	R			NA	NA	FKRP;FKRP	NM_001039885;NM_024301	5'UTR;5'UTR	chr19:47248749-47249948	S_Shelf			NA		19:47253344-47253667	Unclassified	TRUE	19	46750346	-	FKRP	ENSG00000181027.10	19	46746046	FKRP	1	0.0159087	1.28027
cg16476235	-0.0125904	0.00393215	-3.20192	0.00136515	-0.0274805	0.0042909	-6.40437	1.50991e-10	-0.0193871	0.002899	-6.68752	2.26988e-11	0.0379045	-0.0193871	0.002899	3.46918e-09	37	8	21771668	8	21827614	F			NA	NA	DOK2	NM_003974	TSS1500	chr8:21769694-21770080	S_Shore			NA		8:21770380-21771961	Promoter_Associated	NA	8	21914156	+	DOK2	ENSG00000168546.11	8	21690398	GFRA2	1	0.0159291	-1.46681
cg16560209	-0.0164866	0.00465663	-3.54047	0.000399422	-0.0262481	0.0044732	-5.86785	4.41483e-09	-0.0215634	0.00322593	-6.6844	2.31875e-11	0.318961	-0.0215634	0.00322593	3.53901e-09	37	1	2207859	1	2197719	F			NA	NA	SKI	NM_003036	Body					NA		1:2207831-2208070	Unclassified_Cell_type_specific	NA	1	2276419	+	SKI	ENSG00000182873.5	1	2181794	PRKCZ-AS1	1	0.0136117	-0.747337
cg07056606	-0.0117223	0.00327335	-3.58113	0.000342113	-0.0139567	0.0024626	-5.66747	1.44921e-08	-0.0131491	0.00196789	-6.68185	2.35941e-11	0.861762	-0.0131491	0.00196789	3.59492e-09	37	19	52035287	19	56727099	F			NA	NA	SIGLEC6;SIGLEC6;SIGLEC6	NM_001245;NM_198845;NM_198846	TSS1500;TSS1500;TSS1500					NA				NA	19	51532032	+	SIGLEC6	ENSG00000254521.6	19	51491357	SIGLEC12	1	0.0181376	6.22939
cg07313701	-0.0134685	0.00311813	-4.31941	1.56444e-05	-0.013572	0.00266274	-5.09699	3.45104e-07	-0.0135283	0.00202489	-6.68102	2.37292e-11	0.999682	-0.0135283	0.00202489	3.61426e-09	37	1	42447165	1	42219752	F			NA	NA								TRUE		1:42447090-42447176	Unclassified_Cell_type_specific	NA	1	41981493	+		ENSG00000127124.16	1	41506365	HIVEP3	1	0.0168039	-1.86721
cg25291978	-0.0159148	0.00447619	-3.55543	0.000377362	-0.0235257	0.00406069	-5.79353	6.89233e-09	-0.0200898	0.00300753	-6.67983	2.39221e-11	0.452503	-0.0200898	0.00300753	3.64116e-09	37	6	144386422	6	144428115	F			NA	NA	PLAGL1;PLAGL1	NM_001080955;NM_001080951	TSS1500;TSS1500	chr6:144384894-144385888	S_Shore			NA				NA	6	144065284	+	PLAGL1	ENSG00000118495.19	6	143940300	PLAGL1	1	0.0152988	-1.08467
cg00824381	-0.00979674	0.00420667	-2.32886	0.0198664	-0.0271179	0.00390267	-6.94856	3.69026e-12	-0.0191058	0.00286104	-6.6779	2.42398e-11	0.0105049	-0.0191058	0.00286104	3.68573e-09	37	16	31708460	16	31615961	F			NA	NA				chr16:31711839-31712343	N_Shelf			NA		16:31708258-31708524	Unclassified_Cell_type_specific	NA	16	31697138	+		ENSG00000131797.12	16	31700590	CLUHP3	1	0.0328582	2.04834
cg26388730	-0.0130337	0.00460746	-2.82882	0.00467202	-0.0237987	0.00377002	-6.31263	2.74325e-10	-0.0194817	0.00291775	-6.67696	2.4395e-11	0.194974	-0.0194817	0.00291775	3.70554e-09	37	11	64405764	11	64162340	F			NA	NA	NRXN2;NRXN2;NRXN2	NM_138734;NM_138732;NM_015080	Body;Body;Body	chr11:64405451-64406006	Island			NA	11:64162110-64162537			TRUE	11	64638291	+	NRXN2	ENSG00000110076.18	11	64606174	NRXN2	1	0.0178475	-1.49392
cg26709300	-0.0153554	0.00412318	-3.72417	0.000195961	-0.026072	0.0044915	-5.80473	6.4469e-09	-0.0202563	0.00303741	-6.66896	2.5763e-11	0.213379	-0.0202563	0.00303741	3.90004e-09	37	16	30106682	16	30014183	R			NA	NA	YPEL3;YPEL3	NM_031477;NM_001145524	1stExon;Body	chr16:30107511-30107875	N_Shore			TRUE	16:30014183-30014492			NA	16	30095360	-	YPEL3	ENSG00000090238.11	16	30092314	YPEL3	1	0.0289968	0.995758
cg00095018	-0.0131733	0.003396	-3.87908	0.000104854	-0.0192011	0.00345166	-5.56285	2.65405e-08	-0.0161382	0.00242077	-6.66655	2.61886e-11	0.460791	-0.0161382	0.00242077	3.95908e-09	37	6	36101338	6	36209316	F			NA	NA	MAPK13	NM_002754	Body	chr6:36098039-36098621	S_Shelf			NA		6:36101310-36101392	Unclassified	NA	6	36133560	+	MAPK13	ENSG00000246982.6	6	36146698	Z84485.1	1	0.0491271	2.53088
cg16604658	-0.0123826	0.00521884	-2.37267	0.01766	-0.0382743	0.00537197	-7.12482	1.04217e-12	-0.0249542	0.00374324	-6.66646	2.62055e-11	0.00254026	-0.0249542	0.00374324	3.96029e-09	37	12	64847188	12	63133455	F	rs11833571		NA	NA	TBK1	NM_013254	5'UTR	chr12:64845599-64846314	S_Shore			NA		12:64845405-64847210	Promoter_Associated	NA	12	64453407	+	TBK1	ENSG00000183735.10	12	64452092	TBK1	1	0.0142641	-0.583768
cg00065048	-0.0104673	0.00377635	-2.77181	0.00557449	-0.0242606	0.00367765	-6.59676	4.20247e-11	-0.0175466	0.00263469	-6.65981	2.74181e-11	0.0325967	-0.0175466	0.00263469	4.13514e-09	37	1	27962037	1	27834624	F			NA	NA	FGR	NM_005248	TSS1500	chr1:27960567-27961023	S_Shore			NA				NA	1	27635525	+	FGR	ENSG00000174950.11	1	27379176	CD164L2	1	0.0496124	1.1715
cg16306654	-0.0121807	0.00297666	-4.09206	4.27559e-05	-0.0157146	0.00295381	-5.32012	1.037e-07	-0.0139613	0.00209669	-6.65871	2.7624e-11	0.701112	-0.0139613	0.00209669	4.16056e-09	37	1	6419767	1	6342354	R			NA	NA	ACOT7;ACOT7;ACOT7;ACOT7	NM_181864;NM_181865;NM_181866;NM_007274	Body;Body;TSS1500;Body					TRUE		1:6418887-6420276	Promoter_Associated	TRUE	1	6359706	-	ACOT7	ENSG00000097021.19	1	6264269	ACOT7	1	0.0152942	-1.64175
cg00232453	-0.00842213	0.00311831	-2.70087	0.00691591	-0.0136967	0.00219586	-6.23751	4.44596e-10	-0.0119482	0.00179538	-6.65496	2.83372e-11	0.384301	-0.0119482	0.00179538	4.26076e-09	37	6	31864574	6	31972553	F			NA	NA	EHMT2;EHMT2	NM_006709;NM_025256	Body;Body	chr6:31864897-31865419	N_Shore			NA				NA	6	31896796	+	EHMT2	ENSG00000204428.12	6	31676684	LY6G5C	1	0.0219401	-2.05364
cg05379350	-0.0115794	0.00331788	-3.48999	0.00048303	-0.0184972	0.00315737	-5.8584	4.67335e-09	-0.0152097	0.00228724	-6.64979	2.93519e-11	0.319609	-0.0152097	0.00228724	4.39849e-09	37	17	27917157	17	24941283	R			NA	TRUE	GIT1;GIT1	NM_014030;NM_001085454	TSS1500;TSS1500	chr17:27918161-27918398	N_Shore			NA	17:24939942-24941695			NA	17	29590138	-	GIT1	ENSG00000141298.19	17	29625938	SSH2	1	0.01618	-0.913845
cg08284993	-0.0137811	0.0035161	-3.91942	8.87635e-05	-0.0168173	0.0031105	-5.40661	6.42274e-08	-0.0154843	0.00232972	-6.64643	3.00292e-11	0.811272	-0.0154843	0.00232972	4.49244e-09	37	16	89382370	16	87909871	F			NA	NA	ANKRD11	NM_013275	Body					TRUE		16:89382000-89383708	Promoter_Associated_Cell_type_specific	TRUE	16	89315961	+	ANKRD11	ENSG00000185324.22	16	89680737	CDK10	1	0.0197171	-1.77705
cg10519417	-0.0127557	0.00454092	-2.80907	0.00496848	-0.0286965	0.00439536	-6.52883	6.62858e-11	-0.0209857	0.00315819	-6.64485	3.0352e-11	0.0415355	-0.0209857	0.00315819	4.53615e-09	37	17	14201321	17	14142046	F			NA	NA				chr17:14201726-14202052	N_Shore		RDMR	NA	17:14141286-14142113			TRUE	17	14298003	+		ENSG00000266709.1	17	14303854	AC005224.4	1	0.0262808	-1.44728
cg00120948	-0.00793846	0.0018909	-4.19824	2.69002e-05	-0.00814644	0.00158214	-5.14901	2.61859e-07	-0.00806079	0.00121341	-6.64307	3.0721e-11	0.996448	-0.00806079	0.00121341	4.58207e-09	37	1	8484417	1	8407004	F			NA	NA	RERE;RERE;RERE	NM_012102;NM_001042682;NM_001042681	Body;TSS1500;Body	chr1:8483389-8484339	S_Shore			NA		1:8484230-8484456	Promoter_Associated	TRUE	1	8424356	+	RERE	ENSG00000142599.18	1	8352397	RERE	1	0.0152295	-1.20221
cg04088152	-0.0144301	0.00352038	-4.09902	4.14896e-05	-0.0170203	0.00324091	-5.25171	1.50693e-07	-0.0158321	0.00238435	-6.63999	3.13707e-11	0.863717	-0.0158321	0.00238435	4.67429e-09	37	1	6062462	1	5985049	F			NA	NA								NA		1:6062393-6062522	Unclassified	TRUE	1	6002401	+		ENSG00000131697.18	1	5862811	NPHP4	1	0.020103	1.53775
cg22916586	-0.0113199	0.0043928	-2.57693	0.00996833	-0.0281925	0.00419874	-6.71451	1.88703e-11	-0.0201371	0.00303524	-6.63443	3.25768e-11	0.0211785	-0.0201371	0.00303524	4.83943e-09	37	12	12686957	12	12578224	F			NA	NA	DUSP16	NM_030640	5'UTR					TRUE				NA	12	12534022	+	DUSP16	ENSG00000111266.8	12	12474210	DUSP16	1	0.0239594	-0.986108
cg03721978	-0.0167175	0.00352682	-4.74011	2.13607e-06	-0.0152995	0.00329124	-4.64853	3.34303e-06	-0.0159595	0.00240623	-6.63258	3.2988e-11	0.957715	-0.0159595	0.00240623	4.89268e-09	37	6	33245706	6	33353684	F			NA	NA	B3GALT4	NM_003782	1stExon	chr6:33244677-33245554	S_Shore			TRUE	6:33352687-33353910	6:33244505-33246488	Promoter_Associated	TRUE	6	33277928	+	B3GALT4	ENSG00000231500.7	6	33272075	RPS18	1	0.0154079	1.39899
cg21720306	-0.0069065	0.00234829	-2.94108	0.00327071	-0.0142581	0.00224128	-6.36159	1.99682e-10	-0.0107536	0.00162134	-6.63257	3.29902e-11	0.076966	-0.0107536	0.00162134	4.89268e-09	37	11	73044732	11	72722380	R			NA	NA	ARHGEF17	NM_014786	Body					TRUE				NA	11	73333686	-	ARHGEF17	ENSG00000110237.4	11	73308289	ARHGEF17	1	0.0140332	-4.91191
cg22517705	-0.0135427	0.00349706	-3.8726	0.00010768	-0.0183166	0.00334673	-5.47298	4.42521e-08	-0.0160345	0.00241789	-6.63158	3.32104e-11	0.614873	-0.0160345	0.00241789	4.92044e-09	37	1	26645313	1	26517900	F			NA	NA	CD52;UBXN11	NM_001803;NM_145345	Body;TSS1500					NA		1:26645174-26645349	Unclassified	NA	1	26318821	+	CD52;UBXN11	ENSG00000176083.17	1	26361634	ZNF683	1	0.0136202	-4.21697
cg26468891	-0.0189955	0.00484547	-3.92026	8.84521e-05	-0.0235764	0.00437248	-5.392	6.96765e-08	-0.0215204	0.00324619	-6.62944	3.36952e-11	0.781676	-0.0215204	0.00324619	4.98562e-09	37	11	48077221	11	48033797	R		rs77698099	NA	NA	PTPRJ;PTPRJ	NM_002843;NM_001098503	Body;Body					TRUE		11:48076941-48077912	Promoter_Associated_Cell_type_specific	NA	11	48055668	-	PTPRJ	ENSG00000149177.13	11	47980558	PTPRJ	1	0.0150533	-0.69428
cg01277438	-0.00907957	0.0033428	-2.71616	0.00660444	-0.0218898	0.00330046	-6.63233	3.30424e-11	-0.0155663	0.0023486	-6.62789	3.40512e-11	0.0242779	-0.0155663	0.0023486	5.03162e-09	37	18	77158471	18	75259459	F			NA	NA	NFATC1;NFATC1;NFATC1	NM_006162;NM_172388;NM_172390	Body;5'UTR;Body	chr18:77153292-77160759	Island			NA		18:77157501-77158808	Unclassified_Cell_type_specific	NA	18	79398470	+	NFATC1	ENSG00000131196.17	18	79395856	NFATC1	1	0.0307869	-1.70792
cg08293075	-0.017899	0.00383474	-4.6676	3.04743e-06	-0.0179553	0.00381659	-4.70455	2.54432e-06	-0.0179273	0.00270513	-6.62715	3.42232e-11	0.999946	-0.0179273	0.00270513	5.05535e-09	37	6	32156294	6	32264272	F			NA	NA	PBX2	NM_002586	Body					NA				NA	6	32188516	+	PBX2	ENSG00000221988.13	6	32153441	PPT2	1	0.0136491	1.01345
cg03046812	-0.00924553	0.00242275	-3.81613	0.000135558	-0.00688008	0.00125482	-5.48295	4.18302e-08	-0.00738041	0.00111424	-6.62374	3.5022e-11	0.68673	-0.00738041	0.00111424	5.16479e-09	37	1	205781722	1	204048345	R			NA	NA	SLC41A1	NM_173854	5'UTR	chr1:205781870-205783010	N_Shore			NA		1:205781322-205783209	Promoter_Associated	NA	1	205812593	-	SLC41A1	ENSG00000162877.13	1	205828025	PM20D1	1	0.0291708	4.46181
cg27110054	-0.00644262	0.00312392	-2.06235	0.0391743	-0.0174106	0.00253982	-6.85503	7.12976e-12	-0.0130458	0.00197069	-6.61993	3.59373e-11	0.0244619	-0.0130458	0.00197069	5.29276e-09	37	8	103137274	8	103206450	R			NA	NA	NCALD;NCALD;NCALD;NCALD;NCALD;NCALD;NCALD	NM_001040627;NM_001040626;NM_001040628;NM_001040624;NM_001040629;NM_001040625;NM_001040630	TSS1500;TSS1500;TSS1500;TSS1500;TSS1500;TSS1500;TSS200	chr8:103135914-103136775	S_Shore			NA				NA	8	102125045	-	NCALD	ENSG00000104490.18	8	101686542	NCALD	1	0.0710402	-4.18692
cg21038795	-0.00976718	0.00355097	-2.75057	0.00594915	-0.0208971	0.00324038	-6.44897	1.12614e-10	-0.0158401	0.00239358	-6.61774	3.64737e-11	0.0685502	-0.0158401	0.00239358	5.35937e-09	37	11	34523679	11	34480255	R			NA	NA	ELF5;ELF5	NM_001422;NM_198381	Body;Body					TRUE				TRUE	11	34502131	-	ELF5	ENSG00000121691.6	11	34438934	CAT	1	0.0285882	-2.29819
cg21071793	-0.00764163	0.00362934	-2.10551	0.0352465	-0.0285571	0.00385349	-7.41072	1.25617e-13	-0.0174734	0.00264202	-6.61365	3.74947e-11	0.000407383	-0.0174734	0.00264202	5.4967e-09	37	3	11421381	3	11396381	F	rs17034381		NA	NA	ATG7;ATG7;ATG7	NM_001136031;NM_001144912;NM_006395	Body;Body;Body					TRUE				NA	3	11379906	+	ATG7	ENSG00000197548.12	3	11272309	ATG7	1	0.0153049	0.736249
cg18445438	-0.0146567	0.00384643	-3.81047	0.000138704	-0.0260038	0.00453947	-5.72837	1.01402e-08	-0.0193988	0.00293461	-6.61036	3.83384e-11	0.162269	-0.0193988	0.00293461	5.61114e-09	37	11	118790354	11	118295564	F			NA	NA								TRUE		11:118790265-118791028	Unclassified_Cell_type_specific	TRUE	11	118919644	+		ENSG00000149582.16	11	118531041	TMEM25	1	0.0138088	-0.700532
cg20494841	-0.0148834	0.00382749	-3.88854	0.000100847	-0.0208167	0.00381604	-5.45505	4.89592e-08	-0.0178589	0.00270239	-6.60857	3.88049e-11	0.547403	-0.0178589	0.00270239	5.67383e-09	37	22	50984597	22	49331463	F		rs7288373	NA	NA				chr22:50984972-50988141	N_Shore	low-CpG:49331049-49331503		NA				NA	22	50546167	+		ENSG00000130489.14	22	50523568	SCO2	1	0.0139137	-2.3476
cg02512860	-0.0182236	0.00357935	-5.09132	3.55576e-07	-0.0167205	0.00396698	-4.21491	2.4988e-05	-0.0175491	0.00265749	-6.60362	4.01225e-11	0.9612	-0.0175491	0.00265749	5.85687e-09	37	7	100880751	7	100667471	F			NA	TRUE	CLDN15	NM_014343	1stExon					TRUE				NA	7	101237469	+	CLDN15	ENSG00000214253.8	7	101239458	FIS1	1	0.0481965	-1.89339
cg26705561	-0.0130036	0.00546401	-2.37987	0.0173187	-0.0315953	0.00473436	-6.6736	2.49597e-11	-0.0236228	0.00357807	-6.60212	4.05321e-11	0.036648	-0.0236228	0.00357807	5.91085e-09	37	10	102279791	10	102269781	F			NA	TRUE	SEC31B	NM_015490	TSS200	chr10:102279162-102279730	S_Shore			TRUE				NA	10	100520033	+	SEC31B	ENSG00000075826.17	10	100486646	SEC31B	1	0.0138622	0.869221
cg05839709	-0.0269469	0.00639749	-4.21211	2.53002e-05	-0.0296766	0.00582795	-5.09211	3.54103e-07	-0.0284386	0.00430829	-6.6009	4.08662e-11	0.951473	-0.0284386	0.00430829	5.95374e-09	37	11	109962727	11	109467937	R			NA	NA	ZC3H12C	NM_033390	TSS1500	chr11:109963240-109964677	N_Shore			NA				NA	11	110092000	-	ZC3H12C	ENSG00000149289.11	11	110093392	ZC3H12C	1	0.0405171	1.13686
cg09349128	-0.0126318	0.00324339	-3.89462	9.8352e-05	-0.0174447	0.00321158	-5.4318	5.57877e-08	-0.0150619	0.00228209	-6.60006	4.11005e-11	0.573548	-0.0150619	0.00228209	5.9859e-09	37	22	50327986	22	48713990	R	rs28649194	rs75868168	NA	NA				chr22:50328693-50329178	N_Shore			NA		22:50327793-50328185	Unclassified_Cell_type_specific	NA	22	49934337	-		ENSG00000198355.5	22	49960768	PIM3	1	0.044102	-2.44918
cg19400179	-0.0175102	0.00477401	-3.66782	0.000244626	-0.0405608	0.00657063	-6.17304	6.6988e-10	-0.0254743	0.00386221	-6.5958	4.22967e-11	0.0178208	-0.0254743	0.00386221	6.14405e-09	37	3	108321607	3	109804297	R			NA	NA	DZIP3	NM_014648	5'UTR					TRUE		3:108321452-108321712	Unclassified_Cell_type_specific	NA	3	108602759	-	DZIP3	ENSG00000198919.13	3	108589705	DZIP3	1	0.0494956	-1.09675
cg03335624	-0.0150172	0.00463374	-3.24084	0.00119177	-0.0225736	0.00385777	-5.85147	4.87251e-09	-0.0194802	0.00296478	-6.57055	5.01306e-11	0.455971	-0.0194802	0.00296478	7.21846e-09	37	5	73934942	5	73970698	R			NA	NA	ENC1	NM_003633	5'UTR	chr5:73935725-73937551	N_Shore		RDMR	NA				NA	5	74639116	-	ENC1	ENSG00000171617.14	5	74627406	ENC1	1	0.202068	-8.65767
cg20025238	-0.0107547	0.00382657	-2.81054	0.00494581	-0.0250219	0.00385345	-6.49339	8.39285e-11	-0.0178384	0.00271525	-6.56972	5.04112e-11	0.0317134	-0.0178384	0.00271525	7.25418e-09	37	7	128829789	7	128617025	F			NA	NA	SMO	NM_005631	Body	chr7:128828333-128829366	S_Shore		RDMR	NA				TRUE	7	129189947	+	SMO	ENSG00000158457.6	7	129144707	TSPAN33	1	0.0293959	-2.73345
cg19460508	-0.0268711	0.00607177	-4.42557	9.61867e-06	-0.0261404	0.0053925	-4.84756	1.24992e-06	-0.0264626	0.00403193	-6.56326	5.26435e-11	0.995961	-0.0264626	0.00403193	7.55103e-09	37	22	44422195	22	42753528	R			NA	NA	PARVB;PARVB	NM_001003828;NM_013327	Body;Body	chr22:44419824-44420790	S_Shore			NA	22:42753017-42753611			TRUE	22	44026314	-	PARVB	ENSG00000280434.1	22	44139365	AL031595.3	1	0.01958	-0.730152
cg03490567	-0.0128336	0.00528502	-2.42831	0.0151695	-0.0370848	0.00538774	-6.88319	5.85279e-12	-0.0247258	0.00377286	-6.5536	5.61665e-11	0.00572657	-0.0247258	0.00377286	8.02277e-09	37	7	43944817	7	43911342	F	rs2251245	rs71540552	NA	NA	URGCP;URGCP;URGCP	NM_001077664;NM_001077663;NM_017920	5'UTR;Body;Body	chr7:43945583-43946456	N_Shore			TRUE				TRUE	7	43905217	+	URGCP	ENSG00000122678.17	7	44072062	POLM	1	0.0308059	-0.642355
cg01766943	-0.0165317	0.00469141	-3.52382	0.000425369	-0.02992	0.00511369	-5.85095	4.88777e-09	-0.0226503	0.00345699	-6.55202	5.67632e-11	0.155522	-0.0226503	0.00345699	8.1054e-09	37	2	54829624	2	54683128	F	rs76536193		NA	NA	SPTBN1;SPTBN1	NM_178313;NM_003128	Body;Body					TRUE				NA	2	54602486	+	SPTBN1	ENSG00000214595.11	2	54723499	EML6	1	0.020404	1.75019
cg02904996	-0.0183503	0.00468304	-3.91846	8.91172e-05	-0.0307158	0.00557117	-5.51335	3.52067e-08	-0.02347	0.00358479	-6.54711	5.86618e-11	0.236133	-0.02347	0.00358479	8.3631e-09	37	6	33039412	6	33147390	F	rs34083733	rs2395311	NA	NA	HLA-DPA1	NM_033554	Body					NA				NA	6	33071634	+	HLA-DPA1	ENSG00000223865.11	6	33075990	HLA-DPB1	1	0.0184566	-0.762829
cg23579537	-0.0202817	0.00584699	-3.46874	0.000522897	-0.0450303	0.00732619	-6.14648	7.92225e-10	-0.0299116	0.00456998	-6.54524	5.93999e-11	0.0306353	-0.0299116	0.00456998	8.4573e-09	37	13	51482661	13	50380662	R		rs9526703	NA	NA	RNASEH2B;RNASEH2B	NM_024570;NM_001142279	TSS1500;TSS1500	chr13:51483747-51484591	N_Shore			NA		13:51482515-51482701	Unclassified_Cell_type_specific	NA	13	50908524	-	RNASEH2B	ENSG00000233672.6	13	50862172	RNASEH2B-AS1	1	0.0514785	-0.559583
cg05487507	-0.0285216	0.00586757	-4.86089	1.16857e-06	-0.0247881	0.00563366	-4.4	1.0825e-05	-0.026579	0.00406377	-6.54046	6.13295e-11	0.900024	-0.026579	0.00406377	8.71554e-09	37	17	46671861	17	44026860	F	rs3054557		NA	NA	LOC404266;LOC404266;LOC404266;HOXB5;LOC404266;LOC404266	NR_033203;NR_033204;NR_033201;NM_002147;NR_033205;NR_033202	Body;Body;Body;TSS1500;TSS1500;Body	chr17:46673532-46674181	N_Shore			NA	17:44026708-44027269	17:46670594-46672443	Unclassified	NA	17	48594498	+	LOC404266;HOXB5	ENSG00000173917.10	17	48540894	HOXB2	1	0.0163887	1.68531
cg23211736	-0.0062436	0.00381323	-1.63735	0.101558	-0.0232984	0.00324001	-7.19082	6.44015e-13	-0.0161479	0.00246909	-6.54004	6.15023e-11	0.00300233	-0.0161479	0.00246909	8.73731e-09	37	1	59012820	1	58785408	F			NA	NA	OMA1	NM_145243	TSS1500	chr1:59012326-59012577	S_Shore			NA		1:59011515-59013171	Promoter_Associated	NA	1	58547147	+	OMA1	ENSG00000184292.6	1	58575423	TACSTD2	1	0.027737	4.48014
cg00317879	-0.013133	0.00427944	-3.06885	0.00214887	-0.0201272	0.00340417	-5.91253	3.36886e-09	-0.0174166	0.00266409	-6.53757	6.25255e-11	0.44131	-0.0174166	0.00266409	8.86852e-09	37	11	68920611	11	68677187	F		rs73522322	NA	NA								TRUE	11:68677187-68677266			NA	11	69153142	+		ENSG00000260895.1	11	69103493	AP003071.1	1	0.0153796	0.28219
cg16456087	-0.00754772	0.00410495	-1.83869	0.0659612	-0.0213133	0.00312736	-6.81511	9.41908e-12	-0.0162578	0.00248766	-6.53537	6.34519e-11	0.0285038	-0.0162578	0.00248766	8.99421e-09	37	3	16343197	3	16318201	F			NA	NA	OXNAD1	NM_138381	Body					TRUE		3:16343085-16343239	Promoter_Associated_Cell_type_specific	NA	3	16301689	+	OXNAD1	ENSG00000154814.14	3	16265160	OXNAD1	1	0.0198038	-1.14589
cg10344301	-0.0119981	0.00290892	-4.1246	3.71375e-05	-0.022533	0.00411142	-5.4806	4.23896e-08	-0.0155125	0.00237466	-6.53253	6.46697e-11	0.112175	-0.0155125	0.00237466	9.14485e-09	37	16	89261726	16	87789227	R			NA	NA	CDH15	NM_004933	3'UTR	chr16:89259555-89260000	S_Shore			NA				NA	16	89195317	-	CDH15	ENSG00000259803.7	16	89195761	SLC22A31	1	0.0186256	1.56186
cg03178042	-0.0129134	0.00503268	-2.56591	0.0102905	-0.0274043	0.00428593	-6.39402	1.61584e-10	-0.0213127	0.00326301	-6.5316	6.50688e-11	0.0904688	-0.0213127	0.00326301	9.19434e-09	37	16	68544012	16	67101513	R			NA	NA				chr16:68543925-68544303	Island			NA	16:67101500-67101854	16:68543572-68545045	Unclassified	TRUE	16	68510108	-		ENSG00000184939.16	16	68530090	ZFP90	1	0.0139523	-1.06866
cg17103217	-0.0173799	0.00351504	-4.94443	7.63664e-07	-0.0151096	0.00352028	-4.29216	1.7694e-05	-0.0162464	0.00248736	-6.5316	6.50702e-11	0.901106	-0.0162464	0.00248736	9.19434e-09	37	6	33245721	6	33353699	F			NA	NA	B3GALT4	NM_003782	1stExon	chr6:33244677-33245554	S_Shore			TRUE	6:33352687-33353910	6:33244505-33246488	Promoter_Associated	TRUE	6	33277943	+	B3GALT4	ENSG00000231500.7	6	33272075	RPS18	1	0.0210686	1.4384
cg07180646	-0.0216973	0.00527422	-4.11384	3.89126e-05	-0.0381394	0.00707644	-5.38963	7.06034e-08	-0.0275691	0.00422886	-6.51929	7.06412e-11	0.176341	-0.0275691	0.00422886	9.92173e-09	37	1	15481541	1	15354128	R			NA	NA	TMEM51;TMEM51;TMEM51;TMEM51	NM_001136218;NM_018022;NM_001136216;NM_001136217	5'UTR;5'UTR;5'UTR;5'UTR	chr1:15479219-15481471	S_Shore			NA		1:15480736-15481597	Unclassified	NA	1	15155044	-	TMEM51	ENSG00000171729.14	1	15152532	TMEM51	1	0.0741347	-2.60888
cg08075452	-0.00955206	0.00546811	-1.74687	0.0806603	-0.0281891	0.00412212	-6.83849	8.00334e-12	-0.0214357	0.00329161	-6.51224	7.40374e-11	0.024635	-0.0214357	0.00329161	1.03628e-08	37	3	184056843	3	185539537	R			NA	NA	FAM131A;FAM131A	NM_001171093;NM_144635	5'UTR;Body	chr3:184056419-184056671	S_Shore			NA				NA	3	184339054	-	FAM131A	ENSG00000175182.15	3	184335926	FAM131A	1	0.0267206	0.851802
cg04986324	-0.0229581	0.005827	-3.93995	8.14991e-05	-0.036101	0.00670832	-5.38153	7.38549e-08	-0.0286101	0.00439914	-6.50356	7.84412e-11	0.334911	-0.0286101	0.00439914	1.09311e-08	37	22	46451319	22	44829983	R			NA	NA	LOC150381;C22orf26	NR_027034;NM_018280	Body;TSS1500	chr22:46449632-46450115	S_Shore			NA		22:46451133-46451326	Unclassified_Cell_type_specific	NA	22	46055438	-	LOC150381;C22orf26	ENSG00000197182.14	22	46053869	MIRLET7BHG	1	0.0163432	-0.853037
cg27617775	-0.0152332	0.00545117	-2.79448	0.00519832	-0.0246476	0.00408616	-6.03197	1.61974e-09	-0.0212608	0.00326957	-6.50262	7.89318e-11	0.384875	-0.0212608	0.00326957	1.0996e-08	37	11	1989850	11	1946426	F	rs217249		NA	NA				chr11:1990899-1991211	N_Shore			TRUE	11:1946149-1946597	11:1989730-1989856	Unclassified_Cell_type_specific	NA	11	1968619	+		ENSG00000214026.11	11	1947278	MRPL23	1	0.224464	7.74537
cg11505048	-0.0105066	0.00439657	-2.38974	0.0168604	-0.0263801	0.00399399	-6.60494	3.97671e-11	-0.0192032	0.00295628	-6.49574	8.26289e-11	0.0281342	-0.0192032	0.00295628	1.14967e-08	37	1	183622726	1	181889349	R			NA	TRUE	RGL1;APOBEC4	NM_015149;NM_203454	5'UTR;TSS1500					NA				NA	1	183653590	-	RGL1;APOBEC4	ENSG00000162704.16	1	183620846	ARPC5	1	0.0291149	-1.35108
cg01088579	-0.0122838	0.00400586	-3.06645	0.00216617	-0.02091	0.00351596	-5.94716	2.72829e-09	-0.0171563	0.00264248	-6.4925	8.44223e-11	0.269916	-0.0171563	0.00264248	1.17243e-08	37	2	85660497	2	85514008	F	rs11903813		NA	NA	SH2D6	NM_198482	TSS1500					NA				TRUE	2	85433373	+	SH2D6	ENSG00000229648.1	2	85490930	RPSAP22	1	0.0481862	-1.6803
cg25963412	-0.0187916	0.00474683	-3.95876	7.53407e-05	-0.024736	0.00473977	-5.21882	1.80069e-07	-0.0217682	0.00335402	-6.49019	8.57296e-11	0.675272	-0.0217682	0.00335402	1.18799e-08	37	4	8412369	4	8463269	R			NA	NA	ACOX3;ACOX3	NM_001101667;NM_003501	Body;Body					TRUE				TRUE	4	8410641	-	ACOX3	ENSG00000170801.10	4	8269754	HTRA3	1	0.0164676	-1.45444
cg10715529	-0.00882834	0.00327447	-2.69611	0.00701541	-0.0167639	0.00270803	-6.19042	6.00042e-10	-0.0135408	0.00208684	-6.48865	8.66072e-11	0.174846	-0.0135408	0.00208684	1.19802e-08	37	6	31465075	6	31573054	F	rs2534674		NA	NA	MICB	NM_005931	TSS1500	chr6:31465460-31466188	N_Shore			NA				NA	6	31497297	+	MICB	ENSG00000204520.13	6	31399784	MICA	1	0.0229002	-2.74404
cg05668853	-0.0216989	0.00521405	-4.16162	3.16004e-05	-0.0235778	0.00472934	-4.98544	6.18201e-07	-0.0227297	0.00350301	-6.48864	8.66151e-11	0.965004	-0.0227297	0.00350301	1.19802e-08	37	17	27044169	17	24068296	R			NA	TRUE	RAB34;RAB34;RAB34;RAB34;RAB34;RAB34;RAB34	NM_001144943;NR_024579;NM_001142624;NM_001142625;NR_024575;NM_001144942;NM_031934	Body;Body;Body;Body;Body;Body;Body	chr17:27044168-27045049	Island			NA				NA	17	28717150	-	RAB34	ENSG00000109113.20	17	28714281	RAB34	1	0.171354	-4.68561
cg25790453	-0.0181586	0.00482132	-3.76631	0.000165675	-0.0247481	0.00460974	-5.36865	7.93276e-08	-0.0216011	0.00333187	-6.48318	8.98066e-11	0.613895	-0.0216011	0.00333187	1.23603e-08	37	13	113633590	13	112681591	F			NA	NA	MCF2L;MCF2L	NM_001112732;NM_024979	Body;TSS200	chr13:113633843-113634065	N_Shore	low-CpG:112681455-112681691		NA				NA	13	112979275	+	MCF2L	ENSG00000267868.1	13	112964835	AL356740.1	1	0.01663	-0.661636
cg12598025	-0.00811432	0.00445676	-1.82068	0.0686558	-0.0240066	0.00351901	-6.82197	8.97997e-12	-0.0179035	0.00276186	-6.48242	9.02638e-11	0.0199165	-0.0179035	0.00276186	1.24155e-08	37	5	172091816	5	172024421	R			NA	NA	NEURL1B	NM_001142651	Body					TRUE		5:172091717-172091903	Unclassified_Cell_type_specific	NA	5	172664812	-	NEURL1B	ENSG00000214357.8	5	172641266	NEURL1B	1	0.0250771	-1.583
cg16278329	-0.00646513	0.00279725	-2.31124	0.0208195	-0.00952983	0.00155435	-6.13108	8.72839e-10	-0.0088068	0.00135868	-6.48188	9.05842e-11	0.632178	-0.0088068	0.00135868	1.24512e-08	37	6	33397594	6	33505572	F			NA	NA	SYNGAP1	NM_006772	Body	chr6:33396050-33396296	S_Shore			TRUE		6:33397014-33397949	Promoter_Associated	NA	6	33429816	+	SYNGAP1	ENSG00000030110.13	6	33572547	BAK1	1	0.0394175	4.03545
cg18944087	-0.018867	0.00364027	-5.18286	2.18506e-07	-0.0349441	0.00814923	-4.28802	1.80271e-05	-0.0215414	0.00332373	-6.48109	9.10609e-11	0.197441	-0.0215414	0.00332373	1.24982e-08	37	7	1098625	7	1065151	R		rs79218981	NA	NA	C7orf50;GPR146;C7orf50;C7orf50;GPR146	NM_001134395;NM_138445;NM_032350;NM_001134396;NM_138445	Body;3'UTR;Body;Body;1stExon	chr7:1097405-1097953	S_Shore			TRUE	7:1065131-1065230	7:1098576-1098839	Unclassified_Cell_type_specific	NA	7	1058988	-	C7orf50;GPR146	ENSG00000229043.2	7	1160374	AC091729.3	1	0.0427225	-2.98542
cg00587342	-0.010521	0.00383606	-2.74266	0.00609439	-0.0193011	0.00314765	-6.13191	8.68296e-10	-0.0157682	0.00243333	-6.4801	9.16614e-11	0.209004	-0.0157682	0.00243333	1.25767e-08	37	22	41983798	22	40313744	R			NA	NA	PMM1	NM_002676	Body	chr22:41985525-41986045	N_Shore			NA				NA	22	41587793	-	PMM1	ENSG00000167074.15	22	41367333	TEF	1	0.0466866	-2.21457
cg23387401	-0.0204487	0.00500037	-4.08944	4.32422e-05	-0.0359741	0.00671591	-5.35655	8.48253e-08	-0.0259858	0.00401075	-6.47904	9.23072e-11	0.179231	-0.0259858	0.00401075	1.26614e-08	37	17	4582204	17	4528953	F			NA	NA	PELP1	NM_014389	Body					TRUE				TRUE	17	4678908	+	PELP1	ENSG00000161905.12	17	4630902	ALOX15	1	0.0266939	-3.25223
cg07202214	-0.0102977	0.00386159	-2.6667	0.00766	-0.0242439	0.00376136	-6.44551	1.15211e-10	-0.0174541	0.00269442	-6.47788	9.30215e-11	0.0352073	-0.0174541	0.00269442	1.27555e-08	37	11	76381081	11	76058729	R			NA	NA	LRRC32;LRRC32	NM_001128922;NM_005512	5'UTR;TSS200	chr11:76381449-76382295	N_Shore			NA				TRUE	11	76670036	-	LRRC32	ENSG00000236304.1	11	76657056	AP001189.1	1	0.0441142	8.64396
cg27139457	-0.0127531	0.00373772	-3.41199	0.000644897	-0.0216446	0.00376117	-5.75476	8.67627e-09	-0.0171711	0.00265122	-6.47666	9.37721e-11	0.245143	-0.0171711	0.00265122	1.28465e-08	37	2	85637739	2	85491250	F			NA	NA	CAPG	NM_001747	TSS200	chr2:85640969-85641259	N_Shelf			NA		2:85637129-85637859	Promoter_Associated	TRUE	2	85410615	+	CAPG	ENSG00000042493.16	2	85394753	CAPG	1	0.093786	-3.76852
cg02150926	-0.0158066	0.00439519	-3.59635	0.000322717	-0.0293113	0.00510162	-5.7455	9.165e-09	-0.0215599	0.00332985	-6.47475	9.49681e-11	0.13385	-0.0215599	0.00332985	1.29759e-08	37	14	106361667	14	105432712	F	rs3829429		NA	NA								NA				NA	14	105895808	+		ENSG00000282122.1	14	106025145	IGHV7-4-1	1	0.0138774	-2.78174
cg12453539	-0.012985	0.00526424	-2.46664	0.0136388	-0.032609	0.00497123	-6.55954	5.39732e-11	-0.0233583	0.00361434	-6.46268	1.02868e-10	0.0254036	-0.0233583	0.00361434	1.39809e-08	37	20	6033866	20	5981866	F			NA	NA	LRRN4	NM_152611	5'UTR	chr20:6032675-6033517	S_Shore		RDMR	TRUE				NA	20	6053219	+	LRRN4	ENSG00000089199.10	20	5911510	CHGB	1	0.0244663	0.819363
cg03395898	-0.0110424	0.00441672	-2.50013	0.0124147	-0.0294606	0.00443355	-6.64493	3.0337e-11	-0.0202165	0.00312903	-6.46095	1.0405e-10	0.0131552	-0.0202165	0.00312903	1.41372e-08	37	14	76448011	14	75517764	F			NA	TRUE	TGFB3;TGFB3	NM_003239;NM_003239	1stExon;5'UTR	chr14:76448623-76449389	N_Shore			NA		14:76447789-76449556	Promoter_Associated	NA	14	75981667	+	TGFB3	ENSG00000119699.7	14	75958099	TGFB3	1	0.0552626	-1.74889
cg00813993	-0.00559244	0.00214012	-2.61315	0.0089713	-0.00640829	0.00108281	-5.91823	3.25429e-09	-0.00624201	0.000966178	-6.46051	1.04348e-10	0.943788	-0.00624201	0.000966178	1.41733e-08	37	1	26644493	1	26517080	R			NA	NA	UBXN11;CD52;CD52	NM_145345;NM_001803;NM_001803	5'UTR;1stExon;5'UTR					TRUE		1:26644117-26644626	Unclassified	NA	1	26318001	-	UBXN11;CD52	ENSG00000142684.9	1	26169908	ZNF593	1	0.0189516	3.82301
cg03595161	-0.00772751	0.00346142	-2.23247	0.0255842	-0.020162	0.00303925	-6.63389	3.26963e-11	-0.0147489	0.00228383	-6.45797	1.06113e-10	0.0261619	-0.0147489	0.00228383	1.44044e-08	37	7	1127767	7	1094293	R			NA	NA	GPER;C7orf50;GPER;GPER;C7orf50;C7orf50;GPER	NM_001039966;NM_001134395;NM_001098201;NM_001098201;NM_032350;NM_001134396;NM_001505	5'UTR;Body;1stExon;5'UTR;Body;Body;5'UTR	chr7:1126578-1126910	S_Shore		RDMR	TRUE		7:1126090-1128006	Unclassified	NA	7	1088130	-	GPER;C7orf50	ENSG00000164850.15	7	1082208	GPER1	1	0.01812	-2.90437
cg10727673	-0.017063	0.00483207	-3.53121	0.00041366	-0.0346433	0.00589654	-5.87519	4.22351e-09	-0.0241259	0.00373744	-6.45519	1.08084e-10	0.0700218	-0.0241259	0.00373744	1.46362e-08	37	3	136537267	3	138019957	R			NA	NA	TMEM22;TMEM22;TMEM22	NM_025246;NM_001097599;NM_001097600	TSS1500;TSS1500;TSS1500	chr3:136537559-136539204	N_Shore			NA		3:136537217-136537364	Unclassified_Cell_type_specific	TRUE	3	136818424	-	TMEM22	ENSG00000239213.5	3	136841726	NCK1-DT	1	0.0164333	-0.635233
cg02774282	-0.0218505	0.00645045	-3.38745	0.000705467	-0.0352364	0.00618912	-5.69329	1.24617e-08	-0.0288201	0.0044659	-6.45338	1.09383e-10	0.325921	-0.0288201	0.0044659	1.47986e-08	37	6	109615419	6	109722112	R			NA	NA	CCDC162	NR_028595	TSS200	chr6:109611449-109612230	S_Shelf			NA				NA	6	109294215	-	CCDC162	ENSG00000135587.9	6	109440724	SMPD2	1	0.0155548	-0.404618
cg12710480	-0.0107135	0.00364769	-2.93708	0.0033132	-0.0254263	0.00401849	-6.32731	2.49475e-10	-0.0173599	0.00270091	-6.42744	1.29769e-10	0.025359	-0.0173599	0.00270091	1.73719e-08	37	20	32254216	20	31717877	F			NA	NA	NECAB3;NECAB3;C20orf134	NM_031231;NM_031232;NM_001024675	Body;Body;TSS200	chr20:32254811-32255989	N_Shore			NA		20:32254110-32254881	Promoter_Associated	NA	20	33666409	+	NECAB3;C20orf134	ENSG00000125967.16	20	33657087	NECAB3	1	0.0275185	1.48187
cg20978460	-0.00559207	0.00211911	-2.63888	0.00831809	-0.00750698	0.00127081	-5.90724	3.47893e-09	-0.00700047	0.00108986	-6.42328	1.33367e-10	0.740606	-0.00700047	0.00108986	1.78269e-08	37	7	2644443	7	2610969	R			NA	NA	IQCE;IQCE	NM_001100390;NM_152558	Body;Body	chr7:2645524-2645765	N_Shore			NA	7:2610949-2611343			NA	7	2604808	-	IQCE	ENSG00000106012.18	7	2558972	IQCE	1	0.0158834	2.60913
cg19950606	-0.0195682	0.00470594	-4.15819	3.20773e-05	-0.026087	0.00524178	-4.97675	6.46606e-07	-0.0224775	0.00350177	-6.4189	1.37264e-10	0.65169	-0.0224775	0.00350177	1.82875e-08	37	17	76121276	17	73632871	F	rs12449858		NA	NA	TMC6;TMC6	NM_001127198;NM_007267	Body;Body					NA	17:73632795-73633165	17:76120092-76121827	Unclassified	NA	17	78125194	+	TMC6	ENSG00000141524.15	17	78110458	TMC6	1	0.0187461	-0.694645
cg12417689	-0.0130084	0.00358832	-3.6252	0.000288741	-0.0208023	0.00378086	-5.502	3.75514e-08	-0.0167018	0.00260273	-6.41704	1.38953e-10	0.326986	-0.0167018	0.00260273	1.85014e-08	37	17	259426	17	259742	F			NA	NA	C17orf97	NM_001013672	TSS1500	chr17:259754-260306	N_Shore			NA				NA	17	409634	+	C17orf97	ENSG00000187624.9	17	410325	C17orf97	1	0.0231456	4.79583
cg19715094	-0.0106858	0.00426622	-2.50474	0.0122541	-0.0289464	0.00437313	-6.61914	3.61291e-11	-0.0195901	0.00305377	-6.41506	1.40763e-10	0.0114834	-0.0195901	0.00305377	1.87067e-08	37	11	118402540	11	117907750	F			NA	NA	TMEM25;TMEM25;TMEM25;TMEM25;TMEM25;TMEM25	NM_001144037;NM_001144036;NM_032780;NM_001144038;NM_001144034;NM_001144035	Body;Body;Body;Body;Body;Body	chr11:118401235-118402069	S_Shore		CDMR	NA				NA	11	118531824	+	TMEM25	ENSG00000149582.16	11	118531041	TMEM25	1	0.019728	-1.03022
cg02412810	-0.00937726	0.00383969	-2.44219	0.0145984	-0.0198567	0.00315434	-6.29504	3.07315e-10	-0.0156341	0.00243735	-6.4144	1.4138e-10	0.108211	-0.0156341	0.00243735	1.87684e-08	37	12	217788	12	88049	R			NA	NA	IQSEC3;IQSEC3	NM_001170738;NM_015232	Body;5'UTR	chr12:213763-214227	S_Shelf			NA				NA	12	108621	-	IQSEC3	ENSG00000256948.1	12	106524	AC026369.3	1	0.0148545	-0.895944
cg11746684	-0.0168325	0.00530185	-3.17483	0.00149923	-0.0333335	0.00558343	-5.97008	2.37132e-09	-0.0246564	0.00384466	-6.41316	1.42536e-10	0.100617	-0.0246564	0.00384466	1.89162e-08	37	8	11057265	8	11094675	F	rs73198982		NA	NA	XKR6	NM_173683	Body	chr8:11057684-11058479	N_Shore		CDMR	NA				NA	8	11199755	+	XKR6	ENSG00000269918.1	8	11104691	AF131215.6	1	0.0261222	-1.06743
cg13494428	-0.0162717	0.00437658	-3.71791	0.000200875	-0.0229715	0.00430623	-5.33447	9.58225e-08	-0.0196759	0.00306953	-6.41006	1.45467e-10	0.551377	-0.0196759	0.00306953	1.92765e-08	37	1	19639494	1	19512081	R		rs2231191	NA	NA	AKR7A2;PQLC2;PQLC2;PQLC2	NM_003689;NM_001040126;NM_001040125;NM_017765	TSS1500;5'UTR;5'UTR;5'UTR	chr1:19638207-19639309	S_Shore			NA				NA	1	19312999	-	AKR7A2;PQLC2	ENSG00000040487.13	1	19312326	PQLC2	1	0.0500341	-1.38653
cg03753191	-0.0133084	0.002926	-4.54834	5.40695e-06	-0.0107075	0.00234674	-4.56268	5.05036e-06	-0.0117256	0.00183068	-6.40505	1.5032e-10	0.786288	-0.0117256	0.00183068	1.98782e-08	37	13	43566902	13	42464902	F			NA	NA	EPSTI1;EPSTI1	NM_033255;NM_001002264	TSS1500;TSS1500	chr13:43566074-43566508	S_Shore			NA		13:43565808-43567373	Promoter_Associated	NA	13	42992765	+	EPSTI1	ENSG00000133106.14	13	42886388	EPSTI1	1	0.11508	-11.4196
cg12593793	-0.0121874	0.00328273	-3.7126	0.000205144	-0.0183192	0.00340838	-5.37475	7.6687e-08	-0.0151382	0.00236441	-6.40253	1.52825e-10	0.431928	-0.0151382	0.00236441	2.01796e-08	37	1	156074135	1	154340759	F			NA	NA								TRUE		1:156073899-156074380	Unclassified_Cell_type_specific	TRUE	1	156104343	+		ENSG00000132698.15	1	156061160	RAB25	1	0.0137236	-0.887763
cg25608041	-0.0120512	0.00356522	-3.38022	0.000724272	-0.0210817	0.00368896	-5.71481	1.09827e-08	-0.0164125	0.00256362	-6.40207	1.53287e-10	0.212409	-0.0164125	0.00256362	2.02346e-08	37	4	37891834	4	37568229	F			NA	TRUE	TBC1D1	NM_015173	TSS1500	chr4:37891656-37893314	Island			TRUE	4:37568052-37569696			NA	4	37890212	+	TBC1D1	ENSG00000065882.16	4	37891084	TBC1D1	1	0.0201119	1.2105
cg04845871	-0.00922033	0.00254918	-3.61698	0.000298058	-0.0126748	0.00235899	-5.373	7.74387e-08	-0.0110812	0.00173139	-6.40019	1.55187e-10	0.609795	-0.0110812	0.00173139	2.0449e-08	37	1	207996319	1	206062942	R			NA	NA							CDMR	TRUE		1:207995893-207996505	Promoter_Associated	TRUE	1	207822973	-		ENSG00000174059.16	1	207880972	CD34	1	0.0167633	-2.68026
cg06174495	-0.00983248	0.00584442	-1.68237	0.0924971	-0.033637	0.00486585	-6.91288	4.74921e-12	-0.0238917	0.00373946	-6.38907	1.66896e-10	0.00745399	-0.0238917	0.00373946	2.18755e-08	37	21	47399648	21	46224076	F			NA	NA				chr21:47401108-47401436	N_Shore			NA				NA	21	45979733	+		ENSG00000142156.14	21	45981737	COL6A1	1	0.0506209	2.71923
cg17087669	-0.0103416	0.00303106	-3.41189	0.000645147	-0.0111149	0.00205883	-5.39867	6.71375e-08	-0.0108708	0.0017031	-6.38295	1.73709e-10	0.977975	-0.0108708	0.0017031	2.27283e-08	37	6	36099123	6	36207101	R			NA	NA	MAPK13	NM_002754	Body	chr6:36098039-36098621	S_Shore			TRUE	6:36206018-36207118			TRUE	6	36131345	-	MAPK13	ENSG00000246982.6	6	36146698	Z84485.1	1	0.0430167	3.11048
cg11403708	-0.01402	0.00336516	-4.16622	3.09694e-05	-0.0186947	0.00379813	-4.92208	8.56283e-07	-0.0160758	0.00251876	-6.38245	1.74282e-10	0.654209	-0.0160758	0.00251876	2.27966e-08	37	20	62605086	20	62075530	F	rs77795466		NA	NA				chr20:62605261-62605463	N_Shore			NA		20:62605061-62605743	Gene_Associated	NA	20	63973732	+		ENSG00000196421.8	20	64034344	C20orf204	1	0.0876951	6.25731
cg17936236	-0.00840308	0.00339863	-2.47249	0.0134175	-0.0183845	0.00292341	-6.28873	3.20081e-10	-0.0141399	0.0022163	-6.37996	1.77136e-10	0.0838512	-0.0141399	0.0022163	2.31292e-08	37	1	167520305	1	165786929	R			NA	NA	CREG1	NM_003851	Body	chr1:167522469-167523070	N_Shelf			NA				NA	1	167551067	-	CREG1	ENSG00000143162.9	1	167529117	CREG1	1	0.0161334	-1.48521
cg06009267	-0.0113301	0.00399021	-2.83947	0.00451886	-0.0335992	0.00502808	-6.68232	2.35192e-11	-0.0199353	0.00312559	-6.3781	1.79296e-10	0.0024348	-0.0199353	0.00312559	2.33838e-08	37	8	144948764	8	145020752	R			NA	NA	EPPK1	NM_031308	TSS1500	chr8:144946556-144946827	S_Shore			TRUE		8:144948630-144948831	Unclassified_Cell_type_specific	NA	8	143874595	-	EPPK1	ENSG00000261150.2	8	143857324	EPPK1	1	0.0264734	-1.93166
cg24867665	-0.0101531	0.00349774	-2.90276	0.00369886	-0.0146984	0.00254545	-5.7744	7.723e-09	-0.0131247	0.00205814	-6.37696	1.80634e-10	0.575793	-0.0131247	0.00205814	2.35514e-08	37	10	13546094	10	13586100	F			NA	NA	BEND7;BEND7	NM_001100912;NM_152751	TSS1500;TSS1500					TRUE				TRUE	10	13504093	+	BEND7	ENSG00000165626.17	10	13438484	BEND7	1	0.0155365	3.07987
cg24670715	-0.00415431	0.00539176	-0.770492	0.441008	-0.0289768	0.00394894	-7.33787	2.17012e-13	-0.0203104	0.00318586	-6.37519	1.82736e-10	0.0010103	-0.0203104	0.00318586	2.37976e-08	37	8	6420506	8	6407914	R			NA	TRUE	ANGPT2;ANGPT2;ANGPT2;ANGPT2;ANGPT2;ANGPT2;MCPH1	NM_001118888;NM_001147;NM_001118887;NM_001118888;NM_001147;NM_001118887;NM_024596	5'UTR;1stExon;5'UTR;1stExon;5'UTR;1stExon;Body	chr8:6424215-6424888	N_Shelf			TRUE		8:6420381-6420930	Unclassified_Cell_type_specific	NA	8	6562984	-	ANGPT2;MCPH1	ENSG00000091879.13	8	6499651	ANGPT2	1	0.0176292	-0.132556
cg24331475	-0.0155488	0.00420948	-3.69376	0.000220959	-0.0243257	0.0045189	-5.38311	7.32088e-08	-0.0196265	0.00308014	-6.37197	1.86612e-10	0.364262	-0.0196265	0.00308014	2.42741e-08	37	18	21596915	18	19850913	F			NA	NA	TTC39C;TTC39C;TTC39C	NR_024232;NM_153211;NM_001135993	Body;5'UTR;Body	chr18:21594013-21595464	S_Shore		RDMR	NA		18:21596672-21596938	Promoter_Associated	NA	18	24016950	+	TTC39C	ENSG00000168234.13	18	23992773	TTC39C	1	0.041633	-1.07266
cg16686174	-0.0104582	0.00206566	-5.06287	4.12984e-07	-0.00807071	0.00204385	-3.94878	7.85516e-05	-0.00925178	0.00145287	-6.36793	1.91599e-10	0.713546	-0.00925178	0.00145287	2.48356e-08	37	17	75373081	17	72884676	R			NA	NA	SEPT9;SEPT9;SEPT9;SEPT9;SEPT9	NM_001113494;NM_001113492;NM_001113493;NM_001113491;NM_006640	5'UTR;5'UTR;Body;Body;Body	chr17:75368688-75370506	S_Shelf			NA	17:72884593-72884815			NA	17	77376998	-	2024-09-09	ENSG00000266998.1	17	77373818	AC111182.1	1	0.0215972	-2.5237
cg06948937	-0.00787756	0.00293883	-2.68051	0.00735104	-0.0115202	0.00196369	-5.8666	4.44824e-09	-0.0103959	0.00163274	-6.3671	1.92632e-10	0.587982	-0.0103959	0.00163274	2.49624e-08	37	1	205473404	1	203740027	R			NA	TRUE	CDK18;CDK18;CDK18	NM_212502;NM_212503;NM_002596	TSS1500;TSS1500;TSS1500	chr1:205473877-205474109	N_Shore			NA		1:205473227-205474800	Unclassified_Cell_type_specific	TRUE	1	205504275	-	CDK18	ENSG00000117266.15	1	205504595	CDK18	1	0.01717	-1.97151
cg10921592	-0.0220126	0.00581237	-3.78719	0.00015236	-0.036777	0.00684289	-5.37449	7.67996e-08	-0.0282005	0.00442998	-6.36582	1.94249e-10	0.258684	-0.0282005	0.00442998	2.51572e-08	37	6	33039414	6	33147392	F	rs34083733		NA	NA	HLA-DPA1	NM_033554	Body					NA				NA	6	33071636	+	HLA-DPA1	ENSG00000231389.7	6	33064569	HLA-DPA1	1	0.0203714	-0.732398
cg24109116	-0.00829644	0.00276451	-3.00105	0.00269047	-0.012677	0.00220521	-5.74866	8.99519e-09	-0.0109736	0.00172393	-6.36545	1.94718e-10	0.46429	-0.0109736	0.00172393	2.52033e-08	37	7	99725975	7	99563911	F			NA	NA	MBLAC1	NM_203397	3'UTR	chr7:99724482-99725808	S_Shore			NA		7:99724355-99726217	Promoter_Associated	NA	7	100128351	+	MBLAC1	ENSG00000197093.11	7	100159244	GAL3ST4	1	0.0236072	-3.01307
cg03172931	-0.00810623	0.00329826	-2.45773	0.0139817	-0.0217442	0.00331757	-6.55424	5.59274e-11	-0.0148854	0.00233902	-6.36394	1.96645e-10	0.0142732	-0.0148854	0.00233902	2.54084e-08	37	19	8677774	19	8583774	F			NA	NA				chr19:8674332-8674764	S_Shelf			NA		19:8677769-8678053	Unclassified_Cell_type_specific	NA	19	8612888	+		ENSG00000142303.14	19	8580240	ADAMTS10	1	0.0635222	-4.03296
cg15677294	-0.00913504	0.00367313	-2.48699	0.0128829	-0.0204977	0.00325483	-6.29761	3.02262e-10	-0.0154999	0.00243604	-6.36276	1.98164e-10	0.0685498	-0.0154999	0.00243604	2.55602e-08	37	19	6502938	19	6453938	R			NA	TRUE	TUBB4	NM_006087	TSS1500	chr19:6502090-6502411	S_Shore			NA				TRUE	19	6502926	-	TUBB4	ENSG00000104833.12	19	6494319	TUBB4A	1	0.0570414	-4.06472
cg23084016	-0.0103252	0.0034172	-3.02155	0.00251484	-0.018339	0.00313372	-5.85215	4.85247e-09	-0.0146783	0.0023096	-6.35532	2.07989e-10	0.224547	-0.0146783	0.0023096	2.66808e-08	37	10	45916904	10	45236910	R			NA	NA	ALOX5	NM_000698	Body	chr10:45914374-45914883	S_Shelf			NA		10:45915871-45916999	Unclassified_Cell_type_specific	NA	10	45421455	-	ALOX5	ENSG00000188234.13	10	45825594	AGAP4	1	0.041329	-3.48753
cg07713493	-0.0196438	0.00516171	-3.80568	0.000141417	-0.0297828	0.00566926	-5.25338	1.4933e-07	-0.0242392	0.00381673	-6.35078	2.14222e-10	0.417119	-0.0242392	0.00381673	2.74171e-08	37	1	205473393	1	203740016	R			NA	TRUE	CDK18;CDK18;CDK18	NM_212502;NM_212503;NM_002596	TSS1500;TSS1500;TSS1500	chr1:205473877-205474109	N_Shore			NA		1:205473227-205474800	Unclassified_Cell_type_specific	NA	1	205504264	-	CDK18	ENSG00000117266.15	1	205504595	CDK18	1	0.0161245	-0.89295
cg23105827	-0.0131827	0.0042663	-3.08996	0.00200181	-0.0168745	0.00301853	-5.59032	2.26654e-08	-0.015643	0.00246413	-6.34827	2.17751e-10	0.779183	-0.015643	0.00246413	2.78369e-08	37	1	16539119	1	16411706	R			NA	NA	ARHGEF19	NM_153213	TSS200					TRUE				NA	1	16212623	-	ARHGEF19	ENSG00000237276.8	1	16215909	ANO7L1	1	0.0724743	3.12711
cg07461837	-0.0111983	0.00393313	-2.84717	0.00441098	-0.0245943	0.00399734	-6.15268	7.61834e-10	-0.0177879	0.00280357	-6.34472	2.22826e-10	0.0576606	-0.0177879	0.00280357	2.84366e-08	37	16	31214880	16	31122381	R			NA	NA	PYCARD;PYCARD	NM_013258;NM_145182	TSS1500;TSS1500	chr16:31213566-31214287	S_Shore			NA				NA	16	31203558	-	PYCARD	ENSG00000156886.11	16	31393312	ITGAD	1	0.0195776	-2.42143
cg16142218	-0.0181087	0.00564043	-3.21051	0.00132501	-0.0223011	0.00405191	-5.50385	3.71576e-08	-0.020874	0.00329081	-6.34313	2.25137e-10	0.833426	-0.020874	0.00329081	2.86986e-08	37	8	23101221	8	23157166	R			NA	TRUE	CHMP7;CHMP7	NM_152272;NM_152272	1stExon;5'UTR	chr8:23103775-23104601	N_Shelf			NA		8:23100854-23101317	Unclassified_Cell_type_specific	NA	8	23243707	-	CHMP7	ENSG00000246582.2	8	23224471	AC100861.1	1	0.0186073	-1.30625
cg07083272	-0.0168351	0.00419567	-4.0125	6.00788e-05	-0.0234139	0.00466697	-5.01694	5.25014e-07	-0.0197757	0.00312015	-6.33805	2.32688e-10	0.577258	-0.0197757	0.00312015	2.95935e-08	37	10	72084636	10	71754642	F			NA	NA	LRRC20;LRRC20;LRRC20	NM_018239;NM_018205;NM_207119	Body;Body;Body					TRUE		10:72084309-72084801	Unclassified	NA	10	70324879	+	LRRC20	ENSG00000180817.12	10	70202835	PPA1	1	0.0188975	-1.31972
cg08250081	-0.0165696	0.00367459	-4.50923	6.50644e-06	-0.022192	0.00488515	-4.54274	5.55276e-06	-0.0186012	0.00293658	-6.33432	2.38386e-10	0.65509	-0.0186012	0.00293658	3.0249e-08	37	4	10125330	4	9734428	R			NA	NA								TRUE		4:10124864-10125964	Unclassified	NA	4	10123705	-		ENSG00000261490.1	4	10068089	AC005674.2	1	0.0148367	-1.12223
cg04582010	-0.0215823	0.00604657	-3.56935	0.000357871	-0.0367898	0.00669574	-5.49451	3.91797e-08	-0.0284133	0.00448757	-6.33155	2.42709e-10	0.241551	-0.0284133	0.00448757	3.07714e-08	37	11	313120	11	303120	F	rs74507938		NA	NA	IFITM1	NM_003641	TSS1500	chr11:310728-311419	S_Shore			NA				NA	11	313119	+	IFITM1	ENSG00000177156.11	11	747415	TALDO1	1	0.0136821	0.313132
cg25642234	-0.0159671	0.00552962	-2.88756	0.00388239	-0.0305635	0.00513325	-5.95404	2.61602e-09	-0.0238072	0.00376209	-6.32819	2.48051e-10	0.153923	-0.0238072	0.00376209	3.14028e-08	37	12	14721092	12	14612359	F			NA	NA	PLBD1	NM_024829	TSS1500	chr12:14720248-14721093	Island		CDMR	NA	12:14611516-14612398			TRUE	12	14568157	+	PLBD1	ENSG00000256751.5	12	14567750	PLBD1-AS1	1	0.0147576	-0.72445
cg22928599	-0.0109616	0.00370488	-2.9587	0.00308935	-0.0180643	0.00312395	-5.7825	7.35977e-09	-0.0151128	0.00238826	-6.32797	2.48405e-10	0.341633	-0.0151128	0.00238826	3.14219e-08	37	19	46999403	19	51691243	R			NA	NA	PNMAL2	NM_020709	TSS1500	chr19:46996327-46998437	S_Shore			NA				TRUE	19	46496145	-	PNMAL2	ENSG00000182013.18	19	46466491	PNMA8A	1	0.0300602	2.19718
cg01335658	-0.0152471	0.00618518	-2.46511	0.0136972	-0.0278321	0.00459897	-6.05181	1.43224e-09	-0.0233515	0.00369058	-6.32733	2.49434e-10	0.263678	-0.0233515	0.00369058	3.15163e-08	37	10	131567534	10	131457524	F	rs10829627		NA	NA								NA	10:131457262-131457615			NA	10	129769269	+		ENSG00000170430.10	10	129467190	MGMT	1	0.0517545	1.7253
cg23195510	-0.00995629	0.0029097	-3.42176	0.000622164	-0.0140255	0.00259055	-5.41409	6.16014e-08	-0.0122262	0.00193483	-6.31901	2.63249e-10	0.579558	-0.0122262	0.00193483	3.31304e-08	37	16	67678593	16	66236094	R			NA	NA	RLTPR	NM_001013838	TSS1500	chr16:67678592-67679196	Island			NA		16:67678409-67679805	Promoter_Associated	NA	16	67644689	-	RLTPR	ENSG00000039523.20	16	67518418	RIPOR1	1	0.0229844	-1.77849
cg03575602	-0.0104629	0.00411981	-2.53965	0.0110963	-0.0204814	0.0033662	-6.08442	1.16914e-09	-0.0164706	0.00260671	-6.31853	2.64058e-10	0.169811	-0.0164706	0.00260671	3.3204e-08	37	10	12390599	10	12430605	F			NA	NA	CAMK1D;CAMK1D	NM_020397;NM_153498	TSS1500;TSS1500	chr10:12390802-12392589	N_Shore			NA				NA	10	12348599	+	CAMK1D	ENSG00000183049.12	10	12349482	CAMK1D	1	0.0300672	-1.74565
cg19757176	-0.0237937	0.00497552	-4.78215	1.73427e-06	-0.0249682	0.00606402	-4.11743	3.83118e-05	-0.0242662	0.00384647	-6.30871	2.81371e-10	0.988852	-0.0242662	0.00384647	3.51233e-08	37	1	154128041	1	152394665	R			NA	NA	TPM3;TPM3;NUP210L;TPM3;TPM3;NUP210L	NM_001043353;NM_153649;NM_001159484;NM_001043351;NM_001043352;NM_207308	3'UTR;3'UTR;TSS1500;3'UTR;3'UTR;TSS1500					TRUE				NA	1	154155564	-	TPM3;NUP210L	ENSG00000143552.9	1	153992685	NUP210L	1	0.0522727	-0.631967
cg06223926	-0.0146317	0.00562948	-2.59913	0.00934615	-0.032344	0.00522636	-6.18864	6.06866e-10	-0.0241447	0.00383019	-6.30379	2.90446e-10	0.0700579	-0.0241447	0.00383019	3.61953e-08	37	10	33626522	10	33666528	F			NA	NA				chr10:33623120-33626197	S_Shore			NA				NA	10	33337593	+		ENSG00000099250.18	10	33177492	NRP1	1	0.0501009	1.84381
cg16988986	-0.0157419	0.00501611	-3.13826	0.00169953	-0.0310137	0.0052988	-5.85296	4.82897e-09	-0.0229595	0.00364276	-6.30278	2.92355e-10	0.111871	-0.0229595	0.00364276	3.64026e-08	37	1	109941118	1	109742641	F	rs1880670		NA	NA	SORT1	NM_002959	TSS1500	chr1:109940074-109940894	S_Shore		RDMR	NA	1:109741552-109742642			NA	1	109398495	+	SORT1	ENSG00000143028.9	1	109466546	SYPL2	1	0.0181603	0.228876
cg05644767	-0.0134925	0.00419399	-3.2171	0.00129492	-0.0267043	0.00458903	-5.81916	5.91441e-09	-0.0195054	0.00309585	-6.30048	2.96732e-10	0.10454	-0.0195054	0.00309585	3.69166e-08	37	16	31366118	16	31273619	F	rs77493918		NA	NA	ITGAX	NM_000887	TSS1500					NA				NA	16	31354796	+	ITGAX	ENSG00000156886.11	16	31393312	ITGAD	1	0.0160862	-1.56123
cg26424147	-0.0117198	0.00402072	-2.91486	0.00355851	-0.0205958	0.00353793	-5.82142	5.8349e-09	-0.0167224	0.00265607	-6.29593	3.05568e-10	0.253264	-0.0167224	0.00265607	3.79524e-08	37	2	43055984	2	42909488	R			NA	NA				chr2:43054714-43055298	S_Shore			TRUE		2:43055811-43056418	Unclassified	TRUE	2	42828843	-		ENSG00000162882.15	2	42767089	HAAO	1	0.0228755	-1.60384
cg19958750	-0.0113818	0.00288137	-3.95014	7.81043e-05	-0.0147288	0.00296425	-4.96882	6.73628e-07	-0.0130079	0.00206612	-6.29581	3.05796e-10	0.720533	-0.0130079	0.00206612	3.79701e-08	37	2	85660790	2	85514301	F		rs62164761	NA	NA	SH2D6	NM_198482	TSS1500	chr2:85664694-85665055	N_Shelf			NA				TRUE	2	85433666	+	SH2D6	ENSG00000229648.1	2	85490930	RPSAP22	1	0.016016	-1.20237
cg07535628	-0.01401	0.00285352	-4.90974	9.11969e-07	-0.0129608	0.00328533	-3.94506	7.97797e-05	-0.0135589	0.00215435	-6.29372	3.09944e-10	0.971352	-0.0135589	0.00215435	3.8453e-08	37	11	829035	11	819035	R			NA	NA	EFCAB4A	NM_173584	Body	chr11:829284-833558	N_Shore			TRUE		11:828992-829231	Unclassified_Cell_type_specific	NA	11	829034	-	EFCAB4A	ENSG00000177697.19	11	832887	CD151	1	0.0172457	-4.15449
cg20240860	-0.00680786	0.0041434	-1.64306	0.10037	-0.0254724	0.00366855	-6.94346	3.82622e-12	-0.0172705	0.00274667	-6.2878	3.22004e-10	0.0033883	-0.0172705	0.00274667	3.98605e-08	37	11	44087423	11	44043999	R			NA	TRUE	ACCS;ACCS	NM_001127219;NM_032592	TSS1500;TSS1500	chr11:44087518-44088165	N_Shore			NA		11:44086905-44089069	Promoter_Associated	NA	11	44065872	-	ACCS	ENSG00000110455.13	11	44065925	ACCS	1	0.346756	-17.3022
cg20010135	-0.0152635	0.00542128	-2.81549	0.00487036	-0.0332399	0.00546153	-6.08619	1.15627e-09	-0.0241853	0.00384758	-6.28584	3.26081e-10	0.0653208	-0.0241853	0.00384758	4.02979e-08	37	16	30996822	16	30904323	F	rs12443808		NA	NA	HSD3B7;HSD3B7;HSD3B7	NM_025193;NM_001142778;NM_001142777	5'UTR;5'UTR;5'UTR					TRUE		16:30995842-30996942	Gene_Associated	NA	16	30985500	+	HSD3B7	ENSG00000099377.14	16	30985207	HSD3B7	1	0.104641	-3.38755
cg00684075	-0.0135289	0.00358098	-3.77799	0.000158099	-0.0226453	0.00428739	-5.28184	1.27892e-07	-0.0172752	0.00274841	-6.28552	3.26758e-10	0.264042	-0.0172752	0.00274841	4.03369e-08	37	2	85969661	2	85823172	F	rs2366813		NA	NA								TRUE				TRUE	2	85742537	+		ENSG00000168874.13	2	85751344	ATOH8	1	0.0255053	4.57934
cg00805193	-0.0138829	0.00341576	-4.06438	4.81597e-05	-0.0171373	0.0035433	-4.83654	1.32119e-06	-0.0154505	0.00245916	-6.28284	3.32442e-10	0.803627	-0.0154505	0.00245916	4.10158e-08	37	20	62609362	20	62079806	R			NA	NA	SAMD10	NM_080621	Body	chr20:62610126-62611163	N_Shore			NA		20:62608808-62609455	Promoter_Associated_Cell_type_specific	NA	20	63978008	-	SAMD10	ENSG00000101161.8	20	63981132	PRPF6	1	0.0305814	-0.968381
cg08310837	-0.00870397	0.00318952	-2.72893	0.00635411	-0.0196317	0.00319215	-6.15001	7.74785e-10	-0.0141634	0.00225626	-6.27736	3.4437e-10	0.0532799	-0.0141634	0.00225626	4.23934e-08	37	16	67572860	16	66130361	R			NA	NA	FAM65A	NM_024519	Body	chr16:67571252-67572728	S_Shore			TRUE				TRUE	16	67538956	-	FAM65A	ENSG00000039523.20	16	67518418	RIPOR1	1	0.0148822	-1.17418
cg14037218	-0.0122366	0.00481192	-2.54298	0.0109912	-0.0225261	0.00376822	-5.97791	2.26025e-09	-0.0186147	0.00296678	-6.27438	3.51041e-10	0.242403	-0.0186147	0.00296678	4.31551e-08	37	1	150522367	1	148788991	F			NA	NA	ADAMTSL4;ADAMTSL4	NM_019032;NM_025008	5'UTR;5'UTR	chr1:150521349-150522368	Island			NA				NA	1	150549890	+	ADAMTSL4	ENSG00000237781.3	1	150548562	AL356356.1	1	0.0207565	-2.01052
cg06387496	-0.026406	0.0072888	-3.62283	0.000291403	-0.0438751	0.00819471	-5.35408	8.5995e-08	-0.034122	0.0054462	-6.26529	3.72137e-10	0.281232	-0.034122	0.0054462	4.54849e-08	37	7	2775674	7	2742200	F	rs61414156	rs79817374	NA	NA	GNA12	NM_007353	Body	chr7:2774444-2774655	S_Shore			TRUE	7:2742113-2742219			NA	7	2736039	+	GNA12	ENSG00000146535.14	7	2728105	GNA12	1	0.0618538	-1.27239
cg01465596	-0.0157591	0.00456041	-3.45563	0.000549007	-0.0223265	0.00419832	-5.31796	1.04937e-07	-0.0193138	0.00308875	-6.25296	4.02734e-10	0.570491	-0.0193138	0.00308875	4.88761e-08	37	1	42381916	1	42154503	F			NA	NA	HIVEP3;HIVEP3	NM_024503;NM_001127714	5'UTR;5'UTR	chr1:42383640-42384003	N_Shore			NA		1:42381592-42382259	Unclassified_Cell_type_specific	NA	1	41916244	+	HIVEP3	ENSG00000127124.16	1	41506365	HIVEP3	1	0.037434	-1.56487
cg04055490	-0.0110736	0.00394026	-2.81037	0.00494851	-0.0274905	0.00441312	-6.22926	4.68634e-10	-0.0183557	0.0029392	-6.24514	4.23431e-10	0.0212781	-0.0183557	0.0029392	5.12707e-08	37	17	8059012	17	7999737	R			NA	NA				chr17:8059556-8060237	N_Shore		RDMR	NA		17:8058935-8059088	Promoter_Associated	NA	17	8155693	-		ENSG00000220205.9	17	8159149	VAMP2	1	0.0187399	-0.564561
cg17415650	-0.00958748	0.0034146	-2.80779	0.00498827	-0.0186932	0.00316217	-5.91151	3.3899e-09	-0.0144893	0.00232011	-6.24511	4.23501e-10	0.147474	-0.0144893	0.00232011	5.12707e-08	37	12	113370524	12	111854907	R			NA	NA								TRUE				NA	12	112932718	-		ENSG00000089127.13	12	112906783	OAS1	1	0.016642	3.60925
cg00390511	-0.00798727	0.00460751	-1.73353	0.083001	-0.0275804	0.00406402	-6.78648	1.149e-11	-0.019007	0.00304782	-6.23626	4.48149e-10	0.00618727	-0.019007	0.00304782	5.41076e-08	37	7	36701016	7	36667541	R			NA	NA	AOAH	NM_001637	Body			low-CpG:36667431-36667575		NA				NA	7	36661410	-	AOAH	ENSG00000136250.11	7	36512949	AOAH	1	0.0146719	-0.742039
cg03848580	-0.0140329	0.00396736	-3.53707	0.00040459	-0.0273902	0.00493337	-5.55203	2.82369e-08	-0.0192787	0.00309166	-6.23572	4.49718e-10	0.107971	-0.0192787	0.00309166	5.42687e-08	37	17	76113713	17	73625308	F			NA	NA	TMC6;TMC6	NM_001127198;NM_007267	Body;Body					NA	17:73625246-73625549	17:76113116-76114219	Unclassified	TRUE	17	78117631	+	TMC6	ENSG00000204282.4	17	78107398	TNRC6C-AS1	1	0.014188	0.797396
cg18093866	-0.0108029	0.00310038	-3.48436	0.000493313	-0.0135227	0.00259309	-5.21489	1.83928e-07	-0.0124032	0.00198909	-6.23562	4.49979e-10	0.797391	-0.0124032	0.00198909	5.42845e-08	37	6	30851753	6	30959732	R			NA	NA	DDR1;DDR1	NM_001954;NM_013993	TSS200;TSS1500	chr6:30852102-30852676	N_Shore			NA		6:30851645-30851784	Unclassified	NA	6	30883975	-	DDR1	ENSG00000204580.13	6	30876421	DDR1	1	0.0997576	-6.42601
cg24088496	-0.0159549	0.00482532	-3.30649	0.00094473	-0.0245914	0.00451629	-5.44504	5.17934e-08	-0.0205585	0.00329734	-6.23488	4.52124e-10	0.425791	-0.0205585	0.00329734	5.45284e-08	37	11	96071506	11	95711154	F			NA	NA	MAML2	NM_032427	Body					TRUE		11:96071411-96071602	Unclassified	NA	11	96338341	+	MAML2	ENSG00000184384.14	11	95976598	MAML2	1	0.0139936	-0.571217
cg18060909	-0.0227499	0.00615295	-3.6974	0.000217821	-0.0329123	0.00639875	-5.14354	2.69606e-07	-0.0276321	0.00443515	-6.23027	4.65635e-10	0.519305	-0.0276321	0.00443515	5.60517e-08	37	5	150534782	5	150514975	R			NA	NA	ANXA6;ANXA6	NM_001155;NM_004033	5'UTR;5'UTR	chr5:150537019-150537418	N_Shelf			NA		5:150534777-150535985	Unclassified	NA	5	151155220	-	ANXA6	ENSG00000197043.14	5	151100706	ANXA6	1	0.0162397	-0.419931
cg09602795	-0.00587213	0.00370847	-1.58343	0.113322	-0.0198475	0.00295982	-6.70563	2.00536e-11	-0.0144093	0.00231335	-6.22876	4.70148e-10	0.0130669	-0.0144093	0.00231335	5.65676e-08	37	9	118698	9	108698	F	rs7036297		NA	NA	FOXD4	NM_207305	TSS1500	chr9:116701-118177	S_Shore			NA				NA	9	118697	+	FOXD4	ENSG00000172785.18	9	121038	CBWD1	1	0.0424797	2.73781
cg26659404	-0.0235781	0.00540303	-4.36387	1.2778e-05	-0.0320469	0.00705594	-4.54184	5.57662e-06	-0.0267084	0.00428979	-6.22604	4.78375e-10	0.635051	-0.0267084	0.00428979	5.74766e-08	37	1	25747437	1	25620024	R			NA	NA	RHCE;RHCE;RHCE;RHCE	NM_138617;NM_020485;NM_138616;NM_138618	TSS200;TSS200;TSS200;TSS200					NA				NA	1	25420945	-	RHCE	ENSG00000117616.18	1	25242249	RSRP1	1	0.0232133	0.673264
cg03260624	-0.0177862	0.0042381	-4.19673	2.70796e-05	-0.019369	0.00420649	-4.60454	4.13386e-06	-0.0185835	0.00298555	-6.22447	4.83183e-10	0.965479	-0.0185835	0.00298555	5.80074e-08	37	1	91970722	1	91743310	F	rs36036746		NA	NA	CDC7;CDC7;CDC7	NM_003503;NM_001134420;NM_001134419	Body;Body;Body	chr1:91966263-91966999	S_Shelf			NA				NA	1	91505164	+	CDC7	ENSG00000097046.13	1	91500851	CDC7	1	0.06854	-2.68515
cg07068761	-0.0220086	0.00498645	-4.41367	1.01631e-05	-0.0388564	0.00823234	-4.71997	2.35876e-06	-0.0265307	0.00426505	-6.22049	4.95596e-10	0.216088	-0.0265307	0.00426505	5.93855e-08	37	14	77505182	14	76574935	F	rs77223499	rs61991644	NA	NA								TRUE	14:76574881-76574936	14:77504966-77505556	Unclassified_Cell_type_specific	NA	14	77038838	+		ENSG00000258819.1	14	77069180	LINC02289	1	0.014157	-1.71687
cg04990420	-0.0111174	0.00303545	-3.66252	0.000249746	-0.0148619	0.00291162	-5.10437	3.31906e-07	-0.0130676	0.00210124	-6.219	5.00318e-10	0.672813	-0.0130676	0.00210124	5.98708e-08	37	22	24824362	22	23154362	R			NA	NA	ADORA2A	NM_000675	5'UTR	chr22:24819537-24820810	S_Shelf		CDMR	NA				NA	22	24428393	-	ADORA2A	ENSG00000128271.22	22	24417879	ADORA2A	1	0.0167592	-1.34153
cg02855207	-0.0113107	0.00337094	-3.35534	0.000792671	-0.0181203	0.00334103	-5.42355	5.8426e-08	-0.0147458	0.00237297	-6.21407	5.16292e-10	0.357264	-0.0147458	0.00237297	6.16499e-08	37	11	73087016	11	72764664	R			NA	NA	RELT;RELT	NM_032871;NM_152222	TSS1500;TSS1500	chr11:73087229-73088294	N_Shore			NA		11:73086729-73087771	Promoter_Associated	NA	11	73375970	-	RELT	ENSG00000110237.4	11	73308289	ARHGEF17	1	0.0195869	-5.01839
cg03780271	-0.00959446	0.00323451	-2.96628	0.00301422	-0.0135791	0.00245006	-5.54236	2.98418e-08	-0.0121264	0.00195302	-6.20905	5.33059e-10	0.617449	-0.0121264	0.00195302	6.35498e-08	37	6	33280052	6	33388030	F			NA	NA	TAPBP;TAPBP;TAPBP	NM_172209;NM_003190;NM_172208	Body;Body;Body	chr6:33281112-33281827	N_Shore			NA				NA	6	33312274	+	TAPBP	ENSG00000030110.13	6	33572547	BAK1	1	0.0315407	-2.41042
cg12984877	-0.00664955	0.00465153	-1.42954	0.152849	-0.0324607	0.00448155	-7.24318	4.38278e-13	-0.0200353	0.00322735	-6.20797	5.3672e-10	0.000340817	-0.0200353	0.00322735	6.39008e-08	37	4	146856745	4	147076195	R			NA	NA	ZNF827	NM_178835	Body	chr4:146857334-146859082	N_Shore			NA				NA	4	145935592	-	ZNF827	ENSG00000151612.16	4	145757627	ZNF827	1	0.0136595	-0.787496
cg20918682	-0.0138765	0.00594736	-2.33322	0.0196365	-0.0340829	0.00543111	-6.2755	3.48506e-10	-0.0248946	0.00401049	-6.20738	5.38755e-10	0.0429744	-0.0248946	0.00401049	6.41089e-08	37	20	6034694	20	5982694	R			TRUE	NA	LRRN4	NM_152611	TSS200	chr20:6032675-6033517	S_Shore	low-CpG:5982617-5982695		NA				TRUE	20	6054047	-	LRRN4	ENSG00000089199.10	20	5911510	CHGB	1	0.0228838	0.656785
cg01054354	-0.0136535	0.00524876	-2.60128	0.00928776	-0.0374118	0.00584988	-6.39531	1.60227e-10	-0.0242496	0.00390673	-6.20714	5.39562e-10	0.0103687	-0.0242496	0.00390673	6.41836e-08	37	15	100272751	15	98090274	R			NA	NA	LYSMD4	NM_152449	5'UTR	chr15:100272901-100273891	N_Shore			NA	15:98090274-98091679	15:100272592-100274283	Promoter_Associated	NA	15	99732545	-	LYSMD4	ENSG00000183060.15	15	99715697	LYSMD4	1	0.0518473	1.3361
cg06207201	-0.0141972	0.0030837	-4.60396	4.14538e-06	-0.0138095	0.0033165	-4.16389	3.12864e-05	-0.0140175	0.00225832	-6.20702	5.39984e-10	0.996342	-0.0140175	0.00225832	6.42036e-08	37	16	50701535	16	49259036	F	rs73571986		NA	NA	SNX20;SNX20	NM_153337;NM_001144972	3'UTR;3'UTR					NA		16:50698948-50701771	Promoter_Associated	NA	16	50667623	+	SNX20	ENSG00000167208.15	16	50666300	SNX20	1	0.0230265	-0.857947
cg20932822	-0.0214658	0.00655488	-3.27479	0.00105742	-0.036393	0.00661528	-5.50135	3.76891e-08	-0.0288609	0.00465621	-6.19838	5.70475e-10	0.276764	-0.0288609	0.00465621	6.75047e-08	37	3	32279236	3	32254240	R			NA	NA	CMTM8	NM_178868	TSS1500	chr3:32279423-32280742	N_Shore			NA				NA	3	32237743	-	CMTM8	ENSG00000170293.9	3	32238679	CMTM8	1	0.014445	-0.881013
cg13985437	-0.0105229	0.00365108	-2.88213	0.00395002	-0.0202774	0.00348594	-5.81691	5.99465e-09	-0.0156257	0.00252129	-6.19751	5.73651e-10	0.154588	-0.0156257	0.00252129	6.78265e-08	37	11	76381044	11	76058692	F			NA	NA	LRRC32;LRRC32	NM_001128922;NM_005512	5'UTR;TSS200	chr11:76381449-76382295	N_Shore	low-CpG:76058599-76058717		NA				TRUE	11	76669999	+	LRRC32	ENSG00000236304.1	11	76657056	AP001189.1	1	0.0412928	9.18079
cg18738581	-0.0146395	0.00425855	-3.43767	0.000586741	-0.0216448	0.00409302	-5.28823	1.23502e-07	-0.018281	0.00295098	-6.19487	5.83346e-10	0.494939	-0.018281	0.00295098	6.88632e-08	37	3	9944183	3	9919183	R			NA	NA	IL17RE;IL17RE;IL17RE	NM_153483;NM_153481;NM_153480	TSS200;TSS1500;TSS1500					TRUE				NA	3	9902498	-	IL17RE	ENSG00000163701.19	3	9902612	IL17RE	1	0.0693762	-3.75608
cg14294859	-0.0332211	0.0083569	-3.97529	7.02933e-05	-0.0507825	0.0103009	-4.92989	8.22761e-07	-0.0401917	0.0064898	-6.19306	5.90091e-10	0.416276	-0.0401917	0.0064898	6.95487e-08	37	9	130862556	9	129902377	R			NA	NA	SLC25A25;SLC25A25;SLC25A25;SLC25A25	NM_001006642;NM_052901;NM_001006641;NM_001006643	Body;Body;Body;5'UTR					TRUE				NA	9	128100276	-	SLC25A25	ENSG00000234771.3	9	128108581	SLC25A25-AS1	1	0.014964	0.277279
cg11713064	-0.0152494	0.00449695	-3.39105	0.000696259	-0.0206441	0.00392521	-5.25937	1.44549e-07	-0.0183113	0.00295716	-6.1922	5.93294e-10	0.664706	-0.0183113	0.00295716	6.98893e-08	37	6	33730089	6	33838067	R			NA	NA								TRUE		6:33730008-33730300	Unclassified_Cell_type_specific	TRUE	6	33762311	-		ENSG00000096433.11	6	33620365	ITPR3	1	0.106142	-1.62567
cg00988350	-0.00943693	0.00300296	-3.14254	0.00167487	-0.0203292	0.00348509	-5.83319	5.43768e-09	-0.0140781	0.00227493	-6.18836	6.07942e-10	0.0606299	-0.0140781	0.00227493	7.15202e-08	37	1	24126048	1	23998635	R			NA	NA	GALE;GALE;GALE;GALE	NM_001127621;NM_001127621;NM_001008216;NM_000403	5'UTR;1stExon;5'UTR;5'UTR	chr1:24126799-24127549	N_Shore			NA		1:24125989-24126220	Promoter_Associated_Cell_type_specific	NA	1	23799557	-	GALE	ENSG00000117308.15	1	23795599	GALE	1	0.0164957	-1.30763
cg27160726	-0.00797151	0.00301881	-2.64061	0.00827566	-0.0178714	0.00294483	-6.06872	1.2893e-09	-0.0130442	0.00210798	-6.18802	6.09232e-10	0.0635897	-0.0130442	0.00210798	7.16531e-08	37	2	128587544	2	128304014	F	rs78715894		NA	NA								TRUE		2:128587314-128587988	Unclassified	NA	2	127829969	+		ENSG00000144231.11	2	127843553	POLR2D	1	0.0151497	0.880896
cg03575969	-0.0126339	0.00381693	-3.30996	0.000933107	-0.0205983	0.00379139	-5.43291	5.54422e-08	-0.0166428	0.0026899	-6.18715	6.12635e-10	0.334279	-0.0166428	0.0026899	7.20104e-08	37	11	72492171	11	72169819	R			NA	NA	STARD10	NM_006645	Body	chr11:72492281-72492644	N_Shore			NA		11:72491904-72493848	Unclassified	NA	11	72781125	-	STARD10	ENSG00000214530.9	11	72754729	STARD10	1	0.0454269	-2.41384
cg25363080	-0.00661229	0.0035599	-1.85744	0.0632489	-0.0164683	0.00260988	-6.30998	2.79065e-10	-0.0130228	0.00210482	-6.18711	6.12755e-10	0.0826788	-0.0130228	0.00210482	7.20104e-08	37	5	81452987	5	81488743	R			NA	NA	ATG10;ATG10	NM_031482;NM_001131028	Body;Body					TRUE				NA	5	82157167	-	ATG10	ENSG00000205464.12	5	82279462	ATP6AP1L	1	0.0227704	2.54677
cg23009263	-0.0148879	0.00421174	-3.53487	0.000407983	-0.0146281	0.00288224	-5.07524	3.87015e-07	-0.0147109	0.0023786	-6.18472	6.22146e-10	0.998705	-0.0147109	0.0023786	7.29986e-08	37	14	100631741	14	99701494	F			NA	NA								NA	14:99701473-99701703			TRUE	14	100165403	+		ENSG00000168350.8	14	100143957	DEGS2	1	0.0508198	-3.13826
cg05156805	-0.0119926	0.00385344	-3.11217	0.00185719	-0.024607	0.00426402	-5.77085	7.88742e-09	-0.0176634	0.00285896	-6.17825	6.48145e-10	0.0899302	-0.0176634	0.00285896	7.57697e-08	37	22	21318995	22	19648995	F	rs2239959		NA	NA	AIFM3;AIFM3	NM_001018060;NM_144704	TSS1500;TSS1500	chr22:21319178-21319912	N_Shore			NA		22:21318855-21320232	Unclassified_Cell_type_specific	NA	22	20964706	+	AIFM3	ENSG00000183773.15	22	20965108	AIFM3	1	0.0217253	-1.95812
cg09349343	-0.0151457	0.00316272	-4.78883	1.67759e-06	-0.0119618	0.00301438	-3.96824	7.24046e-05	-0.0134773	0.00218205	-6.17647	6.55516e-10	0.766798	-0.0134773	0.00218205	7.6531e-08	37	6	33245717	6	33353695	F			NA	NA	B3GALT4	NM_003782	1stExon	chr6:33244677-33245554	S_Shore			TRUE	6:33352687-33353910	6:33244505-33246488	Promoter_Associated	TRUE	6	33277939	+	B3GALT4	ENSG00000231500.7	6	33272075	RPS18	1	0.018107	1.71844
cg04297819	-0.017598	0.00382845	-4.59663	4.29371e-06	-0.0156914	0.00379381	-4.13605	3.53342e-05	-0.016636	0.00269479	-6.17339	6.68396e-10	0.939351	-0.016636	0.00269479	7.79122e-08	37	1	22260125	1	22132712	R			NA	NA	HSPG2	NM_005529	Body					TRUE				NA	1	21933631	-	HSPG2	ENSG00000070831.16	1	22025511	CDC42	1	0.0214836	-0.755874
cg05563595	-0.00962069	0.00380302	-2.52975	0.0114144	-0.019956	0.00333455	-5.98461	2.16915e-09	-0.0154638	0.00250725	-6.16763	6.93208e-10	0.123968	-0.0154638	0.00250725	8.04886e-08	37	6	30140305	6	30248284	R			NA	NA	TRIM15	NM_033229	3'UTR	chr6:30139718-30140263	S_Shore			TRUE				NA	6	30172527	-	TRIM15	ENSG00000230795.3	6	29926459	HLA-K	1	0.013809	-2.52976
cg03738656	-0.00804846	0.00400219	-2.01101	0.0443242	-0.0251675	0.00381344	-6.59968	4.12041e-11	-0.0170212	0.00276083	-6.16524	7.03747e-10	0.00827206	-0.0170212	0.00276083	8.16484e-08	37	21	45581008	21	44405436	F			NA	NA				chr21:45581446-45581746	N_Shore			NA	21:44405368-44405437	21:45580775-45581097	Promoter_Associated	NA	21	44161124	+		ENSG00000160221.18	21	44133610	GATD3A	1	0.0758191	9.80131
cg26664206	-0.0113638	0.00373312	-3.04405	0.00233416	-0.0225402	0.00392401	-5.74417	9.23753e-09	-0.0166735	0.00270468	-6.1647	7.0619e-10	0.118943	-0.0166735	0.00270468	8.19105e-08	37	1	17241705	1	17114292	F			NA	NA				chr1:17240038-17240970	S_Shore			NA		1:17241564-17241789	Unclassified_Cell_type_specific	NA	1	16915209	+		ENSG00000186301.8	1	16645622	MST1P2	1	0.0638021	3.35827
cg03628033	-0.012416	0.00485098	-2.55947	0.0104831	-0.0289095	0.00472859	-6.11377	9.73071e-10	-0.0208734	0.00338606	-6.16451	7.07003e-10	0.0516168	-0.0208734	0.00338606	8.19637e-08	37	14	105265909	14	104336954	F			NA	NA	ZBTB42	NM_001137601	TSS1500	chr14:105266444-105267838	N_Shore			NA		14:105265469-105266652	Unclassified	NA	14	104799571	+	ZBTB42	ENSG00000142208.16	14	104769349	AKT1	1	0.0139072	-0.561661
cg00129811	-0.00987162	0.00564166	-1.74977	0.0801576	-0.0387745	0.00558991	-6.93651	4.01906e-12	-0.0244562	0.00397083	-6.15896	7.32231e-10	0.00133073	-0.0244562	0.00397083	8.46665e-08	37	6	116726398	6	116833091	R			NA	NA	DSE;DSE	NM_013352;NM_001080976	Body;Body					TRUE		6:116726329-116726522	Unclassified_Cell_type_specific	NA	6	116405234	-	DSE	ENSG00000111817.17	6	116254173	DSE	1	0.0450684	-0.961318
cg01845111	-0.00814785	0.00364264	-2.23679	0.0252998	-0.0203778	0.00325508	-6.26031	3.84218e-10	-0.0149478	0.00242719	-6.1585	7.34374e-10	0.0435522	-0.0149478	0.00242719	8.48922e-08	37	20	31446967	20	30910628	R			NA	NA	EFCAB8	NM_001143967	5'UTR					NA				NA	20	32859160	-	EFCAB8	ENSG00000101367.9	20	32819954	MAPRE1	1	0.038764	-1.08863
cg08772942	-0.00771693	0.00241668	-3.19319	0.00140709	-0.0111275	0.00207071	-5.37376	7.71115e-08	-0.00968361	0.00157244	-6.15835	7.3506e-10	0.563131	-0.00968361	0.00157244	8.49495e-08	37	17	2626991	17	2573741	F	rs740644		NA	NA				chr17:2627240-2628302	N_Shore			TRUE		17:2626892-2628449	Unclassified_Cell_type_specific	TRUE	17	2723696	+		ENSG00000272911.1	17	2688473	AC005696.3	1	0.025753	1.81199
cg12292060	-0.016964	0.00445928	-3.8042	0.000142264	-0.0215512	0.00440286	-4.89482	9.83938e-07	-0.0192868	0.00313305	-6.15592	7.4642e-10	0.764966	-0.0192868	0.00313305	8.61797e-08	37	6	29597991	6	29705970	F	rs3025624		NA	NA	GABBR1;GABBR1	NM_021904;NM_001470	Body;Body	chr6:29600192-29600661	N_Shelf			NA				NA	6	29630213	+	GABBR1	ENSG00000228078.1	6	29934101	HLA-U	1	0.0751301	-1.99581
cg26361535	-0.0171175	0.00601232	-2.84707	0.00441238	-0.0338192	0.00581934	-5.81151	6.19124e-09	-0.0257407	0.00418146	-6.15591	7.46479e-10	0.136408	-0.0257407	0.00418146	8.61797e-08	37	8	144576604	8	144647747	F			NA	NA	ZC3H3	NM_015117	Body					TRUE				TRUE	8	143494433	+	ZC3H3	ENSG00000254859.1	8	143541973	AC067930.3	1	0.034279	2.12159
cg02849695	-0.0172777	0.00569844	-3.03201	0.00242932	-0.0373664	0.00639462	-5.84341	5.1143e-09	-0.0261694	0.00425433	-6.15124	7.68792e-10	0.0639038	-0.0261694	0.00425433	8.86408e-08	37	1	159869960	1	158136584	F	rs12404795		NA	TRUE	CCDC19	NM_012337	TSS200	chr1:159869901-159870143	Island			TRUE	1:158136551-158136767			TRUE	1	159900169	+	CCDC19	ENSG00000213085.10	1	159872364	CFAP45	1	0.0172865	-1.19241
cg05135288	-0.00971145	0.00324683	-2.99105	0.00278018	-0.0175322	0.00310677	-5.64323	1.66894e-08	-0.0137941	0.0022447	-6.1452	7.98603e-10	0.219936	-0.0137941	0.0022447	9.1793e-08	37	16	717707	16	657708	R			NA	TRUE	RHOT2;WDR90	NM_138769;NM_145294	TSS1500;3'UTR	chr16:717931-719064	N_Shore			NA	16:657544-657709	16:717112-718821	Promoter_Associated	NA	16	667706	-	RHOT2;WDR90	ENSG00000127578.7	16	629239	WFIKKN1	1	0.017274	1.54307
cg03962527	-0.00953835	0.00727222	-1.31161	0.18965	-0.0543786	0.00734131	-7.40721	1.28979e-13	-0.0317465	0.00516649	-6.1447	8.0116e-10	8.14983e-05	-0.0317465	0.00516649	9.20632e-08	37	10	111766879	10	111756869	R			NA	NA	ADD3;ADD3;ADD3	NM_019903;NM_016824;NM_001121	5'UTR;TSS1500;TSS1500	chr10:111767087-111768355	N_Shore			NA	10:111756624-111758464			NA	10	110007120	-	ADD3	ENSG00000148700.14	10	109996368	ADD3	1	0.0340027	0.542334
cg22341471	-0.00881766	0.00305854	-2.88297	0.00393948	-0.0168113	0.00292658	-5.74437	9.22644e-09	-0.0129907	0.00211451	-6.14356	8.06899e-10	0.168142	-0.0129907	0.00211451	9.2627e-08	37	12	123451323	12	122017276	F			NA	NA	ABCB9;ABCB9;ABCB9	NM_203444;NM_019625;NM_019624	5'UTR;TSS1500;TSS1500	chr12:123450868-123451207	S_Shore			NA		12:123450817-123451397	Promoter_Associated	NA	12	122966775	+	ABCB9	ENSG00000150967.18	12	122920951	ABCB9	1	0.0193716	-2.11444
cg17658717	-0.0212325	0.00611742	-3.47084	0.000518842	-0.0343817	0.00651542	-5.27698	1.31331e-07	-0.0273933	0.00445973	-6.14235	8.13075e-10	0.338801	-0.0273933	0.00445973	9.32159e-08	37	3	45077254	3	45052258	F			NA	NA	CLEC3B	NM_003278	Body	chr3:45077069-45077690	Island			TRUE	3:45052096-45052775			NA	3	45035761	+	CLEC3B	ENSG00000075914.13	3	44975241	EXOSC7	1	0.0166984	0.435274
cg00159243	-0.0139831	0.00341379	-4.09606	4.20244e-05	-0.0162846	0.00354041	-4.59963	4.23243e-06	-0.0150919	0.00245746	-6.14128	8.18596e-10	0.896292	-0.0150919	0.00245746	9.38006e-08	37	12	109023799	12	107547928	R			NA	NA	SELPLG	NM_003006	5'UTR					TRUE		12:109023520-109023885	Promoter_Associated	TRUE	12	108630022	-	SELPLG	ENSG00000257221.3	12	108628687	AC007569.1	1	0.0135074	1.19261
cg15995265	-0.00996444	0.00458627	-2.17267	0.0298053	-0.0262929	0.00416229	-6.31692	2.66832e-10	-0.0189181	0.0030822	-6.13786	8.36431e-10	0.0309515	-0.0189181	0.0030822	9.57704e-08	37	1	111764857	1	111566380	F			NA	NA								TRUE				NA	1	111222234	+		ENSG00000064886.14	1	111200771	CHI3L2	1	0.0155442	2.13881
cg05794117	-0.0131899	0.00312915	-4.21518	2.49582e-05	-0.010305	0.00228634	-4.50719	6.56903e-06	-0.0113091	0.00184607	-6.12604	9.00929e-10	0.757997	-0.0113091	0.00184607	1.02602e-07	37	1	228394559	1	226461182	R			NA	NA	OBSCN;OBSCN	NM_052843;NM_001098623	TSS1500;TSS1500					TRUE				NA	1	228206857	-	OBSCN	ENSG00000181873.13	1	228165804	IBA57	1	0.0148669	0.941439
cg25053018	-0.00286371	0.0030641	-0.9346	0.349994	-0.0126875	0.0019126	-6.63366	3.27454e-11	-0.00993314	0.00162247	-6.12225	9.22642e-10	0.0247599	-0.00993314	0.00162247	1.0494e-07	37	2	173477995	2	173186241	F			NA	NA								TRUE				NA	2	172613266	+		ENSG00000152256.13	2	172555373	PDK1	1	0.0166132	1.49337
cg00582562	-0.0107813	0.00495211	-2.17711	0.0294723	-0.0161387	0.00278608	-5.79262	6.92953e-09	-0.0148507	0.00242817	-6.11599	9.5961e-10	0.641144	-0.0148507	0.00242817	1.08784e-07	37	17	46388465	17	43743464	R			NA	NA	SKAP1;SKAP1	NM_003726;NM_001075099	Body;Body					NA	17:43743386-43743485			NA	17	48311102	-	SKAP1	ENSG00000230148.8	17	48543551	HOXB-AS1	1	0.0136583	-2.02564
cg01521258	-0.00765313	0.00351472	-2.17745	0.0294467	-0.0197085	0.0031485	-6.25965	3.85833e-10	-0.0143414	0.00234515	-6.11535	9.63434e-10	0.0382537	-0.0143414	0.00234515	1.0919e-07	37	1	64937528	1	64710116	R			NA	NA	CACHD1	NM_020925	Body	chr1:64935554-64936614	S_Shore			NA	1:64710039-64710117			NA	1	64471844	-	CACHD1	ENSG00000158966.15	1	64470129	CACHD1	1	0.0149609	-1.662
cg13660719	-0.00889583	0.00378869	-2.348	0.0188746	-0.0253327	0.00396254	-6.39306	1.62601e-10	-0.0167458	0.0027384	-6.11517	9.64551e-10	0.0111703	-0.0167458	0.0027384	1.09261e-07	37	6	30852963	6	30960942	F			NA	NA	DDR1;DDR1	NM_013993;NM_001954	5'UTR;5'UTR	chr6:30852102-30852676	S_Shore			NA				NA	6	30885185	+	DDR1	ENSG00000137411.17	6	30908242	VARS2	1	0.0296511	1.30811
cg04212092	-0.00741829	0.00283359	-2.61798	0.00884509	-0.0188373	0.00305424	-6.1676	6.93329e-10	-0.0127005	0.00207728	-6.11399	9.71675e-10	0.0233743	-0.0127005	0.00207728	1.09956e-07	37	1	27889261	1	27761848	R			NA	NA	AHDC1	NM_001029882	5'UTR					TRUE				NA	1	27562749	-	AHDC1	ENSG00000174950.11	1	27379176	CD164L2	1	0.0234073	-1.07233
cg03354476	-0.010035	0.00305828	-3.28126	0.00103346	-0.0216619	0.00382031	-5.67018	1.42648e-08	-0.014576	0.0023875	-6.10514	1.02714e-09	0.0594598	-0.014576	0.0023875	1.15849e-07	37	17	7077335	17	7018059	F			NA	NA	ASGR1	NM_001671	Body	chr17:7077021-7077888	Island			NA	17:7017621-7018569	17:7077313-7078063	Unclassified_Cell_type_specific	NA	17	7174015	+	ASGR1	ENSG00000141505.12	17	7173431	ASGR1	1	0.024729	-2.02454
cg15700009	-0.00910434	0.00390035	-2.33424	0.0195833	-0.019056	0.0031905	-5.97275	2.33292e-09	-0.0150665	0.00246952	-6.10099	1.05414e-09	0.142253	-0.0150665	0.00246952	1.18565e-07	37	11	18415711	11	18372287	R			NA	NA	LDHA;LDHA;LDHA;LDHA;LDHA	NM_005566;NM_001165415;NR_028500;NM_001135239;NM_001165416	TSS1500;TSS1500;TSS1500;TSS1500;TSS1500	chr11:18415922-18416680	N_Shore			NA				NA	11	18394163	-	LDHA	ENSG00000166800.9	11	18455824	LDHAL6A	1	0.0149988	-0.569561
cg03866862	-0.0137161	0.00471525	-2.90888	0.00362731	-0.0221486	0.00400379	-5.53192	3.16753e-08	-0.0186159	0.00305198	-6.09961	1.06325e-09	0.394877	-0.0186159	0.00305198	1.19529e-07	37	6	33401542	6	33509520	F			NA	NA	SYNGAP1	NM_006772	Body					NA				TRUE	6	33433764	+	SYNGAP1	ENSG00000030110.13	6	33572547	BAK1	1	0.0711743	2.30114
cg03875330	-0.0083371	0.00316692	-2.63256	0.00847443	-0.0172288	0.00293635	-5.86743	4.42608e-09	-0.0131184	0.00215322	-6.09246	1.11186e-09	0.120094	-0.0131184	0.00215322	1.24585e-07	37	19	11455923	19	11316923	R			NA	NA	TMEM205;TMEM205;CCDC159;TMEM205	NM_001145416;NM_033408;NM_001080503;NM_198536	Body;Body;TSS1500;Body	chr19:11456744-11457251	N_Shore			NA				NA	19	11345246	-	TMEM205;CCDC159	ENSG00000105518.14	19	11342776	TMEM205	1	0.0248754	-1.10003
cg16639540	-0.011293	0.00384316	-2.93846	0.00329843	-0.0259727	0.00440435	-5.89707	3.70017e-09	-0.0176386	0.00289574	-6.09123	1.12046e-09	0.0427046	-0.0176386	0.00289574	1.25455e-07	37	12	716805	12	587066	R			NA	NA	NINJ2	NM_016533	Body	chr12:718174-718505	N_Shore			NA		12:716744-716960	Unclassified_Cell_type_specific	NA	12	607638	-	NINJ2	ENSG00000177406.4	12	630891	AC021054.1	1	0.0465571	-1.90241
cg09627520	-0.00849988	0.0046308	-1.83551	0.0664304	-0.0201871	0.0032789	-6.15667	7.42891e-10	-0.0162843	0.002676	-6.08532	1.16258e-09	0.119877	-0.0162843	0.002676	1.29974e-07	37	3	58410836	3	58385876	R			NA	NA	PXK	NM_017771	3'UTR					NA				NA	3	58425108	-	PXK	ENSG00000168297.15	3	58332880	PXK	1	0.0211187	-0.932088
cg05806717	-0.0110722	0.00363726	-3.04411	0.00233366	-0.0114153	0.00216692	-5.26797	1.37942e-07	-0.0113254	0.00186159	-6.08371	1.17431e-09	0.996723	-0.0113254	0.00186159	1.31186e-07	37	16	30102542	16	30010043	R			NA	NA	TBX6	NM_004608	5'UTR	chr16:30102816-30103695	N_Shore			NA	16:30009906-30010068			NA	16	30091220	-	TBX6	ENSG00000149922.10	16	30085793	TBX6	1	0.0461113	-3.03102
cg22670759	-0.0181092	0.00554952	-3.26319	0.00110164	-0.0320837	0.00593807	-5.40305	6.55157e-08	-0.0246243	0.00405451	-6.07331	1.253e-09	0.228056	-0.0246243	0.00405451	1.39036e-07	37	3	50487955	3	50462959	F			NA	NA	CACNA2D2;CACNA2D2	NM_001005505;NM_006030	Body;Body					NA	3:50462908-50463025	3:50487465-50488502	Unclassified_Cell_type_specific	NA	3	50450523	+	CACNA2D2	ENSG00000007402.11	3	50362799	CACNA2D2	1	0.0262296	-1.55405
cg02954987	-0.0246421	0.00781917	-3.15149	0.00162437	-0.0500269	0.00891405	-5.61214	1.9984e-08	-0.0356806	0.00587819	-6.07	1.27911e-09	0.101108	-0.0356806	0.00587819	1.41686e-07	37	3	49170599	3	49145603	F			NA	NA	LAMB2	NM_002292	TSS200					TRUE	3:49145500-49145830	3:49170352-49170938	Unclassified	NA	3	49133165	+	LAMB2	ENSG00000172037.14	3	49121114	LAMB2	1	0.29299	-3.66101
cg20966270	-0.0232404	0.00556936	-4.1729	3.00753e-05	-0.0335053	0.0073805	-4.53971	5.63322e-06	-0.0269647	0.00444564	-6.06543	1.316e-09	0.539954	-0.0269647	0.00444564	1.45339e-07	37	1	110752047	1	110553570	R			NA	NA				chr1:110752256-110754794	N_Shore		RDMR	NA				NA	1	110209424	-		ENSG00000116396.14	1	110211343	KCNC4	1	0.015336	-0.765201
cg20640261	-0.0143279	0.00503428	-2.84606	0.00442636	-0.0258324	0.00460139	-5.61405	1.97645e-08	-0.020596	0.00339642	-6.06402	1.32762e-09	0.241074	-0.020596	0.00339642	1.46477e-07	37	6	31707019	6	31814998	R			NA	NA	MSH5;MSH5;MSH5;MSH5	NM_025259;NM_002441;NM_172165;NM_172166	TSS1500;TSS1500;TSS1500;TSS1500	chr6:31707489-31708336	N_Shore			NA		6:31707012-31708446	Promoter_Associated	NA	6	31739241	-	MSH5	ENSG00000231852.8	6	32038265	CYP21A2	1	0.0183709	-0.805243
cg07212837	-0.00878102	0.00276096	-3.18042	0.00147061	-0.0125974	0.00239258	-5.26518	1.40053e-07	-0.0109606	0.00180813	-6.06185	1.34567e-09	0.579494	-0.0109606	0.00180813	1.48322e-07	37	8	145068773	8	145140761	F			NA	NA				chr8:145063919-145065386	S_Shelf			NA		8:145068448-145069073	Unclassified_Cell_type_specific	NA	8	143994604	+		ENSG00000178209.15	8	143915147	PLEC	1	0.0173033	2.77788
cg24084836	-0.0138682	0.00644241	-2.15264	0.0313466	-0.0296633	0.00495405	-5.98769	2.12836e-09	-0.023794	0.00392718	-6.05879	1.37146e-09	0.151269	-0.023794	0.00392718	1.50866e-07	37	14	77767735	14	76837488	R		rs2287394	NA	NA	POMT2	NM_013382	Body					NA		14:77766810-77768259	Unclassified	TRUE	14	77301391	-	POMT2	ENSG00000063761.16	14	77800109	ADCK1	1	0.0232156	-1.5784
cg25824217	-0.0174881	0.00555534	-3.14798	0.00164404	-0.0383076	0.00672045	-5.70016	1.19698e-08	-0.0259395	0.00428181	-6.05807	1.37767e-09	0.057805	-0.0259395	0.00428181	1.51511e-07	37	6	33040535	6	33148513	F			NA	NA	HLA-DPA1	NM_033554	Body					NA				NA	6	33072757	+	HLA-DPA1	ENSG00000224557.7	6	33112451	HLA-DPB2	1	0.0296997	-0.747091
cg05894719	-0.00482931	0.00198314	-2.43518	0.0148843	-0.0113371	0.00187876	-6.03435	1.59601e-09	-0.00825898	0.00136389	-6.05544	1.40035e-09	0.0585665	-0.00825898	0.00136389	1.53891e-07	37	11	1989899	11	1946475	R			NA	NA				chr11:1990899-1991211	N_Shore			TRUE	11:1946149-1946597			NA	11	1968668	-		ENSG00000214026.11	11	1947278	MRPL23	1	0.0252856	5.66832
cg02085953	-0.00916581	0.00331029	-2.76889	0.00562482	-0.0157224	0.00281286	-5.58947	2.27767e-08	-0.0129732	0.00214351	-6.05233	1.42762e-09	0.320117	-0.0129732	0.00214351	1.5658e-07	37	2	97202260	2	96565987	F		rs13020129	NA	NA	ARID5A	NM_212481	TSS1500	chr2:97202313-97203787	N_Shore			NA		2:97202196-97202767	Promoter_Associated	NA	2	96536522	+	ARID5A	ENSG00000196843.16	2	96536743	ARID5A	1	0.0146251	1.59185
cg24320673	-0.013541	0.00336887	-4.01945	5.83341e-05	-0.0169077	0.00370026	-4.56933	4.8929e-06	-0.0150669	0.00249109	-6.04831	1.4637e-09	0.797463	-0.0150669	0.00249109	1.60379e-07	37	17	72462234	17	69973829	F			NA	NA	CD300A	NM_007261	TSS1500					NA				NA	17	74466094	+	CD300A	ENSG00000196169.15	17	74326210	KIF19	1	0.019427	-3.45375
cg09538921	-0.0136044	0.00282998	-4.80723	1.53035e-06	-0.0115951	0.00313434	-3.69938	0.000216128	-0.012702	0.00210048	-6.04719	1.47395e-09	0.892978	-0.012702	0.00210048	1.61343e-07	37	19	14142201	19	14003201	R			NA	NA	IL27RA	NM_004843	TSS200	chr19:14142398-14142977	N_Shore			NA		19:14141765-14143437	Promoter_Associated	NA	19	14031388	-	IL27RA	ENSG00000104998.4	19	14031762	IL27RA	1	0.048708	1.8327
cg06061966	-0.00946737	0.00238159	-3.97522	7.03129e-05	-0.0124214	0.00268246	-4.6306	3.64601e-06	-0.0107695	0.00178095	-6.04704	1.47528e-09	0.712424	-0.0107695	0.00178095	1.61409e-07	37	11	46366643	11	46323219	F			NA	NA	DGKZ;DGKZ	NM_201533;NM_201532	TSS1500;Body	chr11:46366876-46367101	N_Shore			NA		11:46366545-46366682	Promoter_Associated_Cell_type_specific	NA	11	46345092	+	DGKZ	ENSG00000165905.18	11	45921621	LARGE2	1	0.0263481	4.00673
cg17239103	-0.0152544	0.00447527	-3.40861	0.000652955	-0.0220872	0.00431931	-5.11361	3.16068e-07	-0.018792	0.00310788	-6.04654	1.47987e-09	0.546928	-0.018792	0.00310788	1.61792e-07	37	1	159870074	1	158136698	R			NA	NA	CCDC19	NM_012337	TSS200	chr1:159869901-159870143	Island			TRUE	1:158136551-158136767			TRUE	1	159900283	-	CCDC19	ENSG00000213085.10	1	159872364	CFAP45	1	0.0204958	-2.59033
cg10861731	-0.0198829	0.00824159	-2.4125	0.0158434	-0.0481116	0.00792948	-6.06744	1.29967e-09	-0.0345419	0.00571414	-6.04498	1.49429e-09	0.0475441	-0.0345419	0.00571414	1.63169e-07	37	10	50395528	10	50065534	F	rs11101008		NA	NA	C10orf128	NM_001010863	Body					TRUE				NA	10	49187482	+	C10orf128	ENSG00000204161.14	10	49154725	TMEM273	1	0.0667094	-1.45182
cg25607643	-0.0157339	0.00616886	-2.55054	0.0107557	-0.0350214	0.00590873	-5.92706	3.08399e-09	-0.0257929	0.0042671	-6.04459	1.4979e-09	0.0781501	-0.0257929	0.0042671	1.63523e-07	37	15	40730161	15	38517453	R			NA	NA				chr15:40728262-40728466	S_Shore		RDMR	NA				NA	15	40437961	-		ENSG00000140323.6	15	40358219	DISP2	1	0.020471	0.710318
cg08636573	-0.0266607	0.00585935	-4.55012	5.36149e-06	-0.0269583	0.00677545	-3.97882	6.92585e-05	-0.0267881	0.00443196	-6.0443	1.50065e-09	0.999449	-0.0267881	0.00443196	1.63783e-07	37	7	100881842	7	100668562	R			NA	NA	CLDN15	NM_014343	TSS1500					TRUE				NA	7	101238560	-	CLDN15	ENSG00000106404.13	7	101232092	CLDN15	1	0.0521041	1.00924
cg06192961	-0.0101319	0.00416922	-2.43017	0.0150919	-0.0178159	0.00311045	-5.72774	1.01779e-08	-0.0150683	0.00249308	-6.04405	1.50294e-09	0.335855	-0.0150683	0.00249308	1.63992e-07	37	6	32294470	6	32402448	F			NA	NA	C6orf10	NM_006781	Body					NA				NA	6	32326692	+	C6orf10	ENSG00000224389.9	6	32014795	C4B	1	0.0201192	1.3871
cg09641578	-0.00537188	0.0023094	-2.32609	0.0200139	-0.00931285	0.00161981	-5.74936	8.95808e-09	-0.00801336	0.00132613	-6.04268	1.51575e-09	0.37684	-0.00801336	0.00132613	1.65229e-07	37	15	40734696	15	38521988	F			NA	NA	BAHD1	NM_014952	5'UTR	chr15:40732929-40734697	Island			NA		15:40734521-40735170	Promoter_Associated	NA	15	40442496	+	BAHD1	ENSG00000128928.9	15	40405485	IVD	1	0.0135867	-1.42467
cg12616487	-0.00975564	0.00300961	-3.2415	0.00118903	-0.0168053	0.00314358	-5.34592	8.99609e-08	-0.0131271	0.00217393	-6.03839	1.55659e-09	0.269284	-0.0131271	0.00217393	1.69349e-07	37	11	62379063	11	62135639	F			NA	TRUE	ROM1;EML3	NM_000327;NM_153265	TSS1500;Body	chr11:62379638-62380556	N_Shore			NA		11:62378738-62380942	Promoter_Associated	NA	11	62611590	+	ROM1;EML3	ENSG00000162194.12	11	62662817	LBHD1	1	0.0194213	-1.06024
cg02148612	-0.0093094	0.00318016	-2.92734	0.00341874	-0.0186988	0.00330249	-5.66204	1.49586e-08	-0.013827	0.00229074	-6.03604	1.5794e-09	0.122812	-0.013827	0.00229074	1.71496e-07	37	1	248018816	1	246085439	R		rs79544956	NA	NA				chr1:248020330-248021252	N_Shore			NA				NA	1	247855513	-		ENSG00000238243.3	1	247895587	OR2W3	1	0.0162866	-4.91269
cg04582938	-0.00892705	0.00260023	-3.43317	0.000596562	-0.011216	0.00223957	-5.00809	5.49716e-07	-0.0102411	0.00169692	-6.03513	1.58833e-09	0.800568	-0.0102411	0.00169692	1.72423e-07	37	9	139971429	9	139091250	R			NA	TRUE	UAP1L1	NM_207309	TSS1500	chr9:139971499-139973965	N_Shore			NA	9:139091029-139093753			NA	9	137076976	-	UAP1L1	ENSG00000197355.11	9	137077517	UAP1L1	1	0.0602148	6.6048
cg13227481	-0.0122564	0.00443133	-2.76585	0.00567742	-0.0301642	0.00503614	-5.98954	2.10433e-09	-0.0200709	0.00332681	-6.03308	1.60865e-09	0.0283464	-0.0200709	0.00332681	1.74332e-07	37	2	220282946	2	219991190	R			NA	NA	DES	NM_001927	TSS200	chr2:220283200-220283750	N_Shore			TRUE				TRUE	2	219418223	-	DES	ENSG00000175084.11	2	219418377	DES	1	0.0300962	1.57407
cg26724018	-0.0134922	0.00434259	-3.10696	0.00189023	-0.0308732	0.00537502	-5.74383	9.25579e-09	-0.0203567	0.0033779	-6.02644	1.67609e-09	0.042282	-0.0203567	0.0033779	1.80936e-07	37	11	5716255	11	5672831	F			NA	NA	TRIM22	NM_006074	5'UTR					NA				NA	11	5695024	+	TRIM22	ENSG00000132274.16	11	5689697	TRIM22	1	0.0208332	-1.20034
cg02133624	-0.0131796	0.00460229	-2.86371	0.00418717	-0.0260368	0.0046038	-5.6555	1.55389e-08	-0.0196061	0.00325484	-6.02367	1.70509e-09	0.142205	-0.0196061	0.00325484	1.83799e-07	37	3	195590041	3	197074438	R			NA	NA								NA	3:197074391-197074464	3:195589066-195590581	Unclassified	NA	3	195863169	-		ENSG00000283426.1	3	195701618	SMBD1P	1	0.0669278	-2.35531
cg15436385	-0.0107259	0.00298317	-3.59547	0.000323811	-0.0149554	0.00303312	-4.93071	8.19309e-07	-0.0128055	0.00212686	-6.02087	1.73482e-09	0.610057	-0.0128055	0.00212686	1.86642e-07	37	11	72858122	11	72535770	F			NA	NA				chr11:72852176-72854160	S_Shelf			NA		11:72858010-72858230	Unclassified_Cell_type_specific	NA	11	73147076	+		ENSG00000021300.14	11	73646178	PLEKHB1	1	0.0169624	1.24477
cg12526091	-0.0117227	0.00320708	-3.65526	0.000256926	-0.0139642	0.00290229	-4.81146	1.49833e-06	-0.012955	0.00215194	-6.02017	1.74232e-09	0.874344	-0.012955	0.00215194	1.87314e-07	37	12	58245042	12	56531309	F			NA	NA				chr12:58238840-58241046	S_Shelf			NA		12:58244934-58245112	Unclassified_Cell_type_specific	NA	12	57851258	+		ENSG00000123427.17	12	57771492	EEF1AKMT3	1	0.0441379	3.95358
cg21325723	-0.0180563	0.005777	-3.12555	0.00177473	-0.0290929	0.00546403	-5.32445	1.01258e-07	-0.0238817	0.00396968	-6.01601	1.78766e-09	0.381662	-0.0238817	0.00396968	1.91818e-07	37	6	32294577	6	32402555	F			NA	NA	C6orf10	NM_006781	Body					NA				NA	6	32326799	+	C6orf10	ENSG00000204338.8	6	32005636	CYP21A1P	1	0.0171691	-0.468606
cg04006303	-0.00757342	0.00330932	-2.28851	0.0221078	-0.0163773	0.00276369	-5.92587	3.10655e-09	-0.01276	0.00212126	-6.01529	1.7956e-09	0.124344	-0.01276	0.00212126	1.92578e-07	37	17	61934523	17	59288255	F			NA	NA	TCAM1	NR_002947	Body					NA				NA	17	63857162	+	TCAM1	ENSG00000279369.1	17	63700847	AC046185.3	1	0.0278574	-1.45478
cg09129334	-0.013762	0.00545466	-2.52299	0.0116363	-0.0382689	0.00615387	-6.21868	5.01361e-10	-0.0245447	0.00408195	-6.01299	1.82133e-09	0.0117879	-0.0245447	0.00408195	1.95149e-07	37	13	111837676	13	110635677	R			NA	NA	ARHGEF7;ARHGEF7;ARHGEF7;ARHGEF7;ARHGEF7	NM_001113511;NM_001113513;NM_003899;NM_001113512;NM_145735	Body;TSS1500;5'UTR;Body;Body					NA				NA	13	111185328	-	ARHGEF7	ENSG00000102606.18	13	111114559	ARHGEF7	1	0.0355386	-0.58908
cg12967093	-0.0133031	0.00323949	-4.10656	4.01596e-05	-0.0186054	0.00413647	-4.49789	6.86315e-06	-0.0153189	0.00255044	-6.00636	1.89731e-09	0.600964	-0.0153189	0.00255044	2.02365e-07	37	2	218621493	2	218329738	F			NA	NA	DIRC3	NR_026597	TSS200	chr2:218621279-218621498	Island			NA		2:218621230-218621758	Unclassified_Cell_type_specific	TRUE	2	217756769	+	DIRC3	ENSG00000231672.6	2	217284019	DIRC3	1	0.045093	2.01516
cg06893273	-0.0120595	0.00641568	-1.87969	0.0601503	-0.0368354	0.00576818	-6.38596	1.70321e-10	-0.0257604	0.00428942	-6.00556	1.90668e-09	0.016188	-0.0257604	0.00428942	2.03267e-07	37	17	46604774	17	43959773	F	rs8065730		NA	NA				chr17:46604362-46604881	Island			NA	17:43959328-43959851			NA	17	48527411	+		ENSG00000230148.8	17	48543551	HOXB-AS1	1	0.0232786	1.31617
cg13721989	-0.00731514	0.00276527	-2.64536	0.00816046	-0.0133753	0.00237197	-5.63891	1.7113e-08	-0.0108065	0.00180038	-6.00235	1.94478e-09	0.250702	-0.0108065	0.00180038	2.07032e-07	37	9	130689253	9	129729074	F			NA	NA	PIP5KL1;PIP5KL1	NM_001135219;NM_173492	Body;Body	chr9:130689378-130690215	N_Shore			NA	9:129729074-129730062			TRUE	9	127926973	+	PIP5KL1	ENSG00000167103.12	9	127920881	PIP5KL1	1	0.0159728	-1.76801
cg01572694	-0.0160237	0.00464596	-3.44897	0.000562739	-0.0262331	0.0051152	-5.12847	2.92114e-07	-0.0206388	0.00343914	-6.00114	1.95938e-09	0.335737	-0.0206388	0.00343914	2.08537e-07	37	17	46657555	17	44012554	F			NA	NA	MIR10A	NR_029608	TSS1500	chr17:46658948-46660003	N_Shore		RDMR	NA	17:44012513-44012656			NA	17	48580192	+	MIR10A	ENSG00000173917.10	17	48540894	HOXB2	1	0.0328562	1.70294
cg10158679	-0.0204139	0.00598388	-3.41148	0.000646102	-0.0204162	0.00413588	-4.93637	7.95885e-07	-0.0204155	0.0034023	-6.0005	1.9671e-09	1	-0.0204155	0.0034023	2.09158e-07	37	6	30883074	6	30991053	R			NA	NA	VARS2;VARS2;VARS2	NM_020442;NM_001167733;NM_001167734	Body;5'UTR;Body	chr6:30881533-30882296	S_Shore			TRUE		6:30883023-30883686	Promoter_Associated	NA	6	30915296	-	VARS2	ENSG00000204528.3	6	31173735	PSORS1C3	1	0.0206651	-0.719485
cg14117297	-0.00645044	0.00267014	-2.41577	0.0157021	-0.0137056	0.0023404	-5.85607	4.73956e-09	-0.0105534	0.00176002	-5.99619	2.02e-09	0.123987	-0.0105534	0.00176002	2.1463e-07	37	19	4301870	19	4252870	F			NA	TRUE	TMIGD2;TMIGD2	NM_144615;NM_001169126	Body;Body	chr19:4304542-4305122	N_Shelf			NA		19:4301752-4302532	Unclassified_Cell_type_specific	NA	19	4301872	+	TMIGD2	ENSG00000167664.8	19	4292232	TMIGD2	1	0.0804826	-7.0178
cg11727592	-0.00680981	0.00514645	-1.3232	0.185767	-0.0319236	0.00464015	-6.87986	5.99105e-12	-0.0206625	0.00344622	-5.9957	2.02614e-09	0.00140532	-0.0206625	0.00344622	2.15179e-07	37	13	46916922	13	45814923	R			NA	NA	C13orf18	NM_025113	3'UTR					NA				NA	13	46342786	-	C13orf18	ENSG00000102445.18	13	46342000	RUBCNL	1	0.025491	1.56683
cg20697394	-0.011078	0.00389793	-2.84203	0.00448279	-0.0199997	0.00361127	-5.53815	3.05692e-08	-0.015879	0.00264911	-5.99409	2.0463e-09	0.244258	-0.015879	0.00264911	2.17165e-07	37	12	132918305	12	131428378	F			NA	NA				chr12:132922117-132922443	N_Shelf			NA	12:131428054-131428671			NA	12	132341718	+		ENSG00000185684.14	12	132084283	EP400P1	1	0.0155917	-1.16255
cg19562707	-0.00438685	0.00444245	-0.987484	0.323405	-0.0226421	0.00334957	-6.7597	1.38277e-11	-0.0160255	0.00267453	-5.9919	2.07399e-09	0.00459455	-0.0160255	0.00267453	2.19874e-07	37	19	38757961	19	43449801	F	rs73630135	rs73037305	NA	NA	SPINT2;SPINT2	NM_021102;NM_001166103	Body;Body	chr19:38754846-38755699	S_Shelf			TRUE				TRUE	19	38267320	+	SPINT2	ENSG00000167644.12	19	38304164	C19orf33	1	0.031449	3.39955
cg17039645	-0.0177248	0.00701214	-2.52773	0.0114803	-0.032473	0.00572742	-5.66974	1.4301e-08	-0.0265712	0.00443581	-5.99016	2.09638e-09	0.265348	-0.0265712	0.00443581	2.22057e-07	37	6	32294503	6	32402481	F	rs9268246		NA	NA	C6orf10	NM_006781	Body					NA				NA	6	32326725	+	C6orf10	ENSG00000224389.9	6	32014795	C4B	1	0.0210642	0.768823
cg18348690	-0.00696672	0.00316236	-2.20301	0.0275939	-0.0179574	0.00293487	-6.11866	9.43676e-10	-0.0128716	0.0021512	-5.98345	2.18459e-09	0.0389776	-0.0128716	0.0021512	2.30796e-07	37	1	151967697	1	150234321	R			NA	NA	S100A10	NM_002966	TSS1500	chr1:151965657-151966387	S_Shore			NA				TRUE	1	151995220	-	S100A10	ENSG00000159445.13	1	151870866	THEM4	1	0.049811	3.39477
cg02801114	-0.0168094	0.00545779	-3.07988	0.00207081	-0.0330188	0.0059974	-5.50552	3.68085e-08	-0.0241522	0.00403656	-5.98337	2.18573e-09	0.135623	-0.0241522	0.00403656	2.30862e-07	37	6	125476162	6	125517861	F			NA	NA	TPD52L1;TPD52L1;TPD52L1;TPD52L1	NM_001003395;NM_003287;NM_001003397;NM_001003396	5'UTR;Body;Body;Body	chr6:125474804-125475722	S_Shore		RDMR	NA	6:125517832-125517876	6:125474694-125476295	Unclassified	NA	6	125155015	+	TPD52L1	ENSG00000111906.17	6	125219962	HDDC2	1	0.021146	-0.653343
cg24226219	-0.00783283	0.00213506	-3.66867	0.000243818	-0.0110964	0.00229357	-4.83808	1.31101e-06	-0.00934798	0.00156275	-5.98175	2.20751e-09	0.581362	-0.00934798	0.00156275	2.33052e-07	37	13	114887369	13	113905471	F			NA	NA	RASA3	NM_007368	Body					TRUE	13:113904985-113905472			NA	13	114121893	+	RASA3	ENSG00000283361.2	13	114154691	CFAP97D2	1	0.0380043	-4.97405
cg02837301	-0.00728406	0.00288123	-2.52811	0.011468	-0.0136408	0.00240184	-5.67933	1.35227e-08	-0.0110346	0.00184489	-5.98115	2.21568e-09	0.237889	-0.0110346	0.00184489	2.33748e-07	37	8	21769695	8	21825641	R			NA	NA	DOK2	NM_003974	Body	chr8:21769694-21770080	Island			NA		8:21769040-21770143	Unclassified	NA	8	21912183	-	DOK2	ENSG00000168546.11	8	21690398	GFRA2	1	0.0189319	-3.40034
cg21719344	-0.00961004	0.00323137	-2.97398	0.00293961	-0.0160134	0.00297088	-5.39013	7.04083e-08	-0.0130802	0.00218703	-5.9808	2.22045e-09	0.345061	-0.0130802	0.00218703	2.34141e-07	37	6	30647128	6	30755107	F			NA	NA	KIAA1949;KIAA1949	NM_001134870;NM_133471	Body;Body					NA	6:30754883-30755108	6:30646694-30647418	Promoter_Associated	TRUE	6	30679350	+	KIAA1949	ENSG00000137331.12	6	30743199	IER3	1	0.015154	-2.08955
cg00574412	-0.00968583	0.0035591	-2.72142	0.00650013	-0.0204212	0.00355987	-5.73651	9.665e-09	-0.0150524	0.00251694	-5.98043	2.22549e-09	0.102895	-0.0150524	0.00251694	2.34617e-07	37	17	27892866	17	24916992	F	rs61204293		NA	NA	ABHD15	NM_198147	Body	chr17:27893086-27896078	N_Shore		RDMR	NA				NA	17	29565847	+	ABHD15	ENSG00000168792.5	17	29560547	ABHD15	1	0.0287084	-1.13431
cg18964375	-0.0159835	0.00503275	-3.1759	0.00149371	-0.0230303	0.00445272	-5.17219	2.31366e-07	-0.0199362	0.00333485	-5.97814	2.25693e-09	0.577036	-0.0199362	0.00333485	2.37594e-07	37	1	33772147	1	33544734	F			NA	NA				chr1:33772146-33773104	Island			TRUE	1:33544734-33545661	1:33772031-33772280	Unclassified_Cell_type_specific	TRUE	1	33306545	+		ENSG00000184389.9	1	33306766	A3GALT2	1	0.0153067	0.558137
cg14944269	-0.00716484	0.00446775	-1.60368	0.108785	-0.0338999	0.00480571	-7.05409	1.73739e-12	-0.0195593	0.00327214	-5.97754	2.26531e-09	0.000248402	-0.0195593	0.00327214	2.3842e-07	37	14	65439602	14	64509355	F		rs80343076	NA	TRUE	RAB15	NM_198686	TSS1500	chr14:65438412-65439363	S_Shore			NA				TRUE	14	64972883	+	RAB15	ENSG00000139998.15	14	64945814	RAB15	1	0.0239979	-2.25273
cg03127244	-0.0173397	0.00456934	-3.79479	0.000147767	-0.0214899	0.00461322	-4.65833	3.18788e-06	-0.019395	0.00324641	-5.97427	2.3112e-09	0.815243	-0.019395	0.00324641	2.43019e-07	37	6	33245638	6	33353616	F			NA	NA	B3GALT4	NM_003782	1stExon	chr6:33244677-33245554	S_Shore			TRUE	6:33352687-33353910	6:33244505-33246488	Promoter_Associated	TRUE	6	33277860	+	B3GALT4	ENSG00000231500.7	6	33272075	RPS18	1	0.0227323	1.17106
cg24634333	-0.00788674	0.00342929	-2.29982	0.0214584	-0.0180047	0.00303192	-5.93838	2.87847e-09	-0.0135656	0.00227145	-5.97224	2.34021e-09	0.0869023	-0.0135656	0.00227145	2.45722e-07	37	6	111887834	6	111994527	R			NA	NA	TRAF3IP2;TRAF3IP2;TRAF3IP2;TRAF3IP2;TRAF3IP2	NR_028338;NM_001164283;NM_001164281;NM_001164282;NM_147686	Body;5'UTR;Body;Body;Body					NA				NA	6	111566630	-	TRAF3IP2	ENSG00000255389.1	6	111599875	Z97989.1	1	0.0550055	-3.97875
cg07869830	-0.00860805	0.00313916	-2.74215	0.00610379	-0.0176673	0.00310735	-5.68565	1.30317e-08	-0.0131838	0.00220839	-5.96988	2.37432e-09	0.122055	-0.0131838	0.00220839	2.49127e-07	37	10	105253117	10	105243107	R		rs75320458	NA	NA	NEURL	NM_004210	TSS1500	chr10:105253191-105254428	N_Shore			NA		10:105253057-105254512	Unclassified	TRUE	10	103493359	-	NEURL	ENSG00000138172.11	10	103446786	CALHM2	1	0.0189738	1.07133
cg17714703	-0.013705	0.00432164	-3.17124	0.00151792	-0.0311978	0.00553944	-5.63194	1.78193e-08	-0.0203235	0.00340736	-5.9646	2.45239e-09	0.0450698	-0.0203235	0.00340736	2.56654e-07	37	19	4912221	19	4863221	R			NA	NA	UHRF1;UHRF1	NM_013282;NM_001048201	Body;Body	chr19:4909262-4910256	S_Shore		RDMR	NA	19:4862547-4863276	19:4911827-4912383	Promoter_Associated	NA	19	4912208	-	UHRF1	ENSG00000205784.3	19	4890437	ARRDC5	1	0.0294672	-1.1772
cg18810691	-0.0120067	0.00397879	-3.01767	0.00254728	-0.0174711	0.00333237	-5.24283	1.5813e-07	-0.0152182	0.00255471	-5.95693	2.57017e-09	0.574485	-0.0152182	0.00255471	2.67847e-07	37	7	151130479	7	150761412	R			NA	NA	CRYGN	NM_144727	Body	chr7:151129121-151129341	S_Shore			NA		7:151129925-151131031	Unclassified_Cell_type_specific	TRUE	7	151433392	-	CRYGN	ENSG00000187260.15	7	151375909	WDR86	1	0.0621642	-4.23581
cg12861170	-0.00934925	0.0046685	-2.00262	0.0452179	-0.023282	0.00383881	-6.06492	1.32022e-09	-0.0176617	0.00296511	-5.9565	2.57703e-09	0.0701632	-0.0176617	0.00296511	2.685e-07	37	19	19639553	19	19500553	R			NA	NA	YJEFN3	NM_198537	TSS200	chr19:19639552-19639788	Island			NA	19:19500553-19501017			NA	19	19528743	-	YJEFN3	ENSG00000250067.12	19	19528861	YJEFN3	1	0.0191458	1.32621
ch.7.102590751F	-0.0109384	0.00237295	-4.60963	4.0338e-06	-0.00648422	0.00158887	-4.08103	4.48358e-05	-0.00786302	0.00132024	-5.95574	2.58901e-09	0.296303	-0.00786302	0.00132024	2.69559e-07	36	7	102803515	7	102590751	F			NA	NA								NA				NA	7	103163067	+		ENSG00000170615.14	7	103352730	SLC26A5	1	0.0533614	-1.93795
cg14172126	-0.00774605	0.00266891	-2.90232	0.00370406	-0.0113314	0.00213664	-5.30336	1.1369e-07	-0.00993101	0.00166797	-5.95394	2.6177e-09	0.577017	-0.00993101	0.00166797	2.72101e-07	37	9	139608277	9	138728098	F	rs73554023		NA	NA	FAM69B	NM_152421	Body	chr9:139606300-139607433	S_Shore			NA				NA	9	136713824	+	FAM69B	ENSG00000165716.11	9	136712572	DIPK1B	1	0.0618915	-9.89313
cg13053992	-0.0157906	0.00459186	-3.43883	0.000584234	-0.0238557	0.00476692	-5.00442	5.60317e-07	-0.0196723	0.00330709	-5.94853	2.70565e-09	0.475984	-0.0196723	0.00330709	2.80457e-07	37	21	45663171	21	44487599	F	rs73907131		NA	NA				chr21:45660557-45663172	Island			NA	21:44484631-44487732	21:45662999-45664409	Unclassified	NA	21	5020207	+		ENSG00000280071.3	21	5079294	GATD3B	1	0.0144712	-2.66319
cg12000131	-0.00727048	0.00475037	-1.53051	0.125891	-0.0293611	0.00439165	-6.68568	2.29859e-11	-0.0191813	0.00322473	-5.94818	2.71141e-09	0.00293824	-0.0191813	0.00322473	2.80989e-07	37	17	27941776	17	24965902	R			NA	NA	ANKRD13B;CORO6	NM_152345;NM_032854	3'UTR;3'UTR	chr17:27942532-27945388	N_Shore			TRUE				NA	17	29614757	-	ANKRD13B;CORO6	ENSG00000108262.15	17	29573469	GIT1	1	0.0234144	0.673456
cg16772022	-0.0105332	0.00527544	-1.99665	0.0458631	-0.0226447	0.00384675	-5.88672	3.93939e-09	-0.0184404	0.00310818	-5.93287	2.97688e-09	0.178964	-0.0184404	0.00310818	3.06717e-07	37	X	153211711	X	152864905	F			NA	NA	RENBP	NM_002910	TSS1500					NA				NA	X	153946258	+	RENBP	ENSG00000177854.8	X	153972754	TMEM187	1	0.0865699	-1.87395
cg06004033	-0.0140293	0.0046732	-3.00208	0.00268142	-0.0259971	0.00479718	-5.41925	5.98507e-08	-0.0198566	0.00334743	-5.93189	2.99459e-09	0.202569	-0.0198566	0.00334743	3.08257e-07	37	12	104173675	12	102697805	F	rs17034532		NA	NA	NT5DC3	NM_001031701	Body					TRUE				NA	12	103779896	+	NT5DC3	ENSG00000257681.1	12	103746315	AC025265.1	1	0.0265483	0.875547
cg24927974	-0.0149049	0.00485322	-3.07114	0.00213246	-0.0255644	0.00481688	-5.30725	1.11294e-07	-0.0202747	0.00341882	-5.93031	3.02362e-09	0.296688	-0.0202747	0.00341882	3.11101e-07	37	7	35078269	7	35044794	R			NA	NA	DPY19L1	NM_015283	TSS1500	chr7:35076136-35077808	S_Shore			NA		7:35077028-35078282	Promoter_Associated	NA	7	35038656	-	DPY19L1	ENSG00000173852.14	7	34928876	DPY19L1	1	0.039767	-1.02728
cg25684349	-0.0076764	0.0043263	-1.77436	0.0760044	-0.0227668	0.00364338	-6.24882	4.13573e-10	-0.0165053	0.00278681	-5.92265	3.16793e-09	0.0284636	-0.0165053	0.00278681	3.24899e-07	37	12	107725084	12	106249214	R			NA	NA	BTBD11	NM_001018072	Body					TRUE				NA	12	107331306	-	BTBD11	ENSG00000151136.15	12	107318421	BTBD11	1	0.0435515	-2.14819
cg10930540	-0.0207725	0.00532709	-3.8994	9.64299e-05	-0.0334513	0.00716206	-4.67063	3.00279e-06	-0.0252884	0.00427437	-5.91629	3.29288e-09	0.364646	-0.0252884	0.00427437	3.36783e-07	37	8	19339859	8	19384139	R			NA	NA	CSGALNACT1;CSGALNACT1;CSGALNACT1	NM_018371;NM_001130518;NR_024040	Body;Body;Body					TRUE				NA	8	19482347	-	CSGALNACT1	ENSG00000147408.14	8	19404161	CSGALNACT1	1	0.0188074	1.14443
cg27108889	-0.0120776	0.00372859	-3.23919	0.00119869	-0.0196312	0.00381601	-5.14443	2.68333e-07	-0.0157669	0.00266688	-5.91211	3.37755e-09	0.367051	-0.0157669	0.00266688	3.44573e-07	37	3	128292314	3	129775004	R			NA	NA	C3orf27	NM_007354	Body					NA				NA	3	128573470	-	C3orf27	ENSG00000198685.3	3	128572000	LINC01565	1	0.0154897	0.246224
cg09106231	-0.0115893	0.00470816	-2.46152	0.0138348	-0.0324036	0.00529458	-6.12015	9.34898e-10	-0.0207804	0.00351831	-5.90635	3.49775e-09	0.0133643	-0.0207804	0.00351831	3.55857e-07	37	1	207455715	1	205522338	R			NA	NA								TRUE				NA	1	207282369	-		ENSG00000196352.15	1	207321376	CD55	1	0.0238371	-1.00582
cg02540736	-0.0139555	0.00461784	-3.02209	0.00251036	-0.0281166	0.00514239	-5.4676	4.5617e-08	-0.0202772	0.00343584	-5.90166	3.59855e-09	0.122576	-0.0202772	0.00343584	3.65445e-07	37	14	100774063	14	99843816	R			NA	NA	SLC25A29;MIR345	NM_001039355;NR_029906	TSS1500;TSS200	chr14:100771820-100773673	S_Shore			NA				NA	14	100307725	-	SLC25A29;MIR345	ENSG00000197119.13	14	100291116	SLC25A29	1	0.150779	-6.488
cg01420388	-0.0123606	0.00344156	-3.59156	0.000328699	-0.0197781	0.00405211	-4.88093	1.05585e-06	-0.015469	0.00262313	-5.89714	3.69864e-09	0.377828	-0.015469	0.00262313	3.75011e-07	37	1	11714254	1	11636841	R			NA	TRUE	FBXO44;FBXO2;FBXO44;FBXO44;FBXO44	NM_183413;NM_012168;NM_033182;NM_183412;NM_001014765	TSS1500;Body;TSS1500;TSS200;TSS1500	chr1:11714217-11715304	Island			NA	1:11636835-11637880			NA	1	11654196	-	FBXO44;FBXO2	ENSG00000116661.11	1	11637018	FBXO2	1	0.218852	-8.78964
cg00123478	-0.0135585	0.00528423	-2.56585	0.0102924	-0.0305554	0.00529428	-5.77141	7.86117e-09	-0.0220408	0.00374006	-5.89317	3.78847e-09	0.0756519	-0.0220408	0.00374006	3.8316e-07	37	4	10458165	4	10067263	F			NA	NA	ZNF518B	NM_053042	5'UTR	chr4:10458129-10459353	Island			NA	4:10067138-10068870			NA	4	10456540	+	ZNF518B	ENSG00000178163.8	4	10439880	ZNF518B	1	0.0400954	-0.962983
cg05490029	-0.0159642	0.00580386	-2.75061	0.00594841	-0.0330361	0.00589646	-5.60271	2.11025e-08	-0.0243651	0.0041363	-5.89055	3.8492e-09	0.118974	-0.0243651	0.0041363	3.88685e-07	37	8	79719015	8	79881570	F	rs11777564		NA	NA	IL7	NM_000880	TSS1500	chr8:79716681-79717403	S_Shore			NA				NA	8	78806779	+	IL7	ENSG00000104427.12	8	78666089	ZC2HC1A	1	0.0169318	0.779488
cg01790530	-0.00793057	0.0029914	-2.65112	0.00802249	-0.0142605	0.00259585	-5.49356	3.9391e-08	-0.0115414	0.00196059	-5.88672	3.93942e-09	0.278842	-0.0115414	0.00196059	3.97345e-07	37	2	73929765	2	73783273	R			NA	NA	NAT8B	NM_016347	TSS1500					NA				NA	2	73702637	-	NAT8B	ENSG00000163016.10	2	73641083	ALMS1P1	1	0.0273451	2.31501
cg00165394	-0.0100569	0.00249175	-4.03607	5.43529e-05	-0.0122306	0.00283124	-4.31988	1.56115e-05	-0.0110057	0.00187051	-5.8838	4.00958e-09	0.846973	-0.0110057	0.00187051	4.03964e-07	37	15	42187649	15	39974941	R			NA	NA	SPTBN5	NM_016642	TSS1500					NA		15:42186577-42187759	Promoter_Associated	NA	15	41895450	-	SPTBN5	ENSG00000137877.10	15	41848146	SPTBN5	1	0.0215636	-3.97839
cg00290483	-0.0106742	0.00427124	-2.49907	0.0124518	-0.0260142	0.00443456	-5.86624	4.4578e-09	-0.0180565	0.00307634	-5.86947	4.3718e-09	0.0448817	-0.0180565	0.00307634	4.37784e-07	37	17	71639029	17	69150624	R			NA	NA	SDK2	NM_001144952	Body	chr17:71639028-71641670	Island			NA	17:69150624-69153694			NA	17	73642889	-	SDK2	ENSG00000069188.17	17	73334384	SDK2	1	0.0317768	3.07106
cg04999824	-0.0120928	0.0028183	-4.29081	1.78026e-05	-0.0107135	0.00266588	-4.01875	5.85069e-05	-0.0113648	0.00193671	-5.86813	4.40729e-09	0.938753	-0.0113648	0.00193671	4.40942e-07	37	17	76967757	17	74479352	F	rs61729727		NA	NA	LGALS3BP	NM_005567	Body					NA	17:74479247-74479457	17:76967030-76967858	Unclassified	NA	17	78971674	+	LGALS3BP	ENSG00000108679.13	17	78971238	LGALS3BP	1	0.0590872	5.37781
cg04976697	-0.00914599	0.0031155	-2.93564	0.00332858	-0.0152857	0.00289439	-5.28117	1.28364e-07	-0.0124414	0.0021205	-5.86721	4.43185e-09	0.352654	-0.0124414	0.0021205	4.42902e-07	37	22	30938784	22	29268784	R			NA	NA				chr22:30938016-30938645	S_Shore			NA	22:29268031-29269277			TRUE	22	30542796	-		ENSG00000225774.2	22	30542536	SIRPAP1	1	0.0271425	-5.66972
cg00430080	-0.00636391	0.00287645	-2.21242	0.0269376	-0.0115729	0.00205578	-5.62946	1.8077e-08	-0.00981181	0.00167253	-5.86643	4.45283e-09	0.337785	-0.00981181	0.00167253	4.44898e-07	37	11	134202533	11	133707743	R			NA	NA	GLB1L2	NM_138342	Body	chr11:134201784-134202407	S_Shore			NA		11:134201236-134202836	Unclassified	NA	11	134332638	-	GLB1L2	ENSG00000151498.11	11	134253495	ACAD8	1	0.0174358	1.43851
cg02345399	-0.0167388	0.00454735	-3.68099	0.000232328	-0.0235859	0.00504229	-4.67762	2.90228e-06	-0.0198099	0.00337692	-5.86625	4.45761e-09	0.601423	-0.0198099	0.00337692	4.45164e-07	37	11	65195039	11	64951615	F			NA	NA				chr11:65190824-65191058	S_Shelf	low-CpG:64951457-64951665		NA		11:65194498-65195147	Promoter_Associated	NA	11	65427567	+		ENSG00000245532.8	11	65422774	NEAT1	1	0.0224851	-1.5088
cg00805360	-0.0153572	0.00440537	-3.48601	0.000490281	-0.0218281	0.004521	-4.82816	1.37804e-06	-0.0185088	0.00315515	-5.86622	4.45848e-09	0.591306	-0.0185088	0.00315515	4.45164e-07	37	10	135091210	10	134941200	R			NA	NA	ADAM8;ADAM8;ADAM8	NM_001109;NM_001164489;NM_001164490	TSS1500;TSS1500;TSS1500	chr10:135089969-135090491	S_Shore			TRUE				NA	10	133277705	-	ADAM8	ENSG00000130640.13	10	133278630	TUBGCP2	1	0.0313666	0.888251
cg05962511	-0.00983931	0.00345471	-2.84808	0.00439834	-0.0251774	0.00432439	-5.82218	5.80845e-09	-0.0158148	0.00269914	-5.85919	4.65128e-09	0.0215016	-0.0158148	0.00269914	4.62754e-07	37	10	102730022	10	102720012	R			NA	NA				chr10:102729299-102729710	S_Shore			NA		10:102728831-102730098	Unclassified_Cell_type_specific	TRUE	10	100970264	-		ENSG00000055950.16	10	100969458	MRPL43	1	0.0514464	1.41448
cg04295144	-0.0215523	0.00815447	-2.643	0.00821739	-0.0464968	0.00822292	-5.65454	1.56263e-08	-0.0339203	0.00579013	-5.8583	4.67628e-09	0.0982918	-0.0339203	0.00579013	4.64931e-07	37	19	10407184	19	10268184	R			NA	NA	ICAM5	NM_003259	Body	chr19:10406934-10407342	Island			NA	19:10267771-10268325			NA	19	10296507	-	ICAM5	ENSG00000105376.5	19	10289952	ICAM5	1	0.0376818	1.02441
cg08199758	-0.0201888	0.00562781	-3.58733	0.000334082	-0.0298226	0.00625856	-4.76508	1.88774e-06	-0.0244959	0.00418475	-5.85362	4.80987e-09	0.519417	-0.0244959	0.00418475	4.76617e-07	37	16	3062426	16	3002427	R			NA	NA	CLDN9	NM_020982	TSS200	chr16:3063679-3063981	N_Shore		DMR	NA				NA	16	3012424	-	CLDN9	ENSG00000162069.15	16	3027682	BICDL2	1	0.0184912	-1.89242
cg01080902	-0.011198	0.0045149	-2.48024	0.0131295	-0.0296568	0.0049681	-5.96944	2.38066e-09	-0.0195472	0.00334127	-5.85024	4.90878e-09	0.0228163	-0.0195472	0.00334127	4.85662e-07	37	19	44039870	19	48731710	F			NA	NA	ZNF575	NM_174945	3'UTR	chr19:44037297-44038286	S_Shore			NA		19:44037974-44040069	Promoter_Associated	TRUE	19	43535717	+	ZNF575	ENSG00000234465.11	19	43575801	PINLYP	1	0.0171424	0.9935
cg15451548	-0.0191104	0.00540698	-3.5344	0.000408706	-0.0177112	0.00379754	-4.66388	3.10307e-06	-0.0181734	0.00310764	-5.84798	4.97577e-09	0.977828	-0.0181734	0.00310764	4.91853e-07	37	1	2144873	1	2134733	F			NA	NA				chr1:2144199-2144497	S_Shore			TRUE	1:2133892-2134859	1:2143659-2145688	Promoter_Associated	NA	1	2213433	+		ENSG00000182873.5	1	2181794	PRKCZ-AS1	1	0.0150921	0.778782
cg08572767	-0.00891597	0.00297761	-2.99434	0.00275037	-0.0112341	0.00222077	-5.05864	4.22262e-07	-0.0104055	0.00178018	-5.84521	5.05937e-09	0.82306	-0.0104055	0.00178018	4.99208e-07	37	1	26644234	1	26516821	R			NA	NA	CD52;UBXN11	NM_001803;NM_145345	TSS200;5'UTR					TRUE		1:26644117-26644626	Unclassified	NA	1	26317742	-	CD52;UBXN11	ENSG00000130695.15	1	26234200	CEP85	1	0.0265323	1.41906
cg01466011	-0.0219092	0.00621615	-3.52456	0.000424191	-0.0309934	0.00649591	-4.77121	1.83122e-06	-0.0262514	0.00449113	-5.84518	5.06027e-09	0.600241	-0.0262514	0.00449113	4.99208e-07	37	3	156837590	3	158320284	R			NA	NA				chr3:156837983-156838351	N_Shore			NA				NA	3	157119800	-		ENSG00000163660.11	3	157146508	CCNL1	1	0.0262456	-0.566455
cg19216211	-0.00790225	0.00433955	-1.82098	0.0686093	-0.0276946	0.00430903	-6.42712	1.30044e-10	-0.0178683	0.00305768	-5.84375	5.10386e-09	0.005315	-0.0178683	0.00305768	5.03175e-07	37	8	22455986	8	22511931	F			NA	NA	C8orf58	NM_001013842	TSS1500	chr8:22456091-22456508	N_Shore			NA				NA	8	22598472	+	C8orf58	ENSG00000147439.12	8	22620418	BIN3	1	0.0415645	1.01655
cg20321801	-0.00957403	0.00303324	-3.15637	0.00159744	-0.014333	0.00283904	-5.04854	4.45201e-07	-0.0121107	0.00207276	-5.8428	5.13299e-09	0.518898	-0.0121107	0.00207276	5.05711e-07	37	11	2404384	11	2360960	R			NA	NA	CD81	NM_004356	Body	chr11:2406711-2406927	N_Shelf			TRUE		11:2404365-2404412	Unclassified	TRUE	11	2383153	-	CD81	ENSG00000110651.11	11	2376177	CD81	1	0.0355217	-1.62735
cg24335155	-0.0139897	0.00444303	-3.14869	0.00164004	-0.0260895	0.00497429	-5.24487	1.5639e-07	-0.0193592	0.00331366	-5.84224	5.1504e-09	0.192897	-0.0193592	0.00331366	5.0709e-07	37	7	149193227	7	148824160	F	rs1965620		NA	NA	ZNF746;ZNF746	NM_001163474;NM_152557	Body;Body	chr7:149194139-149195275	N_Shore		RDMR	NA				NA	7	149496135	+	ZNF746	ENSG00000133624.13	7	149547154	ZNF767P	1	0.0169452	-0.622765
cg00931491	-0.0143628	0.00464079	-3.09491	0.00196875	-0.020022	0.00397232	-5.04039	4.64586e-07	-0.017629	0.00301778	-5.84172	5.16641e-09	0.651076	-0.017629	0.00301778	5.08104e-07	37	16	28608288	16	28515789	F			NA	TRUE	SULT1A2;SULT1A2	NM_001054;NM_177528	5'UTR;TSS1500	chr16:28611946-28612388	N_Shelf			TRUE				TRUE	16	28596966	+	SULT1A2	ENSG00000197165.11	16	28591943	SULT1A2	1	0.234717	-12.0649
cg01148088	-0.0108784	0.00571267	-1.90425	0.0568772	-0.0405216	0.00618873	-6.54765	5.84512e-11	-0.0245162	0.00419769	-5.84039	5.20785e-09	0.00204197	-0.0245162	0.00419769	5.11954e-07	37	2	7057227	2	6974678	R			NA	NA	RNF144A	NM_014746	TSS1500	chr2:7057530-7058433	N_Shore			NA	2:6974604-6975854	2:7056673-7058598	Unclassified	TRUE	2	6917095	-	RNF144A	ENSG00000228203.6	2	6912277	RNF144A-AS1	1	0.0278721	0.63373
cg15095906	-0.00563418	0.00257946	-2.18425	0.0289438	-0.0147913	0.0024726	-5.98209	2.20297e-09	-0.0104063	0.00178498	-5.82997	5.54384e-09	0.0374819	-0.0104063	0.00178498	5.42112e-07	37	1	36789786	1	36562373	R			NA	NA	FAM176B	NM_018166	TSS200	chr1:36786500-36789402	S_Shore			NA				NA	1	36324184	-	FAM176B	ENSG00000214193.10	1	36306387	SH3D21	1	0.0135976	-2.0554
cg20652371	-0.0119166	0.004018	-2.96581	0.00301883	-0.0177713	0.00345839	-5.1386	2.7679e-07	-0.0152797	0.00262116	-5.82938	5.56339e-09	0.543454	-0.0152797	0.00262116	5.43905e-07	37	6	30459295	6	30567274	R			NA	NA	HLA-E	NM_005516	Body	chr6:30457369-30458175	S_Shore			NA				NA	6	30491517	-	HLA-E	ENSG00000204592.9	6	30489509	HLA-E	1	0.016297	-0.628706
cg10127660	-0.0153012	0.00431268	-3.54796	0.000388223	-0.0184038	0.0039572	-4.65071	3.30801e-06	-0.0169856	0.00291575	-5.82547	5.69511e-09	0.868935	-0.0169856	0.00291575	5.55534e-07	37	8	21996234	8	22052179	F			NA	NA	REEP4	NM_025232	Body	chr8:21998711-21999544	N_Shelf			NA	8:22052143-22052286			NA	8	22138720	+	REEP4	ENSG00000168476.12	8	22138020	REEP4	1	0.0410282	-1.64882
cg21876964	-0.0118663	0.00405398	-2.92708	0.00342157	-0.0274212	0.00489721	-5.59935	2.15154e-08	-0.0181913	0.00312281	-5.82531	5.70079e-09	0.0501276	-0.0181913	0.00312281	5.55874e-07	37	22	36851623	22	35181569	F			NA	NA				chr22:36850893-36851466	S_Shore			NA		22:36850641-36851924	Promoter_Associated	NA	22	36455575	+		ENSG00000100350.14	22	36487190	FOXRED2	1	0.0232774	2.53926
cg27405988	-0.0132471	0.0046239	-2.86493	0.00417107	-0.0200197	0.00385371	-5.19491	2.04823e-07	-0.0172437	0.00296036	-5.82485	5.71634e-09	0.531008	-0.0172437	0.00296036	5.57146e-07	37	3	48171915	3	48146919	R			NA	NA								TRUE		3:48171815-48171976	Unclassified_Cell_type_specific	NA	3	48130424	-		ENSG00000164048.14	3	48241100	ZNF589	1	0.036265	-1.95788
cg22777724	-0.00768328	0.00383799	-2.0019	0.0452956	-0.021064	0.0034846	-6.04487	1.49533e-09	-0.0150179	0.0025799	-5.82112	5.84563e-09	0.0357458	-0.0150179	0.0025799	5.68504e-07	37	17	46622516	17	43977515	R			NA	NA	HOXB2	NM_002145	TSS200	chr17:46620367-46621373	S_Shore		RDMR	NA				TRUE	17	48545153	-	HOXB2	ENSG00000120093.11	17	48548870	HOXB3	1	0.0205798	-1.75922
cg15411840	-0.027436	0.00593693	-4.62125	3.81443e-06	-0.0181502	0.0048529	-3.74008	0.000183962	-0.0218695	0.00375736	-5.82045	5.869e-09	0.480349	-0.0218695	0.00375736	5.70528e-07	37	6	109615455	6	109722148	R			NA	NA	CCDC162	NR_028595	TSS200	chr6:109611449-109612230	S_Shelf			NA				NA	6	109294251	-	CCDC162	ENSG00000135587.9	6	109440724	SMPD2	1	0.0234229	-0.837845
cg14154330	-0.0167405	0.00426154	-3.92827	8.55601e-05	-0.0188288	0.00437299	-4.3057	1.66459e-05	-0.0177577	0.003052	-5.81836	5.94262e-09	0.943193	-0.0177577	0.003052	5.77055e-07	37	17	43503401	17	40859184	F			NA	TRUE	ARHGAP27	NM_199282	TSS1500	chr17:43506828-43510380	N_Shelf			NA		17:43503186-43504736	Unclassified_Cell_type_specific	NA	17	45426034	+	ARHGAP27	ENSG00000264070.1	17	45585871	DND1P1	1	0.0146989	0.869425
cg10453071	-0.0164969	0.00402154	-4.10214	4.09353e-05	-0.0183608	0.00444005	-4.13527	3.54535e-05	-0.0173369	0.00298066	-5.81646	6.01077e-09	0.952748	-0.0173369	0.00298066	5.82783e-07	37	16	57513414	16	56070915	R			NA	NA	DOK4	NM_018110	Body					TRUE	16:56070737-56071062			NA	16	57479501	-	DOK4	ENSG00000125170.11	16	57471922	DOK4	1	0.0228606	2.3703
cg07437464	-0.0100101	0.00312516	-3.20309	0.00135964	-0.0150699	0.00301892	-4.99183	5.98111e-07	-0.0126275	0.00217129	-5.81568	6.03886e-09	0.507639	-0.0126275	0.00217129	5.85379e-07	37	7	39785084	7	39751609	F	rs78581066		NA	NA	LOC349114	NR_026999	Body					TRUE		7:39784980-39786153	Unclassified	NA	7	39745484	+	LOC349114	ENSG00000188185.11	7	39733632	LINC00265	1	0.0179619	-1.62703
cg11835197	-0.0148503	0.00438469	-3.38686	0.000706976	-0.020134	0.00418989	-4.80539	1.54451e-06	-0.0176122	0.00302922	-5.81408	6.09675e-09	0.684194	-0.0176122	0.00302922	5.9022e-07	37	1	36038514	1	35811101	R			NA	TRUE	TFAP2E	NM_178548	TSS1500	chr1:36038927-36040051	N_Shore			NA		1:36038329-36039236	Unclassified_Cell_type_specific	NA	1	35572912	-	TFAP2E	ENSG00000239636.1	1	35569813	AC004865.2	1	0.0281867	1.90209
cg11915001	-0.0120575	0.00379104	-3.18053	0.00147008	-0.0284015	0.00517017	-5.49334	3.94392e-08	-0.0177723	0.00305723	-5.81322	6.1282e-09	0.0387929	-0.0177723	0.00305723	5.92878e-07	37	19	12175268	19	12036268	F		rs36089413	NA	NA	ZNF844	NM_001136501	TSS1500	chr19:12175460-12176057	N_Shore			NA		19:12175097-12176384	Promoter_Associated	NA	19	12064452	+	ZNF844	ENSG00000223547.10	19	12064731	ZNF844	1	0.0179427	-1.44038
cg19238380	-0.0198187	0.00497473	-3.98387	6.78006e-05	-0.0291967	0.00666483	-4.3807	1.18297e-05	-0.0231741	0.00398663	-5.81295	6.13832e-09	0.529541	-0.0231741	0.00398663	5.93728e-07	37	1	156093948	1	154360572	R			NA	NA	LMNA;LMNA;LMNA	NM_005572;NM_170707;NM_170708	Body;Body;Body					TRUE		1:156093909-156094050	Promoter_Associated	NA	1	156124156	-	LMNA	ENSG00000160789.20	1	156082573	LMNA	1	0.0498139	-3.36486
cg02849309	-0.0129939	0.00477522	-2.72111	0.00650635	-0.025262	0.00462885	-5.4575	4.82886e-08	-0.0193188	0.00332363	-5.81256	6.15245e-09	0.182421	-0.0193188	0.00332363	5.94966e-07	37	6	144386280	6	144427973	F			NA	NA	PLAGL1;PLAGL1	NM_001080955;NM_001080951	TSS1500;TSS1500	chr6:144384894-144385888	S_Shore			NA	6:144427945-144427974			NA	6	144065142	+	PLAGL1	ENSG00000118495.19	6	143940300	PLAGL1	1	0.0267991	-1.38968
cg20742385	-0.0151004	0.00438206	-3.44595	0.000569047	-0.02176	0.00453639	-4.79677	1.61244e-06	-0.018315	0.00315174	-5.81109	6.20681e-09	0.572677	-0.018315	0.00315174	5.99832e-07	37	13	113633654	13	112681655	F			NA	NA	MCF2L;MCF2L;MCF2L	NM_001112732;NM_024979;NM_024979	Body;5'UTR;1stExon	chr13:113633843-113634065	N_Shore	low-CpG:112681455-112681691		NA				NA	13	112979339	+	MCF2L	ENSG00000267868.1	13	112964835	AL356740.1	1	0.0176175	-0.479167
cg07962309	-0.0148135	0.00476624	-3.108	0.00188355	-0.0178295	0.0036163	-4.93031	8.21012e-07	-0.0167276	0.00288092	-5.80633	6.38566e-09	0.880681	-0.0167276	0.00288092	6.15647e-07	37	12	42628089	12	40914356	R			NA	NA	YAF2	NM_005748	Body	chr12:42631224-42632619	N_Shelf			NA				NA	12	42234286	-	YAF2	ENSG00000134283.17	12	42238447	PPHLN1	1	0.0170616	0.488777
cg10143416	-0.00953818	0.0026171	-3.64456	0.000267851	-0.0116989	0.00256857	-4.55465	5.24734e-06	-0.0106388	0.00183317	-5.80348	6.49515e-09	0.840628	-0.0106388	0.00183317	6.24716e-07	37	2	241907034	2	241555707	F	rs35798631		NA	NA				chr2:241905704-241905911	S_Shore			NA				NA	2	240967616	+		ENSG00000226321.5	2	240906330	CROCC2	1	0.0168267	-1.61705
cg01284415	-0.018077	0.00563031	-3.21067	0.00132427	-0.0364	0.00693131	-5.25154	1.50835e-07	-0.025361	0.00437019	-5.80318	6.50697e-09	0.121836	-0.025361	0.00437019	6.25719e-07	37	19	49457725	19	54149537	R			NA	NA	BAX;BAX;BAX;BAX;BAX	NM_138764;NM_004324;NM_138763;NM_138761;NR_027882	TSS1500;TSS1500;TSS1500;TSS1500;TSS1500	chr19:49457926-49458493	N_Shore			NA		19:49457617-49459135	Promoter_Associated	NA	19	48954467	-	BAX	ENSG00000087088.20	19	48954815	BAX	1	0.0263401	0.539792
cg22090713	-0.00779184	0.00225073	-3.46192	0.000536341	-0.0108304	0.00228386	-4.74216	2.11454e-06	-0.00928894	0.00160309	-5.79439	6.85709e-09	0.638264	-0.00928894	0.00160309	6.56552e-07	37	3	50379032	3	50354036	R			NA	NA	RASSF1;ZMYND10;RASSF1	NM_007182;NM_015896;NM_170714	TSS1500;Body;TSS1500	chr3:50377803-50378540	S_Shore			NA				NA	3	50341600	-	RASSF1;ZMYND10	ENSG00000068028.17	3	50329782	RASSF1	1	0.0448269	-2.63512
cg00503447	-0.0164751	0.0049028	-3.36035	0.000778444	-0.0292271	0.00583802	-5.00634	5.54743e-07	-0.0217491	0.00375446	-5.79288	6.91888e-09	0.246855	-0.0217491	0.00375446	6.62041e-07	37	6	26180928	6	26288907	F			NA	NA				chr6:26184036-26184336	N_Shelf			NA				NA	6	26180699	+		ENSG00000274750.2	6	26224199	HIST1H3E	1	0.0147261	-1.6001
cg26403843	-0.0134838	0.00582929	-2.31312	0.020716	-0.0411017	0.00667516	-6.1574	7.39473e-10	-0.025433	0.00439073	-5.79244	6.93698e-09	0.00778254	-0.025433	0.00439073	6.63488e-07	37	5	158634085	5	158566663	R			NA	NA	RNF145	NM_144726	Body	chr5:158636218-158636949	N_Shelf			NA				NA	5	159207076	-	RNF145	ENSG00000145860.11	5	159157409	RNF145	1	0.0339043	-0.411195
cg19371652	-0.0148791	0.00377447	-3.94203	8.07958e-05	-0.0167723	0.00393961	-4.25736	2.06856e-05	-0.0157852	0.00272547	-5.79174	6.96605e-09	0.941568	-0.0157852	0.00272547	6.65697e-07	37	12	113415883	12	111900266	R			NA	NA	OAS2;OAS2;OAS2	NM_001032731;NM_002535;NM_016817	TSS1500;TSS1500;TSS1500					TRUE		12:113415627-113416688	Promoter_Associated	NA	12	112978077	-	OAS2	ENSG00000111331.13	12	112938444	OAS3	1	0.124733	-14.6769
cg03554335	-0.00980549	0.00340161	-2.8826	0.00394405	-0.0165827	0.00317244	-5.22711	1.72177e-07	-0.0134301	0.00232004	-5.78871	7.09289e-09	0.345947	-0.0134301	0.00232004	6.76368e-07	37	17	62075151	17	59428883	R			NA	NA	C17orf72	NM_001164257	TSS1500					NA	17:59428805-59428955			NA	17	63997790	-	C17orf72	ENSG00000224383.7	17	63998351	PRR29	1	0.0281131	-2.60154
cg15175377	-0.0129367	0.00378297	-3.41972	0.000626848	-0.0288772	0.00551011	-5.24076	1.59914e-07	-0.0180433	0.00311871	-5.7855	7.22965e-09	0.0581899	-0.0180433	0.00311871	6.88525e-07	37	11	68920434	11	68677010	F		rs58538829	NA	NA								TRUE	11:68676962-68677139			NA	11	69152965	+		ENSG00000284713.1	11	69155478	SMIM38	1	0.0571003	1.32801
cg19403323	-0.0105565	0.00398653	-2.64804	0.00809599	-0.0216034	0.00392297	-5.50691	3.65188e-08	-0.0161687	0.00279616	-5.78248	7.36082e-09	0.142195	-0.0161687	0.00279616	7.00096e-07	37	1	210024060	1	208090683	F	rs11119354		NA	NA	C1orf107	NM_014388	Body					NA		1:210023655-210024504	Gene_Associated	TRUE	1	209850714	+	C1orf107	ENSG00000117597.18	1	209827972	UTP25	1	0.0145331	0.850444
cg00478851	-0.00488274	0.00271934	-1.79556	0.0725644	-0.0136922	0.00226953	-6.03306	1.60885e-09	-0.0100753	0.00174242	-5.78237	7.36543e-09	0.0453657	-0.0100753	0.00174242	7.00258e-07	37	11	7534329	11	7490905	R			NA	NA	PPFIBP2	NM_003621	TSS1500	chr11:7534554-7535727	N_Shore			NA				NA	11	7513097	-	PPFIBP2	ENSG00000251364.6	11	7427266	AC107884.1	1	0.0153483	-2.60627
cg23976142	-0.0177222	0.00503073	-3.52279	0.000427026	-0.0203582	0.00442404	-4.60172	4.19016e-06	-0.0192087	0.00332217	-5.78196	7.38349e-09	0.92551	-0.0192087	0.00332217	7.01676e-07	37	1	148245692	1	146612316	R			NA	NA				chr1:148247245-148248092	N_Shore			NA				NA	1	145285342	-		ENSG00000272150.5	1	145572345	NBPF25P	1	0.0226292	1.07598
cg10422334	-0.00886681	0.00289027	-3.06782	0.00215628	-0.0133445	0.00265197	-5.03193	4.85561e-07	-0.0112978	0.00195405	-5.78176	7.39229e-09	0.52124	-0.0112978	0.00195405	7.02362e-07	37	11	67183616	11	66940192	R			NA	NA	ATPGD1;ATPGD1	NM_020811;NM_001166222	5'UTR;5'UTR	chr11:67182965-67183393	S_Shore			TRUE				NA	11	67416144	-	ATPGD1	ENSG00000172508.10	11	67414968	CARNS1	1	0.0730868	-4.45981
cg05955436	-0.00610518	0.00366656	-1.6651	0.0958934	-0.0224332	0.00350312	-6.40378	1.51575e-10	-0.0146412	0.00253289	-5.78044	7.45056e-09	0.005607	-0.0146412	0.00253289	7.06843e-07	37	20	17660838	20	17608838	R			NA	NA	RRBP1;RRBP1	NM_001042576;NM_004587	5'UTR;5'UTR	chr20:17661521-17663456	N_Shore			NA		20:17659840-17661529	Promoter_Associated	NA	20	17680192	-	RRBP1	ENSG00000125844.15	20	17613678	RRBP1	1	0.0164333	-0.937074
cg23482898	-0.0172501	0.00401101	-4.30068	1.70277e-05	-0.0136703	0.0034874	-3.91991	8.85803e-05	-0.0152114	0.00263175	-5.77996	7.47185e-09	0.797073	-0.0152114	0.00263175	7.08562e-07	37	3	12858887	3	12833887	F			NA	NA	CAND2;CAND2	NM_001162499;NM_012298	Body;Body	chr3:12856649-12856863	S_Shelf			NA	3:12833887-12833969			NA	3	12817387	+	CAND2	ENSG00000144712.12	3	12796472	CAND2	1	0.0202263	2.48253
cg16224163	-0.00927693	0.00405243	-2.28923	0.022066	-0.0169424	0.00307169	-5.51565	3.47492e-08	-0.0141453	0.00244794	-5.77845	7.53898e-09	0.321032	-0.0141453	0.00244794	7.14623e-07	37	3	187870621	3	189353315	R			NA	NA	LPP	NM_001167672	TSS1500	chr3:187871478-187872354	N_Shore		RDMR	NA		3:187870342-187870712	Unclassified_Cell_type_specific	NA	3	188152832	-	LPP	ENSG00000145012.13	3	188153284	LPP	1	0.014771	0.68636
cg05903330	-0.00431878	0.00315309	-1.3697	0.170781	-0.0172815	0.00268946	-6.42563	1.31324e-10	-0.0118223	0.00204622	-5.77766	7.57453e-09	0.00750862	-0.0118223	0.00204622	7.1723e-07	37	22	39542136	22	37872082	F			NA	NA	CBX7	NM_175709	Body	chr22:39541022-39542137	Island			NA				NA	22	39146130	+	CBX7	ENSG00000243811.10	22	39021113	APOBEC3D	1	0.0140377	1.27802
cg13951862	-0.0213071	0.00547853	-3.88921	0.00010057	-0.0193139	0.00451095	-4.28157	1.85578e-05	-0.0201193	0.00348238	-5.77745	7.58409e-09	0.961326	-0.0201193	0.00348238	7.17982e-07	37	9	139425582	9	138545403	F	rs73668319		NA	NA	NOTCH1	NM_017617	Body	chr9:139426117-139426442	N_Shore			NA		9:139425260-139425649	Unclassified_Cell_type_specific	NA	9	136531129	+	NOTCH1	ENSG00000237886.1	9	136546212	NALT1	1	0.104738	2.52081
cg21182196	-0.014953	0.00419845	-3.56155	0.000368668	-0.026461	0.0054623	-4.8443	1.27062e-06	-0.0192268	0.00332877	-5.77595	7.65184e-09	0.247806	-0.0192268	0.00332877	7.23781e-07	37	14	95786801	14	94856554	R			NA	NA	CLMN	NM_024734	TSS1500	chr14:95785752-95786151	S_Shore			NA		14:95785017-95786946	Unclassified_Cell_type_specific	NA	14	95320463	-	CLMN	ENSG00000165959.12	14	95181940	CLMN	1	0.0318645	1.40791
cg03958883	-0.0118894	0.00378135	-3.14423	0.00166526	-0.0198172	0.00391834	-5.05754	4.24703e-07	-0.0157123	0.00272096	-5.77454	7.71638e-09	0.346533	-0.0157123	0.00272096	7.28957e-07	37	11	73020729	11	72698377	F			NA	NA	ARHGEF17	NM_014786	1stExon	chr11:73018452-73020563	S_Shore			NA	11:72698355-72699118			NA	11	73309683	+	ARHGEF17	ENSG00000054967.13	11	73376399	RELT	1	0.0177123	0.795209
cg09175009	-0.014416	0.00417633	-3.45184	0.000556781	-0.0233113	0.0048246	-4.83176	1.3533e-06	-0.0182263	0.00315762	-5.77216	7.82612e-09	0.378464	-0.0182263	0.00315762	7.37916e-07	37	16	10912699	16	10820200	F	rs74559723		NA	NA	FAM18A	NM_001079512	TSS200	chr16:10912159-10912719	Island			NA	16:10819716-10820260			NA	16	10818841	+	FAM18A	ENSG00000166676.16	16	10760919	TVP23A	1	0.0138476	-0.627536
cg11081833	-0.00840906	0.00403771	-2.08263	0.0372851	-0.0210728	0.00358907	-5.87138	4.32188e-09	-0.0154833	0.00268251	-5.77195	7.83599e-09	0.064087	-0.0154833	0.00268251	7.3869e-07	37	22	37975941	22	36305887	F			NA	TRUE	LGALS2;LGALS2	NM_006498;NM_006498	1stExon;5'UTR					NA				NA	22	37579933	+	LGALS2	ENSG00000100079.7	22	37570248	LGALS2	1	0.0233367	-5.32968
cg08324090	-0.0101271	0.00607077	-1.66817	0.0952814	-0.0328144	0.00529318	-6.19938	5.66848e-10	-0.0230159	0.00398962	-5.76895	7.97647e-09	0.0189271	-0.0230159	0.00398962	7.51138e-07	37	17	7253189	17	7193913	F			NA	NA	ACAP1	NM_014716	Body	chr17:7253298-7253764	N_Shore			NA		17:7253029-7256379	Promoter_Associated	NA	17	7349869	+	ACAP1	ENSG00000213859.6	17	7351889	KCTD11	1	0.0441389	-0.699569
cg10097464	-0.00311488	0.00404655	-0.769762	0.441441	-0.0242205	0.00348507	-6.94977	3.65874e-12	-0.0152324	0.0026407	-5.7683	8.0074e-09	0.000405948	-0.0152324	0.0026407	7.53573e-07	37	15	65204370	15	62991423	R			NA	NA	ANKDD1A	NM_182703	Body	chr15:65203730-65204392	Island			TRUE	15:62990822-62991551	15:65203723-65204511	Unclassified	TRUE	15	64912170	-	ANKDD1A	ENSG00000166839.17	15	64911902	ANKDD1A	1	0.141153	-8.044
cg06543101	-0.00934142	0.00259053	-3.60599	0.00031097	-0.0135603	0.00292959	-4.62875	3.67884e-06	-0.0111927	0.00194064	-5.76754	8.04347e-09	0.558818	-0.0111927	0.00194064	7.56488e-07	37	6	39290342	6	39398320	R			NA	NA	KCNK16;KCNK16;KCNK16;KCNK16	NM_001135107;NM_001135106;NM_001135105;NM_032115	TSS200;TSS200;TSS200;TSS200					NA				NA	6	39322565	-	KCNK16	ENSG00000124780.14	6	39299001	KCNK17	1	0.0966886	-8.05488
cg13873269	-0.0135338	0.00635716	-2.12891	0.0332614	-0.029308	0.00514492	-5.69648	1.22304e-08	-0.0230651	0.00399928	-5.76732	8.05425e-09	0.155655	-0.0230651	0.00399928	7.57343e-07	37	9	114938015	9	113977836	F			NA	NA	SUSD1	NM_022486	TSS1500	chr9:114937020-114937824	S_Shore			NA		9:114936531-114938463	Promoter_Associated	NA	9	112175734	+	SUSD1	ENSG00000106868.16	9	112040785	SUSD1	1	0.0463363	-1.12121
cg23144852	-0.00838953	0.00275031	-3.05039	0.00228541	-0.0104572	0.00212122	-4.92981	8.23076e-07	-0.00968601	0.00167968	-5.76659	8.08903e-09	0.837615	-0.00968601	0.00167968	7.59972e-07	37	3	193405999	3	194888693	F			TRUE	NA	OPA1;OPA1;OPA1;OPA1;OPA1;OPA1;OPA1;OPA1	NM_130835;NM_130832;NM_130834;NM_130836;NM_015560;NM_130837;NM_130833;NM_130831	Body;Body;Body;Body;Body;Body;Body;Body					NA				NA	3	193688209	+	OPA1	ENSG00000127249.15	3	193398967	ATP13A4	1	0.0468571	-4.38933
cg23752348	-0.00498592	0.00513953	-0.970112	0.331991	-0.0335214	0.00479967	-6.98411	2.86667e-12	-0.0202283	0.00350788	-5.76653	8.09208e-09	0.00026573	-0.0202283	0.00350788	7.60098e-07	37	6	30042137	6	30150116	R			NA	NA	RNF39;RNF39	NM_170769;NM_025236	Body;Body	chr6:30042918-30043500	N_Shore			TRUE		6:30041975-30042145	Unclassified_Cell_type_specific	NA	6	30074359	-	RNF39	ENSG00000228078.1	6	29934101	HLA-U	1	0.0150206	-0.980331
cg22335223	-0.0114283	0.00437749	-2.6107	0.00903575	-0.0242169	0.00437019	-5.54139	3.00078e-08	-0.0178333	0.00309277	-5.76613	8.11148e-09	0.117975	-0.0178333	0.00309277	7.61278e-07	37	11	117698911	11	117204121	R			NA	NA	FXYD2	NM_021603	TSS200					NA		11:117698446-117700120	Unclassified	NA	11	117828195	-	FXYD2	ENSG00000137731.14	11	117800844	FXYD2	1	0.048001	-2.19456
cg06953865	-0.0138147	0.00625594	-2.20825	0.027227	-0.0322022	0.00559343	-5.75714	8.55522e-09	-0.0240333	0.00416978	-5.76368	8.22988e-09	0.090674	-0.0240333	0.00416978	7.71415e-07	37	19	18549723	19	18410723	F			NA	NA	ISYNA1;ISYNA1;ISYNA1	NM_016368;NM_001170938;NM_001170939	TSS1500;TSS1500;TSS1500	chr19:18543828-18549161	S_Shore			TRUE				NA	19	18438912	+	ISYNA1	ENSG00000175489.10	19	18391137	LRRC25	1	0.0537134	1.06416
cg19810954	-0.0142671	0.00497979	-2.86501	0.00416997	-0.026476	0.00500519	-5.2897	1.22517e-07	-0.0203405	0.00353019	-5.76187	8.31876e-09	0.22424	-0.0203405	0.00353019	7.78926e-07	37	21	46496510	21	45320938	R			NA	NA	ADARB1;ADARB1;ADARB1;ADARB1;ADARB1;ADARB1;ADARB1	NM_015833;NM_001160230;NM_001112;NR_027674;NR_027672;NM_015834;NR_027673	5'UTR;5'UTR;5'UTR;Body;Body;5'UTR;Body	chr21:46494173-46495472	S_Shore		RDMR	NA		21:46495590-46496884	Unclassified_Cell_type_specific	NA	21	45076594	-	ADARB1	ENSG00000197381.16	21	45073853	ADARB1	1	0.0183265	-0.628256
cg16386293	-0.0125072	0.00291283	-4.29384	1.75609e-05	-0.00948554	0.00241843	-3.92219	8.77464e-05	-0.0107186	0.00186069	-5.76053	8.38524e-09	0.727234	-0.0107186	0.00186069	7.84656e-07	37	1	150480856	1	148747480	R			NA	NA	ECM1;ECM1	NM_004425;NM_022664	Body;Body					TRUE				TRUE	1	150508379	-	ECM1	ENSG00000143369.15	1	150508062	ECM1	1	0.0468101	3.27698
cg21587837	-0.0116673	0.00314292	-3.71225	0.000205422	-0.0127604	0.00289535	-4.40719	1.0472e-05	-0.0122586	0.00212948	-5.75662	8.58128e-09	0.967816	-0.0122586	0.00212948	8.0199e-07	37	6	31525894	6	31633873	F	rs3130062		NA	NA	NFKBIL1;NFKBIL1;NFKBIL1;NFKBIL1	NM_005007;NM_001144962;NM_001144961;NM_001144963	Body;Body;Body;Body					NA				NA	6	31558116	+	NFKBIL1	ENSG00000213722.9	6	31727038	DDAH2	1	0.0135854	1.22121
cg06259612	-0.00602799	0.00295995	-2.03652	0.0416983	-0.013543	0.00236084	-5.73652	9.66402e-09	-0.0106211	0.00184567	-5.75459	8.685e-09	0.139475	-0.0106211	0.00184567	8.09985e-07	37	12	133179338	12	131689411	R			NA	NA				chr12:133179886-133180351	N_Shore			NA	12:131689097-131689728	12:133179321-133179605	Unclassified_Cell_type_specific	NA	12	132602751	-		ENSG00000277186.1	12	132593031	AC131212.1	1	0.0222454	0.0589245
cg04666465	-0.0154735	0.004992	-3.09965	0.00193748	-0.0243709	0.00486369	-5.0108	5.42054e-07	-0.020038	0.00348363	-5.75206	8.81627e-09	0.442699	-0.020038	0.00348363	8.21196e-07	37	16	23520563	16	23428064	R			NA	NA	GGA2	NM_015044	Body	chr16:23521573-23521899	N_Shore			NA	16:23427968-23428251			NA	16	23509241	-	GGA2	ENSG00000260482.3	16	23670011	AC008870.1	1	0.0274527	-1.26521
cg05418719	-0.0091026	0.00393229	-2.31484	0.0206219	-0.02205	0.00382235	-5.7687	7.98863e-09	-0.0157598	0.00274085	-5.74997	8.92598e-09	0.0615996	-0.0157598	0.00274085	8.30894e-07	37	17	54676595	17	52031594	R			NA	NA				chr17:54674873-54675232	S_Shore			NA		17:54676441-54676727	Unclassified_Cell_type_specific	NA	17	56599233	-		ENSG00000183691.4	17	56593699	NOG	1	0.0366032	-3.26402
cg19145607	-0.0350948	0.00960772	-3.65278	0.000259421	-0.0342678	0.00772064	-4.43846	9.06038e-06	-0.0345923	0.00601826	-5.74789	9.03652e-09	0.997751	-0.0345923	0.00601826	8.3978e-07	37	3	45983792	3	45958796	R			NA	NA	CXCR6;FYCO1	NM_006564;NM_024513	TSS1500;Body					NA				NA	3	45942299	-	CXCR6;FYCO1	ENSG00000163823.4	3	46201711	CCR1	1	0.0293297	-0.933857
cg03777083	-0.011896	0.00414727	-2.86838	0.00412577	-0.0215608	0.00410912	-5.24707	1.54535e-07	-0.0167731	0.00291898	-5.74621	9.12686e-09	0.254041	-0.0167731	0.00291898	8.47645e-07	37	17	40932199	17	38185725	R			NA	NA	WNK4	NM_032387	TSS1500	chr17:40932329-40933299	N_Shore			NA		17:40932147-40932411	Unclassified_Cell_type_specific	TRUE	17	42780180	-	WNK4	ENSG00000126562.17	17	42780610	WNK4	1	0.0243277	-0.542046
cg10872209	-0.021487	0.00588764	-3.64951	0.00026274	-0.0235739	0.00530305	-4.44534	8.77512e-06	-0.0226392	0.00394034	-5.74549	9.16553e-09	0.965913	-0.0226392	0.00394034	8.50704e-07	37	10	104475308	10	104465298	F			NA	TRUE	SFXN2;ARL3	NM_178858;NM_004311	5'UTR;TSS1500	chr10:104473399-104474711	S_Shore			NA				NA	10	102715550	+	SFXN2;ARL3	ENSG00000214435.8	10	102869470	AS3MT	1	0.0222919	-1.1936
cg26800893	-0.00680213	0.00213721	-3.18272	0.00145898	-0.00672408	0.00140753	-4.77721	1.77744e-06	-0.00674769	0.0011755	-5.74025	9.45348e-09	0.999535	-0.00674769	0.0011755	8.74879e-07	37	11	67184596	11	66941172	R			NA	NA	ATPGD1;ATPGD1	NM_020811;NM_001166222	5'UTR;Body	chr11:67182965-67183393	S_Shore			TRUE		11:67184317-67184927	Unclassified_Cell_type_specific	NA	11	67417124	-	ATPGD1	ENSG00000172508.10	11	67414968	CARNS1	1	0.0243245	-2.84671
cg01378515	-0.0106942	0.00312332	-3.42399	0.000617098	-0.0140541	0.00300824	-4.67188	2.98457e-06	-0.0124372	0.00216669	-5.74019	9.45692e-09	0.740697	-0.0124372	0.00216669	8.75015e-07	37	3	124773106	3	126255796	R			NA	NA	HEG1	NM_020733	Body	chr3:124774246-124775113	N_Shore		RDMR	NA				NA	3	125054261	-	HEG1	ENSG00000173706.14	3	124965710	HEG1	1	0.02466	-1.88344
cg17213060	-0.0197179	0.00591263	-3.33489	0.000853339	-0.030307	0.00627915	-4.82661	1.38873e-06	-0.0246944	0.0043046	-5.73675	9.651e-09	0.470629	-0.0246944	0.0043046	8.91307e-07	37	3	45077881	3	45052885	R			NA	NA				chr3:45077069-45077690	S_Shore			TRUE		3:45077441-45079749	Unclassified	NA	3	45036388	-		ENSG00000163815.6	3	45001548	CLEC3B	1	0.0986111	2.11878
cg17338821	-0.0170123	0.0045734	-3.71984	0.00019935	-0.0205234	0.0046705	-4.39428	1.11143e-05	-0.018731	0.00326767	-5.73222	9.91249e-09	0.865666	-0.018731	0.00326767	9.13752e-07	37	3	57995782	3	57970822	F			NA	NA	FLNB;FLNB;FLNB;FLNB	NM_001164319;NM_001164317;NM_001164318;NM_001457	Body;Body;Body;Body	chr3:57993838-57994704	S_Shore			TRUE		3:57995781-57996290	Unclassified_Cell_type_specific	NA	3	58010054	+	FLNB	ENSG00000136068.14	3	58008400	FLNB	1	0.0236267	-1.22178
cg09803321	-0.0070824	0.00557829	-1.26964	0.204215	-0.0285041	0.00449945	-6.33501	2.37327e-10	-0.0200605	0.00350218	-5.728	1.0162e-08	0.0114799	-0.0200605	0.00350218	9.34241e-07	37	10	104913480	10	104903470	R	rs35436872		NA	NA	NT5C2;NT5C2	NM_001134373;NM_012229	Body;Body					TRUE				NA	10	103153722	-	NT5C2	ENSG00000076685.18	10	103088017	NT5C2	1	0.0696572	0.877067
cg12461141	-0.0139336	0.00454735	-3.06411	0.00218318	-0.0262081	0.00508062	-5.15844	2.49019e-07	-0.019393	0.00338836	-5.72342	1.04399e-08	0.197831	-0.019393	0.00338836	9.5781e-07	37	11	5710654	11	5667230	R			NA	TRUE	TRIM22	NM_006074	TSS1500					NA				NA	11	5689423	-	TRIM22	ENSG00000132256.18	11	5663557	TRIM5	1	0.0206287	-0.826264
cg09974965	-0.0111606	0.00407383	-2.73958	0.00615186	-0.032506	0.00549951	-5.9107	3.40664e-09	-0.0187234	0.00327352	-5.71966	1.06738e-08	0.00772298	-0.0187234	0.00327352	9.78466e-07	37	14	106361640	14	105432685	F	rs3829428		NA	NA								NA				NA	14	105895781	+		ENSG00000244620.1	14	105890084	AC246787.2	1	0.0145876	-0.53577
cg16646600	-0.0237109	0.00472232	-5.02103	5.1395e-07	-0.0288601	0.0104074	-2.77304	0.00555345	-0.0245901	0.00430033	-5.71817	1.07674e-08	0.903482	-0.0245901	0.00430033	9.86438e-07	37	1	54562543	1	54335131	R			NA	NA	C1orf83	NM_153035	3'UTR					NA				NA	1	54096869	-	C1orf83	ENSG00000116205.14	1	54053584	TCEANC2	1	0.0210915	-0.571101
cg10152449	-0.0152701	0.00420716	-3.62955	0.000283913	-0.0252577	0.00544723	-4.63679	3.5386e-06	-0.0190018	0.00332967	-5.70682	1.15107e-08	0.348944	-0.0190018	0.00332967	1.04892e-06	37	7	2444534	7	2411060	R			NA	NA	CHST12	NM_018641	5'UTR	chr7:2442792-2444011	S_Shore		CDMR	NA				NA	7	2404898	-	CHST12	ENSG00000136213.10	7	2403588	CHST12	1	0.0170298	-0.746671
cg03797660	-0.00685933	0.00231587	-2.96188	0.00305764	-0.0120917	0.00235779	-5.12839	2.92228e-07	-0.00942857	0.00165219	-5.70672	1.15176e-08	0.285571	-0.00942857	0.00165219	1.04934e-06	37	16	89035228	16	87562729	R			NA	NA	CBFA2T3	NM_005187	Body	chr16:89033529-89033786	S_Shore			NA	16:87562484-87562737	16:89035202-89035506	Unclassified	NA	16	88968819	-	CBFA2T3	ENSG00000129993.14	16	88874858	CBFA2T3	1	0.0163055	-1.89884
cg17804100	-0.0084592	0.00325055	-2.60239	0.00925757	-0.0118041	0.00229332	-5.14717	2.6445e-07	-0.0106925	0.00187389	-5.70603	1.15641e-08	0.702229	-0.0106925	0.00187389	1.05315e-06	37	1	42277934	1	42050521	R			NA	NA	HIVEP3;HIVEP3	NM_024503;NM_001127714	5'UTR;5'UTR					TRUE		1:42277434-42278171	Unclassified	TRUE	1	41812262	-	HIVEP3	ENSG00000127124.16	1	41506365	HIVEP3	1	0.0211821	-2.54644
cg09162137	-0.00871839	0.00309109	-2.82049	0.00479496	-0.0116597	0.00232493	-5.01507	5.30137e-07	-0.010597	0.00185803	-5.70332	1.17497e-08	0.748906	-0.010597	0.00185803	1.06873e-06	37	16	30995627	16	30903128	R			NA	NA	HSD3B7;HSD3B7;HSD3B7;SETD1A	NM_001142777;NM_025193;NM_001142778;NM_014712	TSS1500;TSS1500;TSS1500;3'UTR	chr16:30991828-30992129	S_Shelf			NA		16:30995541-30995833	Gene_Associated_Cell_type_specific	NA	16	30984305	-	HSD3B7;SETD1A	ENSG00000260911.2	16	31043150	AC135050.3	1	0.0176258	-2.33429
cg23510415	-0.0174206	0.00409642	-4.25265	2.11259e-05	-0.0182651	0.00480834	-3.79863	0.000145497	-0.0177758	0.00311824	-5.70059	1.19393e-08	0.991103	-0.0177758	0.00311824	1.08355e-06	37	12	13202904	12	13094171	F			NA	NA	KIAA1467	NM_020853	Body					TRUE				NA	12	13049969	+	KIAA1467	ENSG00000183935.5	12	13000420	HTR7P1	1	0.0189393	-1.15643
cg00707741	-0.00474114	0.00371393	-1.27658	0.201749	-0.0213924	0.00329723	-6.488	8.69826e-11	-0.0140529	0.00246571	-5.69935	1.20266e-08	0.00362237	-0.0140529	0.00246571	1.09058e-06	37	2	242294482	2	241943155	R			NA	NA	FARP2	NM_014808	TSS1500	chr2:242295397-242296201	N_Shore			NA				NA	2	241355066	-	FARP2	ENSG00000168385.18	2	241315100	2024-09-02	1	0.0168388	-1.00297
cg09159285	-0.0138299	0.00547388	-2.52652	0.0115198	-0.0373509	0.00641762	-5.82006	5.8826e-09	-0.0237354	0.0041647	-5.69918	1.20385e-08	0.0204885	-0.0237354	0.0041647	1.09122e-06	37	1	6664134	1	6586721	F			NA	NA	KLHL21	NM_014851	TSS1500	chr1:6661776-6663844	S_Shore			NA	1:6586656-6586778	1:6663796-6664445	Promoter_Associated	NA	1	6604073	+	KLHL21	ENSG00000171680.21	1	6466092	PLEKHG5	1	0.0170265	-1.41248
cg09371559	-0.00143881	0.00331275	-0.434323	0.664054	-0.0204835	0.00286483	-7.15	8.67754e-13	-0.0123348	0.00216693	-5.6923	1.25337e-08	7.83409e-05	-0.0123348	0.00216693	1.1338e-06	37	19	17351300	19	17212300	R			NA	NA	NR2F6	NM_005234	Body	chr19:17355181-17356471	N_Shelf			NA				NA	19	17240490	-	NR2F6	ENSG00000160113.5	19	17231883	NR2F6	1	0.0322563	-3.20367
cg03224013	-0.0171256	0.00611984	-2.79837	0.00513613	-0.0415088	0.00746741	-5.55865	2.71864e-08	-0.0269224	0.00473335	-5.68782	1.28669e-08	0.0412095	-0.0269224	0.00473335	1.16182e-06	37	14	106382726	14	105453771	R			NA	NA	KIAA0125	NR_026800	TSS1500					NA				NA	14	105916866	-	KIAA0125	ENSG00000282122.1	14	106025145	IGHV7-4-1	1	0.0182634	-2.16365
cg08327371	-0.00941898	0.0032361	-2.91059	0.00360742	-0.0223615	0.00407865	-5.48257	4.19202e-08	-0.014419	0.00253508	-5.68777	1.28707e-08	0.0455172	-0.014419	0.00253508	1.16193e-06	37	16	23849401	16	23756902	R			NA	NA	PRKCB;PRKCB	NM_002738;NM_212535	Body;Body	chr16:23846941-23848102	S_Shore		RDMR	NA		16:23848972-23849521	Unclassified	NA	16	23838079	-	PRKCB	ENSG00000166501.13	16	23835946	PRKCB	1	0.034347	-1.07644
cg10247711	-0.0201005	0.00616962	-3.25798	0.0011221	-0.026512	0.00561615	-4.72068	2.35062e-06	-0.0236067	0.00415313	-5.68407	1.3153e-08	0.744313	-0.0236067	0.00415313	1.18536e-06	37	14	100988403	14	100058156	R			NA	NA	WDR25;WDR25	NM_024515;NM_001161476	Body;Body					TRUE				NA	14	100522065	-	WDR25	ENSG00000183092.16	14	100537147	BEGAIN	1	0.0819121	6.15677
cg11703745	-0.0140487	0.00408776	-3.43677	0.000588686	-0.0177954	0.00388936	-4.5754	4.75301e-06	-0.0160152	0.00281772	-5.68373	1.31786e-08	0.802146	-0.0160152	0.00281772	1.18684e-06	37	1	205199293	1	203465916	F			NA	NA	TMCC2	NM_014858	Body	chr1:205197632-205197959	S_Shore			NA		1:205198513-205199437	Unclassified_Cell_type_specific	NA	1	205230164	+	TMCC2	ENSG00000174529.7	1	205083129	TMEM81	1	0.0245316	-1.35636
cg22869804	-0.0146883	0.00408817	-3.59289	0.000327034	-0.0185501	0.0041666	-4.45209	8.50383e-06	-0.0165825	0.00291811	-5.68263	1.3264e-08	0.803452	-0.0165825	0.00291811	1.19356e-06	37	22	21770855	22	20100855	R			NA	NA	HIC2	NM_015094	TSS1500	chr22:21770896-21772442	N_Shore			NA				NA	22	21416565	-	HIC2	ENSG00000206140.11	22	21466423	TMEM191C	1	0.0276698	-1.3985
cg26335578	-0.0107468	0.00265227	-4.05194	5.07947e-05	-0.0095686	0.00239386	-3.99714	6.41111e-05	-0.0100975	0.00177707	-5.68213	1.33025e-08	0.947077	-0.0100975	0.00177707	1.19678e-06	37	11	68722738	11	68479314	F			NA	NA								TRUE	11:68479270-68479584	11:68722562-68724316	Unclassified	TRUE	11	68955268	+		ENSG00000197345.13	11	68891276	MRPL21	1	0.0207763	-1.72978
cg18551531	-0.00995384	0.00314789	-3.16207	0.00156654	-0.0144912	0.00299722	-4.8349	1.33212e-06	-0.0123337	0.00217066	-5.682	1.33125e-08	0.579916	-0.0123337	0.00217066	1.1972e-06	37	19	2323913	19	2274913	R			NA	NA	LSM7	NM_016199	Body	chr19:2323912-2324127	Island			NA	19:2274913-2275516			NA	19	2323913	-	LSM7	ENSG00000176490.5	19	2714567	DIRAS1	1	0.016333	-2.43055
cg03038418	-0.00579922	0.00389837	-1.4876	0.136856	-0.0214265	0.00342551	-6.25498	3.9756e-10	-0.0146176	0.00257323	-5.68065	1.34182e-08	0.0107379	-0.0146176	0.00257323	1.20573e-06	37	19	3096512	19	3047512	F			NA	NA	GNA11	NM_002067	Body	chr19:3097564-3097793	N_Shore			TRUE		19:3095771-3096642	Unclassified	NA	19	3096513	+	GNA11	ENSG00000088256.9	19	3094362	GNA11	1	0.0670401	-3.31324
cg21136371	-0.0158884	0.00414528	-3.8329	0.000126642	-0.0170442	0.00406117	-4.19688	2.70622e-05	-0.0164782	0.00290096	-5.68025	1.345e-08	0.980361	-0.0164782	0.00290096	1.2081e-06	37	11	1991065	11	1947641	F			NA	NA				chr11:1990899-1991211	Island			NA	11:1946873-1947964	11:1990855-1991242	Unclassified_Cell_type_specific	NA	11	1969834	+		ENSG00000214026.11	11	1947278	MRPL23	1	0.0236359	-3.76961
cg09307264	-0.0119157	0.00432994	-2.75194	0.00592428	-0.0201288	0.00390588	-5.15345	2.55732e-07	-0.016444	0.00290024	-5.66988	1.42893e-08	0.370893	-0.016444	0.00290024	1.27779e-06	37	17	4902281	17	4843005	R			NA	TRUE	INCA1;INCA1;KIF1C;INCA1;INCA1	NM_001167986;NM_001167985;NM_006612;NM_213726;NM_001167987	TSS1500;TSS1500;5'UTR;TSS1500;TSS1500	chr17:4900357-4901798	S_Shore			NA				NA	17	4998985	-	INCA1;KIF1C	ENSG00000108509.21	17	4967992	CAMTA2	1	0.0138243	-0.611887
cg13054640	-0.0123445	0.00435172	-2.83669	0.00455841	-0.0233963	0.00448448	-5.21716	1.81691e-07	-0.0177044	0.00312301	-5.669	1.43635e-08	0.2093	-0.0177044	0.00312301	1.28291e-06	37	6	30647148	6	30755127	R			NA	NA	KIAA1949;KIAA1949	NM_001134870;NM_133471	Body;Body					NA		6:30646694-30647418	Promoter_Associated	TRUE	6	30679370	-	KIAA1949	ENSG00000137331.12	6	30743199	IER3	1	0.0157122	-1.53177
cg17475857	-0.015146	0.00405109	-3.73875	0.000184936	-0.0138814	0.00325385	-4.26616	1.98865e-05	-0.0143773	0.00253686	-5.66738	1.45e-08	0.970818	-0.0143773	0.00253686	1.29381e-06	37	20	31366466	20	30830127	F			NA	NA	DNMT3B;DNMT3B;DNMT3B;DNMT3B	NM_175849;NM_006892;NM_175850;NM_175848	5'UTR;5'UTR;TSS1500;5'UTR					NA		20:31365642-31367246	Unclassified	TRUE	20	32778659	+	DNMT3B	ENSG00000101367.9	20	32819954	MAPRE1	1	0.0241057	0.81489
cg12466669	-0.00712198	0.00325136	-2.19046	0.0284907	-0.0212325	0.00354257	-5.99352	2.05346e-09	-0.0135735	0.0023954	-5.66648	1.4576e-08	0.0134914	-0.0135735	0.0023954	1.30007e-06	37	20	61318160	20	60788605	F			NA	NA				chr20:61314627-61314828	S_Shelf		CDMR	NA				NA	20	62686807	+		ENSG00000101188.5	20	62708836	NTSR1	1	0.0500793	-4.68867
cg04970064	-0.0122079	0.00316343	-3.85906	0.000113822	-0.01239	0.00298923	-4.14489	3.39971e-05	-0.0123041	0.00217268	-5.66311	1.48657e-08	0.999124	-0.0123041	0.00217268	1.32273e-06	37	17	266066	17	266385	F	rs73288730		NA	NA				chr17:263083-263412	S_Shelf		DMR	NA				NA	17	416274	+		ENSG00000263015.1	17	503171	AC015853.2	1	0.017321	-0.0830432
cg19950139	-0.0195673	0.00600473	-3.25864	0.00111946	-0.0438719	0.00845287	-5.19018	2.10095e-07	-0.0277187	0.00489528	-5.66234	1.49325e-08	0.0640998	-0.0277187	0.00489528	1.32814e-06	37	10	77157195	10	76827201	F			NA	NA				chr10:77155128-77169600	Island		DMR	TRUE	10:76825631-76827292			TRUE	10	75397436	+		ENSG00000165655.17	10	75397830	ZNF503	1	0.0195854	0.607524
cg15690760	-0.0193483	0.00481376	-4.01938	5.83506e-05	-0.0301873	0.00722439	-4.17852	2.93411e-05	-0.022681	0.00400593	-5.66186	1.49744e-08	0.458666	-0.022681	0.00400593	1.33133e-06	37	5	6729662	5	6782662	R			NA	NA	POLS	NM_006999	5'UTR					TRUE		5:6729566-6729894	Promoter_Associated_Cell_type_specific	NA	5	6729548	-	POLS	ENSG00000112941.14	5	6713432	TENT4A	1	0.0142235	-0.417478
cg13282594	-0.0135608	0.00380745	-3.56165	0.000368531	-0.0192	0.00425716	-4.51004	6.4814e-06	-0.0160669	0.00283799	-5.66136	1.50179e-08	0.614199	-0.0160669	0.00283799	1.33467e-06	37	1	156211609	1	154478233	R			NA	TRUE	BGLAP	NM_199173	TSS1500	chr1:156215368-156215899	N_Shelf			NA				NA	1	156241817	-	BGLAP	ENSG00000160781.17	1	156243320	PAQR6	1	0.0195037	3.60792
cg00415704	-0.0110728	0.00367451	-3.0134	0.00258339	-0.0162695	0.00331842	-4.90278	9.44895e-07	-0.013935	0.00246277	-5.65828	1.52894e-08	0.576473	-0.013935	0.00246277	1.35528e-06	37	15	93630536	15	91431540	R			NA	NA	RGMA;RGMA	NM_020211;NM_001166287	Body;5'UTR	chr15:93631428-93633173	N_Shore		RDMR	NA				NA	15	93087306	-	RGMA	ENSG00000182175.14	15	93035273	RGMA	1	0.0161555	1.26219
cg20802392	-0.00360042	0.00386099	-0.932511	0.351072	-0.0259263	0.00372455	-6.96093	3.38036e-12	-0.0151648	0.00268059	-5.65727	1.53804e-08	0.000173432	-0.0151648	0.00268059	1.36198e-06	37	1	150780684	1	149047308	F			NA	TRUE	CTSK	NM_000396	5'UTR					NA				NA	1	150808207	+	CTSK	ENSG00000143387.13	1	150796208	CTSK	1	0.0187117	1.59227
cg24590353	-0.00978632	0.00370195	-2.64356	0.00820387	-0.0223537	0.0040726	-5.48881	4.04649e-08	-0.0154722	0.00273936	-5.64812	1.62209e-08	0.0737493	-0.0154722	0.00273936	1.42989e-06	37	6	149295148	6	149336841	F			NA	NA	UST	NM_005715	Body					TRUE				NA	6	148974011	+	UST	ENSG00000111962.8	6	148747030	UST	1	0.0145322	1.26052
cg20271361	-0.0140762	0.00460253	-3.05836	0.00222551	-0.0254781	0.00506466	-5.03057	4.89018e-07	-0.0192334	0.00340617	-5.64663	1.63627e-08	0.249594	-0.0192334	0.00340617	1.44011e-06	37	17	48666821	17	46021820	R			NA	NA	CACNA1G;CACNA1G;CACNA1G;CACNA1G;CACNA1G;CACNA1G;CACNA1G;CACNA1G;CACNA1G;CACNA1G;CACNA1G;CACNA1G;CACNA1G;CACNA1G;CACNA1G	NM_198384;NM_198379;NM_198380;NM_198377;NM_198385;NM_018896;NM_198396;NM_198386;NM_198376;NM_198397;NM_198388;NM_198383;NM_198382;NM_198378;NM_198387	Body;Body;Body;Body;Body;Body;Body;Body;Body;Body;Body;Body;Body;Body;Body					TRUE				NA	17	50589459	-	CACNA1G	ENSG00000006282.21	17	50543058	SPATA20	1	0.0429212	-4.02901
cg18364120	-0.0102714	0.00510589	-2.01167	0.0442545	-0.0297401	0.00501095	-5.93502	2.93804e-09	-0.0201884	0.00357637	-5.64495	1.65232e-08	0.0246508	-0.0201884	0.00357637	1.45251e-06	37	11	118097056	11	117602266	F			NA	NA	AMICA1	NM_001098526	TSS1500					NA				NA	11	118226340	+	AMICA1	ENSG00000255163.1	11	118208932	HSPE1P18	1	0.0144444	-0.640127
cg14527564	-0.00445044	0.00355456	-1.25204	0.210556	-0.0219525	0.00334224	-6.56822	5.09199e-11	-0.0137398	0.00243492	-5.64281	1.67296e-08	0.00160616	-0.0137398	0.00243492	1.46921e-06	37	7	100875556	7	100662276	R			NA	NA	CLDN15	NM_014343	3'UTR	chr7:100875555-100876212	Island			TRUE	7:100662276-100662808			TRUE	7	101232274	-	CLDN15	ENSG00000106404.13	7	101232092	CLDN15	1	0.0171549	-1.24477
cg20912205	-0.00466441	0.00319794	-1.45857	0.144685	-0.0152746	0.00252984	-6.03778	1.5625e-09	-0.0111905	0.00198407	-5.64016	1.69891e-08	0.0338646	-0.0111905	0.00198407	1.48994e-06	37	3	50337305	3	50312309	R			NA	NA	NAT6;HYAL3	NM_012191;NM_003549	TSS1500;TSS1500	chr3:50336331-50336879	S_Shore			NA		3:50335451-50337508	Promoter_Associated	NA	3	50299873	-	NAT6;HYAL3	ENSG00000186792.17	3	50292831	HYAL3	1	0.0501647	3.28105
cg22112075	-0.0215288	0.00505119	-4.26212	2.02497e-05	-0.017998	0.00483037	-3.726	0.000194539	-0.0196845	0.00349104	-5.63858	1.7146e-08	0.880197	-0.0196845	0.00349104	1.50282e-06	37	2	85658146	2	85511657	F			NA	NA								TRUE				TRUE	2	85431022	+		ENSG00000042493.16	2	85394753	CAPG	1	0.0471467	-1.67414
cg16708174	-0.00304272	0.00408196	-0.745407	0.456026	-0.0217863	0.0032861	-6.62982	3.36098e-11	-0.0144157	0.00255972	-5.63175	1.78389e-08	0.00166696	-0.0144157	0.00255972	1.55864e-06	37	3	158430962	3	159913656	R			NA	NA	RARRES1;RARRES1	NM_206963;NM_002888	Body;Body					TRUE				NA	3	158713172	-	RARRES1	ENSG00000118855.19	3	158732198	MFSD1	1	0.0150023	-0.572839
cg06530443	-0.013019	0.00446125	-2.91825	0.00352002	-0.0233173	0.00459438	-5.07518	3.87121e-07	-0.0180168	0.00320061	-5.62918	1.81067e-08	0.274447	-0.0180168	0.00320061	1.57956e-06	37	1	45975796	1	45748383	F			NA	NA	MMACHC	NM_015506	3'UTR					NA				NA	1	45510123	+	MMACHC	ENSG00000280670.3	1	45493866	CCDC163	1	0.0410674	-4.86392
cg07775417	-0.0103867	0.00546672	-1.89998	0.057436	-0.0282591	0.00484207	-5.83617	5.34156e-09	-0.0204019	0.00362468	-5.62861	1.81669e-08	0.0500487	-0.0204019	0.00362468	1.58429e-06	37	4	84469563	4	84688587	F			NA	NA	AGPAT9	NM_032717	Body					TRUE				TRUE	4	83548409	+	AGPAT9	ENSG00000138678.11	4	83535914	GPAT3	1	0.015394	-0.776275
cg05654765	-0.0181057	0.006314	-2.86754	0.00413671	-0.0355834	0.00685216	-5.19302	2.06915e-07	-0.0261313	0.00464329	-5.62777	1.82559e-08	0.172176	-0.0261313	0.00464329	1.59097e-06	37	3	49170727	3	49145731	F			NA	NA	LAMB2	NM_002292	TSS200					NA	3:49145500-49145830	3:49170352-49170938	Unclassified	NA	3	49133293	+	LAMB2	ENSG00000172037.14	3	49121114	LAMB2	1	0.267818	-4.09548
cg08189186	-0.0173623	0.00553453	-3.13708	0.00170638	-0.0258368	0.0053874	-4.79578	1.6204e-06	-0.0217137	0.00386043	-5.62467	1.85861e-08	0.547746	-0.0217137	0.00386043	1.61821e-06	37	19	38793546	19	43485386	R			NA	NA	C19orf33	NM_033520	TSS1500					NA				NA	19	38302905	-	C19orf33	ENSG00000188766.12	19	38388421	SPRED3	1	0.0142493	-0.675708
cg09313705	-0.00941922	0.00353977	-2.66097	0.00779167	-0.0191502	0.00360187	-5.31675	1.05639e-07	-0.0142001	0.00252467	-5.62455	1.85989e-08	0.156224	-0.0142001	0.00252467	1.61901e-06	37	17	46622491	17	43977490	R			NA	TRUE	HOXB2	NM_002145	TSS200	chr17:46620367-46621373	S_Shore		RDMR	NA				TRUE	17	48545128	-	HOXB2	ENSG00000230148.8	17	48543551	HOXB-AS1	1	0.0173407	-1.67603
cg19731612	-0.0296635	0.00850239	-3.48884	0.000485118	-0.0363291	0.00817184	-4.44565	8.76269e-06	-0.0331284	0.00589176	-5.62284	1.87844e-08	0.852363	-0.0331284	0.00589176	1.63441e-06	37	5	176559334	5	176491940	R			NA	NA	NSD1;NSD1	NM_022455;NM_172349	TSS1500;TSS1500	chr5:176558852-176561652	Island			TRUE	5:176491473-176494316			NA	5	177132332	-	NSD1	ENSG00000165671.20	5	177133025	NSD1	1	0.0156582	-0.325689
cg03772567	-0.0205062	0.00497186	-4.12445	3.71617e-05	-0.0255018	0.00659828	-3.86491	0.000111129	-0.0223154	0.00397079	-5.61988	1.9109e-08	0.832928	-0.0223154	0.00397079	1.66017e-06	37	1	55676815	1	55449403	F			NA	NA	USP24	NM_015306	Body	chr1:55680465-55681708	N_Shelf			NA		1:55676624-55677098	Promoter_Associated_Cell_type_specific	NA	1	55211141	+	USP24	ENSG00000162402.14	1	55066359	USP24	1	0.0136921	-0.295337
cg10159596	-0.0176967	0.00415469	-4.25944	2.04936e-05	-0.0191002	0.00520346	-3.67066	0.000241921	-0.0182431	0.00324672	-5.61892	1.9216e-08	0.978031	-0.0182431	0.00324672	1.66784e-06	37	6	34524097	6	34632075	F		rs74957394	NA	NA	SPDEF	NM_012391	TSS200					NA				NA	6	34556319	+	SPDEF	ENSG00000065060.17	6	34792015	UHRF1BP1	1	0.0215717	-1.41348
cg16038868	-0.0105549	0.00366651	-2.87873	0.00399286	-0.0189757	0.00373143	-5.08536	3.6693e-07	-0.0146914	0.00261526	-5.61755	1.93685e-08	0.273749	-0.0146914	0.00261526	1.67944e-06	37	8	10192619	8	10230029	F			NA	NA	MSRA;MSRA;MSRA	NM_001135671;NM_001135670;NM_012331	Body;Body;Body	chr8:10191940-10192620	Island			NA	8:10229765-10230053			NA	8	10335108	+	MSRA	ENSG00000175806.15	8	10054292	MSRA	1	0.0222164	-1.59069
cg22775801	-0.00618803	0.00293837	-2.10594	0.0352093	-0.0149762	0.00264519	-5.66169	1.49894e-08	-0.0110423	0.00196593	-5.61682	1.94501e-08	0.0845437	-0.0110423	0.00196593	1.68501e-06	37	12	123636480	12	122202433	F			NA	NA				chr12:123634826-123636176	S_Shore		CDMR	NA	12:122202389-122202548			NA	12	123151932	+		ENSG00000111328.7	12	123250112	CDK2AP1	1	0.0138738	-1.44803
cg06768010	-0.00953895	0.00373335	-2.55507	0.0106168	-0.0234716	0.00420586	-5.58069	2.39564e-08	-0.015679	0.00279205	-5.61558	1.95904e-08	0.0464736	-0.015679	0.00279205	1.69637e-06	37	2	74729502	2	74583010	F			NA	NA	LOC151534;LBX2	NR_024606;NM_001009812	TSS1500;Body	chr2:74729399-74731166	Island			NA	2:74582608-74584778	2:74729254-74730700	Unclassified	NA	2	74502374	+	LOC151534;LBX2	ENSG00000204822.7	2	74471982	MRPL53	1	0.0156085	-0.93831
cg21160842	-0.0167021	0.00468233	-3.56705	0.000361025	-0.0281793	0.00614875	-4.58293	4.58496e-06	-0.0209148	0.00372518	-5.61443	1.97214e-08	0.331987	-0.0209148	0.00372518	1.70738e-06	37	11	32112091	11	32068667	F			NA	NA	RCN1	NM_002901	TSS1500	chr11:32112394-32113277	N_Shore			NA	11:32068610-32070113			NA	11	32090544	+	RCN1	ENSG00000049449.9	11	32090904	RCN1	1	0.017772	-0.63212
cg12444076	-0.0131263	0.00356751	-3.6794	0.000233781	-0.0157965	0.0036982	-4.27142	1.94232e-05	-0.0144134	0.00256757	-5.61364	1.98111e-08	0.873696	-0.0144134	0.00256757	1.71448e-06	37	21	45722068	21	44546496	R			NA	NA	PFKL;PFKL	NR_024108;NM_002626	Body;Body	chr21:45719515-45720564	S_Shore			NA		21:45721515-45722793	Promoter_Associated	TRUE	21	44302184	-	PFKL	ENSG00000141959.17	21	44300051	PFKL	1	0.0309895	-1.39027
cg09164168	-0.0140165	0.00500755	-2.79907	0.005125	-0.0288337	0.00548299	-5.25876	1.45031e-07	-0.0207549	0.00369755	-5.61316	1.98667e-08	0.136573	-0.0207549	0.00369755	1.71762e-06	37	16	89384721	16	87912222	F			NA	NA	ANKRD11	NM_013275	5'UTR					NA	16:87912045-87912519			NA	16	89318312	+	ANKRD11	ENSG00000197912.15	16	89490719	SPG7	1	0.0178354	0.432543
cg24765394	-0.00502064	0.00457873	-1.09651	0.272855	-0.0281657	0.00424387	-6.6368	3.20566e-11	-0.0174704	0.00311253	-5.61293	1.98933e-08	0.00103614	-0.0174704	0.00311253	1.71959e-06	37	9	129088647	9	128128468	R			NA	NA	FAM125B;FAM125B	NM_033446;NM_001011703	TSS1500;TSS1500	chr9:129088646-129088994	Island	high-CpG:128128142-128129063		NA				NA	9	126326367	-	FAM125B	ENSG00000196814.15	9	126326829	MVB12B	1	0.0464127	-2.12222
cg22948959	-0.00934231	0.00419213	-2.22854	0.0258448	-0.0213914	0.00384057	-5.56984	2.54971e-08	-0.0158932	0.00283184	-5.61232	1.99636e-08	0.105853	-0.0158932	0.00283184	1.72467e-06	37	1	2509272	1	2499132	R			NA	NA								NA	1:2499057-2499133			TRUE	1	2577832	-		ENSG00000142606.16	1	2590639	MMEL1	1	0.0390129	-2.19722
cg16332631	-0.0098305	0.00399874	-2.4584	0.0139559	-0.0199722	0.00371544	-5.37546	7.63884e-08	-0.0152733	0.00272186	-5.61134	2.00765e-08	0.177985	-0.0152733	0.00272186	1.73307e-06	37	11	64126102	11	63882678	R			NA	NA	RPS6KA4;RPS6KA4	NM_003942;NM_001006944	TSS1500;TSS1500	chr11:64126430-64126960	N_Shore			TRUE				NA	11	64358629	-	RPS6KA4	ENSG00000181908.5	11	64449074	AP003774.1	1	0.0136387	0.842726
cg26578149	-0.0160315	0.00374214	-4.28404	1.83527e-05	-0.0162267	0.0044793	-3.62261	0.000291647	-0.0161117	0.00287183	-5.61028	2.02004e-08	0.999441	-0.0161117	0.00287183	1.74208e-06	37	6	34524095	6	34632073	F		rs74957394	NA	NA	SPDEF	NM_012391	TSS200					NA				NA	6	34556317	+	SPDEF	ENSG00000065060.17	6	34792015	UHRF1BP1	1	0.0163261	-1.24358
cg04859918	-0.0101807	0.00320669	-3.17482	0.00149927	-0.0153504	0.00322327	-4.76236	1.91345e-06	-0.0127522	0.00227331	-5.60952	2.02886e-08	0.523923	-0.0127522	0.00227331	1.74901e-06	37	10	71893017	10	71563023	R			NA	NA	AIFM2	NM_032797	TSS1500	chr10:71892092-71892802	S_Shore			NA				NA	10	70133260	-	AIFM2	ENSG00000042286.15	10	70098223	AIFM2	1	0.036302	1.85666
cg26826927	-0.0121115	0.00525349	-2.30542	0.0211431	-0.0305601	0.00538895	-5.67088	1.4207e-08	-0.021101	0.00376176	-5.60935	2.03089e-08	0.0495639	-0.021101	0.00376176	1.75038e-06	37	7	107103667	7	106890903	R			NA	NA	COG5;COG5;COG5	NM_006348;NM_001161520;NM_181733	Body;Body;Body					TRUE		7:107103589-107103909	Unclassified_Cell_type_specific	NA	7	107463221	-	COG5	ENSG00000164597.13	7	107201555	COG5	1	0.0585752	-1.13267
cg26282047	-0.0156422	0.00362536	-4.31465	1.59854e-05	-0.0183707	0.00509646	-3.6046	0.000312629	-0.016559	0.00295418	-5.60527	2.07928e-08	0.909226	-0.016559	0.00295418	1.78867e-06	37	7	142020101	7	141666586	F			NA	NA								NA				NA	7	142320281	+		ENSG00000282939.1	7	142352819	TRBV7-2	1	0.0583949	4.62119
cg24636368	-0.00854104	0.00558081	-1.53043	0.12591	-0.0253308	0.00429687	-5.89517	3.74285e-09	-0.019082	0.00340464	-5.60472	2.08591e-08	0.0583553	-0.019082	0.00340464	1.79368e-06	37	17	46388447	17	43743446	R			NA	NA	SKAP1;SKAP1	NM_003726;NM_001075099	Body;Body					NA	17:43743386-43743485			NA	17	48311084	-	SKAP1	ENSG00000230148.8	17	48543551	HOXB-AS1	1	0.0155853	-1.33928
cg20533899	-0.00630072	0.00353197	-1.78391	0.0744382	-0.0175825	0.00301257	-5.83637	5.33513e-09	-0.0128314	0.00229206	-5.59816	2.16635e-08	0.0521807	-0.0128314	0.00229206	1.85747e-06	37	11	76381105	11	76058753	R			NA	NA	LRRC32;LRRC32	NM_001128922;NM_005512	5'UTR;TSS200	chr11:76381449-76382295	N_Shore			NA				TRUE	11	76670060	-	LRRC32	ENSG00000254810.1	11	76654169	AP001189.3	1	0.0194748	1.22639
cg16128096	-0.0154729	0.00408982	-3.78328	0.000154773	-0.0184381	0.00444025	-4.15249	3.28884e-05	-0.0168339	0.00300821	-5.59599	2.19365e-08	0.886365	-0.0168339	0.00300821	1.87835e-06	37	1	42358048	1	42130635	F			NA	NA	HIVEP3;HIVEP3	NM_024503;NM_001127714	5'UTR;5'UTR					TRUE		1:42358033-42358217	Unclassified	NA	1	41892376	+	HIVEP3	ENSG00000127124.16	1	41506365	HIVEP3	1	0.0227868	-1.37748
cg21487856	-0.0156284	0.005432	-2.8771	0.00401349	-0.0311124	0.00602328	-5.16535	2.39987e-07	-0.0225733	0.00403389	-5.5959	2.19474e-08	0.161669	-0.0225733	0.00403389	1.87856e-06	37	2	54828502	2	54682006	R			NA	NA	SPTBN1;SPTBN1	NM_178313;NM_003128	Body;Body					TRUE				NA	2	54601364	-	SPTBN1	ENSG00000115306.16	2	54456317	SPTBN1	1	0.0937422	-1.41372
cg08418332	-0.0104714	0.00249509	-4.19681	2.70702e-05	-0.00829538	0.00221243	-3.74945	0.000177226	-0.00925321	0.00165538	-5.58979	2.27346e-08	0.808233	-0.00925321	0.00165538	1.94444e-06	37	9	34691001	9	34681001	R			NA	TRUE	CCL19	NM_006274	Body					NA				NA	9	34691003	-	CCL19	ENSG00000230074.1	9	34665665	AL162231.2	1	0.0171309	-1.66313
cg06017559	-0.00969224	0.00520267	-1.86293	0.0624714	-0.0286662	0.0048542	-5.90545	3.51676e-09	-0.0198359	0.00354924	-5.58877	2.28678e-08	0.0285739	-0.0198359	0.00354924	1.95508e-06	37	16	1026760	16	966761	R			NA	NA				chr16:1029878-1035327	N_Shelf			NA	16:966720-967024			NA	16	976759	-		ENSG00000260807.6	16	975761	AC009041.2	1	0.0353185	-2.23247
cg00391741	-0.0124256	0.00347958	-3.57101	0.00035561	-0.0142424	0.0033003	-4.31547	1.59265e-05	-0.013382	0.00239454	-5.58855	2.28978e-08	0.930761	-0.013382	0.00239454	1.95681e-06	37	3	127307227	3	128789917	R			NA	NA	TPRA1;TPRA1	NM_001142646;NM_001136053	5'UTR;5'UTR	chr3:127308568-127310132	N_Shore			NA				NA	3	127588383	-	TPRA1	ENSG00000114631.11	3	127629185	PODXL2	1	0.0149902	-1.74282
cg16697268	-0.012076	0.00452247	-2.67023	0.00758004	-0.0212126	0.00413468	-5.13042	2.89095e-07	-0.0170528	0.00305156	-5.58821	2.29422e-08	0.329028	-0.0170528	0.00305156	1.95956e-06	37	16	1484406	16	1424407	F	rs61743495		NA	NA	CCDC154	NM_001143980	3'UTR	chr16:1482551-1483201	S_Shore			NA		16:1484039-1484608	Unclassified_Cell_type_specific	NA	16	1434404	+	CCDC154	ENSG00000279930.1	16	1437154	AL032819.2	1	0.195365	-3.90425
cg06812840	-0.0122271	0.00325827	-3.75262	0.000174993	-0.014503	0.00347975	-4.16783	3.07513e-05	-0.0132903	0.00237839	-5.58794	2.29781e-08	0.892285	-0.0132903	0.00237839	1.96188e-06	37	17	7492524	17	7433248	R			NA	NA	SOX15	NM_006942	1stExon	chr17:7492314-7492945	Island			NA	17:7432995-7434079	17:7491270-7493719	Unclassified	NA	17	7589205	-	SOX15	ENSG00000129194.7	17	7588178	SOX15	1	0.0209025	-1.11455
cg11530213	-0.0159715	0.00820524	-1.9465	0.0515946	-0.0421771	0.00733019	-5.75389	8.72105e-09	-0.0305457	0.00546651	-5.58779	2.2998e-08	0.0586367	-0.0305457	0.00546651	1.9632e-06	37	8	42037966	8	42157123	R			NA	NA	PLAT;PLAT	NM_000930;NM_033011	Body;Body					NA	8:42156995-42157293			NA	8	42180447	-	PLAT	ENSG00000070718.12	8	42152946	AP3M2	1	0.0232419	-0.451625
cg09595079	-0.0115458	0.00558022	-2.06906	0.0385407	-0.0360572	0.00602577	-5.98383	2.17955e-09	-0.0228619	0.00409427	-5.58387	2.35229e-08	0.0116342	-0.0228619	0.00409427	2.00231e-06	37	12	121273323	12	119757706	R		rs74842736	NA	NA	SPPL3	NM_139015	Body					TRUE				NA	12	120835519	-	SPPL3	ENSG00000157837.16	12	120762510	SPPL3	1	0.0185	-0.336985
cg23673974	-0.00515042	0.00410534	-1.25457	0.209637	-0.0195286	0.00320292	-6.09713	1.07988e-09	-0.0140883	0.00252528	-5.57889	2.42061e-08	0.0220933	-0.0140883	0.00252528	2.05505e-06	37	17	45785206	17	43140205	R			NA	NA	TBKBP1	NM_014726	Body	chr17:45786403-45786922	N_Shore			TRUE				TRUE	17	47707839	-	TBKBP1	ENSG00000073861.3	17	47733236	TBX21	1	0.0340852	-2.8417
cg22505962	-0.00434094	0.00259749	-1.6712	0.0946816	-0.0120552	0.00207815	-5.80093	6.59487e-09	-0.00904448	0.00162272	-5.57367	2.49428e-08	0.0679526	-0.00904448	0.00162272	2.11258e-06	37	3	45067627	3	45042631	F			NA	NA	CLEC3B	NM_003278	TSS200					TRUE				NA	3	45026134	+	CLEC3B	ENSG00000075914.13	3	44975241	EXOSC7	1	0.015284	-1.33091
cg19949948	-0.0153867	0.00999322	-1.53971	0.123631	-0.0444984	0.00762485	-5.83597	5.34785e-09	-0.0337865	0.00606184	-5.57364	2.4947e-08	0.0684335	-0.0337865	0.00606184	2.11258e-06	37	17	19361230	17	19301822	R			NA	NA								TRUE				NA	17	19457916	-		ENSG00000128482.16	17	19411125	RNF112	1	0.0219553	-0.475582
cg07961479	-0.0057959	0.00224952	-2.57651	0.00998038	-0.0101329	0.0019684	-5.14777	2.63596e-07	-0.00825215	0.00148135	-5.57071	2.53701e-08	0.34904	-0.00825215	0.00148135	2.14555e-06	37	1	159825173	1	158091797	R			NA	NA	VSIG8;C1orf204	NM_001013661;NM_001134233	Body;TSS200	chr1:159824006-159825011	S_Shore			NA		1:159824016-159825220	Promoter_Associated_Cell_type_specific	NA	1	159855382	-	VSIG8;C1orf204	ENSG00000272668.2	1	159854870	AL590560.2	1	0.0664966	-13.7326
cg03885332	-0.0143245	0.00407579	-3.51455	0.000440508	-0.0172452	0.00396512	-4.34921	1.36628e-05	-0.015825	0.00284208	-5.56811	2.57515e-08	0.876425	-0.015825	0.00284208	2.17657e-06	37	11	832357	11	822357	R			NA	NA	CD151;CD151;CD151;CD151	NM_139030;NM_004357;NM_139029;NM_001039490	TSS1500;TSS1500;TSS1500;TSS1500	chr11:829284-833558	Island			NA	11:822357-823509			TRUE	11	832356	-	CD151	ENSG00000214063.11	11	842812	TSPAN4	1	0.0165918	1.59998
cg03381047	-0.00892897	0.00266185	-3.35442	0.000795304	-0.013888	0.00301162	-4.61148	3.99813e-06	-0.0111039	0.00199446	-5.56737	2.58607e-08	0.467141	-0.0111039	0.00199446	2.18538e-06	37	6	168078772	6	167821621	R			NA	NA				chr6:168079011-168079213	N_Shore			NA				NA	6	167678091	-		ENSG00000130396.20	6	167826922	AFDN	1	0.0157767	3.33791
cg01792532	-0.00742902	0.00397581	-1.86855	0.061685	-0.0203429	0.00351932	-5.78035	7.4546e-09	-0.0146696	0.00263522	-5.56674	2.59546e-08	0.0519408	-0.0146696	0.00263522	2.19248e-06	37	1	33284208	1	33056795	F	rs3737252		NA	NA	YARS;S100PBP;S100PBP	NM_003680;NM_022753;NM_001017406	TSS1500;5'UTR;5'UTR	chr1:33282675-33283906	S_Shore			NA				NA	1	32818606	+	YARS;S100PBP	ENSG00000116497.18	1	32816767	S100PBP	1	0.0173656	-0.544713
cg14845962	-0.0140147	0.0048365	-2.89769	0.00375926	-0.0242081	0.0048627	-4.97833	6.41361e-07	-0.0190838	0.00342915	-5.56519	2.61871e-08	0.331373	-0.0190838	0.00342915	2.20919e-06	37	12	58120237	12	56406504	R			NA	NA	AGAP2;LOC100130776;AGAP2	NM_014770;NR_027032;NM_001122772	3'UTR;Body;3'UTR	chr12:58119909-58121551	Island		DMR	NA	12:56406216-56407918	12:58119268-58121143	Unclassified	NA	12	57726453	-	AGAP2;LOC100130776	ENSG00000255737.2	12	57726271	AGAP2-AS1	1	0.131312	-1.57546
cg14027234	-0.010859	0.00352905	-3.07703	0.00209075	-0.0148039	0.00314367	-4.70913	2.48773e-06	-0.0130585	0.00234738	-5.56303	2.65129e-08	0.705844	-0.0130585	0.00234738	2.23202e-06	37	11	66084163	11	65840739	R		rs75789995	NA	TRUE	CD248	NM_020404	1stExon	chr11:66083955-66084535	Island			NA	11:65840060-65841164			NA	11	66316691	-	CD248	ENSG00000174807.4	11	66314494	CD248	1	0.0515628	-5.75273
cg04042468	-0.0169755	0.00638478	-2.65874	0.00784324	-0.0469794	0.00829243	-5.66533	1.46741e-08	-0.0281425	0.00505896	-5.5629	2.65331e-08	0.0164154	-0.0281425	0.00505896	2.23296e-06	37	22	43506033	22	41835977	R			NA	NA	BIK	NM_001197	TSS1500	chr22:43505951-43506167	Island			NA	22:41835953-41836139			NA	22	43110026	-	BIK	ENSG00000100290.3	22	43110750	BIK	1	0.0169396	0.755816
cg00507154	-0.0173896	0.00463189	-3.75432	0.000173816	-0.0236779	0.00564581	-4.19389	2.74215e-05	-0.0199194	0.00358097	-5.56256	2.65844e-08	0.690224	-0.0199194	0.00358097	2.23593e-06	37	19	50192739	19	54884551	F			NA	NA	C19orf76;C19orf76	NM_001101340;NM_001101340	1stExon;5'UTR	chr19:50192499-50192802	Island			NA	19:54884382-54886673	19:50192245-50194371	Promoter_Associated	NA	19	49689481	+	C19orf76	ENSG00000169169.14	19	49690898	CPT1C	1	0.0208299	-0.667412
cg10296062	-0.00810336	0.00349701	-2.31722	0.0204916	-0.0196525	0.00353265	-5.56309	2.65036e-08	-0.0138194	0.00248527	-5.56052	2.68978e-08	0.0672668	-0.0138194	0.00248527	2.26016e-06	37	11	64528569	11	64285145	F	rs67409579		NA	NA	PYGM;PYGM	NM_005609;NM_001164716	TSS1500;TSS1500					NA		11:64528548-64528779	Unclassified_Cell_type_specific	TRUE	11	64761096	+	PYGM	ENSG00000133895.14	11	64803510	MEN1	1	0.0242084	0.77653
cg09397293	-0.00620054	0.00264949	-2.34028	0.0192695	-0.00768183	0.00151665	-5.06498	4.08434e-07	-0.00731624	0.00131625	-5.55837	2.72298e-08	0.88895	-0.00731624	0.00131625	2.28504e-06	37	16	2055033	16	1995034	F			NA	NA	ZNF598	NM_178167	Body	chr16:2054011-2054288	S_Shore			TRUE	16:1994835-1995035			TRUE	16	2005031	+	ZNF598	ENSG00000255513.1	16	1963745	AC005363.1	1	0.0171532	3.33518
cg06346307	-0.00929421	0.00418792	-2.21929	0.026467	-0.0252468	0.00440465	-5.73184	9.93446e-09	-0.0168684	0.00303503	-5.55789	2.73062e-08	0.0319177	-0.0168684	0.00303503	2.29059e-06	37	22	19949965	22	18329965	R		rs78977979	NA	NA	COMT;COMT;COMT;COMT	NM_001135162;NM_001135161;NM_000754;NM_007310	5'UTR;5'UTR;5'UTR;TSS200					TRUE		22:19948930-19950375	Gene_Associated	NA	22	19962441	-	COMT	ENSG00000099889.14	22	19969896	ARVCF	1	0.0167299	2.28352
cg12600749	-0.0220978	0.00605213	-3.65125	0.000260966	-0.0323411	0.00748173	-4.32268	1.54147e-05	-0.0261494	0.00470537	-5.55735	2.73902e-08	0.567496	-0.0261494	0.00470537	2.29677e-06	37	7	157648749	7	157341510	R			NA	NA	PTPRN2;PTPRN2;PTPRN2	NM_002847;NM_130842;NM_130843	Body;Body;Body	chr7:157647800-157648007	S_Shore			NA	7:157341397-157341516			NA	7	157856056	-	PTPRN2	ENSG00000272839.1	7	157868538	AC011899.3	1	0.0139506	0.686867
cg18786171	-0.00580758	0.00415608	-1.39737	0.162302	-0.0254026	0.00399242	-6.36272	1.98213e-10	-0.0159985	0.00287919	-5.55661	2.75064e-08	0.00308728	-0.0159985	0.00287919	2.30478e-06	37	10	75935758	10	75605764	F			NA	NA	ADK;ADK	NM_006721;NM_001123	Body;TSS1500	chr10:75936217-75936726	N_Shore			NA		10:75935635-75937254	Promoter_Associated	NA	10	74175999	+	ADK	ENSG00000156110.13	10	74151185	ADK	1	0.0329778	-2.60559
cg22941637	-0.00804024	0.00361124	-2.22645	0.0259843	-0.0183299	0.00333392	-5.498	3.84116e-08	-0.0135953	0.00244962	-5.54996	2.85733e-08	0.111748	-0.0135953	0.00244962	2.38878e-06	37	1	155248588	1	153515212	R			NA	NA	HCN3	NM_020897	Body	chr1:155246991-155247748	S_Shore			TRUE		1:155246672-155249068	Promoter_Associated	NA	1	155278796	-	HCN3	ENSG00000160766.14	1	155213821	GBAP1	1	0.0148114	1.5214
cg13801161	-0.00722723	0.00321589	-2.24735	0.0246178	-0.0141795	0.00265515	-5.34037	9.27561e-08	-0.0113614	0.00204747	-5.54897	2.87361e-08	0.249187	-0.0113614	0.00204747	2.40149e-06	37	17	20896312	17	20836904	F	rs73301764		NA	NA								TRUE		17:20895439-20897089	Unclassified	NA	17	20992998	+		ENSG00000124422.12	17	20999596	USP22	1	0.0246466	-1.09524
cg06668829	-0.00577548	0.0045889	-1.25858	0.208184	-0.0294266	0.00450094	-6.53788	6.23955e-11	-0.0178299	0.00321329	-5.5488	2.87644e-08	0.00114839	-0.0178299	0.00321329	2.40296e-06	37	8	144948781	8	145020769	F	rs10464954		NA	NA	EPPK1	NM_031308	TSS1500	chr8:144946556-144946827	S_Shore			TRUE		8:144948630-144948831	Unclassified_Cell_type_specific	NA	8	143874612	+	EPPK1	ENSG00000261150.2	8	143857324	EPPK1	1	0.0387221	-2.57469
cg06373648	-0.0101345	0.00343908	-2.94686	0.00321019	-0.0183741	0.0036951	-4.97256	6.60746e-07	-0.013959	0.00251745	-5.5449	2.94116e-08	0.2639	-0.013959	0.00251745	2.45242e-06	37	6	33401536	6	33509514	F			NA	NA	SYNGAP1	NM_006772	Body					NA				TRUE	6	33433758	+	SYNGAP1	ENSG00000030110.13	6	33572547	BAK1	1	0.0371761	1.84609
cg14160518	-0.00967461	0.00462117	-2.09354	0.0363007	-0.0293955	0.00498473	-5.89712	3.69908e-09	-0.0187897	0.00338891	-5.54449	2.94816e-08	0.0148644	-0.0187897	0.00338891	2.45734e-06	37	20	50418952	20	49852359	R			NA	NA	SALL4;SALL4	NM_020436;NM_020436	1stExon;5'UTR	chr20:50417312-50419045	Island		RDMR	NA	20:49850919-49852452			NA	20	51802412	-	SALL4	ENSG00000054793.13	20	51596514	ATP9A	1	0.0151908	1.35315
cg13464059	-0.00796242	0.00300326	-2.65126	0.00801914	-0.00993233	0.00202783	-4.89802	9.68094e-07	-0.00931547	0.0016806	-5.54294	2.97426e-08	0.862642	-0.00931547	0.0016806	2.47817e-06	37	19	2334565	19	2285565	F			NA	NA	SPPL2B;SPPL2B	NM_001077238;NM_152988	Body;Body	chr19:2334495-2334771	Island			NA	19:2285538-2285745			NA	19	2334565	+	SPPL2B	ENSG00000130332.15	19	2321520	LSM7	1	0.0190559	-1.4708
cg20033652	-0.0119817	0.00440506	-2.71998	0.00652852	-0.0234404	0.00454486	-5.15757	2.50178e-07	-0.0175321	0.00316311	-5.54267	2.97895e-08	0.19421	-0.0175321	0.00316311	2.48115e-06	37	14	51290662	14	50360412	R			NA	NA	NIN;NIN;NIN;NIN	NM_182946;NM_020921;NM_016350;NM_182944	5'UTR;5'UTR;TSS1500;5'UTR					NA		14:51290568-51290914	Promoter_Associated	NA	14	50823943	-	NIN	ENSG00000100503.23	14	50719763	NIN	1	0.0188113	-0.629987
cg01883759	-0.00535844	0.00246601	-2.17292	0.0297866	-0.00883324	0.00168929	-5.22896	1.70465e-07	-0.00772343	0.00139365	-5.54186	2.99269e-08	0.508813	-0.00772343	0.00139365	2.4912e-06	37	7	28220576	7	28187101	F			NA	NA	JAZF1	NM_175061	TSS200	chr7:28219435-28219697	S_Shore			NA	7:28185364-28187120			NA	7	28180956	+	JAZF1	ENSG00000234336.6	7	28180322	JAZF1-AS1	1	0.0148181	-1.43668
cg04709703	-0.00712203	0.00527639	-1.34979	0.177083	-0.0251198	0.00418639	-6.00035	1.96894e-09	-0.0181669	0.00327952	-5.53949	3.03347e-08	0.028154	-0.0181669	0.00327952	2.52265e-06	37	11	61449898	11	61206474	R			NA	NA	DAGLA	NM_006133	5'UTR	chr11:61447599-61448273	S_Shore	low-CpG:61206324-61206560	CDMR	NA				TRUE	11	61682425	-	DAGLA	ENSG00000134780.10	11	61680391	DAGLA	1	0.018238	0.917888
cg12568669	-0.0205753	0.00682549	-3.01448	0.00257424	-0.031454	0.00657051	-4.78715	1.69164e-06	-0.0262216	0.00473363	-5.53944	3.03441e-08	0.517239	-0.0262216	0.00473363	2.52265e-06	37	8	11666485	8	11703894	F		rs76781780	NA	NA	FDFT1	NM_004462	Body	chr8:11665773-11666045	S_Shore			NA	8:11703092-11704004	8:11665471-11666754	Promoter_Associated	TRUE	8	11808975	+	FDFT1	ENSG00000164733.21	8	11842524	CTSB	1	0.0435156	0.917493
cg24593138	-0.0242251	0.00733683	-3.30185	0.000960499	-0.0323286	0.00715626	-4.51753	6.25652e-06	-0.0283778	0.00512289	-5.53942	3.03483e-08	0.731557	-0.0283778	0.00512289	2.52265e-06	37	1	19687988	1	19560575	R			NA	NA	CAPZB	NM_004930	Body					NA	1:19560575-19560644	1:19687904-19688146	Unclassified_Cell_type_specific	NA	1	19361493	-	CAPZB	ENSG00000040487.13	1	19312326	PQLC2	1	0.0138301	0.377626
cg10713715	-0.00828544	0.00291288	-2.84441	0.00444931	-0.0129251	0.002639	-4.89772	9.69532e-07	-0.0108336	0.00195573	-5.53941	3.035e-08	0.498231	-0.0108336	0.00195573	2.52265e-06	37	11	63533656	11	63290232	F	rs35438004		NA	NA	C11orf95	NM_001144936	Body	chr11:63535652-63537435	N_Shore			TRUE				NA	11	63766183	+	C11orf95	ENSG00000176485.11	11	63573195	PLA2G16	1	0.0221155	4.02035
cg03321553	-0.0120145	0.00336531	-3.5701	0.000356847	-0.0143346	0.00336508	-4.25979	2.04616e-05	-0.0131746	0.00237955	-5.53659	3.08424e-08	0.887959	-0.0131746	0.00237955	2.56119e-06	37	15	41806234	15	39593526	F	rs3217533		NA	NA	LTK;LTK;LTK	NM_206961;NM_002344;NM_001135685	TSS200;TSS200;TSS200	chr15:41803443-41805531	S_Shore			NA				TRUE	15	41514035	+	LTK	ENSG00000062524.16	15	41503637	LTK	1	0.0268963	-4.20884
cg19153828	-0.0172867	0.00545223	-3.17058	0.00152134	-0.0218592	0.00477274	-4.58001	4.64947e-06	-0.0198755	0.00359119	-5.53452	3.12081e-08	0.819469	-0.0198755	0.00359119	2.58963e-06	37	2	127782651	2	127499121	R			NA	NA				chr2:127782613-127782829	Island			TRUE	2:127499084-127499997	2:127782233-127783614	Unclassified	TRUE	2	127025075	-		ENSG00000136717.15	2	127048027	BIN1	1	0.0277398	0.846767
cg03419014	-0.00907587	0.00300856	-3.01668	0.0025556	-0.0250307	0.00456846	-5.47901	4.27701e-08	-0.0139022	0.00251265	-5.53288	3.15019e-08	0.0142129	-0.0139022	0.00251265	2.61303e-06	37	21	38362742	21	37284612	F			NA	NA	HLCS	NM_000411	TSS1500	chr21:38362015-38362868	Island	high-CpG:37284351-37284750		NA	21:37283856-37284855	21:38361807-38363195	Promoter_Associated	NA	21	36990441	+	HLCS	ENSG00000159267.14	21	36750888	HLCS	1	0.0516657	1.30282
cg10843343	-0.0167529	0.0044634	-3.7534	0.000174451	-0.023951	0.00572586	-4.18295	2.87752e-05	-0.0194736	0.00352023	-5.53191	3.16754e-08	0.611707	-0.0194736	0.00352023	2.62644e-06	37	12	53298027	12	51584294	R			NA	NA	KRT8	NM_002273	Body	chr12:53297442-53297824	S_Shore		RDMR	TRUE	12:51584246-51584317			TRUE	12	52904242	-	KRT8	ENSG00000111057.11	12	52948871	KRT18	1	0.0387487	-1.63545
cg02710015	-0.0123827	0.00471144	-2.62823	0.00858308	-0.0298453	0.0054981	-5.42828	5.68991e-08	-0.0197764	0.00357758	-5.52787	3.24144e-08	0.0545714	-0.0197764	0.00357758	2.68422e-06	37	12	55362424	12	53648691	R			NA	NA	KIAA0748;KIAA0748	NM_001098815;NM_001136030	Body;Body					NA		12:55361964-55362451	Unclassified	NA	12	54968639	-	KIAA0748	ENSG00000135426.16	12	54948015	TESPA1	1	0.0231313	-0.709017
cg10327250	-0.00927661	0.00378889	-2.44837	0.0143505	-0.0177804	0.00339971	-5.22996	1.69546e-07	-0.0139875	0.0025304	-5.52779	3.24293e-08	0.247764	-0.0139875	0.0025304	2.68495e-06	37	17	18379129	17	18319854	F			NA	NA	LGALS9C	NM_001040078	TSS1500					NA				NA	17	18475814	+	LGALS9C	ENSG00000186831.11	17	18426861	KRT17P2	1	0.0263852	-1.95572
cg10597322	-0.00988456	0.00299314	-3.3024	0.0009586	-0.0129973	0.00289472	-4.48999	7.12261e-06	-0.0114929	0.0020808	-5.52332	3.3265e-08	0.756233	-0.0114929	0.0020808	2.747e-06	37	14	100774234	14	99843987	R			NA	NA	SLC25A29;MIR345	NM_001039355;NR_029906	TSS1500;Body	chr14:100771820-100773673	S_Shore			NA				NA	14	100307896	-	SLC25A29;MIR345	ENSG00000197119.13	14	100291116	SLC25A29	1	0.0620995	-4.57355
cg26657404	-0.0188333	0.00534092	-3.52623	0.000421523	-0.0245409	0.00569226	-4.31128	1.62312e-05	-0.0215055	0.00389489	-5.52148	3.36157e-08	0.765411	-0.0215055	0.00389489	2.77236e-06	37	16	85684821	16	84242322	R			NA	NA	KIAA0182;KIAA0182	NM_001134473;NM_014615	Body;Body	chr16:85684107-85684491	S_Shore			NA	16:84241637-84242703	16:85684742-85684870	Unclassified	NA	16	85651214	-	KIAA0182	ENSG00000131153.9	16	85676198	GINS2	1	0.0277844	1.39267
cg08841511	-0.00624371	0.00287547	-2.17137	0.0299035	-0.0110534	0.00210433	-5.25267	1.4991e-07	-0.00937589	0.00169817	-5.52118	3.36733e-08	0.402129	-0.00937589	0.00169817	2.77609e-06	37	10	86184581	10	86174561	F			NA	NA	FAM190B	NM_018999	Body					TRUE		10:86184532-86184748	Unclassified_Cell_type_specific	TRUE	10	84424824	+	FAM190B	ENSG00000107771.17	10	84328586	CCSER2	1	0.0251077	-1.49141
cg07215695	-0.0102634	0.00324574	-3.16212	0.00156625	-0.0150018	0.0032323	-4.64121	3.46367e-06	-0.0126424	0.00229032	-5.51995	3.39097e-08	0.585659	-0.0126424	0.00229032	2.79248e-06	37	2	85637834	2	85491345	R			NA	NA	CAPG	NM_001747	TSS200	chr2:85640969-85641259	N_Shelf			NA		2:85637129-85637859	Promoter_Associated	NA	2	85410710	-	CAPG	ENSG00000042493.16	2	85394753	CAPG	1	0.114934	-4.80143
cg04993130	-0.0178598	0.00527504	-3.38573	0.000709898	-0.0232021	0.00525252	-4.41733	9.99268e-06	-0.0205424	0.00372203	-5.51914	3.40655e-08	0.772972	-0.0205424	0.00372203	2.80323e-06	37	11	726759	11	716759	R		rs71764541	NA	NA	EPS8L2	NM_022772	Body	chr11:725596-726870	Island			TRUE	11:715616-716796	11:725543-727043	Unclassified	NA	11	726758	-	EPS8L2	ENSG00000279672.1	11	779617	AP006621.5	1	0.0648884	-2.80305
cg11171811	-0.00916062	0.00341284	-2.68416	0.00727115	-0.0116664	0.00240113	-4.85872	1.18145e-06	-0.0108367	0.00196379	-5.51827	3.42347e-08	0.835021	-0.0108367	0.00196379	2.81559e-06	37	11	65326725	11	65083301	R			NA	NA	LTBP3;LTBP3;LTBP3	NM_021070;NM_001130144;NM_001164266	TSS1500;TSS1500;TSS1500	chr11:65325081-65326209	S_Shore			NA				NA	11	65559253	-	LTBP3	ENSG00000173727.12	11	65455258	AP000769.1	1	0.0145797	1.77291
cg06335143	0.0133493	0.00336267	3.96986	7.19161e-05	0.011028	0.00285242	3.86618	0.000110555	0.0119993	0.00217524	5.51633	3.46144e-08	0.870602	0.0119993	0.00217524	2.84367e-06	37	1	53308654	1	53081242	R			NA	NA	ZYG11A	NM_001004339	Body	chr1:53308294-53309262	Island			NA	1:53080883-53081834	1:53307595-53309362	Unclassified	NA	1	52842981	-	ZYG11A	ENSG00000121310.17	1	52895910	ECHDC2	1	0.038832	-1.61333
cg06991495	-0.0128173	0.0027459	-4.66778	3.04471e-06	-0.0102617	0.00342506	-2.99607	0.00273487	-0.0118174	0.0021424	-5.51595	3.46903e-08	0.84413	-0.0118174	0.0021424	2.84886e-06	37	22	38714466	22	37044412	R		rs79995406	NA	NA	CSNK1E;CSNK1E	NM_001894;NM_152221	TSS1500;TSS1500	chr22:38712684-38713333	S_Shore			TRUE				NA	22	38318460	-	CSNK1E	ENSG00000213923.12	22	38290691	CSNK1E	1	0.0250832	-1.5629
cg01425762	-0.00811572	0.00245227	-3.30947	0.000934734	-0.00808102	0.00183339	-4.40769	1.04479e-05	-0.00809346	0.00146838	-5.51182	3.55138e-08	0.999936	-0.00809346	0.00146838	2.91112e-06	37	16	81666633	16	80224134	F			NA	NA	CMIP;CMIP	NM_030629;NM_198390	Body;Body				DMR	NA		16:81666329-81667241	Promoter_Associated	TRUE	16	81633027	+	CMIP	ENSG00000197943.10	16	81739097	PLCG2	1	0.0178424	1.50457
cg17042996	-0.01327	0.0044479	-2.98343	0.00285037	-0.0197647	0.00415797	-4.75344	1.99987e-06	-0.0167359	0.00303746	-5.50983	3.59178e-08	0.566153	-0.0167359	0.00303746	2.94099e-06	37	3	195590056	3	197074453	R			NA	NA								NA	3:197074391-197074464	3:195589066-195590581	Unclassified	NA	3	195863184	-		ENSG00000185485.14	3	195959748	SDHAP1	1	0.0179511	-1.20863
cg04660111	-0.0118184	0.00393612	-3.00255	0.00267726	-0.0214312	0.00437408	-4.8996	9.60342e-07	-0.0161196	0.00292588	-5.50932	3.60216e-08	0.263327	-0.0161196	0.00292588	2.94841e-06	37	19	49199234	19	53891046	R			NA	NA	FUT2;FUT2;FUT2;FUT2	NM_000511;NM_001097638;NM_000511;NM_001097638	1stExon;1stExon;5'UTR;5'UTR	chr19:49199964-49200184	N_Shore			NA				TRUE	19	48695976	-	FUT2	ENSG00000142233.11	19	48661407	NTN5	1	0.0248028	1.4815
cg14010720	-0.00779846	0.00372293	-2.09471	0.0361966	-0.0210722	0.00370926	-5.68097	1.33931e-08	-0.0144597	0.00262766	-5.50289	3.73608e-08	0.0411836	-0.0144597	0.00262766	3.05018e-06	37	20	62168878	20	61639322	F			NA	NA	PTK6	NM_005975	TSS200	chr20:62168432-62168684	S_Shore			TRUE	20:61638877-61639906	20:62168854-62170203	Unclassified	NA	20	63537524	+	PTK6	ENSG00000125534.10	20	63520765	PPDPF	1	0.0314648	-2.2608
cg08708629	-0.00401073	0.00327368	-1.22515	0.220521	-0.0166874	0.0027201	-6.13484	8.52462e-10	-0.0115099	0.00209214	-5.50152	3.76539e-08	0.0118519	-0.0115099	0.00209214	3.07241e-06	37	1	144998869	1	143710226	R			NA	NA	PDE4DIP	NM_022359	Body					NA		1:144998728-144999122	NonGene_Associated	NA	1	120624634	-	PDE4DIP	ENSG00000223804.5	1	120267334	AC244669.1	1	0.0308427	-3.38866
cg26110991	-0.00741523	0.00277316	-2.67393	0.00749681	-0.0091141	0.00188617	-4.83208	1.35115e-06	-0.00857677	0.00155961	-5.4993	3.81303e-08	0.879593	-0.00857677	0.00155961	3.10674e-06	37	21	45578724	21	44403152	R			NA	NA				chr21:45581446-45581746	N_Shelf			NA		21:45578639-45578969	Promoter_Associated	NA	21	44158840	-		ENSG00000225331.1	21	44158740	LINC01678	1	0.0197258	2.30311
cg07925311	-0.00820567	0.0030194	-2.71765	0.00657467	-0.0108983	0.00225618	-4.83041	1.36254e-06	-0.00993353	0.00180735	-5.49619	3.88074e-08	0.774793	-0.00993353	0.00180735	3.15556e-06	37	16	57835436	16	56392937	R			NA	NA	KIFC3;KIFC3	NM_005550;NM_001130100	5'UTR;5'UTR	chr16:57835955-57836989	N_Shore			NA		16:57834363-57835763	Unclassified	TRUE	16	57801523	-	KIFC3	ENSG00000140859.16	16	57758217	KIFC3	1	0.0171668	-3.09615
cg19057830	-0.0206692	0.0067063	-3.08205	0.00205577	-0.0305184	0.00653814	-4.66775	3.04522e-06	-0.0257188	0.00468148	-5.49373	3.93532e-08	0.575267	-0.0257188	0.00468148	3.19877e-06	37	10	77165673	10	76835679	F			NA	NA	C10orf41;C10orf41	NR_024421;NR_024422	Body;Body	chr10:77155128-77169600	Island		RDMR	NA	10:76835624-76835782			NA	10	75405914	+	C10orf41	ENSG00000165655.17	10	75397830	ZNF503	1	0.014283	0.627853
cg25479963	-0.00770525	0.00356777	-2.15969	0.030797	-0.0160226	0.00299101	-5.35692	8.46529e-08	-0.0125897	0.0022921	-5.49265	3.95942e-08	0.202746	-0.0125897	0.0022921	3.21484e-06	37	12	48743861	12	47030128	F			NA	NA	ZNF641;ZNF641	NM_152320;NM_152320	5'UTR;1stExon	chr12:48744318-48745099	N_Shore			NA		12:48743712-48745643	Promoter_Associated	NA	12	48350077	+	ZNF641	ENSG00000258273.1	12	48333755	AC024257.2	1	0.0239089	-0.340564
cg16959747	-0.0103981	0.00339731	-3.06068	0.00220834	-0.0139556	0.00302164	-4.61854	3.86448e-06	-0.0123843	0.00225781	-5.48511	4.13203e-08	0.736308	-0.0123843	0.00225781	3.34584e-06	37	12	7276714	12	7167988	R			NA	NA	RBP5	NM_031491	3'UTR					NA				NA	12	7124117	-	RBP5	ENSG00000139197.10	12	7188685	PEX5	1	0.0471219	1.77772
cg13700939	-0.0101848	0.00368231	-2.76586	0.00567724	-0.0182358	0.00365888	-4.98399	6.22872e-07	-0.014236	0.00259546	-5.48495	4.13592e-08	0.300371	-0.014236	0.00259546	3.34777e-06	37	2	128166166	2	127882636	R			NA	NA				chr2:128165848-128166198	Island			TRUE	2:127882102-127882859	2:128165106-128166558	Unclassified_Cell_type_specific	NA	2	127408589	-		ENSG00000236682.1	2	127389130	MAP3K2-DT	1	0.0306976	-4.30566
cg06293611	-0.0210455	0.00462707	-4.54835	5.40677e-06	-0.0147344	0.0045857	-3.21311	0.00131305	-0.0178616	0.00325711	-5.48389	4.16078e-08	0.625453	-0.0178616	0.00325711	3.36607e-06	37	2	27308434	2	27161938	R			NA	NA	EMILIN1;KHK;KHK	NM_007046;NM_000221;NM_006488	Body;TSS1500;TSS1500	chr2:27308546-27309770	N_Shore			NA		2:27308086-27308709	Promoter_Associated	NA	2	27085565	-	EMILIN1;KHK	ENSG00000138080.13	2	27078567	EMILIN1	1	0.0433635	1.56789
cg20272648	-0.00860794	0.00320354	-2.68701	0.00720957	-0.0150368	0.00300783	-4.99922	5.75634e-07	-0.0120247	0.00219278	-5.48378	4.16344e-08	0.342943	-0.0120247	0.00219278	3.3676e-06	37	8	37660108	8	37779266	F			NA	NA	GPR124	NM_032777	Body				RDMR	TRUE				TRUE	8	37802589	+	GPR124	ENSG00000020181.17	8	37784191	ADGRA2	1	0.0228227	-2.82215
cg04359840	-0.00516034	0.00484447	-1.0652	0.286785	-0.0321172	0.00481641	-6.66827	2.58834e-11	-0.018717	0.0034156	-5.47987	4.25628e-08	0.000415621	-0.018717	0.0034156	3.44082e-06	37	16	17563300	16	17470801	F			NA	NA	XYLT1	NM_022166	Body				RDMR	TRUE				TRUE	16	17469442	+	XYLT1	ENSG00000103489.11	16	17101769	XYLT1	1	0.0270831	-0.999624
cg13979887	-0.0125516	0.00439546	-2.85559	0.00429567	-0.031244	0.005867	-5.32537	1.00747e-07	-0.0192715	0.00351774	-5.47836	4.29282e-08	0.0387445	-0.0192715	0.00351774	3.46784e-06	37	9	5831999	9	5821999	R			NA	NA	ERMP1	NM_024896	Body	chr9:5832579-5833261	N_Shore			NA		9:5831968-5833692	Promoter_Associated	NA	9	5831998	-	ERMP1	ENSG00000099219.14	9	5765076	ERMP1	1	0.0273059	-0.97833
cg09539538	-0.0129271	0.00415895	-3.10827	0.00188189	-0.0181626	0.0039495	-4.5987	4.25138e-06	-0.01568	0.0028639	-5.47504	4.37403e-08	0.659272	-0.01568	0.0028639	3.5296e-06	37	20	6104215	20	6052215	F	rs6117086		NA	TRUE	FERMT1	NM_017671	TSS200	chr20:6103436-6103970	S_Shore	high-CpG:6051562-6052271		NA				TRUE	20	6123567	+	FERMT1	ENSG00000101311.15	20	6074845	FERMT1	1	0.0484398	-0.314048
cg15095327	-0.0133661	0.00428617	-3.11842	0.00181826	-0.0177424	0.00389059	-4.56033	5.10725e-06	-0.0157654	0.00288079	-5.47262	4.43426e-08	0.751424	-0.0157654	0.00288079	3.57109e-06	37	3	9944512	3	9919512	F			NA	TRUE	IL17RE;IL17RE;IL17RE;IL17RE;IL17RE	NM_153480;NM_153483;NM_153481;NM_153480;NM_153481	1stExon;5'UTR;1stExon;5'UTR;5'UTR					TRUE				NA	3	9902827	+	IL17RE	ENSG00000163701.19	3	9902612	IL17RE	1	0.120964	-4.43087
cg11594821	-0.0129303	0.00479412	-2.69712	0.00699428	-0.0201211	0.00411069	-4.89482	9.83948e-07	-0.0170743	0.0031206	-5.47149	4.46272e-08	0.522951	-0.0170743	0.0031206	3.59272e-06	37	6	30458601	6	30566580	R		rs77275906	NA	NA	HLA-E	NM_005516	Body	chr6:30457369-30458175	S_Shore			NA				NA	6	30490823	-	HLA-E	ENSG00000204592.9	6	30489509	HLA-E	1	0.0356699	-0.959743
cg09668627	-0.0237472	0.00502147	-4.72913	2.25485e-06	-0.0161754	0.00551648	-2.9322	0.0033657	-0.0203162	0.00371341	-5.47103	4.47425e-08	0.597417	-0.0203162	0.00371341	3.59875e-06	37	1	1371844	1	1361707	R			NA	NA	VWA1;VWA1	NM_022834;NM_199121	Body;Body	chr1:1370767-1371449	S_Shore			NA		1:1371719-1371876	Unclassified	NA	1	1436463	-	VWA1	ENSG00000242485.6	1	1401909	MRPL20	1	0.0151345	0.315846
cg14895029	-0.0175421	0.00653793	-2.68312	0.00729381	-0.0267152	0.00547105	-4.88302	1.04472e-06	-0.0229372	0.00419578	-5.46674	4.5839e-08	0.560508	-0.0229372	0.00419578	3.67764e-06	37	7	2775587	7	2742113	R			NA	NA	GNA12	NM_007353	Body	chr7:2774444-2774655	S_Shore			TRUE	7:2742113-2742219			NA	7	2735952	-	GNA12	ENSG00000146535.14	7	2728105	GNA12	1	0.0523997	-1.74328
cg02494572	-0.00547657	0.00240192	-2.28008	0.0226032	-0.0101523	0.00195532	-5.19216	2.07865e-07	-0.00828872	0.00151639	-5.46609	4.60066e-08	0.319956	-0.00828872	0.00151639	3.68977e-06	37	17	46624268	17	43979267	F			NA	NA				chr17:46627787-46628444	N_Shelf			TRUE				TRUE	17	48546905	+		ENSG00000230148.8	17	48543551	HOXB-AS1	1	0.0191994	-3.80155
cg24289314	-0.010959	0.0034907	-3.13948	0.00169249	-0.00977902	0.00218176	-4.48218	7.38856e-06	-0.0101105	0.00185011	-5.4648	4.63424e-08	0.959749	-0.0101105	0.00185011	3.71335e-06	37	10	126106425	10	126096415	R			NA	NA	OAT	NM_000274	5'UTR	chr10:126106818-126107862	N_Shore		CDMR	NA				NA	10	124417855	-	OAT	ENSG00000065154.11	10	124397303	OAT	1	0.0159409	-1.24204
cg09137453	-0.0117518	0.00338154	-3.47529	0.000510305	-0.010576	0.00250736	-4.21798	2.46505e-05	-0.0109931	0.00201409	-5.45811	4.81239e-08	0.961741	-0.0109931	0.00201409	3.84573e-06	37	12	7282081	12	7173348	F			NA	NA	CLSTN3;RBP5	NM_014718;NM_031491	TSS1500;TSS1500					NA				NA	12	7129484	+	CLSTN3;RBP5	ENSG00000205885.7	12	7108052	C1RL-AS1	1	0.0489735	4.9926
cg16301924	-0.0128883	0.00364347	-3.53735	0.000404158	-0.0133422	0.00321007	-4.15636	3.23363e-05	-0.0131438	0.00240859	-5.45705	4.841e-08	0.99564	-0.0131438	0.00240859	3.8672e-06	37	13	53314226	13	52212227	R			NA	NA	LECT1;LECT1	NM_001011705;NM_007015	TSS1500;TSS1500	chr13:53313127-53314045	S_Shore			NA		13:53314131-53314247	Unclassified_Cell_type_specific	NA	13	52740090	-	LECT1	ENSG00000136108.15	13	52455429	CKAP2	1	0.0357155	1.92206
cg21049825	-0.00717818	0.00386939	-1.85512	0.0635791	-0.0166444	0.00303702	-5.48051	4.24099e-08	-0.0130359	0.00238903	-5.45655	4.85479e-08	0.156958	-0.0130359	0.00238903	3.87695e-06	37	12	102248833	12	100772964	R			NA	NA								TRUE		12:102248594-102248895	Unclassified_Cell_type_specific	NA	12	101855054	-		ENSG00000258230.2	12	101773114	AC063950.1	1	0.0263894	-0.656262
cg12036877	-0.0139522	0.00393266	-3.54779	0.000388484	-0.028106	0.0061426	-4.57558	4.749e-06	-0.0180671	0.00331202	-5.45499	4.89744e-08	0.152151	-0.0180671	0.00331202	3.90878e-06	37	1	156211896	1	154478520	F			NA	NA	BGLAP	NM_199173	TSS200	chr1:156215368-156215899	N_Shelf			NA				TRUE	1	156242104	+	BGLAP	ENSG00000198715.13	1	156290089	GLMP	1	0.0138343	1.545
cg11327659	-0.0139449	0.00499801	-2.79009	0.00526926	-0.020081	0.00420171	-4.77924	1.7596e-06	-0.0175401	0.0032162	-5.45368	4.93377e-08	0.643033	-0.0175401	0.0032162	3.93496e-06	37	7	150037044	7	149667977	F			NA	NA	RARRES2	NM_002889	Body	chr7:150037459-150039031	N_Shore		CDMR	NA				TRUE	7	150339955	+	RARRES2	ENSG00000261305.2	7	150337483	AC005586.2	1	0.092992	1.70505
cg16664472	-0.00861597	0.00325802	-2.64454	0.0081801	-0.0130983	0.00268171	-4.88432	1.03784e-06	-0.011288	0.00207052	-5.45178	4.98684e-08	0.568831	-0.011288	0.00207052	3.97444e-06	37	1	26644822	1	26517409	R			NA	NA	UBXN11;CD52	NM_145345;NM_001803	TSS200;Body					NA				NA	1	26318330	-	UBXN11;CD52	ENSG00000176083.17	1	26361634	ZNF683	1	0.0227765	-6.57969
cg16738646	-0.0111587	0.00442298	-2.5229	0.0116392	-0.0211534	0.00414314	-5.10566	3.29646e-07	-0.0164822	0.00302373	-5.45096	5.00992e-08	0.256684	-0.0164822	0.00302373	3.99069e-06	37	1	43409193	1	43181780	R			NA	NA	SLC2A1	NM_006516	Body					TRUE				TRUE	1	42943521	-	SLC2A1	ENSG00000227533.5	1	42959049	SLC2A1-AS1	1	0.076749	2.72134
cg07954423	-0.013902	0.00348627	-3.98764	6.67329e-05	-0.0150133	0.00403371	-3.72197	0.000197677	-0.0143772	0.00263764	-5.45077	5.01523e-08	0.97851	-0.0143772	0.00263764	3.99421e-06	37	9	130741881	9	129781702	F	rs1571141		NA	NA	FAM102A	NM_001035254	Body	chr9:130742515-130743486	N_Shore			NA				NA	9	127979601	+	FAM102A	ENSG00000167103.12	9	127920881	PIP5KL1	1	0.0356228	1.85882
cg03890167	-0.00909357	0.00416895	-2.18126	0.0291642	-0.0297894	0.00504159	-5.90872	3.44773e-09	-0.0174981	0.0032128	-5.44637	5.1407e-08	0.0067114	-0.0174981	0.0032128	4.0861e-06	37	1	203242638	1	201509261	F			NA	NA				chr1:203242519-203242818	Island			TRUE	1:201508899-201509375	1:203241935-203242840	Promoter_Associated	TRUE	1	203273509	+		ENSG00000233791.5	1	203298758	LINC01136	1	0.0178395	1.14481
cg06837799	-0.0133548	0.00412614	-3.23665	0.00120943	-0.0171372	0.00386771	-4.43083	9.3869e-06	-0.0153682	0.00282182	-5.44618	5.14626e-08	0.799602	-0.0153682	0.00282182	4.08906e-06	37	7	27160960	7	27127485	F			NA	NA	HOXA3	NM_153631	5'UTR	chr7:27162087-27162426	N_Shore			NA				NA	7	27121340	+	HOXA3	ENSG00000233429.9	7	27095647	HOTAIRM1	1	0.0135038	-2.21804
cg07207982	-0.0172611	0.00429787	-4.01619	5.91459e-05	-0.0118019	0.00309061	-3.81865	0.000134185	-0.0136627	0.0025092	-5.44504	5.17952e-08	0.587586	-0.0136627	0.0025092	4.11402e-06	37	6	34984930	6	35092908	R			NA	NA	ANKS1A	NM_015245	Body			low-CpG:35092779-35093041		NA				NA	6	35017152	-	ANKS1A	ENSG00000065060.17	6	34792015	UHRF1BP1	1	0.0207579	1.52073
cg01140143	-0.0152537	0.00554504	-2.75087	0.00594369	-0.0356354	0.00679993	-5.24056	1.6009e-07	-0.0233939	0.00429736	-5.44379	5.21596e-08	0.0673419	-0.0233939	0.00429736	4.13927e-06	37	6	33039396	6	33147374	F	rs2395311	rs35039691	NA	NA	HLA-DPA1	NM_033554	Body					NA				NA	6	33071618	+	HLA-DPA1	ENSG00000231389.7	6	33064569	HLA-DPA1	1	0.0175474	-0.655926
cg23838005	-0.00953659	0.00315646	-3.02129	0.00251698	-0.0124604	0.00272009	-4.58087	4.63045e-06	-0.0112144	0.00206055	-5.44244	5.25542e-08	0.781775	-0.0112144	0.00206055	4.16911e-06	37	17	74868604	17	72380199	R			NA	NA	MGAT5B;MGAT5B	NM_144677;NM_198955	Body;TSS200	chr17:74864170-74866657	S_Shore			TRUE		17:74868371-74868780	Unclassified_Cell_type_specific	TRUE	17	76872521	-	MGAT5B	ENSG00000280122.1	17	76966285	AC016168.3	1	0.0160046	1.12325
cg02326058	-0.00624673	0.00334659	-1.8666	0.0619578	-0.020554	0.00347939	-5.90735	3.47651e-09	-0.0131221	0.00241198	-5.44039	5.31633e-08	0.0123814	-0.0131221	0.00241198	4.21217e-06	37	8	8993102	8	9030512	R			NA	NA								TRUE				NA	8	9135591	-		ENSG00000147324.11	8	8783354	MFHAS1	1	0.0217091	1.43434
cg13345430	-0.00906869	0.0024984	-3.62979	0.000283646	-0.010878	0.00266457	-4.08245	4.45626e-05	-0.00991517	0.00182255	-5.44026	5.32014e-08	0.884545	-0.00991517	0.00182255	4.21444e-06	37	5	49961381	5	49997138	F			NA	NA	PARP8	NM_024615	TSS1500	chr5:49962267-49963777	N_Shore			NA				NA	5	50665546	+	PARP8	ENSG00000151883.18	5	50665899	PARP8	1	0.0212723	-1.27686
cg07726456	-0.00721847	0.00243473	-2.96479	0.00302888	-0.0134799	0.00277137	-4.86398	1.15049e-06	-0.00994599	0.00182912	-5.43758	5.40077e-08	0.236816	-0.00994599	0.00182912	4.27299e-06	37	15	28448838	15	26122433	F	rs2525926	rs2525927	NA	NA	HERC2	NM_004667	Body					NA	15:26122398-26122470			NA	15	28203691	+	HERC2	ENSG00000128731.17	15	28111040	HERC2	1	0.0291937	-2.57968
cg07743231	-0.0126411	0.00433941	-2.91309	0.00357866	-0.0280647	0.00551409	-5.08963	3.58763e-07	-0.0185399	0.00341008	-5.43681	5.42438e-08	0.0892967	-0.0185399	0.00341008	4.29091e-06	37	19	40940182	19	45632022	R			NA	NA				chr19:40939804-40940098	S_Shore			NA	19:45631537-45632023	19:40939644-40940283	Unclassified	NA	19	40434274	-		ENSG00000167565.13	19	40440844	SERTAD3	1	0.0303981	-0.740984
cg24100115	-0.00692565	0.00303677	-2.2806	0.0225722	-0.0131229	0.00253643	-5.17377	2.29422e-07	-0.0105762	0.00194672	-5.43284	5.54631e-08	0.293288	-0.0105762	0.00194672	4.38181e-06	37	6	30698584	6	30806563	F	rs3208404		NA	NA	FLOT1	NM_005803	Body					NA		6:30698505-30699531	Promoter_Associated	TRUE	6	30730806	+	FLOT1	ENSG00000214894.6	6	30798654	LINC00243	1	0.0250754	3.87178
cg02762475	-0.0232543	0.00613249	-3.79198	0.00014945	-0.0263451	0.00674643	-3.90504	9.4209e-05	-0.0246527	0.00453788	-5.43264	5.55274e-08	0.944155	-0.0246527	0.00453788	4.38466e-06	37	5	1106118	5	1159118	F			NA	NA	SLC12A7	NM_006598	Body	chr5:1108802-1109051	N_Shelf			TRUE		5:1105436-1106432	Unclassified_Cell_type_specific	NA	5	1106002	+	SLC12A7	ENSG00000113504.21	5	1050384	SLC12A7	1	0.240623	-5.88864
cg27430637	-0.00888017	0.00267472	-3.32003	0.000900065	-0.0105899	0.00244812	-4.32573	1.52031e-05	-0.00981051	0.00180589	-5.43251	5.5566e-08	0.894789	-0.00981051	0.00180589	4.38694e-06	37	1	26646801	1	26519388	R			NA	NA	CD52	NM_001803	3'UTR					NA				NA	1	26320309	-	CD52	ENSG00000176083.17	1	26361634	ZNF683	1	0.0228216	-9.64147
cg22006825	-0.00830225	0.00266469	-3.11566	0.00183537	-0.0105636	0.00235034	-4.49449	6.97358e-06	-0.00957411	0.00176266	-5.43164	5.58383e-08	0.816662	-0.00957411	0.00176266	4.40532e-06	37	19	41771771	19	46463611	F			NA	NA	HNRNPUL1;HNRNPUL1	NM_007040;NM_144732	Body;5'UTR	chr19:41770013-41771113	S_Shore		RDMR	NA		19:41771207-41771956	Promoter_Associated	NA	19	41265865	+	HNRNPUL1	ENSG00000286177.1	19	41307397	AC011462.6	1	0.0252647	3.54791
cg06829760	-0.0104873	0.00339648	-3.08768	0.00201724	-0.0154254	0.00336417	-4.5852	4.53561e-06	-0.0129799	0.00239017	-5.43054	5.6183e-08	0.586546	-0.0129799	0.00239017	4.43094e-06	37	2	16845412	2	16708893	R			NA	NA	FAM49A	NM_030797	5'UTR				RDMR	TRUE				NA	2	16664143	-	FAM49A	ENSG00000197872.11	2	16549459	FAM49A	1	0.0198157	-0.85304
cg19381766	-0.00710368	0.00253462	-2.80266	0.00506829	-0.015321	0.00300475	-5.09891	3.41618e-07	-0.0105199	0.00193739	-5.42993	5.6377e-08	0.112497	-0.0105199	0.00193739	4.44545e-06	37	7	5597647	7	5564173	F	rs852531		NA	NA				chr7:5594653-5596540	S_Shore			NA		7:5597455-5598082	Unclassified	TRUE	7	5558015	+		ENSG00000272719.1	7	5556731	AC006483.2	1	0.0159731	-1.05113
cg01243823	-0.0155196	0.00460383	-3.37103	0.000748885	-0.029381	0.00638262	-4.60328	4.15883e-06	-0.0202634	0.00373385	-5.42694	5.7328e-08	0.211999	-0.0202634	0.00373385	4.51166e-06	37	16	50732212	16	49289713	R			NA	NA	NOD2	NM_022162	Body				DMR	NA				NA	16	50698300	-	NOD2	ENSG00000167208.15	16	50666300	SNX20	1	0.0375431	-0.827567
cg08377000	-0.015447	0.00432959	-3.56777	0.000360033	-0.0159009	0.00388798	-4.08977	4.31796e-05	-0.0156983	0.00289278	-5.42671	5.74036e-08	0.996962	-0.0156983	0.00289278	4.51681e-06	37	4	90033921	4	90252944	F			NA	TRUE	TIGD2	NM_145715	TSS200	chr4:90031904-90033005	S_Shore			NA				NA	4	89112769	+	TIGD2	ENSG00000180346.3	4	89111500	TIGD2	1	0.015319	-1.02054
cg07917978	-0.0106863	0.00463581	-2.30517	0.0211572	-0.0162253	0.00323904	-5.00929	5.46304e-07	-0.0144083	0.00265515	-5.42656	5.7452e-08	0.618999	-0.0144083	0.00265515	4.51902e-06	37	16	21650166	16	21557667	F			NA	NA	METTL9;METTL9	NM_001077180;NM_016025	Body;Body					TRUE		16:21649627-21650314	Unclassified_Cell_type_specific	NA	16	21638844	+	METTL9	ENSG00000197006.14	16	21597218	METTL9	1	0.0351933	-1.43703
cg26200585	-0.017657	0.00583932	-3.02381	0.00249611	-0.0201444	0.00446008	-4.51659	6.28433e-06	-0.0192279	0.00354445	-5.4248	5.802e-08	0.944314	-0.0192279	0.00354445	4.56209e-06	37	19	40919245	19	45611085	F			NA	TRUE	PRX;PRX;PRX;PRX	NM_020956;NM_020956;NM_181882;NM_181882	1stExon;5'UTR;1stExon;5'UTR					TRUE				NA	19	40413337	+	PRX	ENSG00000105227.14	19	40393768	PRX	1	0.147837	-2.71824
cg27305917	-0.0195847	0.00701111	-2.79339	0.00521593	-0.0364829	0.00739792	-4.93151	8.15963e-07	-0.0275805	0.00508886	-5.41979	5.96698e-08	0.253004	-0.0275805	0.00508886	4.68024e-06	37	21	47396773	21	46221201	R			NA	NA				chr21:47392495-47394536	S_Shelf			NA				NA	21	45976858	-		ENSG00000280604.1	21	45914296	AJ239328.1	1	0.0366931	1.43458
cg05941027	-0.0148348	0.00321865	-4.609	4.04611e-06	-0.0162745	0.00569505	-2.85765	0.00426785	-0.0151833	0.0028021	-5.41854	6.00861e-08	0.976072	-0.0151833	0.0028021	4.71041e-06	37	17	61774174	17	59127906	F	rs3833116		NA	NA	LIMD2	NM_030576	3'UTR	chr17:61776890-61778733	N_Shelf			NA		17:61773714-61774271	Gene_Associated	TRUE	17	63696813	+	LIMD2	ENSG00000279369.1	17	63700847	AC046185.3	1	0.0429284	-1.86654
cg13215995	-0.00656046	0.00317816	-2.06423	0.0389956	-0.0165507	0.00300643	-5.50511	3.68935e-08	-0.0118328	0.00218405	-5.41781	6.03347e-08	0.0737302	-0.0118328	0.00218405	4.72824e-06	37	17	43222258	17	40578041	R			NA	NA				chr17:43221927-43222388	Island			NA	17:40577349-40578127			NA	17	45144890	-		ENSG00000285668.1	17	45586452	AC126544.2	1	0.0191025	-3.99632
cg08644498	-0.00626572	0.00252798	-2.47855	0.0131918	-0.0114321	0.00226273	-5.05234	4.36423e-07	-0.00913408	0.001686	-5.41761	6.03997e-08	0.313668	-0.00913408	0.001686	4.7325e-06	37	1	46502608	1	46275195	F			NA	NA								TRUE		1:46501725-46503430	Unclassified	NA	1	46036935	+		ENSG00000117461.15	1	46040140	PIK3R3	1	0.0150931	-2.54355
cg00346898	-0.00276634	0.00355523	-0.778103	0.436508	-0.0212749	0.00322179	-6.60346	4.01678e-11	-0.0129291	0.00238735	-5.41567	6.10593e-08	0.000586815	-0.0129291	0.00238735	4.78089e-06	37	1	231761721	1	229828344	R			NA	NA	TSNAX-DISC1;DISC1;DISC1;DISC1;DISC1;TSNAX-DISC1;DISC1;DISC1;TSNAX-DISC1;DISC1;TSNAX-DISC1;DISC1;DISC1;TSNAX-DISC1;DISC1;DISC1;DISC1;DISC1;DISC1;DISC1;DISC1;DISC1;DISC1;TSNAX-DISC1;TSNAX-DISC1;DISC1;DISC1;DISC1;TSNAX-DISC1;DISC1;DISC1	NR_028394;NM_001164556;NM_001164538;NM_018662;NM_001164555;NR_028397;NM_001164554;NM_001164552;NR_028393;NM_001164537;NR_028400;NM_001164551;NM_001164539;NR_028398;NM_001164540;NM_001164542;NM_001164548;NM_001012959;NM_001164547;NM_001164550;NM_001164546;NM_001012957;NM_001012958;NR_028399;NR_028395;NM_001164545;NM_001164549;NM_001164544;NR_028396;NM_001164553;NM_001164541	Body;TSS1500;TSS1500;TSS1500;TSS1500;Body;TSS1500;TSS1500;Body;TSS1500;Body;TSS1500;TSS1500;Body;TSS1500;TSS1500;TSS1500;TSS1500;TSS1500;TSS1500;TSS1500;TSS1500;TSS1500;Body;Body;TSS1500;TSS1500;TSS1500;Body;TSS1500;TSS1500	chr1:231762414-231763115	N_Shore			NA				NA	1	231625974	-	TSNAX-DISC1;DISC1	ENSG00000162946.22	1	231626815	DISC1	1	0.041402	-3.0236
cg12616177	-0.0195011	0.00633706	-3.0773	0.00208883	-0.0228095	0.00509716	-4.47495	7.64294e-06	-0.0215099	0.00397179	-5.41567	6.10603e-08	0.920581	-0.0215099	0.00397179	4.78089e-06	37	7	100434510	7	100272446	F	rs13222776		NA	NA				chr7:100434982-100435193	N_Shore			TRUE		7:100434296-100435385	Unclassified_Cell_type_specific	NA	7	100836887	+		ENSG00000196411.10	7	100802565	EPHB4	1	0.101619	2.8012
cg00442389	-0.00809177	0.00264548	-3.05872	0.00222286	-0.00880389	0.00196854	-4.47229	7.73862e-06	-0.0085501	0.00157928	-5.41392	6.16605e-08	0.976951	-0.0085501	0.00157928	4.82365e-06	37	6	32160074	6	32268052	R			NA	NA	GPSM3	NM_022107	Body	chr6:32163292-32164383	N_Shelf			NA				NA	6	32192296	-	GPSM3	ENSG00000224389.9	6	32014795	C4B	1	0.0188375	-2.28067
cg15346781	-0.011504	0.00397478	-2.89425	0.00380068	-0.0379839	0.00665413	-5.70831	1.14102e-08	-0.0184677	0.00341234	-5.41202	6.2318e-08	0.00292117	-0.0184677	0.00341234	4.86995e-06	37	2	7017571	2	6935022	F	rs55872551		NA	NA	RSAD2	NM_080657	TSS1500					NA		2:7017313-7018189	Unclassified_Cell_type_specific	NA	2	6877439	+	RSAD2	ENSG00000205837.7	2	6728177	LINC00487	1	0.0401623	-1.63493
cg20076442	-0.00757837	0.00311899	-2.42975	0.0151093	-0.0135346	0.00268148	-5.04745	4.4775e-07	-0.0110032	0.00203333	-5.41142	6.25266e-08	0.350475	-0.0110032	0.00203333	4.88455e-06	37	8	72745197	8	72907751	F			NA	NA								TRUE				NA	8	71832961	+		ENSG00000178860.8	8	71841549	MSC	1	0.0166803	2.84096
cg04460372	-0.00882766	0.00319598	-2.76211	0.00574293	-0.016147	0.00328387	-4.91705	8.78586e-07	-0.0123881	0.00229034	-5.40882	6.34412e-08	0.279252	-0.0123881	0.00229034	4.94992e-06	37	9	130661175	9	129700996	R			NA	TRUE	ST6GALNAC6	NM_013443	5'UTR	chr9:130661107-130662047	Island			NA	9:129700866-129701889	9:130660993-130662491	Promoter_Associated	NA	9	127898895	-	ST6GALNAC6	ENSG00000106992.19	9	127866486	AK1	1	0.0163152	-1.75043
cg06011067	-0.021772	0.00649952	-3.34978	0.000808752	-0.0294785	0.00681631	-4.32471	1.52734e-05	-0.025442	0.00470386	-5.40875	6.34651e-08	0.715506	-0.025442	0.00470386	4.95004e-06	37	6	110677913	6	110784606	R			NA	NA	C6orf186	NM_001123364	Body	chr6:110678854-110679108	N_Shore			NA				NA	6	110356709	-	C6orf186	ENSG00000203797.10	6	110391771	DDO	1	0.0807044	-1.81976
cg02737621	-0.00207708	0.0027491	-0.755548	0.44992	-0.0136117	0.00216442	-6.28884	3.19855e-10	-0.00919777	0.0017006	-5.40855	6.35356e-08	0.00436591	-0.00919777	0.0017006	4.95468e-06	37	1	28585395	1	28457982	F			NA	NA	SESN2	NM_031459	TSS1500	chr1:28585831-28587249	N_Shore		RDMR	NA				NA	1	28258883	+	SESN2	ENSG00000130770.18	1	28236109	ATP5IF1	1	0.0283336	-1.7613
cg16393207	-0.0111592	0.00443041	-2.51877	0.0117764	-0.0220266	0.00432155	-5.09693	3.45215e-07	-0.0167281	0.00309357	-5.40737	6.39571e-08	0.214036	-0.0167281	0.00309357	4.98667e-06	37	11	75237739	11	74915387	R			NA	TRUE	GDPD5	NM_030792	TSS1500	chr11:75236189-75237781	Island			NA	11:74915284-74915409			NA	11	75526693	-	GDPD5	ENSG00000158555.15	11	75434640	GDPD5	1	0.0174786	1.63108
cg25593573	-0.029941	0.00960854	-3.11609	0.00183268	-0.0463402	0.0101402	-4.56996	4.87817e-06	-0.0376995	0.00697464	-5.40522	6.47279e-08	0.502053	-0.0376995	0.00697464	5.03972e-06	37	3	45077920	3	45052924	F			NA	NA				chr3:45077069-45077690	S_Shore			TRUE	3:45052911-45053106	3:45077441-45079749	Unclassified	NA	3	45036427	+		ENSG00000075914.13	3	44975241	EXOSC7	1	0.0422168	0.443494
cg18862171	-0.00984007	0.00335297	-2.93473	0.00333834	-0.0143471	0.00308845	-4.64541	3.39405e-06	-0.0122784	0.00227163	-5.40509	6.47766e-08	0.613391	-0.0122784	0.00227163	5.04263e-06	37	11	66314367	11	66070943	R			NA	NA	ACTN3;ZDHHC24	NM_001104;NM_207340	TSS200;TSS1500	chr11:66314207-66314455	Island			NA	11:66069769-66071057	11:66312869-66314468	Promoter_Associated	NA	11	66546895	-	ACTN3;ZDHHC24	ENSG00000173992.9	11	66593153	CCS	1	0.0168785	1.21682
cg03217729	-0.00847494	0.00264758	-3.20102	0.00136944	-0.010831	0.0024608	-4.40142	1.07545e-05	-0.00973901	0.00180247	-5.40316	6.54779e-08	0.808609	-0.00973901	0.00180247	5.0901e-06	37	16	11222890	16	11130391	R			NA	NA	CLEC16A	NM_015226	Body					TRUE		16:11222806-11223088	Unclassified_Cell_type_specific	NA	16	11129032	-	CLEC16A	ENSG00000179583.19	16	10866222	CIITA	1	0.0207874	2.69726
cg13655082	-0.0157104	0.00479253	-3.2781	0.0010451	-0.0255305	0.00568169	-4.49346	7.00753e-06	-0.0197927	0.00366333	-5.40293	6.55603e-08	0.417818	-0.0197927	0.00366333	5.09562e-06	37	9	125109046	9	124148867	R			NA	NA				chr9:125109007-125109644	Island			NA	9:124148867-124149489	9:125108910-125109514	Unclassified_Cell_type_specific	TRUE	9	122346766	-		ENSG00000234156.2	9	122403407	AL359636.2	1	0.0179154	-1.59161
cg24349832	-0.00927612	0.0035241	-2.6322	0.00848343	-0.0196294	0.00383584	-5.11737	3.09834e-07	-0.014015	0.00259513	-5.40049	6.64574e-08	0.138723	-0.014015	0.00259513	5.15725e-06	37	1	15478848	1	15351435	F			NA	NA	TMEM51;TMEM51;C1orf126;TMEM51;TMEM51	NM_018022;NM_001136217;NR_027136;NM_001136216;NM_001136218	TSS1500;TSS200;Body;TSS200;TSS1500	chr1:15479219-15481471	N_Shore			NA		1:15477898-15479779	Unclassified	NA	1	15152351	+	TMEM51;C1orf126	ENSG00000171729.14	1	15152532	TMEM51	1	0.0160946	-1.9458
cg16045390	-0.00791382	0.00411468	-1.92331	0.0544407	-0.0214233	0.00383331	-5.58873	2.28739e-08	-0.0151462	0.00280476	-5.40019	6.65715e-08	0.0558269	-0.0151462	0.00280476	5.16341e-06	37	17	37896620	17	35150146	F			NA	NA	GRB7;GRB7	NM_005310;NM_001030002	5'UTR;5'UTR					TRUE				NA	17	39740366	+	GRB7	ENSG00000172057.10	17	39921041	ORMDL3	1	0.0168103	-0.958345
cg22593342	-0.0176349	0.00447429	-3.94138	8.10131e-05	-0.015096	0.00406506	-3.71359	0.000204336	-0.016244	0.00300873	-5.39897	6.70239e-08	0.915583	-0.016244	0.00300873	5.19184e-06	37	10	82219410	10	82209390	R			NA	NA	TSPAN14;TSPAN14	NM_001128309;NM_030927	5'UTR;5'UTR					TRUE		10:82218774-82219474	Promoter_Associated	NA	10	80459653	-	TSPAN14	ENSG00000122378.14	10	80407829	PRXL2A	1	0.0186738	-1.52773
cg24408057	-0.0102853	0.00560456	-1.83517	0.0664805	-0.0324835	0.00560606	-5.79436	6.85831e-09	-0.0213814	0.00396355	-5.39451	6.8709e-08	0.0198248	-0.0213814	0.00396355	5.30702e-06	37	19	4277333	19	4228333	F			NA	NA	SHD	NM_020209	TSS1500	chr19:4279042-4279809	N_Shore			NA				NA	19	4277335	+	SHD	ENSG00000105251.10	19	4278601	SHD	1	0.0170674	1.14421
cg02324920	-0.00693131	0.00423816	-1.63545	0.101954	-0.0190647	0.00340726	-5.59531	2.20224e-08	-0.0143013	0.0026555	-5.38552	7.22359e-08	0.0829756	-0.0143013	0.0026555	5.55057e-06	37	10	105253152	10	105243142	R			NA	TRUE	NEURL	NM_004210	TSS1500	chr10:105253191-105254428	N_Shore			NA		10:105253057-105254512	Unclassified	TRUE	10	103493394	-	NEURL	ENSG00000138172.11	10	103446786	CALHM2	1	0.0176146	1.16097
cg26333564	-0.00727704	0.00238857	-3.04661	0.00231438	-0.0109421	0.00239458	-4.56953	4.88811e-06	-0.00910497	0.00169109	-5.38407	7.28207e-08	0.555917	-0.00910497	0.00169109	5.59164e-06	37	14	105147781	14	104218826	R			NA	NA				chr14:105144247-105144503	S_Shelf	low-CpG:104218487-104218845		NA		14:105147488-105148037	Unclassified	NA	14	104681443	-		ENSG00000203485.13	14	104689606	INF2	1	0.0204797	3.11802
cg18677871	-0.0103961	0.00426893	-2.43531	0.0148792	-0.0145066	0.0029814	-4.8657	1.14053e-06	-0.013159	0.0024443	-5.38355	7.30327e-08	0.732286	-0.013159	0.0024443	5.60599e-06	37	5	1103325	5	1156325	R			NA	NA	SLC12A7	NM_006598	Body	chr5:1099394-1099736	S_Shelf		CDMR	TRUE				NA	5	1103209	-	SLC12A7	ENSG00000113504.21	5	1050384	SLC12A7	1	0.339719	-13.55
cg15378486	-0.0106307	0.00394528	-2.69454	0.00704863	-0.0207192	0.00416185	-4.97836	6.41257e-07	-0.0154056	0.00286324	-5.3805	7.42801e-08	0.212797	-0.0154056	0.00286324	5.69389e-06	37	17	79491582	17	77106177	R			NA	NA				chr17:79495005-79496291	N_Shelf			NA				TRUE	17	81524555	-		ENSG00000214087.8	17	81681174	ARL16	1	0.0198534	2.79344
cg08553327	-0.0105657	0.0035899	-2.94318	0.00324863	-0.0180298	0.00381966	-4.72027	2.35533e-06	-0.0140665	0.0026159	-5.37732	7.56013e-08	0.362834	-0.0140665	0.0026159	5.78522e-06	37	6	31543647	6	31651626	F	rs3179060		NA	NA	TNF	NM_000594	1stExon					NA		6:31543103-31543774	Promoter_Associated	NA	6	31575869	+	TNF	ENSG00000232810.4	6	31575565	TNF	1	0.0381159	-2.1253
cg10512202	-0.0111413	0.00441004	-2.52634	0.0115257	-0.0142364	0.00297736	-4.78154	1.73959e-06	-0.0132673	0.00246763	-5.37654	7.59312e-08	0.844365	-0.0132673	0.00246763	5.80647e-06	37	3	45649293	3	45624297	R			NA	NA	LIMD1	NM_014240	Body					TRUE				NA	3	45607800	-	LIMD1	ENSG00000144791.10	3	45555394	LIMD1	1	0.0235279	1.3998
cg09038267	-0.00454634	0.00197155	-2.30597	0.0211121	-0.00702318	0.00141535	-4.96217	6.97113e-07	-0.00618083	0.00114975	-5.37579	7.62487e-08	0.594069	-0.00618083	0.00114975	5.82775e-06	37	10	104524861	10	104514851	F			NA	NA	C10orf26	NM_001083913	Body					TRUE				NA	10	102765103	+	C10orf26	ENSG00000059915.17	10	102402617	PSD	1	0.0139884	-3.01027
cg25710298	-0.0205637	0.00679361	-3.02692	0.0024706	-0.0358644	0.00765805	-4.68322	2.82402e-06	-0.0273021	0.00508207	-5.37223	7.77669e-08	0.327278	-0.0273021	0.00508207	5.93222e-06	37	2	286830	2	276830	F	rs34884738		NA	NA	FAM150B	NM_001002919	Body	chr2:287353-290099	N_Shore		RDMR	TRUE		2:286759-286931	Unclassified_Cell_type_specific	NA	2	286829	+	FAM150B	ENSG00000035115.21	2	217730	SH3YL1	1	0.019711	0.874324
cg03783110	-0.012703	0.00358723	-3.54118	0.000398343	-0.0167483	0.00408005	-4.10494	4.0442e-05	-0.0144667	0.00269403	-5.36992	7.87718e-08	0.757885	-0.0144667	0.00269403	5.99385e-06	37	17	1463739	17	1410489	F			NA	NA	PITPNA	NM_006224	Body	chr17:1465159-1466312	N_Shore			TRUE		17:1463659-1463919	Unclassified_Cell_type_specific	NA	17	1560444	+	PITPNA	ENSG00000174238.14	17	1517718	PITPNA	1	0.0399882	-0.65414
cg00099427	-0.00732549	0.00325069	-2.25352	0.0242265	-0.0417782	0.00592378	-7.05262	1.75576e-12	-0.0152991	0.00284981	-5.36848	7.94048e-08	2.26338e-06	-0.0152991	0.00284981	6.03285e-06	37	1	159870134	1	158136758	F	rs2494486		NA	NA	CCDC19	NM_012337	TSS1500	chr1:159869901-159870143	Island			TRUE	1:158136551-158136767			TRUE	1	159900343	+	CCDC19	ENSG00000213085.10	1	159872364	CFAP45	1	0.0201123	-1.5211
cg19095000	-0.0134254	0.00331082	-4.05502	5.01291e-05	-0.0116205	0.00328779	-3.53443	0.000408651	-0.0125166	0.00233292	-5.36524	8.08421e-08	0.927908	-0.0125166	0.00233292	6.13254e-06	37	1	11711141	1	11633728	R			NA	NA	FBXO2	NM_012168	Body	chr1:11708767-11709277	S_Shore			NA				TRUE	1	11651083	-	FBXO2	ENSG00000162490.7	1	11691710	DRAXIN	1	0.0189684	-4.77937
cg15693483	-0.0119237	0.00501592	-2.37717	0.0174461	-0.0175253	0.00358121	-4.89369	9.89616e-07	-0.015634	0.00291459	-5.36405	8.13746e-08	0.661637	-0.015634	0.00291459	6.17082e-06	37	7	1102177	7	1068703	R			NA	NA	C7orf50;C7orf50;C7orf50	NM_001134395;NM_032350;NM_001134396	Body;Body;Body	chr7:1105259-1105974	N_Shelf			NA	7:1068636-1068753	7:1101870-1102275	Unclassified_Cell_type_specific	NA	7	1062540	-	C7orf50	ENSG00000178381.11	7	1152071	ZFAND2A	1	0.049229	-1.94016
cg07939626	-0.0113139	0.00515372	-2.19528	0.0281434	-0.0295857	0.0054078	-5.47093	4.47687e-08	-0.0200105	0.00373082	-5.36355	8.15999e-08	0.0502225	-0.0200105	0.00373082	6.18581e-06	37	6	30853073	6	30961052	F			NA	NA	DDR1;DDR1	NM_013993;NM_001954	5'UTR;5'UTR	chr6:30852102-30852676	S_Shore			NA				NA	6	30885295	+	DDR1	ENSG00000137411.17	6	30908242	VARS2	1	0.0512794	1.27595
cg14237025	-0.0127377	0.00453289	-2.81007	0.00495306	-0.0234396	0.00484011	-4.84279	1.2803e-06	-0.0177383	0.00330852	-5.3614	8.25808e-08	0.271917	-0.0177383	0.00330852	6.25485e-06	37	17	34309207	17	31333320	R			NA	NA	CCL16	NM_004590	TSS1500					NA				NA	17	35982170	-	CCL16	ENSG00000274767.1	17	36183235	AC243829.1	1	0.0295603	4.00361
cg09134314	-0.00893427	0.00326103	-2.73971	0.00614938	-0.0164974	0.00337941	-4.88175	1.0515e-06	-0.0125811	0.00234663	-5.36133	8.26121e-08	0.273403	-0.0125811	0.00234663	6.25615e-06	37	6	13924570	6	14032549	F			NA	NA	RNF182;RNF182;RNF182;RNF182	NM_001165033;NM_152737;NM_001165034;NM_001165032	TSS1500;TSS1500;TSS200;TSS1500	chr6:13925099-13925510	N_Shore			NA		6:13924230-13926195	Unclassified	NA	6	13924338	+	RNF182	ENSG00000180537.13	6	13924446	RNF182	1	0.0491795	-8.0578
cg15884223	-0.0114747	0.00440844	-2.60289	0.00924405	-0.0187063	0.00385977	-4.8465	1.25661e-06	-0.0155683	0.00290399	-5.361	8.27621e-08	0.466906	-0.0155683	0.00290399	6.26644e-06	37	17	49242847	17	46597846	R			NA	NA	NME2;NME2;NME2;NME1-NME2;NME2	NM_001018137;NM_002512;NM_001018138;NM_001018136;NM_001018139	TSS200;TSS1500;TSS1500;Body;TSS1500	chr17:49243620-49244647	N_Shore		RDMR	NA				NA	17	51165485	-	NME2;NME1-NME2	ENSG00000243678.11	17	51165435	NME2	1	0.0317259	-1.27319
cg04477962	-0.011116	0.00574788	-1.93393	0.0531212	-0.0262004	0.00486911	-5.38095	7.40926e-08	-0.0198983	0.00371525	-5.35584	8.51617e-08	0.134675	-0.0198983	0.00371525	6.43501e-06	37	12	51317375	12	49603642	F			NA	NA	METTL7A	NM_014033	TSS1500					NA				NA	12	50923591	+	METTL7A	ENSG00000185432.12	12	50923472	METTL7A	1	0.0223193	-0.782828
cg11860434	-0.00930448	0.00328323	-2.83394	0.00459781	-0.0191147	0.0038708	-4.93819	7.88518e-07	-0.0134093	0.00250384	-5.35549	8.5326e-08	0.154458	-0.0134093	0.00250384	6.44414e-06	37	7	102067440	7	101854445	F			NA	NA							CDMR	NA		7:102066075-102067544	Promoter_Associated	NA	7	102426992	+		ENSG00000005075.15	7	102473118	POLR2J	1	0.0320623	1.19026
cg19773045	-0.0110352	0.00360037	-3.06503	0.00217645	-0.016251	0.00360394	-4.50924	6.50612e-06	-0.0136405	0.00254711	-5.35531	8.5409e-08	0.592062	-0.0136405	0.00254711	6.44932e-06	37	1	153747600	1	152014224	F	rs6682411		NA	NA	SLC27A3	NM_024330	TSS200	chr1:153747655-153748698	N_Shore			NA				NA	1	153775123	+	SLC27A3	ENSG00000143554.14	1	153774354	SLC27A3	1	0.0215227	-1.42626
cg26470501	-0.0107285	0.00377221	-2.8441	0.00445373	-0.0180785	0.00381553	-4.73813	2.157e-06	-0.0143615	0.00268254	-5.35371	8.61685e-08	0.391304	-0.0143615	0.00268254	6.50336e-06	37	19	45252955	19	49944795	F			NA	NA	BCL3	NM_005178	Body	chr19:45251975-45252330	S_Shore			NA		19:45252875-45253066	Promoter_Associated	NA	19	44749697	+	BCL3	ENSG00000216588.9	19	44613563	IGSF23	1	0.0178443	1.06199
cg11792786	-0.018262	0.00589804	-3.09628	0.00195968	-0.0280774	0.00622284	-4.51198	6.42253e-06	-0.0229068	0.00428077	-5.3511	8.74198e-08	0.519291	-0.0229068	0.00428077	6.59111e-06	37	5	14870083	5	14923083	F			NA	NA	ANKH	NM_054027	Body	chr5:14871391-14871611	N_Shore			NA				NA	5	14869973	+	ANKH	ENSG00000154122.14	5	14704800	ANKH	1	0.0699526	-1.64986
cg10230190	-0.0182204	0.00438215	-4.15787	3.21228e-05	-0.0194083	0.00575671	-3.37142	0.000747816	-0.0186562	0.00348685	-5.35046	8.77316e-08	0.986612	-0.0186562	0.00348685	6.61126e-06	37	1	85405081	1	85177669	R			NA	NA	MCOLN2	NM_153259	Body					TRUE				NA	1	84939397	-	MCOLN2	ENSG00000162643.13	1	84999147	WDR63	1	0.0395839	0.814612
cg18101488	-0.0113853	0.00311517	-3.6548	0.00025738	-0.0105838	0.00270583	-3.9115	9.17228e-05	-0.0109285	0.00204281	-5.34974	8.80804e-08	0.981312	-0.0109285	0.00204281	6.63642e-06	37	14	100689613	14	99759366	F			NA	NA								TRUE				NA	14	100223275	+		ENSG00000197119.13	14	100291116	SLC25A29	1	0.0447639	5.57161
cg01971181	-0.0119717	0.00614103	-1.94947	0.0512398	-0.0277416	0.00518233	-5.35311	8.6456e-08	-0.0211823	0.00396054	-5.34833	8.87673e-08	0.145766	-0.0211823	0.00396054	6.68591e-06	37	3	158518888	3	160001582	F			NA	NA	MFSD1;MFSD1	NM_022736;NM_001167903	TSS1500;TSS1500	chr3:158519509-158520329	N_Shore			NA		3:158518860-158519109	Unclassified_Cell_type_specific	NA	3	158801098	+	MFSD1	ENSG00000168827.14	3	158644278	GFM1	1	0.0182357	-0.498995
cg21588594	-0.0145111	0.00745094	-1.94755	0.051469	-0.0263116	0.00511142	-5.14762	2.63816e-07	-0.0225353	0.00421495	-5.34652	8.96615e-08	0.426212	-0.0225353	0.00421495	6.74642e-06	37	6	32917979	6	33025957	R			NA	NA	HLA-DMA	NM_006120	Body					NA				NA	6	32950201	-	HLA-DMA	ENSG00000204256.13	6	32968594	BRD2	1	0.0265683	0.270875
cg18745507	-0.0110002	0.00387133	-2.84145	0.00449095	-0.0177205	0.00377747	-4.69111	2.71721e-06	-0.0144428	0.00270365	-5.34197	9.1941e-08	0.462156	-0.0144428	0.00270365	6.90278e-06	37	19	10415557	19	10276557	R			NA	NA	ZGLP1	NM_001103167	3'UTR					TRUE				NA	19	10304880	-	ZGLP1	ENSG00000105371.10	19	10286955	ICAM4	1	0.044042	-3.94007
cg14188508	-0.00495915	0.0030201	-1.64205	0.10058	-0.0124034	0.00227542	-5.45103	5.00798e-08	-0.0097078	0.00181734	-5.34175	9.20514e-08	0.144014	-0.0097078	0.00181734	6.90874e-06	37	19	11685647	19	11546647	F			NA	NA	ACP5;ACP5;ACP5;ACP5	NM_001611;NM_001111034;NM_001111036;NM_001111035	3'UTR;3'UTR;3'UTR;3'UTR	chr19:11689417-11689768	N_Shelf			NA				NA	19	11574831	+	ACP5	ENSG00000102575.11	19	11574660	ACP5	1	0.0150021	-3.11432
cg19384379	-0.0108737	0.00305957	-3.55402	0.000379397	-0.0118957	0.00297768	-3.99494	6.47104e-05	-0.0113986	0.0021339	-5.34166	9.21016e-08	0.97176	-0.0113986	0.0021339	6.91134e-06	37	3	12800816	3	12775816	F			NA	NA	TMEM40	NM_018306	TSS200					TRUE				NA	3	12759316	+	TMEM40	ENSG00000144712.12	3	12796472	CAND2	1	0.0166334	2.57449
cg06679494	-0.00963713	0.00237556	-4.05679	4.97523e-05	-0.00686761	0.00191393	-3.58823	0.000332927	-0.00795773	0.00149039	-5.33936	9.32759e-08	0.662262	-0.00795773	0.00149039	6.98699e-06	37	17	6921295	17	6862019	R			NA	NA	MIR497;MIR195	NR_030178;NR_029712	Body;TSS1500	chr17:6917569-6918539	S_Shelf			NA				NA	17	7017975	-	MIR497;MIR195	ENSG00000174292.12	17	7380534	TNK1	1	0.0142405	1.67745
cg12880685	-0.00628212	0.00423925	-1.48189	0.138369	-0.0215325	0.00371269	-5.7997	6.64338e-09	-0.0149127	0.00279299	-5.33935	9.32827e-08	0.0256822	-0.0149127	0.00279299	6.98699e-06	37	10	120489658	10	120479648	R			NA	NA	C10orf46	NM_153810	Body					NA				NA	10	118730145	-	C10orf46	ENSG00000151893.15	10	118674167	CACUL1	1	0.0153951	-0.578106
cg27486585	-0.0101551	0.00433084	-2.34483	0.0190355	-0.0207172	0.00405009	-5.11525	3.13318e-07	-0.0157896	0.00295812	-5.33771	9.41285e-08	0.204646	-0.0157896	0.00295812	7.03855e-06	37	6	30459595	6	30567574	R			NA	NA	HLA-E	NM_005516	Body	chr6:30457369-30458175	S_Shore			NA				NA	6	30491817	-	HLA-E	ENSG00000204592.9	6	30489509	HLA-E	1	0.0279004	-0.696302
cg07573717	-0.0114954	0.00413976	-2.77681	0.00548947	-0.015323	0.00332055	-4.61459	3.93866e-06	-0.0138245	0.00259024	-5.33713	9.44289e-08	0.770975	-0.0138245	0.00259024	7.05864e-06	37	1	19717337	1	19589924	R			NA	NA	CAPZB	NM_004930	Body					TRUE		1:19717018-19718850	Promoter_Associated	TRUE	1	19390842	-	CAPZB	ENSG00000040487.13	1	19312326	PQLC2	1	0.0228806	-1.16191
cg00978203	-0.00351693	0.0025615	-1.373	0.169754	-0.0114625	0.00200925	-5.70487	1.16429e-08	-0.00843591	0.00158091	-5.3361	9.49687e-08	0.0508747	-0.00843591	0.00158091	7.09423e-06	37	1	26096954	1	25969541	R			NA	NA	MAN1C1	NM_020379	Body	chr1:26097904-26098107	N_Shore			NA				NA	1	25770462	-	MAN1C1	ENSG00000117632.23	1	25884181	STMN1	1	0.0143091	-1.93116
cg23097139	-0.00460018	0.00415814	-1.10631	0.268594	-0.0211018	0.00349373	-6.03991	1.54205e-09	-0.0142731	0.00267488	-5.33597	9.50339e-08	0.00989344	-0.0142731	0.00267488	7.09672e-06	37	15	75918757	15	73705812	F			NA	NA	SNUPN;SNUPN;SNUPN	NM_001042581;NM_005701;NM_001042588	TSS1500;TSS1500;TSS200	chr15:75917646-75918212	S_Shore			NA		15:75917323-75918935	Promoter_Associated	NA	15	75626415	+	SNUPN	ENSG00000169371.13	15	75598083	SNUPN	1	0.0323364	1.04259
cg22830895	-0.0145346	0.00542583	-2.67877	0.00738923	-0.0234561	0.00491592	-4.77146	1.82893e-06	-0.0194342	0.00364305	-5.33459	9.57589e-08	0.47597	-0.0194342	0.00364305	7.14726e-06	37	7	151137476	7	150768409	F			NA	TRUE	CRYGN	NM_144727	TSS1500	chr7:151136933-151137273	S_Shore			TRUE		7:151136582-151137930	Unclassified_Cell_type_specific	NA	7	151440389	+	CRYGN	ENSG00000187260.15	7	151375909	WDR86	1	0.0292749	-1.81257
cg22888848	-0.0124551	0.00441125	-2.82348	0.00475053	-0.0215167	0.00453303	-4.74665	2.06818e-06	-0.0168625	0.0031614	-5.33388	9.61367e-08	0.358362	-0.0168625	0.0031614	7.17186e-06	37	2	222320536	2	222028780	R			NA	NA	EPHA4	NM_004438	Body					TRUE				NA	2	221455815	-	EPHA4	ENSG00000116106.12	2	221418027	EPHA4	1	0.0138908	1.25231
cg23902550	-0.0109874	0.00367822	-2.98714	0.002816	-0.0162455	0.00358311	-4.53392	5.79001e-06	-0.0136853	0.00256661	-5.33206	9.71058e-08	0.591982	-0.0136853	0.00256661	7.23688e-06	37	8	144681106	8	144752249	R			NA	TRUE	EEF1D;EEF1D;TIGD5;EEF1D;EEF1D;EEF1D;EEF1D	NM_032378;NM_001130055;NM_032862;NM_001130054;NM_001130053;NM_001960;NM_001130056	TSS1500;TSS1500;1stExon;TSS1500;TSS1500;TSS1500;TSS1500	chr8:144679237-144681851	Island			NA	8:144750097-144752893			NA	8	143598935	-	EEF1D;TIGD5	ENSG00000147813.16	8	143574785	NAPRT	1	0.0333428	3.55906
cg13993274	-0.00694069	0.00406953	-1.70553	0.0880963	-0.0231636	0.00399906	-5.79227	6.94405e-09	-0.0151938	0.00285235	-5.32678	9.99685e-08	0.0175567	-0.0151938	0.00285235	7.4353e-06	37	9	4742079	9	4732079	F			NA	NA	AK3	NM_016282	TSS1500	chr9:4740694-4741868	S_Shore			NA		9:4740294-4742147	Promoter_Associated	NA	9	4742078	+	AK3	ENSG00000205808.5	9	4662315	PLPP6	1	0.0214557	-1.05464
[truncated: 2 more columns]
