# Supplementary material for: Epigenome-wide DNA methylation association study of CHIP provides insight into perturbed gene regulation
Source: Nat Commun. 2025 May 20;16:4678. doi: 10.1038/s41467-025-59333-w (PMC12092741; doi:10.1038/s41467-025-59333-w)
Supplement: Supplementary file 22 — Dataset 20 [file 41467_2025_59333_MOESM22_ESM.xlsx]

## Sheet: Supplementary Data 20
CpG	EA.TE.fixed	EA.seTE.fixed	EA.zval.fixed	EA.pval.fixed	AA.TE.fixed	AA.seTE.fixed	AA.zval.fixed	AA.pval.fixed	all.TE.fixed	all.seTE.fixed	all.zval.fixed	all.pval.fixed	all.I2	all.Q	all.heterogeneity.p	FDR.fixed	Genome_Build	CHR	MAPINFO	Chromosome_36	Coordinate_36	Strand	Probe_SNPs	Probe_SNPs_10	Random_Loci	Methyl27_Loci	UCSC_RefGene_Name	UCSC_RefGene_Accession	UCSC_RefGene_Group	UCSC_CpG_Islands_Name	Relation_to_UCSC_CpG_Island	Phantom	DMR	Enhancer	HMM_Island	Regulatory_Feature_Name	Regulatory_Feature_Group	DHS	DNAm_Chr_hg38	DNAm_Pos_hg38	DNAm_Strand_hg38	DNAm_GeneSymbol	Tx	Tx_Chr	Tx_Start	Tx_Gene	Is_Cis	RSq	Fx
cg13742400	0.100098	0.00575493	17.3935	9.24465e-68	0.0647122	0.00713243	9.07294	1.15845e-19	0.0861449	0.0044788	19.2339	1.92588e-82	0.000578962	0.0861449	0.0044788	8.58036e-77	37	2	225639708	2	225347952	F			TRUE	NA	DOCK10	NM_014689	Body					NA	2:225347908-225347975			NA	2	224774990	+	DOCK10	ENSG00000135905.19	2	224765090	DOCK10	1	0.0191011	-1.33738
cg19695507	0.110614	0.00662583	16.6943	1.44157e-62	0.073964	0.00859729	8.60317	7.75413e-18	0.0969569	0.00524809	18.4747	3.30161e-76	0.00334437	0.0969569	0.00524809	7.35483e-71	37	10	13526193	10	13566199	F	rs80213451		NA	NA	BEND7;BEND7	NM_152751;NM_001100912	Body;Body				DMR	NA				NA	10	13484192	+	BEND7	ENSG00000165626.17	10	13438484	BEND7	1	0.0305628	3.19554
cg22562591	0.0823551	0.00453011	18.1795	7.50404e-74	0.0263306	0.00506714	5.19635	2.03243e-07	0.057468	0.00337723	17.0163	6.21868e-65	1.77636e-15	0.057468	0.00337723	9.23536e-60	37	8	82002977	8	82165532	R			NA	NA	PAG1	NM_018440	5'UTR					TRUE		8:82002882-82003165	Promoter_Associated_Cell_type_specific	NA	8	81090741	-	PAG1	ENSG00000076641.4	8	80967810	PAG1	1	0.0222401	-1.97803
cg17607231	0.131803	0.00917968	14.3581	9.47274e-47	0.097718	0.0118282	8.26142	1.43945e-16	0.118991	0.00725195	16.4081	1.67432e-60	0.0749236	0.118991	0.00725195	9.32447e-56	37	2	231090329	2	230798573	R			NA	TRUE	SP140;SP140	NM_001005176;NM_007237	TSS200;TSS200					NA		2:231090068-231091293	Promoter_Associated	NA	2	230225613	-	SP140	ENSG00000185404.16	2	230327184	SP140L	1	0.0239862	-0.721636
cg01133215	0.102144	0.00643715	15.8679	1.05684e-56	0.0517847	0.00891194	5.81071	6.22093e-09	0.0848783	0.00521826	16.2657	1.73008e-59	2.77617e-05	0.0848783	0.00521826	8.56447e-55	37	6	45399681	6	45507659	F			NA	NA	RUNX2;RUNX2;RUNX2	NM_001015051;NM_001024630;NM_004348	Body;Body;Body					TRUE		6:45399581-45399731	Gene_Associated_Cell_type_specific	NA	6	45431943	+	RUNX2	ENSG00000124813.22	6	45328157	RUNX2	1	0.0181032	-1.15503
cg00256485	0.0695833	0.00453031	15.3595	3.05863e-53	0.0432545	0.00850093	5.0882	3.61472e-07	0.0637598	0.00399802	15.9478	2.94908e-57	0.0238641	0.0637598	0.00399802	1.01069e-52	37	5	1494980	5	1547980	F			NA	NA	LPCAT1	NM_024830	Body	chr5:1494853-1495287	Island	high-CpG:1547978-1548032		NA	5:1547887-1548318	5:1494867-1495821	Unclassified	NA	5	1494864	+	LPCAT1	ENSG00000153395.10	5	1456480	LPCAT1	1	0.0296928	-1.86996
cg08574423	0.0579554	0.00340319	17.0297	4.94179e-65	0.017122	0.00345527	4.95532	7.22107e-07	0.0378487	0.00242462	15.6102	6.20679e-55	4.44089e-16	0.0378487	0.00242462	1.45543e-50	37	19	12724912	19	12585912	F			NA	NA	ZNF791	NM_153358	Body	chr19:12721532-12722116	S_Shelf			NA		19:12724379-12725110	Unclassified	NA	19	12614097	+	ZNF791	ENSG00000104774.13	19	12646511	MAN2B1	1	0.0241284	-1.89628
cg02003183	0.120611	0.00807289	14.9402	1.80392e-50	0.0743639	0.0140277	5.30122	1.15032e-07	0.109105	0.00699694	15.5932	8.09656e-55	0.0168664	0.109105	0.00699694	1.80363e-50	37	14	103415882	14	102485635	F			NA	NA	CDC42BPB	NM_006035	Body					TRUE	14:102485602-102485692	14:103415151-103416162	Unclassified	NA	14	102949544	+	CDC42BPB	ENSG00000198752.11	14	102932380	CDC42BPB	1	0.0276327	1.11283
cg06230847	0.0827316	0.0061538	13.444	3.3396e-41	0.0748445	0.0102116	7.32939	2.31202e-13	0.0806304	0.00527071	15.2978	7.9071e-53	0.803469	0.0806304	0.00527071	1.35494e-48	37	6	30297594	6	30405573	F		rs9500858	NA	NA	TRIM39;TRIM39	NM_172016;NM_021253	Body;Body	chr6:30294169-30295071	S_Shelf			NA				NA	6	30329816	+	TRIM39	ENSG00000280128.1	6	30282349	AL662795.2	1	0.0284602	1.37119
cg09849319	0.105076	0.00728935	14.415	4.1638e-47	0.068479	0.0131668	5.20088	1.98348e-07	0.0964908	0.00637729	15.1304	1.02104e-51	0.0519945	0.0964908	0.00637729	1.62465e-47	37	5	1494983	5	1547983	F			NA	NA	LPCAT1	NM_024830	Body	chr5:1494853-1495287	Island	high-CpG:1547978-1548032		NA	5:1547887-1548318	5:1494867-1495821	Unclassified	NA	5	1494867	+	LPCAT1	ENSG00000153395.10	5	1456480	LPCAT1	1	0.0479692	-1.62201
cg14064762	0.0807073	0.00604087	13.3602	1.03248e-40	0.0563178	0.0081009	6.95204	3.60041e-12	0.0719916	0.00484266	14.8661	5.4698e-50	0.0543338	0.0719916	0.00484266	7.52825e-46	37	9	123688745	9	122728566	F			NA	NA	TRAF1	NM_005658	5'UTR	chr9:123690771-123691675	N_Shelf			TRUE		9:123688502-123689327	Unclassified	TRUE	9	120926466	+	TRAF1	ENSG00000226752.9	9	120824828	CUTALP	1	0.0189946	5.12294
cg22387323	0.0865938	0.00599757	14.4382	2.97692e-47	0.0396725	0.00870317	4.5584	5.1546e-06	0.0714859	0.0049385	14.4752	1.73758e-47	5.25562e-05	0.0714859	0.0049385	1.98499e-43	37	4	24975717	4	24584815	F			NA	NA	CCDC149	NM_173463	5'UTR					NA	4:24584787-24584853			NA	4	24974094	+	CCDC149	ENSG00000181982.18	4	24806117	CCDC149	1	0.0231769	-1.90162
cg02348449	0.0659746	0.0048812	13.5161	1.25727e-41	0.0377015	0.00605216	6.22944	4.68113e-10	0.0548318	0.00379946	14.4315	3.28029e-47	0.00134508	0.0548318	0.00379946	3.56456e-43	37	19	58630429	19	63322241	R			NA	NA	ZSCAN18;ZSCAN18	NR_027135;NM_001145542	TSS1500;TSS1500	chr19:58629309-58630241	S_Shore			NA				NA	19	58119061	-	ZSCAN18	ENSG00000173480.11	19	57900296	ZNF417	1	0.0135279	-1.33975
cg02688118	0.105932	0.00744976	14.2196	6.92784e-46	0.0504872	0.0107562	4.69377	2.68222e-06	0.0879579	0.0061243	14.3621	8.94453e-47	0.000126091	0.0879579	0.0061243	9.26757e-43	37	13	114918456	13	113936558	R			NA	NA				chr13:114914536-114914753	S_Shelf			NA	13:113936432-113936818			NA	13	114152980	-		ENSG00000283361.2	13	114154691	CFAP97D2	1	0.0158813	2.31825
cg13810673	0.0911825	0.00725713	12.5645	3.30773e-36	0.0531156	0.00728173	7.29437	3.00066e-13	0.0722135	0.00514024	14.0487	7.85089e-45	0.00105374	0.0722135	0.00514024	6.72655e-41	37	14	88473038	14	87542791	F			NA	NA	GPR65	NM_003608	5'UTR					NA		14:88472565-88473428	Promoter_Associated	NA	14	88006693	+	GPR65	ENSG00000054983.17	14	87837820	GALC	1	0.0272241	-0.99406
cg19755435	0.106731	0.00924991	11.5386	8.42968e-31	0.0888606	0.0123325	7.20539	5.7876e-13	0.100297	0.00739977	13.5541	7.495e-42	0.510746	0.100297	0.00739977	5.3004e-38	37	14	88473001	14	87542754	F			NA	NA	GPR65	NM_003608	5'UTR					NA		14:88472565-88473428	Promoter_Associated	NA	14	88006656	+	GPR65	ENSG00000054983.17	14	87837820	GALC	1	0.0228314	-0.582115
cg19588519	0.0697851	0.00556341	12.5436	4.30991e-36	0.0481779	0.00874415	5.50973	3.59377e-08	0.0635588	0.00469389	13.5408	8.9845e-42	0.113804	0.0635588	0.00469389	6.15825e-38	37	10	125817817	10	125807807	F	rs78717563		NA	NA				chr10:125816267-125816522	S_Shore			NA				NA	10	124058300	+		ENSG00000182022.18	10	124007668	CHST15	1	0.0210833	-1.26324
cg09763644	0.0940828	0.00702546	13.3917	6.76186e-41	0.0439371	0.00972049	4.52005	6.18249e-06	0.0768765	0.00569397	13.5014	1.53488e-41	0.00015995	0.0768765	0.00569397	1.00564e-37	37	1	207103660	1	205170283	R			NA	NA	PIGR	NM_002644	3'UTR					NA				NA	1	206930314	-	PIGR	ENSG00000162894.12	1	206903317	FCMR	1	0.0205913	-1.16881
cg02371935	0.0789192	0.0059531	13.2568	4.1198e-40	0.0411165	0.0100348	4.0974	4.17821e-05	0.0690783	0.00511993	13.492	1.74232e-41	0.00525511	0.0690783	0.00511993	1.12501e-37	37	16	87521363	16	86078864	R	rs11866207		NA	NA	ZCCHC14	NM_015144	Body					NA	16:86078852-86078950			TRUE	16	87487756	-	ZCCHC14	ENSG00000140948.11	16	87406246	ZCCHC14	1	0.0229503	-1.59549
cg08289839	0.0753917	0.00599539	12.5749	2.9004e-36	0.0481212	0.00896457	5.36794	7.96426e-08	0.0669638	0.00498358	13.4369	3.67616e-41	0.0408847	0.0669638	0.00498358	2.27478e-37	37	13	111318640	13	110116641	R			NA	NA	CARS2	NM_024537	Body					NA	13:110116491-110116642			NA	13	110666292	-	CARS2	ENSG00000134905.17	13	110641412	CARS2	1	0.0420041	-1.95442
cg01881899	0.0591073	0.00455069	12.9887	1.41901e-38	0.02819	0.00494692	5.6985	1.20865e-08	0.0449363	0.00334915	13.4172	4.79473e-41	2.54611e-05	0.0449363	0.00334915	2.9263e-37	37	21	43652704	21	42525773	R			NA	NA	ABCG1;ABCG1;ABCG1;ABCG1;ABCG1;ABCG1	NM_207628;NM_004915;NM_207174;NM_207627;NM_016818;NM_207629	Body;Body;Body;Body;Body;Body	chr21:43654846-43655465	N_Shelf			NA		21:43652621-43652767	Unclassified	NA	21	42232593	-	ABCG1	ENSG00000160179.18	21	42199689	ABCG1	1	0.0334335	-4.1267
cg13311440	0.070886	0.00627155	11.3028	1.27124e-29	0.0555764	0.00760052	7.31219	2.62829e-13	0.0646846	0.00483736	13.3719	8.82824e-41	0.299117	0.0646846	0.00483736	5.10811e-37	37	1	160681404	1	158948028	R			NA	TRUE	CD48	NM_001778	Body					NA		1:160681390-160682087	Promoter_Associated	NA	1	160711613	-	CD48	ENSG00000117091.10	1	160678746	CD48	1	0.0215455	-1.1199
cg09187107	0.088183	0.0070705	12.472	1.06182e-35	0.0520289	0.00916918	5.67432	1.39239e-08	0.0747015	0.00559914	13.3416	1.32609e-40	0.00763583	0.0747015	0.00559914	7.20501e-37	37	17	79006087	17	76620682	F		rs79098470	NA	NA	FLJ90757	NR_026857	Body	chr17:79006584-79006835	N_Shore			NA	17:76620617-76620762			NA	17	81032286	+	FLJ90757	ENSG00000175866.15	17	81035122	BAIAP2	1	0.0571071	-3.66994
cg12423658	0.0718869	0.00577765	12.4422	1.54124e-35	0.0441079	0.00803401	5.49014	4.01616e-08	0.0624176	0.00469065	13.3068	2.11355e-40	0.0194471	0.0624176	0.00469065	1.13452e-36	37	13	111318555	13	110116556	R			NA	NA	CARS2	NM_024537	Body					NA	13:110116491-110116642			NA	13	110666207	-	CARS2	ENSG00000134905.17	13	110641412	CARS2	1	0.0248242	-1.6762
cg05661533	0.0873002	0.00675695	12.9201	3.46867e-38	0.0458881	0.0135175	3.39472	0.000686988	0.0790213	0.00604392	13.0745	4.60519e-39	0.0234089	0.0790213	0.00604392	2.20618e-35	37	5	1495043	5	1548043	R			NA	NA	LPCAT1	NM_024830	Body	chr5:1494853-1495287	Island			NA	5:1547887-1548318	5:1494867-1495821	Unclassified	NA	5	1494927	-	LPCAT1	ENSG00000153395.10	5	1456480	LPCAT1	1	0.0434372	-1.45926
cg07081759	0.077983	0.0063887	12.2064	2.87315e-34	0.0483021	0.00998917	4.83544	1.3285e-06	0.0693667	0.00538209	12.8884	5.22879e-38	0.0435922	0.0693667	0.00538209	2.30652e-34	37	10	126330905	10	126320895	F			NA	NA	FAM53B	NM_014661	Body					NA	10:126320835-126320925	10:126330522-126330924	Promoter_Associated	NA	10	124642335	+	FAM53B	ENSG00000189319.14	10	124619292	FAM53B	1	0.0219296	-1.02192
cg15551881	0.0857427	0.00754654	11.3619	6.47525e-30	0.0745929	0.0124275	6.00226	1.94584e-09	0.0827389	0.00645039	12.827	1.1582e-37	0.745243	0.0827389	0.00645039	4.86803e-34	37	9	123688715	9	122728536	R			NA	TRUE	TRAF1	NM_005658	5'UTR	chr9:123690771-123691675	N_Shelf			TRUE		9:123688502-123689327	Unclassified	NA	9	120926436	-	TRAF1	ENSG00000226752.9	9	120824828	CUTALP	1	0.0161042	3.2708
cg01383911	0.072453	0.00681975	10.624	2.3045e-26	0.0784754	0.0111185	7.0581	1.688e-12	0.0740994	0.00581332	12.7465	3.26091e-37	0.898893	0.0740994	0.00581332	1.27997e-33	37	6	30297627	6	30405606	F			NA	NA	TRIM39;TRIM39	NM_172016;NM_021253	Body;Body	chr6:30294169-30295071	S_Shelf			NA				NA	6	30329849	+	TRIM39	ENSG00000231074.8	6	30287397	HCG18	1	0.0852209	-2.17115
cg12387247	0.0653114	0.00530408	12.3134	7.66868e-35	0.031276	0.0079942	3.91234	9.14079e-05	0.0549081	0.00441973	12.4234	1.95055e-35	0.00184933	0.0549081	0.00441973	6.4853e-32	37	19	7766974	19	7672974	R			NA	TRUE	FCER2;FCER2	NM_002002;NM_002002	1stExon;5'UTR					NA		19:7766576-7767346	Unclassified_Cell_type_specific	NA	19	7702087	-	FCER2	ENSG00000104921.15	19	7688758	FCER2	1	0.0402669	-5.79699
cg08782022	0.111315	0.00906608	12.2781	1.18715e-34	0.0512955	0.011359	4.51584	6.30657e-06	0.0879589	0.00708585	12.4133	2.21262e-35	0.000197996	0.0879589	0.00708585	7.30215e-32	37	16	4730136	16	4670137	F		rs74529238	NA	NA	MGRN1;MGRN1;MGRN1;MGRN1	NM_015246;NM_001142291;NM_001142290;NM_001142289	Body;Body;Body;Body	chr16:4730262-4730487	N_Shore			TRUE	16:4670056-4670912			TRUE	16	4680134	+	MGRN1	ENSG00000103199.13	16	4748239	ZNF500	1	0.0138302	-0.593795
cg07173823	0.0763436	0.00682491	11.186	4.77346e-29	0.0523007	0.0103235	5.0662	4.05839e-07	0.0690313	0.00569324	12.1251	7.77213e-34	0.151496	0.0690313	0.00569324	2.24852e-30	37	1	45190519	1	44963106	R			NA	NA	C1orf228	NM_001145636	Body	chr1:45189705-45190558	Island			NA	1:44962312-44963533			NA	1	44724846	-	C1orf228	ENSG00000198520.12	1	44674692	ARMH1	1	0.0457762	-2.52399
cg14801864	0.0597314	0.00568287	10.5108	7.70522e-26	0.0402824	0.00627001	6.42461	1.32206e-10	0.05096	0.00421071	12.1025	1.02482e-33	0.0712743	0.05096	0.00421071	2.88981e-30	37	20	17540975	20	17488975	R			NA	NA	BFSP1	NM_001161705	TSS1500					NA				NA	20	17560329	-	BFSP1	ENSG00000125868.16	20	17570075	DSTN	1	0.0247002	-1.81478
cg14522298	0.075256	0.00655004	11.4894	1.49162e-30	0.0475191	0.0113345	4.19241	2.76009e-05	0.0683122	0.0056712	12.0455	2.04925e-33	0.105969	0.0683122	0.0056712	5.5671e-30	37	7	73645783	7	73283719	R			NA	NA								NA	7:73283636-73283867	7:73645708-73645878	Gene_Associated_Cell_type_specific	NA	7	74231452	-		ENSG00000049541.11	7	74231499	RFC2	1	0.0242558	-1.05729
cg24830898	0.0684708	0.00666335	10.2757	9.06501e-25	0.062289	0.00991586	6.28175	3.34777e-10	0.0665477	0.00553062	12.0326	2.39505e-33	0.874696	0.0665477	0.00553062	6.46708e-30	37	5	177964873	5	177897479	R			NA	NA	COL23A1	NM_173465	Body					NA	5:177897339-177897484			NA	5	178537871	-	COL23A1	ENSG00000050767.17	5	178237618	COL23A1	1	0.0209975	-1.51579
cg11297046	0.060695	0.00531718	11.4149	3.52381e-30	0.0329576	0.0067735	4.86567	1.14071e-06	0.0501195	0.00418245	11.9833	4.34796e-33	0.00558498	0.0501195	0.00418245	1.1395e-29	37	19	49657000	19	54348812	R			NA	NA	HRC	NM_002152	1stExon	chr19:49655102-49655395	S_Shore			NA				NA	19	49153742	-	HRC	ENSG00000130529.16	19	49157741	TRPM4	1	0.0322942	-3.78057
cg18599081	0.0723682	0.0062572	11.5656	6.15626e-31	0.0405242	0.00976433	4.15023	3.32145e-05	0.0630982	0.00526829	11.977	4.69178e-33	0.023056	0.0630982	0.00526829	1.22241e-29	37	3	46448084	3	46423088	R			NA	NA	CCRL2;CCRL2	NM_001130910;NM_003965	TSS1500;TSS1500					NA				NA	3	46406592	-	CCRL2	ENSG00000163823.4	3	46201711	CCR1	1	0.015934	-1.86063
cg22513955	0.0558626	0.00487643	11.4556	2.20353e-30	0.0299846	0.00638642	4.69505	2.6654e-06	0.0463318	0.00387577	11.9542	6.17193e-33	0.00559463	0.0463318	0.00387577	1.59871e-29	37	17	1665123	17	1611873	F			NA	NA	SERPINF1	NM_002615	TSS200					NA				NA	17	1761828	+	SERPINF1	ENSG00000167716.18	17	1716523	WDR81	1	0.0203885	1.60797
cg04987734	0.0919167	0.00812206	11.3169	1.08195e-29	0.0570509	0.0127081	4.48934	7.14439e-06	0.0818051	0.00684369	11.9534	6.23521e-33	0.0691049	0.0818051	0.00684369	1.60577e-29	37	14	103415873	14	102485626	R			NA	NA	CDC42BPB	NM_006035	Body					TRUE	14:102485602-102485692	14:103415151-103416162	Unclassified	NA	14	102949535	-	CDC42BPB	ENSG00000198752.11	14	102932380	CDC42BPB	1	0.0342757	1.56367
cg13640297	0.0634459	0.00572718	11.078	1.60364e-28	0.0451125	0.00948974	4.75382	1.99607e-06	0.0585512	0.0049034	11.9409	7.24124e-33	0.254638	0.0585512	0.0049034	1.84354e-29	37	6	170099238	6	169841163	R			NA	NA	WDR27	NM_182552	5'UTR	chr6:170101662-170103059	N_Shelf			NA		6:170099215-170099379	Gene_Associated_Cell_type_specific	NA	6	169699141	-	WDR27	ENSG00000185127.6	6	169702190	C6orf120	1	0.0243389	-1.18484
cg10499974	0.0777827	0.00738993	10.5255	6.59092e-26	0.0625139	0.0110155	5.67508	1.3862e-08	0.0730437	0.00613687	11.9024	1.14954e-32	0.515562	0.0730437	0.00613687	2.87727e-29	37	3	46244099	3	46219103	R			NA	NA	CCR1	NM_001295	3'UTR					NA				NA	3	46202607	-	CCR1	ENSG00000183625.15	3	46163604	CCR3	1	0.0147839	2.90433
cg06005892	0.0729214	0.00554352	13.1543	1.60668e-39	0.0136808	0.00815812	1.67696	0.0935504	0.0542084	0.00458513	11.8227	2.98078e-32	1.46796e-08	0.0542084	0.00458513	7.13993e-29	37	11	3177622	11	3134198	F			NA	NA	OSBPL5;OSBPL5;OSBPL5	NM_020896;NM_001144063;NM_145638	5'UTR;5'UTR;5'UTR	chr11:3181574-3182120	N_Shelf			NA	11:3134187-3134445			NA	11	3156391	+	OSBPL5	ENSG00000021762.20	11	3087107	OSBPL5	1	0.0219182	-2.92209
cg15609237	0.0683384	0.007058	9.68241	3.58181e-22	0.0680122	0.0103793	6.55269	5.65104e-11	0.0682353	0.00583642	11.6913	1.41239e-31	0.999662	0.0682353	0.00583642	3.14632e-28	37	2	179395885	2	179104131	F			NA	NA	TTN;TTN;TTN;MIR548N;TTN	NM_133378;NM_133432;NM_003319;NR_031666;NM_133437	Body;Body;Body;Body;Body					NA	2:179104131-179104182			NA	2	178531157	+	TTN;MIR548N	ENSG00000271141.1	2	178616581	AC010680.4	1	0.02082	-0.956335
cg27217742	0.0703475	0.00614887	11.4407	2.61739e-30	0.0396413	0.0127633	3.10587	0.0018972	0.0645632	0.00553954	11.655	2.16425e-31	0.0954821	0.0645632	0.00553954	4.79722e-28	37	4	3365280	4	3335078	F			NA	NA	RGS12;RGS12	NM_198229;NM_002926	Body;Body	chr4:3365194-3365415	Island			NA	4:3334959-3335183			NA	4	3363552	+	RGS12	ENSG00000159788.19	4	3293028	RGS12	1	0.0143005	-0.945067
cg08691235	0.0605932	0.00647497	9.35807	8.12062e-21	0.0621889	0.00903734	6.88133	5.92976e-12	0.0611345	0.00526346	11.6149	3.46256e-31	0.989753	0.0611345	0.00526346	7.52525e-28	37	2	179395935	2	179104181	F	rs3813250		NA	NA	TTN;TTN;TTN;MIR548N;TTN	NM_133378;NM_133432;NM_003319;NR_031666;NM_133437	Body;Body;Body;Body;Body					NA	2:179104131-179104182			NA	2	178531207	+	TTN;MIR548N	ENSG00000271011.1	2	178577103	AC010680.3	1	0.0337389	-1.63551
cg22615330	0.0609652	0.00615335	9.90763	3.85668e-23	0.0502811	0.00819644	6.13451	8.54231e-10	0.0571141	0.00492095	11.6063	3.82718e-31	0.580812	0.0571141	0.00492095	8.2373e-28	37	7	151502322	7	151133255	F			NA	NA	PRKAG2;PRKAG2	NM_001040633;NM_016203	5'UTR;Body					NA				NA	7	151805235	+	PRKAG2	ENSG00000242048.3	7	151806490	AC093583.1	1	0.0270314	-1.70332
cg10505257	0.0743648	0.00709308	10.4841	1.02175e-25	0.0538804	0.010473	5.14471	2.67937e-07	0.0679233	0.00587289	11.5656	6.15786e-31	0.269465	0.0679233	0.00587289	1.26429e-27	37	16	4731639	16	4671640	F	rs62037153		NA	NA	MGRN1;MGRN1;MGRN1;MGRN1	NM_015246;NM_001142291;NM_001142290;NM_001142289	Body;Body;Body;Body	chr16:4731561-4731835	Island			NA	16:4671578-4673185			NA	16	4681637	+	MGRN1	ENSG00000102858.13	16	4616493	MGRN1	1	0.0255628	-1.61994
cg01498832	0.0682045	0.00662549	10.2942	7.48042e-25	0.0528514	0.00985061	5.36529	8.08186e-08	0.0634223	0.00549765	11.5363	8.66107e-31	0.43332	0.0634223	0.00549765	1.75398e-27	37	17	78682934	17	76297529	R			NA	NA	RPTOR;RPTOR	NM_001163034;NM_020761	Body;Body					NA	17:76297373-76297530			NA	17	80709133	-	RPTOR	ENSG00000141564.15	17	80544819	RPTOR	1	0.0185992	-1.26678
cg25392060	0.0703932	0.00660957	10.6502	1.73981e-26	0.0424198	0.00849258	4.99492	5.88605e-07	0.059841	0.00521602	11.4725	1.81255e-30	0.0341009	0.059841	0.00521602	3.55747e-27	37	8	142297121	8	142366303	R			NA	NA				chr8:142295218-142295879	S_Shore			NA	8:142366303-142366439			TRUE	8	141287021	-		ENSG00000253595.5	8	141340549	LINC01300	1	0.0251254	0.553923
cg07248377	0.0883632	0.00785009	11.2563	2.15545e-29	0.0431772	0.0106293	4.0621	4.86326e-05	0.0724156	0.00631465	11.4679	1.91312e-30	0.00288905	0.0724156	0.00631465	3.72206e-27	37	16	4732406	16	4672407	R			NA	NA	MGRN1;MGRN1;MGRN1;MGRN1	NM_015246;NM_001142291;NM_001142290;NM_001142289	Body;Body;Body;Body	chr16:4732219-4732487	Island			NA	16:4671578-4673185			TRUE	16	4682404	-	MGRN1	ENSG00000102858.13	16	4616493	MGRN1	1	0.0327382	-1.75367
cg11812928	0.0494382	0.00456111	10.8391	2.24762e-27	0.0284521	0.00672332	4.23186	2.31768e-05	0.0428239	0.00377451	11.3456	7.80283e-30	0.0355745	0.0428239	0.00377451	1.36866e-26	37	1	227164459	1	225231082	F			NA	NA	CABC1	NM_020247	Body	chr1:227163739-227164237	S_Shore			NA		1:227164332-227164490	Gene_Associated_Cell_type_specific	NA	1	226976757	+	CABC1	ENSG00000163050.17	1	226897536	COQ8A	1	0.0582653	-3.49744
cg09636302	0.0980028	0.0104171	9.40789	5.06211e-21	0.0892796	0.0142851	6.24983	4.10903e-10	0.0949744	0.00841685	11.2838	1.57691e-29	0.885398	0.0949744	0.00841685	2.69181e-26	37	12	96389483	12	94913614	F			NA	NA	HAL	NM_002108	Body	chr12:96389405-96389675	Island			NA	12:94913582-94913735			NA	12	95995704	+	HAL	ENSG00000257715.1	12	96025323	AC007298.1	1	0.0946137	1.91457
cg09138892	0.0804103	0.00826861	9.72477	2.3645e-22	0.0658747	0.0114474	5.75458	8.68573e-09	0.0754266	0.00670289	11.2529	2.24217e-29	0.588743	0.0754266	0.00670289	3.76963e-26	37	17	79005662	17	76620257	F			NA	NA	FLJ90757	NR_026857	Body	chr17:79006584-79006835	N_Shore			NA	17:76619872-76620406			NA	17	81031861	+	FLJ90757	ENSG00000226137.5	17	81029130	BAIAP2-DT	1	0.188317	-4.36857
cg19906284	0.0644408	0.00717333	8.98339	2.62552e-19	0.0656995	0.00971313	6.76398	1.34249e-11	0.064885	0.00577031	11.2446	2.46106e-29	0.994582	0.064885	0.00577031	4.10665e-26	37	2	179395912	2	179104158	R			NA	NA	TTN;TTN;TTN;MIR548N;TTN	NM_133378;NM_133432;NM_003319;NR_031666;NM_133437	Body;Body;Body;Body;Body					NA	2:179104131-179104182			NA	2	178531184	-	TTN;MIR548N	ENSG00000270277.1	2	178548884	AC009948.2	1	0.0446466	-2.18167
cg14096415	0.0633224	0.00620713	10.2016	1.951e-24	0.0429974	0.00858302	5.00959	5.45475e-07	0.0563428	0.00502968	11.202	3.98409e-29	0.15866	0.0563428	0.00502968	6.47822e-26	37	2	235891856	2	235556595	F			NA	NA	SH3BP4	NM_014521	5'UTR					TRUE				NA	2	234983211	+	SH3BP4	ENSG00000130147.16	2	234952017	SH3BP4	1	0.0212169	-2.07724
cg08425796	0.0872382	0.00857568	10.1728	2.62383e-24	0.0682187	0.0141433	4.8234	1.41135e-06	0.0821254	0.00733298	11.1995	4.1025e-29	0.516263	0.0821254	0.00733298	6.6465e-26	37	22	50981121	22	49327987	R			NA	NA				chr22:50982570-50982994	N_Shore			NA		22:50980849-50981262	Unclassified_Cell_type_specific	NA	22	50542691	-		ENSG00000130487.8	22	50546203	KLHDC7B	1	0.0189671	-1.58739
cg23281529	0.0950947	0.00929382	10.232	1.42483e-24	0.0609018	0.012107	5.0303	4.89706e-07	0.0824166	0.00737216	11.1794	5.1415e-29	0.0813166	0.0824166	0.00737216	8.21036e-26	37	13	114823829	13	113841931	F			NA	NA	RASA3	NM_007368	Body					NA	13:113841858-113841964			NA	13	114058353	+	RASA3	ENSG00000283361.2	13	114154691	CFAP97D2	1	0.0136981	-1.63175
cg23731826	0.0606654	0.00566419	10.7103	9.10297e-27	0.0327459	0.00751923	4.35495	1.33099e-05	0.0505579	0.00452419	11.175	5.40375e-29	0.0123032	0.0505579	0.00452419	8.59833e-26	37	15	90371692	15	88172696	R			NA	NA								TRUE				TRUE	15	89828459	-		ENSG00000157823.17	15	89830599	AP3S2	1	0.162174	-4.26017
cg13567986	0.0490406	0.00503311	9.74361	1.96449e-22	0.0366221	0.00646468	5.66496	1.47061e-08	0.044354	0.0039714	11.1684	5.82495e-29	0.317031	0.044354	0.0039714	9.18185e-26	37	1	38310056	1	38082643	R			TRUE	NA	MTF1	NM_005955	Body					NA				NA	1	37844383	-	MTF1	ENSG00000204084.13	1	37860697	INPP5B	1	0.0341962	1.97322
cg13871900	0.0648287	0.00651195	9.95535	2.38983e-23	0.050159	0.00961461	5.21695	1.81892e-07	0.0602155	0.00539167	11.1682	5.8323e-29	0.450252	0.0602155	0.00539167	9.18185e-26	37	17	79235968	17	76850563	R			NA	NA	SLC38A10;SLC38A10	NM_001037984;NM_138570	Body;Body	chr17:79235486-79235751	S_Shore			NA	17:76849983-76850890	17:79235849-79235981	Gene_Associated_Cell_type_specific	NA	17	81262167	-	SLC38A10	ENSG00000276101.1	17	81251194	AC027601.4	1	0.0159095	0.61489
cg06912282	0.0590675	0.00555878	10.626	2.2564e-26	0.0327544	0.00754835	4.33928	1.42953e-05	0.0498151	0.00447602	11.1293	9.03216e-29	0.0194588	0.0498151	0.00447602	1.39726e-25	37	1	1563001	1	1552864	R			NA	NA	MIB2;MIB2;MIB2;MIB2;MIB2;MIB2	NM_001170687;NM_001170688;NM_080875;NM_001170689;NM_001170686;NR_033183	Body;Body;Body;Body;Body;Body	chr1:1563674-1564032	N_Shore			NA	1:1552565-1553073			NA	1	1627620	-	MIB2	ENSG00000215790.7	1	1724838	SLC35E2A	1	0.018767	4.27496
cg01919885	0.0975925	0.00942787	10.3515	4.12033e-25	0.0703176	0.0164491	4.27487	1.91248e-05	0.0908481	0.00817959	11.1067	1.16412e-28	0.355304	0.0908481	0.00817959	1.77621e-25	37	4	3365330	4	3335128	R			NA	NA	RGS12;RGS12	NM_198229;NM_002926	Body;Body	chr4:3365194-3365415	Island			NA	4:3334959-3335183			NA	4	3363602	-	RGS12	ENSG00000159788.19	4	3293028	RGS12	1	0.0202512	-0.815627
cg07427438	0.0666376	0.00598382	11.1363	8.35197e-29	0.0292722	0.00821679	3.56249	0.000367359	0.0536887	0.0048371	11.0993	1.26361e-28	0.00116336	0.0536887	0.0048371	1.91489e-25	37	16	4819304	16	4759305	F			NA	NA				chr16:4816764-4817353	S_Shore			NA		16:4818276-4819331	Promoter_Associated	NA	16	4769302	+		ENSG00000140623.13	16	4777669	2024-09-12	1	0.0173614	-0.326964
cg09885622	0.0829341	0.0083472	9.93556	2.91519e-23	0.0648934	0.0127886	5.07432	3.88878e-07	0.0775444	0.00698999	11.0936	1.34705e-28	0.497699	0.0775444	0.00698999	2.03441e-25	37	5	1504991	5	1557991	F			NA	NA	LPCAT1	NM_024830	Body				CDMR	TRUE		5:1504894-1505105	Unclassified_Cell_type_specific	NA	5	1504875	+	LPCAT1	ENSG00000153395.10	5	1456480	LPCAT1	1	0.0232235	-0.793488
cg18763629	0.0609531	0.00599587	10.1658	2.81663e-24	0.0411143	0.00853764	4.81565	1.46718e-06	0.0544004	0.00490673	11.0869	1.45265e-28	0.163978	0.0544004	0.00490673	2.18648e-25	37	4	1199037	4	1189037	R			NA	NA	LOC100130872;LOC100130872-SPON2	NR_024569;NR_033182	Body;Body	chr4:1202956-1203200	N_Shelf			NA				TRUE	4	1205248	-	LOC100130872;LOC100130872-SPON2	ENSG00000159674.12	4	1166932	SPON2	1	0.0273746	-4.40481
cg03887528	0.0759287	0.00795787	9.54134	1.40999e-21	0.0591256	0.0102196	5.78552	7.22892e-09	0.069586	0.00627879	11.0827	1.52196e-28	0.431076	0.069586	0.00627879	2.2831e-25	37	2	231090531	2	230798775	F			NA	NA	SP140;SP140;SP140;SP140	NM_007237;NM_007237;NM_001005176;NM_001005176	5'UTR;1stExon;1stExon;5'UTR					NA		2:231090068-231091293	Promoter_Associated	NA	2	230225815	+	SP140	ENSG00000079263.19	2	230203110	SP140	1	0.0453905	-2.20581
cg10183965	0.0640848	0.00620175	10.3333	4.97934e-25	0.0406904	0.00898322	4.5296	5.90952e-06	0.0565337	0.00510365	11.0771	1.6202e-28	0.100612	0.0565337	0.00510365	2.42231e-25	37	17	3824497	17	3771246	R			NA	NA				chr17:3827795-3828137	N_Shelf			NA	17:3771124-3771259			NA	17	3921202	-		ENSG00000083454.22	17	3672199	P2RX5	1	0.0148721	-2.34343
cg02084118	0.0821721	0.0077451	10.6096	2.69016e-26	0.0444498	0.0113044	3.93208	8.42144e-05	0.0701215	0.00638932	10.9748	5.05245e-28	0.022618	0.0701215	0.00638932	7.07867e-25	37	7	971027	7	937553	F			NA	NA	ADAP1	NM_006869	Body	chr7:973189-973888	N_Shelf			NA	7:937524-937755			NA	7	931390	+	ADAP1	ENSG00000105963.15	7	897900	ADAP1	1	0.0246015	-0.95065
cg10504000	0.0739855	0.00685519	10.7926	3.72959e-27	0.0358147	0.00940041	3.80991	0.000139018	0.0607337	0.00553884	10.9651	5.6267e-28	0.0045989	0.0607337	0.00553884	7.83395e-25	37	11	2402391	11	2358967	R			NA	NA	CD81	NM_004356	Body	chr11:2398223-2399598	S_Shelf			TRUE		11:2402256-2402475	Unclassified	NA	11	2381160	-	CD81	ENSG00000110651.11	11	2376177	CD81	1	0.0324184	-1.49144
cg09018739	0.0624954	0.00621779	10.0511	9.08687e-24	0.0450605	0.0098536	4.573	4.80796e-06	0.0575302	0.0052584	10.9406	7.36902e-28	0.326413	0.0575302	0.0052584	1.00401e-24	37	16	57180107	16	55737608	R			NA	NA	CPNE2	NM_152727	Body					NA	16:55737602-55737696			NA	16	57146194	-	CPNE2	ENSG00000140848.17	16	57092583	CPNE2	1	0.0179297	-1.61639
cg07902156	0.0852595	0.00757432	11.2564	2.15412e-29	0.0185744	0.0205553	0.903629	0.366192	0.0772874	0.00710717	10.8746	1.5237e-27	0.00972326	0.0772874	0.00710717	2.0144e-24	37	5	1495284	5	1548284	F	rs7711887	rs7726123	NA	NA	LPCAT1	NM_024830	Body	chr5:1494853-1495287	Island			NA	5:1547887-1548318	5:1494867-1495821	Unclassified	NA	5	1495168	+	LPCAT1	ENSG00000153395.10	5	1456480	LPCAT1	1	0.0303155	-1.00781
cg02083676	0.0732096	0.00783848	9.33976	9.65507e-21	0.0604218	0.0109118	5.53727	3.07221e-08	0.0688569	0.00636619	10.816	2.89011e-27	0.635747	0.0688569	0.00636619	3.67894e-24	37	3	127311156	3	128793846	R			NA	NA				chr3:127308568-127310132	S_Shore			NA	3:128793841-128793882			NA	3	127592312	-		ENSG00000163870.15	3	127571266	TPRA1	1	0.0434076	1.47543
cg09455342	0.0692513	0.00764512	9.05824	1.32575e-19	0.0700338	0.0119651	5.85317	4.82299e-09	0.0694782	0.00644233	10.7846	4.06885e-27	0.998482	0.0694782	0.00644233	5.12089e-24	37	17	80346849	17	77940138	F			NA	NA				chr17:80346597-80347050	Island			NA	17:77939765-77940364			NA	17	82388972	+		ENSG00000181396.13	17	82389210	OGFOD3	1	0.0513366	-1.22869
cg09660810	0.0507087	0.00506753	10.0066	1.42591e-23	0.0318002	0.0070325	4.52189	6.12908e-06	0.0442462	0.00411133	10.762	5.20267e-27	0.0926214	0.0442462	0.00411133	6.51157e-24	37	12	132270673	12	130836626	F			NA	NA	SFRS8	NM_004592	Body					NA	12:130836589-130836789			NA	12	131786127	+	SFRS8	ENSG00000198598.6	12	131828393	MMP17	1	0.0203818	-2.75289
cg22185977	0.0952214	0.00984345	9.67358	3.90471e-22	0.0612835	0.0117641	5.20938	1.89476e-07	0.0812454	0.00754929	10.762	5.20306e-27	0.0865007	0.0812454	0.00754929	6.51157e-24	37	5	1518133	5	1571133	F			NA	NA	LPCAT1	NM_024830	Body					NA	5:1570988-1571228			NA	5	1518017	+	LPCAT1	ENSG00000153395.10	5	1456480	LPCAT1	1	0.0281777	-0.824114
cg20754708	0.0606376	0.00617195	9.8247	8.81381e-23	0.0414108	0.00877995	4.71652	2.39909e-06	0.0542788	0.00504923	10.7499	5.93117e-27	0.200944	0.0542788	0.00504923	7.36077e-24	37	3	193419842	3	194902536	F	rs80171537	rs79343975	NA	NA								TRUE				NA	3	193702052	+		ENSG00000236297.1	3	193578812	AC048351.1	1	0.0467204	1.60781
cg12940993	0.0628551	0.00595465	10.5556	4.78347e-26	0.0325219	0.0102779	3.16427	0.00155475	0.0552321	0.00515237	10.7197	8.22294e-27	0.0383642	0.0552321	0.00515237	9.98247e-24	37	14	21271148	14	20340988	F	rs78426213		NA	NA	RNASE1;RNASE1;RNASE1;RNASE1	NM_198235;NM_198234;NM_198232;NM_002933	TSS200;TSS200;TSS1500;TSS200					NA				NA	14	20802988	+	RNASE1	ENSG00000129538.14	14	20801228	RNASE1	1	0.0240971	-2.12023
cg11609556	0.0739968	0.00744627	9.93743	2.86123e-23	0.0442514	0.00936418	4.7256	2.29433e-06	0.0624742	0.00582822	10.7192	8.26725e-27	0.045468	0.0624742	0.00582822	1.0009e-23	37	17	79006044	17	76620639	R	rs4969349		NA	NA	FLJ90757	NR_026857	Body	chr17:79006584-79006835	N_Shore			NA	17:76620617-76620762			NA	17	81032243	-	FLJ90757	ENSG00000226137.5	17	81029130	BAIAP2-DT	1	0.246006	-4.84298
cg00934037	0.069893	0.00667705	10.4676	1.21642e-25	0.0334659	0.00833732	4.01398	5.97024e-05	0.0556588	0.00521171	10.6796	1.26853e-26	0.00298219	0.0556588	0.00521171	1.49912e-23	37	1	100889672	1	100662260	F			NA	NA	CDC14A;CDC14A;CDC14A	NM_003672;NM_033312;NM_033313	Body;Body;Body					NA		1:100889670-100889944	Promoter_Associated_Cell_type_specific	NA	1	100424115	+	CDC14A	ENSG00000079335.20	1	100345001	CDC14A	1	0.108307	-2.74212
cg17122311	0.0520398	0.00564238	9.22302	2.88847e-20	0.0417916	0.0079631	5.24815	1.53633e-07	0.0486143	0.00460382	10.5596	4.58754e-26	0.576182	0.0486143	0.00460382	5.14833e-23	37	16	28517278	16	28424779	F			NA	TRUE	IL27	NM_145659	Body					NA				NA	16	28505956	+	IL27	ENSG00000233232.7	16	28456372	NPIPB7	1	0.0191102	1.01056
cg08059112	0.065073	0.00627957	10.3626	3.66664e-25	0.0315505	0.00847807	3.72142	0.000198108	0.0531973	0.00504613	10.5422	5.51992e-26	0.00642312	0.0531973	0.00504613	6.14823e-23	37	19	2294887	19	2245887	R			NA	NA	LINGO3	NM_001101391	5'UTR	chr19:2294886-2295101	Island			NA	19:2245859-2246093			TRUE	19	2294887	-	LINGO3	ENSG00000130332.15	19	2321520	LSM7	1	0.0217951	-1.35408
cg19339902	0.0600714	0.00615875	9.75382	1.77659e-22	0.0392084	0.00905355	4.33072	1.48624e-05	0.0534712	0.00509223	10.5006	8.58693e-26	0.162812	0.0534712	0.00509223	9.44626e-23	37	4	8292261	4	8343161	F			NA	NA	HTRA3	NM_053044	Body					NA	4:8343088-8343286			NA	4	8290533	+	HTRA3	ENSG00000170801.10	4	8269754	HTRA3	1	0.0282401	-3.2339
cg02086839	0.0720713	0.00771196	9.34539	9.15484e-21	0.0622252	0.012956	4.80282	1.56445e-06	0.0694954	0.00662681	10.487	9.91329e-26	0.807974	0.0694954	0.00662681	1.08518e-22	37	8	144403439	8	144474814	R			NA	NA	TOP1MT	NM_052963	Body	chr8:144403266-144403524	Island			NA	8:144474483-144477654			NA	8	143321268	-	TOP1MT	ENSG00000253716.5	8	143280161	MINCR	1	0.0908544	2.73358
cg14266248	0.0542892	0.00552864	9.81965	9.26679e-23	0.0335411	0.00791611	4.23707	2.26454e-05	0.0474869	0.00453263	10.4767	1.10558e-25	0.0993892	0.0474869	0.00453263	1.20139e-22	37	8	62606211	8	62768765	R			NA	NA	ASPH;ASPH;ASPH;ASPH;ASPH	NM_001164755;NM_004318;NM_032466;NM_001164756;NM_001164754	Body;Body;Body;Body;Body					TRUE				NA	8	61693651	-	ASPH	ENSG00000198363.18	8	61500556	ASPH	1	0.0235446	-2.75221
cg06423617	0.0787477	0.00815848	9.65226	4.80832e-22	0.0604168	0.0147258	4.10279	4.08205e-05	0.0744426	0.00713642	10.4314	1.78308e-25	0.552767	0.0744426	0.00713642	1.89147e-22	37	7	6490427	7	6456952	R			NA	NA				chr7:6487306-6487750	S_Shelf			NA				NA	7	6450795	-		ENSG00000164535.15	7	6409126	DAGLB	1	0.0141897	-0.538867
cg02286380	0.0657399	0.00840947	7.81736	5.39438e-15	0.070727	0.0102298	6.91384	4.71711e-12	0.067751	0.00649621	10.4293	1.82215e-25	0.931542	0.067751	0.00649621	1.92375e-22	37	17	4621205	17	4567954	F			NA	NA	ARRB2;ARRB2	NM_004313;NM_199004	Body;Body					NA	17:4567954-4568012			NA	17	4717909	+	ARRB2	ENSG00000141480.18	17	4710596	ARRB2	1	0.0782875	-0.931789
cg19198358	0.051393	0.00553005	9.29341	1.4942e-20	0.0349332	0.00693483	5.03735	4.72018e-07	0.0449948	0.00432365	10.4067	2.31172e-25	0.178738	0.0449948	0.00432365	2.4177e-22	37	8	1725179	8	1712586	F	rs7006711	rs35679284	NA	NA	CLN8	NM_018941	Body					NA	8:1712509-1712590			NA	8	1777012	+	CLN8	ENSG00000182372.9	8	1755778	CLN8	1	0.0191729	-1.47137
cg01028796	-0.075158	0.00832186	-9.0314	1.69492e-19	-0.0541668	0.0100552	-5.38693	7.16724e-08	-0.0666249	0.00641102	-10.3922	2.68957e-25	0.274383	-0.0666249	0.00641102	2.78024e-22	37	9	95525261	9	94565082	F		rs79087898	NA	NA	BICD2;BICD2	NM_015250;NM_001003800	Body;Body	chr9:95526459-95527825	N_Shore			NA		9:95525053-95525403	Promoter_Associated	NA	9	92762978	+	BICD2	ENSG00000185963.14	9	92711363	BICD2	1	0.0500919	-0.966348
cg10615580	0.0666657	0.00701044	9.50948	1.91616e-21	0.0471248	0.0106131	4.44026	8.9851e-06	0.0607296	0.00584951	10.382	2.99439e-25	0.307244	0.0607296	0.00584951	3.07395e-22	37	17	79005548	17	76620143	F			NA	NA	FLJ90757	NR_026857	Body	chr17:79006584-79006835	N_Shore			NA	17:76619872-76620406			NA	17	81031747	+	FLJ90757	ENSG00000175866.15	17	81035122	BAIAP2	1	0.0837401	-4.75237
cg14891022	0.0527928	0.00506842	10.416	2.09514e-25	0.0225739	0.00621654	3.63126	0.000282045	0.0407263	0.00392826	10.3675	3.48475e-25	0.000827418	0.0407263	0.00392826	3.52854e-22	37	22	37625461	22	35955407	R			NA	NA	RAC2	NM_002872	Body					TRUE		22:37625454-37626987	Promoter_Associated	TRUE	22	37229420	-	RAC2	ENSG00000133466.14	22	37180166	C1QTNF6	1	0.0170616	-1.95849
cg12845808	0.0532664	0.0052048	10.2341	1.39515e-24	0.0255604	0.00732367	3.49011	0.000482819	0.0439688	0.00424254	10.3638	3.62278e-25	0.00861314	0.0439688	0.00424254	3.66e-22	37	5	141338604	5	141318788	R			NA	TRUE	PCDH12;PCDH12	NM_016580;NM_016580	1stExon;5'UTR					NA				NA	5	141959038	-	PCDH12	ENSG00000113555.5	5	141943585	PCDH12	1	0.0172344	-2.25686
cg25282976	0.0862855	0.00843091	10.2344	1.39019e-24	0.0553591	0.0288915	1.91611	0.0553515	0.0838586	0.00809335	10.3614	3.71412e-25	0.58981	0.0838586	0.00809335	3.74378e-22	37	17	79005047	17	76619642	F			NA	NA	FLJ90757	NR_026857	Body	chr17:79006584-79006835	N_Shore			NA	17:76619363-76619705			NA	17	81031246	+	FLJ90757	ENSG00000175866.15	17	81035122	BAIAP2	1	0.0248919	-1.78394
cg01219924	0.0768786	0.00743145	10.345	4.4075e-25	0.0380689	0.0220574	1.7259	0.0843651	0.0729223	0.00704249	10.3546	3.98739e-25	0.249049	0.0729223	0.00704249	3.99214e-22	37	17	79004947	17	76619542	F	rs78484825		NA	NA	FLJ90757	NR_026857	Body	chr17:79006584-79006835	N_Shore			NA	17:76619363-76619705			NA	17	81031146	+	FLJ90757	ENSG00000175866.15	17	81035122	BAIAP2	1	0.0202108	-2.03947
cg23770271	0.0505841	0.00538026	9.4018	5.36394e-21	0.0329858	0.00691928	4.76724	1.8677e-06	0.0439531	0.00424734	10.3484	4.25616e-25	0.133234	0.0439531	0.00424734	4.25168e-22	37	17	3704471	17	3651220	R		rs75053057	NA	NA	ITGAE;ITGAE	NM_002208;NM_002208	1stExon;5'UTR			low-CpG:3651209-3651247		NA				NA	17	3801176	-	ITGAE	ENSG00000083457.12	17	3714628	ITGAE	1	0.0144493	-1.41042
cg21121609	0.0473917	0.00458711	10.3315	5.07664e-25	0.0215956	0.00695114	3.10677	0.00189142	0.039566	0.00382861	10.3343	4.93012e-25	0.00825449	0.039566	0.00382861	4.90294e-22	37	19	7766960	19	7672960	F			NA	NA	FCER2;FCER2	NM_002002;NM_002002	1stExon;5'UTR					NA		19:7766576-7767346	Unclassified_Cell_type_specific	NA	19	7702073	+	FCER2	ENSG00000104921.15	19	7688758	FCER2	1	0.0651349	-8.15533
cg22563987	0.0543835	0.00551094	9.86828	5.71386e-23	0.0359603	0.0105382	3.41239	0.00064397	0.0504272	0.00488349	10.326	5.3729e-25	0.301199	0.0504272	0.00488349	5.31953e-22	37	17	76130496	17	73642091	F			NA	NA	TMC8	NM_152468	Body	chr17:76127521-76128406	S_Shelf			NA	17:73641728-73642172	17:76129950-76131216	Promoter_Associated	TRUE	17	78134414	+	TMC8	ENSG00000187997.11	17	78146353	C17orf99	1	0.0195232	1.08286
cg25808809	0.065685	0.00667643	9.83835	7.69649e-23	0.0387853	0.0102333	3.79011	0.00015058	0.0576536	0.00559161	10.3107	6.30166e-25	0.088623	0.0576536	0.00559161	6.19775e-22	37	13	114917199	13	113935301	R			NA	NA				chr13:114912875-114913457	S_Shelf			NA	13:113935243-113935425	13:114917192-114917442	Unclassified_Cell_type_specific	TRUE	13	114151723	-		ENSG00000260910.1	13	113926514	LINC00565	1	0.0181785	2.09201
cg26161004	0.0603156	0.00602672	10.008	1.40533e-23	0.0319373	0.00893373	3.57491	0.000350348	0.0514401	0.00499616	10.2959	7.35133e-25	0.0312023	0.0514401	0.00499616	7.16682e-22	37	8	11413186	8	11450595	F	rs12550718	rs73195298	NA	NA	BLK	NM_001715	Body					NA	8:11450449-11450706			NA	8	11555676	+	BLK	ENSG00000136573.14	8	11486894	BLK	1	0.0166926	-2.2204
cg18518074	0.058866	0.00667901	8.81359	1.21205e-18	0.0539505	0.0105224	5.12721	2.94065e-07	0.0574543	0.00563896	10.1888	2.22449e-24	0.92517	0.0574543	0.00563896	2.06045e-21	37	11	64642316	11	64398892	R			NA	NA	EHD1	NM_006795	Body	chr11:64645429-64646566	N_Shelf		CDMR	NA				NA	11	64874843	-	EHD1	ENSG00000173825.7	11	65354751	TIGD3	1	0.0165771	-1.77974
cg13466002	0.0660177	0.00733645	8.99859	2.28635e-19	0.0444277	0.00880454	5.046	4.51154e-07	0.0571703	0.00563623	10.1434	3.54675e-24	0.169574	0.0571703	0.00563623	3.21176e-21	37	17	4621252	17	4568001	F			NA	NA	ARRB2;ARRB2	NM_004313;NM_199004	Body;Body					NA	17:4567954-4568012			NA	17	4717956	+	ARRB2	ENSG00000161905.12	17	4630902	ALOX15	1	0.0667785	8.1548
cg07806328	0.0566823	0.00554282	10.2263	1.5126e-24	0.020099	0.0218798	0.918611	0.358299	0.0544761	0.00537309	10.1387	3.72051e-24	0.268874	0.0544761	0.00537309	3.36227e-21	37	21	45774664	21	44599092	F	rs45568434	rs9979269	NA	NA	TRPM2	NM_003307	Body				CDMR	NA				NA	21	44354780	+	TRPM2	ENSG00000142185.16	21	44350163	TRPM2	1	0.033681	-2.15149
cg03963853	0.0518278	0.00526376	9.84615	7.1219e-23	0.0257141	0.00683391	3.76273	0.000168071	0.0421041	0.00417015	10.0966	5.72188e-24	0.0102321	0.0421041	0.00417015	5.03808e-21	37	16	4732369	16	4672370	R			NA	NA	MGRN1;MGRN1;MGRN1;MGRN1	NM_015246;NM_001142291;NM_001142290;NM_001142289	Body;Body;Body;Body	chr16:4732219-4732487	Island			NA	16:4671578-4673185			NA	16	4682367	-	MGRN1	ENSG00000102858.13	16	4616493	MGRN1	1	0.0178276	-1.43204
cg02359160	0.0495192	0.00529685	9.3488	8.86448e-21	0.0333422	0.00805244	4.14063	3.46349e-05	0.0446335	0.00442528	10.086	6.36948e-24	0.24451	0.0446335	0.00442528	5.5643e-21	37	1	45189875	1	44962462	F	rs71817469		NA	NA	C1orf228	NM_001145636	Body	chr1:45189705-45190558	Island			NA	1:44962312-44963533	1:45189646-45190024	Promoter_Associated	NA	1	44724202	+	C1orf228	ENSG00000198520.12	1	44674692	ARMH1	1	0.0639001	-3.16674
cg18245976	0.0542968	0.00534364	10.161	2.95948e-24	0.022503	0.0062277	3.61338	0.00030223	0.0408149	0.00405539	10.0644	7.9392e-24	0.000549951	0.0408149	0.00405539	6.85495e-21	37	7	158708271	7	158401032	F	rs72439016	rs62476479	NA	NA	WDR60	NM_018051	Body					NA	7:158400880-158401143			NA	7	158915579	+	WDR60	ENSG00000126870.16	7	158856558	WDR60	1	0.0233786	-1.72407
cg00883689	0.0955893	0.0102391	9.33574	1.00286e-20	0.0637991	0.0156006	4.08954	4.32237e-05	0.0860182	0.00856006	10.0488	9.30054e-24	0.234305	0.0860182	0.00856006	7.98394e-21	37	2	54802904	2	54656408	F			NA	NA	SPTBN1;SPTBN1	NM_178313;NM_003128	Body;Body					TRUE				NA	2	54575766	+	SPTBN1	ENSG00000115306.16	2	54456317	SPTBN1	1	0.0302993	-0.774319
cg13296238	0.0503604	0.00515838	9.76283	1.62555e-22	0.0263754	0.00746301	3.53415	0.000409085	0.0426062	0.00424339	10.0406	1.01063e-23	0.0303558	0.0426062	0.00424339	8.62577e-21	37	3	127323965	3	128806655	F			NA	NA	MCM2	NM_004526	Body	chr3:127323457-127324038	Island			NA	3:128806180-128806705			NA	3	127605121	+	MCM2	ENSG00000114631.11	3	127629185	PODXL2	1	0.0202973	-2.29366
cg09322555	0.0548045	0.00647276	8.46695	2.51901e-17	0.044089	0.00804665	5.47917	4.27326e-08	0.0505948	0.00504352	10.0316	1.10659e-23	0.583717	0.0505948	0.00504352	9.40875e-21	37	6	32826281	6	32934259	R			NA	NA	PSMB9;PSMB9	NM_002800;NM_148954	Body;Body	chr6:32820849-32822370	S_Shelf			NA				NA	6	32858503	-	PSMB9	ENSG00000196126.11	6	32578769	HLA-DRB1	1	0.0193768	-1.9189
cg03867607	0.0370409	0.00338097	10.9557	6.23946e-28	0.01095	0.00317799	3.44556	0.000569876	0.0231888	0.00231562	10.0141	1.32168e-23	1.36275e-07	0.0231888	0.00231562	1.11314e-20	37	12	56554439	12	54840706	R			NA	NA	MYL6;MYL6	NM_021019;NM_079423	3'UTR;Body					TRUE		12:56554230-56554710	Promoter_Associated	NA	12	56160654	-	MYL6	ENSG00000111602.12	12	56416363	TIMELESS	1	0.0202449	2.72909
cg13394182	0.0741913	0.0080767	9.18584	4.08329e-20	0.0585041	0.014348	4.0775	4.55226e-05	0.0704166	0.00703821	10.0049	1.45046e-23	0.635165	0.0704166	0.00703821	1.217e-20	37	8	144403454	8	144474829	R		rs61631623	NA	NA	TOP1MT	NM_052963	Body	chr8:144403266-144403524	Island			NA	8:144474483-144477654			NA	8	143321283	-	TOP1MT	ENSG00000184428.12	8	143304384	TOP1MT	1	0.0229963	1.13841
cg25642069	0.0518589	0.00518141	10.0087	1.39638e-23	0.0240787	0.0108285	2.22365	0.0261723	0.0466833	0.00467389	9.98811	1.71834e-23	0.068717	0.0466833	0.00467389	1.41773e-20	37	8	144408230	8	144479605	F	rs2956268		NA	NA	TOP1MT	NM_052963	Body					NA	8:144479569-144480120			NA	8	143326059	+	TOP1MT	ENSG00000253716.5	8	143280161	MINCR	1	0.0198729	-2.04621
cg18563860	0.0565115	0.0060276	9.37545	6.88781e-21	0.0350099	0.00889891	3.93417	8.34833e-05	0.0497492	0.00499055	9.96869	2.08956e-23	0.1352	0.0497492	0.00499055	1.71133e-20	37	20	57583391	20	57016786	R			NA	NA	CTSZ	NM_001336	TSS1500	chr20:57581902-57582595	S_Shore			NA		20:57583352-57583596	Unclassified_Cell_type_specific	NA	20	59008335	-	CTSZ	ENSG00000101160.14	20	58995185	CTSZ	1	0.0217719	-0.775395
cg22548088	0.056083	0.00546344	10.2651	1.01189e-24	0.00689336	0.0180757	0.381361	0.702935	0.0519653	0.00522978	9.93643	2.89002e-23	0.033614	0.0519653	0.00522978	2.32837e-20	37	19	6271786	19	6222786	R			NA	NA	MLLT1	NM_005934	Body	chr19:6271959-6272176	N_Shore			TRUE				TRUE	19	6271774	-	MLLT1	ENSG00000130382.9	19	6210381	MLLT1	1	0.0218212	-1.34849
cg11692409	0.0589306	0.00604959	9.74126	2.01056e-22	0.0279891	0.00742166	3.77127	0.00016242	0.0465789	0.00468914	9.93336	2.98028e-23	0.00539979	0.0465789	0.00468914	2.39676e-20	37	17	1665181	17	1611931	F			NA	NA	SERPINF1	NM_002615	TSS200					NA				NA	17	1761886	+	SERPINF1	ENSG00000167716.18	17	1716523	WDR81	1	0.0314505	1.62737
cg24738036	0.0591443	0.00654532	9.03612	1.62328e-19	0.0399295	0.00901385	4.4298	9.43206e-06	0.0525106	0.00529629	9.9146	3.59688e-23	0.225902	0.0525106	0.00529629	2.8719e-20	37	17	3704476	17	3651225	R		rs75053057	NA	NA	ITGAE;ITGAE	NM_002208;NM_002208	1stExon;5'UTR			low-CpG:3651209-3651247		NA				NA	17	3801181	-	ITGAE	ENSG00000083457.12	17	3714628	ITGAE	1	0.0135129	-1.0087
cg11043002	0.062022	0.00672883	9.21734	3.04552e-20	0.0445598	0.0117112	3.80488	0.000141872	0.0576881	0.00583437	9.88762	4.71085e-23	0.433555	0.0576881	0.00583437	3.70817e-20	37	5	177876863	5	177809469	R			NA	NA	COL23A1	NM_173465	Body					NA	5:177809436-177809537			NA	5	178449861	-	COL23A1	ENSG00000050767.17	5	178237618	COL23A1	1	0.0178994	-1.27858
cg19733736	0.0694007	0.00786142	8.82801	1.06553e-18	0.0501698	0.0108364	4.62976	3.66096e-06	0.0627695	0.00636328	9.86433	5.94297e-23	0.356396	0.0627695	0.00636328	4.64521e-20	37	12	56115029	12	54401296	R			NA	NA	RDH5	NM_002905	Body					NA		12:56114210-56115540	Unclassified_Cell_type_specific	TRUE	12	55721244	-	RDH5	ENSG00000135437.9	12	55720367	RDH5	1	0.0581758	2.36534
cg06889108	0.0624737	0.00695186	8.98662	2.54944e-19	0.0386156	0.00842049	4.5859	4.52029e-06	0.0528034	0.00536093	9.84967	6.87707e-23	0.091908	0.0528034	0.00536093	5.34719e-20	37	5	173317342	5	173249948	R			NA	NA	CPEB4	NM_030627	1stExon	chr5:173314931-173315979	S_Shore	low-CpG:173249920-173250104		TRUE				NA	5	173890338	-	CPEB4	ENSG00000113742.13	5	173888349	CPEB4	1	0.0294397	-1.5929
cg09245003	0.0589609	0.00677336	8.70482	3.1808e-18	0.0446853	0.00950207	4.70269	2.56758e-06	0.0541511	0.0055155	9.81797	9.42216e-23	0.473164	0.0541511	0.0055155	7.1881e-20	37	17	695428	17	642178	F			NA	NA	RNMTL1	NM_018146	3'UTR					NA	17:641730-642179	17:695136-695985	Gene_Associated_Cell_type_specific	NA	17	792187	+	RNMTL1	ENSG00000167693.17	17	799310	NXN	1	0.0182916	-1.22264
cg01275932	0.054437	0.00588697	9.24704	2.30792e-20	0.0340457	0.00903825	3.76684	0.000165326	0.048363	0.00493287	9.80423	1.07963e-22	0.167473	0.048363	0.00493287	8.12515e-20	37	9	139367244	9	138487065	F			NA	NA	SEC16A	NM_014866	Body	chr9:139367185-139367409	Island			NA	9:138487007-138487230			NA	9	136472791	+	SEC16A	ENSG00000148396.18	9	136440096	SEC16A	1	0.0174865	-0.890542
cg14374401	0.0555026	0.00646341	8.5872	8.91115e-18	0.0403857	0.00816359	4.94705	7.53469e-07	0.0496779	0.00506744	9.80335	1.08916e-22	0.348584	0.0496779	0.00506744	8.183e-20	37	21	45845495	21	44669923	R			NA	NA	TRPM2	NM_003307	Body	chr21:45844992-45845693	Island			NA	21:44669424-44670112			NA	21	44425611	-	TRPM2	ENSG00000230061.2	21	44414588	TRPM2-AS	1	0.0151114	-0.472049
cg18551531	0.0503846	0.00523469	9.62513	6.26298e-22	0.0249756	0.00754052	3.31218	0.000925723	0.0421215	0.0043001	9.79548	1.17732e-22	0.021687	0.0421215	0.0043001	8.80089e-20	37	19	2323913	19	2274913	R			NA	NA	LSM7	NM_016199	Body	chr19:2323912-2324127	Island			NA	19:2274913-2275516			NA	19	2323913	-	LSM7	ENSG00000176490.5	19	2714567	DIRAS1	1	0.016333	-2.43055
cg17781958	0.0759166	0.00847472	8.958	3.30611e-19	0.0541181	0.0129139	4.19068	2.78119e-05	0.0693548	0.00708528	9.78857	1.26071e-22	0.369427	0.0693548	0.00708528	9.34583e-20	37	17	79428404	17	77042999	F			NA	NA	BAHCC1	NM_001080519	Body	chr17:79427930-79429135	Island			NA	17:77042526-77043730			NA	17	81461377	+	BAHCC1	ENSG00000175866.15	17	81035122	BAIAP2	1	0.0142079	-1.42049
cg05549575	0.0409931	0.00441399	9.28709	1.58566e-20	0.0235561	0.00621507	3.79015	0.000150556	0.0351468	0.00359874	9.76642	1.56898e-22	0.0730837	0.0351468	0.00359874	1.14783e-19	37	17	5137892	17	5078616	R			NA	NA	C17orf87	NM_207103	Body					NA		17:5137831-5138227	Unclassified_Cell_type_specific	NA	17	5234596	-	C17orf87	ENSG00000161929.15	17	5208920	SCIMP	1	0.0145735	-1.65428
cg09043456	0.0652361	0.00699562	9.32529	1.10682e-20	0.0361904	0.00957192	3.78089	0.000156266	0.0551233	0.00564799	9.75982	1.67452e-22	0.0497353	0.0551233	0.00564799	1.21904e-19	37	17	79024087	17	76638682	R	rs4969365		NA	NA	BAIAP2;BAIAP2;BAIAP2;BAIAP2	NM_017450;NM_006340;NM_001144888;NM_017451	Body;Body;Body;Body	chr17:79026043-79026355	N_Shore			NA	17:76638639-76639369			TRUE	17	81050286	-	BAIAP2	ENSG00000175866.15	17	81035122	BAIAP2	1	0.0681842	-3.73718
cg22534374	0.0770563	0.00914033	8.43037	3.44583e-17	0.0615817	0.0123031	5.0054	5.57467e-07	0.0715528	0.00733708	9.75222	1.80486e-22	0.600679	0.0715528	0.00733708	1.30751e-19	37	1	201511610	1	199778233	R			NA	NA				chr1:201507779-201509317	S_Shelf			NA				NA	1	201542481	-		ENSG00000134369.15	1	201622885	NAV1	1	0.03185	-0.903014
cg25043129	0.0532257	0.00580596	9.16741	4.84499e-20	0.0317521	0.00801925	3.95948	7.51124e-05	0.0458407	0.00470279	9.74754	1.88989e-22	0.0951587	0.0458407	0.00470279	1.36467e-19	37	17	79047823	17	76662418	F			NA	NA	BAIAP2;BAIAP2;BAIAP2;BAIAP2	NM_017450;NM_006340;NM_001144888;NM_017451	Body;Body;Body;Body	chr17:79045454-79045696	S_Shelf			NA	17:76662400-76662517			NA	17	81074022	+	BAIAP2	ENSG00000226137.5	17	81029130	BAIAP2-DT	1	0.0173044	-1.85666
cg04816311	0.0884195	0.00988313	8.94651	3.66909e-19	0.0589652	0.0141228	4.17518	2.97748e-05	0.0787369	0.00809734	9.7238	2.38697e-22	0.23226	0.0787369	0.00809734	1.69342e-19	37	7	1066650	7	1033176	F			NA	NA	C7orf50;C7orf50;C7orf50	NM_001134395;NM_032350;NM_001134396	Body;Body;Body	chr7:1066931-1068245	N_Shore			NA	7:1032869-1033180			NA	7	1027013	+	C7orf50	ENSG00000146540.15	7	996986	C7orf50	1	0.0441897	-1.27396
cg09802688	0.0538892	0.00618865	8.70776	3.09949e-18	0.0387477	0.00855795	4.52769	5.96323e-06	0.04869	0.00501481	9.70925	2.75362e-22	0.357813	0.04869	0.00501481	1.9381e-19	37	1	209942066	1	208008689	F			NA	NA	TRAF3IP3	NM_025228	Body					NA		1:209941619-209942194	Promoter_Associated	NA	1	209768720	+	TRAF3IP3	ENSG00000117597.18	1	209827972	UTP25	1	0.0246503	1.14557
cg19400926	0.0523435	0.0061711	8.48204	2.21279e-17	0.0385865	0.00784218	4.92038	8.63785e-07	0.0470825	0.00484962	9.70848	2.77441e-22	0.386645	0.0470825	0.00484962	1.94966e-19	37	6	28889996	6	28997975	R			NA	NA	TRIM27	NM_006510	Body	chr6:28890951-28892013	N_Shore			NA		6:28889756-28890379	Promoter_Associated	NA	6	28922218	-	TRIM27	ENSG00000204713.11	6	28903002	TRIM27	1	0.0843844	-2.22783
cg07039378	0.0802498	0.0086183	9.31156	1.25963e-20	0.0560512	0.0195219	2.8712	0.00408919	0.0763029	0.00788418	9.67797	3.74069e-22	0.525736	0.0763029	0.00788418	2.5919e-19	37	7	73645723	7	73283659	F		rs73705356	NA	NA								NA	7:73283636-73283867	7:73645708-73645878	Gene_Associated_Cell_type_specific	NA	7	74231392	+		ENSG00000086730.17	7	74199652	LAT2	1	0.0179645	-0.501391
cg27027375	0.0517791	0.00554602	9.33627	9.97862e-21	0.0315563	0.0103601	3.04594	0.00231958	0.0472747	0.0048895	9.66862	4.09883e-22	0.227461	0.0472747	0.0048895	2.82686e-19	37	4	6695319	4	6746220	F			NA	NA	S100P	NM_005980	TSS1500					NA				NA	4	6693591	+	S100P	ENSG00000170846.17	4	6663396	AC093323.1	1	0.0280155	1.6776
cg14484844	0.0607678	0.00658834	9.22353	2.87465e-20	0.0327774	0.00845911	3.87481	0.00010671	0.0501995	0.00519783	9.65778	4.55616e-22	0.033125	0.0501995	0.00519783	3.0991e-19	37	9	139590683	9	138710504	F	rs4880126		NA	NA				chr9:139590437-139590761	Island			NA		9:139590565-139590900	Unclassified_Cell_type_specific	TRUE	9	136696230	+		ENSG00000233016.6	9	136721366	SNHG7	1	0.0191622	-1.55709
cg06988336	0.0597829	0.00620471	9.63509	5.68434e-22	0.0278614	0.0103378	2.69509	0.00703704	0.0513291	0.00532004	9.64825	5.00003e-22	0.0300524	0.0513291	0.00532004	3.37525e-19	37	16	89922397	16	88449898	F	rs73270331		NA	NA	SPIRE2	NM_032451	Body	chr16:89920497-89920740	S_Shore			NA	16:88449898-88450127			NA	16	89855988	+	SPIRE2	ENSG00000204991.11	16	89818179	SPIRE2	1	0.0280958	2.13799
cg08943045	0.0563177	0.00665261	8.4655	2.55056e-17	0.0414516	0.00864492	4.79491	1.6275e-06	0.0507885	0.00527223	9.6332	5.78975e-22	0.395092	0.0507885	0.00527223	3.89003e-19	37	1	9043919	1	8966506	R			NA	NA								NA		1:9043880-9044002	Unclassified_Cell_type_specific	NA	1	8983859	-		ENSG00000232208.2	1	8907393	AL139415.1	1	0.0231422	-1.76015
cg26756782	0.057022	0.00645094	8.83933	9.62902e-19	0.0355843	0.0084238	4.22426	2.39728e-05	0.0490973	0.00512165	9.58623	9.13616e-22	0.129874	0.0490973	0.00512165	6.02135e-19	37	16	89922218	16	88449719	R			NA	NA	SPIRE2	NM_032451	Body	chr16:89920497-89920740	S_Shore			NA	16:88449410-88449734	16:89922000-89922221	Unclassified_Cell_type_specific	NA	16	89855809	-	SPIRE2	ENSG00000204991.11	16	89818179	SPIRE2	1	0.021888	1.704
cg11555067	0.0571366	0.0071266	8.01737	1.08036e-15	0.045505	0.00851324	5.3452	9.03167e-08	0.052344	0.00546462	9.57871	9.82613e-22	0.577641	0.052344	0.00546462	6.44747e-19	37	2	99081350	2	98447782	F			NA	NA	INPP4A;INPP4A;INPP4A;INPP4A	NM_001566;NM_004027;NM_001134224;NM_001134225	5'UTR;5'UTR;5'UTR;5'UTR					TRUE		2:99081176-99081729	Promoter_Associated	NA	2	98464886	+	INPP4A	ENSG00000040933.15	2	98444854	INPP4A	1	0.015712	-0.668634
cg04002220	0.0535013	0.00622013	8.60131	7.88105e-18	0.0350667	0.0076198	4.60205	4.18362e-06	0.0461294	0.00481853	9.57334	1.03502e-21	0.172695	0.0461294	0.00481853	6.7615e-19	37	16	89598305	16	88125806	R			NA	NA	SPG7;SPG7	NM_003119;NM_199367	Body;Body					NA	16:88125806-88126517			NA	16	89531896	-	SPG7	ENSG00000197912.15	16	89490719	SPG7	1	0.0323321	-0.969304
cg06333800	0.0542339	0.00557911	9.72089	2.45636e-22	0.021897	0.00760423	2.87958	0.00398203	0.0429183	0.00449827	9.54107	1.41372e-21	0.00280085	0.0429183	0.00449827	9.14155e-19	37	7	151442481	7	151073414	R			NA	NA	PRKAG2;PRKAG2	NM_016203;NM_001040633	Body;Body					NA	7:151073198-151073473	7:151442027-151442976	Unclassified_Cell_type_specific	TRUE	7	151745394	-	PRKAG2	ENSG00000187260.15	7	151375909	WDR86	1	0.0140126	-2.5777
cg21337881	0.043165	0.00514077	8.3966	4.59603e-17	0.0321939	0.00685906	4.69363	2.68398e-06	0.0392189	0.00411363	9.53388	1.51516e-21	0.440829	0.0392189	0.00411363	9.74096e-19	37	17	5138645	17	5079369	F			NA	NA	C17orf87	NM_207103	TSS1500					NA		17:5138494-5138757	Unclassified_Cell_type_specific	NA	17	5235349	+	C17orf87	ENSG00000129204.16	17	5116438	USP6	1	0.0217184	-2.59926
cg17830204	0.0595603	0.00728384	8.17705	2.90876e-16	0.046311	0.00932531	4.96616	6.8291e-07	0.0545399	0.00574031	9.50122	2.07447e-21	0.534259	0.0545399	0.00574031	1.31471e-18	37	7	99819110	7	99657046	R			NA	NA	GATS;GATS;GATS;GATS;PVRIG	NR_028040;NM_178831;NR_028038;NR_028039;NM_024070	Body;3'UTR;Body;Body;3'UTR					NA		7:99818377-99819619	Promoter_Associated	NA	7	100221486	-	GATS;PVRIG	ENSG00000166997.8	7	100119634	CNPY4	1	0.0144915	-0.746824
cg18559579	0.0871552	0.0105594	8.25381	1.53425e-16	0.0771081	0.0163371	4.71982	2.36057e-06	0.0841947	0.00886823	9.49396	2.22421e-21	0.87513	0.0841947	0.00886823	1.40362e-18	37	2	209224676	2	208932921	R			NA	NA				chr2:209224972-209225308	N_Shore			NA	2:208932897-208932946			NA	2	208359951	-		ENSG00000144407.9	2	208359714	PTH2R	1	0.0890459	-1.17543
cg00781658	0.0634666	0.00656164	9.67237	3.95119e-22	0.0252544	0.00805488	3.13529	0.00171684	0.048224	0.00508731	9.47928	2.56053e-21	0.00115453	0.048224	0.00508731	1.60902e-18	37	19	41805850	19	46497690	F			NA	NA	HNRNPUL1;HNRNPUL1	NM_007040;NM_144732	Body;Body					NA		19:41805727-41805963	Gene_Associated_Cell_type_specific	TRUE	19	41299944	+	HNRNPUL1	ENSG00000286177.1	19	41307397	AC011462.6	1	0.0366098	2.49597
cg10414208	0.0410315	0.00511033	8.02914	9.81585e-16	0.035388	0.0069734	5.07471	3.8808e-07	0.0390597	0.00412198	9.47595	2.64336e-21	0.808111	0.0390597	0.00412198	1.65407e-18	37	17	74669923	17	72181518	F			NA	NA				chr17:74667824-74668090	S_Shore			TRUE				NA	17	76673840	+		ENSG00000182534.13	17	76672551	MXRA7	1	0.0888974	-12.8668
cg25291653	0.0438473	0.00474736	9.23613	2.55564e-20	0.0226632	0.00688406	3.29212	0.000994342	0.0370197	0.00390816	9.47242	2.73444e-21	0.0404056	0.0370197	0.00390816	1.70627e-18	37	20	19867145	20	19815145	F			NA	NA						low-CpG:19814697-19815211		NA				NA	20	19886500	+		ENSG00000132669.13	20	19757606	RIN2	1	0.0150407	-1.46028
cg19520763	0.0515337	0.00692144	7.44551	9.65688e-14	0.049501	0.00846356	5.84873	4.95348e-09	0.0507191	0.00535792	9.46619	2.90244e-21	0.982867	0.0507191	0.00535792	1.80101e-18	37	3	38534710	3	38509714	F			NA	NA				chr3:38537682-38538071	N_Shelf			NA				NA	3	38493218	+		ENSG00000229589.1	3	38451027	ACVR2B-AS1	1	0.0156433	-0.537385
cg00876196	0.0588796	0.00736898	7.9902	1.34725e-15	0.0584581	0.0115337	5.06844	4.01088e-07	0.0587574	0.00620977	9.4621	3.01816e-21	0.999526	0.0587574	0.00620977	1.86761e-18	37	19	55315034	19	60006846	R			NA	NA	KIR2DL4;KIR2DL4;KIR2DL4	NM_002255;NM_001080770;NM_001080772	TSS200;TSS200;TSS200					NA				NA	19	54803578	-	KIR2DL4	ENSG00000189013.14	19	54803535	KIR2DL4	1	0.021571	-1.86577
cg16743273	0.0421288	0.00534092	7.88792	3.07262e-15	0.0400837	0.00767549	5.2223	1.76711e-07	0.0414616	0.004384	9.45748	3.15456e-21	0.976368	0.0414616	0.004384	1.94661e-18	37	19	2076833	19	2027833	F			NA	NA	MOBKL2A	NM_130807	Body	chr19:2076483-2076982	Island			NA	19:2027484-2027982			NA	19	2076833	+	MOBKL2A	ENSG00000176533.13	19	2511219	GNG7	1	0.0283959	-2.11908
cg24961970	0.0495091	0.00600896	8.23921	1.73351e-16	0.041658	0.0089605	4.64907	3.3343e-06	0.0470737	0.00499067	9.43233	4.01066e-21	0.767376	0.0470737	0.00499067	2.45129e-18	37	12	109885015	12	108369398	R			NA	NA	MYO1H	NM_001101421	3'UTR					NA				NA	12	109447209	-	MYO1H	ENSG00000110906.13	12	109448655	KCTD10	1	0.0209692	-0.838377
cg01676795	0.0721406	0.00796373	9.05864	1.32082e-19	0.0424234	0.0130643	3.24729	0.00116511	0.0640896	0.00679993	9.42504	4.29923e-21	0.151643	0.0640896	0.00679993	2.6203e-18	37	7	75586348	7	75424284	F			NA	NA	POR	NM_000941	Body					TRUE				NA	7	75957029	+	POR	ENSG00000230882.1	7	76071469	AC005077.4	1	0.0229943	-0.52885
cg08684511	0.074257	0.00897445	8.27427	1.29248e-16	0.0638628	0.0140576	4.54292	5.54794e-06	0.0712473	0.0075644	9.41877	4.564e-21	0.82349	0.0712473	0.0075644	2.76277e-18	37	5	177890047	5	177822653	R			NA	NA	COL23A1	NM_173465	Body					NA	5:177822520-177822697			NA	5	178463045	-	COL23A1	ENSG00000050767.17	5	178237618	COL23A1	1	0.0714048	-1.49344
cg25132241	0.0423306	0.00491209	8.61764	6.83502e-18	0.0317166	0.0080174	3.95596	7.62266e-05	0.0394338	0.00418847	9.41483	4.73853e-21	0.528796	0.0394338	0.00418847	2.86453e-18	37	14	92396859	14	91466612	R			NA	NA	FBLN5	NM_006329	Body					TRUE				NA	14	91930514	-	FBLN5	ENSG00000140092.14	14	91869412	FBLN5	1	0.0232776	-3.92315
cg22386583	0.0560438	0.00748066	7.49183	6.79192e-14	0.0596678	0.0104862	5.69015	1.2693e-08	0.0572661	0.00608986	9.40352	5.27684e-21	0.961195	0.0572661	0.00608986	3.17273e-18	37	17	78753756	17	76368351	R			NA	NA	RPTOR;RPTOR	NM_001163034;NM_020761	Body;Body					TRUE	17:76368289-76368495			NA	17	80779955	-	RPTOR	ENSG00000141564.15	17	80544819	RPTOR	1	0.0318254	-1.4104
cg13491737	0.0482862	0.00560621	8.61299	7.11803e-18	0.0298021	0.00711015	4.19149	2.77132e-05	0.0412001	0.00440234	9.35867	8.0746e-21	0.124468	0.0412001	0.00440234	4.71491e-18	37	13	111295728	13	110093729	R			NA	NA	CARS2	NM_024537	Body	chr13:111294675-111294900	S_Shore			NA		13:111295529-111295763	Gene_Associated_Cell_type_specific	NA	13	110643380	-	CARS2	ENSG00000134905.17	13	110641412	CARS2	1	0.0150519	-1.20672
cg06836480	0.0622147	0.00765325	8.12919	4.3216e-16	0.048986	0.010423	4.6998	2.60414e-06	0.0575808	0.00616887	9.33409	1.01858e-20	0.592566	0.0575808	0.00616887	5.85768e-18	37	2	169928251	2	169636497	R			NA	NA	DHRS9;DHRS9;DHRS9	NM_001142270;NM_005771;NM_199204	TSS1500;5'UTR;5'UTR					NA				NA	2	169071740	-	DHRS9	ENSG00000073737.16	2	169064789	DHRS9	1	0.0191816	-2.00306
cg09940677	0.0423305	0.00447075	9.46831	2.8442e-21	0.017537	0.00738072	2.37606	0.0174986	0.0356753	0.00382393	9.32948	1.06395e-20	0.0161204	0.0356753	0.00382393	6.10066e-18	37	14	103415458	14	102485211	R		rs34455001	NA	NA	CDC42BPB	NM_006035	Body					TRUE		14:103415151-103416162	Unclassified	TRUE	14	102949120	-	CDC42BPB	ENSG00000198752.11	14	102932380	CDC42BPB	1	0.0199039	2.09942
cg25719851	0.0458359	0.00506094	9.05679	1.34349e-19	0.0263832	0.00910377	2.89805	0.00375487	0.0412434	0.00442338	9.32396	1.12077e-20	0.174831	0.0412434	0.00442338	6.40174e-18	37	12	7055452	12	6925713	R			NA	NA	PTPN6	NM_080548	TSS1500	chr12:7053149-7053927	S_Shore			NA		12:7055221-7055846	Promoter_Associated	TRUE	12	6946288	-	PTPN6	ENSG00000111674.9	12	6913745	ENO2	1	0.0147959	-1.14847
cg01484915	0.0713074	0.00787151	9.05892	1.31751e-19	0.0375985	0.0117348	3.20401	0.00135527	0.0608468	0.00653705	9.30799	1.30271e-20	0.0581066	0.0608468	0.00653705	7.38417e-18	37	10	45458834	10	44778840	R			NA	NA	RASSF4	NM_032023	5'UTR	chr10:45454795-45455044	S_Shelf			NA		10:45458604-45459553	Unclassified_Cell_type_specific	NA	10	44963385	-	RASSF4	ENSG00000107551.21	10	44959407	RASSF4	1	0.0562018	-1.36935
cg07147614	0.0477754	0.00549178	8.69943	3.33542e-18	0.0283448	0.0072291	3.92093	8.82085e-05	0.0406652	0.00437303	9.29909	1.41655e-20	0.101226	0.0406652	0.00437303	8.00907e-18	37	10	134095646	10	133945636	R			NA	NA	STK32C	NM_173575	Body	chr10:134095487-134095820	Island			NA	10:133945311-133945902			TRUE	10	132282141	-	STK32C	ENSG00000148814.18	10	132332154	LRRC27	1	0.0213526	-2.12748
cg15775914	0.0673093	0.00761759	8.83604	9.91721e-19	0.0427613	0.0128823	3.31938	0.000902164	0.0609496	0.006557	9.29535	1.46727e-20	0.260486	0.0609496	0.006557	8.26436e-18	37	1	241799084	1	239865707	F			NA	TRUE	CHML;OPN3;CHML	NM_001821;NM_014322;NM_001821	1stExon;Body;5'UTR	chr1:241802960-241803649	N_Shelf			NA				NA	1	241635781	+	CHML;OPN3	ENSG00000117009.12	1	241532134	KMO	1	0.0202263	-1.65899
cg23845009	0.067652	0.00793569	8.52503	1.52766e-17	0.0472203	0.0119271	3.95909	7.52369e-05	0.0613825	0.0066069	9.29067	1.53327e-20	0.361661	0.0613825	0.0066069	8.60349e-18	37	11	34323678	11	34280254	R		rs78499881	NA	NA	ABTB2	NM_145804	Body					TRUE				NA	11	34302130	-	ABTB2	ENSG00000121691.6	11	34438934	CAT	1	0.0239075	1.46749
cg18757087	0.0589928	0.00743659	7.93278	2.14297e-15	0.0464116	0.00940315	4.93575	7.9844e-07	0.0541517	0.00583291	9.28382	1.63516e-20	0.57656	0.0541517	0.00583291	9.15216e-18	37	5	173317332	5	173249938	R			NA	NA	CPEB4	NM_030627	1stExon	chr5:173314931-173315979	S_Shore	low-CpG:173249920-173250104		TRUE				NA	5	173890328	-	CPEB4	ENSG00000113742.13	5	173888349	CPEB4	1	0.0301342	-1.40384
cg13314965	0.0556503	0.00648711	8.57859	9.60455e-18	0.0335503	0.00815741	4.11286	3.90793e-05	0.0470885	0.00507735	9.27424	1.78893e-20	0.105597	0.0470885	0.00507735	9.96279e-18	37	3	196065506	3	197549903	R			NA	NA	TM4SF19	NM_138461	TSS1500					NA				TRUE	3	196338634	-	TM4SF19	ENSG00000145107.15	3	196319342	TM4SF19	1	0.0491044	-3.54881
cg06591011	0.0584577	0.00625868	9.34025	9.61086e-21	0.0253587	0.010082	2.51524	0.011895	0.0492506	0.00531742	9.26212	2.00415e-20	0.020447	0.0492506	0.00531742	1.11335e-17	37	4	111086137	4	111305586	F	rs80063223	rs10008890	NA	NA	ELOVL6;ELOVL6	NM_024090;NM_001130721	Body;Body					TRUE				NA	4	110164980	+	ELOVL6	ENSG00000170522.9	4	110045846	ELOVL6	1	0.0210921	-2.01919
cg17137888	0.0546624	0.0059184	9.236	2.55889e-20	0.0264705	0.0120381	2.19889	0.0278854	0.0491746	0.00531122	9.25862	2.07098e-20	0.109875	0.0491746	0.00531122	1.14762e-17	37	10	5592777	10	5582777	F			NA	NA								TRUE		10:5592676-5592779	Unclassified_Cell_type_specific	NA	10	5550813	+		ENSG00000205488.9	10	5510036	CALML3-AS1	1	0.014785	-0.230073
cg00574379	0.0863978	0.010169	8.49618	1.9594e-17	0.0587122	0.0147375	3.98385	6.78081e-05	0.077468	0.00836989	9.25555	2.13124e-20	0.302586	0.077468	0.00836989	1.17808e-17	37	7	38344455	7	38310980	R			NA	NA								TRUE				NA	7	38304853	-		ENSG00000272908.1	7	38326070	AC006033.2	1	0.0625659	-1.89647
cg16302816	0.0530698	0.00580898	9.13582	6.49133e-20	0.0239097	0.00661167	3.61628	0.000298863	0.0403664	0.00436392	9.25003	2.24433e-20	0.00413263	0.0403664	0.00436392	1.23752e-17	37	11	16834800	11	16791376	F			NA	NA	PLEKHA7	NM_175058	Body					TRUE				NA	11	16813252	+	PLEKHA7	ENSG00000166689.16	11	16777297	PLEKHA7	1	0.0270643	3.07161
cg06125903	0.0734811	0.00879855	8.35151	6.73984e-17	0.0515356	0.0122241	4.21589	2.48792e-05	0.0659918	0.00714111	9.24112	2.43926e-20	0.345926	0.0659918	0.00714111	1.33182e-17	37	20	57583328	20	57016723	R			NA	NA	CTSZ	NM_001336	TSS1500	chr20:57581902-57582595	S_Shore			NA				NA	20	59008272	-	CTSZ	ENSG00000101160.14	20	58995185	CTSZ	1	0.0544848	-0.868543
cg26656658	0.0901028	0.0107232	8.4026	4.36704e-17	0.0813932	0.021147	3.84893	0.000118635	0.0883214	0.00956389	9.23488	2.58576e-20	0.934759	0.0883214	0.00956389	1.40664e-17	37	12	121615078	12	120099461	F	rs1718119		NA	NA	P2RX7	NM_002562	Body					NA	12:120099456-120099632			NA	12	121177274	+	P2RX7	ENSG00000135124.14	12	121209857	P2RX4	1	0.0317543	-0.533795
cg17753124	0.0447885	0.00524044	8.5467	1.26653e-17	0.0274349	0.00685668	4.00119	6.30258e-05	0.0383895	0.00416363	9.2202	2.96545e-20	0.13242	0.0383895	0.00416363	1.59758e-17	37	19	13259872	19	13120872	R			NA	TRUE	IER2;STX10	NM_004907;NM_003765	TSS1500;Body	chr19:13260562-13264924	N_Shore			NA				NA	19	13149057	-	IER2;STX10	ENSG00000267512.1	19	13139617	AC011446.1	1	0.0256808	0.742912
cg21650866	0.0711552	0.00906971	7.84536	4.31698e-15	0.0668705	0.0137918	4.84857	1.24353e-06	0.0698616	0.00757796	9.21906	2.99723e-20	0.966873	0.0698616	0.00757796	1.61275e-17	37	8	142297256	8	142366438	F			NA	NA				chr8:142295218-142295879	S_Shore			NA	8:142366303-142366439			TRUE	8	141287156	+		ENSG00000184489.11	8	141391993	PTP4A3	1	0.0149805	-0.966399
cg20875821	0.0457249	0.00622479	7.34562	2.04806e-13	0.0508982	0.00911969	5.58113	2.3896e-08	0.0473691	0.0051413	9.21345	3.15809e-20	0.896051	0.0473691	0.0051413	1.69317e-17	37	18	61557735	18	59708715	F			NA	NA	SERPINB2;SERPINB2	NM_001143818;NM_002575	5'UTR;5'UTR					NA				NA	18	63890500	+	SERPINB2	ENSG00000242550.6	18	63897174	SERPINB10	1	0.0483002	3.80576
cg20364025	0.0616615	0.00691445	8.91777	4.75777e-19	0.0336725	0.0105204	3.20069	0.00137098	0.0532183	0.00577818	9.21022	3.25453e-20	0.0844644	0.0532183	0.00577818	1.74278e-17	37	16	88905749	16	87433250	F			NA	NA	GALNS	NM_000512	Body	chr16:88905509-88905750	Island			NA				NA	16	88839340	+	GALNS	ENSG00000141012.13	16	88813734	GALNS	1	0.0165773	-0.648123
cg06806711	0.0635324	0.00762859	8.3282	8.2082e-17	0.0398292	0.00904412	4.40387	1.06335e-05	0.0536788	0.00583123	9.20541	3.4037e-20	0.134431	0.0536788	0.00583123	1.81611e-17	37	11	60223291	11	59979867	R			NA	TRUE	MS4A1;MS4A1;MS4A1;MS4A1	NM_152866;NM_021950;NM_021950;NM_152866	1stExon;1stExon;5'UTR;5'UTR					NA		11:60223036-60223570	Unclassified_Cell_type_specific	NA	11	60455817	-	MS4A1	ENSG00000156738.17	11	60455752	MS4A1	1	0.0212289	-3.03817
cg17092523	0.0445072	0.00601145	7.40373	1.32409e-13	0.0398499	0.00726043	5.48864	4.05029e-08	0.042613	0.00463031	9.20306	3.47891e-20	0.885097	0.042613	0.00463031	1.8518e-17	37	12	6571600	12	6441861	F			NA	NA	VAMP1;VAMP1;VAMP1	NM_199245;NM_014231;NM_016830	3'UTR;3'UTR;3'UTR					NA				NA	12	6462433	+	VAMP1	ENSG00000139193.3	12	6444867	CD27	1	0.0331068	-1.82594
cg20450689	0.108022	0.0146059	7.39578	1.40581e-13	0.121886	0.0221731	5.49702	3.86257e-08	0.112217	0.0121974	9.20012	3.57559e-20	0.872559	0.112217	0.0121974	1.89873e-17	37	18	77586147	18	75687135	R			NA	NA				chr18:77585913-77586856	Island			NA	18:75686872-75687826			NA	18	79826146	-		ENSG00000178342.4	18	79863668	KCNG2	1	0.0496585	-0.442178
cg13947735	0.0621699	0.00826498	7.52209	5.39061e-14	0.0613751	0.0116432	5.2713	1.35458e-07	0.0619036	0.00673959	9.18507	4.11277e-20	0.998452	0.0619036	0.00673959	2.16081e-17	37	17	80924969	17	78518258	F			NA	NA	B3GNTL1	NM_001009905	Body	chr17:80922368-80922812	S_Shelf			NA	17:78518258-78518393			NA	17	82967092	+	B3GNTL1	ENSG00000141556.21	17	82752065	TBCD	1	0.0154397	-0.759377
cg01108112	-0.047758	0.00587078	-8.13486	4.12399e-16	-0.0345984	0.0079227	-4.36699	1.25968e-05	-0.0430934	0.0047169	-9.13595	6.48323e-20	0.410452	-0.0430934	0.0047169	3.33542e-17	37	9	139254189	9	138374010	R			NA	NA				chr9:139255523-139256012	N_Shore			NA				NA	9	136359736	-		ENSG00000165684.4	9	136375577	SNAPC4	1	0.0212991	-1.61698
cg11465404	0.0446659	0.00523817	8.52701	1.50181e-17	0.0265312	0.0068242	3.88781	0.000101151	0.0379425	0.00415519	9.13134	6.76584e-20	0.108411	0.0379425	0.00415519	3.47279e-17	37	15	22550643	15	20052007	R			NA	NA				chr15:22545218-22547291	S_Shelf			NA				NA	15	22262691	-		ENSG00000258732.1	15	22278971	AC025884.1	1	0.0398722	-2.48872
cg20042291	0.0550617	0.006944	7.9294	2.20206e-15	0.0454296	0.00989814	4.58971	4.43865e-06	0.0518847	0.00568461	9.12722	7.02792e-20	0.728099	0.0518847	0.00568461	3.59902e-17	37	3	42700585	3	42675589	R			NA	NA	ZBTB47	NM_145166	Body	chr3:42700092-42700355	S_Shore			NA	3:42675556-42675698	3:42700372-42700681	Unclassified_Cell_type_specific	NA	3	42659092	-	ZBTB47	ENSG00000114857.18	3	42600655	NKTR	1	0.0277368	-1.06359
cg26647135	0.0446855	0.00525166	8.50884	1.75675e-17	0.0284601	0.00781726	3.64067	0.000271929	0.0396399	0.00435928	9.09321	9.61553e-20	0.226682	0.0396399	0.00435928	4.82977e-17	37	7	99954400	7	99792336	F			NA	NA	PILRB;PILRB;PILRB	NM_175047;NM_178238;NM_013440	5'UTR;TSS1500;5'UTR					NA				NA	7	100356776	+	PILRB	ENSG00000121716.20	7	100352176	PILRB	1	0.0769527	-3.21299
cg04970434	-0.0535395	0.00694331	-7.71095	1.24889e-14	-0.0493905	0.0102582	-4.81473	1.47396e-06	-0.0522359	0.00575001	-9.0845	1.04176e-19	0.94545	-0.0522359	0.00575001	5.20913e-17	37	17	4838096	17	4778838	F			NA	NA	GP1BA	NM_000173	3'UTR					NA				TRUE	17	4934800	+	GP1BA	ENSG00000108556.9	17	4897771	CHRNE	1	0.0143653	-1.52154
cg15044270	0.0530158	0.0069801	7.59528	3.07137e-14	0.042889	0.00849092	5.05116	4.39125e-07	0.048932	0.00539202	9.07489	1.13789e-19	0.654161	0.048932	0.00539202	5.64939e-17	37	3	196065485	3	197549882	R		rs79097859	NA	NA	TM4SF19	NM_138461	TSS1500					NA				TRUE	3	196338613	-	TM4SF19	ENSG00000145107.15	3	196319342	TM4SF19	1	0.0159944	-1.95941
cg13940534	0.0436686	0.00584894	7.46608	8.2621e-14	0.0412597	0.00805357	5.12315	3.00467e-07	0.0428368	0.00473254	9.05154	1.40961e-19	0.971138	0.0428368	0.00473254	6.95488e-17	37	5	140909712	5	140889896	R			NA	NA	DIAPH1;DIAPH1	NM_001079812;NM_005219	Body;Body					TRUE				NA	5	141530144	-	DIAPH1	ENSG00000254122.2	5	141417645	PCDHGB7	1	0.0194266	-1.83996
cg19913465	0.0446565	0.00498449	8.95909	3.27355e-19	0.028793	0.0194129	1.48319	0.138024	0.0436754	0.00482789	9.04648	1.47654e-19	0.731081	0.0436754	0.00482789	7.27702e-17	37	19	7767075	19	7673075	R			NA	NA	FCER2	NM_002002	TSS200					NA		19:7766576-7767346	Unclassified_Cell_type_specific	NA	19	7702188	-	FCER2	ENSG00000104921.15	19	7688758	FCER2	1	0.0590736	-6.72454
cg14914532	0.0484508	0.00586839	8.25623	1.50351e-16	0.0368675	0.00961477	3.83446	0.000125839	0.0453068	0.00500908	9.04494	1.49749e-19	0.589353	0.0453068	0.00500908	7.37213e-17	37	12	1947412	12	1817673	R			NA	NA	CACNA2D4	NM_172364	Body					TRUE	12:1817673-1817741			NA	12	1838245	-	CACNA2D4	ENSG00000151062.15	12	1791963	CACNA2D4	1	0.0180314	-1.8764
cg04913803	0.0575997	0.00619242	9.30164	1.38302e-20	0.0218429	0.0088813	2.45942	0.0139161	0.0459029	0.0050796	9.03672	1.61447e-19	0.00428147	0.0459029	0.0050796	7.90434e-17	37	14	77510549	14	76580302	F	rs77474515	rs75895977	NA	NA								TRUE				NA	14	77044205	+		ENSG00000285966.1	14	76958098	AC007686.4	1	0.0154166	-2.34141
cg10900641	0.0640425	0.0076498	8.37179	5.67515e-17	0.0403942	0.0106264	3.8013	0.000143939	0.0559704	0.00620842	9.01525	1.96428e-19	0.195733	0.0559704	0.00620842	9.51246e-17	37	11	1767793	11	1724369	R			NA	NA	HCCA2;LOC402778	NM_053005;NM_001170820	Body;Body	chr11:1768979-1770712	N_Shore			NA	11:1724335-1724431			TRUE	11	1746562	-	HCCA2;LOC402778	ENSG00000244242.2	11	1732406	IFITM10	1	0.0207544	-1.47029
cg19283354	0.0549653	0.00619318	8.87512	6.98553e-19	0.0340527	0.0175672	1.93843	0.0525711	0.0526534	0.00584084	9.0147	1.97406e-19	0.532465	0.0526534	0.00584084	9.54944e-17	37	17	41851905	17	39207431	F		rs73987085	NA	NA	DUSP3	NM_004090	Body	chr17:41855634-41856346	N_Shelf			NA		17:41851852-41852139	Gene_Associated_Cell_type_specific	NA	17	43774536	+	DUSP3	ENSG00000108861.9	17	43766125	DUSP3	1	0.0265126	-1.62594
cg03493211	0.0499515	0.0061189	8.16348	3.25505e-16	0.033387	0.00806592	4.13926	3.48423e-05	0.0439009	0.0048749	9.0055	2.14689e-19	0.262248	0.0439009	0.0048749	1.03183e-16	37	7	97923799	7	97761735	F			NA	NA	BAIAP2L1	NM_018842	Body					TRUE	7:97761681-97761776			NA	7	98294486	+	BAIAP2L1	ENSG00000205356.9	7	98214624	TECPR1	1	0.0213384	-0.974564
cg13440894	0.0417832	0.00467661	8.93449	4.0905e-19	0.0214324	0.0123847	1.73056	0.08353	0.0392435	0.00437508	8.96977	2.97129e-19	0.306788	0.0392435	0.00437508	1.39641e-16	37	8	11351135	8	11388544	R			NA	NA	BLK	NM_001715	TSS1500					NA		8:11351030-11351278	Unclassified_Cell_type_specific	NA	8	11493625	-	BLK	ENSG00000154319.16	8	11421476	FAM167A	1	0.0293969	-5.28434
cg15042302	0.0694487	0.00771002	9.00759	2.10627e-19	0.0307519	0.0132759	2.31638	0.0205376	0.0596889	0.00666722	8.9526	3.47217e-19	0.0417236	0.0596889	0.00666722	1.61816e-16	37	7	47981215	7	47947740	F	rs2686828	rs11978570	NA	NA	PKD1L1	NM_138295	Body					TRUE				TRUE	7	47941617	+	PKD1L1	ENSG00000158683.8	7	47740202	PKD1L1	1	0.0198736	0.646837
cg10194884	0.0528358	0.00627533	8.41961	3.77735e-17	0.0304847	0.00820815	3.71396	0.00020404	0.0445908	0.00498529	8.94448	3.7371e-19	0.0963437	0.0445908	0.00498529	1.73437e-16	37	16	2863919	16	2803920	R			NA	NA				chr16:2867245-2868002	N_Shelf			NA				NA	16	2813917	-		ENSG00000007038.11	16	2817180	PRSS21	1	0.141052	-10.3098
cg23540819	0.0515686	0.00644933	7.99595	1.28575e-15	0.0387678	0.00940944	4.1201	3.78711e-05	0.0474771	0.0053197	8.92476	4.46675e-19	0.53281	0.0474771	0.0053197	2.05162e-16	37	8	17940228	8	17984508	R			NA	NA	ASAH1;ASAH1;ASAH1	NM_004315;NM_177924;NM_001127505	Body;Body;Body	chr8:17941489-17942459	N_Shore			NA				NA	8	18082718	-	ASAH1	ENSG00000129422.14	8	17643795	MTUS1	1	0.0143685	-2.0125
cg18520125	0.0578785	0.00718697	8.05325	8.06247e-16	0.0399995	0.00971125	4.11888	3.80719e-05	0.0515515	0.00577701	8.92356	4.51528e-19	0.334534	0.0515515	0.00577701	2.06964e-16	37	13	28903926	13	27801926	R		rs61764364	NA	NA	FLT1	NM_002019	Body					TRUE				TRUE	13	28329788	-	FLT1	ENSG00000102755.12	13	28300346	FLT1	1	0.0193668	-1.8578
cg02528768	0.0426918	0.00481352	8.86915	7.37061e-19	0.020026	0.0071443	2.80307	0.00506181	0.0356152	0.00399198	8.92168	4.59264e-19	0.031388	0.0356152	0.00399198	2.10294e-16	37	19	18547358	19	18408358	F			NA	NA	ISYNA1;ISYNA1;ISYNA1	NM_016368;NM_001170939;NM_001170938	Body;Body;Body	chr19:18543828-18549161	Island			NA	19:18407089-18410137			NA	19	18436547	+	ISYNA1	ENSG00000105656.13	19	18442663	ELL	1	0.0286394	1.57204
cg14188508	0.0517532	0.00537717	9.62462	6.29408e-22	0.0158351	0.00569035	2.7828	0.00538916	0.0348097	0.00390826	8.9067	5.25726e-19	2.68849e-05	0.0348097	0.00390826	2.3852e-16	37	19	11685647	19	11546647	F			NA	NA	ACP5;ACP5;ACP5;ACP5	NM_001611;NM_001111034;NM_001111036;NM_001111035	3'UTR;3'UTR;3'UTR;3'UTR	chr19:11689417-11689768	N_Shelf			NA				NA	19	11574831	+	ACP5	ENSG00000102575.11	19	11574660	ACP5	1	0.0150021	-3.11432
cg03928384	0.0607805	0.00758186	8.01656	1.08744e-15	0.0531068	0.0136359	3.89463	9.83493e-05	0.0589683	0.00662643	8.89896	5.63713e-19	0.886075	0.0589683	0.00662643	2.54717e-16	37	3	46395191	3	46370195	R			NA	NA	CCR2;CCR2	NM_001123041;NM_001123396	TSS200;TSS200					NA				NA	3	46353699	-	CCR2	ENSG00000183625.15	3	46163604	CCR3	1	0.0172237	-1.94048
cg11804940	0.0451896	0.00615948	7.33659	2.19098e-13	0.0430502	0.00866027	4.971	6.66096e-07	0.0444709	0.00501941	8.85979	8.01648e-19	0.979941	0.0444709	0.00501941	3.56445e-16	37	12	122402696	12	120887079	F	rs11043275		NA	NA	WDR66	NM_144668	Body					TRUE				NA	12	121964789	+	WDR66	ENSG00000110987.8	12	122019422	BCL7A	1	0.0243213	-1.87757
cg09723161	0.0435209	0.00492816	8.83107	1.03681e-18	0.0207326	0.00892483	2.32303	0.0201776	0.0381961	0.00431415	8.8537	8.46653e-19	0.0822395	0.0381961	0.00431415	3.74959e-16	37	7	2563909	7	2530435	F			NA	NA	LFNG;LFNG;LFNG;LFNG	NM_001166355;NM_001040167;NM_001040168;NM_002304	Body;Body;Body;Body	chr7:2563610-2564056	Island			TRUE	7:2530196-2531810	7:2563770-2564203	Unclassified_Cell_type_specific	NA	7	2524274	+	LFNG	ENSG00000106003.13	7	2512529	LFNG	1	0.0146455	-0.989868
cg24134897	-0.0885223	0.0130024	-6.80816	9.88544e-12	-0.108127	0.0189973	-5.69173	1.2576e-08	-0.0947765	0.0107298	-8.83298	1.01922e-18	0.695842	-0.0947765	0.0107298	4.47382e-16	37	11	859670	11	849670	F			NA	NA	TSPAN4;TSPAN4;TSPAN4;TSPAN4;TSPAN4;TSPAN4;TSPAN4	NM_001025239;NM_001025237;NM_001025234;NM_001025235;NM_001025236;NM_001025238;NM_003271	5'UTR;Body;Body;Body;Body;Body;Body	chr11:858575-858932	S_Shore			TRUE		11:859646-859800	Unclassified_Cell_type_specific	TRUE	11	859669	+	TSPAN4	ENSG00000214063.11	11	842812	TSPAN4	1	0.0272825	0.920846
cg20975835	0.0366222	0.00510313	7.17643	7.15553e-13	0.0287257	0.00550677	5.21644	1.82396e-07	0.032974	0.00374303	8.80943	1.25778e-18	0.575154	0.032974	0.00374303	5.45647e-16	37	11	64107374	11	63863950	F	rs75140369	rs76429770	NA	NA	CCDC88B	NM_032251	TSS1500	chr11:64109822-64110228	N_Shelf			NA		11:64106983-64111798	Promoter_Associated	NA	11	64339901	+	CCDC88B	ENSG00000236935.1	11	64325050	AP003774.4	1	0.0878113	-6.23234
cg13353550	0.0643988	0.00804228	8.00753	1.17038e-15	0.05177	0.013818	3.74658	0.000179265	0.0612033	0.00695073	8.8053	1.30498e-18	0.732006	0.0612033	0.00695073	5.65022e-16	37	12	48149200	12	46435467	F			NA	NA	RAPGEF3;RAPGEF3;RAPGEF3	NM_001098532;NM_006105;NM_001098531	Body;Body;Body	chr12:48152554-48153146	N_Shelf			NA		12:48149082-48149254	Unclassified_Cell_type_specific	NA	12	47755416	+	RAPGEF3	ENSG00000079337.16	12	47734363	RAPGEF3	1	0.0306312	-1.76042
cg20918393	0.0484628	0.00540254	8.97038	2.95503e-19	0.0191044	0.00725312	2.63396	0.00843953	0.0379867	0.0043327	8.76743	1.82783e-18	0.00515008	0.0379867	0.0043327	7.74099e-16	37	20	19867136	20	19815136	F			NA	NA						low-CpG:19814697-19815211		NA				NA	20	19886491	+		ENSG00000132669.13	20	19757606	RIN2	1	0.0143469	-1.41598
cg23282441	0.0831582	0.00960835	8.65478	4.93865e-18	0.0420506	0.0169046	2.48752	0.0128636	0.0731206	0.00835331	8.75349	2.0686e-18	0.107021	0.0731206	0.00835331	8.71923e-16	37	10	73533927	10	73203933	F			NA	NA	C10orf54;CDH23	NM_022153;NM_022124	TSS1500;Body	chr10:73533091-73533492	S_Shore			NA		10:73532778-73534198	Promoter_Associated	NA	10	71774169	+	C10orf54;CDH23	ENSG00000197746.14	10	71816298	PSAP	1	0.0179231	0.430563
cg14343513	0.0698711	0.0102424	6.82178	8.99172e-12	0.0724047	0.0132407	5.46834	4.54271e-08	0.0708196	0.00810139	8.74166	2.29717e-18	0.988612	0.0708196	0.00810139	9.61898e-16	37	17	78753273	17	76367868	R			NA	NA	RPTOR;RPTOR	NM_001163034;NM_020761	Body;Body					NA	17:76367777-76368077			NA	17	80779472	-	RPTOR	ENSG00000141564.15	17	80544819	RPTOR	1	0.0378985	-1.1062
cg02341571	0.0540936	0.00805523	6.71535	1.87619e-11	0.0635598	0.011287	5.63125	1.78906e-08	0.0572881	0.0065567	8.73733	2.38693e-18	0.792144	0.0572881	0.0065567	9.96673e-16	37	15	44968935	15	42756227	F			NA	NA	PATL2	NM_001145112	5'UTR					NA				NA	15	44676736	+	PATL2	ENSG00000229474.6	15	44665732	PATL2	1	0.0389557	-2.47261
cg26247646	0.0653492	0.00893283	7.31562	2.56203e-13	0.0680243	0.0143596	4.73719	2.16699e-06	0.0660956	0.00758497	8.71402	2.93275e-18	0.987566	0.0660956	0.00758497	1.21321e-15	37	1	10363989	1	10286576	F			NA	NA	KIF1B;KIF1B	NM_015074;NM_183416	Body;Body					NA	1:10286576-10286658			NA	1	10303930	+	KIF1B	ENSG00000054523.17	1	10210805	KIF1B	1	0.0239234	-0.695768
cg20856545	0.0580817	0.00682845	8.50584	1.80291e-17	0.0304446	0.0105667	2.88117	0.00396198	0.0499403	0.00573516	8.70775	3.09977e-18	0.0895652	0.0499403	0.00573516	1.27874e-15	37	13	114917297	13	113935399	R			NA	NA				chr13:114912875-114913457	S_Shelf			NA	13:113935243-113935425	13:114917192-114917442	Unclassified_Cell_type_specific	TRUE	13	114151821	-		ENSG00000283361.2	13	114154691	CFAP97D2	1	0.0189416	2.65578
cg17830209	0.0552666	0.00729304	7.57799	3.50942e-14	0.0447019	0.0103056	4.33765	1.44011e-05	0.0517412	0.00595313	8.69143	3.579e-18	0.704606	0.0517412	0.00595313	1.47235e-15	37	17	79006166	17	76620761	R			NA	NA	FLJ90757	NR_026857	Body	chr17:79006584-79006835	N_Shore			NA	17:76620617-76620762			NA	17	81032365	-	FLJ90757	ENSG00000226137.5	17	81029130	BAIAP2-DT	1	0.213086	-5.0295
cg23206289	0.0508132	0.00640891	7.92851	2.21788e-15	0.0346272	0.00901288	3.84196	0.000122053	0.0453774	0.00522305	8.68792	3.69139e-18	0.342656	0.0453774	0.00522305	1.5116e-15	37	19	43891866	19	48583706	R			NA	NA	TEX101	NM_031451	TSS1500					NA				NA	19	43387713	-	TEX101	ENSG00000131126.18	19	43401496	TEX101	1	0.0156094	-0.660031
cg04180462	0.037951	0.00522113	7.26873	3.62877e-13	0.0339988	0.00711402	4.77913	1.76056e-06	0.0365674	0.00420916	8.68757	3.70259e-18	0.904571	0.0365674	0.00420916	1.5148e-15	37	11	107993298	11	107498508	F	rs57663127		NA	NA	ACAT1	NM_000019	Body	chr11:107992004-107992731	S_Shore		RDMR	NA				NA	11	108122570	+	ACAT1	ENSG00000075239.13	11	108121516	ACAT1	1	0.0351456	-2.0525
cg19631648	0.0386949	0.00476848	8.11473	4.86848e-16	0.0233105	0.00649364	3.58975	0.000330994	0.0333053	0.00384349	8.66537	4.50032e-18	0.161499	0.0333053	0.00384349	1.81944e-15	37	19	33764284	19	38456124	F			NA	NA				chr19:33764349-33764551	N_Shore			NA				TRUE	19	33273377	+		ENSG00000130881.14	19	33177603	LRP3	1	0.0142932	-2.69327
cg17009616	0.0374966	0.00484378	7.74119	9.84883e-15	0.0213111	0.00468731	4.54655	5.45317e-06	0.0291382	0.00336839	8.6505	5.12744e-18	0.0559648	0.0291382	0.00336839	2.06362e-15	37	22	24549738	22	22879738	F			NA	NA	CABIN1	NM_012295	Body	chr22:24551813-24552696	N_Shelf			NA		22:24549249-24550520	Unclassified_Cell_type_specific	NA	22	24153769	+	CABIN1	ENSG00000099956.19	22	23786931	SMARCB1	1	0.0188456	1.79542
cg10672416	-0.0545183	0.00669415	-8.14417	3.81882e-16	-0.0336923	0.0100585	-3.34964	0.000809179	-0.0481256	0.00557281	-8.63577	5.83304e-18	0.226387	-0.0481256	0.00557281	2.33915e-15	37	12	123718706	12	122284659	F			NA	NA	C12orf65;C12orf65	NM_001143905;NM_152269	5'UTR;5'UTR	chr12:123717367-123718388	S_Shore			NA		12:123716897-123718892	Promoter_Associated	NA	12	123234158	+	C12orf65	ENSG00000150967.18	12	122920951	ABCB9	1	0.018571	-1.36687
cg13028635	0.0569055	0.00678116	8.3917	4.79152e-17	0.0379739	0.0169404	2.24162	0.0249858	0.0542909	0.0062955	8.62375	6.47943e-18	0.583795	0.0542909	0.0062955	2.5844e-15	37	11	1871244	11	1827820	F		rs598960	NA	NA								NA	11:1827677-1827821			NA	11	1850013	+		ENSG00000130592.15	11	1852970	LSP1	1	0.0220044	-1.20347
cg11417612	0.0474204	0.00582521	8.14055	3.93488e-16	0.0304633	0.00952073	3.19968	0.00137582	0.0428015	0.00496892	8.61384	7.06505e-18	0.315348	0.0428015	0.00496892	2.80793e-15	37	12	107779567	12	106303697	R			NA	NA	BTBD11	NM_001018072	Body					TRUE		12:107779561-107779883	Unclassified_Cell_type_specific	NA	12	107385789	-	BTBD11	ENSG00000151136.15	12	107318421	BTBD11	1	0.036246	-2.16541
cg04915300	0.0457789	0.00637619	7.17966	6.98871e-13	0.0416353	0.00877857	4.74283	2.10753e-06	0.0443478	0.00515895	8.59628	8.23409e-18	0.929671	0.0443478	0.00515895	3.24649e-15	37	2	157314925	2	157023171	F			NA	NA	GPD2;GPD2	NM_000408;NM_001083112	5'UTR;5'UTR					TRUE				NA	2	156458412	+	GPD2	ENSG00000115159.16	2	156435290	GPD2	1	0.107709	-2.73634
cg03872934	0.0633962	0.00755281	8.39372	4.71002e-17	0.0317169	0.0102318	3.09985	0.00193621	0.0522226	0.00607657	8.5941	8.39233e-18	0.0449347	0.0522226	0.00607657	3.30596e-15	37	6	33151135	6	33259113	F			NA	NA	COL11A2;COL11A2;COL11A2	NM_080679;NM_080681;NM_080680	Body;Body;Body					NA		6:33150793-33151460	Unclassified	NA	6	33183357	+	COL11A2	ENSG00000204248.10	6	33162681	COL11A2	1	0.0661564	-3.25224
cg07512993	0.0490994	0.0058816	8.34797	6.9449e-17	0.0279182	0.010344	2.69898	0.00695523	0.0439244	0.00511287	8.59095	8.62536e-18	0.205091	0.0439244	0.00511287	3.39475e-15	37	16	66582592	16	65140093	R			NA	NA	TK2	NM_004614	Body	chr16:66583236-66584135	N_Shore			NA		16:66582521-66584366	Promoter_Associated	NA	16	66548688	-	TK2	ENSG00000140931.20	16	66603874	CMTM3	1	0.0351749	-1.63675
cg02827175	0.0729741	0.00852501	8.56001	1.12861e-17	0.0338289	0.0127654	2.65005	0.00804796	0.0609006	0.00708945	8.5903	8.67389e-18	0.0387131	0.0609006	0.00708945	3.41084e-15	37	7	1986245	7	1952771	R			NA	NA	MAD1L1;MAD1L1;MAD1L1	NM_003550;NM_001013837;NM_001013836	Body;Body;Body					NA	7:1952771-1952861			NA	7	1946609	-	MAD1L1	ENSG00000002822.15	7	1815793	MAD1L1	1	0.0874491	-2.62008
cg08202226	0.0611219	0.00868733	7.03576	1.98176e-12	0.0541816	0.0109581	4.94445	7.63593e-07	0.0584434	0.00680758	8.58506	9.07918e-18	0.884121	0.0584434	0.00680758	3.56392e-15	37	1	153896590	1	152163214	F			NA	NA	GATAD2B	NM_020699	TSS1500	chr1:153894837-153895921	S_Shore			NA				NA	1	153924113	+	GATAD2B	ENSG00000143578.16	1	153967534	CREB3L4	1	0.0163326	-0.751897
cg19118972	0.0443075	0.00530515	8.35178	6.72402e-17	0.0222753	0.00705169	3.15887	0.00158384	0.0363445	0.00423939	8.57305	1.00782e-17	0.0442991	0.0363445	0.00423939	3.93873e-15	37	3	184323327	3	185806021	F			NA	NA				chr3:184321783-184322277	S_Shore		RDMR	NA				NA	3	184605538	+		ENSG00000182580.3	3	184561785	EPHB3	1	0.0404073	-4.15473
cg10803034	0.0621242	0.00740323	8.3915	4.79958e-17	0.0303301	0.00989686	3.06462	0.00217944	0.0507167	0.00592816	8.55522	1.17646e-17	0.0365615	0.0507167	0.00592816	4.57373e-15	37	11	3178188	11	3134764	R			NA	NA	OSBPL5;OSBPL5;OSBPL5	NM_020896;NM_001144063;NM_145638	5'UTR;5'UTR;5'UTR	chr11:3181574-3182120	N_Shelf			NA	11:3134549-3135025			NA	11	3156957	-	OSBPL5	ENSG00000021762.20	11	3087107	OSBPL5	1	0.021616	-2.17339
cg15946337	0.0432993	0.00607282	7.13001	1.00362e-12	0.0409612	0.00865592	4.73216	2.22138e-06	0.0425281	0.00497136	8.55462	1.18257e-17	0.975849	0.0425281	0.00497136	4.59347e-15	37	17	78773498	17	76388093	R			NA	NA	RPTOR;RPTOR	NM_001163034;NM_020761	Body;Body	chr17:78775591-78775815	N_Shelf			NA	17:76387957-76388257			NA	17	80799697	-	RPTOR	ENSG00000262833.1	17	80801640	AC016245.1	1	0.0155057	-0.0595431
cg13689831	0.0474982	0.00616736	7.70154	1.34433e-14	0.0373867	0.00984699	3.79676	0.000146601	0.0446492	0.00522681	8.54235	1.31517e-17	0.684767	0.0446492	0.00522681	5.08636e-15	37	1	227175077	1	225241700	R			NA	NA	CABC1	NM_020247	3'UTR					NA				NA	1	226987375	-	CABC1	ENSG00000163050.17	1	226897536	COQ8A	1	0.144362	-3.07218
cg06449934	0.0606133	0.00696319	8.70481	3.18099e-18	0.0241853	0.0112776	2.14455	0.0319886	0.0505589	0.00592482	8.5334	1.42106e-17	0.0228921	0.0505589	0.00592482	5.47687e-15	37	7	1130697	7	1097223	R			NA	NA	GPER;C7orf50;GPER;C7orf50;C7orf50;GPER	NM_001039966;NM_001134395;NM_001098201;NM_032350;NM_001134396;NM_001505	5'UTR;Body;5'UTR;Body;Body;5'UTR	chr7:1131625-1133187	N_Shore			NA				NA	7	1091060	-	GPER;C7orf50	ENSG00000178381.11	7	1152071	ZFAND2A	1	0.0203488	1.31516
cg02411995	0.0460072	0.00550182	8.36218	6.15682e-17	0.0237742	0.00930422	2.55521	0.0106124	0.0402472	0.0047358	8.4985	1.92055e-17	0.120592	0.0402472	0.0047358	7.25862e-15	37	16	4851344	16	4791345	R			NA	NA	ROGDI	NM_024589	Body	chr16:4852117-4853176	N_Shore			NA				NA	16	4801342	-	ROGDI	ENSG00000067836.12	16	4796968	ROGDI	1	0.0933543	-4.46456
cg00686823	0.0512301	0.00662848	7.72878	1.08578e-14	0.0363287	0.00974784	3.72685	0.00019389	0.0465184	0.00548128	8.48678	2.12433e-17	0.449781	0.0465184	0.00548128	7.97536e-15	37	3	127311038	3	128793728	F			NA	NA	TPRA1	NM_001142646	TSS1500	chr3:127308568-127310132	S_Shore			NA				NA	3	127592194	+	TPRA1	ENSG00000163870.15	3	127571266	TPRA1	1	0.0170847	0.955028
cg26724018	0.0661801	0.00794942	8.32514	8.42273e-17	0.0351801	0.0137865	2.55178	0.0107175	0.058445	0.00688661	8.48676	2.12483e-17	0.149979	0.058445	0.00688661	7.97536e-15	37	11	5716255	11	5672831	F			NA	NA	TRIM22	NM_006074	5'UTR					NA				NA	11	5695024	+	TRIM22	ENSG00000132274.16	11	5689697	TRIM22	1	0.0208332	-1.20034
cg14449910	0.0476021	0.00526727	9.03734	1.60531e-19	0.00320343	0.0131531	0.243548	0.807581	0.0414661	0.00488977	8.48018	2.24852e-17	0.0073746	0.0414661	0.00488977	8.41915e-15	37	11	2919689	11	2876265	R			NA	NA	SLC22A18AS;SLC22A18	NM_007105;NM_183233	Body;TSS1500	chr11:2923301-2923817	N_Shelf			TRUE				NA	11	2898458	-	SLC22A18AS;SLC22A18	ENSG00000110628.14	11	2899721	SLC22A18	1	0.023206	-2.82932
cg22959742	0.06116	0.00830823	7.36138	1.8202e-13	0.0536701	0.0126806	4.23247	2.31143e-05	0.0589105	0.00694945	8.477	2.31071e-17	0.885106	0.0589105	0.00694945	8.63665e-15	37	10	13913931	10	13953937	F			NA	NA	FRMD4A	NM_018027	Body					TRUE				NA	10	13871930	+	FRMD4A	ENSG00000165626.17	10	13438484	BEND7	1	0.0167896	-1.6785
cg08862479	0.0612437	0.00857666	7.14074	9.28314e-13	0.0630276	0.0138244	4.55915	5.13612e-06	0.0617394	0.00728802	8.47136	2.42542e-17	0.994006	0.0617394	0.00728802	9.02756e-15	37	5	177889945	5	177822551	F			NA	NA	COL23A1	NM_173465	Body					TRUE	5:177822520-177822697			NA	5	178462943	+	COL23A1	ENSG00000050767.17	5	178237618	COL23A1	1	0.0851057	-1.60715
cg17635080	0.0586571	0.00774817	7.57044	3.71964e-14	0.039381	0.00959087	4.1061	4.02401e-05	0.0510447	0.0060271	8.4692	2.47081e-17	0.29461	0.0510447	0.0060271	9.17348e-15	37	12	109030115	12	107554244	R			NA	NA								TRUE		12:109030011-109030120	Promoter_Associated_Cell_type_specific	NA	12	108636338	-		ENSG00000084112.15	12	108778191	SSH1	1	0.0164893	-0.60478
cg11589536	0.046414	0.00588198	7.89088	3.00075e-15	0.0396748	0.0128095	3.0973	0.0019529	0.0452404	0.00534537	8.46349	2.595e-17	0.891994	0.0452404	0.00534537	9.61856e-15	37	3	46250518	3	46225522	R			NA	NA	CCR1	NM_001295	TSS1500					TRUE				NA	3	46209026	-	CCR1	ENSG00000163823.4	3	46201711	CCR1	1	0.109857	-4.71324
cg10819350	0.0548593	0.00704115	7.79125	6.63513e-15	0.034657	0.00937584	3.69642	0.000218662	0.0475742	0.00563024	8.44976	2.91901e-17	0.226663	0.0475742	0.00563024	1.07747e-14	37	19	10655686	19	10516686	R			NA	NA	ATG4D	NM_032885	Body	chr19:10654228-10655042	S_Shore			NA		19:10655525-10655869	Promoter_Associated_Cell_type_specific	NA	19	10545009	-	ATG4D	ENSG00000180739.14	19	10512742	S1PR5	1	0.0150705	-1.88484
cg13664588	0.0497565	0.00665526	7.47626	7.64651e-14	0.0423857	0.0106866	3.96626	7.30101e-05	0.0476967	0.00564931	8.44292	3.09498e-17	0.842497	0.0476967	0.00564931	1.13959e-14	37	17	74557494	17	72069089	F			NA	NA	SNORD1A	NR_004395	TSS1500	chr17:74553220-74553912	S_Shelf			NA				NA	17	76561411	+	SNORD1A	ENSG00000284526.1	17	76563710	AC015802.6	1	0.0702177	-3.89492
cg18542546	0.0526594	0.00574655	9.16366	5.01673e-20	0.0124529	0.00873073	1.42633	0.153774	0.0405061	0.0048001	8.4386	3.21175e-17	0.000612124	0.0405061	0.0048001	1.18063e-14	37	7	1982333	7	1948859	F			NA	NA	MAD1L1;MAD1L1;MAD1L1	NM_003550;NM_001013837;NM_001013836	Body;Body;Body	chr7:1978698-1978934	S_Shelf			TRUE				NA	7	1942697	+	MAD1L1	ENSG00000002822.15	7	1815793	MAD1L1	1	0.0438328	-2.52263
cg21473545	0.0542259	0.00658799	8.23102	1.85622e-16	0.0283532	0.00999453	2.83688	0.00455573	0.0463893	0.00550052	8.43363	3.35114e-17	0.0967364	0.0463893	0.00550052	1.22883e-14	37	5	178203432	5	178136038	R			NA	NA	AACSL	NR_024035	TSS200					NA				NA	5	178776430	-	AACSL	ENSG00000169131.13	5	178711512	ZNF354A	1	0.0212828	-1.96174
cg07971820	0.0543545	0.0100307	5.4188	6.00015e-08	0.0961836	0.0139963	6.87207	6.32773e-12	0.0685484	0.00815314	8.40761	4.18463e-17	0.0523175	0.0685484	0.00815314	1.5084e-14	37	17	4621234	17	4567983	R			NA	NA	ARRB2;ARRB2	NM_004313;NM_199004	Body;Body					NA	17:4567954-4568012			NA	17	4717938	-	ARRB2	ENSG00000161905.12	17	4630902	ALOX15	1	0.137534	6.3267
cg13930047	0.0426515	0.00580237	7.35071	1.97154e-13	0.0330506	0.00787566	4.19655	2.71007e-05	0.0392737	0.00467144	8.40719	4.19965e-17	0.617778	0.0392737	0.00467144	1.51259e-14	37	1	200886417	1	199153040	F			NA	NA								TRUE				NA	1	200917288	+		ENSG00000234132.2	1	201031136	AL358473.2	1	0.0181076	0.23409
cg25649895	0.0481004	0.00633441	7.5935	3.11375e-14	0.0334434	0.00873851	3.82713	0.000129648	0.0430516	0.00512869	8.39428	4.68761e-17	0.397676	0.0430516	0.00512869	1.68019e-14	37	17	48356195	17	45711194	F			NA	NA	TMEM92;TMEM92	NM_001168215;NM_153229	Body;Body					TRUE				TRUE	17	50278833	+	TMEM92	ENSG00000167105.8	17	50271406	TMEM92	1	0.109606	-3.78553
cg10327250	0.0549598	0.00679313	8.0905	5.94225e-16	0.0281283	0.00853013	3.29752	0.00097544	0.044547	0.00531394	8.38304	5.15796e-17	0.0484503	0.044547	0.00531394	1.83989e-14	37	17	18379129	17	18319854	F			NA	NA	LGALS9C	NM_001040078	TSS1500					NA				NA	17	18475814	+	LGALS9C	ENSG00000273018.6	17	18511221	FAM106A	1	0.0492276	-6.5385
cg02430584	0.0336755	0.00415496	8.10489	5.27948e-16	0.0183378	0.00618447	2.96515	0.0030254	0.0289056	0.00344888	8.38114	5.24169e-17	0.120167	0.0289056	0.00344888	1.86677e-14	37	7	102065866	7	101852871	F			NA	NA	PRKRIP1	NM_024653	3'UTR				CDMR	TRUE				NA	7	102425418	+	PRKRIP1	ENSG00000160991.16	7	102433106	ORAI2	1	0.013563	-2.12771
cg17715243	0.0618089	0.00834336	7.40815	1.28076e-13	0.056886	0.014509	3.92074	8.8277e-05	0.0605855	0.00723276	8.37654	5.45084e-17	0.957666	0.0605855	0.00723276	1.93661e-14	37	10	1156212	10	1146212	R			NA	NA	WDR37	NM_014023	Body					TRUE	10:1146113-1146219	10:1155668-1156799	Promoter_Associated	NA	10	1110271	-	WDR37	ENSG00000185736.16	10	1177313	ADARB2	1	0.0202829	-3.80246
cg24214470	0.0408328	0.00529446	7.71237	1.23501e-14	0.0247966	0.00655772	3.78129	0.000156019	0.0345048	0.00411944	8.37607	5.47223e-17	0.163639	0.0345048	0.00411944	1.94266e-14	37	17	1665119	17	1611869	F			NA	TRUE	SERPINF1	NM_002615	TSS200					NA				NA	17	1761824	+	SERPINF1	ENSG00000167716.18	17	1716523	WDR81	1	0.0206927	1.5598
cg18050634	0.0661917	0.00829252	7.98209	1.43872e-15	0.0369767	0.0112576	3.2846	0.00102128	0.0559155	0.00667667	8.37476	5.53369e-17	0.112714	0.0559155	0.00667667	1.96292e-14	37	17	79420145	17	77034740	F			NA	NA	BAHCC1	NM_001080519	Body	chr17:79420144-79420437	Island			NA				NA	17	81453118	+	BAHCC1	ENSG00000266074.8	17	81395475	BAHCC1	1	0.0141785	-0.899753
cg08331345	0.0349629	0.00380121	9.19784	3.65202e-20	0.0101774	0.00288162	3.53185	0.000412665	0.019223	0.00229636	8.37106	5.71013e-17	1.37122e-06	0.019223	0.00229636	2.02389e-14	37	16	28995882	16	28903383	R			NA	NA	LAT;LAT;LAT;LAT	NM_001014989;NM_001014987;NM_014387;NM_001014988	TSS1500;TSS1500;TSS1500;TSS1500					NA		16:28995820-28997267	Unclassified_Cell_type_specific	NA	16	28984560	-	LAT	ENSG00000177548.13	16	28904421	RABEP2	1	0.024147	2.58964
cg27659768	0.0601158	0.00791328	7.59682	3.03489e-14	0.0380943	0.00971469	3.92131	8.80703e-05	0.0513322	0.00613539	8.36657	5.93213e-17	0.213427	0.0513322	0.00613539	2.09757e-14	37	16	71523436	16	70080937	F	rs79122102		NA	NA	ZNF19	NM_006961	TSS200					NA	16:70080707-70080938			NA	16	71489532	+	ZNF19	ENSG00000260886.1	16	71565789	TAT-AS1	1	0.0791778	-0.718826
cg18816534	0.0658506	0.00839944	7.83988	4.50961e-15	0.0381177	0.0109079	3.49452	0.000474923	0.0555275	0.00665501	8.34371	7.19963e-17	0.13147	0.0555275	0.00665501	2.51186e-14	37	5	158385443	5	158318021	R			NA	NA	EBF1	NM_024007	Body					TRUE		5:158385396-158385643	Unclassified_Cell_type_specific	NA	5	158958434	-	EBF1	ENSG00000164330.17	5	158695916	EBF1	1	0.0159015	-1.43099
cg18424841	0.0863043	0.0118866	7.26062	3.85311e-13	0.0787667	0.0193895	4.06233	4.85844e-05	0.0842453	0.0101339	8.3132	9.3152e-17	0.946559	0.0842453	0.0101339	3.20232e-14	37	20	61315444	20	60785889	F			NA	NA				chr20:61315175-61315497	Island			NA	20:60785073-60785919			NA	20	62684091	+		ENSG00000101188.5	20	62708836	NTSR1	1	0.0519517	-2.99089
cg23582644	0.0556149	0.00778314	7.14557	8.96256e-13	0.0478658	0.0112302	4.26224	2.0239e-05	0.0531006	0.006397	8.30085	1.03367e-16	0.851444	0.0531006	0.006397	3.5344e-14	37	18	61557687	18	59708667	F			NA	NA	SERPINB2;SERPINB2	NM_001143818;NM_002575	5'UTR;5'UTR					NA				NA	18	63890452	+	SERPINB2	ENSG00000221887.6	18	63949301	HMSD	1	0.0262871	-1.21772
cg11186858	0.0702683	0.00869453	8.0819	6.37679e-16	0.0352926	0.0114686	3.07734	0.0020886	0.057503	0.00692853	8.29945	1.04595e-16	0.0521786	0.057503	0.00692853	3.56812e-14	37	17	75096382	17	72607977	R			NA	NA								NA	17:72607734-72607984			NA	17	77100299	-		ENSG00000129657.16	17	77088749	SEC14L1	1	0.0180938	-0.605965
cg05573654	0.0496249	0.00632782	7.84234	4.4222e-15	0.0277519	0.00802552	3.45796	0.000544284	0.0412398	0.00496904	8.29936	1.04674e-16	0.101244	0.0412398	0.00496904	3.56812e-14	37	5	1518179	5	1571179	R			NA	NA	LPCAT1	NM_024830	Body					NA	5:1570988-1571228			NA	5	1518063	-	LPCAT1	ENSG00000153395.10	5	1456480	LPCAT1	1	0.0223585	-1.0227
cg22647738	0.0547155	0.00779471	7.01957	2.22552e-12	0.0550713	0.0124567	4.42103	9.82328e-06	0.0548156	0.00660769	8.29574	1.07914e-16	0.999707	0.0548156	0.00660769	3.67013e-14	37	17	34304462	17	31328575	R			NA	NA	CCL16	NM_004590	3'UTR					NA				NA	17	35977425	-	CCL16	ENSG00000276070.5	17	36210924	CCL4L2	1	0.0181467	-2.46433
cg25831522	0.0428892	0.00542314	7.90855	2.60394e-15	0.0239126	0.00742459	3.22073	0.00127863	0.0362871	0.0043793	8.28604	1.17081e-16	0.118844	0.0362871	0.0043793	3.96374e-14	37	11	8779964	11	8736540	R			TRUE	NA	ST5;ST5;ST5	NM_213618;NM_139157;NM_005418	5'UTR;5'UTR;5'UTR					TRUE				NA	11	8758416	-	ST5	ENSG00000166436.16	11	8612037	TRIM66	1	0.027347	-2.78282
cg00920892	0.0422627	0.00482408	8.76077	1.93918e-18	0.0112479	0.00864776	1.30067	0.193371	0.0349019	0.00421291	8.2845	1.18605e-16	0.00740974	0.0349019	0.00421291	4.01232e-14	37	8	37732224	8	37851382	R			NA	NA	RAB11FIP1;RAB11FIP1;RAB11FIP1	NM_025151;NM_001002233;NM_001002814	Body;TSS1500;Body					NA		8:37732151-37732415	Gene_Associated_Cell_type_specific	NA	8	37874705	-	RAB11FIP1	ENSG00000147535.17	8	38263130	PLPP5	1	0.0228707	-2.7274
cg26272651	0.071087	0.00816945	8.70157	3.27322e-18	0.0159637	0.0177518	0.899275	0.368506	0.061453	0.00742129	8.28063	1.22524e-16	0.0187121	0.061453	0.00742129	4.1386e-14	37	8	1971644	8	1959051	F	rs73184767		NA	NA				chr8:1971909-1972406	N_Shore			NA	8:1958593-1959123	8:1971523-1973378	Unclassified	NA	8	2023482	+		ENSG00000176595.4	8	1973677	KBTBD11	1	0.0187212	1.22692
cg18397975	0.0404492	0.00658065	6.14669	7.91177e-10	0.0536087	0.00948596	5.65137	1.59172e-08	0.0447247	0.00540697	8.27167	1.32094e-16	0.522248	0.0447247	0.00540697	4.43161e-14	37	5	33997484	5	34033241	R			NA	NA	AMACR;AMACR;AMACR;AMACR;AMACR;AMACR	NM_001167595;NM_001167597;NM_001167598;NM_001167596;NM_203382;NM_014324	Body;Body;Body;3'UTR;Body;Body					NA		5:33997107-33997953	Unclassified	TRUE	5	33997378	-	AMACR	ENSG00000242110.8	5	33986165	AMACR	1	0.0703896	-2.66807
cg12654199	0.043664	0.00664955	6.56646	5.1525e-11	0.0486432	0.00963631	5.0479	4.46682e-07	0.0452701	0.00547298	8.27157	1.32205e-16	0.913536	0.0452701	0.00547298	4.432e-14	37	17	78753826	17	76368421	F	rs9911979		NA	NA	RPTOR;RPTOR	NM_001163034;NM_020761	Body;Body					TRUE	17:76368289-76368495			NA	17	80780025	+	RPTOR	ENSG00000141564.15	17	80544819	RPTOR	1	0.0328349	-1.51518
cg22881435	0.0412636	0.00507872	8.1248	4.48108e-16	0.0221435	0.00939988	2.35572	0.0184868	0.0369432	0.00446824	8.26796	1.3627e-16	0.201636	0.0369432	0.00446824	4.56483e-14	37	8	37732086	8	37851244	F			NA	NA	RAB11FIP1;RAB11FIP1;RAB11FIP1	NM_025151;NM_001002233;NM_001002814	Body;TSS1500;Body					NA				NA	8	37874567	+	RAB11FIP1	ENSG00000147535.17	8	38263130	PLPP5	1	0.0201374	-2.23667
cg03998636	0.0418726	0.00606699	6.90172	5.13784e-12	0.0386294	0.00848058	4.55504	5.23763e-06	0.0407747	0.00493431	8.26349	1.41472e-16	0.952779	0.0407747	0.00493431	4.72844e-14	37	13	111210121	13	110008122	R			NA	NA	RAB20	NM_017817	Body	chr13:111213589-111214477	N_Shelf			NA				NA	13	110557773	-	RAB20	ENSG00000139832.5	13	110523066	RAB20	1	0.0386432	-3.31174
cg20730966	0.0506716	0.00705146	7.18597	6.67307e-13	0.0419275	0.0101377	4.1358	3.53726e-05	0.0478205	0.00578881	8.26085	1.4464e-16	0.778263	0.0478205	0.00578881	4.83071e-14	37	3	33095886	3	33070890	R		rs78739623	NA	NA	GLB1;GLB1;GLB1	NM_001079811;NM_001135602;NM_000404	Body;Body;Body					NA		3:33095700-33095990	Unclassified_Cell_type_specific	NA	3	33054393	-	GLB1	ENSG00000183813.6	3	32951574	CCR4	1	0.0351156	-3.15426
cg00241281	-0.0517408	0.00738562	-7.00562	2.45895e-12	-0.0446588	0.0101259	-4.41035	1.03204e-05	-0.0492816	0.00596703	-8.25897	1.46934e-16	0.852445	-0.0492816	0.00596703	4.90101e-14	37	14	105779794	14	104850839	R			NA	NA	PACS2;PACS2	NM_015197;NM_001100913	TSS1500;TSS1500	chr14:105780339-105782027	N_Shore			NA	14:104850839-104851060			NA	14	105313456	-	PACS2	ENSG00000184887.13	14	105248490	BTBD6	1	0.0138703	0.63588
cg18643199	0.0813287	0.0113639	7.15676	8.26044e-13	0.0549961	0.012555	4.38041	1.18456e-05	0.0694705	0.0084252	8.24556	1.64391e-16	0.298494	0.0694705	0.0084252	5.44947e-14	37	10	82363313	10	82353293	R			NA	NA	SH2D4B;SH2D4B	NM_207372;NM_001145719	Body;Body					NA	10:82353279-82353419			NA	10	80603556	-	SH2D4B	ENSG00000122378.14	10	80407829	PRXL2A	1	0.0145155	0.79073
cg02888894	0.042367	0.00583031	7.26668	3.68436e-13	0.0357325	0.00905873	3.94454	7.99531e-05	0.0404237	0.00490265	8.24529	1.64766e-16	0.827259	0.0404237	0.00490265	5.45787e-14	37	20	62660605	20	62131049	R			NA	NA	PRPF6	NM_012469	Body	chr20:62660961-62661352	N_Shore			NA				NA	20	64029251	-	PRPF6	ENSG00000196421.8	20	64034344	C20orf204	1	0.0173189	-3.1322
cg17706411	0.0568579	0.00749068	7.59048	3.18731e-14	0.0403289	0.011773	3.42556	0.000613542	0.0520947	0.00631989	8.24298	1.6798e-16	0.49581	0.0520947	0.00631989	5.55606e-14	37	6	109780058	6	109886751	F			NA	NA				chr6:109776194-109777645	S_Shelf			NA		6:109779916-109780385	Unclassified	NA	6	109458854	+		ENSG00000135587.9	6	109440724	SMPD2	1	0.0493455	-1.46152
cg17479245	0.0392437	0.00517295	7.58633	3.29099e-14	0.0252365	0.00701267	3.5987	0.000319814	0.0343077	0.00416289	8.24131	1.70329e-16	0.274757	0.0343077	0.00416289	5.62539e-14	37	13	101328588	13	100126589	R			NA	NA	TMTC4;TMTC4	NM_032813;NM_001079669	TSS1500;TSS1500	chr13:101326329-101327723	S_Shore			NA				NA	13	100676333	-	TMTC4	ENSG00000125247.15	13	100603927	TMTC4	1	0.149957	-5.76517
cg23250593	0.0531053	0.00708459	7.49589	6.58483e-14	0.0406996	0.0115159	3.5342	0.00040901	0.0496992	0.00603414	8.23633	1.77576e-16	0.656429	0.0496992	0.00603414	5.8474e-14	37	3	196065688	3	197550085	R			NA	NA	TM4SF19	NM_138461	TSS1500					NA				TRUE	3	196338816	-	TM4SF19	ENSG00000145107.15	3	196319342	TM4SF19	1	0.0338271	-2.48111
cg09220326	0.0531758	0.00793529	6.70119	2.06735e-11	0.052003	0.010914	4.76482	1.89026e-06	0.0527702	0.00641815	8.22203	2.00084e-16	0.99623	0.0527702	0.00641815	6.54986e-14	37	3	45175421	3	45150425	F			NA	NA	CDCP1;CDCP1	NM_022842;NM_178181	Body;Body					TRUE				TRUE	3	45133928	+	CDCP1	ENSG00000163814.8	3	45082277	CDCP1	1	0.0427914	-1.56967
cg24160243	0.0549328	0.00854916	6.42553	1.31413e-10	0.0846953	0.0157492	5.37774	7.54252e-08	0.0617068	0.00751354	8.21274	2.16198e-16	0.251776	0.0617068	0.00751354	7.04627e-14	37	6	167185027	6	167105017	F		rs75495085	NA	NA	RPS6KA2	NM_001006932	Body					NA	6:167104893-167105038			NA	6	166771538	+	RPS6KA2	ENSG00000071242.12	6	166409364	RPS6KA2	1	0.0641722	-1.75947
cg06283478	0.0557035	0.00720416	7.73214	1.05757e-14	0.0407549	0.0141427	2.88169	0.00395555	0.0526238	0.00641931	8.19774	2.44943e-16	0.641772	0.0526238	0.00641931	7.9367e-14	37	4	7649606	4	7700506	R			NA	NA	SORCS2	NM_020777	Body	chr4:7647755-7647960	S_Shore			NA				NA	4	7647878	-	SORCS2	ENSG00000184985.16	4	7192538	SORCS2	1	0.0435411	-1.7665
cg23141183	0.0482228	0.00577044	8.35686	6.44086e-17	0.0161526	0.0144218	1.12001	0.26271	0.0437971	0.0053575	8.1749	2.96106e-16	0.118687	0.0437971	0.0053575	9.49779e-14	37	17	80185318	17	77778607	R			NA	NA	SLC16A3	NM_001042422	TSS1500	chr17:80186135-80189990	N_Shore			NA		17:80185111-80185355	Unclassified	NA	17	82227441	-	SLC16A3	ENSG00000176155.18	17	82101460	CCDC57	1	0.0455228	2.10068
cg24527008	0.0754786	0.00997156	7.56939	3.74983e-14	0.047825	0.0137178	3.48634	0.000489675	0.0659183	0.00806577	8.1726	3.0182e-16	0.264625	0.0659183	0.00806577	9.67409e-14	37	5	177870233	5	177802839	R			TRUE	NA	COL23A1	NM_173465	Body					NA		5:177870179-177870340	Unclassified_Cell_type_specific	NA	5	178443231	-	COL23A1	ENSG00000050767.17	5	178237618	COL23A1	1	0.0617708	-1.42411
cg14849578	0.0499317	0.00710076	7.03188	2.03768e-12	0.0438986	0.0104732	4.19152	2.77097e-05	0.0480318	0.00587729	8.17244	3.02209e-16	0.892556	0.0480318	0.00587729	9.67958e-14	37	12	125282480	12	123848433	F			NA	NA	SCARB1;SCARB1	NM_001082959;NM_005505	Body;Body					NA	12:123848272-123848550			NA	12	124797933	+	SCARB1	ENSG00000184992.11	12	124993645	BRI3BP	1	0.0143258	-0.867294
cg07180212	0.0487674	0.00641482	7.6023	2.90917e-14	0.037418	0.0120603	3.10258	0.00191841	0.0462646	0.00566352	8.16888	3.11256e-16	0.708118	0.0462646	0.00566352	9.95506e-14	37	17	74557703	17	72069298	F	rs73369110		NA	NA	SNORD1A	NR_004395	TSS200	chr17:74553220-74553912	S_Shelf			NA		17:74557510-74557796	Promoter_Associated_Cell_type_specific	NA	17	76561620	+	SNORD1A	ENSG00000284526.1	17	76563710	AC015802.6	1	0.0294554	-2.33686
cg15426006	0.0615459	0.00933145	6.59553	4.23729e-11	0.059097	0.0122593	4.82057	1.43148e-06	0.0606475	0.00742516	8.16785	3.13945e-16	0.987447	0.0606475	0.00742516	1.00339e-13	37	13	99869897	13	98667898	F			NA	NA	UBAC2;UBAC2;UBAC2	NM_001144072;NM_177967;NR_026644	Body;Body;Body					TRUE		13:99869563-99870003	Unclassified_Cell_type_specific	NA	13	99217642	+	UBAC2	ENSG00000134882.15	13	99200774	UBAC2	1	0.0329327	-0.473492
cg17758673	0.0656451	0.00885444	7.41381	1.2272e-13	0.0497637	0.0139814	3.55928	0.000371875	0.0610989	0.00748051	8.16775	3.14191e-16	0.630998	0.0610989	0.00748051	1.00345e-13	37	4	3365342	4	3335140	R			NA	NA	RGS12;RGS12	NM_198229;NM_002926	Body;Body	chr4:3365194-3365415	Island			NA	4:3334959-3335183			NA	4	3363614	-	RGS12	ENSG00000159788.19	4	3293028	RGS12	1	0.0254407	-1.12058
cg25940513	0.0358078	0.00423768	8.44986	2.91657e-17	0.0124418	0.0071124	1.74931	0.0802366	0.0296862	0.00364049	8.15445	3.50784e-16	0.018637	0.0296862	0.00364049	1.10998e-13	37	1	9326282	1	9248869	R			NA	NA	H6PD	NM_004285	3'UTR	chr1:9324202-9324439	S_Shore			NA		1:9326273-9326393	Unclassified_Cell_type_specific	NA	1	9266222	-	H6PD	ENSG00000049239.12	1	9234775	H6PD	1	0.0200583	1.83219
cg20476159	0.0412709	0.00582861	7.08073	1.43394e-12	0.0281148	0.00652395	4.30948	1.63641e-05	0.0354311	0.00434657	8.1515	3.59449e-16	0.322795	0.0354311	0.00434657	1.13578e-13	37	18	77451067	18	75552055	F			NA	NA	CTDP1;CTDP1	NM_048368;NM_004715	Body;Body	chr18:77454279-77454617	N_Shelf			NA	18:75551866-75552264			NA	18	79691066	+	CTDP1	ENSG00000060069.16	18	79679801	CTDP1	1	0.0272961	-1.53196
cg20155875	0.0482029	0.00629702	7.65487	1.93509e-14	0.0354044	0.0120348	2.94182	0.00326286	0.0454521	0.00557942	8.14638	3.74984e-16	0.641508	0.0454521	0.00557942	1.18236e-13	37	17	66452567	17	63964162	F			NA	NA	WIPI1	NM_017983	Body	chr17:66453349-66454137	N_Shore		RDMR	NA				NA	17	68456425	+	WIPI1	ENSG00000070540.13	17	68420948	WIPI1	1	0.0237794	-1.29539
cg21088514	0.060164	0.00854853	7.03794	1.951e-12	0.044115	0.0103232	4.27337	1.92541e-05	0.0536356	0.00658412	8.1462	3.75544e-16	0.488272	0.0536356	0.00658412	1.18328e-13	37	21	35884376	21	34806246	R			NA	NA	KCNE1	NM_000219	TSS1500					TRUE				NA	21	34512077	-	KCNE1	ENSG00000180509.12	21	34446688	KCNE1	1	0.0888969	-3.4283
cg25577090	0.042743	0.00582753	7.33466	2.22284e-13	0.0273675	0.00697216	3.92525	8.66394e-05	0.0364193	0.00447134	8.14505	3.79136e-16	0.238943	0.0364193	0.00447134	1.19291e-13	37	7	150034769	7	149665702	R			NA	NA	LRRC61;LRRC61	NM_023942;NM_001142928	3'UTR;3'UTR	chr7:150037459-150039031	N_Shelf			NA				NA	7	150337679	-	LRRC61	ENSG00000127399.15	7	150323263	LRRC61	1	0.0654656	4.26505
cg23013137	0.0333166	0.00419326	7.94527	1.93773e-15	0.018446	0.00744005	2.47929	0.0131646	0.0297317	0.00365301	8.13894	3.9876e-16	0.219608	0.0297317	0.00365301	1.25201e-13	37	14	24676542	14	23746382	R			NA	NA	TSSK4	NM_174944	Body					NA				NA	14	24207335	-	TSSK4	ENSG00000100453.13	14	24630954	GZMB	1	0.0205772	-3.99745
cg01394461	0.0537483	0.00670417	8.01714	1.08234e-15	0.0279097	0.0118822	2.34887	0.0188304	0.047509	0.0058389	8.13664	4.06404e-16	0.166387	0.047509	0.0058389	1.27421e-13	37	1	887576	1	877439	R			NA	NA	NOC2L	NM_015658	Body	chr1:886356-886602	S_Shore			NA		1:886362-887611	Unclassified_Cell_type_specific	NA	1	952195	-	NOC2L	ENSG00000187583.10	1	966497	PLEKHN1	1	0.0424288	2.36211
cg11642324	0.0525588	0.00633085	8.30201	1.02366e-16	0.0194608	0.0132972	1.46352	0.143324	0.0464427	0.00571607	8.12493	4.47606e-16	0.0800304	0.0464427	0.00571607	1.39358e-13	37	12	133348293	12	131858366	F			NA	NA	GOLGA3	NM_005895	3'UTR	chr12:133349663-133349998	N_Shore		CDMR	NA		12:133347731-133348704	Gene_Associated_Cell_type_specific	NA	12	132771706	+	GOLGA3	ENSG00000196458.11	12	132918306	ZNF605	1	0.0160119	-1.19674
cg07690127	0.0595186	0.00791147	7.52307	5.35036e-14	0.0542989	0.0179058	3.03248	0.00242553	0.058666	0.00723657	8.10688	5.19372e-16	0.965076	0.058666	0.00723657	1.59804e-13	37	7	2077293	7	2043819	R			NA	NA	MAD1L1;MAD1L1;MAD1L1	NM_003550;NM_001013837;NM_001013836	Body;Body;Body					NA	7:2043748-2043887	7:2077107-2077508	Unclassified_Cell_type_specific	NA	7	2037657	-	MAD1L1	ENSG00000002822.15	7	1815793	MAD1L1	1	0.0310305	-1.34215
cg03291835	0.066088	0.0097565	6.77373	1.25501e-11	0.0561296	0.0125381	4.47674	7.57925e-06	0.0623322	0.00769992	8.09517	5.71861e-16	0.821636	0.0623322	0.00769992	1.75254e-13	37	13	110802745	13	109600746	R			NA	NA	COL4A1	NM_001845	Body			low-CpG:109600386-109600764		NA				NA	13	110150397	-	COL4A1	ENSG00000187498.16	13	110148963	COL4A1	1	0.0590851	-1.24116
cg13644197	0.0369177	0.00470738	7.84252	4.41598e-15	0.0203931	0.00746121	2.73322	0.0062719	0.0322128	0.00398123	8.09117	5.90931e-16	0.173036	0.0322128	0.00398123	1.80698e-13	37	17	81039820	17	78633109	R			NA	NA	METRNL	NM_001004431	Body	chr17:81036330-81039407	S_Shore			NA	17:78632945-78633361			NA	17	83081943	-	METRNL	ENSG00000176845.13	17	83079609	METRNL	1	0.0201543	-2.33468
cg00288957	-0.0507482	0.0074686	-6.79488	1.08406e-11	-0.0486924	0.0110996	-4.38685	1.15007e-05	-0.0501075	0.00619645	-8.08648	6.14149e-16	0.988263	-0.0501075	0.00619645	1.87284e-13	37	15	65203541	15	62990594	R			NA	NA	ANKDD1A	NM_182703	TSS1500	chr15:65203730-65204392	N_Shore			NA				TRUE	15	64911341	-	ANKDD1A	ENSG00000166839.17	15	64911902	ANKDD1A	1	0.0783818	4.72249
cg10636246	0.0732751	0.00992261	7.38466	1.52846e-13	0.0503179	0.0143279	3.51187	0.00044496	0.0658336	0.00815742	8.0704	7.00692e-16	0.41998	0.0658336	0.00815742	2.12656e-13	37	1	159046973	1	157313597	F	rs3834102		NA	TRUE	AIM2	NM_004833	TSS1500					NA		1:159046463-159047507	Promoter_Associated	NA	1	159077182	+	AIM2	ENSG00000163565.18	1	158999968	IFI16	1	0.031436	-1.1041
cg20986887	0.0440017	0.0059947	7.3401	2.13429e-13	0.0288903	0.00794853	3.63467	0.000278336	0.0385228	0.00478612	8.04885	8.35741e-16	0.316015	0.0385228	0.00478612	2.51247e-13	37	6	28887284	6	28995263	R			NA	NA	TRIM27	NM_006510	Body	chr6:28890951-28892013	N_Shelf			NA				NA	6	28919506	-	TRIM27	ENSG00000204713.11	6	28903002	TRIM27	1	0.0169846	-1.07425
cg20211629	0.0392251	0.0063117	6.21467	5.1434e-10	0.0421149	0.00822409	5.12091	3.04058e-07	0.0402962	0.00500707	8.04786	8.42509e-16	0.961894	0.0402962	0.00500707	2.53111e-13	37	18	48352490	18	46606488	R			NA	NA	MRO	NM_001127174	TSS1500					NA				NA	18	50826119	-	MRO	ENSG00000082212.13	18	50879080	ME2	1	0.0460359	-1.21474
cg26893816	0.0550803	0.00798209	6.90049	5.18242e-12	0.0549237	0.0132659	4.14021	3.46986e-05	0.0550387	0.00683945	8.04723	8.46859e-16	0.999949	0.0550387	0.00683945	2.54246e-13	37	5	33997223	5	34032980	F		rs79521256	NA	NA	AMACR;AMACR;AMACR;AMACR;AMACR	NM_001167595;NM_001167597;NM_001167596;NM_203382;NM_014324	Body;3'UTR;3'UTR;Body;Body					NA		5:33997107-33997953	Unclassified	NA	5	33997117	+	AMACR	ENSG00000242110.8	5	33986165	AMACR	1	0.086337	-2.11347
cg08511818	0.0426468	0.00557197	7.65381	1.95111e-14	0.0266779	0.00921944	2.89366	0.00380784	0.0383745	0.0047687	8.04715	8.47466e-16	0.33329	0.0383745	0.0047687	2.54257e-13	37	20	30104637	20	29568298	F			NA	NA	HM13;HM13;HM13;HM13	NM_178580;NM_030789;NM_178581;NM_178582	Body;Body;Body;Body	chr20:30102057-30102856	S_Shore			TRUE		20:30104364-30104886	Promoter_Associated	NA	20	31516833	+	HM13	ENSG00000101294.17	20	31514410	HM13	1	0.0137979	-0.747638
cg10491120	0.0433323	0.00617503	7.01734	2.26125e-12	0.0337375	0.00834314	4.04375	5.26041e-05	0.0399365	0.00496343	8.04615	8.54396e-16	0.65231	0.0399365	0.00496343	2.55819e-13	37	10	128839223	10	128729213	R			NA	NA	DOCK1	NM_001380	Body					TRUE				NA	10	127040958	-	DOCK1	ENSG00000150760.12	10	126905409	DOCK1	1	0.0158275	-0.96422
cg07861456	0.0463759	0.00708586	6.54485	5.95557e-11	0.0519541	0.0111302	4.66783	3.04392e-06	0.0479847	0.00597734	8.02776	9.92661e-16	0.914509	0.0479847	0.00597734	2.9484e-13	37	16	75654252	16	74211753	F	rs11649651		NA	NA	ADAT1	NM_012091	Body	chr16:75656905-75657360	N_Shelf			NA				NA	16	75620353	+	ADAT1	ENSG00000065457.10	16	75596981	ADAT1	1	0.0316329	-1.33514
cg10914815	0.0474854	0.00654678	7.25324	4.06905e-13	0.0335791	0.00923557	3.63584	0.000277073	0.0428346	0.00534099	8.01997	1.05771e-15	0.470249	0.0428346	0.00534099	3.13533e-13	37	13	99148667	13	97946668	F			NA	NA	STK24;STK24	NM_003576;NM_001032296	Body;Body					TRUE				NA	13	98496412	+	STK24	ENSG00000102572.14	13	98445185	STK24	1	0.0201535	-0.85392
cg22687766	0.0396257	0.0056508	7.0124	2.34258e-12	0.0275129	0.00666371	4.12876	3.64717e-05	0.0345589	0.00430983	8.01863	1.06928e-15	0.382508	0.0345589	0.00430983	3.16752e-13	37	1	207490952	1	205557575	R			NA	NA				chr1:207494543-207495364	N_Shelf			NA				NA	1	207317606	-		ENSG00000196352.15	1	207321376	CD55	1	0.120306	5.63631
cg07672051	0.0436387	0.00570776	7.6455	2.08128e-14	0.0243278	0.0079166	3.07301	0.00211912	0.0370338	0.00462987	7.99888	1.25556e-15	0.141209	0.0370338	0.00462987	3.68019e-13	37	5	149887787	5	149867980	F			NA	NA	NDST1;NDST1	NM_001543;NM_001543	5'UTR;1stExon					TRUE				NA	5	150508224	+	NDST1	ENSG00000070614.15	5	150485818	NDST1	1	0.0601867	-4.85882
cg24169315	0.0901928	0.0125954	7.1608	8.02086e-13	0.0748291	0.0207891	3.59944	0.000318905	0.0860675	0.0107725	7.98959	1.35394e-15	0.818929	0.0860675	0.0107725	3.96073e-13	37	2	242048359	2	241697032	R		rs10524533	NA	NA	PASK	NM_015148	Body					NA	2:241696769-241697074	2:242048110-242048791	Promoter_Associated_Cell_type_specific	NA	2	241108943	-	PASK	ENSG00000122085.17	2	241072169	MTERF4	1	0.0751128	-0.90718
cg10421188	0.0450793	0.00662402	6.80544	1.00743e-11	0.0369267	0.00869761	4.24561	2.18002e-05	0.0420865	0.00526975	7.98643	1.38901e-15	0.757267	0.0420865	0.00526975	4.05004e-13	37	7	28824953	7	28791478	F	rs73079958		NA	NA	CREB5;CREB5;CREB5;CREB5	NM_004904;NM_182899;NM_001011666;NM_182898	Body;Body;Body;Body					TRUE				NA	7	28785335	+	CREB5	ENSG00000146592.17	7	28299321	CREB5	1	0.0740262	-3.4737
cg19439071	0.044933	0.00628381	7.15059	8.64027e-13	0.0334174	0.00901618	3.70638	0.000210239	0.0411682	0.00515528	7.98563	1.39803e-15	0.577541	0.0411682	0.00515528	4.07366e-13	37	17	74557625	17	72069220	F			NA	NA	SNORD1A	NR_004395	TSS200	chr17:74553220-74553912	S_Shelf			NA		17:74557510-74557796	Promoter_Associated_Cell_type_specific	NA	17	76561542	+	SNORD1A	ENSG00000284526.1	17	76563710	AC015802.6	1	0.0220335	-2.23794
cg09148268	0.050548	0.00603715	8.37282	5.62547e-17	0.0154162	0.00998091	1.54456	0.122452	0.0411374	0.00516568	7.9636	1.6711e-15	0.0107218	0.0411374	0.00516568	4.80899e-13	37	21	43348008	21	42221077	R			NA	NA	C2CD2;C2CD2	NM_015500;NM_199050	Body;TSS1500					NA		21:43347909-43348115	Unclassified_Cell_type_specific	NA	21	41927898	-	C2CD2	ENSG00000157617.17	21	41885112	C2CD2	1	0.0137237	-0.903124
cg26292918	0.0378654	0.00507167	7.46607	8.26235e-14	0.024932	0.00816659	3.05292	0.00226625	0.0342657	0.00430844	7.95315	1.81832e-15	0.404535	0.0342657	0.00430844	5.19639e-13	37	1	151826205	1	150092829	R			NA	NA	THEM5	NM_182578	TSS200					NA				NA	1	151853728	-	THEM5	ENSG00000143365.18	1	151806071	RORC	1	0.0169014	3.4928
cg18833928	0.0451728	0.00603835	7.48099	7.37659e-14	0.0339455	0.0122633	2.76806	0.00563912	0.0429819	0.00541725	7.93427	2.11729e-15	0.713689	0.0429819	0.00541725	6.01604e-13	37	7	38357684	7	38324209	R			NA	NA								TRUE		7:38357588-38358903	Unclassified	NA	7	38318082	-		ENSG00000211697.4	7	38349355	TRGV5	1	0.016551	-2.26038
cg23403750	0.0542341	0.00782197	6.93356	4.10378e-12	0.0507293	0.013156	3.85597	0.000115273	0.0533187	0.00672339	7.93034	2.18545e-15	0.974123	0.0533187	0.00672339	6.19785e-13	37	5	114610319	5	114638218	F			NA	NA	CCDC112;CCDC112	NM_152549;NM_001040440	Body;Body					NA		5:114610223-114610378	Unclassified_Cell_type_specific	NA	5	115274621	+	CCDC112	ENSG00000164219.10	5	115204012	PGGT1B	1	0.0142579	-0.468533
cg10131232	0.0573489	0.00835329	6.86543	6.62925e-12	0.0473423	0.011753	4.02809	5.62311e-05	0.0539906	0.00680877	7.92957	2.19914e-15	0.785993	0.0539906	0.00680877	6.23271e-13	37	20	1610358	20	1558358	R		rs55810216	NA	NA	SIRPG;SIRPG;SIRPG	NM_080816;NM_001039508;NM_018556	3'UTR;3'UTR;3'UTR					NA				NA	20	1629711	-	SIRPG	ENSG00000101307.15	20	1563521	SIRPB1	1	0.0282823	-2.17977
cg08036172	0.0354123	0.00488044	7.25595	3.98847e-13	0.023331	0.00666709	3.49942	0.000466263	0.0311971	0.00393808	7.92192	2.3387e-15	0.343354	0.0311971	0.00393808	6.60723e-13	37	3	127473609	3	128956299	F		rs57763775	NA	NA	MGLL;MGLL	NM_007283;NM_001003794	Body;Body					NA	3:128956299-128956657	3:127473506-127474444	Unclassified	NA	3	127754765	+	MGLL	ENSG00000074416.14	3	127689062	MGLL	1	0.0220709	-3.23656
cg24718773	0.0578975	0.00844443	6.8563	7.06684e-12	0.0495736	0.0123854	4.00258	6.26554e-05	0.055256	0.00697706	7.91967	2.38149e-15	0.857123	0.055256	0.00697706	6.71961e-13	37	2	138739074	2	138455544	R			NA	NA	HNMT;HNMT	NM_006895;NM_001024075	Body;3'UTR					NA				NA	2	137981503	-	HNMT	ENSG00000150540.14	2	137964020	HNMT	1	0.0283669	-1.24913
cg10329694	0.0427413	0.00567101	7.53681	4.81608e-14	0.0242692	0.00801369	3.02847	0.00245792	0.0365775	0.00462914	7.90157	2.75412e-15	0.170303	0.0365775	0.00462914	7.69788e-13	37	17	3592947	17	3539696	R			NA	NA	P2RX5;P2RX5	NM_175080;NM_002561	Body;Body					NA	17:3539558-3540017			NA	17	3689652	-	P2RX5	ENSG00000083454.22	17	3672199	P2RX5	1	0.0245381	-3.27167
cg15975802	0.0348609	0.00448966	7.76471	8.1835e-15	0.0181467	0.00769269	2.35895	0.0183265	0.0306142	0.00387758	7.89519	2.89878e-15	0.171931	0.0306142	0.00387758	8.08194e-13	37	12	7055458	12	6925719	R			NA	NA	PTPN6	NM_080548	TSS1500	chr12:7053149-7053927	S_Shore			NA		12:7055221-7055846	Promoter_Associated	TRUE	12	6946294	-	PTPN6	ENSG00000010610.10	12	6786858	CD4	1	0.0138075	-1.12866
cg02556345	0.0479405	0.00780589	6.14158	8.17056e-10	0.0453682	0.00915276	4.95678	7.16724e-07	0.0468574	0.00593927	7.88942	3.03603e-15	0.977397	0.0468574	0.00593927	8.45402e-13	37	10	124181965	10	124171955	R			NA	NA	PLEKHA1;PLEKHA1	NM_001001974;NM_021622	Body;Body					NA		10:124181922-124182055	Unclassified_Cell_type_specific	NA	10	122422448	-	PLEKHA1	ENSG00000166033.13	10	122458551	HTRA1	1	0.0168708	-1.67341
cg05438378	0.0513602	0.0078649	6.5303	6.56368e-11	0.0500489	0.0113233	4.41998	9.87121e-06	0.0509334	0.0064596	7.88492	3.14732e-15	0.995487	0.0509334	0.0064596	8.74207e-13	37	15	67383736	15	65170790	F	rs5022159		NA	NA	SMAD3	NM_005902	Body					TRUE		15:67383633-67383868	Unclassified	TRUE	15	67091397	+	SMAD3	ENSG00000166949.16	15	67063763	SMAD3	1	0.0154723	-0.629394
cg21291385	0.0358384	0.00586149	6.11421	9.70355e-10	0.0394155	0.0078962	4.9917	5.98492e-07	0.0371092	0.00470649	7.88469	3.15312e-15	0.935985	0.0371092	0.00470649	8.7527e-13	37	21	35448215	21	34370085	F	rs7276680		NA	NA	MRPS6;SLC5A3	NM_032476;NM_006933	Body;5'UTR	chr21:35445087-35446013	S_Shelf			NA		21:35448113-35448382	Unclassified_Cell_type_specific	NA	21	34075914	+	MRPS6;SLC5A3	ENSG00000243927.6	21	34073224	MRPS6	1	0.0211001	-0.98849
cg18460107	0.0483948	0.00619797	7.80817	5.80262e-15	0.022531	0.00844639	2.66753	0.00764103	0.0393424	0.00499696	7.87328	3.45474e-15	0.0474842	0.0393424	0.00499696	9.51292e-13	37	12	7902153	12	7793420	F			NA	NA	CLEC4C;CLEC4C	NM_203503;NM_130441	TSS200;TSS200					NA				NA	12	7749556	+	CLEC4C	ENSG00000198178.10	12	7729415	CLEC4C	1	0.0978981	-9.20658
cg17243628	0.0367711	0.00565299	6.50473	7.78342e-11	0.0341206	0.00769958	4.4315	9.3582e-06	0.0358428	0.00455673	7.86592	3.66406e-15	0.962233	0.0358428	0.00455673	1.00768e-12	37	1	9131783	1	9054370	R			NA	NA	SLC2A5	NR_024180	Body	chr1:9131602-9131909	Island			NA	1:9054190-9054784			NA	1	9071723	-	SLC2A5	ENSG00000142583.17	1	9035107	SLC2A5	1	0.0136108	-2.4908
cg06436185	0.0625722	0.00793964	7.88099	3.24809e-15	0.0280101	0.0119761	2.33883	0.0193444	0.0520197	0.0066175	7.86094	3.81261e-15	0.0554192	0.0520197	0.0066175	1.04531e-12	37	7	151442351	7	151073284	F			NA	NA	PRKAG2;PRKAG2	NM_016203;NM_001040633	Body;Body					NA	7:151073198-151073473	7:151442027-151442976	Unclassified_Cell_type_specific	TRUE	7	151745264	+	PRKAG2	ENSG00000243836.5	7	151409161	WDR86-AS1	1	0.0148867	-1.76467
cg16015295	0.058252	0.00846564	6.88099	5.94386e-12	0.0455627	0.0116868	3.89866	9.67246e-05	0.053885	0.00685589	7.85967	3.85151e-15	0.679363	0.053885	0.00685589	1.05533e-12	37	17	78793479	17	76408074	F	rs72853757		NA	NA	RPTOR;RPTOR	NM_001163034;NM_020761	Body;Body	chr17:78796078-78796392	N_Shelf			TRUE	17:76408066-76408617	17:78793310-78793562	Unclassified_Cell_type_specific	NA	17	80819678	+	RPTOR	ENSG00000141564.15	17	80544819	RPTOR	1	0.0141485	-0.794174
cg14804531	0.0580474	0.00845466	6.86573	6.61536e-12	0.0480884	0.0124129	3.87407	0.000107032	0.0548913	0.00698774	7.85538	3.98573e-15	0.802638	0.0548913	0.00698774	1.09009e-12	37	11	334298	11	324298	F			NA	NA				chr11:330785-331110	S_Shelf			NA	11:324275-324607			NA	11	334297	+		ENSG00000270105.1	11	322186	AC136475.8	1	0.0142529	-0.0485749
cg04185310	0.043987	0.00619963	7.09509	1.29265e-12	0.0334299	0.00958671	3.4871	0.000488283	0.0408738	0.0052059	7.85144	4.11281e-15	0.652109	0.0408738	0.0052059	1.1221e-12	37	2	47717244	2	47570748	F	rs77473616		NA	NA								NA				NA	2	47490104	+		ENSG00000095002.14	2	47402969	MSH2	1	0.0315593	1.30202
cg08736813	0.0524762	0.00833523	6.29571	3.05998e-10	0.0646045	0.0136196	4.7435	2.1006e-06	0.055781	0.00710948	7.84601	4.29499e-15	0.749418	0.055781	0.00710948	1.1668e-12	37	2	179396214	2	179104460	R			NA	NA	TTN;TTN;TTN;MIR548N;TTN	NM_133378;NM_133432;NM_003319;NR_031666;NM_133437	Body;Body;Body;Body;Body					NA	2:179104460-179104610			NA	2	178531486	-	TTN;MIR548N	ENSG00000271011.1	2	178577103	AC010680.3	1	0.0221272	-1.03241
cg12600749	0.086289	0.0113055	7.63247	2.30295e-14	0.0480262	0.0193699	2.47942	0.0131595	0.0765664	0.00976406	7.84166	4.44635e-15	0.233334	0.0765664	0.00976406	1.2048e-12	37	7	157648749	7	157341510	R			NA	NA	PTPRN2;PTPRN2;PTPRN2	NM_002847;NM_130842;NM_130843	Body;Body;Body	chr7:157647800-157648007	S_Shore			NA	7:157341397-157341516			NA	7	157856056	-	PTPRN2	ENSG00000272839.1	7	157868538	AC011899.3	1	0.0139506	0.686867
cg25510614	0.0427883	0.0054965	7.78464	6.99147e-15	0.019976	0.00775867	2.57467	0.0100335	0.0351652	0.00448507	7.8405	4.48761e-15	0.0562452	0.0351652	0.00448507	1.21247e-12	37	4	683772	4	673772	F			NA	NA	MFSD7	NM_032219	TSS1500	chr4:682724-683079	S_Shore			NA		4:683680-683919	Unclassified_Cell_type_specific	NA	4	689982	+	MFSD7	ENSG00000185619.18	4	705748	PCGF3	1	0.0233098	-2.68529
cg22058906	0.040066	0.00532797	7.51994	5.48026e-14	0.0210957	0.00685134	3.07907	0.0020765	0.0329171	0.0042059	7.82641	5.01994e-15	0.091749	0.0329171	0.0042059	1.34569e-12	37	11	73021688	11	72699336	R			NA	NA	ARHGEF17	NM_014786	1stExon	chr11:73018452-73020563	S_Shore			NA				NA	11	73310642	-	ARHGEF17	ENSG00000110237.4	11	73308289	ARHGEF17	1	0.0354361	-6.56859
cg00539174	0.0320628	0.0043049	7.44796	9.47933e-14	0.0191066	0.00655699	2.91392	0.0035692	0.0281603	0.00359863	7.82526	5.06591e-15	0.255597	0.0281603	0.00359863	1.35719e-12	37	20	57583434	20	57016829	R			NA	NA	CTSZ	NM_001336	TSS1500	chr20:57581902-57582595	S_Shore			NA		20:57583352-57583596	Unclassified_Cell_type_specific	NA	20	59008378	-	CTSZ	ENSG00000101160.14	20	58995185	CTSZ	1	0.0261521	-1.295
cg09169633	0.0402577	0.00567391	7.09523	1.29132e-12	0.0294185	0.00849772	3.46193	0.000536314	0.0369155	0.00471873	7.82317	5.15092e-15	0.569692	0.0369155	0.00471873	1.37748e-12	37	15	91447749	15	89248753	F	rs34585509		NA	TRUE	MAN2A2	NM_006122	Body	chr15:91445563-91446768	S_Shore			NA				NA	15	90904518	+	MAN2A2	ENSG00000166965.12	15	90954870	RCCD1	1	0.0178441	1.3535
cg08142848	0.036605	0.00520396	7.03405	2.00621e-12	0.0250221	0.00684055	3.6579	0.00025429	0.0323588	0.0041417	7.81294	5.58696e-15	0.40331	0.0323588	0.0041417	1.48518e-12	37	1	44171807	1	43944394	F			NA	NA	ST3GAL3;ST3GAL3;ST3GAL3;ST3GAL3;ST3GAL3;ST3GAL3;ST3GAL3;ST3GAL3;ST3GAL3;ST3GAL3	NM_174969;NM_174970;NM_174967;NM_006279;NM_174968;NM_174966;NM_174964;NM_174963;NM_174965;NM_174971	TSS1500;TSS1500;TSS1500;TSS1500;TSS1500;TSS1500;TSS1500;TSS1500;TSS1500;TSS1500	chr1:44172668-44173763	N_Shore			NA		1:44171715-44171974	Gene_Associated_Cell_type_specific	NA	1	43706135	+	ST3GAL3	ENSG00000159214.13	1	43991359	CCDC24	1	0.0246345	-2.77288
cg19458497	0.0410816	0.00566163	7.25616	3.98244e-13	0.0243222	0.00721255	3.37221	0.000745685	0.034692	0.00445345	7.78991	6.70547e-15	0.18817	0.034692	0.00445345	1.76566e-12	37	11	63403371	11	63159947	R			NA	NA	ATL3	NM_015459	Body					TRUE		11:63403236-63403743	Gene_Associated	TRUE	11	63635898	-	ATL3	ENSG00000176485.11	11	63573195	PLA2G16	1	0.051042	-5.37598
cg15561453	0.056286	0.00721231	7.80416	5.98996e-15	0.0244714	0.00921039	2.65693	0.00788548	0.044193	0.00567848	7.78254	7.10818e-15	0.02477	0.044193	0.00567848	1.86618e-12	37	3	47459664	3	47434668	F	rs12487736		NA	NA	SCAP	NM_012235	Body	chr3:47459614-47460027	Island			NA	3:47433809-47435023			NA	3	47418173	+	SCAP	ENSG00000114650.20	3	47413681	SCAP	1	0.0498065	-1.50525
cg18431489	0.0302779	0.00455698	6.64429	3.04691e-11	0.0276415	0.00685279	4.03361	5.49268e-05	0.0294695	0.00379459	7.7662	8.08742e-15	0.94998	0.0294695	0.00379459	2.09976e-12	37	6	32048449	6	32156427	F			NA	NA	TNXB	NM_019105	Body	chr6:32046815-32047094	S_Shore			NA				NA	6	32080671	+	TNXB	ENSG00000231852.8	6	32038265	CYP21A2	1	0.0176081	-1.40889
cg01044849	0.043216	0.00631094	6.8478	7.49964e-12	0.0332239	0.00879542	3.77741	0.000158467	0.0398201	0.00512755	7.7659	8.10694e-15	0.653119	0.0398201	0.00512755	2.1036e-12	37	6	30002723	6	30110702	F			NA	NA	NCRNA00171	NR_026751	Body					NA				NA	6	30034945	+	NCRNA00171	ENSG00000204622.11	6	30005971	HLA-J	1	0.0139519	-2.06838
cg04212285	0.047376	0.00618417	7.66084	1.84715e-14	0.0245202	0.0113265	2.16485	0.0303994	0.0421273	0.00542784	7.76133	8.4041e-15	0.208378	0.0421273	0.00542784	2.17438e-12	37	7	157342638	7	157035399	R			NA	NA	PTPRN2;PTPRN2;PTPRN2	NM_002847;NM_130842;NM_130843	Body;Body;Body	chr7:157346613-157347069	N_Shelf			NA	7:157035200-157035601			NA	7	157549943	-	PTPRN2	ENSG00000155093.19	7	157539056	PTPRN2	1	0.157594	-8.3518
cg17588003	0.0468221	0.00672907	6.95818	3.44689e-12	0.0346871	0.00966642	3.58841	0.000332703	0.042861	0.0055227	7.76089	8.43346e-15	0.588148	0.042861	0.0055227	2.17944e-12	37	17	5138696	17	5079420	R			NA	NA	C17orf87	NM_207103	TSS1500					NA		17:5138494-5138757	Unclassified_Cell_type_specific	NA	17	5235400	-	C17orf87	ENSG00000129204.16	17	5116438	USP6	1	0.0182001	-1.46146
cg02448796	0.0582204	0.00765335	7.60718	2.80142e-14	0.0295397	0.0114767	2.57388	0.0100565	0.0493921	0.00636741	7.75701	8.69544e-15	0.115162	0.0493921	0.00636741	2.23935e-12	37	1	6101339	1	6023926	F			NA	NA	KCNAB2;KCNAB2	NM_003636;NM_172130	Body;Body					NA	1:6023441-6024104	1:6100542-6102491	Promoter_Associated	TRUE	1	6041278	+	KCNAB2	ENSG00000069424.14	1	5991466	KCNAB2	1	0.0161002	0.769325
cg05098037	0.0397954	0.00644793	6.17181	6.75117e-10	0.0386432	0.00823308	4.69365	2.68375e-06	0.0393574	0.00507639	7.75303	8.97261e-15	0.993948	0.0393574	0.00507639	2.3054e-12	37	17	78753327	17	76367922	F			NA	NA	RPTOR;RPTOR	NM_001163034;NM_020761	Body;Body					NA	17:76367777-76368077			NA	17	80779526	+	RPTOR	ENSG00000141564.15	17	80544819	RPTOR	1	0.0228893	-1.37524
cg11746924	0.0373716	0.00543813	6.87215	6.3243e-12	0.0329329	0.00911545	3.61287	0.000302828	0.0362065	0.00467018	7.7527	8.99595e-15	0.916278	0.0362065	0.00467018	2.31007e-12	37	17	62007912	17	59361644	F	rs55936720		NA	NA	CD79B;CD79B;CD79B	NM_021602;NM_000626;NM_001039933	Body;Body;Body					NA				NA	17	63930551	+	CD79B	ENSG00000008283.16	17	63432304	CYB561	1	0.0202687	2.22698
cg24004483	0.0571954	0.00779986	7.33288	2.2526e-13	0.0360617	0.0125008	2.88475	0.00391725	0.0512733	0.00661739	7.74827	9.31525e-15	0.357507	0.0512733	0.00661739	2.38931e-12	37	1	944783	1	934646	R			NA	NA				chr1:948670-948894	N_Shelf		CDMR	NA				NA	1	1009402	-		ENSG00000186891.14	1	1203508	TNFRSF18	1	0.0218661	-2.0315
cg10118456	0.0539598	0.00805028	6.70285	2.04392e-11	0.0466879	0.0119296	3.91362	9.09216e-05	0.0516845	0.00667303	7.74528	9.53725e-15	0.880157	0.0516845	0.00667303	2.44063e-12	37	16	16065831	16	15973332	F	rs75233215		NA	NA	ABCC1;ABCC1;ABCC1;ABCC1;ABCC1	NM_019862;NM_019898;NM_019899;NM_004996;NM_019900	Body;Body;Body;Body;Body					TRUE				NA	16	15971973	+	ABCC1	ENSG00000103222.19	16	15949577	ABCC1	1	0.0190406	-0.597156
cg05251269	0.0412008	0.00487387	8.45341	2.82924e-17	0.0113647	0.00587187	1.93545	0.0529346	0.0290301	0.00375028	7.74077	9.88191e-15	0.000479246	0.0290301	0.00375028	2.52593e-12	37	16	2083128	16	2023129	R			NA	NA	SLC9A3R2;SLC9A3R2	NM_001130012;NM_004785	Body;Body	chr16:2086420-2086892	N_Shelf			NA				TRUE	16	2033126	-	SLC9A3R2	ENSG00000065054.14	16	2025356	SLC9A3R2	1	0.0140735	-2.35803
cg08415973	0.0368115	0.00585309	6.28924	3.19031e-10	0.031141	0.00684459	4.54972	5.3717e-06	0.0344163	0.0044484	7.7368	1.01954e-14	0.820185	0.0344163	0.0044484	2.60306e-12	37	6	40346114	6	40454092	R			NA	NA	TDRG1	NR_024015	TSS200					NA				NA	6	40378374	-	TDRG1	ENSG00000204092.2	6	40344344	LINC00951	1	0.0189578	0.621334
cg03037030	0.0299624	0.00384995	7.78252	7.10921e-15	0.0129159	0.00513403	2.51574	0.0118782	0.0238268	0.00308013	7.73565	1.02875e-14	0.0293589	0.0238268	0.00308013	2.62508e-12	37	6	31543300	6	31651279	F	rs55978323		NA	NA	TNF	NM_000594	TSS200					NA		6:31543103-31543774	Promoter_Associated	NA	6	31575522	+	TNF	ENSG00000232810.4	6	31575565	TNF	1	0.0135335	-2.19002
cg18404811	0.0495843	0.00636663	7.78816	6.79933e-15	0.0213956	0.00898729	2.38066	0.0172818	0.0401651	0.00519515	7.73127	1.06481e-14	0.0378086	0.0401651	0.00519515	2.71555e-12	37	17	403288	17	350038	R			NA	NA				chr17:406197-406502	N_Shelf			NA		17:403279-403790	Unclassified_Cell_type_specific	NA	17	500047	-		ENSG00000263015.1	17	503171	AC015853.2	1	0.0203685	0.0727358
cg24838349	0.0502765	0.00787582	6.38365	1.72918e-10	0.0511496	0.0117508	4.35286	1.34373e-05	0.0505471	0.00654228	7.72622	1.10783e-14	0.998097	0.0505471	0.00654228	2.81383e-12	37	19	55314972	19	60006784	R			NA	NA	KIR2DL4;KIR2DL4;KIR2DL4	NM_002255;NM_001080770;NM_001080772	TSS200;TSS200;TSS200					NA				NA	19	54803516	-	KIR2DL4	ENSG00000189013.14	19	54803535	KIR2DL4	1	0.0294392	-2.58301
cg03594868	0.0526965	0.00788389	6.68408	2.32385e-11	0.0429061	0.0109162	3.93051	8.4766e-05	0.0493404	0.00639131	7.71992	1.16404e-14	0.767727	0.0493404	0.00639131	2.94835e-12	37	19	18234829	19	18095829	F			NA	NA	MAST3	NM_015016	Body	chr19:18234710-18234912	Island			NA	19:18095414-18096031	19:18234666-18234832	Unclassified_Cell_type_specific	NA	19	18124018	+	MAST3	ENSG00000096996.15	19	18058995	IL12RB1	1	0.0321424	-1.26993
cg23296116	0.0328168	0.0048214	6.8065	1.00003e-11	0.0251756	0.00670604	3.75416	0.000173921	0.030213	0.00391465	7.71792	1.18246e-14	0.651836	0.030213	0.00391465	2.98992e-12	37	17	78940463	17	76555058	R			NA	NA				chr17:78939963-78940182	S_Shore			NA	17:76554756-76555108			NA	17	80966662	-		ENSG00000280351.2	17	81003335	AC127496.7	1	0.0175097	-1.37175
cg18854666	0.0410365	0.00538276	7.62369	2.46522e-14	0.0206411	0.00934957	2.20771	0.0272648	0.0359592	0.00466489	7.70848	1.27326e-14	0.167462	0.0359592	0.00466489	3.20858e-12	37	2	219247055	2	218955299	F			NA	TRUE	SLC11A1;SLC11A1	NM_000578;NM_000578	1stExon;5'UTR			low-CpG:218955145-218955311		NA				NA	2	218382331	+	SLC11A1	ENSG00000018280.17	2	218382029	SLC11A1	1	0.01865	-2.40823
cg06663317	0.0455606	0.00566299	8.04531	8.60257e-16	0.0143558	0.00991947	1.44723	0.147832	0.0378901	0.00491798	7.70441	1.31449e-14	0.0239498	0.0378901	0.00491798	3.30499e-12	37	16	56641101	16	55198602	F			NA	NA	MT2A	NM_005953	TSS1500	chr16:56642129-56642595	N_Shore		RDMR	TRUE		16:56640918-56641506	Unclassified_Cell_type_specific	TRUE	16	56607188	+	MT2A	ENSG00000125148.7	16	56608584	MT2A	1	0.0174683	-2.61996
cg26689077	0.0379651	0.00562586	6.74833	1.49561e-11	0.0300012	0.00789871	3.79824	0.000145729	0.0352847	0.00458235	7.70013	1.35924e-14	0.713751	0.0352847	0.00458235	3.4098e-12	37	12	53599806	12	51886073	R			NA	NA	ITGB7	NM_000889	5'UTR					TRUE		12:53599483-53599984	Promoter_Associated	TRUE	12	53206021	-	ITGB7	ENSG00000139626.16	12	53191323	ITGB7	1	0.0169891	-1.10392
cg14162417	0.0469537	0.00657828	7.13769	9.49154e-13	0.0323694	0.0103722	3.12079	0.00180368	0.0427701	0.00555522	7.69909	1.37044e-14	0.49412	0.0427701	0.00555522	3.43403e-12	37	1	226315857	1	224382480	F			NA	NA								TRUE		1:226315583-226315956	Unclassified	TRUE	1	226128155	+		ENSG00000143799.13	1	226360691	PARP1	1	0.017671	-0.770665
cg04612203	0.0514485	0.00672509	7.65024	2.0061e-14	0.0248632	0.0113718	2.18639	0.0287871	0.0445599	0.0057886	7.69786	1.38359e-14	0.13204	0.0445599	0.0057886	3.46504e-12	37	4	1291382	4	1281382	R			NA	NA	MAEA;MAEA	NM_005882;NM_001017405	Body;Body					TRUE	4:1280873-1281697			NA	4	1297593	-	MAEA	ENSG00000163945.16	4	1347266	UVSSA	1	0.0335708	-2.14527
cg00753676	0.0358694	0.00544512	6.58744	4.47473e-11	0.0306376	0.00762394	4.0186	5.85458e-05	0.0341021	0.00443103	7.69621	1.40162e-14	0.855624	0.0341021	0.00443103	3.50821e-12	37	4	38662991	4	38339386	F			NA	NA	FLJ13197	NR_026804	Body	chr4:38664649-38666531	N_Shore			NA				NA	4	38661369	+	FLJ13197	ENSG00000231160.9	4	38612701	KLF3-AS1	1	0.0378964	3.16486
cg03899510	0.0527317	0.00706118	7.46783	8.15255e-14	0.0301108	0.0130021	2.31585	0.0205665	0.0475795	0.00620516	7.66774	1.75054e-14	0.310759	0.0475795	0.00620516	4.31848e-12	37	6	170581690	6	170423615	R			NA	NA				chr6:170580889-170581113	S_Shore			NA	6:170423555-170424026	6:170580647-170582298	Promoter_Associated	NA	6	170272601	-		ENSG00000227508.6	6	170272474	LINC01624	1	0.0492725	-1.86939
cg18527651	0.0528701	0.00698709	7.56682	3.82466e-14	0.0254898	0.0100177	2.54448	0.0109441	0.0439094	0.00573084	7.66196	1.83117e-14	0.0810432	0.0439094	0.00573084	4.50991e-12	37	3	10284280	3	10259280	F	rs79310560		NA	NA	IRAK2	NM_001570	3'UTR					NA		3:10283889-10284590	Unclassified_Cell_type_specific	NA	3	10242595	+	IRAK2	ENSG00000240288.7	3	10285754	GHRLOS	1	0.029268	2.33802
cg14606328	0.0440188	0.0058265	7.55493	4.19092e-14	0.0207215	0.00751855	2.75605	0.00585049	0.0352773	0.00460547	7.65988	1.86105e-14	0.0498133	0.0352773	0.00460547	4.57087e-12	37	21	45177639	21	44002067	F			NA	NA	PDXK	NM_003681	3'UTR	chr21:45177520-45177727	Island			NA	21:44001966-44002255			NA	21	43757757	+	PDXK	ENSG00000160213.7	21	43772511	CSTB	1	0.0378485	-2.29258
cg13615963	0.0386256	0.00507895	7.60504	2.84824e-14	0.0181671	0.00771762	2.35397	0.018574	0.0324428	0.00424264	7.64685	2.0597e-14	0.0861417	0.0324428	0.00424264	5.02276e-12	37	6	167536521	6	167456511	F	rs35543089		NA	TRUE	CCR6;CCR6;CCR6	NM_031409;NM_004367;NM_031409	5'UTR;5'UTR;1stExon					NA				NA	6	167123032	+	CCR6	ENSG00000112486.16	6	167111807	CCR6	1	0.076852	-4.87886
cg07884764	0.0488489	0.00640357	7.62839	2.37706e-14	0.0216907	0.00818757	2.64922	0.00806775	0.0385414	0.00504407	7.64094	2.15639e-14	0.0329307	0.0385414	0.00504407	5.24706e-12	37	11	64107517	11	63864093	R			NA	NA	CCDC88B	NM_032251	TSS200	chr11:64109822-64110228	N_Shelf	low-CpG:63864086-63864293		NA		11:64106983-64111798	Promoter_Associated	NA	11	64340044	-	CCDC88B	ENSG00000236935.1	11	64325050	AP003774.4	1	0.0348516	2.40823
cg01183122	0.0584289	0.00844326	6.92018	4.51059e-12	0.0374956	0.01044	3.59154	0.000328734	0.0501513	0.00656499	7.6392	2.18568e-14	0.296616	0.0501513	0.00656499	5.31543e-12	37	21	35884348	21	34806218	R			NA	NA	KCNE1	NM_000219	TSS1500					TRUE				NA	21	34512049	-	KCNE1	ENSG00000180509.12	21	34446688	KCNE1	1	0.078091	-3.11114
cg26284483	0.0413064	0.00547305	7.54724	4.44581e-14	0.0203218	0.00875388	2.32146	0.0202619	0.035409	0.00464069	7.63011	2.34561e-14	0.126724	0.035409	0.00464069	5.67032e-12	37	17	30184997	17	27209110	R			NA	NA	C17orf79	NM_018405	Body	chr17:30185764-30186580	N_Shore		RDMR	NA				NA	17	31857977	-	C17orf79	ENSG00000126858.18	17	32142454	RHOT1	1	0.0211669	-1.13101
cg17417049	0.0414141	0.00607016	6.82258	8.94227e-12	0.0286029	0.00783843	3.64906	0.000263206	0.0366113	0.00479932	7.62845	2.37591e-14	0.433901	0.0366113	0.00479932	5.73423e-12	37	13	114817960	13	113836062	R			NA	NA	RASA3	NM_007368	Body	chr13:114813942-114814457	S_Shelf			NA	13:113835722-113836525	13:114817592-114818083	Unclassified	NA	13	114052484	-	RASA3	ENSG00000260910.1	13	113926514	LINC00565	1	0.0165845	2.74122
cg10284440	0.0583459	0.00989083	5.89898	3.65751e-09	0.0595916	0.012322	4.83619	1.3235e-06	0.058834	0.00771329	7.62762	2.39135e-14	0.996897	0.058834	0.00771329	5.76836e-12	37	16	74735490	16	73292991	R	rs2057804	rs79115940	NA	NA	MLKL;MLKL	NM_001142497;NM_152649	TSS1500;TSS1500	chr16:74734152-74734572	S_Shore			TRUE				NA	16	74701591	-	MLKL	ENSG00000168404.13	16	74671855	MLKL	1	0.0919461	-1.40698
cg04917472	0.045408	0.00608638	7.46059	8.61363e-14	0.0260617	0.0127608	2.04233	0.0411189	0.0418225	0.00549351	7.61308	2.6764e-14	0.392092	0.0418225	0.00549351	6.41234e-12	37	20	57583286	20	57016681	R			NA	NA	CTSZ	NM_001336	TSS1500	chr20:57581902-57582595	S_Shore			NA				NA	20	59008230	-	CTSZ	ENSG00000101160.14	20	58995185	CTSZ	1	0.0554196	-1.49377
cg17461214	0.0332942	0.0043772	7.60626	2.82142e-14	0.015585	0.00786619	1.98126	0.0475619	0.0291071	0.0038249	7.6099	2.7431e-14	0.144423	0.0291071	0.0038249	6.55651e-12	37	1	241799063	1	239865686	R			NA	TRUE	CHML;OPN3	NM_001821;NM_014322	1stExon;Body	chr1:241802960-241803649	N_Shelf			NA				NA	1	241635760	-	CHML;OPN3	ENSG00000054277.14	1	241590102	OPN3	1	0.0150677	-1.43759
cg23464284	0.0674926	0.00924892	7.29735	2.93492e-13	0.0556082	0.0264258	2.10431	0.0353512	0.0661957	0.00872968	7.58283	3.38107e-14	0.913848	0.0661957	0.00872968	8.02113e-12	37	6	166996837	6	166916827	R			NA	NA	RPS6KA2;RPS6KA2	NM_021135;NM_001006932	Body;Body					TRUE				NA	6	166583348	-	RPS6KA2	ENSG00000227598.1	6	166969626	Z94721.1	1	0.0316421	-0.816032
cg05827190	0.0589549	0.00836869	7.04471	1.85854e-12	0.0342446	0.0103567	3.30652	0.000944611	0.0491939	0.00650922	7.55758	4.10638e-14	0.178711	0.0491939	0.00650922	9.63409e-12	37	4	681440	4	671440	R			NA	NA	MFSD7	NM_032219	Body	chr4:681313-681514	Island			TRUE	4:670995-671453			NA	4	687650	-	MFSD7	ENSG00000185619.18	4	705748	PCGF3	1	0.0571512	-2.55291
cg23689615	0.0469357	0.00587988	7.98242	1.43494e-15	0.0150174	0.00822919	1.8249	0.0680167	0.0361479	0.00478414	7.55578	4.16355e-14	0.00687607	0.0361479	0.00478414	9.75281e-12	37	15	74228839	15	72015892	R			NA	NA	LOXL1	NM_005576	Body					TRUE		15:74228217-74228875	Unclassified_Cell_type_specific	TRUE	15	73936497	-	LOXL1	ENSG00000129038.16	15	73925989	LOXL1	1	0.0172253	-1.6735
cg25655096	0.0548223	0.00731987	7.48952	6.91245e-14	0.0270705	0.0128471	2.10713	0.0351064	0.0480211	0.00635997	7.55051	4.33549e-14	0.171812	0.0480211	0.00635997	1.01185e-11	37	12	6745292	12	6615553	F	rs55944427		NA	TRUE	LPAR5;LPAR5	NM_020400;NM_020400	1stExon;5'UTR					NA		12:6745147-6745407	Unclassified	NA	12	6636125	+	LPAR5	ENSG00000184574.10	12	6618835	LPAR5	1	0.0568809	-1.66842
cg20154206	0.0419671	0.00537705	7.80485	5.957e-15	0.00709266	0.0163118	0.434819	0.663694	0.0385489	0.00510674	7.54863	4.39857e-14	0.127263	0.0385489	0.00510674	1.02602e-11	37	2	128458240	2	128174710	R			NA	NA	SFT2D3	NM_032740	TSS1500	chr2:128458844-128459937	N_Shore			NA		2:128458239-128458520	Promoter_Associated	NA	2	127700665	-	SFT2D3	ENSG00000169994.18	2	127535802	MYO7B	1	0.0184075	-3.52688
cg02368812	0.0664574	0.00973513	6.82656	8.69779e-12	0.0576988	0.0178299	3.23607	0.00121188	0.0644459	0.00854446	7.54242	4.61327e-14	0.911242	0.0644459	0.00854446	1.07385e-11	37	6	3019900	6	2964899	F	rs6955		NA	NA	NQO2	NM_000904	3'UTR					NA				NA	6	3019665	+	NQO2	ENSG00000272277.1	6	3068045	AL031963.3	1	0.018057	0.532777
cg15490070	0.0410354	0.0055217	7.43167	1.07236e-13	0.0193141	0.00706774	2.73271	0.00628156	0.0328026	0.00435122	7.53871	4.74654e-14	0.0532556	0.0328026	0.00435122	1.10257e-11	37	1	203148132	1	201414755	F			NA	NA	CHI3L1	NM_001276	3'UTR					NA				NA	1	203179003	+	CHI3L1	ENSG00000133048.13	1	203178931	CHI3L1	1	0.0147875	-5.21129
cg25402137	0.0440629	0.0065027	6.77609	1.23474e-11	0.0308664	0.00878028	3.51542	0.000439054	0.0393885	0.00522564	7.53756	4.78857e-14	0.482201	0.0393885	0.00522564	1.11117e-11	37	11	67792744	11	67549320	R			NA	NA	ALDH3B1;ALDH3B1;ALDH3B1	NM_001161473;NM_000694;NM_001030010	Body;Body;Body	chr11:67789044-67789339	S_Shelf			NA		11:67792500-67793149	Gene_Associated	NA	11	68025275	-	ALDH3B1	ENSG00000110717.13	11	68030617	NDUFS8	1	0.0249099	1.1341
cg27511181	0.062089	0.0091236	6.80532	1.00826e-11	0.0638067	0.0197099	3.23729	0.00120671	0.0623921	0.00827958	7.53566	4.85879e-14	0.996877	0.0623921	0.00827958	1.12571e-11	37	17	78685224	17	76299819	R			NA	NA	RPTOR;RPTOR	NM_001163034;NM_020761	Body;Body					TRUE				NA	17	80711423	-	RPTOR	ENSG00000171246.6	17	80466834	NPTX1	1	0.0158078	-0.641698
cg06635797	0.043615	0.00581046	7.5063	6.08239e-14	0.0192686	0.00707859	2.72209	0.00648706	0.0338142	0.00449117	7.52905	5.11115e-14	0.0291926	0.0338142	0.00449117	1.18172e-11	37	19	4915394	19	4866394	F			NA	NA	UHRF1;UHRF1	NM_013282;NM_001048201	Body;Body	chr19:4916560-4916784	N_Shore			NA		19:4915016-4915535	Promoter_Associated_Cell_type_specific	TRUE	19	4915381	+	UHRF1	ENSG00000205784.3	19	4890437	ARRDC5	1	0.0253831	2.2016
cg10309609	0.0384505	0.00513114	7.49355	6.70348e-14	0.0180555	0.00802246	2.25062	0.0244097	0.0325294	0.0043226	7.52542	5.25506e-14	0.100932	0.0325294	0.0043226	1.21059e-11	37	8	144408081	8	144479456	F	rs34617726		NA	NA	TOP1MT	NM_052963	Body					NA	8:144479456-144479520			NA	8	143325910	+	TOP1MT	ENSG00000253716.5	8	143280161	MINCR	1	0.0140054	-1.56385
cg00787726	0.0417012	0.00522578	7.97989	1.46468e-15	0.0133455	0.00681972	1.95689	0.0503602	0.0312109	0.004148	7.52434	5.29885e-14	0.00431273	0.0312109	0.004148	1.22005e-11	37	10	86113284	10	86103264	F			NA	NA	FAM190B	NM_018999	5'UTR					TRUE				NA	10	84353527	+	FAM190B	ENSG00000107771.17	10	84328586	CCSER2	1	0.0244369	-1.58394
cg02812809	0.051613	0.00759856	6.79247	1.10232e-11	0.0326575	0.00904702	3.60975	0.000306494	0.0437723	0.00581855	7.52288	5.35811e-14	0.276082	0.0437723	0.00581855	1.23242e-11	37	19	39361447	19	44053287	R			NA	NA	RINL	NM_198445	Body	chr19:39359916-39361160	S_Shore			NA	19:44051791-44053303			NA	19	38870806	-	RINL	ENSG00000187994.14	19	38867830	RINL	1	0.0145023	-0.62392
cg16173847	0.0518015	0.00778601	6.65316	2.86875e-11	0.0398436	0.0110044	3.62068	0.000293826	0.0478124	0.00635597	7.52243	5.37676e-14	0.674731	0.0478124	0.00635597	1.23607e-11	37	18	77565614	18	75666602	R			NA	NA				chr18:77567283-77570039	N_Shore			NA		18:77565470-77565716	Gene_Associated_Cell_type_specific	NA	18	79805613	-		ENSG00000178342.4	18	79863668	KCNG2	1	0.0158226	-0.488789
cg20569855	0.0315185	0.00479778	6.56939	5.05214e-11	0.0232986	0.0061092	3.81369	0.000136905	0.0283828	0.00377327	7.52206	5.39188e-14	0.571282	0.0283828	0.00377327	1.23891e-11	37	1	109824440	1	109625963	R			NA	NA	PSRC1;PSRC1;PSRC1;PSRC1	NM_032636;NM_001032291;NM_001005290;NM_001032290	Body;Body;Body;Body	chr1:109824313-109824526	Island			NA				NA	1	109281817	-	PSRC1	ENSG00000134222.16	1	109279556	PSRC1	1	0.0170037	-1.73176
cg27617225	0.0489267	0.00776694	6.29935	2.98903e-10	0.042988	0.0103946	4.1356	3.54022e-05	0.046799	0.00622188	7.52167	5.40808e-14	0.900568	0.046799	0.00622188	1.24199e-11	37	8	145625612	8	145596420	R			NA	NA	CPSF1;MIR1234	NM_013291;NR_031600	Body;TSS200	chr8:145621585-145621891	S_Shelf			NA	8:145595791-145596429			NA	8	144400217	-	CPSF1;MIR1234	ENSG00000071894.17	8	144393229	CPSF1	1	0.0404233	-2.9934
cg09762582	0.0375592	0.00585013	6.42023	1.36065e-10	0.0347676	0.00885596	3.9259	8.64071e-05	0.0367111	0.00488125	7.52083	5.44291e-14	0.966002	0.0367111	0.00488125	1.24742e-11	37	21	45624178	21	44448606	F	rs8129121		TRUE	NA				chr21:45622218-45622500	S_Shore			TRUE				NA	21	5059373	+		ENSG00000277117.4	21	5022493	FP565260.3	1	0.0468933	-5.0772
cg03408904	0.0395051	0.007194	5.4914	3.98768e-08	0.0453071	0.00883168	5.13007	2.89631e-07	0.0418193	0.00557771	7.49758	6.50091e-14	0.878339	0.0418193	0.00557771	1.47472e-11	37	22	17956462	22	16336462	F			NA	NA	CECR2	NM_031413	TSS200					NA				NA	22	17477419	+	CECR2	ENSG00000099954.18	22	17359949	CECR2	1	0.0214507	-1.04072
cg04359840	-0.0528988	0.00843511	-6.27126	3.5814e-10	-0.0503137	0.012234	-4.11261	3.91216e-05	-0.0520658	0.00694446	-7.49746	6.50643e-14	0.984983	-0.0520658	0.00694446	1.47522e-11	37	16	17563300	16	17470801	F			NA	NA	XYLT1	NM_022166	Body				RDMR	TRUE				TRUE	16	17469442	+	XYLT1	ENSG00000103489.11	16	17101769	XYLT1	1	0.0270831	-0.999624
cg02837301	0.0376183	0.00526259	7.14824	8.78969e-13	0.0191087	0.00594595	3.21373	0.00131021	0.0294878	0.00394077	7.48275	7.27847e-14	0.066075	0.0294878	0.00394077	1.64025e-11	37	8	21769695	8	21825641	R			NA	NA	DOK2	NM_003974	Body	chr8:21769694-21770080	Island			NA		8:21769040-21770143	Unclassified	NA	8	21912183	-	DOK2	ENSG00000147443.13	8	21908873	DOK2	1	0.0218337	-1.458
cg21205978	0.043071	0.00567017	7.59606	3.05278e-14	0.0175014	0.00689857	2.53696	0.0111819	0.0327616	0.0043804	7.47912	7.48212e-14	0.0165803	0.0327616	0.0043804	1.68359e-11	37	22	36044151	22	34374097	F			NA	NA	APOL6	NM_030641	TSS1500					NA		22:36044011-36045175	Promoter_Associated	TRUE	22	35648103	+	APOL6	ENSG00000221963.6	22	35648446	APOL6	1	0.016565	-2.12071
cg16500987	0.0346286	0.00528354	6.55405	5.59962e-11	0.0280748	0.00768744	3.65203	0.000260175	0.032526	0.00435428	7.46989	8.02605e-14	0.78128	0.032526	0.00435428	1.7951e-11	37	6	167104761	6	167024751	R			NA	NA	RPS6KA2	NM_001006932	Body					TRUE	6:167024591-167024757			TRUE	6	166691272	-	RPS6KA2	ENSG00000026297.15	6	166929504	RNASET2	1	0.0316438	-3.22591
cg00515814	0.0518151	0.00746198	6.94389	3.81458e-12	0.0337144	0.0110052	3.06351	0.00218753	0.0461144	0.00617612	7.46656	8.232e-14	0.395898	0.0461144	0.00617612	1.8384e-11	37	11	115581955	11	115087165	F			NA	NA								NA	11:115087015-115087166			NA	11	115711236	+		ENSG00000246100.3	11	115754248	LINC00900	1	0.0231804	1.22863
cg14932313	0.0450212	0.00639981	7.03477	1.9959e-12	0.0263674	0.00866658	3.04242	0.00234682	0.0384387	0.00514826	7.46635	8.24499e-14	0.22336	0.0384387	0.00514826	1.84038e-11	37	14	25043420	14	24113260	F			NA	NA	CTSG	NM_001911	Body					NA				NA	14	24574213	+	CTSG	ENSG00000100448.4	14	24573518	CTSG	1	0.019606	-5.25744
cg22307974	0.0399094	0.00655478	6.08859	1.13908e-09	0.0326032	0.00745569	4.37293	1.22588e-05	0.0367242	0.0049228	7.46002	8.65112e-14	0.762754	0.0367242	0.0049228	1.9262e-11	37	2	46768111	2	46621615	F			NA	NA				chr2:46769471-46769676	N_Shore			TRUE				NA	2	46540971	+		ENSG00000250565.7	2	46490750	ATP6V1E2	1	0.062586	-2.7709
cg23126152	0.0396789	0.00522726	7.59076	3.18031e-14	0.0161254	0.0074467	2.16545	0.0303536	0.0319041	0.0042784	7.457	8.85121e-14	0.0350509	0.0319041	0.0042784	1.9678e-11	37	12	109221407	12	107745536	R			NA	NA	SSH1;SSH1;SSH1	NM_001161331;NM_001161330;NM_018984	TSS200;Body;Body					TRUE				NA	12	108827630	-	SSH1	ENSG00000110880.10	12	108645109	CORO1C	1	0.0222803	-1.42803
cg10686758	0.0541445	0.00804991	6.7261	1.74267e-11	0.0578668	0.0179546	3.22295	0.00126878	0.0547675	0.00734542	7.45601	8.91819e-14	0.982266	0.0547675	0.00734542	1.98171e-11	37	17	39279735	17	36533261	F			NA	NA	KRTAP4-12;KRTAP4-12	NM_031854;NM_031854	3'UTR;1stExon					NA				NA	17	41123482	+	KRTAP4-12	ENSG00000108244.16	17	40922696	KRT23	1	0.0313256	-3.77782
cg11399195	0.0372387	0.00604897	6.1562	7.45108e-10	0.0354376	0.00848621	4.17591	2.96803e-05	0.0366319	0.00492571	7.43688	1.03094e-13	0.985177	0.0366319	0.00492571	2.27047e-11	37	1	10364025	1	10286612	F	rs41274462		NA	NA	KIF1B;KIF1B	NM_015074;NM_183416	Body;Body					NA	1:10286576-10286658			NA	1	10303966	+	KIF1B	ENSG00000054523.17	1	10210805	KIF1B	1	0.0199761	-1.17483
cg01715248	0.0518455	0.00743612	6.97211	3.12214e-12	0.0317291	0.0106737	2.97264	0.00295255	0.0452722	0.00610142	7.41995	1.17167e-13	0.302505	0.0452722	0.00610142	2.56896e-11	37	9	93953608	9	92993429	F			NA	NA				chr9:93955500-93956420	N_Shore			NA				NA	9	91191325	+		ENSG00000237422.1	9	91119138	AL158071.4	1	0.0163237	-0.455654
cg17661717	0.0593669	0.00894955	6.6335	3.2781e-11	0.0461341	0.0135154	3.41345	0.000641466	0.0553333	0.00746191	7.41543	1.21232e-13	0.71662	0.0553333	0.00746191	2.65548e-11	37	19	834439	19	785439	R			NA	NA				chr19:835272-835524	N_Shore			NA	19:785327-785503			NA	19	834438	-		ENSG00000196415.10	19	840999	PRTN3	1	0.0188861	-2.5449
cg08120210	0.0547694	0.00773776	7.0782	1.46034e-12	0.031566	0.0113748	2.77508	0.00551873	0.0474289	0.0063978	7.41332	1.23178e-13	0.241136	0.0474289	0.0063978	2.69413e-11	37	15	66682733	15	64469787	F			NA	NA	MAP2K1	NM_002755	Body	chr15:66678895-66679963	S_Shelf			NA				NA	15	66390394	+	MAP2K1	ENSG00000261351.2	15	66488658	AC116913.1	1	0.0188559	1.10598
cg15239190	0.0305717	0.0054943	5.56427	2.63253e-08	0.0339004	0.00690241	4.91138	9.0436e-07	0.0318628	0.00429871	7.41218	1.24239e-13	0.931294	0.0318628	0.00429871	2.71335e-11	37	21	47170466	21	45994894	R			NA	NA				chr21:47165786-47166926	S_Shelf			NA				NA	21	45750551	-		ENSG00000183570.16	21	45643694	PCBP3	1	0.0178965	-3.02799
cg20277126	0.041821	0.00591402	7.0715	1.53272e-12	0.0263391	0.010233	2.57392	0.0100553	0.0379446	0.0051204	7.41048	1.25839e-13	0.42404	0.0379446	0.0051204	2.74493e-11	37	1	3507151	1	3497011	F			NA	NA	MEGF6	NM_001409	Body					TRUE	1:3496903-3497028			NA	1	3590586	+	MEGF6	ENSG00000116213.16	1	3630767	WRAP73	1	0.0179601	-0.869585
cg27246571	0.0656275	0.0103396	6.3472	2.19274e-10	0.0512498	0.0131581	3.89493	9.82254e-05	0.0601388	0.00812989	7.39725	1.39038e-13	0.691366	0.0601388	0.00812989	3.0188e-11	37	12	96389588	12	94913719	R			NA	TRUE	HAL	NM_002108	Body	chr12:96389405-96389675	Island			NA	12:94913582-94913735			NA	12	95995809	-	HAL	ENSG00000111144.10	12	96000753	LTA4H	1	0.0669457	-2.05432
cg08097359	0.0426822	0.00538446	7.92692	2.24653e-15	0.0121541	0.00763931	1.591	0.11161	0.0325498	0.0044011	7.39582	1.40535e-13	0.00482208	0.0325498	0.0044011	3.04981e-11	37	19	50064054	19	54755866	R			NA	NA	NOSIP	NM_015953	5'UTR	chr19:50059574-50060175	S_Shelf			NA		19:50063938-50064215	Promoter_Associated_Cell_type_specific	NA	19	49560796	-	NOSIP	ENSG00000104894.12	19	49335171	CD37	1	0.0243949	1.3617
cg18648031	0.0366316	0.00450274	8.13541	4.10535e-16	0.00857162	0.00616277	1.39087	0.164264	0.0268657	0.0036357	7.38942	1.47472e-13	0.00116157	0.0268657	0.0036357	3.19412e-11	37	3	128330563	3	129813253	R			NA	NA				chr3:128326937-128327507	S_Shelf			NA				NA	3	128611719	-		ENSG00000242551.2	3	128674735	POU5F1P6	1	0.0163379	0.995905
cg08284993	0.0425867	0.00603959	7.05126	1.77311e-12	0.0229787	0.00775187	2.96428	0.0030339	0.0351802	0.00476428	7.38416	1.5342e-13	0.136602	0.0351802	0.00476428	3.31328e-11	37	16	89382370	16	87909871	F			NA	NA	ANKRD11	NM_013275	Body					TRUE		16:89382000-89383708	Promoter_Associated_Cell_type_specific	TRUE	16	89315961	+	ANKRD11	ENSG00000185324.22	16	89680737	CDK10	1	0.0197171	-1.77705
cg20321801	0.0416683	0.00554291	7.5174	5.58744e-14	0.0167762	0.00721453	2.32534	0.0200537	0.0324288	0.00439542	7.37787	1.60846e-13	0.0236868	0.0324288	0.00439542	3.4636e-11	37	11	2404384	11	2360960	R			NA	NA	CD81	NM_004356	Body	chr11:2406711-2406927	N_Shelf			TRUE		11:2404365-2404412	Unclassified	TRUE	11	2383153	-	CD81	ENSG00000110651.11	11	2376177	CD81	1	0.0355217	-1.62735
cg04793096	0.0365751	0.00495948	7.37479	1.64608e-13	0.0152292	0.00504338	3.01965	0.00253068	0.0260812	0.00353617	7.37555	1.63673e-13	0.0105298	0.0260812	0.00353617	3.52276e-11	37	8	23077202	8	23133147	R			NA	NA	TNFRSF10A	NM_003844	Body					TRUE		8:23076833-23077463	Unclassified_Cell_type_specific	NA	8	23219688	-	TNFRSF10A	ENSG00000246582.2	8	23224471	AC100861.1	1	0.0336728	2.76035
cg14410964	0.0482151	0.00593472	8.12423	4.50211e-16	0.00732666	0.0101245	0.72366	0.469274	0.0377585	0.00511994	7.3748	1.64589e-13	0.00231223	0.0377585	0.00511994	3.54077e-11	37	9	139427106	9	138546927	R			NA	NA	NOTCH1	NM_017617	Body	chr9:139428318-139428527	N_Shore			NA	9:138546837-138546944	9:139426857-139428138	Unclassified_Cell_type_specific	NA	9	136532653	-	NOTCH1	ENSG00000165716.11	9	136712572	DIPK1B	1	0.0157784	-2.42124
cg04445427	0.0510869	0.00884521	5.77566	7.66524e-09	0.061406	0.0132595	4.63108	3.63758e-06	0.0542648	0.00735825	7.37469	1.6473e-13	0.810933	0.0542648	0.00735825	3.54209e-11	37	8	133699791	8	133768973	R			NA	NA								TRUE				NA	8	132687544	-		ENSG00000165071.14	8	132685007	TMEM71	1	0.0219162	-0.679266
cg22090713	0.025981	0.00387693	6.70142	2.06399e-11	0.0185808	0.0057	3.2598	0.00111492	0.0236403	0.00320569	7.37448	1.64987e-13	0.562034	0.0236403	0.00320569	3.54591e-11	37	3	50379032	3	50354036	R			NA	NA	RASSF1;ZMYND10;RASSF1	NM_007182;NM_015896;NM_170714	TSS1500;Body;TSS1500	chr3:50377803-50378540	S_Shore			NA				NA	3	50341600	-	RASSF1;ZMYND10	ENSG00000007402.11	3	50362799	CACNA2D2	1	0.0274654	-5.29469
cg14930065	0.049791	0.00697583	7.13764	9.49451e-13	0.0260808	0.0096553	2.7012	0.00690908	0.0416592	0.00565445	7.36752	1.73836e-13	0.137924	0.0416592	0.00565445	3.72352e-11	37	8	37672607	8	37791765	F			NA	NA	GPR124	NM_032777	Body					TRUE				NA	8	37815088	+	GPR124	ENSG00000020181.17	8	37784191	ADGRA2	1	0.0243395	-2.4231
cg11468085	0.0405804	0.00612065	6.63008	3.35502e-11	0.0322295	0.00978902	3.29242	0.000993301	0.0382333	0.0051897	7.36714	1.74325e-13	0.769816	0.0382333	0.0051897	3.73219e-11	37	11	67435577	11	67192153	F	rs2514019	rs12288316	NA	NA	ALDH3B2;ALDH3B2	NM_001031615;NM_000695	5'UTR;5'UTR	chr11:67432755-67433051	S_Shelf			NA		11:67435563-67435662	Unclassified_Cell_type_specific	NA	11	67668105	+	ALDH3B2	ENSG00000132744.8	11	67642555	ACY3	1	0.0149354	-0.874453
cg07506795	0.0436877	0.00833902	5.23894	1.61499e-07	0.0550649	0.0104989	5.24484	1.56417e-07	0.0480887	0.00652987	7.36443	1.77905e-13	0.697657	0.0480887	0.00652987	3.79607e-11	37	16	71523560	16	70081061	R			NA	TRUE	ZNF19	NM_006961	TSS1500					NA				NA	16	71489656	-	ZNF19	ENSG00000260886.1	16	71565789	TAT-AS1	1	0.0162456	-0.29557
cg22541905	0.0341453	0.00572618	5.96302	2.47622e-09	0.0309157	0.00713997	4.32995	1.49144e-05	0.0328812	0.00446706	7.36081	1.82798e-13	0.939643	0.0328812	0.00446706	3.89489e-11	37	2	220115303	2	219823547	F			NA	NA	TUBA4A	NM_006000	Body	chr2:220117937-220119334	N_Shelf			NA	2:219823496-219823548			NA	2	219250580	+	TUBA4A	ENSG00000127824.14	2	219249710	TUBA4A	1	0.0171712	-1.09528
cg11104712	-0.03146	0.00508273	-6.18959	6.03211e-10	-0.0306712	0.00771919	-3.97337	7.08625e-05	-0.0312214	0.00424511	-7.35469	1.91376e-13	0.996365	-0.0312214	0.00424511	4.06792e-11	37	17	7306613	17	7247337	F			NA	NA	C17orf61	NM_152766	Body	chr17:7307206-7308626	N_Shore			NA		17:7306504-7308043	Promoter_Associated	NA	17	7403293	+	C17orf61	ENSG00000187838.17	17	7389727	PLSCR3	1	0.0180911	0.951999
cg19351838	0.0558873	0.00649608	8.60323	7.75057e-18	0.0071729	0.00850554	0.843321	0.399049	0.0379403	0.0051626	7.34907	1.99588e-13	3.17086e-05	0.0379403	0.0051626	4.22836e-11	37	12	132333341	12	130899294	R			NA	NA	MMP17	NM_016155	Body	chr12:132334377-132334786	N_Shore			NA	12:130898958-130899629			NA	12	131848795	-	MMP17	ENSG00000198598.6	12	131828393	MMP17	1	0.0288583	2.90111
cg24628310	0.0343104	0.00605011	5.67104	1.41936e-08	0.0360673	0.0077121	4.67671	2.91516e-06	0.0349797	0.00476013	7.34848	2.00475e-13	0.984067	0.0349797	0.00476013	4.24311e-11	37	3	52813873	3	52788913	F			NA	NA	ITIH1;ITIH1;ITIH1;ITIH1	NM_001166435;NM_001166436;NM_001166434;NM_002215	TSS200;TSS200;Body;Body					NA		3:52813603-52813883	Unclassified_Cell_type_specific	NA	3	52779856	+	ITIH1	ENSG00000168268.11	3	52524385	NT5DC2	1	0.0428693	3.66038
cg08377331	0.076835	0.012054	6.37426	1.83851e-10	0.0841687	0.0230805	3.64675	0.000265582	0.0784066	0.0106846	7.3383	2.16329e-13	0.961113	0.0784066	0.0106846	4.5635e-11	37	7	2874595	7	2841121	F		rs1182176	NA	NA	GNA12	NM_007353	Body					NA	7:2841048-2841122			NA	7	2834960	+	GNA12	ENSG00000146535.14	7	2728105	GNA12	1	0.0252854	-0.801986
cg00472520	0.0419208	0.00599901	6.98794	2.78949e-12	0.0234375	0.00819149	2.86121	0.00422033	0.0354683	0.00483991	7.32829	2.33102e-13	0.190716	0.0354683	0.00483991	4.89415e-11	37	17	79006834	17	76621429	F	rs11870986		NA	NA	FLJ90757	NR_026857	Body	chr17:79006584-79006835	Island			NA	17:76621180-76621457			NA	17	81033033	+	FLJ90757	ENSG00000176108.9	17	80991598	CHMP6	1	0.0152532	-0.847881
cg12223090	0.0336489	0.00523034	6.4334	1.24784e-10	0.0265763	0.00739806	3.59234	0.000327723	0.0312919	0.0042708	7.32695	2.35458e-13	0.737361	0.0312919	0.0042708	4.94129e-11	37	17	80128788	17	77722077	F			NA	NA	CCDC57	NM_198082	Body					NA	17:77722040-77722880			NA	17	82170911	+	CCDC57	ENSG00000176155.18	17	82101460	CCDC57	1	0.0792402	2.68064
cg01569083	0.035577	0.00553506	6.42757	1.29663e-10	0.0299116	0.00843282	3.54705	0.000389578	0.0338711	0.00462732	7.31982	2.48312e-13	0.854087	0.0338711	0.00462732	5.20125e-11	37	6	31543289	6	31651268	R			NA	NA	TNF	NM_000594	TSS200					NA		6:31543103-31543774	Promoter_Associated	NA	6	31575511	-	TNF	ENSG00000232810.4	6	31575565	TNF	1	0.02584	-1.73933
cg08778287	0.072844	0.0104996	6.93781	3.98226e-12	0.0424389	0.0148162	2.86437	0.00417845	0.0626794	0.0085666	7.31671	2.54116e-13	0.246168	0.0626794	0.0085666	5.31781e-11	37	15	99499615	15	97317138	R		rs74032133	NA	NA	IGF1R	NM_000875	Body	chr15:99500472-99500721	N_Shore			NA	15:97317010-97317202	15:99499564-99500159	Gene_Associated_Cell_type_specific	NA	15	98956385	-	IGF1R	ENSG00000140443.14	15	98648539	IGF1R	1	0.0656493	-1.6575
cg27405010	0.0394643	0.00575153	6.86153	6.8129e-12	0.0243274	0.00829475	2.93287	0.00335843	0.0345495	0.00472646	7.30981	2.67512e-13	0.324833	0.0345495	0.00472646	5.57459e-11	37	16	83841105	16	82398606	F			NA	NA	HSBP1	NM_001537	TSS1500	chr16:83841412-83841988	N_Shore			NA		16:83840931-83842717	Promoter_Associated	NA	16	83807499	+	HSBP1	ENSG00000260228.5	16	83789967	AC009119.1	1	0.0216302	-1.32563
cg04934530	0.0504311	0.00691209	7.29606	2.96314e-13	0.0249032	0.0177212	1.40527	0.15994	0.0470602	0.00643958	7.30795	2.71239e-13	0.406347	0.0470602	0.00643958	5.64697e-11	37	22	47080171	22	45458835	F		rs801723	NA	NA				chr22:47081750-47082045	N_Shore			NA		22:47079982-47080220	Unclassified_Cell_type_specific	NA	22	46684273	+		ENSG00000075240.17	22	46576012	GRAMD4	1	0.0217012	-1.2174
cg11803859	0.0382961	0.00631794	6.06148	1.34871e-09	0.042257	0.0103439	4.0852	4.4038e-05	0.0393723	0.00539176	7.30231	2.82873e-13	0.948007	0.0393723	0.00539176	5.86997e-11	37	10	125770124	10	125760114	R			NA	NA	CHST15	NM_015892	Body					NA	10:125760042-125760230			NA	10	124010607	-	CHST15	ENSG00000182022.18	10	124007668	CHST15	1	0.0142715	-0.796233
cg25664938	0.0485245	0.0068056	7.13008	1.00312e-12	0.0256271	0.0107778	2.37777	0.0174178	0.0419973	0.0057544	7.29828	2.91466e-13	0.199202	0.0419973	0.0057544	6.03425e-11	37	3	119030023	3	120512713	R			NA	NA	CDGAP	NM_020754	Body					TRUE				NA	3	119311175	-	CDGAP	ENSG00000121578.13	3	119211732	B4GALT4	1	0.0263621	1.36326
cg07471156	0.040339	0.00708377	5.69456	1.23688e-08	0.0404108	0.00886743	4.55721	5.18366e-06	0.0403669	0.00553459	7.29357	3.0184e-13	0.99998	0.0403669	0.00553459	6.24032e-11	37	8	145625605	8	145596413	R			NA	NA	CPSF1;MIR1234	NM_013291;NR_031600	Body;TSS200	chr8:145621585-145621891	S_Shelf			NA	8:145595791-145596429			NA	8	144400210	-	CPSF1;MIR1234	ENSG00000160949.17	8	144428775	TONSL	1	0.0142744	-1.20469
cg21187194	0.0552085	0.00891505	6.19274	5.91286e-10	0.0476568	0.0123066	3.87246	0.000107741	0.0526095	0.00721973	7.28691	3.17153e-13	0.883843	0.0526095	0.00721973	6.53567e-11	37	3	127311169	3	128793859	R		rs58628650	NA	NA				chr3:127308568-127310132	S_Shore			NA	3:128793841-128793882			NA	3	127592325	-		ENSG00000163870.15	3	127571266	TPRA1	1	0.0924176	1.67846
cg08591048	0.0341608	0.00487005	7.01447	2.30822e-12	0.0204084	0.00841154	2.42623	0.0152565	0.0307082	0.00421462	7.28611	3.19029e-13	0.367516	0.0307082	0.00421462	6.57128e-11	37	22	21906477	22	20236477	R			NA	NA	RIMBP3C;RIMBP3B	NM_001128633;NM_001128635	TSS1500;TSS1500	chr22:21903231-21905437	S_Shore			NA				NA	22	21552187	-	RIMBP3C;RIMBP3B	ENSG00000206140.11	22	21466423	TMEM191C	1	0.0436161	-2.29918
cg05445326	0.039693	0.00562706	7.05394	1.73917e-12	0.0196988	0.00677459	2.90775	0.0036404	0.0315303	0.00432861	7.28414	3.2372e-13	0.0759874	0.0315303	0.00432861	6.66176e-11	37	3	196065569	3	197549966	F			NA	TRUE	TM4SF19	NM_138461	TSS1500					NA				NA	3	196338697	+	TM4SF19	ENSG00000145107.15	3	196319342	TM4SF19	1	0.086575	-5.42616
cg26840970	0.0451356	0.00698858	6.45847	1.05765e-10	0.0317987	0.00892792	3.56171	0.000368445	0.0400684	0.00550309	7.28107	3.31188e-13	0.500648	0.0400684	0.00550309	6.79661e-11	37	16	71523432	16	70080933	R			NA	NA	ZNF19	NM_006961	TSS200					NA	16:70080707-70080938			NA	16	71489528	-	ZNF19	ENSG00000260886.1	16	71565789	TAT-AS1	1	0.0539029	-0.543908
cg13563634	-0.051216	0.00840519	-6.09338	1.10553e-09	-0.0491863	0.0124033	-3.9656	7.32114e-05	-0.0505772	0.00695803	-7.2689	3.62432e-13	0.990867	-0.0505772	0.00695803	7.39351e-11	37	6	32805684	6	32913662	F			NA	NA	TAP2;TAP2	NM_000544;NM_018833	Body;Body	chr6:32806284-32806669	N_Shore			NA		6:32805634-32807545	Promoter_Associated	NA	6	32837906	+	TAP2	ENSG00000240065.8	6	32844136	PSMB9	1	0.0136231	1.07306
cg07397033	0.0385422	0.00676137	5.70036	1.19556e-08	0.041052	0.00909274	4.51481	6.33738e-06	0.0394359	0.00542572	7.26832	3.63975e-13	0.975769	0.0394359	0.00542572	7.4216e-11	37	10	98031201	10	98021191	F			NA	NA	BLNK;BLNK;BLNK;BLNK	NM_001114094;NM_013314;NM_001114094;NM_013314	5'UTR;5'UTR;1stExon;1stExon					NA		10:98031166-98031755	Unclassified_Cell_type_specific	NA	10	96271443	+	BLNK	ENSG00000095585.16	10	96191702	BLNK	1	0.0214131	-2.27836
cg03169557	0.0535507	0.0083289	6.42951	1.28016e-10	0.0402877	0.011472	3.51182	0.000445055	0.0489728	0.0067399	7.2661	3.70015e-13	0.645566	0.0489728	0.0067399	7.53441e-11	37	16	89598950	16	88126451	F			NA	NA	SPG7;SPG7	NM_003119;NM_199367	Body;Body					NA	16:88125806-88126517	16:89598805-89599216	Unclassified_Cell_type_specific	NA	16	89532541	+	SPG7	ENSG00000197912.15	16	89490719	SPG7	1	0.0704122	-1.24414
cg17228560	-0.0690967	0.0104494	-6.61253	3.77807e-11	-0.0458521	0.0139331	-3.29088	0.00099874	-0.0607291	0.00835961	-7.26458	3.74199e-13	0.410383	-0.0607291	0.00835961	7.61612e-11	37	17	39993002	17	37246528	F			NA	NA	KLHL10;NT5C3L	NM_152467;NM_052935	TSS1500;TSS1500	chr17:39992021-39992627	S_Shore		DMR	NA				NA	17	41836749	+	KLHL10;NT5C3L	ENSG00000141698.16	17	41825181	NT5C3B	1	0.094509	3.08501
cg08623383	0.0538387	0.00841582	6.39732	1.58131e-10	0.0406021	0.0114157	3.5567	0.000375545	0.0491779	0.006774	7.2598	3.87661e-13	0.646924	0.0491779	0.006774	7.8865e-11	37	1	28205926	1	28078513	R			NA	TRUE	C1orf38;C1orf38;C1orf38	NM_001105556;NM_001039477;NM_004848	Body;Body;Body					NA				NA	1	27879414	-	C1orf38	ENSG00000130775.16	1	27872543	THEMIS2	1	0.0202178	-0.669442
cg09889479	0.0405899	0.00576604	7.03947	1.92976e-12	0.0202199	0.00710062	2.84762	0.00440476	0.0324952	0.0044761	7.25972	3.87879e-13	0.0837669	0.0324952	0.0044761	7.88735e-11	37	16	2082689	16	2022690	F			NA	NA	SLC9A3R2;SLC9A3R2	NM_001130012;NM_004785	Body;Body	chr16:2086420-2086892	N_Shelf			NA		16:2082601-2082851	Unclassified_Cell_type_specific	TRUE	16	2032687	+	SLC9A3R2	ENSG00000065054.14	16	2025356	SLC9A3R2	1	0.0453943	-3.5082
cg18094261	0.0345279	0.00537254	6.42673	1.30374e-10	0.0256475	0.0073083	3.50937	0.000449177	0.0314124	0.00432874	7.25672	3.96575e-13	0.619245	0.0314124	0.00432874	8.05682e-11	37	3	52216318	3	52191358	R			NA	NA								TRUE				NA	3	52182301	-		ENSG00000168237.18	3	52287089	GLYCTK	1	0.0275579	-1.63355
cg23681017	0.0387727	0.00639779	6.06032	1.35851e-09	0.0305358	0.00749314	4.07517	4.59805e-05	0.0352997	0.00486555	7.25504	4.01539e-13	0.705086	0.0352997	0.00486555	8.15394e-11	37	4	681086	4	671086	F	rs35527854		NA	NA	MFSD7	NM_032219	Body	chr4:681313-681514	N_Shore			TRUE	4:670995-671453			NA	4	687296	+	MFSD7	ENSG00000185619.18	4	705748	PCGF3	1	0.0404606	-2.69337
cg06394229	0.0351166	0.00504182	6.96507	3.28243e-12	0.0192841	0.00706777	2.72845	0.00636319	0.0297771	0.00410451	7.25472	4.02498e-13	0.189597	0.0297771	0.00410451	8.16969e-11	37	19	39303775	19	43995615	F	rs12460580		NA	TRUE	LGALS4	NM_006149	TSS200					NA				NA	19	38813134	+	LGALS4	ENSG00000104823.9	19	38815422	ECH1	1	0.0158024	-0.962398
cg11860434	0.0486644	0.00644174	7.55453	4.20369e-14	0.0167611	0.0097192	1.72453	0.0846115	0.0389272	0.00536945	7.24974	4.17568e-13	0.0236803	0.0389272	0.00536945	8.45249e-11	37	7	102067440	7	101854445	F			NA	NA							CDMR	NA		7:102066075-102067544	Promoter_Associated	NA	7	102426992	+		ENSG00000161036.13	7	102464956	LRWD1	1	0.0208509	1.72296
cg04719721	0.0266943	0.00424774	6.28436	3.29209e-10	0.0246253	0.00681306	3.61442	0.000301016	0.0261152	0.00360455	7.24505	4.32264e-13	0.96734	0.0261152	0.00360455	8.73409e-11	37	11	9787121	11	9743697	F			NA	NA								TRUE				TRUE	11	9765573	+		ENSG00000133789.15	11	9664077	SWAP70	1	0.0713336	-4.35285
cg09162137	0.0345461	0.00486549	7.10023	1.24548e-12	0.016283	0.00581062	2.80228	0.00507426	0.0270188	0.0037304	7.24285	4.39347e-13	0.0548265	0.0270188	0.0037304	8.86514e-11	37	16	30995627	16	30903128	R			NA	NA	HSD3B7;HSD3B7;HSD3B7;SETD1A	NM_001142777;NM_025193;NM_001142778;NM_014712	TSS1500;TSS1500;TSS1500;3'UTR	chr16:30991828-30992129	S_Shelf			NA		16:30995541-30995833	Gene_Associated_Cell_type_specific	NA	16	30984305	-	HSD3B7;SETD1A	ENSG00000260911.2	16	31043150	AC135050.3	1	0.0176258	-2.33429
cg13601309	0.0483585	0.00799416	6.04923	1.45541e-09	0.048439	0.0121961	3.97167	7.13694e-05	0.0483827	0.0066859	7.23653	4.60318e-13	0.999985	0.0483827	0.0066859	9.25894e-11	37	18	77443784	18	75544772	R			NA	NA	CTDP1;CTDP1	NM_048368;NM_004715	Body;Body	chr18:77439094-77440398	S_Shelf			NA	18:75544772-75544907			NA	18	79683783	-	CTDP1	ENSG00000274828.1	18	79677287	AC068473.5	1	0.0157792	-0.773839
cg06767187	0.0295682	0.00490508	6.02807	1.65934e-09	0.0291054	0.00727968	3.99817	6.3833e-05	0.0294237	0.00406783	7.23327	4.71502e-13	0.998612	0.0294237	0.00406783	9.47107e-11	37	7	2640127	7	2606653	F	rs2969018		NA	NA	IQCE;IQCE	NM_001100390;NM_152558	Body;Body					NA	7:2606472-2606723			NA	7	2600492	+	IQCE	ENSG00000106012.18	7	2558972	IQCE	1	0.0405978	1.99389
cg18995788	0.036872	0.00550292	6.70044	2.07793e-11	0.020257	0.00596022	3.39869	0.000677084	0.0292262	0.00404317	7.22855	4.88166e-13	0.122761	0.0292262	0.00404317	9.77934e-11	37	8	62673444	8	62835998	R			NA	NA								TRUE				NA	8	61760884	-		ENSG00000198363.18	8	61500556	ASPH	1	0.117569	-4.71961
cg05418105	0.0592291	0.00942258	6.28587	3.26016e-10	0.0541874	0.0151659	3.57298	0.000352946	0.057825	0.00800361	7.22486	5.01611e-13	0.960916	0.057825	0.00800361	1.00306e-10	37	22	50981406	22	49328272	F	rs131784		NA	NA				chr22:50982570-50982994	N_Shore			NA				NA	22	50542976	+		ENSG00000130487.8	22	50546203	KLHDC7B	1	0.0199419	-1.06129
cg05991220	0.0480023	0.00802023	5.98516	2.16182e-09	0.0475198	0.0117974	4.02798	5.62593e-05	0.0478498	0.00663267	7.21426	5.42283e-13	0.999428	0.0478498	0.00663267	1.07955e-10	37	3	52813859	3	52788899	R			NA	NA	ITIH1;ITIH1;ITIH1;ITIH1	NM_001166435;NM_001166436;NM_001166434;NM_002215	TSS200;TSS200;Body;Body					NA		3:52813603-52813883	Unclassified_Cell_type_specific	NA	3	52779842	-	ITIH1	ENSG00000055955.16	3	52812975	ITIH4	1	0.0206413	-1.36223
cg20566897	0.0511468	0.00750007	6.8195	9.13557e-12	0.0342687	0.0133914	2.559	0.0104973	0.0471167	0.00654368	7.20034	6.00621e-13	0.54629	0.0471167	0.00654368	1.18878e-10	37	11	313527	11	303527	R		rs34346488	NA	NA	IFITM1	NM_003641	TSS1500	chr11:315739-316539	N_Shelf		RDMR	NA		11:313272-313551	Promoter_Associated_Cell_type_specific	TRUE	11	313526	-	IFITM1	ENSG00000185507.20	11	612553	IRF7	1	0.0331637	-1.37078
cg27389255	0.0407144	0.00596339	6.8274	8.64668e-12	0.0241466	0.00874871	2.76002	0.00577981	0.0354587	0.00492755	7.19601	6.20019e-13	0.293963	0.0354587	0.00492755	1.22446e-10	37	11	14664598	11	14621174	F	rs73428262		NA	NA	PDE3B;PSMA1	NM_000922;NM_148976	TSS1500;5'UTR	chr11:14665053-14666674	N_Shore			NA	11:14621174-14621370			NA	11	14643051	+	PDE3B;PSMA1	ENSG00000152270.9	11	14643804	PDE3B	1	0.0261253	-1.47537
cg15438951	0.0436236	0.00771784	5.6523	1.58311e-08	0.0445295	0.010003	4.45164	8.52188e-06	0.0439616	0.00611047	7.19447	6.27019e-13	0.997433	0.0439616	0.00611047	1.23773e-10	37	12	96389694	12	94913825	F			NA	NA	HAL	NM_002108	5'UTR	chr12:96389405-96389675	S_Shore	low-CpG:94913814-94913857		NA				NA	12	95995915	+	HAL	ENSG00000084110.11	12	95972662	HAL	1	0.0942581	-2.5667
cg02855207	0.0448946	0.00585477	7.66805	1.74632e-14	0.0133483	0.00827104	1.61386	0.106558	0.0343642	0.00477869	7.19113	6.4257e-13	0.00786301	0.0343642	0.00477869	1.26618e-10	37	11	73087016	11	72764664	R			NA	NA	RELT;RELT	NM_032871;NM_152222	TSS1500;TSS1500	chr11:73087229-73088294	N_Shore			NA		11:73086729-73087771	Promoter_Associated	NA	11	73375970	-	RELT	ENSG00000110237.4	11	73308289	ARHGEF17	1	0.0195869	-5.01839
cg01389409	0.0608416	0.00768666	7.91523	2.46803e-15	0.0151012	0.00992679	1.52126	0.128195	0.0436962	0.00607761	7.18971	6.49285e-13	0.00131155	0.0436962	0.00607761	1.27772e-10	37	7	148768541	7	148399474	F	rs34255334		NA	NA	ZNF786	NM_152411	Body	chr7:148767960-148769190	Island			NA	7:148398784-148400123			NA	7	149071448	+	ZNF786	ENSG00000197362.14	7	149069643	ZNF786	1	0.0488697	-1.85023
cg07737292	0.0580485	0.0077397	7.50009	6.37731e-14	0.0201115	0.0110182	1.8253	0.0679564	0.045514	0.00633332	7.18644	6.65025e-13	0.0188908	0.045514	0.00633332	1.30639e-10	37	16	56892460	16	55449961	R			NA	NA	MIR138-2	NR_029680	Body					NA		16:56892394-56892593	Unclassified_Cell_type_specific	NA	16	56858547	-	MIR138-2	ENSG00000051108.15	16	56932142	HERPUD1	1	0.0258925	-0.786542
cg02302858	0.0529971	0.00821511	6.45118	1.10983e-10	0.0445367	0.0139124	3.20122	0.00136846	0.0508099	0.00707391	7.18271	6.83423e-13	0.871882	0.0508099	0.00707391	1.33722e-10	37	22	46638155	22	45016819	F	rs45552534	rs1055658	NA	NA	PPARA;PPARA	NM_001001928;NM_005036	3'UTR;3'UTR					NA				NA	22	46242257	+	PPARA	ENSG00000277232.2	22	46295143	GTSE1-DT	1	0.0149218	0.925687
cg13601595	0.0423227	0.00672016	6.29786	3.01776e-10	0.0425648	0.012354	3.44543	0.000570149	0.042378	0.00590329	7.1787	7.03754e-13	0.999852	0.042378	0.00590329	1.37519e-10	37	8	10468038	8	10505448	F	rs75613131		NA	NA	RP1L1	NM_178857	Body	chr8:10469795-10470069	N_Shore			NA				NA	8	10610527	+	RP1L1	ENSG00000269918.1	8	11104691	AF131215.6	1	0.0182509	-1.1961
cg26608667	0.0444992	0.00734972	6.05455	1.40812e-09	0.0357725	0.00912585	3.91991	8.85812e-05	0.0410658	0.00572413	7.17416	7.27513e-13	0.757802	0.0410658	0.00572413	1.41851e-10	37	7	1196370	7	1162896	R		rs62431996	NA	TRUE	ZFAND2A	NM_182491	Body	chr7:1198965-1200144	N_Shelf			NA				NA	7	1156733	-	ZFAND2A	ENSG00000178381.11	7	1152071	ZFAND2A	1	0.033279	-1.73448
cg12761421	0.0430866	0.00672623	6.40577	1.49614e-10	0.0308333	0.00905995	3.40325	0.0006659	0.0387327	0.00540058	7.17194	7.39422e-13	0.554541	0.0387327	0.00540058	1.4411e-10	37	1	202171723	1	200438346	F			NA	NA	LGR6;LGR6	NM_001017403;NM_021636	Body;TSS1500					NA				NA	1	202202594	+	LGR6	ENSG00000133067.17	1	202193901	LGR6	1	0.0155007	-2.32553
cg12306057	0.0290191	0.00462655	6.27229	3.55775e-10	0.0231989	0.00653489	3.55	0.000385226	0.0270758	0.00377601	7.17048	7.47356e-13	0.767828	0.0270758	0.00377601	1.45592e-10	37	19	52266295	19	56958107	F			NA	NA	FPR2;FPR2	NM_001005738;NM_001462	5'UTR;TSS1500					NA				NA	19	51763041	+	FPR2	ENSG00000171049.9	19	51752026	FPR2	1	0.0334396	-2.81843
cg02606840	0.0266159	0.00394698	6.74337	1.54754e-11	0.0160428	0.00559333	2.86819	0.00412824	0.0231012	0.0032249	7.16339	7.87079e-13	0.303391	0.0231012	0.0032249	1.5293e-10	37	2	99280930	2	98647362	R			NA	NA	MGAT4A;MGAT4A	NM_001160154;NM_012214	TSS1500;Body					NA		2:99280861-99281182	Unclassified_Cell_type_specific	NA	2	98664466	-	MGAT4A	ENSG00000040933.15	2	98444854	INPP4A	1	0.0324825	-1.24322
cg22209918	-0.0547305	0.00756986	-7.23004	4.82835e-13	-0.022921	0.00933444	-2.45554	0.0140675	-0.0421104	0.0058795	-7.16224	7.93693e-13	0.0301142	-0.0421104	0.0058795	1.54147e-10	37	6	33128903	6	33236881	F			NA	NA				chr6:33129291-33129718	N_Shore			NA		6:33128418-33130669	Unclassified	NA	6	33161125	+		ENSG00000231500.7	6	33272075	RPS18	1	0.0171121	-1.14041
cg20234640	0.0278605	0.00452804	6.15289	7.60831e-10	0.0243759	0.00660753	3.68911	0.000225041	0.026747	0.00373515	7.16089	8.01549e-13	0.909716	0.026747	0.00373515	1.5547e-10	37	19	7767089	19	7673089	R			NA	NA	FCER2	NM_002002	TSS200					NA		19:7766576-7767346	Unclassified_Cell_type_specific	NA	19	7702202	-	FCER2	ENSG00000104921.15	19	7688758	FCER2	1	0.0791609	-9.20793
cg01119319	0.0634863	0.00959695	6.61526	3.70889e-11	0.049193	0.0175076	2.8098	0.00495716	0.0601838	0.00841554	7.15152	8.58236e-13	0.773943	0.0601838	0.00841554	1.66146e-10	37	7	38356808	7	38323333	R			NA	NA								NA				NA	7	38317206	-		ENSG00000249978.1	7	38335041	TRGV7	1	0.0139788	-0.637216
cg01899318	0.0398124	0.00617655	6.44574	1.15041e-10	0.0266872	0.00794272	3.35996	0.000779527	0.0348664	0.00487581	7.15089	8.62187e-13	0.427059	0.0348664	0.00487581	1.66759e-10	37	16	71523395	16	70080896	F			NA	NA	ZNF19	NM_006961	TSS200					NA	16:70080707-70080938			NA	16	71489491	+	ZNF19	ENSG00000260886.1	16	71565789	TAT-AS1	1	0.0313997	-0.532324
cg23647554	0.0498146	0.00829826	6.00302	1.93682e-09	0.0563216	0.0144603	3.8949	9.82372e-05	0.0514266	0.00719735	7.14522	8.98505e-13	0.926666	0.0514266	0.00719735	1.73595e-10	37	3	42700674	3	42675678	R			NA	NA	ZBTB47	NM_145166	Body	chr3:42700092-42700355	S_Shore			NA	3:42675556-42675698	3:42700372-42700681	Unclassified_Cell_type_specific	NA	3	42659181	-	ZBTB47	ENSG00000114853.14	3	42653697	ZBTB47	1	0.0916691	-1.97239
cg25020666	0.0673201	0.0116974	5.75514	8.65719e-09	0.0861075	0.0199741	4.31097	1.62542e-05	0.072118	0.0100939	7.14474	9.01688e-13	0.719365	0.072118	0.0100939	1.74135e-10	37	7	75957850	7	75795786	F	rs79961113		NA	NA	YWHAG	NM_012479	3'UTR	chr7:75958865-75959074	N_Shore			TRUE	7:75795786-75795873			NA	7	76328532	+	YWHAG	ENSG00000146707.14	7	76609986	POMZP3	1	0.0416452	1.58858
cg14317046	0.0654716	0.0103231	6.34222	2.26483e-10	0.0469336	0.0135559	3.46223	0.000535709	0.0586671	0.00821285	7.14333	9.10996e-13	0.553308	0.0586671	0.00821285	1.75856e-10	37	19	18234076	19	18095076	F			NA	NA	MAST3	NM_015016	Body	chr19:18234710-18234912	N_Shore			NA	19:18095073-18095175			NA	19	18123265	+	MAST3	ENSG00000099308.10	19	18097793	MAST3	1	0.0755267	-1.18046
cg02814054	0.065708	0.0106412	6.17489	6.6209e-10	0.0494418	0.0133101	3.7146	0.000203525	0.0593653	0.00831146	7.14258	9.15977e-13	0.634085	0.0593653	0.00831146	1.76741e-10	37	19	18234911	19	18095911	F			NA	NA	MAST3	NM_015016	Body	chr19:18234710-18234912	Island			NA	19:18095414-18096031			NA	19	18124100	+	MAST3	ENSG00000096996.15	19	18058995	IL12RB1	1	0.0312779	-1.1392
cg02993564	0.0322176	0.00513019	6.27999	3.38584e-10	0.0272921	0.00796505	3.42648	0.00061147	0.0307734	0.00431299	7.13504	9.67596e-13	0.873592	0.0307734	0.00431299	1.86137e-10	37	8	143418850	8	143416757	R			NA	NA	TSNARE1	NM_145003	Body					NA	8:143416696-143417149			NA	8	142337488	-	TSNARE1	ENSG00000171045.15	8	142212080	TSNARE1	1	0.0619005	-2.86861
cg20610950	0.0550718	0.00843606	6.52814	6.65915e-11	0.0391511	0.0128016	3.05828	0.00222608	0.0502514	0.00704411	7.13382	9.76229e-13	0.583224	0.0502514	0.00704411	1.87717e-10	37	17	75096202	17	72607797	R			NA	NA								NA	17:72607734-72607984			NA	17	77100119	-		ENSG00000129657.16	17	77088749	SEC14L1	1	0.0137316	-0.539475
cg26954951	0.0370933	0.00516729	7.17848	7.04887e-13	0.016289	0.0102962	1.58204	0.113642	0.0329076	0.00461832	7.12546	1.03736e-12	0.195799	0.0329076	0.00461832	1.98871e-10	37	6	167507568	6	167427558	F			NA	NA				chr6:167507434-167507730	Island			NA	6:167427047-167427873			NA	6	167094079	+		ENSG00000213066.13	6	166999317	FGFR1OP	1	0.0210158	-1.36155
cg24456744	0.0235592	0.00391657	6.01528	1.79581e-09	0.0232268	0.00609107	3.81326	0.000137147	0.023462	0.00329431	7.12196	1.064e-12	0.998947	0.023462	0.00329431	2.03714e-10	37	13	114849719	13	113867821	R			NA	NA	RASA3	NM_007368	Body	chr13:114849000-114852746	Island			NA	13:113867064-113871153			NA	13	114084243	-	RASA3	ENSG00000260910.1	13	113926514	LINC00565	1	0.0137413	-3.82836
cg01059398	0.0566846	0.00803782	7.05223	1.76074e-12	0.0293009	0.0164295	1.78343	0.0745155	0.0513961	0.00722008	7.1185	1.09107e-12	0.326031	0.0513961	0.00722008	2.08182e-10	37	3	172235808	3	173718502	F	rs7625589		NA	NA	TNFSF10	NM_003810	Body					TRUE				NA	3	172518017	+	TNFSF10	ENSG00000121858.11	3	172505508	TNFSF10	1	0.0144606	-0.960657
cg04782146	0.0362415	0.00541072	6.6981	2.11147e-11	0.0266045	0.010453	2.54514	0.0109233	0.0342051	0.00480515	7.11842	1.0917e-12	0.715209	0.0342051	0.00480515	2.08213e-10	37	16	85112370	16	83669871	R			NA	NA	KIAA0513	NM_014732	Body					NA	16:83669871-83670152			NA	16	85078763	-	KIAA0513	ENSG00000153786.12	16	84974181	ZDHHC7	1	0.0173655	0.763142
cg05584070	0.0475556	0.00698481	6.80843	9.86664e-12	0.0254813	0.0089927	2.83356	0.00460332	0.0392494	0.0055163	7.11517	1.11776e-12	0.152728	0.0392494	0.0055163	2.13e-10	37	13	111329221	13	110127222	F			NA	NA	CARS2	NM_024537	Body	chr13:111331166-111331373	N_Shore		CDMR	NA				NA	13	110676873	+	CARS2	ENSG00000213995.11	13	110615460	NAXD	1	0.0218741	-0.818153
cg26661623	0.0475207	0.00735059	6.46488	1.01377e-10	0.0335846	0.0106366	3.15747	0.00159144	0.0430164	0.0060471	7.11355	1.13098e-12	0.559396	0.0430164	0.0060471	2.15336e-10	37	17	7019262	17	6959986	F			NA	TRUE	ASGR2;ASGR2;ASGR2	NM_001181;NM_080912;NM_080913	TSS1500;TSS1500;TSS1500					NA				NA	17	7115942	+	ASGR2	ENSG00000161944.16	17	7101322	ASGR2	1	0.0307712	-3.34425
cg20267732	0.0347842	0.00595817	5.83806	5.28107e-09	0.0368933	0.0090991	4.05461	5.02172e-05	0.0354171	0.00498461	7.1053	1.20061e-12	0.981373	0.0354171	0.00498461	2.27718e-10	37	11	77787848	11	77465496	R			NA	NA	NDUFC2	NM_004549	Body	chr11:77790478-77791101	N_Shelf			NA				NA	11	78076801	-	NDUFC2	ENSG00000151366.13	11	78068297	NDUFC2	1	0.0477665	-1.90917
cg23325240	0.0352281	0.00660302	5.33515	9.54654e-08	0.0380455	0.00810414	4.69458	2.67158e-06	0.0363522	0.005119	7.10143	1.23476e-12	0.964331	0.0363522	0.005119	2.33698e-10	37	12	124330429	12	122896382	F	rs4930728		NA	NA	DNAH10	NM_207437	Body					NA	12:122896382-122896632			NA	12	123845881	+	DNAH10	ENSG00000197653.15	12	123762188	DNAH10	1	0.014984	-1.4699
cg01820192	0.0369443	0.00594563	6.21369	5.17557e-10	0.0233822	0.00621708	3.76096	0.000169262	0.0304658	0.00429695	7.09008	1.34032e-12	0.288596	0.0304658	0.00429695	2.52282e-10	37	21	44869762	21	43694190	R			NA	NA	C21orf125	NR_026960	TSS200					NA	21:43693938-43694886			NA	21	43449881	-	C21orf125	ENSG00000142178.8	21	43414483	SIK1	1	0.0370606	-4.45912
cg24395672	0.0423817	0.00743051	5.70374	1.17208e-08	0.0502989	0.0118866	4.23155	2.3209e-05	0.0446062	0.00630074	7.07952	1.44652e-12	0.852577	0.0446062	0.00630074	2.71355e-10	37	17	34344416	17	31368529	F	rs79072438		NA	NA	CCL23;CCL23	NM_145898;NM_005064	Body;Body					NA				NA	17	36017378	+	CCL23	ENSG00000274736.5	17	36013056	CCL23	1	0.027764	-1.57317
cg11881599	0.0337696	0.00509206	6.63182	3.31575e-11	0.0223119	0.00818327	2.72652	0.00640053	0.0305715	0.00432339	7.07119	1.53609e-12	0.493317	0.0305715	0.00432339	2.87553e-10	37	12	92814084	12	91338215	R			NA	NA	CLLU1OS;CLLU1;CLLU1	NM_001025232;NR_027932;NR_027933	3'UTR;TSS1500;TSS1500					NA				NA	12	92420307	-	CLLU1OS;CLLU1	ENSG00000205056.8	12	92466451	LINC02397	1	0.0474558	-5.65956
cg12530021	0.038831	0.00561968	6.90983	4.85242e-12	0.0183583	0.00654804	2.80363	0.00505311	0.0301476	0.0042645	7.06943	1.55566e-12	0.0599303	0.0301476	0.0042645	2.91093e-10	37	19	52004630	19	56696442	R			NA	TRUE	SIGLEC12;SIGLEC12	NM_053003;NM_033329	1stExon;TSS1500					NA				NA	19	51501375	-	SIGLEC12	ENSG00000254521.6	19	51491357	SIGLEC12	1	0.246638	-18.8825
cg24680570	0.0353472	0.00573509	6.16332	7.12364e-10	0.0299398	0.00858112	3.48903	0.000484768	0.0336776	0.0047682	7.06296	1.62996e-12	0.871761	0.0336776	0.0047682	3.03593e-10	37	1	232726838	1	230793461	R			NA	NA								TRUE		1:232726815-232727003	Unclassified_Cell_type_specific	NA	1	232591091	-		ENSG00000116991.10	1	232397965	SIPA1L2	1	0.0135352	-1.8899
cg24705158	0.0525973	0.00837268	6.28201	3.34229e-10	0.044077	0.0135117	3.26214	0.00110575	0.0502333	0.00711704	7.05818	1.68702e-12	0.866186	0.0502333	0.00711704	3.13698e-10	37	5	177876830	5	177809436	R			NA	NA	COL23A1	NM_173465	Body					NA	5:177809436-177809537			NA	5	178449828	-	COL23A1	ENSG00000050767.17	5	178237618	COL23A1	1	0.019486	-0.835532
cg17433678	0.056201	0.00791671	7.09903	1.25635e-12	0.0248963	0.013371	1.86195	0.0626096	0.0480754	0.00681222	7.05723	1.69853e-12	0.131428	0.0480754	0.00681222	3.15442e-10	37	10	3135764	10	3125764	R			NA	NA	PFKP	NM_002627	Body					TRUE				NA	10	3093571	-	PFKP	ENSG00000067057.17	10	3066333	PFKP	1	0.0838519	-2.24892
cg13392029	-0.0437102	0.00609411	-7.17254	7.36186e-13	-0.0178877	0.00870933	-2.05385	0.0399902	-0.0352228	0.00499314	-7.05423	1.73554e-12	0.0523026	-0.0352228	0.00499314	3.21779e-10	37	1	44400749	1	44173336	R			NA	NA	ARTN;ARTN;ARTN;ARTN;ARTN	NM_057160;NM_057090;NM_001136215;NM_057091;NM_003976	TSS1500;5'UTR;5'UTR;5'UTR;TSS1500	chr1:44401757-44402423	N_Shore			NA		1:44399465-44401219	Unclassified_Cell_type_specific	NA	1	43935076	-	ARTN	ENSG00000159214.13	1	43991359	CCDC24	1	0.020314	2.08014
cg26246947	0.027866	0.00491617	5.66824	1.44268e-08	0.0265014	0.0063239	4.19067	2.78129e-05	0.027352	0.00388131	7.04711	1.82677e-12	0.985592	0.027352	0.00388131	3.36703e-10	37	1	45191110	1	44963697	R			NA	NA	C1orf228	NM_001145636	3'UTR	chr1:45189705-45190558	S_Shore			NA				NA	1	44725437	-	C1orf228	ENSG00000198520.12	1	44674692	ARMH1	1	0.0369748	-2.67085
cg15742700	0.0309992	0.00468533	6.61623	3.68478e-11	0.0210539	0.00792772	2.65574	0.00791354	0.0284247	0.00403355	7.04706	1.82737e-12	0.55812	0.0284247	0.00403355	3.36703e-10	37	8	11350853	8	11388262	R			NA	TRUE	BLK	NM_001715	TSS1500					NA				NA	8	11493343	-	BLK	ENSG00000136573.14	8	11486894	BLK	1	0.0369303	-4.44938
cg21926626	0.0512567	0.00703822	7.28263	3.27377e-13	0.0180523	0.0121727	1.48301	0.138071	0.0429374	0.00609304	7.04695	1.8288e-12	0.0615295	0.0429374	0.00609304	3.36827e-10	37	8	143382226	8	143380133	F			NA	NA	TSNARE1	NM_145003	Body	chr8:143378961-143379278	S_Shelf			NA				NA	8	142300864	+	TSNARE1	ENSG00000171045.15	8	142212080	TSNARE1	1	0.0291801	1.02797
cg21768539	0.0445805	0.00772313	5.77234	7.81786e-09	0.0469124	0.0116125	4.0398	5.34959e-05	0.0452956	0.00643077	7.04358	1.87368e-12	0.986119	0.0452956	0.00643077	3.44524e-10	37	5	177929808	5	177862414	R			NA	NA	COL23A1	NM_173465	Body					NA	5:177862402-177862570			NA	5	178502806	-	COL23A1	ENSG00000050767.17	5	178237618	COL23A1	1	0.0437208	-1.67165
cg24417845	0.0423538	0.00626329	6.76223	1.35883e-11	0.0216683	0.00750849	2.88585	0.00390362	0.0338662	0.00480963	7.04133	1.9041e-12	0.106697	0.0338662	0.00480963	3.49541e-10	37	10	70816008	10	70486014	F			NA	NA								TRUE				NA	10	69056251	+		ENSG00000099282.10	10	69451465	TSPAN15	1	0.0224231	-3.76179
cg18222865	0.0476582	0.00649091	7.34229	2.09966e-13	0.0155698	0.0109044	1.42785	0.153336	0.039263	0.00557755	7.03947	1.92978e-12	0.0408862	0.039263	0.00557755	3.53962e-10	37	11	14664689	11	14621265	R			NA	NA	PDE3B;PSMA1	NM_000922;NM_148976	TSS1500;5'UTR	chr11:14665053-14666674	N_Shore			NA	11:14621174-14621370			NA	11	14643142	-	PDE3B;PSMA1	ENSG00000152270.9	11	14643804	PDE3B	1	0.0280164	-1.33656
cg08044789	0.037726	0.0060061	6.28127	3.35808e-10	0.0273752	0.00828	3.30618	0.000945769	0.0341574	0.00486174	7.02576	2.12906e-12	0.599307	0.0341574	0.00486174	3.88754e-10	37	14	65414550	14	64484303	F			NA	NA	RAB15	NM_198686	3'UTR					NA				NA	14	64947831	+	RAB15	ENSG00000139998.15	14	64945814	RAB15	1	0.0175535	-2.5553
cg05259303	0.0412038	0.00579494	7.11031	1.15785e-12	0.0171197	0.00935513	1.82997	0.0672538	0.0345252	0.00492637	7.00824	2.41332e-12	0.0911809	0.0345252	0.00492637	4.38144e-10	37	6	167508226	6	167428216	R			NA	NA				chr6:167507434-167507730	S_Shore			NA	6:167428160-167428217			NA	6	167094737	-		ENSG00000112486.16	6	167111807	CCR6	1	0.0364143	-2.37491
cg09837656	0.0462688	0.006356	7.27955	3.34946e-13	0.0167215	0.00763224	2.1909	0.0284587	0.0341687	0.00488414	6.99585	2.63654e-12	0.0119747	0.0341687	0.00488414	4.76081e-10	37	15	65149245	15	62936298	F			NA	NA	PLEKHO2	NM_025201	Body					TRUE				NA	15	64857045	+	PLEKHO2	ENSG00000166839.17	15	64911902	ANKDD1A	1	0.0743934	6.69648
cg13571479	0.0548576	0.00853144	6.43005	1.27564e-10	0.0463858	0.0166066	2.79321	0.00521885	0.0530885	0.0075886	6.99583	2.63697e-12	0.90217	0.0530885	0.0075886	4.76081e-10	37	7	2077345	7	2043871	F			NA	NA	MAD1L1;MAD1L1;MAD1L1	NM_003550;NM_001013837;NM_001013836	Body;Body;Body					NA	7:2043748-2043887	7:2077107-2077508	Unclassified_Cell_type_specific	TRUE	7	2037709	+	MAD1L1	ENSG00000002822.15	7	1815793	MAD1L1	1	0.02883	-1.55673
cg10389454	0.048232	0.00728977	6.6164	3.68062e-11	0.0320478	0.0126802	2.52739	0.0114914	0.0442118	0.00631984	6.99571	2.63911e-12	0.542165	0.0442118	0.00631984	4.76227e-10	37	19	42083748	19	46775588	F			NA	NA	CEACAM21;CEACAM21	NM_001098506;NM_033543	Body;Body					NA				NA	19	41577395	+	CEACAM21	ENSG00000239736.2	19	41599735	CEACAMP3	1	0.0138156	-2.25531
cg11065271	0.0548806	0.00844155	6.50125	7.96572e-11	0.0438318	0.01669	2.62623	0.00863363	0.0526299	0.00753284	6.98672	2.81378e-12	0.839888	0.0526299	0.00753284	5.06105e-10	37	6	159070607	6	158990595	R			NA	NA	SYTL3	NM_001009991	TSS1500					NA		6:159070574-159071212	Unclassified	NA	6	158649574	-	SYTL3	ENSG00000146425.11	6	158636474	DYNLT1	1	0.0175512	-1.1053
cg14140379	0.045319	0.00687609	6.59081	4.37438e-11	0.0318243	0.0127732	2.49149	0.0127207	0.042287	0.00605455	6.98433	2.86213e-12	0.648758	0.042287	0.00605455	5.14595e-10	37	4	6695380	4	6746281	F			NA	NA	S100P	NM_005980	TSS200					NA				NA	4	6693652	+	S100P	ENSG00000163993.7	4	6693878	S100P	1	0.0532756	-9.70129
cg24105081	0.063942	0.0094464	6.76893	1.29742e-11	0.0318961	0.0116164	2.74579	0.00603657	0.0511859	0.00732898	6.98403	2.86824e-12	0.101216	0.0511859	0.00732898	5.15485e-10	37	12	1947479	12	1817740	F			NA	NA	CACNA2D4	NM_172364	Body					TRUE	12:1817673-1817741			NA	12	1838312	+	CACNA2D4	ENSG00000151062.15	12	1791963	CACNA2D4	1	0.0306478	-1.52008
cg17281677	0.0336613	0.0053738	6.26396	3.7533e-10	0.0264154	0.00832514	3.17297	0.0015089	0.0315302	0.00451491	6.98356	2.87789e-12	0.765394	0.0315302	0.00451491	5.16802e-10	37	12	6658557	12	6528818	F			NA	NA	IFFO1;IFFO1;IFFO1	NM_080730;NM_080731;NM_001039670	Body;TSS1500;Body	chr12:6657727-6657973	S_Shore			TRUE				TRUE	12	6549390	+	IFFO1	ENSG00000010295.19	12	6538375	IFFO1	1	0.0173852	-0.74734
cg06078467	0.0305595	0.00510761	5.98313	2.18887e-09	0.0232362	0.00627487	3.70305	0.00021302	0.027641	0.00396122	6.97791	2.99607e-12	0.663893	0.027641	0.00396122	5.36726e-10	37	10	134050027	10	133900017	R			NA	NA	STK32C	NM_173575	Body					NA	10:133899634-133900026			NA	10	132236522	-	STK32C	ENSG00000165752.17	10	132207492	STK32C	1	0.121588	-5.54232
cg16727906	0.0365852	0.00642496	5.69422	1.23935e-08	0.0401937	0.00996216	4.03464	5.46871e-05	0.0376452	0.00539943	6.97207	3.12304e-12	0.954726	0.0376452	0.00539943	5.58126e-10	37	2	128473997	2	128190467	R			NA	NA	WDR33	NM_018383	Body	chr2:128471168-128471395	S_Shelf			NA				NA	2	127716422	-	WDR33	ENSG00000169994.18	2	127535802	MYO7B	1	0.0212221	-2.35387
cg01905489	0.0354476	0.00641054	5.52958	3.21003e-08	0.0256917	0.00585694	4.38654	1.15169e-05	0.0301303	0.00432398	6.96819	3.21051e-12	0.531978	0.0301303	0.00432398	5.7238e-10	37	1	26616534	1	26489121	R			NA	NA	UBXN11;UBXN11;UBXN11	NM_001077262;NM_145345;NM_183008	Body;Body;Body					NA		1:26615649-26616836	Promoter_Associated	NA	1	26290042	-	UBXN11	ENSG00000169442.9	1	26317958	CD52	1	0.0332097	-3.23786
cg03631294	0.0280181	0.00435049	6.44022	1.19303e-10	0.0221875	0.00817149	2.71523	0.00662294	0.0267304	0.00384016	6.96076	3.38439e-12	0.820089	0.0267304	0.00384016	6.01215e-10	37	17	62007941	17	59361673	R		rs55936720	NA	NA	CD79B;CD79B;CD79B	NM_021602;NM_000626;NM_001039933	Body;Body;Body					NA				NA	17	63930580	-	CD79B	ENSG00000007314.12	17	63938554	SCN4A	1	0.0663489	-3.89146
cg08355863	0.0377115	0.0071188	5.29746	1.17428e-07	0.0447371	0.00985957	4.53743	5.69432e-06	0.040119	0.00577162	6.95108	3.6249e-12	0.846301	0.040119	0.00577162	6.42147e-10	37	6	33587496	6	33695474	R			NA	NA				chr6:33588617-33589909	N_Shore			NA				NA	6	33619718	-		ENSG00000096433.11	6	33620365	ITPR3	1	0.0453554	-1.41405
cg15525848	0.0504698	0.00810125	6.22988	4.66789e-10	0.0384819	0.0120673	3.18894	0.00142797	0.0467455	0.00672611	6.94985	3.65666e-12	0.71167	0.0467455	0.00672611	6.47516e-10	37	5	16509123	5	16562123	R			NA	NA	FAM134B;FAM134B	NM_001034850;NM_019000	Body;TSS200					TRUE				TRUE	5	16509013	-	FAM134B	ENSG00000173545.5	5	16451519	ZNF622	1	0.019026	-0.685006
cg00386008	0.0321728	0.0055907	5.7547	8.67971e-09	0.0281118	0.0071706	3.92043	8.8391e-05	0.0306375	0.00440898	6.94887	3.68214e-12	0.905076	0.0306375	0.00440898	6.5177e-10	37	12	122269623	12	120754006	F			NA	NA	SETD1B	NM_015048	3'UTR	chr12:122265374-122265954	S_Shelf			NA	12:120754006-120754073			NA	12	121831716	+	SETD1B	ENSG00000158104.11	12	121839527	HPD	1	0.0222184	-2.18996
cg25002179	0.0612204	0.00987806	6.19761	5.73281e-10	0.0498579	0.0156367	3.18851	0.00143009	0.0579793	0.00835126	6.94259	3.84985e-12	0.828031	0.0579793	0.00835126	6.79028e-10	37	13	33760693	13	32658693	R			NA	NA	STARD13;STARD13;STARD13	NM_052851;NM_178006;NM_178007	5'UTR;Body;TSS1500					TRUE				NA	13	33186555	-	STARD13	ENSG00000133116.8	13	33016423	KL	1	0.0173407	-0.607507
cg08610076	0.042886	0.00599326	7.1557	8.32486e-13	0.0160492	0.00883383	1.81678	0.0692502	0.0344269	0.00495957	6.94151	3.87926e-12	0.0424231	0.0344269	0.00495957	6.83133e-10	37	13	114890016	13	113908118	R			NA	NA	RASA3	NM_007368	Body					NA	13:113908014-113908160			NA	13	114124540	-	RASA3	ENSG00000260910.1	13	113926514	LINC00565	1	0.0187698	-3.32427
cg16396933	0.0400904	0.00625517	6.40916	1.46324e-10	0.0255107	0.00850134	3.00079	0.00269282	0.0349695	0.0050383	6.94074	3.90044e-12	0.385169	0.0349695	0.0050383	6.86321e-10	37	10	104954103	10	104944093	R			NA	NA	NT5C2;NT5C2	NM_012229;NM_001134373	TSS1500;TSS1500	chr10:104952242-104953232	S_Shore			NA		10:104954002-104954157	Promoter_Associated	NA	10	103194345	-	NT5C2	ENSG00000166275.15	10	102854223	BORCS7	1	0.0146283	0.926138
cg00092400	0.0464616	0.00601912	7.71901	1.17238e-14	0.0109107	0.00754735	1.44563	0.14828	0.0326407	0.00470584	6.93621	4.02756e-12	0.00113518	0.0326407	0.00470584	7.0785e-10	37	12	51788285	12	50074552	R			NA	NA				chr12:51785279-51785821	S_Shelf			TRUE		12:51787968-51788373	Unclassified_Cell_type_specific	TRUE	12	51394500	-		ENSG00000050438.17	12	51391317	SLC4A8	1	0.0495345	-2.12109
cg00255799	0.0394732	0.00606871	6.50439	7.80118e-11	0.023913	0.00860955	2.77749	0.00547801	0.0343083	0.00496028	6.9166	4.62624e-12	0.335849	0.0343083	0.00496028	8.05443e-10	37	16	83841040	16	82398541	F			NA	NA	HSBP1	NM_001537	TSS1500	chr16:83841412-83841988	N_Shore			NA		16:83840931-83842717	Promoter_Associated	NA	16	83807434	+	HSBP1	ENSG00000260228.5	16	83789967	AC009119.1	1	0.0244808	-1.57202
cg11064521	0.031215	0.00475766	6.561	5.34464e-11	0.0178634	0.00653265	2.73448	0.00624788	0.0265876	0.00384583	6.91337	4.73278e-12	0.255445	0.0265876	0.00384583	8.23348e-10	37	15	69606134	15	67393188	F			NA	NA	PAQR5;PAQR5	NM_017705;NM_001104554	5'UTR;TSS1500					NA		15:69606101-69606152	Unclassified_Cell_type_specific	NA	15	69313794	+	PAQR5	ENSG00000137819.13	15	69298947	PAQR5	1	0.0214855	-1.78306
cg13549940	0.0631152	0.00955415	6.60606	3.94694e-11	0.0717055	0.0355178	2.01886	0.0435013	0.0636949	0.00922618	6.90371	5.06609e-12	0.973094	0.0636949	0.00922618	8.77905e-10	37	1	6390053	1	6312640	F		rs61359159	NA	NA	ACOT7;ACOT7;ACOT7;ACOT7	NM_181864;NM_181865;NM_007274;NM_181866	Body;Body;Body;Body					TRUE	1:6312640-6312682			NA	1	6329992	+	ACOT7	ENSG00000187017.16	1	6424776	ESPN	1	0.0380944	-4.93652
cg25316512	0.0334558	0.00474353	7.05294	1.75175e-12	0.0132002	0.00722484	1.82705	0.0676917	0.0273544	0.00396525	6.89852	5.25483e-12	0.0641658	0.0273544	0.00396525	9.08493e-10	37	12	7032991	12	6903252	F			NA	NA	ATN1	NM_001007026	TSS1500	chr12:7036955-7037924	N_Shelf			NA				NA	12	6923827	+	ATN1	ENSG00000111671.9	12	6870935	SPSB2	1	0.046218	-4.02531
cg15664905	0.0421142	0.00550133	7.65528	1.92899e-14	0.00744461	0.00835522	0.891013	0.372922	0.0316294	0.00459477	6.88377	5.82896e-12	0.00246531	0.0316294	0.00459477	9.99991e-10	37	19	44009429	19	48701269	F			NA	TRUE	PHLDB3	NM_198850	TSS1500	chr19:44008014-44008893	S_Shore			NA				NA	19	43505276	+	PHLDB3	ENSG00000176531.10	19	43474954	PHLDB3	1	0.0298202	-1.71179
cg01822585	0.032589	0.00510194	6.38757	1.68547e-10	0.022385	0.00813056	2.75319	0.00590176	0.0297062	0.00432157	6.87393	6.24555e-12	0.568333	0.0297062	0.00432157	1.06694e-09	37	12	6658846	12	6529107	R			NA	NA	IFFO1;IFFO1;IFFO1	NM_080730;NM_080731;NM_001039670	Body;TSS1500;Body	chr12:6657727-6657973	S_Shore			TRUE				NA	12	6549679	-	IFFO1	ENSG00000010295.19	12	6538375	IFFO1	1	0.026548	-1.39207
cg04244985	0.0273207	0.00386998	7.05966	1.66916e-12	0.0101937	0.00367791	2.77159	0.00557836	0.0183217	0.00266599	6.87236	6.31486e-12	0.00582523	0.0183217	0.00266599	1.07672e-09	37	19	55043845	19	59735657	F			NA	NA	KIR3DX1	NR_026716	TSS200					NA		19:55043797-55044228	Unclassified_Cell_type_specific	NA	19	54532627	+	KIR3DX1	ENSG00000104970.11	19	54532692	KIR3DX1	1	0.02069	-4.31732
cg08363114	0.0529643	0.00848874	6.23936	4.39374e-10	0.0361031	0.0116654	3.09487	0.00196897	0.0471269	0.00686381	6.866	6.60286e-12	0.505124	0.0471269	0.00686381	1.1241e-09	37	19	54711292	19	59403104	R			NA	NA	RPS9	NM_001013	Body	chr19:54711106-54711375	Island			TRUE	19:59402919-59403185			NA	19	54207423	-	RPS9	ENSG00000170892.11	19	54189938	TSEN34	1	0.0140742	-0.600002
cg10531355	0.0553849	0.00859682	6.44249	1.17526e-10	0.039941	0.0158284	2.52338	0.0116233	0.0518669	0.00755449	6.86571	6.61598e-12	0.69241	0.0518669	0.00755449	1.12547e-09	37	5	79489249	5	79525005	R			NA	NA	SERINC5	NM_178276	Body					TRUE				NA	5	80193427	-	SERINC5	ENSG00000164300.17	5	80111651	SERINC5	1	0.0178863	-0.660172
cg01383401	0.0311058	0.0044247	7.03003	2.06485e-12	0.00907551	0.0120518	0.753043	0.451424	0.028489	0.00415361	6.85885	6.94153e-12	0.229402	0.028489	0.00415361	1.17771e-09	37	7	2106404	7	2072930	R			NA	NA	MAD1L1;MAD1L1;MAD1L1	NM_003550;NM_001013837;NM_001013836	Body;Body;Body	chr7:2107080-2107381	N_Shore			NA		7:2105716-2107168	Promoter_Associated_Cell_type_specific	NA	7	2066768	-	MAD1L1	ENSG00000136213.10	7	2403588	CHST12	1	0.0209975	2.42408
cg12121075	0.0397339	0.00642317	6.18603	6.16976e-10	0.0362593	0.0122441	2.96137	0.00306277	0.0389841	0.00568801	6.85372	7.19521e-12	0.968916	0.0389841	0.00568801	1.21796e-09	37	12	121615201	12	120099584	F			NA	NA	P2RX7	NM_002562	Body					NA	12:120099456-120099632			NA	12	121177397	+	P2RX7	ENSG00000135124.14	12	121209857	P2RX4	1	0.0274949	-1.03598
cg17117243	0.058675	0.00917558	6.39469	1.60878e-10	0.0389729	0.0143942	2.70755	0.00677821	0.0529823	0.00773727	6.84768	7.50594e-12	0.513718	0.0529823	0.00773727	1.26623e-09	37	6	109341365	6	109448058	R			NA	NA	SESN1	NM_014454	Body					TRUE		6:109341149-109341436	Unclassified_Cell_type_specific	NA	6	109020161	-	SESN1	ENSG00000080546.13	6	108986437	SESN1	1	0.0427244	-1.28509
cg21195376	0.0458256	0.00662137	6.92086	4.48919e-12	0.0194865	0.0102501	1.90111	0.0572881	0.0380705	0.00556183	6.84496	7.6496e-12	0.0973464	0.0380705	0.00556183	1.28949e-09	37	1	204449827	1	202716450	F			NA	NA	PIK3C2B	NM_002646	5'UTR					TRUE		1:204449635-204449912	Unclassified_Cell_type_specific	NA	1	204480698	+	PIK3C2B	ENSG00000198625.13	1	204516379	MDM4	1	0.0211625	0.743754
cg13300202	0.0462018	0.00783708	5.89529	3.74033e-09	0.0386003	0.0109659	3.52004	0.000431482	0.0436319	0.00637611	6.84303	7.75373e-12	0.852968	0.0436319	0.00637611	1.30556e-09	37	8	143407491	8	143405398	F	rs62513772		NA	NA	TSNARE1	NM_145003	Body	chr8:143407246-143408048	Island			NA	8:143405166-143405840			NA	8	142326129	+	TSNARE1	ENSG00000171045.15	8	142212080	TSNARE1	1	0.0427726	1.71151
cg27305772	0.0371123	0.00594294	6.24478	4.244e-10	0.0238093	0.0076571	3.10945	0.00187439	0.0321113	0.00469481	6.83975	7.93288e-12	0.389911	0.0321113	0.00469481	1.33321e-09	37	11	65630355	11	65386931	F			NA	NA	MUS81	NM_025128	Body	chr11:65624495-65628596	S_Shore			NA				NA	11	65862883	+	MUS81	ENSG00000172543.8	11	65879837	CTSW	1	0.0356696	-4.7742
cg04257388	0.0410269	0.00655005	6.26361	3.76168e-10	0.0284462	0.00970461	2.93121	0.00337647	0.0370895	0.00542915	6.83156	8.39973e-12	0.561415	0.0370895	0.00542915	1.40689e-09	37	10	16741464	10	16781470	R			NA	NA	RSU1;RSU1	NM_152724;NM_012425	Body;Body					NA	10:16781460-16781629			NA	10	16699464	-	RSU1	ENSG00000148484.18	10	16590611	RSU1	1	0.102339	-2.37221
cg01799818	0.0459009	0.00781381	5.87433	4.24561e-09	0.0375954	0.0106142	3.54198	0.000397136	0.0429818	0.0062926	6.83054	8.45961e-12	0.819924	0.0429818	0.0062926	1.41639e-09	37	17	594735	17	541485	R			NA	NA	VPS53;VPS53	NM_018289;NM_001128159	Body;Body					TRUE				NA	17	691494	-	VPS53	ENSG00000141252.20	17	508668	VPS53	1	0.0396572	1.42773
cg14524754	0.0382351	0.0071827	5.32322	1.01945e-07	0.040545	0.00946793	4.28235	1.84932e-05	0.0390789	0.00572236	6.82916	8.5414e-12	0.981288	0.0390789	0.00572236	1.42794e-09	37	17	80925103	17	78518392	R		rs34350623	NA	NA	B3GNTL1	NM_001009905	Body	chr17:80929062-80929354	N_Shelf			NA	17:78518258-78518393			NA	17	82967226	-	B3GNTL1	ENSG00000141556.21	17	82752065	TBCD	1	0.0236791	-1.16013
cg20138067	0.0328905	0.00493405	6.66602	2.62827e-11	0.0167162	0.0069561	2.4031	0.0162567	0.0274767	0.00402445	6.82744	8.64445e-12	0.165559	0.0274767	0.00402445	1.44462e-09	37	1	203273571	1	201540194	F			NA	NA	BTG2	NM_006763	TSS1500	chr1:203274305-203275338	N_Shore		CDMR	NA				NA	1	203304442	+	BTG2	ENSG00000233791.5	1	203298758	LINC01136	1	0.0264907	-2.71598
cg01371631	0.0308762	0.00539455	5.72359	1.04298e-08	0.0294278	0.0079064	3.72203	0.000197628	0.0304161	0.00445612	6.82569	8.75037e-12	0.988616	0.0304161	0.00445612	1.45959e-09	37	20	57267176	20	56700582	F			NA	NA	NPEPL1	NM_024663	TSS1500	chr20:57267527-57268420	N_Shore			NA				NA	20	58692119	+	NPEPL1	ENSG00000254419.1	20	58710795	AL139349.1	1	0.0205468	1.70437
cg11345976	0.0561029	0.00876782	6.39873	1.56674e-10	0.0516514	0.0220001	2.34778	0.0188855	0.0554928	0.00814482	6.81326	9.54117e-12	0.98249	0.0554928	0.00814482	1.58379e-09	37	2	30864107	2	30717611	R			NA	NA	LCLAT1;LCLAT1	NM_001002257;NM_182551	3'UTR;3'UTR					TRUE				NA	2	30641240	-	LCLAT1	ENSG00000172954.13	2	30447226	LCLAT1	1	0.0182215	1.01734
cg00176309	0.0352317	0.00540872	6.51386	7.3242e-11	0.0190425	0.00704371	2.70348	0.00686183	0.0292267	0.00428988	6.81293	9.56282e-12	0.189841	0.0292267	0.00428988	1.58679e-09	37	21	46303258	21	45127686	R			NA	NA				chr21:46306508-46306795	N_Shelf			NA				NA	21	44883342	-		ENSG00000183255.12	21	44849585	PTTG1IP	1	0.0632309	-2.00628
cg20066792	0.045831	0.00847793	5.40591	6.44793e-08	0.0459156	0.0110751	4.14583	3.38588e-05	0.0458622	0.00673195	6.81262	9.58396e-12	0.999982	0.0458622	0.00673195	1.58911e-09	37	20	4664695	20	4612695	F	rs7360331		NA	NA				chr20:4666827-4667874	N_Shelf			NA		20:4664686-4664942	Promoter_Associated_Cell_type_specific	NA	20	4684048	+		ENSG00000171867.16	20	4686236	PRNP	1	0.0351076	-0.921558
cg01952989	0.0710844	0.0106992	6.64389	3.05505e-11	0.038362	0.017818	2.15299	0.0313192	0.0624125	0.00917258	6.80425	1.01577e-11	0.289547	0.0624125	0.00917258	1.67987e-09	37	7	1986334	7	1952860	R			NA	NA	MAD1L1;MAD1L1;MAD1L1	NM_003550;NM_001013837;NM_001013836	Body;Body;Body					NA	7:1952771-1952861			NA	7	1946698	-	MAD1L1	ENSG00000002822.15	7	1815793	MAD1L1	1	0.0882031	-1.37498
cg04423209	0.0373593	0.00592634	6.30393	2.90185e-10	0.0213523	0.00686948	3.10828	0.00188182	0.0305292	0.00448726	6.80353	1.02083e-11	0.210886	0.0305292	0.00448726	1.68761e-09	37	2	85663660	2	85517171	R			NA	NA	SH2D6	NM_198482	Body	chr2:85664694-85665055	N_Shore			NA				NA	2	85436536	-	SH2D6	ENSG00000229648.1	2	85490930	RPSAP22	1	0.0679008	-2.79045
cg07922513	0.0326038	0.00669584	4.86926	1.12015e-06	0.0468127	0.00956235	4.89552	9.80454e-07	0.0372786	0.00548485	6.79664	1.07087e-11	0.47675	0.0372786	0.00548485	1.76509e-09	37	1	6089454	1	6012041	F	rs10218823		NA	NA	KCNAB2;KCNAB2	NM_003636;NM_172130	5'UTR;5'UTR	chr1:6086244-6086494	S_Shelf			NA		1:6089415-6090004	Promoter_Associated	NA	1	6029393	+	KCNAB2	ENSG00000069424.14	1	5991466	KCNAB2	1	0.0320848	-1.11323
cg00805193	0.043222	0.00615978	7.01681	2.26996e-12	0.0160533	0.00889902	1.80394	0.0712413	0.0344214	0.00506481	6.79619	1.07423e-11	0.042818	0.0344214	0.00506481	1.76998e-09	37	20	62609362	20	62079806	R			NA	NA	SAMD10	NM_080621	Body	chr20:62610126-62611163	N_Shore			NA		20:62608808-62609455	Promoter_Associated_Cell_type_specific	NA	20	63978008	-	SAMD10	ENSG00000130590.14	20	63974116	SAMD10	1	0.107874	-3.56795
cg06682445	0.0456982	0.00669285	6.82791	8.61604e-12	0.0198703	0.00906075	2.19301	0.0283066	0.0365806	0.00538343	6.79504	1.08282e-11	0.0721841	0.0365806	0.00538343	1.78149e-09	37	7	43915791	7	43882316	R			NA	NA	URGCP;URGCP;URGCP	NM_017920;NM_001077663;NM_001077664	3'UTR;3'UTR;3'UTR					NA				NA	7	43876191	-	URGCP	ENSG00000106605.11	7	43758680	BLVRA	1	0.0231813	-1.73414
cg06769739	0.0369344	0.00635477	5.81208	6.17028e-09	0.0269101	0.00734503	3.66371	0.000248586	0.0326431	0.00480577	6.79248	1.10223e-11	0.587062	0.0326431	0.00480577	1.81277e-09	37	1	17802692	1	17675279	R			NA	NA								NA		1:17802491-17804249	Unclassified	TRUE	1	17476195	-		ENSG00000276747.1	1	17372196	PADI6	1	0.0540909	3.9694
cg15818109	0.0492872	0.00741846	6.64386	3.05575e-11	0.0254627	0.011412	2.23122	0.0256665	0.0422102	0.0062198	6.78642	1.14949e-11	0.216136	0.0422102	0.0062198	1.887e-09	37	6	33142006	6	33249984	R			NA	NA	COL11A2;COL11A2;COL11A2	NM_080679;NM_080681;NM_080680	Body;Body;Body					NA				NA	6	33174228	-	COL11A2	ENSG00000224796.1	6	33079451	RPL32P1	1	0.0212592	0.571565
cg27184903	0.0404655	0.0058135	6.96061	3.38808e-12	0.0153533	0.0096384	1.59293	0.111177	0.0337666	0.00497808	6.78307	1.17651e-11	0.0830149	0.0337666	0.00497808	1.92709e-09	37	15	29285727	15	27073019	F			NA	NA	APBA2;APBA2	NM_005503;NM_001130414	5'UTR;5'UTR					TRUE		15:29285554-29285788	Unclassified_Cell_type_specific	NA	15	28993523	+	APBA2	ENSG00000261377.5	15	28789664	PDCD6IPP2	1	0.0175863	-1.2976
cg16395432	0.0480266	0.00699518	6.86568	6.61755e-12	0.019691	0.0157617	1.2493	0.211557	0.0433639	0.00639378	6.7822	1.18362e-11	0.259226	0.0433639	0.00639378	1.9359e-09	37	1	26880807	1	26753394	F			NA	NA	MIR1976;RPS6KA1;RPS6KA1	NR_031740;NM_001006665;NM_002953	TSS1500;Body;Body					NA				NA	1	26554315	+	MIR1976;RPS6KA1	ENSG00000117676.14	1	26529761	RPS6KA1	1	0.0209569	-0.403097
cg26672098	0.0374026	0.00557378	6.71044	1.94032e-11	0.0176747	0.0077811	2.27149	0.0231174	0.0307126	0.0045312	6.77802	1.21836e-11	0.11954	0.0307126	0.0045312	1.98833e-09	37	2	42326070	2	42179574	R			NA	NA				chr2:42328300-42328827	N_Shelf			NA		2:42325951-42326236	Unclassified_Cell_type_specific	NA	2	42098929	-		ENSG00000143924.19	2	42169353	EML4	1	0.0303727	1.4911
cg14954688	0.0313201	0.00491257	6.37551	1.82361e-10	0.0166682	0.00551947	3.01989	0.00252866	0.0248437	0.00366959	6.77014	1.28657e-11	0.140015	0.0248437	0.00366959	2.09123e-09	37	3	112530978	3	114013668	R		rs77624560	NA	NA								TRUE				NA	3	112812130	-		ENSG00000163606.11	3	112921205	CD200R1	1	0.0226468	-2.36987
cg03224418	-0.0358417	0.0068519	-5.23091	1.6868e-07	-0.0427554	0.0098782	-4.32826	1.50293e-05	-0.0380875	0.00563007	-6.76502	1.33291e-11	0.847582	-0.0380875	0.00563007	2.1634e-09	37	20	62611858	20	62082302	F	rs75097987		NA	TRUE	SAMD10;PRPF6	NM_080621;NM_012469	TSS1500;TSS1500	chr20:62612300-62612787	N_Shore			TRUE		20:62610540-62612991	Promoter_Associated	NA	20	63980504	+	SAMD10;PRPF6	ENSG00000196421.8	20	64034344	C20orf204	1	0.0663267	-6.1744
cg08197105	0.0382052	0.00659616	5.79203	6.95409e-09	0.0338616	0.00963679	3.51379	0.000441769	0.0368194	0.00544318	6.76431	1.33941e-11	0.933169	0.0368194	0.00544318	2.172e-09	37	17	27284655	17	24308781	R			NA	NA	SEZ6;SEZ6	NM_001098635;NM_178860	Body;Body					NA				NA	17	28957636	-	SEZ6	ENSG00000167525.13	17	28703197	PROCA1	1	0.0181782	1.25157
cg04856022	-0.0294907	0.00630493	-4.6774	2.9053e-06	-0.0453962	0.00890425	-5.09826	3.42788e-07	-0.0348023	0.00514559	-6.76351	1.34684e-11	0.345549	-0.0348023	0.00514559	2.18282e-09	37	6	32122955	6	32230933	R			NA	NA	PPT2;PPT2	NM_005155;NM_138717	Body;Body	chr6:32121829-32122529	S_Shore		RDMR	NA		6:32120376-32123743	Promoter_Associated	NA	6	32155177	-	PPT2	ENSG00000198502.6	6	32517353	HLA-DRB5	1	0.0356379	-8.65918
cg18797590	-0.0610142	0.00979791	-6.22726	4.74663e-10	-0.043947	0.0157218	-2.79528	0.00518542	-0.0562398	0.00831532	-6.7634	1.34791e-11	0.654161	-0.0562398	0.00831532	2.1834e-09	37	4	15480643	4	15089741	R			NA	NA	CC2D2A;CC2D2A;CC2D2A	NM_001080522;NM_001164720;NM_020785	Body;Body;Body					TRUE		4:15480193-15481242	Unclassified	TRUE	4	15479018	-	CC2D2A	ENSG00000273133.1	4	15563698	AC116651.1	1	0.0265994	0.956171
cg21470541	0.0484458	0.00878837	5.51249	3.538e-08	0.0470953	0.0120173	3.91895	8.89346e-05	0.0479752	0.00709383	6.76295	1.35212e-11	0.995894	0.0479752	0.00709383	2.18899e-09	37	2	120976896	2	120693366	R			NA	NA				chr2:120980332-120981451	N_Shelf			NA				NA	2	120219319	-		ENSG00000144118.14	2	120240064	RALB	1	0.0274725	0.754313
cg20717932	0.0299046	0.00402295	7.43351	1.05754e-13	0.00722505	0.00539368	1.33954	0.180395	0.0217977	0.00322475	6.7595	1.38474e-11	0.00341245	0.0217977	0.00322475	2.2361e-09	37	17	38226278	17	35479804	R			NA	NA	THRA;THRA	NM_003250;NM_199334	5'UTR;5'UTR					TRUE		17:38225568-38226709	Promoter_Associated	NA	17	40070024	-	THRA	ENSG00000126351.12	17	40058290	THRA	1	0.0150713	-1.48253
cg06382664	0.0404223	0.00585463	6.90434	5.04385e-12	0.0159914	0.00932274	1.71531	0.0862876	0.0335124	0.00495803	6.75922	1.38732e-11	0.0852193	0.0335124	0.00495803	2.23866e-09	37	11	73098877	11	72776525	R			NA	NA	RELT;RELT	NM_152222;NM_032871	5'UTR;5'UTR					TRUE				NA	11	73387831	-	RELT	ENSG00000257038.1	11	73307235	AP002761.3	1	0.0409615	-0.762211
cg01646461	0.0362139	0.00581881	6.22359	4.85914e-10	0.0263404	0.00948819	2.77613	0.00550102	0.0335154	0.00496032	6.7567	1.41168e-11	0.674723	0.0335154	0.00496032	2.27631e-09	37	6	167536086	6	167456076	F	rs3756847		NA	NA	CCR6;CCR6	NM_004367;NM_031409	5'UTR;TSS200					NA				NA	6	167122597	+	CCR6	ENSG00000026297.15	6	166929504	RNASET2	1	0.0777317	-4.13896
cg09619347	0.0333959	0.00452938	7.37316	1.66629e-13	0.00987631	0.00454532	2.17285	0.0297916	0.0216774	0.00320838	6.7565	1.41366e-11	0.00120986	0.0216774	0.00320838	2.27805e-09	37	11	64107520	11	63864096	R			NA	NA	CCDC88B	NM_032251	TSS200	chr11:64109822-64110228	N_Shelf	low-CpG:63864086-63864293		NA		11:64106983-64111798	Promoter_Associated	NA	11	64340047	-	CCDC88B	ENSG00000236935.1	11	64325050	AP003774.4	1	0.113438	5.08135
cg03247919	0.0358404	0.00625199	5.73265	9.88741e-09	0.0370615	0.0103602	3.57729	0.00034717	0.0361664	0.00535284	6.75649	1.41378e-11	0.994921	0.0361664	0.00535284	2.27805e-09	37	19	55315068	19	60006880	F			NA	NA	KIR2DL4;KIR2DL4;KIR2DL4;KIR2DL4;KIR2DL4;KIR2DL4	NM_001080770;NM_002255;NM_002255;NM_001080772;NM_001080772;NM_001080770	5'UTR;1stExon;5'UTR;5'UTR;1stExon;1stExon					NA				NA	19	54803612	+	KIR2DL4	ENSG00000243772.7	19	54738515	KIR2DL3	1	0.0184332	-2.69296
cg00888605	0.0460033	0.00749092	6.14121	8.18951e-10	0.0289366	0.00917428	3.1541	0.00160994	0.0391765	0.0058024	6.75177	1.46048e-11	0.3541	0.0391765	0.0058024	2.3482e-09	37	16	71523475	16	70080976	F	rs17280181	rs79122102	NA	NA	ZNF19	NM_006961	TSS1500					NA				NA	16	71489571	+	ZNF19	ENSG00000260886.1	16	71565789	TAT-AS1	1	0.0730183	-0.784571
cg07451762	0.0337349	0.00594974	5.66997	1.42819e-08	0.0292614	0.00795395	3.67885	0.000234286	0.0321299	0.00476431	6.74387	1.54227e-11	0.90356	0.0321299	0.00476431	2.47168e-09	37	16	28383216	16	28290717	R			NA	NA				chr16:28379130-28379965	S_Shelf			NA				NA	16	28371894	-		ENSG00000184110.14	16	28688558	EIF3C	1	0.0441068	-2.92396
cg10486610	0.0549005	0.00891365	6.15915	7.31378e-10	0.0423206	0.0149072	2.83895	0.00452628	0.0515873	0.00765032	6.74315	1.54985e-11	0.769288	0.0515873	0.00765032	2.48293e-09	37	20	61298677	20	60769122	F	rs7270278		NA	NA	LOC100127888;SLCO4A1	NR_024470;NM_016354	TSS1500;Body				CDMR	NA	20:60768806-60769189			NA	20	62667324	+	LOC100127888;SLCO4A1	ENSG00000101188.5	20	62708836	NTSR1	1	0.0653288	-5.42059
cg03487430	0.0289461	0.00411879	7.02781	2.09798e-12	0.0102237	0.00551888	1.85249	0.0639558	0.0222485	0.00330087	6.74019	1.58175e-11	0.0248272	0.0222485	0.00330087	2.53222e-09	37	9	35616244	9	35606244	F			NA	NA	CD72	NM_001782	Body	chr9:35616980-35617324	N_Shore			NA				NA	9	35616246	+	CD72	ENSG00000137101.12	9	35609533	CD72	1	0.0188911	-4.17875
cg18415791	0.0414126	0.00588968	7.03138	2.04506e-12	0.013546	0.00958287	1.41356	0.15749	0.0337723	0.00501774	6.73058	1.68993e-11	0.0464732	0.0337723	0.00501774	2.69571e-09	37	11	3178024	11	3134600	F	rs1009638		NA	NA	OSBPL5;OSBPL5;OSBPL5	NM_020896;NM_001144063;NM_145638	5'UTR;5'UTR;5'UTR	chr11:3181574-3182120	N_Shelf			NA	11:3134549-3135025			NA	11	3156793	+	OSBPL5	ENSG00000021762.20	11	3087107	OSBPL5	1	0.0250048	-2.48369
cg26023268	0.0415257	0.00675834	6.14437	8.02816e-10	0.0312743	0.010936	2.85976	0.00423962	0.0386926	0.0057491	6.7302	1.69426e-11	0.72765	0.0386926	0.0057491	2.7007e-09	37	17	71258215	17	68769810	F	rs7217428		NA	NA	CPSF4L	NM_001129885	TSS200					TRUE				NA	17	73262075	+	CPSF4L	ENSG00000179604.10	17	73283624	CDC42EP4	1	0.0258641	-1.16196
cg14686297	0.0418917	0.00756327	5.53884	3.04486e-08	0.040267	0.010536	3.82183	0.000132463	0.0413392	0.00614412	6.72826	1.71707e-11	0.992184	0.0413392	0.00614412	2.73314e-09	37	22	46650375	22	45029039	F			NA	NA				chr22:46645764-46646957	S_Shelf			NA				NA	22	46254477	+		ENSG00000277232.2	22	46295143	GTSE1-DT	1	0.0170449	1.06451
cg05928537	0.0313133	0.00506765	6.17906	6.44859e-10	0.0191235	0.00625313	3.05823	0.0022265	0.026481	0.00393708	6.72605	1.74326e-11	0.317637	0.026481	0.00393708	2.77086e-09	37	16	84631739	16	83189240	R			NA	NA	COTL1	NM_021149	Body					TRUE		16:84631406-84632108	Promoter_Associated_Cell_type_specific	NA	16	84598132	-	COTL1	ENSG00000103187.8	16	84565596	COTL1	1	0.0172157	-1.23892
cg21171704	-0.0487584	0.00807817	-6.03582	1.58153e-09	-0.0347954	0.0111252	-3.12763	0.00176219	-0.043938	0.0065367	-6.72175	1.79561e-11	0.597077	-0.043938	0.0065367	2.84595e-09	37	9	95525381	9	94565202	R			NA	NA	BICD2;BICD2	NM_015250;NM_001003800	Body;Body	chr9:95526459-95527825	N_Shore			NA		9:95525053-95525403	Promoter_Associated	NA	9	92763098	-	BICD2	ENSG00000185963.14	9	92711363	BICD2	1	0.0558557	-1.17604
cg04055913	0.0259679	0.00438055	5.928	3.06648e-09	0.0218116	0.00679537	3.20977	0.0013284	0.0247477	0.00368184	6.72157	1.79773e-11	0.876219	0.0247477	0.00368184	2.84729e-09	37	15	44173036	15	41960328	F			NA	NA	FRMD5	NM_032892	Body					TRUE				NA	15	43880837	+	FRMD5	ENSG00000128886.12	15	43772605	ELL3	1	0.0273582	-2.78003
cg06442489	0.0450147	0.0078482	5.73567	9.71291e-09	0.0407738	0.0115989	3.51531	0.000439241	0.0436828	0.00650004	6.72039	1.81244e-11	0.955185	0.0436828	0.00650004	2.86855e-09	37	19	58630612	19	63322424	R			NA	NA	ZSCAN18;ZSCAN18	NR_027135;NM_001145542	TSS1500;TSS1500	chr19:58629309-58630241	S_Shore			NA				NA	19	58119244	-	ZSCAN18	ENSG00000152454.4	19	57940833	ZNF256	1	0.0186012	-0.934304
cg23959115	0.030429	0.00499657	6.08998	1.12928e-09	0.0191901	0.00604607	3.17398	0.00150363	0.0258681	0.00385154	6.71631	1.86385e-11	0.358232	0.0258681	0.00385154	2.94364e-09	37	17	79006667	17	76621262	R			NA	NA	FLJ90757	NR_026857	Body	chr17:79006584-79006835	Island			NA	17:76621180-76621457			NA	17	81032866	-	FLJ90757	ENSG00000226137.5	17	81029130	BAIAP2-DT	1	0.0426629	-2.97398
cg08926253	0.0389897	0.00599452	6.50423	7.80911e-11	0.0228926	0.0108364	2.11258	0.0346371	0.035218	0.00524542	6.71405	1.89299e-11	0.429646	0.035218	0.00524542	2.98543e-09	37	11	614761	11	604761	R			NA	NA	IRF7;IRF7;IRF7	NM_004031;NM_001572;NM_004029	Body;Body;Body	chr11:614760-616068	Island			TRUE				NA	11	614760	-	IRF7	ENSG00000185507.20	11	612553	IRF7	1	0.108436	-4.52965
cg08409642	0.0500561	0.00713625	7.01435	2.31026e-12	0.0165383	0.0112331	1.47229	0.140943	0.0404183	0.00602351	6.7101	1.94495e-11	0.0419346	0.0404183	0.00602351	3.05871e-09	37	16	56641373	16	55198874	F			NA	NA	MT2A	NM_005953	TSS1500	chr16:56642129-56642595	N_Shore		RDMR	TRUE		16:56640918-56641506	Unclassified_Cell_type_specific	TRUE	16	56607460	+	MT2A	ENSG00000169715.14	16	56625475	MT1E	1	0.0262732	-2.98661
cg07786220	0.0444189	0.00626896	7.08552	1.38519e-12	0.0130958	0.00987021	1.3268	0.184574	0.0354152	0.00529181	6.69245	2.19465e-11	0.0276512	0.0354152	0.00529181	3.42601e-09	37	17	78683082	17	76297677	F			NA	NA	RPTOR;RPTOR	NM_001163034;NM_020761	Body;Body					NA	17:76297677-76298055			NA	17	80709281	+	RPTOR	ENSG00000171246.6	17	80466834	NPTX1	1	0.0396267	-1.79174
cg14140874	0.0302227	0.00479196	6.30696	2.84561e-10	0.0215606	0.00907777	2.3751	0.0175441	0.028335	0.00423776	6.68632	2.28858e-11	0.700441	0.028335	0.00423776	3.56141e-09	37	11	75277124	11	74954772	F			NA	NA	SERPINH1	NM_001235	5'UTR	chr11:75277366-75278032	N_Shore			NA				TRUE	11	75566078	+	SERPINH1	ENSG00000149257.14	11	75562056	SERPINH1	1	0.0145738	-1.40108
cg04060561	0.0353219	0.00586429	6.02322	1.70985e-09	0.0349873	0.0121209	2.88652	0.00389529	0.0352584	0.00527891	6.67911	2.40398e-11	0.999691	0.0352584	0.00527891	3.73186e-09	37	6	127663200	6	127704893	R			NA	NA	ECHDC1;ECHDC1;ECHDC1;ECHDC1;ECHDC1	NM_001002030;NM_001105544;NM_001139510;NM_018479;NM_001105545	5'UTR;5'UTR;Body;5'UTR;5'UTR	chr6:127664192-127664755	N_Shore			TRUE				NA	6	127342054	-	ECHDC1	ENSG00000093144.19	6	127288712	ECHDC1	1	0.0324533	-1.51662
cg20458811	0.0450088	0.00603984	7.45198	9.19505e-14	0.0108921	0.00715867	1.52152	0.128128	0.0308219	0.00461629	6.67676	2.44288e-11	0.00131493	0.0308219	0.00461629	3.78829e-09	37	8	144631810	8	144702953	F			NA	NA				chr8:144631767-144631971	Island		CDMR	NA		8:144631420-144631981	Unclassified	NA	8	143549639	+		ENSG00000254859.1	8	143541973	AC067930.3	1	0.30001	10.1544
cg24403338	-0.0392205	0.00912856	-4.29646	1.73548e-05	-0.0547267	0.0104673	-5.22833	1.71046e-07	-0.0459191	0.00687982	-6.67447	2.4813e-11	0.536202	-0.0459191	0.00687982	3.84653e-09	37	20	31366437	20	30830098	R			NA	NA	DNMT3B;DNMT3B;DNMT3B;DNMT3B	NM_175849;NM_006892;NM_175850;NM_175848	5'UTR;5'UTR;TSS1500;5'UTR					NA		20:31365642-31367246	Unclassified	TRUE	20	32778630	-	DNMT3B	ENSG00000101367.9	20	32819954	MAPRE1	1	0.023727	0.686782
cg15151059	0.0287004	0.00476214	6.02679	1.6725e-09	0.0238254	0.00818625	2.91042	0.00360949	0.0274678	0.00411632	6.67291	2.50781e-11	0.875916	0.0274678	0.00411632	3.88628e-09	37	1	150936875	1	149203499	R			NA	NA	SETDB1;SETDB1	NM_001145415;NM_012432	3'UTR;3'UTR					NA				NA	1	150964398	-	SETDB1	ENSG00000143369.15	1	150508062	ECM1	1	0.0172178	-1.80201
cg24331475	0.045029	0.00738381	6.09835	1.07171e-09	0.0327838	0.0114946	2.85211	0.004343	0.0414521	0.00621247	6.67241	2.51644e-11	0.669193	0.0414521	0.00621247	3.89482e-09	37	18	21596915	18	19850913	F			NA	NA	TTC39C;TTC39C;TTC39C	NR_024232;NM_153211;NM_001135993	Body;5'UTR;Body	chr18:21594013-21595464	S_Shore		RDMR	NA		18:21596672-21596938	Promoter_Associated	NA	18	24016950	+	TTC39C	ENSG00000168234.13	18	23992773	TTC39C	1	0.041633	-1.07266
cg24710179	0.0445876	0.00654748	6.80989	9.76717e-12	0.0178104	0.00904077	1.97001	0.0488376	0.0353751	0.00530288	6.67092	2.54201e-11	0.0562932	0.0353751	0.00530288	3.92971e-09	37	11	642975	11	632975	F			NA	NA				chr11:643879-644377	N_Shore			NA				NA	11	642974	+		ENSG00000177042.14	11	695428	TMEM80	1	0.0578945	1.93161
cg03530364	0.0308236	0.00594476	5.185	2.16018e-07	0.0290462	0.00692341	4.19536	2.7244e-05	0.0300693	0.00451024	6.66688	2.61298e-11	0.981211	0.0300693	0.00451024	4.03243e-09	37	3	68056706	3	68139396	R			NA	NA	FAM19A1	NM_213609	Body	chr3:68056899-68057167	N_Shore			NA	3:68139396-68139857	3:68056607-68057357	Unclassified_Cell_type_specific	NA	3	68007562	-	FAM19A1	ENSG00000183662.11	3	68004247	FAM19A1	1	0.0249911	-1.64055
cg00709979	0.0263635	0.00497917	5.29475	1.19178e-07	0.0243396	0.00600001	4.05658	4.97961e-05	0.0255381	0.00383164	6.66505	2.64577e-11	0.96687	0.0255381	0.00383164	4.07738e-09	37	16	85866348	16	84423849	R		rs72529918	NA	NA				chr16:85863381-85863601	S_Shelf			NA	16:84423831-84423971			NA	16	85832741	-		ENSG00000140968.11	16	85899162	IRF8	1	0.0650001	-3.67298
cg26624105	0.030526	0.00573001	5.32739	9.96346e-08	0.0343998	0.00856823	4.01481	5.94927e-05	0.0317231	0.00476307	6.66022	2.73414e-11	0.931814	0.0317231	0.00476307	4.20628e-09	37	17	29811956	17	26836082	F			NA	NA	RAB11FIP4	NM_032932	Body	chr17:29814614-29815662	N_Shelf			NA				NA	17	31484937	+	RAB11FIP4	ENSG00000131242.18	17	31391675	RAB11FIP4	1	0.0146839	-0.890352
cg05641903	0.0349077	0.00597056	5.84664	5.01614e-09	0.0237386	0.00695516	3.41308	0.00064232	0.030169	0.00453029	6.6594	2.74953e-11	0.475986	0.030169	0.00453029	4.2256e-09	37	19	7767584	19	7673584	F			NA	NA	FCER2	NM_002002	TSS1500					NA				NA	19	7702697	+	FCER2	ENSG00000182566.13	19	7728957	CLEC4G	1	0.0221007	-2.9244
cg22340370	0.0329507	0.00509005	6.47355	9.57282e-11	0.0176341	0.00781506	2.25643	0.0240437	0.0283885	0.00426516	6.65592	2.8153e-11	0.259629	0.0283885	0.00426516	4.31922e-09	37	7	2019882	7	1986408	R		rs12668156	NA	NA	MAD1L1;MAD1L1;MAD1L1	NM_003550;NM_001013837;NM_001013836	Body;Body;Body	chr7:2019763-2020100	Island			NA	7:1986340-1986626	7:2019424-2020046	Unclassified_Cell_type_specific	TRUE	7	1980246	-	MAD1L1	ENSG00000106266.11	7	2251770	SNX8	1	0.0172632	-1.61366
cg20697394	0.0439824	0.00718382	6.12243	9.21613e-10	0.027006	0.00904476	2.98582	0.00282816	0.0374156	0.00562536	6.65125	2.90621e-11	0.339569	0.0374156	0.00562536	4.44339e-09	37	12	132918305	12	131428378	F			NA	NA				chr12:132922117-132922443	N_Shelf			NA	12:131428054-131428671			NA	12	132341718	+		ENSG00000256576.2	12	132186735	LINC02361	1	0.0176074	1.29564
cg26029292	0.0313645	0.00536535	5.84575	5.04303e-09	0.0280405	0.00881905	3.17954	0.00147509	0.0304665	0.00458371	6.64669	2.9975e-11	0.949479	0.0304665	0.00458371	4.56886e-09	37	8	146055581	8	146026385	R			NA	NA	ZNF7	NM_003416	Body	chr8:146051833-146053292	S_Shelf			NA				NA	8	144830195	-	ZNF7	ENSG00000161016.17	8	144789765	RPL8	1	0.0214139	-1.06359
cg16305516	0.0288927	0.00517641	5.58162	2.3829e-08	0.0247835	0.00682667	3.63038	0.000283	0.0273926	0.00412471	6.64109	3.11369e-11	0.891339	0.0273926	0.00412471	4.73784e-09	37	6	345932	6	290932	F			NA	NA	DUSP22	NM_020185	Body					NA	6:290897-290973			NA	6	345931	+	DUSP22	ENSG00000112679.14	6	291630	DUSP22	1	0.0564282	-1.53088
cg05933510	0.0324697	0.0058339	5.56569	2.61115e-08	0.0323124	0.00893704	3.61556	0.000299703	0.0324227	0.00488519	6.63694	3.20265e-11	0.999891	0.0324227	0.00488519	4.86596e-09	37	1	9257092	1	9179679	R			NA	NA				chr1:9258565-9258956	N_Shore			NA		1:9256418-9257282	Unclassified	TRUE	1	9197032	-		ENSG00000228526.7	1	9148011	MIR34AHG	1	0.016773	1.16177
cg08998950	0.0552103	0.0101381	5.44583	5.15657e-08	0.0569118	0.0150258	3.7876	0.000152112	0.0557426	0.00840408	6.6328	3.29369e-11	0.995604	0.0557426	0.00840408	4.99808e-09	37	3	4856199	3	4831199	R			NA	NA	ITPR1;ITPR1;ITPR1	NM_002222;NM_001099952;NM_001168272	Body;Body;Body					NA	3:4831096-4831260			NA	3	4814514	-	ITPR1	ENSG00000235978.6	3	4814294	AC018816.1	1	0.0173763	-0.396091
cg23786152	0.041615	0.00694785	5.98962	2.10331e-09	0.0286439	0.00937815	3.05432	0.00225569	0.0370185	0.00558269	6.63094	3.3356e-11	0.539263	0.0370185	0.00558269	5.05651e-09	37	10	105610562	10	105600552	F			NA	NA	SH3PXD2A	NM_014631	Body	chr10:105614511-105615456	N_Shelf			TRUE				TRUE	10	103850803	+	SH3PXD2A	ENSG00000107957.16	10	103594027	SH3PXD2A	1	0.0234309	2.08307
cg20928777	0.0604994	0.00923456	6.55142	5.69937e-11	0.0272545	0.0107206	2.54226	0.0110139	0.0463391	0.00699671	6.62297	3.52043e-11	0.0632805	0.0463391	0.00699671	5.3132e-09	37	17	14222235	17	14162960	R		rs56338408	NA	NA	HS3ST3B1	NM_006041	Body					TRUE				NA	17	14318917	-	HS3ST3B1	ENSG00000266709.1	17	14303854	AC005224.4	1	0.0140435	-0.779602
cg00225858	0.0433359	0.00706905	6.13037	8.76759e-10	0.026452	0.00912689	2.89824	0.00375258	0.0370051	0.00558875	6.62135	3.55938e-11	0.343182	0.0370051	0.00558875	5.36835e-09	37	16	84223841	16	82781342	R			NA	NA	ADAD2;ADAD2	NM_139174;NM_001145400	TSS1500;TSS1500	chr16:84224731-84225085	N_Shore			NA				NA	16	84190234	-	ADAD2	ENSG00000140943.17	16	84053761	MBTPS1	1	0.0139478	0.593902
cg14016363	0.0353963	0.00627206	5.64349	1.66638e-08	0.0271591	0.00763798	3.5558	0.000376837	0.0320788	0.00484721	6.61801	3.64078e-11	0.706576	0.0320788	0.00484721	5.47946e-09	37	7	100486297	7	100324233	R			NA	NA				chr7:100486729-100488093	N_Shore			NA				NA	7	100888675	-		ENSG00000176125.5	7	100888721	UFSP1	1	0.0200712	-1.91035
cg08498533	0.0308177	0.00579272	5.32007	1.03725e-07	0.0378644	0.00949714	3.98693	6.69347e-05	0.0327284	0.00494539	6.61797	3.64166e-11	0.818216	0.0327284	0.00494539	5.47946e-09	37	10	134738569	10	134588559	F			NA	NA				chr10:134738218-134738704	Island			NA	10:134588209-134589447			NA	10	132925064	+		ENSG00000171811.14	10	132808392	CFAP46	1	0.0147875	-0.525833
cg23108037	0.037906	0.00586432	6.46383	1.02083e-10	0.0201843	0.0095425	2.1152	0.0344125	0.0330479	0.00499627	6.61451	3.72776e-11	0.28601	0.0330479	0.00499627	5.59476e-09	37	1	3507069	1	3496929	F			NA	NA	MEGF6	NM_001409	Body					TRUE	1:3496903-3497028			NA	1	3590504	+	MEGF6	ENSG00000116213.16	1	3630767	WRAP73	1	0.0183933	-0.96925
cg11198596	0.0518309	0.00785584	6.59775	4.17433e-11	0.0250876	0.0159665	1.57127	0.116121	0.0466186	0.00704883	6.61366	3.74927e-11	0.323241	0.0466186	0.00704883	5.62428e-09	37	3	66548117	3	66630807	R			NA	NA	LRIG1	NM_015541	Body	chr3:66550318-66551848	N_Shelf			NA		3:66547996-66548434	Unclassified_Cell_type_specific	NA	3	66497692	-	LRIG1	ENSG00000144749.13	3	66378797	LRIG1	1	0.0341407	-0.892712
cg01591881	0.0337546	0.00552538	6.109	1.00255e-09	0.0202004	0.0068847	2.9341	0.00334519	0.0284445	0.00430921	6.60086	4.08776e-11	0.307665	0.0284445	0.00430921	6.10329e-09	37	19	36612741	19	41304581	F			NA	NA	TBCB	NM_001281	Body	chr19:36612342-36612932	Island			NA	19:41303516-41304769			NA	19	36121838	+	TBCB	ENSG00000279504.1	19	36114362	AD001527.2	1	0.0159228	-0.602775
cg19821297	0.0464876	0.00769796	6.03895	1.55117e-09	0.0318199	0.0110732	2.87359	0.00405834	0.0417086	0.00632067	6.59876	4.14623e-11	0.553523	0.0417086	0.00632067	6.18023e-09	37	19	12890029	19	12751029	R			NA	NA				chr19:12889083-12889343	S_Shore		CDMR	TRUE				NA	19	12779214	-		ENSG00000179218.13	19	12938578	CALR	1	0.0144645	-0.663982
cg08813944	0.0431104	0.00704843	6.11631	9.57658e-10	0.0307113	0.0116462	2.63703	0.00836354	0.0397864	0.00603006	6.598	4.16743e-11	0.660471	0.0397864	0.00603006	6.20836e-09	37	17	71258589	17	68770184	F			NA	NA	CPSF4L	NM_001129885	TSS1500					TRUE				NA	17	73262449	+	CPSF4L	ENSG00000179604.10	17	73283624	CDC42EP4	1	0.0216232	-0.845732
cg23759710	0.0341667	0.0051066	6.6907	2.22103e-11	0.0141724	0.00750791	1.88766	0.0590719	0.0278426	0.00422246	6.59392	4.28354e-11	0.0885261	0.0278426	0.00422246	6.37211e-09	37	2	42990957	2	42844461	F			NA	TRUE	OXER1	NM_148962	1stExon					NA				NA	2	42763816	+	OXER1	ENSG00000162881.6	2	42762481	OXER1	1	0.0323521	-3.76621
cg10327769	0.0320088	0.00489698	6.53645	6.29982e-11	0.0155416	0.00799666	1.94351	0.0519543	0.0275177	0.00417615	6.58926	4.42029e-11	0.213949	0.0275177	0.00417615	6.56895e-09	37	17	43340243	17	40696026	F			NA	NA	LOC100133991;LOC100133991;C17orf46	NR_024435;NR_024434;NM_152343	Body;Body;TSS1500	chr17:43339124-43339832	S_Shore			TRUE		17:43339947-43340797	Promoter_Associated	TRUE	17	45262875	+	LOC100133991;C17orf46	ENSG00000184361.13	17	45254393	SPATA32	1	0.021213	-1.28283
cg03068843	0.0297567	0.00518193	5.74241	9.33408e-09	0.0272227	0.00841229	3.23607	0.00121189	0.0290597	0.00441203	6.58647	4.50409e-11	0.967647	0.0290597	0.00441203	6.68679e-09	37	8	12985953	8	13030324	R			NA	NA	DLC1;DLC1	NM_006094;NM_182643	Body;Body	chr8:12989380-12989635	N_Shelf			NA				NA	8	13128443	-	DLC1	ENSG00000164741.15	8	13083361	DLC1	1	0.0218381	-1.39431
cg24018814	0.0696174	0.0101235	6.87682	6.12053e-12	0.0227177	0.0165661	1.37134	0.170268	0.0568653	0.00863824	6.58297	4.61142e-11	0.0540504	0.0568653	0.00863824	6.83474e-09	37	12	133348116	12	131858189	F			NA	NA	GOLGA3	NM_005895	3'UTR	chr12:133349663-133349998	N_Shore		CDMR	NA		12:133347731-133348704	Gene_Associated_Cell_type_specific	NA	12	132771529	+	GOLGA3	ENSG00000176915.15	12	132725503	ANKLE2	1	0.0294198	-0.423403
cg04255937	0.0355949	0.00633977	5.61454	1.97086e-08	0.0291887	0.00841118	3.47023	0.00052002	0.033274	0.00506274	6.57234	4.95319e-11	0.831135	0.033274	0.00506274	7.30484e-09	37	12	122269675	12	120754058	F			NA	NA	SETD1B	NM_015048	3'UTR	chr12:122265374-122265954	S_Shelf			NA	12:120754006-120754073			NA	12	121831768	+	SETD1B	ENSG00000158104.11	12	121839527	HPD	1	0.0196651	-1.90183
cg06545761	0.0564928	0.0105225	5.36878	7.92729e-08	0.0678672	0.0177449	3.8246	0.000130985	0.0594519	0.00905083	6.56866	5.07693e-11	0.858995	0.0594519	0.00905083	7.47249e-09	37	16	87441441	16	85998942	F			NA	NA	ZCCHC14	NM_015144	3'UTR	chr16:87441387-87441671	Island			NA	16:85998896-85999172			TRUE	16	87407834	+	ZCCHC14	ENSG00000140941.13	16	87383953	MAP1LC3B	1	0.0142813	-0.403971
cg21495349	0.0382311	0.00620776	6.15859	7.3395e-10	0.0209529	0.00719273	2.91306	0.00357907	0.0308551	0.00469952	6.5656	5.18248e-11	0.19137	0.0308551	0.00469952	7.61778e-09	37	7	1081344	7	1047870	R		rs78523276	NA	NA	C7orf50;C7orf50;C7orf50	NM_001134395;NM_032350;NM_001134396	Body;Body;Body	chr7:1080835-1081069	S_Shore		CDMR	NA	7:1047838-1048273			NA	7	1041707	-	C7orf50	ENSG00000178381.11	7	1152071	ZFAND2A	1	0.0286043	2.59599
cg10632966	0.0305515	0.00485439	6.29358	3.10226e-10	0.0180874	0.00784141	2.30666	0.021074	0.0270981	0.00412748	6.56531	5.19255e-11	0.401208	0.0270981	0.00412748	7.62868e-09	37	10	105001051	10	104991041	F	rs35741274		NA	NA								TRUE				NA	10	103241293	+		ENSG00000283867.1	10	103394253	MIR1307	1	0.0479611	1.24121
cg02085953	-0.0290085	0.00551701	-5.258	1.45628e-07	-0.0275549	0.00701659	-3.92711	8.59729e-05	-0.0284531	0.00433693	-6.56066	5.35699e-11	0.986828	-0.0284531	0.00433693	7.86392e-09	37	2	97202260	2	96565987	F		rs13020129	NA	NA	ARID5A	NM_212481	TSS1500	chr2:97202313-97203787	N_Shore			NA		2:97202196-97202767	Promoter_Associated	NA	2	96536522	+	ARID5A	ENSG00000196843.16	2	96536743	ARID5A	1	0.0146251	1.59185
cg04811945	0.0314644	0.00478064	6.58162	4.65351e-11	0.0144308	0.0131916	1.09394	0.273983	0.029487	0.0044946	6.56054	5.36138e-11	0.478607	0.029487	0.0044946	7.86778e-09	37	4	15779709	4	15388807	R			NA	NA	CD38	NM_001775	TSS1500	chr4:15779998-15780729	N_Shore			NA		4:15779632-15781494	Promoter_Associated	NA	4	15778085	-	CD38	ENSG00000004468.13	4	15778275	CD38	1	0.0148497	-1.70852
cg24730612	0.0307071	0.00585983	5.24027	1.60341e-07	0.0328514	0.00835149	3.9336	8.36845e-05	0.0314145	0.00479684	6.549	5.79226e-11	0.978154	0.0314145	0.00479684	8.46663e-09	37	14	75649973	14	74719726	R			NA	NA								TRUE				NA	14	75183269	-		ENSG00000119718.11	14	75002921	EIF2B2	1	0.0164617	0.730736
cg03289906	-0.0454205	0.00838012	-5.42003	5.95902e-08	-0.0450874	0.012306	-3.66384	0.000248457	-0.0453149	0.0069266	-6.54217	6.06339e-11	0.99975	-0.0453149	0.0069266	8.83684e-09	37	7	94538408	7	94376344	F			NA	NA	PPP1R9A;PPP1R9A;PPP1R9A;PPP1R9A;PPP1R9A	NM_001166161;NM_001166160;NM_001166163;NM_001166162;NM_017650	TSS1500;5'UTR;TSS1500;TSS1500;5'UTR	chr7:94536849-94537477	S_Shore			NA				NA	7	94909095	+	PPP1R9A	ENSG00000158528.12	7	94907202	PPP1R9A	1	0.0198984	-1.01206
cg00546897	0.0341307	0.00522545	6.53163	6.50593e-11	0.0161058	0.00949351	1.69651	0.0897895	0.0299396	0.00457781	6.54015	6.14554e-11	0.250741	0.0299396	0.00457781	8.94486e-09	37	21	45232232	21	44056660	R			NA	TRUE	LOC284837	NR_026961	Body					NA	21:44056524-44056696			NA	21	43812350	-	LOC284837	ENSG00000160213.7	21	43772511	CSTB	1	0.0260403	-2.12086
cg17297475	0.0333567	0.00561825	5.9372	2.89928e-09	0.023659	0.00813918	2.90681	0.00365136	0.0302271	0.00462368	6.53746	6.25713e-11	0.618323	0.0302271	0.00462368	9.09244e-09	37	11	644218	11	634218	F			NA	NA				chr11:643879-644377	Island			NA	11:633906-634489			NA	11	644217	+		ENSG00000177042.14	11	695428	TMEM80	1	0.0500201	2.14397
cg03268697	0.0544629	0.0114289	4.76535	1.88522e-06	0.0564002	0.0126023	4.47539	7.6272e-06	0.0553372	0.00846598	6.53642	6.30098e-11	0.993538	0.0553372	0.00846598	9.1472e-09	37	17	75160330	17	72671925	F			NA	NA	SEC14L1;SEC14L1;SEC14L1;SEC14L1	NM_001143999;NM_003003;NM_001143998;NM_001039573	Body;Body;Body;Body					TRUE				NA	17	77164247	+	SEC14L1	ENSG00000129657.16	17	77088749	SEC14L1	1	0.016599	-0.502488
cg21348975	0.0465864	0.00830699	5.6081	2.04558e-08	0.0387519	0.0113902	3.40223	0.000668385	0.0438662	0.00671164	6.53583	6.32559e-11	0.856912	0.0438662	0.00671164	9.17993e-09	37	12	48724119	12	47010386	F			TRUE	NA				chr12:48723323-48723876	S_Shore			NA				NA	12	48330335	+		ENSG00000258273.1	12	48333755	AC024257.2	1	0.0148364	0.15991
cg05891759	0.0216633	0.00369976	5.85533	4.76073e-09	0.0178533	0.00605765	2.94723	0.00320633	0.0206282	0.00315744	6.53322	6.43723e-11	0.865838	0.0206282	0.00315744	9.32373e-09	37	3	121711723	3	123194413	R			NA	NA	ILDR1	NM_175924	Body	chr3:121712057-121712305	N_Shore			NA		3:121711484-121711744	Unclassified_Cell_type_specific	NA	3	121992875	-	ILDR1	ENSG00000163406.11	3	121894401	SLC15A2	1	0.0558605	-3.82665
cg01792532	-0.0335654	0.00705709	-4.75626	1.97211e-06	-0.0407373	0.00901065	-4.52102	6.15421e-06	-0.0362921	0.00555592	-6.53215	6.48319e-11	0.821738	-0.0362921	0.00555592	9.38419e-09	37	1	33284208	1	33056795	F	rs3737252		NA	NA	YARS;S100PBP;S100PBP	NM_003680;NM_022753;NM_001017406	TSS1500;5'UTR;5'UTR	chr1:33282675-33283906	S_Shore			NA				NA	1	32818606	+	YARS;S100PBP	ENSG00000116497.18	1	32816767	S100PBP	1	0.0173656	-0.544713
cg16393207	-0.0377249	0.00736875	-5.11959	3.06203e-07	-0.0448106	0.0109541	-4.09078	4.29934e-05	-0.0399324	0.0061141	-6.5312	6.52452e-11	0.865859	-0.0399324	0.0061141	9.43789e-09	37	11	75237739	11	74915387	R			NA	TRUE	GDPD5	NM_030792	TSS1500	chr11:75236189-75237781	Island			NA	11:74915284-74915409			NA	11	75526693	-	GDPD5	ENSG00000158555.15	11	75434640	GDPD5	1	0.0174786	1.63108
cg22077313	0.0408835	0.00742944	5.50291	3.73575e-08	0.0497469	0.0139718	3.56053	0.000370104	0.0428373	0.0065597	6.53037	6.56095e-11	0.854821	0.0428373	0.0065597	9.47546e-09	37	4	6691093	4	6741994	R		rs77813121	NA	NA								TRUE		4:6690627-6692565	Promoter_Associated	TRUE	4	6689365	-		ENSG00000246526.2	4	6687448	LINC002481	1	0.0322173	-2.27136
cg02402091	-0.0436049	0.00764494	-5.70376	1.17195e-08	-0.0354815	0.0109744	-3.23313	0.00122443	-0.0409508	0.00627293	-6.52817	6.65765e-11	0.831561	-0.0409508	0.00627293	9.6024e-09	37	10	114135092	10	114125082	F			NA	NA	ACSL5;ACSL5;ACSL5;ACSL5	NM_016234;NM_203380;NM_203379;NM_203380	TSS1500;1stExon;5'UTR;5'UTR			low-CpG:114124839-114125160		NA		10:114134365-114136516	Promoter_Associated	NA	10	112375333	+	ACSL5	ENSG00000023041.11	10	112424428	ZDHHC6	1	0.0143233	0.511378
cg25739016	0.036343	0.00592905	6.12965	8.80724e-10	0.0220066	0.00839296	2.62203	0.00874076	0.0315703	0.00484259	6.5193	7.06375e-11	0.377868	0.0315703	0.00484259	1.01532e-08	37	1	167638918	1	165905542	F			NA	NA	RCSD1	NM_052862	Body					TRUE				NA	1	167669680	+	RCSD1	ENSG00000197965.12	1	167721192	MPZL1	1	0.0158737	-2.23219
cg20092199	0.0556716	0.00803253	6.93077	4.18561e-12	0.0181978	0.00909279	2.00135	0.0453549	0.0392459	0.00601998	6.51928	7.06461e-11	0.00848063	0.0392459	0.00601998	1.01532e-08	37	4	1342459	4	1332459	F			NA	NA	KIAA1530	NM_020894	Body	chr4:1340107-1341471	S_Shore			NA	4:1332303-1332460			NA	4	1348670	+	KIAA1530	ENSG00000145214.14	4	958887	DGKQ	1	0.0220543	-2.12237
cg26787199	0.019514	0.00393309	4.96149	6.99545e-07	0.0150601	0.00350369	4.29836	1.72068e-05	0.0170307	0.00261618	6.50979	7.52584e-11	0.699434	0.0170307	0.00261618	1.07677e-08	37	16	2044042	16	1984043	R			NA	NA	SYNGR3	NM_004209	3'UTR	chr16:2041825-2043026	S_Shore			NA		16:2043762-2044398	Unclassified_Cell_type_specific	NA	16	1994040	-	SYNGR3	ENSG00000127561.15	16	1989660	SYNGR3	1	0.0147638	3.36629
cg07888884	0.0407142	0.00562958	7.23219	4.75273e-13	0.00827568	0.00795084	1.04086	0.297942	0.0298821	0.00459449	6.50391	7.82596e-11	0.0039126	0.0298821	0.00459449	1.11695e-08	37	17	25886793	17	22910920	F			NA	NA	KSR1	NM_014238	5'UTR					TRUE		17:25886246-25887472	Unclassified_Cell_type_specific	TRUE	17	27559766	+	KSR1	ENSG00000141068.14	17	27456470	KSR1	1	0.0212641	-2.34727
cg19626138	0.0353621	0.0059261	5.96718	2.41389e-09	0.0228644	0.00794431	2.87809	0.0040009	0.0308941	0.00475009	6.50389	7.82689e-11	0.451569	0.0308941	0.00475009	1.11695e-08	37	8	37731969	8	37851127	F	rs1539777		NA	NA	RAB11FIP1;RAB11FIP1;RAB11FIP1	NM_025151;NM_001002233;NM_001002814	Body;TSS1500;Body					NA				NA	8	37874450	+	RAB11FIP1	ENSG00000147535.17	8	38263130	PLPP5	1	0.0166564	-1.77526
cg21912197	0.0283713	0.00576666	4.91989	8.65932e-07	0.0372473	0.00859952	4.33132	1.48215e-05	0.0311246	0.00478949	6.49852	8.11124e-11	0.692506	0.0311246	0.00478949	1.15494e-08	37	14	21386453	14	20456293	R			NA	NA								NA				NA	14	20918293	-		ENSG00000136315.4	14	20919361	AL355922.1	1	0.0383629	-1.5642
cg00547480	0.0321975	0.00526592	6.11433	9.69656e-10	0.0195622	0.00757561	2.58227	0.00981533	0.0280813	0.00432391	6.49442	8.33538e-11	0.391487	0.0280813	0.00432391	1.18458e-08	37	10	103875961	10	103865951	R			NA	NA	LDB1;LDB1	NM_001113407;NM_003893	Body;TSS1500	chr10:103879633-103880628	N_Shelf			NA				NA	10	102116203	-	LDB1	ENSG00000059915.17	10	102402617	PSD	1	0.0171396	-2.05415
cg17292667	0.0442282	0.00694892	6.36475	1.95606e-10	0.0217446	0.00939066	2.31555	0.0205828	0.0362729	0.00558588	6.49367	8.37725e-11	0.156911	0.0362729	0.00558588	1.18992e-08	37	13	110787523	13	109585524	R			NA	NA				chr13:110790528-110791006	N_Shelf			NA				NA	13	110135175	-		ENSG00000187498.16	13	110148963	COL4A1	1	0.0573975	-1.73498
cg21157904	0.043441	0.00611882	7.09957	1.25144e-12	0.00922085	0.00942523	0.978316	0.327918	0.0332949	0.00513217	6.48748	8.72814e-11	0.00968882	0.0332949	0.00513217	1.23764e-08	37	9	100837807	9	99877628	F			NA	NA	TRIM14;NANS	NM_033220;NM_018946	3'UTR;Body					TRUE				TRUE	9	98075524	+	TRIM14;NANS	ENSG00000106789.13	9	98120975	CORO2A	1	0.0213303	-1.33435
cg20306863	0.0432885	0.00628318	6.88958	5.59574e-12	0.0140389	0.0075603	1.85692	0.063322	0.0313393	0.00483223	6.48547	8.84549e-11	0.0119554	0.0313393	0.00483223	1.25388e-08	37	1	3593812	1	3583672	R			NA	NA	TP73	NM_005427	5'UTR					NA		1:3593381-3594078	Unclassified_Cell_type_specific	NA	1	3677247	-	TP73	ENSG00000116213.16	1	3630767	WRAP73	1	0.01801	-0.918208
cg09504131	0.034595	0.00525726	6.58042	4.69136e-11	0.0143454	0.00763656	1.87851	0.0603111	0.0280838	0.00433032	6.48539	8.8504e-11	0.0920696	0.0280838	0.00433032	1.25417e-08	37	13	99174875	13	97972876	R			NA	NA	STK24;STK24	NM_003576;NM_001032296	TSS1500;Body					TRUE				NA	13	98522620	-	STK24	ENSG00000102572.14	13	98445185	STK24	1	0.0561887	-1.43558
cg18101488	0.0364432	0.00524794	6.94429	3.80364e-12	0.0109918	0.0067242	1.63466	0.102121	0.0268089	0.0041371	6.48011	9.16546e-11	0.0116585	0.0268089	0.0041371	1.29593e-08	37	14	100689613	14	99759366	F			NA	NA								TRUE				NA	14	100223275	+		ENSG00000197119.13	14	100291116	SLC25A29	1	0.0447639	5.57161
cg18972765	0.0530024	0.00772722	6.85918	6.92577e-12	0.0149285	0.0128406	1.1626	0.244993	0.04288	0.00662083	6.47653	9.38557e-11	0.0396661	0.04288	0.00662083	1.32537e-08	37	13	113422671	13	112470672	F	rs9603946		NA	NA	ATP11A;ATP11A	NM_015205;NM_032189	Body;Body	chr13:113424898-113425105	N_Shelf			NA	13:112470445-112470772			NA	13	112768356	+	ATP11A	ENSG00000274922.1	13	112686769	AL139384.1	1	0.0396989	-2.22083
cg08904394	0.0442048	0.00681876	6.48282	9.00215e-11	0.0196176	0.00937893	2.09167	0.0364678	0.0357027	0.00551522	6.47349	9.57629e-11	0.105611	0.0357027	0.00551522	1.35102e-08	37	11	64108902	11	63865478	F			NA	NA	CCDC88B	NM_032251	Body	chr11:64109822-64110228	N_Shore			TRUE	11:63865263-63865665	11:64106983-64111798	Promoter_Associated	NA	11	64341429	+	CCDC88B	ENSG00000231680.1	11	64394342	AP003774.3	1	0.0137663	1.9649
cg09641325	0.0226745	0.00426916	5.31123	1.08886e-07	0.0298539	0.00788919	3.78415	0.000154235	0.0243007	0.00375467	6.47213	9.66331e-11	0.725945	0.0243007	0.00375467	1.36243e-08	37	7	134157797	7	133808337	F	rs4732029		NA	NA								TRUE				NA	7	134473044	+		ENSG00000085662.14	7	134442356	AKR1B1	1	0.0170512	-0.93342
cg24631526	0.0324741	0.00499859	6.49665	8.21304e-11	0.0140036	0.00634861	2.20577	0.0274002	0.0254057	0.00392736	6.46889	9.87227e-11	0.0733423	0.0254057	0.00392736	1.39014e-08	37	20	62367961	20	61838405	R			NA	NA	LIME1	NM_017806	TSS200	chr20:62368955-62371962	N_Shore		CDMR	NA		20:62367587-62368260	Promoter_Associated	NA	20	63736608	-	LIME1	ENSG00000203896.10	20	63736283	LIME1	1	0.0136351	1.31468
cg05941027	0.035883	0.0054467	6.58803	4.45701e-11	0.012472	0.0141991	0.878366	0.379745	0.0328801	0.00508539	6.46559	1.00902e-10	0.305784	0.0328801	0.00508539	1.41813e-08	37	17	61774174	17	59127906	F	rs3833116		NA	NA	LIMD2	NM_030576	3'UTR	chr17:61776890-61778733	N_Shelf			NA		17:61773714-61774271	Gene_Associated	TRUE	17	63696813	+	LIMD2	ENSG00000108604.15	17	63832081	SMARCD2	1	0.0200076	0.721403
cg04521626	0.0348437	0.00577974	6.02859	1.65399e-09	0.0197482	0.00690179	2.86132	0.0042188	0.0286212	0.00443119	6.45904	1.0537e-10	0.245141	0.0286212	0.00443119	1.47721e-08	37	17	4714200	17	4661168	R			NA	NA	PLD2	NM_002663	Body	chr17:4710014-4710960	S_Shelf			NA				NA	17	4810904	-	PLD2	ENSG00000129219.14	17	4807152	PLD2	1	0.0480418	2.88265
cg14184780	0.0359864	0.00625539	5.75287	8.77432e-09	0.023232	0.00724596	3.2062	0.00134501	0.0305399	0.00473502	6.4498	1.11999e-10	0.411627	0.0305399	0.00473502	1.56522e-08	37	9	95475751	9	94515572	F			NA	NA	BICD2;BICD2	NM_015250;NM_001003800	Body;3'UTR	chr9:95477296-95477708	N_Shore			NA	9:94515572-94515643			NA	9	92713468	+	BICD2	ENSG00000185963.14	9	92711363	BICD2	1	0.020714	-1.21574
cg04536704	-0.0309351	0.00629634	-4.91319	8.96051e-07	-0.0391997	0.00924004	-4.24238	2.21166e-05	-0.0335558	0.00520317	-6.4491	1.12517e-10	0.760966	-0.0335558	0.00520317	1.57196e-08	37	6	32122966	6	32230944	R			NA	NA	PPT2;PPT2	NM_005155;NM_138717	Body;Body	chr6:32121829-32122529	S_Shore		RDMR	NA		6:32120376-32123743	Promoter_Associated	NA	6	32155188	-	PPT2	ENSG00000198502.6	6	32517353	HLA-DRB5	1	0.0344698	-7.08367
cg03281139	0.0418465	0.00718187	5.82669	5.65381e-09	0.0310113	0.0107452	2.88607	0.0039009	0.0385008	0.00597095	6.44801	1.13329e-10	0.703685	0.0385008	0.00597095	1.58181e-08	37	19	3451135	19	3402135	F			NA	NA	NFIC;NFIC	NM_005597;NM_205843	Body;Body	chr19:3452458-3452738	N_Shore			TRUE				TRUE	19	3451136	+	NFIC	ENSG00000065717.15	19	2997639	TLE2	1	0.0150721	1.12363
cg11358199	0.0263808	0.00498504	5.29199	1.20992e-07	0.0248504	0.00682073	3.64336	0.000269104	0.0258479	0.00402469	6.42234	1.34199e-10	0.983726	0.0258479	0.00402469	1.85049e-08	37	2	8453529	2	8370980	R			NA	NA								TRUE		2:8453399-8454071	Unclassified_Cell_type_specific	NA	2	8313398	-		ENSG00000236790.5	2	8007771	LINC00299	1	0.0302226	-2.98321
cg17714703	0.0538194	0.00765328	7.0322	2.03295e-12	0.00646962	0.0144258	0.448476	0.653809	0.0434195	0.00676075	6.42229	1.3424e-10	0.0149415	0.0434195	0.00676075	1.85049e-08	37	19	4912221	19	4863221	R			NA	NA	UHRF1;UHRF1	NM_013282;NM_001048201	Body;Body	chr19:4909262-4910256	S_Shore		RDMR	NA	19:4862547-4863276	19:4911827-4912383	Promoter_Associated	NA	19	4912208	-	UHRF1	ENSG00000205784.3	19	4890437	ARRDC5	1	0.0294672	-1.1772
cg02886761	0.0300029	0.00510007	5.88284	4.03278e-09	0.0228042	0.00856815	2.66151	0.007779	0.0281196	0.00438246	6.41641	1.39527e-10	0.770586	0.0281196	0.00438246	1.91685e-08	37	19	671971	19	622971	R			NA	NA				chr19:675671-675881	N_Shelf			NA				NA	19	671970	-		ENSG00000070404.10	19	676392	FSTL3	1	0.0225235	-2.00377
cg05586607	-0.0489748	0.0112984	-4.33468	1.45971e-05	-0.0817029	0.0163084	-5.00987	5.44655e-07	-0.0595888	0.0092873	-6.41616	1.39759e-10	0.256499	-0.0595888	0.0092873	1.91935e-08	37	11	1965447	11	1922023	F			NA	NA				chr11:1968558-1969003	N_Shelf		CDMR	NA				NA	11	1944216	+		ENSG00000214026.11	11	1947278	MRPL23	1	0.0743771	3.0642
cg09790270	0.0466709	0.00611918	7.627	2.40283e-14	0.00655601	0.00726724	0.902133	0.366986	0.0300287	0.00468082	6.41528	1.40567e-10	0.000134415	0.0300287	0.00468082	1.92935e-08	37	1	205774639	1	204041262	F			NA	NA	SLC41A1	NM_173854	Body					TRUE				NA	1	205805510	+	SLC41A1	ENSG00000162877.13	1	205828025	PM20D1	1	0.0302139	-2.97026
cg13910681	0.0271698	0.00454661	5.97583	2.28924e-09	0.0145683	0.00485604	3.00005	0.00269938	0.0212833	0.00331894	6.41268	1.42986e-10	0.166263	0.0212833	0.00331894	1.95953e-08	37	9	130740599	9	129780420	R			NA	NA	FAM102A	NM_001035254	Body	chr9:130742515-130743486	N_Shore			NA				TRUE	9	127978319	-	FAM102A	ENSG00000167106.12	9	127940582	FAM102A	1	0.0149865	-1.46978
cg25243766	0.0500898	0.00875131	5.72368	1.04239e-08	0.0335993	0.0107514	3.12512	0.00177735	0.0435181	0.00678713	6.41185	1.4376e-10	0.49287	0.0435181	0.00678713	1.96953e-08	37	11	123322182	11	122827392	F			NA	NA								TRUE		11:123322082-123322417	Unclassified_Cell_type_specific	NA	11	123451473	+		ENSG00000023171.18	11	123358428	GRAMD1B	1	0.0704233	-2.49809
cg03875678	0.039451	0.00696003	5.66822	1.44287e-08	0.0281238	0.0089307	3.14912	0.00163762	0.0351709	0.00548976	6.40663	1.48773e-10	0.606284	0.0351709	0.00548976	2.03196e-08	37	14	25103546	14	24173386	F			NA	TRUE	GZMB	NM_004131	TSS200					NA				NA	14	24634339	+	GZMB	ENSG00000100453.13	14	24630954	GZMB	1	0.0173658	-2.75343
cg04006457	0.0347213	0.00654044	5.3087	1.10409e-07	0.0317004	0.0088378	3.58691	0.000334615	0.0336523	0.00525735	6.401	1.54365e-10	0.962959	0.0336523	0.00525735	2.09998e-08	37	6	30113825	6	30221804	F	rs12528473		NA	NA	TRIM40	NM_138700	Body					NA				NA	6	30146047	+	TRIM40	ENSG00000204614.9	6	30136124	TRIM40	1	0.0180245	-0.935291
cg07384080	0.0391322	0.00630981	6.2018	5.58227e-10	0.0239758	0.0125095	1.9166	0.0552885	0.0360582	0.00563372	6.40042	1.54947e-10	0.557047	0.0360582	0.00563372	2.10725e-08	37	1	156148190	1	154414814	R			NA	NA								NA		1:156148010-156148368	Gene_Associated	NA	1	156178398	-		ENSG00000196189.13	1	156147366	SEMA4A	1	0.0948461	2.05386
cg03646605	-0.0379383	0.00582433	-6.51376	7.32937e-11	-0.0152139	0.00757264	-2.00906	0.0445306	-0.029492	0.00461673	-6.38806	1.68004e-10	0.0590702	-0.029492	0.00461673	2.27579e-08	37	11	86383804	11	86061452	R			NA	NA	ME3;ME3;ME3	NM_001014811;NM_001161586;NM_006680	TSS1500;TSS200;TSS1500	chr11:86382695-86383586	S_Shore			NA				NA	11	86672761	-	ME3	ENSG00000278989.1	11	86434924	AP001148.1	1	0.0270571	-0.944449
cg15222091	0.0351357	0.00563926	6.23054	4.64826e-10	0.0182341	0.00832522	2.19022	0.0285083	0.0298198	0.00466896	6.38682	1.69373e-10	0.243501	0.0298198	0.00466896	2.29225e-08	37	6	167536069	6	167456059	F			NA	NA	CCR6;CCR6	NM_004367;NM_031409	5'UTR;TSS200					NA				NA	6	167122580	+	CCR6	ENSG00000112486.16	6	167111807	CCR6	1	0.058566	-4.1827
cg09807356	0.0650065	0.0101693	6.3924	1.63303e-10	0.0292664	0.0150253	1.94781	0.0514376	0.0537782	0.00842175	6.38563	1.70693e-10	0.143671	0.0537782	0.00842175	2.30941e-08	37	16	88905700	16	87433201	F			NA	NA	GALNS	NM_000512	Body	chr16:88905509-88905750	Island			NA	16:87432960-87433247			TRUE	16	88839291	+	GALNS	ENSG00000141012.13	16	88813734	GALNS	1	0.0239674	-0.615031
cg10987503	0.0349435	0.00566766	6.16542	7.02968e-10	0.0176635	0.00694771	2.54235	0.0110111	0.028039	0.00439174	6.38449	1.71973e-10	0.156122	0.028039	0.00439174	2.32461e-08	37	7	922825	7	889351	R			NA	NA	C7orf20	NM_015949	Body					NA	7:889227-889585			NA	7	883187	-	C7orf20	ENSG00000240230.6	7	898778	COX19	1	0.0168481	-0.950518
cg03693105	0.0496082	0.00796132	6.23115	4.63011e-10	0.0255945	0.0116494	2.19707	0.0280157	0.0419632	0.00657299	6.38419	1.72302e-10	0.234987	0.0419632	0.00657299	2.32836e-08	37	7	151108340	7	150739273	R			NA	NA	WDR86	NM_198285	TSS1500	chr7:151106244-151107808	S_Shore			NA		7:151108024-151108456	Unclassified_Cell_type_specific	TRUE	7	151411253	-	WDR86	ENSG00000187260.15	7	151375909	WDR86	1	0.0533335	2.40627
cg18586891	0.0252331	0.00509282	4.95464	7.24656e-07	0.0226288	0.00561269	4.03172	5.53708e-05	0.0240571	0.0037716	6.37849	1.78847e-10	0.942669	0.0240571	0.0037716	2.41167e-08	37	4	952366	4	942366	F	rs748483	rs59814278	NA	NA	TMEM175	NM_032326	3'UTR	chr4:951611-952249	S_Shore			NA				NA	4	958577	+	TMEM175	ENSG00000127415.13	4	986997	IDUA	1	0.0183275	-1.57605
cg16520815	0.0533972	0.00845523	6.31529	2.69654e-10	0.0255731	0.0124673	2.05122	0.0402451	0.0446314	0.00699772	6.37799	1.79425e-10	0.181624	0.0446314	0.00699772	2.418e-08	37	16	4733181	16	4673182	R			NA	NA	MGRN1;MGRN1;MGRN1;MGRN1	NM_015246;NM_001142291;NM_001142290;NM_001142289	Body;Body;Body;Body	chr16:4732830-4733184	Island			NA	16:4671578-4673185	16:4732655-4733320	Gene_Associated	TRUE	16	4683179	-	MGRN1	ENSG00000102858.13	16	4616493	MGRN1	1	0.0361512	-1.44051
cg22312904	0.0384039	0.00762392	5.03729	4.72162e-07	0.0318056	0.00806156	3.94535	7.96847e-05	0.0352887	0.00553918	6.37075	1.88108e-10	0.837932	0.0352887	0.00553918	2.52889e-08	37	8	144639260	8	144710403	F			NA	NA	GSDMD;GSDMD	NM_024736;NM_001166237	TSS1500;5'UTR	chr8:144640396-144640772	N_Shore			NA	8:144710324-144710862			NA	8	143557089	+	GSDMD	ENSG00000147813.16	8	143574785	NAPRT	1	0.026461	-2.69677
cg15504041	0.0290658	0.00541424	5.3684	7.94399e-08	0.0212569	0.00596783	3.5619	0.000368174	0.0255402	0.00400991	6.36928	1.89922e-10	0.625262	0.0255402	0.00400991	2.55022e-08	37	10	127477259	10	127467249	R			NA	NA	UROS	NM_000375	3'UTR					NA				NA	10	125788689	-	UROS	ENSG00000089876.11	10	125836337	DHX32	1	0.0373176	2.78167
cg25684349	0.0454865	0.00743061	6.1215	9.27007e-10	0.0235359	0.00924852	2.54483	0.0109332	0.0368755	0.00579261	6.36597	1.94063e-10	0.180566	0.0368755	0.00579261	2.60268e-08	37	12	107725084	12	106249214	R			NA	NA	BTBD11	NM_001018072	Body					TRUE				NA	12	107331306	-	BTBD11	ENSG00000151136.15	12	107318421	BTBD11	1	0.0435515	-2.14819
cg21784940	0.0349378	0.00654602	5.33726	9.43623e-08	0.0344474	0.00993694	3.46661	0.000527072	0.0347894	0.00546649	6.36412	1.96415e-10	0.999151	0.0347894	0.00546649	2.62977e-08	37	7	150067807	7	149698740	R			NA	TRUE	REPIN1;REPIN1;REPIN1;REPIN1	NM_001099696;NM_001099695;NM_014374;NM_013400	5'UTR;Body;TSS1500;5'UTR	chr7:150068756-150070051	N_Shore			TRUE		7:150067292-150068065	Promoter_Associated	NA	7	150370717	-	REPIN1	ENSG00000188707.6	7	150322639	ZBED6CL	1	0.0234725	-1.19784
cg03663120	0.0579599	0.00828866	6.99267	2.69704e-12	0.0168391	0.00760475	2.21428	0.0268094	0.0356333	0.00560358	6.35902	2.03048e-10	0.00125367	0.0356333	0.00560358	2.70688e-08	37	7	2284600	7	2251126	R			NA	NA	NUDT1;NUDT1;NUDT1;NUDT1;NUDT1;NUDT1;NUDT1	NM_198948;NM_002452;NM_198952;NM_198950;NM_198954;NM_198953;NM_198949	Body;Body;Body;Body;Body;Body;Body	chr7:2281362-2282105	S_Shelf			NA	7:2251048-2251487			NA	7	2244964	-	NUDT1	ENSG00000106266.11	7	2251770	SNX8	1	0.0151802	-0.967071
cg11670000	0.031794	0.00462376	6.87623	6.14578e-12	0.00918859	0.0056945	1.61359	0.106616	0.0228121	0.00358949	6.35524	2.08099e-10	0.00866429	0.0228121	0.00358949	2.76676e-08	37	19	45352950	19	50044790	F			NA	NA	PVRL2;PVRL2	NM_001042724;NM_002856	Body;Body	chr19:45349328-45350044	S_Shelf			NA				NA	19	44849692	+	PVRL2	ENSG00000130202.10	19	44846175	NECTIN2	1	0.0554729	-19.2164
cg25142500	0.0591764	0.0105696	5.59875	2.15904e-08	0.0562544	0.0187307	3.00333	0.00267044	0.0584707	0.00920512	6.35197	2.12576e-10	0.990813	0.0584707	0.00920512	2.81369e-08	37	17	79005386	17	76619981	F			NA	NA	FLJ90757	NR_026857	Body	chr17:79006584-79006835	N_Shore			NA	17:76619872-76620406			NA	17	81031585	+	FLJ90757	ENSG00000175866.15	17	81035122	BAIAP2	1	0.0337118	-1.81888
cg22708902	0.0566767	0.00953536	5.94384	2.78413e-09	0.0303694	0.0104912	2.89475	0.0037946	0.0447758	0.00705629	6.34551	2.21689e-10	0.178765	0.0447758	0.00705629	2.92823e-08	37	8	23100981	8	23156926	R		rs4872095	NA	NA	CHMP7	NM_152272	TSS200	chr8:23103775-23104601	N_Shelf			NA		8:23100854-23101317	Unclassified_Cell_type_specific	NA	8	23243467	-	CHMP7	ENSG00000104689.9	8	23190452	TNFRSF10A	1	0.0251589	-0.721191
cg27508071	-0.0361111	0.00697764	-5.17526	2.27599e-07	-0.0337177	0.0091698	-3.67704	0.000235955	-0.0352334	0.00555283	-6.34514	2.22227e-10	0.97866	-0.0352334	0.00555283	2.93447e-08	37	7	6629350	7	6595875	F			NA	TRUE	C7orf26	NM_024067	TSS1500	chr7:6629328-6630235	Island			NA		7:6629095-6630511	Promoter_Associated	NA	7	6589718	+	C7orf26	ENSG00000146574.15	7	6794134	CCZ1B	1	0.052024	5.28335
cg15971496	0.0312716	0.00567851	5.50701	3.64981e-08	0.0205739	0.00604516	3.40337	0.000665589	0.026257	0.00413887	6.34401	2.23858e-10	0.435258	0.026257	0.00413887	2.95425e-08	37	17	695156	17	641906	R			NA	NA	RNMTL1	NM_018146	Body					NA	17:641730-642179	17:695136-695985	Gene_Associated_Cell_type_specific	NA	17	791915	-	RNMTL1	ENSG00000167693.17	17	799310	NXN	1	0.0233325	-1.58546
cg07507493	0.0544045	0.00897967	6.05863	1.37289e-09	0.0321082	0.0140227	2.28972	0.0220373	0.0479204	0.00756207	6.33695	2.34364e-10	0.408014	0.0479204	0.00756207	3.08467e-08	37	20	62574095	20	62044539	F			NA	NA	UCKL1;MIR1914;MIR647	NM_017859;NR_031735;NR_030377	Body;TSS1500;TSS200	chr20:62575724-62576052	N_Shore			NA		20:62573691-62574156	Unclassified	TRUE	20	63942741	+	UCKL1;MIR1914;MIR647	ENSG00000198276.16	20	63939829	UCKL1	1	0.0292427	-1.03643
cg12002047	0.0254629	0.00441445	5.76808	8.01797e-09	0.0193773	0.00716545	2.70426	0.0068456	0.0237886	0.00375845	6.32937	2.46164e-10	0.76995	0.0237886	0.00375845	3.23234e-08	37	19	7767279	19	7673279	R			NA	NA	FCER2	NM_002002	TSS1500					NA		19:7766576-7767346	Unclassified_Cell_type_specific	NA	19	7702392	-	FCER2	ENSG00000104921.15	19	7688758	FCER2	1	0.0593456	-8.17157
cg20836212	0.0345153	0.00582496	5.92541	3.11526e-09	0.0225555	0.00910887	2.47621	0.0132784	0.031044	0.00490735	6.32602	2.51567e-10	0.542385	0.031044	0.00490735	3.29843e-08	37	7	65419185	7	65056620	R			NA	NA	VKORC1L1	NM_173517	Body			low-CpG:65056557-65056879		NA	7:65056620-65056728			NA	7	65954197	-	VKORC1L1	ENSG00000196715.7	7	65873074	VKORC1L1	1	0.0553889	-1.77255
cg01678292	0.0389743	0.00552373	7.05579	1.71624e-12	0.0068887	0.00817913	0.842229	0.39966	0.0289241	0.00457761	6.31862	2.63915e-10	0.00507061	0.0289241	0.00457761	3.44916e-08	37	8	41522873	8	41642030	F			NA	NA	ANK1;ANK1;ANK1;ANK1;ANK1;ANK1;ANK1;ANK1	NM_020478;NM_001142445;NM_020476;NM_020475;NM_020477;NM_001142446;NM_020480;NM_000037	TSS200;TSS200;Body;Body;Body;Body;TSS200;Body					NA		8:41522824-41523034	Unclassified_Cell_type_specific	NA	8	41665354	+	ANK1	ENSG00000165066.12	8	41645178	NKX6-3	1	0.0733571	-3.09074
cg06151968	0.0452383	0.00829344	5.4547	4.90544e-08	0.0349501	0.0106671	3.27645	0.00105121	0.0413623	0.00654739	6.31737	2.66053e-10	0.748353	0.0413623	0.00654739	3.47304e-08	37	19	36612911	19	41304751	R			NA	NA	TBCB	NM_001281	Body	chr19:36612342-36612932	Island			NA	19:41303516-41304769			NA	19	36122008	-	TBCB	ENSG00000105254.12	19	36114289	TBCB	1	0.0143063	-0.50235
cg22995724	0.0472258	0.00906553	5.20938	1.89475e-07	0.0361237	0.00985834	3.66428	0.000248033	0.0421391	0.006673	6.31486	2.7041e-10	0.709229	0.0421391	0.006673	3.52371e-08	37	8	144639363	8	144710506	R		rs72691465	NA	NA	GSDMD;GSDMD	NM_024736;NM_001166237	TSS1500;5'UTR	chr8:144640396-144640772	N_Shore			NA	8:144710324-144710862			NA	8	143557192	-	GSDMD	ENSG00000147813.16	8	143574785	NAPRT	1	0.031012	-2.04583
cg07723258	0.044219	0.0075763	5.83649	5.33109e-09	0.029264	0.0110479	2.64883	0.00807719	0.0394355	0.00624823	6.31147	2.76398e-10	0.536256	0.0394355	0.00624823	3.59649e-08	37	17	38176064	17	35429590	R			NA	NA	MED24;MED24	NM_014815;NM_001079518	Body;Body					TRUE				TRUE	17	40019810	-	MED24	ENSG00000172057.10	17	39921041	ORMDL3	1	0.0281536	-1.49243
cg04295372	0.0473445	0.00780475	6.06612	1.31041e-09	0.0271405	0.0121512	2.23356	0.0255122	0.0414437	0.00656685	6.31105	2.77148e-10	0.375841	0.0414437	0.00656685	3.60414e-08	37	1	101184332	1	100956920	F			NA	NA	VCAM1;VCAM1	NM_080682;NM_001078	TSS1500;TSS1500					NA				NA	1	100718775	+	VCAM1	ENSG00000162692.12	1	100719742	VCAM1	1	0.0137936	-0.374259
cg12526091	0.0311602	0.00550807	5.65718	1.53876e-08	0.0214863	0.00718959	2.98853	0.00280319	0.0275823	0.0043724	6.30827	2.82177e-10	0.565285	0.0275823	0.0043724	3.66099e-08	37	12	58245042	12	56531309	F			NA	NA				chr12:58238840-58241046	S_Shelf			NA		12:58244934-58245112	Unclassified_Cell_type_specific	NA	12	57851258	+		ENSG00000166896.8	12	57906039	ATP23	1	0.032	-3.252
cg06469895	0.0277841	0.00595123	4.66863	3.03217e-06	0.0364325	0.00842602	4.32381	1.53359e-05	0.0306625	0.00486103	6.30782	2.83e-10	0.703682	0.0306625	0.00486103	3.66978e-08	37	16	69418206	16	67975707	R			NA	NA	TERF2	NM_005652	Body	chr16:69419316-69420086	N_Shore		RDMR	NA		16:69418153-69418210	Promoter_Associated	NA	16	69384302	-	TERF2	ENSG00000157315.5	16	69343250	TMED6	1	0.0165082	1.17674
cg26440059	0.0476312	0.00804428	5.92113	3.19745e-09	0.048608	0.0224285	2.16724	0.0302165	0.0477425	0.00757198	6.30516	2.87905e-10	0.99916	0.0477425	0.00757198	3.73095e-08	37	5	177882205	5	177814811	R		rs72648838	NA	NA	COL23A1	NM_173465	Body					NA	5:177814790-177814864			NA	5	178455203	-	COL23A1	ENSG00000050767.17	5	178237618	COL23A1	1	0.094763	-2.22254
cg18659586	0.0347274	0.00546287	6.35698	2.05755e-10	0.0149502	0.00860251	1.73789	0.0822301	0.0290439	0.00461159	6.29801	3.01481e-10	0.152095	0.0290439	0.00461159	3.90009e-08	37	17	7017474	17	6958198	R			NA	NA	ASGR2;ASGR2;ASGR2;ASGR2	NM_080912;NM_001181;NM_080914;NM_080913	Body;Body;Body;Body					TRUE				NA	17	7114154	-	ASGR2	ENSG00000161944.16	17	7101322	ASGR2	1	0.020853	-2.84226
cg19038246	0.0328471	0.00591778	5.55059	2.84711e-08	0.0281339	0.0093685	3.00303	0.00267302	0.0315029	0.00500322	6.29653	3.04377e-10	0.913513	0.0315029	0.00500322	3.93412e-08	37	11	123345778	11	122850988	R			NA	NA								TRUE		11:123345702-123347156	Unclassified_Cell_type_specific	NA	11	123475069	-		ENSG00000023171.18	11	123358428	GRAMD1B	1	0.0399163	-2.16513
cg25729060	0.0303809	0.00488459	6.21974	4.97976e-10	0.0160624	0.00998529	1.60861	0.107701	0.0276161	0.00438774	6.29394	3.09516e-10	0.436227	0.0276161	0.00438774	3.99359e-08	37	17	17088577	17	17029302	F			NA	NA	MPRIP;MPRIP	NM_201274;NM_015134	3'UTR;3'UTR					NA				NA	17	17185262	+	MPRIP	ENSG00000179598.6	17	17200995	PLD6	1	0.056408	-3.42468
cg22212560	0.027323	0.00519334	5.26115	1.43156e-07	0.0234882	0.00675032	3.47957	0.000502212	0.0258971	0.00411614	6.29162	3.14179e-10	0.903607	0.0258971	0.00411614	4.05141e-08	37	11	65175482	11	64932058	R			NA	NA	FRMD8	NM_031904	Body	chr11:65172369-65172596	S_Shelf			NA				TRUE	11	65408010	-	FRMD8	ENSG00000162298.18	11	65121780	SYVN1	1	0.0374792	-1.42749
cg01481646	0.0327425	0.00567497	5.76963	7.94465e-09	0.0195243	0.00671027	2.90962	0.00361873	0.0272306	0.00433313	6.28428	3.29367e-10	0.322671	0.0272306	0.00433313	4.23012e-08	37	10	82217548	10	82207528	F			NA	NA	TSPAN14;TSPAN14	NM_001128309;NM_030927	5'UTR;5'UTR	chr10:82213556-82214760	S_Shelf			NA		10:82217435-82217608	Promoter_Associated_Cell_type_specific	NA	10	80457791	+	TSPAN14	ENSG00000226659.1	10	80529597	AC021028.1	1	0.0201633	-2.28485
cg26474124	0.045788	0.00709723	6.45153	1.10727e-10	0.0166206	0.0131375	1.26513	0.205827	0.0391987	0.0062443	6.27751	3.44027e-10	0.148407	0.0391987	0.0062443	4.40824e-08	37	2	70368457	2	70221961	F	rs11685382		NA	NA				chr2:70369139-70370130	N_Shore		RDMR	NA		2:70368188-70368576	Promoter_Associated	NA	2	70141324	+		ENSG00000179818.13	2	69962263	PCBP1-AS1	1	0.0312896	1.23567
cg17641876	0.0350737	0.00621672	5.64184	1.68247e-08	0.0260766	0.00908831	2.86925	0.00411446	0.0322058	0.00513112	6.27657	3.46134e-10	0.716185	0.0322058	0.00513112	4.43396e-08	37	22	51017723	22	49364589	F			NA	NA	CPT1B;CHKB;CPT1B;CHKB-CPT1B;CPT1B;CPT1B;CPT1B;CPT1B;CPT1B	NM_152246;NM_005198;NM_001145137;NR_027928;NM_152245;NM_001145135;NM_001145136;NM_004377;NM_001145134	TSS1500;Body;TSS1500;Body;TSS1500;TSS1500;TSS1500;TSS1500;TSS1500	chr22:51016253-51017020	S_Shore			TRUE		22:51017697-51017753	Gene_Associated_Cell_type_specific	TRUE	22	50579293	+	CPT1B;CHKB;CHKB-CPT1B	ENSG00000205560.12	22	50568861	CPT1B	1	0.0890064	4.5851
cg16626670	0.0375281	0.00592124	6.33787	2.32966e-10	0.016018	0.00896749	1.78623	0.0740615	0.0309972	0.00494124	6.27316	3.53798e-10	0.134883	0.0309972	0.00494124	4.52693e-08	37	19	7797031	19	7703031	R			NA	TRUE	CLEC4G;CLEC4G	NM_198492;NM_198492	5'UTR;1stExon	chr19:7794793-7796410	S_Shore			NA				NA	19	7732144	-	CLEC4G	ENSG00000182566.13	19	7728957	CLEC4G	1	0.0462501	3.6138
cg09676013	-0.0446886	0.00911075	-4.90504	9.34095e-07	-0.043333	0.0110781	-3.91159	9.16893e-05	-0.0441416	0.00703672	-6.27304	3.54068e-10	0.995544	-0.0441416	0.00703672	4.52778e-08	37	6	33080500	6	33188478	R			NA	NA	HLA-DPB2	NR_001435	Body					NA				NA	6	33112722	-	HLA-DPB2	ENSG00000224557.7	6	33112451	HLA-DPB2	1	0.017889	0.980774
cg26468118	0.0514449	0.008278	6.21465	5.14377e-10	0.0251523	0.013651	1.84252	0.0653995	0.0443759	0.00707826	6.26933	3.62606e-10	0.257649	0.0443759	0.00707826	4.63032e-08	37	13	111175670	13	109973671	R			NA	NA	RAB20	NM_017817	3'UTR					NA				NA	13	110523322	-	RAB20	ENSG00000139832.5	13	110523066	RAB20	1	0.0575873	-2.21907
cg03335624	0.0452834	0.00849333	5.33164	9.73299e-08	0.0335103	0.00980977	3.41601	0.000635458	0.0402392	0.00642106	6.26676	3.68638e-10	0.66258	0.0402392	0.00642106	4.69792e-08	37	5	73934942	5	73970698	R			NA	NA	ENC1	NM_003633	5'UTR	chr5:73935725-73937551	N_Shore		RDMR	NA				NA	5	74639116	-	ENC1	ENSG00000171617.14	5	74627406	ENC1	1	0.202068	-8.65767
cg17925084	0.0382264	0.00771035	4.95781	7.12929e-07	0.0432162	0.0112251	3.84995	0.000118141	0.039826	0.00635548	6.2664	3.69496e-10	0.935078	0.039826	0.00635548	4.70751e-08	37	14	104152323	14	103222076	F	rs8702		NA	NA	KLC1;KLC1;KLC1	NM_182923;NM_001130107;NM_005552	Body;Body;3'UTR			low-CpG:103221900-103222153		NA				NA	14	103685985	+	KLC1	ENSG00000269958.1	14	103696353	AL049840.4	1	0.0654881	1.59332
cg18257485	0.0268196	0.00561023	4.78047	1.74886e-06	0.0323088	0.00790989	4.0846	4.4152e-05	0.0286567	0.00457607	6.26231	3.79326e-10	0.85197	0.0286567	0.00457607	4.82447e-08	37	4	2956627	4	2926425	R			NA	NA	NOP14	NM_003703	Body	chr4:2956706-2957325	N_Shore			NA		4:2956291-2957793	Promoter_Associated	NA	4	2954899	-	NOP14	ENSG00000109736.15	4	2930561	MFSD10	1	0.0154991	-1.37046
cg24103475	0.0318432	0.00581586	5.47524	4.36929e-08	0.0232748	0.00734614	3.1683	0.00153334	0.0285419	0.00455985	6.2594	3.86473e-10	0.658266	0.0285419	0.00455985	4.90696e-08	37	11	126149274	11	125654484	R			NA	NA				chr11:126152722-126153400	N_Shelf			NA				NA	11	126279378	-		ENSG00000110074.10	11	126269055	FOXRED1	1	0.0698654	-2.97055
cg02593884	0.0266383	0.00515414	5.16834	2.36181e-07	0.0255619	0.00724419	3.5286	0.000417766	0.0262766	0.00419965	6.25684	3.92845e-10	0.992697	0.0262766	0.00419965	4.98645e-08	37	16	2984574	16	2924575	R			NA	NA	FLYWCH1;FLYWCH1	NM_020912;NM_032296	Body;Body					NA	16:2924403-2924576			NA	16	2934572	-	FLYWCH1	ENSG00000059122.16	16	2911937	FLYWCH1	1	0.136933	-7.81677
cg19216211	-0.0331021	0.00754081	-4.38973	1.1349e-05	-0.0494208	0.0106862	-4.62471	3.75125e-06	-0.0385268	0.00616125	-6.25307	4.02453e-10	0.45915	-0.0385268	0.00616125	5.10113e-08	37	8	22455986	8	22511931	F			NA	NA	C8orf58	NM_001013842	TSS1500	chr8:22456091-22456508	N_Shore			NA				NA	8	22598472	+	C8orf58	ENSG00000253200.1	8	22613908	AC037459.3	1	0.0172127	-1.35607
cg13802316	0.0508051	0.00872445	5.82331	5.76951e-09	0.0315906	0.0121138	2.60782	0.00911204	0.0442425	0.00707949	6.2494	4.12039e-10	0.436781	0.0442425	0.00707949	5.2167e-08	37	11	70253460	11	69931108	F	rs2298397		NA	NA	CTTN;CTTN	NM_138565;NM_005231	Body;Body	chr11:70257279-70257556	N_Shelf			NA	11:69931075-69931148			NA	11	70407353	+	CTTN	ENSG00000131626.18	11	70270700	PPFIA1	1	0.0772158	-1.51105
cg21786381	0.0285208	0.00491372	5.80432	6.4626e-09	0.0196627	0.00785415	2.50348	0.012298	0.026029	0.00416566	6.24847	4.14491e-10	0.633121	0.026029	0.00416566	5.24327e-08	37	11	75234078	11	74911726	R			NA	NA	GDPD5	NM_030792	5'UTR	chr11:75236189-75237781	N_Shelf			NA		11:75234023-75234102	Unclassified_Cell_type_specific	NA	11	75523032	-	GDPD5	ENSG00000158555.15	11	75434640	GDPD5	1	0.0456368	-4.63314
cg19078067	0.0445118	0.00725341	6.13667	8.42692e-10	0.0213673	0.00940285	2.27243	0.0230605	0.0358774	0.00574319	6.24694	4.18562e-10	0.149691	0.0358774	0.00574319	5.29177e-08	37	17	71586227	17	69097822	R			NA	NA	SDK2	NM_001144952	Body					TRUE				NA	17	73590087	-	SDK2	ENSG00000069188.17	17	73334384	SDK2	1	0.183506	-9.05692
cg09641127	0.0277168	0.00505517	5.48285	4.18518e-08	0.024312	0.00810975	2.99788	0.00271869	0.026764	0.00428996	6.23875	4.4108e-10	0.938504	0.026764	0.00428996	5.56225e-08	37	2	10193895	2	10111346	F	rs80267646		TRUE	NA	KLF11	NM_003597	3'UTR					NA				NA	2	10053767	+	KLF11	ENSG00000172059.11	2	10042849	KLF11	1	0.0139915	-1.33199
cg13203135	0.0517413	0.00936057	5.52758	3.2467e-08	0.0472884	0.0162937	2.90226	0.00370487	0.0506364	0.00811652	6.23868	4.4128e-10	0.972313	0.0506364	0.00811652	5.5632e-08	37	21	45565328	21	44389756	R			NA	NA	C21orf33;C21orf33	NM_004649;NM_198155	3'UTR;3'UTR				CDMR	NA		21:45564847-45565354	Promoter_Associated	NA	21	5116604	-	C21orf33	ENSG00000280433.1	21	5155499	FP565260.6	1	0.0143645	-0.64546
cg11200930	0.0395695	0.00724395	5.46242	4.69694e-08	0.0330625	0.0108695	3.04176	0.00235197	0.0375683	0.00602794	6.23235	4.59492e-10	0.883313	0.0375683	0.00602794	5.78135e-08	37	3	12856409	3	12831409	F			NA	NA	CAND2;CAND2	NM_001162499;NM_012298	Body;Body	chr3:12856649-12856863	N_Shore			NA				NA	3	12814909	+	CAND2	ENSG00000144712.12	3	12796472	CAND2	1	0.0289924	1.87252
cg18835472	0.0418507	0.00836294	5.0043	5.60645e-07	0.0404874	0.0109117	3.71046	0.000206884	0.0413462	0.00663767	6.22902	4.69354e-10	0.995095	0.0413462	0.00663767	5.89711e-08	37	6	26546056	6	26654035	F			NA	NA	HMGN4	NM_006353	3'UTR					NA				NA	6	26545827	+	HMGN4	ENSG00000181315.11	6	26634383	ZNF322	1	0.0807587	1.86194
cg01130010	0.0426655	0.00845579	5.04571	4.5183e-07	0.0450982	0.0124019	3.63638	0.000276492	0.0434375	0.00698643	6.21742	5.0541e-10	0.986953	0.0434375	0.00698643	6.32337e-08	37	3	132009122	3	133491812	F			NA	NA								TRUE				NA	3	132290277	+		ENSG00000014257.16	3	132317369	ACPP	1	0.015237	-1.01272
cg16242615	0.0424825	0.00741363	5.73033	1.00237e-08	0.0280026	0.0105302	2.65926	0.00783118	0.0376838	0.00606197	6.21644	5.08565e-10	0.531467	0.0376838	0.00606197	6.35927e-08	37	19	4059988	19	4010988	F			NA	NA	ZBTB7A	NM_015898	5'UTR	chr19:4059917-4060131	Island			TRUE	19:4010740-4011614	19:4059651-4061136	Unclassified	NA	19	4059989	+	ZBTB7A	ENSG00000006638.11	19	3594506	TBXA2R	1	0.0170031	1.7302
cg09974304	0.0361746	0.00649141	5.57269	2.5084e-08	0.0298448	0.010684	2.79341	0.0052156	0.0344679	0.00554769	6.21302	5.19762e-10	0.879694	0.0344679	0.00554769	6.48836e-08	37	16	1374749	16	1314750	F			NA	NA	UBE2I;UBE2I;UBE2I;UBE2I	NM_194261;NM_003345;NM_194260;NM_194259	Body;Body;Body;Body					NA	16:1314420-1314815			NA	16	1324747	+	UBE2I	ENSG00000103275.20	16	1308880	UBE2I	1	0.0304214	-0.747186
cg03217337	0.0320098	0.00504481	6.34509	2.22293e-10	0.012683	0.00672242	1.88668	0.0592037	0.0250469	0.00403498	6.20742	5.38602e-10	0.0710897	0.0250469	0.00403498	6.68608e-08	37	20	32447030	20	31910691	F		rs8183213	NA	NA				chr20:32450500-32450765	N_Shelf			TRUE		20:32446517-32447745	Unclassified_Cell_type_specific	NA	20	33859223	+		ENSG00000101421.4	20	33811348	CHMP4B	1	0.0172247	1.06971
cg03164561	0.026224	0.00482256	5.43778	5.39496e-08	0.0225191	0.00745119	3.02222	0.00250926	0.0251302	0.00404858	6.20717	5.39461e-10	0.916569	0.0251302	0.00404858	6.69487e-08	37	2	232396386	2	232104630	F			NA	NA	NMUR1	NM_006056	TSS1500	chr2:232394763-232395337	S_Shore			TRUE				NA	2	231531674	+	NMUR1	ENSG00000173692.13	2	231056864	PSMD1	1	0.0165829	0.96016
cg13092575	0.0348344	0.00585126	5.95332	2.62762e-09	0.0190371	0.00811549	2.34577	0.0189879	0.0294311	0.00474625	6.20093	5.61312e-10	0.287494	0.0294311	0.00474625	6.939e-08	37	17	25786524	17	22810651	R			NA	NA				chr17:25783099-25784358	S_Shelf			TRUE				NA	17	27459497	-		ENSG00000141068.14	17	27456470	KSR1	1	0.0231517	-1.7132
cg15677294	-0.0260481	0.00603859	-4.3136	1.6062e-05	-0.0369013	0.00805557	-4.58084	4.63106e-06	-0.0299527	0.00483176	-6.19912	5.67801e-10	0.559294	-0.0299527	0.00483176	7.00944e-08	37	19	6502938	19	6453938	R			NA	TRUE	TUBB4	NM_006087	TSS1500	chr19:6502090-6502411	S_Shore			NA				TRUE	19	6502926	-	TUBB4	ENSG00000104833.12	19	6494319	TUBB4A	1	0.0570414	-4.06472
cg20707765	0.0386596	0.00670756	5.76358	8.23458e-09	0.0374575	0.0164037	2.28347	0.0224027	0.0384874	0.00620857	6.19908	5.67955e-10	0.997702	0.0384874	0.00620857	7.00944e-08	37	10	114133700	10	114123690	R			NA	NA	ACSL5;ACSL5	NM_203380;NM_203379	TSS1500;TSS1500					NA				NA	10	112373941	-	ACSL5	ENSG00000197142.10	10	112374018	ACSL5	1	0.0290336	0.821096
cg04774822	0.0296084	0.0057134	5.18228	2.19195e-07	0.024946	0.00728328	3.42511	0.000614548	0.0278323	0.0044953	6.19142	5.96247e-10	0.880873	0.0278323	0.0044953	7.33221e-08	37	11	71165839	11	70843487	R			NA	NA	NADSYN1	NM_018161	Body	chr11:71164097-71164680	S_Shore			NA		11:71165674-71166152	Gene_Associated_Cell_type_specific	NA	11	71454792	-	NADSYN1	ENSG00000254682.1	11	71448674	AP002387.2	1	0.0617333	-4.01898
cg25727520	0.0631521	0.0121353	5.20398	1.95069e-07	0.0689708	0.0205634	3.35405	0.000796384	0.0646551	0.0104512	6.18641	6.15514e-10	0.970743	0.0646551	0.0104512	7.54207e-08	37	2	37576821	2	37430325	R			NA	NA	QPCT	NM_012413	Body					TRUE		2:37576707-37576872	Unclassified_Cell_type_specific	NA	2	37349677	-	QPCT	ENSG00000115825.10	2	37250502	PRKD3	1	0.0147536	0.358086
cg14038949	0.032302	0.00512004	6.30894	2.80955e-10	0.0128759	0.0083974	1.53332	0.125197	0.0270374	0.00437154	6.18486	6.21569e-10	0.142184	0.0270374	0.00437154	7.6079e-08	37	10	6262673	10	6302679	F	rs2230271		NA	NA	PFKFB3;PFKFB3	NM_004566;NM_001145443	Body;Body	chr10:6262647-6262871	Island			NA	10:6302654-6302861			NA	10	6220709	+	PFKFB3	ENSG00000134460.17	10	6010689	IL2RA	1	0.0165616	2.08347
cg08896420	0.0339417	0.00627993	5.40479	6.48844e-08	0.024752	0.00788624	3.13863	0.00169737	0.0303757	0.00491262	6.18319	6.28194e-10	0.660025	0.0303757	0.00491262	7.68266e-08	37	15	89453807	15	87254811	F	rs79889512		NA	NA	MFGE8;MFGE8	NM_005928;NM_001114614	Body;Body	chr15:89456224-89456830	N_Shelf			TRUE		15:89453567-89455131	Unclassified_Cell_type_specific	NA	15	88910575	+	MFGE8	ENSG00000140545.15	15	88898683	MFGE8	1	0.0617506	-2.94616
cg12916723	0.0276695	0.00487401	5.67694	1.37122e-08	0.0215696	0.0085337	2.52758	0.0114851	0.0261691	0.00423234	6.18313	6.28424e-10	0.824786	0.0261691	0.00423234	7.68336e-08	37	19	51876788	19	56568600	F	rs72528791		NA	TRUE	NKG7	NM_005601	TSS1500					NA				NA	19	51373533	+	NKG7	ENSG00000171101.13	19	51167328	SIGLEC17P	1	0.0153127	-2.60275
cg24621042	0.0304147	0.00536239	5.67185	1.41265e-08	0.0232338	0.00913471	2.54347	0.0109758	0.0285743	0.00462445	6.17896	6.45264e-10	0.794699	0.0285743	0.00462445	7.88493e-08	37	14	94857275	14	93927028	R			NA	TRUE	SERPINA1;SERPINA1;SERPINA1;SERPINA1;SERPINA1;SERPINA1;SERPINA1;SERPINA1;SERPINA1;SERPINA1	NM_001127705;NM_001127702;NM_001127704;NM_001127703;NM_001002236;NM_001002235;NM_001127706;NM_001127700;NM_001127701;NM_001127707	TSS1500;TSS1500;TSS1500;TSS1500;TSS1500;TSS1500;TSS1500;TSS1500;TSS1500;TSS1500					NA		14:94857216-94857296	Unclassified_Cell_type_specific	NA	14	94390937	-	SERPINA1	ENSG00000197249.13	14	94376747	SERPINA1	1	0.0245567	-2.00122
cg17043247	0.0426337	0.00849136	5.02083	5.14488e-07	0.0381577	0.0105644	3.6119	0.00030396	0.0408769	0.00661846	6.1762	6.56609e-10	0.946933	0.0408769	0.00661846	8.01347e-08	37	6	33083989	6	33191967	F	rs9282422		NA	NA	HLA-DPB2	NR_001435	Body	chr6:33084740-33084995	N_Shore			NA				NA	6	33116211	+	HLA-DPB2	ENSG00000224557.7	6	33112451	HLA-DPB2	1	0.0281566	-1.08596
cg23383149	0.0364039	0.00635757	5.72608	1.02778e-08	0.0264269	0.0108338	2.43931	0.0147154	0.0338483	0.00548317	6.17312	6.69566e-10	0.729479	0.0338483	0.00548317	8.15951e-08	37	14	24909125	14	23978965	F			NA	NA	SDR39U1;KHNYN	NM_020195;NM_015299	3'UTR;3'UTR	chr14:24911411-24912119	N_Shelf			NA				NA	14	24439918	+	SDR39U1;KHNYN	ENSG00000100445.17	14	24439766	SDR39U1	1	0.0602768	-1.17741
cg07834396	0.0462297	0.00932412	4.95808	7.11933e-07	0.0435376	0.0118639	3.66974	0.000242795	0.0452018	0.00733099	6.16585	7.01046e-10	0.98421	0.0452018	0.00733099	8.51518e-08	37	10	23385979	10	23425985	R			NA	NA	MSRB2	NM_012228	Body	chr10:23384533-23385078	S_Shore		CDMR	TRUE				NA	10	23097049	-	MSRB2	ENSG00000148450.13	10	23095579	MSRB2	1	0.0675854	-2.2273
cg00125455	0.0468182	0.00749678	6.24511	4.23507e-10	0.0193544	0.00948354	2.04084	0.041267	0.0362563	0.00588114	6.16483	7.05583e-10	0.0757266	0.0362563	0.00588114	8.56329e-08	37	20	44574271	20	44007678	R			NA	NA	PCIF1	NM_022104	Body	chr20:44574821-44575022	N_Shore			NA		20:44573667-44574716	Gene_Associated_Cell_type_specific	NA	20	45945631	-	PCIF1	ENSG00000124116.19	20	45747944	WFDC3	1	0.0183912	0.496585
cg16603012	0.058639	0.00982322	5.96943	2.38085e-09	0.0358057	0.0192058	1.86431	0.0622782	0.0539043	0.00874566	6.16355	7.11301e-10	0.571112	0.0539043	0.00874566	8.62329e-08	37	16	88879593	16	87407094	R			NA	NA	APRT;APRT	NM_001030018;NM_000485	TSS1500;TSS1500	chr16:88877712-88878936	S_Shore			NA	16:87407078-87407375			NA	16	88813184	-	APRT	ENSG00000167515.10	16	88856220	TRAPPC2L	1	0.0157367	0.646847
cg19043207	0.0281025	0.00449532	6.25149	4.06546e-10	0.0116284	0.00609825	1.90684	0.0565414	0.0223024	0.00361845	6.1635	7.1153e-10	0.0940228	0.0223024	0.00361845	8.62372e-08	37	19	47123947	19	51815787	R			NA	NA	PTGIR	NM_000960	3'UTR	chr19:47126782-47127478	N_Shelf			TRUE				NA	19	46620689	-	PTGIR	ENSG00000279161.1	19	46636810	AC093503.3	1	0.0280141	-4.12385
cg16100392	0.0478718	0.00907033	5.27784	1.30712e-07	0.0438549	0.0137607	3.18696	0.00143775	0.0466552	0.00757316	6.1606	7.24705e-10	0.970736	0.0466552	0.00757316	8.77385e-08	37	6	132931717	6	132973410	F		rs73555832	NA	NA	TAAR3	NR_028511	TSS1500					NA				NA	6	132610577	+	TAAR3	ENSG00000112299.8	6	132680849	VNN1	1	0.015188	2.00085
cg23999170	0.0459227	0.00722728	6.35408	2.09674e-10	0.0168443	0.011573	1.45548	0.145537	0.0377641	0.00613012	6.16043	7.25479e-10	0.103214	0.0377641	0.00613012	8.78083e-08	37	1	115628111	1	115429634	F	rs77284491		NA	NA	TSPAN2	NM_005725	Body	chr1:115631850-115632584	N_Shelf			NA				NA	1	115085489	+	TSPAN2	ENSG00000134198.10	1	115048011	TSPAN2	1	0.0188373	-1.57089
cg24392299	0.026468	0.00524384	5.04743	4.47783e-07	0.0258845	0.00733082	3.53091	0.000414135	0.0262705	0.00426501	6.15952	7.29648e-10	0.997907	0.0262705	0.00426501	8.82411e-08	37	7	148801808	7	148432741	R			NA	NA	ZNF425	NM_001001661	Body	chr7:148801209-148802074	Island			NA	7:148432101-148433219			NA	7	149104715	-	ZNF425	ENSG00000204947.9	7	149102784	ZNF425	1	0.0312225	1.94467
cg23343486	0.0298302	0.00462507	6.44967	1.12097e-10	0.0101966	0.00389993	2.61456	0.00893418	0.0183554	0.00298147	6.15648	7.43811e-10	0.00516442	0.0183554	0.00298147	8.99051e-08	37	17	75449911	17	72961506	R			NA	NA	SEPT9;SEPT9;SEPT9;SEPT9;SEPT9;SEPT9	NM_001113492;NM_001113496;NM_001113493;NM_001113491;NM_006640;NM_001113494	Body;5'UTR;Body;Body;Body;Body	chr17:75447477-75447821	S_Shelf	low-CpG:72961494-72961511		NA		17:75449746-75450458	Unclassified	TRUE	17	77453828	-	2024-09-09	ENSG00000184640.18	17	77280569	2024-09-09	1	0.0231422	-1.42096
cg24298409	0.0360328	0.00594841	6.05754	1.38217e-09	0.017599	0.00837782	2.10066	0.0356706	0.0298545	0.00485019	6.15531	7.49289e-10	0.200016	0.0298545	0.00485019	9.05426e-08	37	3	50379246	3	50354250	F			NA	NA	RASSF1;ZMYND10;RASSF1	NM_007182;NM_015896;NM_170714	TSS1500;Body;TSS1500	chr3:50377803-50378540	S_Shore			NA				NA	3	50341814	+	RASSF1;ZMYND10	ENSG00000068028.17	3	50329782	RASSF1	1	0.0179808	-1.32902
cg16484912	0.0245443	0.00447743	5.48177	4.21088e-08	0.0203173	0.00716631	2.83512	0.00458089	0.0233575	0.00379721	6.15122	7.68903e-10	0.882397	0.0233575	0.00379721	9.28121e-08	37	17	74464334	17	71975929	F		rs73998903	NA	NA	AANAT;AANAT	NM_001166579;NM_001088	Body;5'UTR	chr17:74467827-74468156	N_Shelf			NA				NA	17	76468251	+	AANAT	ENSG00000214140.11	17	76527586	PRCD	1	0.0162298	-1.81193
cg27603015	0.0492168	0.0110013	4.47372	7.68707e-06	0.0618622	0.0144589	4.27848	1.88177e-05	0.0538533	0.00875517	6.15102	7.69843e-10	0.784887	0.0538533	0.00875517	9.29004e-08	37	11	7614420	11	7570996	R			NA	NA	PPFIBP2	NM_003621	Body					TRUE				NA	11	7593188	-	PPFIBP2	ENSG00000166394.15	11	7665100	CYB5R2	1	0.0212339	-0.98055
cg11236746	0.0329634	0.00729564	4.51824	6.23564e-06	0.0362648	0.00867606	4.17988	2.91667e-05	0.0343309	0.00558385	6.14825	7.83406e-10	0.958477	0.0343309	0.00558385	9.44603e-08	37	3	33096255	3	33071259	R			NA	NA	GLB1;GLB1;GLB1	NM_001079811;NM_001135602;NM_000404	Body;Body;Body					NA				NA	3	33054762	-	GLB1	ENSG00000183813.6	3	32951574	CCR4	1	0.0332207	-3.39434
cg19746982	0.0469855	0.00716301	6.55945	5.4005e-11	0.014431	0.00937047	1.54005	0.123549	0.0349786	0.00569077	6.14655	7.91883e-10	0.0221686	0.0349786	0.00569077	9.53406e-08	37	18	77552568	18	75653556	F	rs35465647		NA	NA				chr18:77552401-77552603	Island			NA	18:75653390-75653872			TRUE	18	79792567	+		ENSG00000226742.4	18	79964582	HSBP1L1	1	0.0150648	1.56907
cg00061792	0.0538688	0.00982146	5.48481	4.13921e-08	0.0524464	0.0189282	2.7708	0.00559191	0.0535671	0.00871777	6.14459	8.01705e-10	0.997778	0.0535671	0.00871777	9.64319e-08	37	10	51542259	10	51212265	R			NA	NA								TRUE				NA	10	46053561	-		ENSG00000279058.2	10	46337224	AGAP14P	1	0.0299709	-1.35412
cg15225688	0.0328871	0.00527781	6.23121	4.62844e-10	0.0136378	0.00736191	1.85248	0.0639574	0.0263524	0.00428941	6.1436	8.06722e-10	0.104568	0.0263524	0.00428941	9.69829e-08	37	7	2057835	7	2024361	F	rs35415958		NA	NA	MAD1L1;MAD1L1;MAD1L1	NM_003550;NM_001013837;NM_001013836	Body;Body;Body	chr7:2059907-2060131	N_Shelf			NA	7:2024172-2024558			NA	7	2018199	+	MAD1L1	ENSG00000136213.10	7	2403588	CHST12	1	0.0172029	-1.58145
cg18855195	0.053813	0.01129	4.76644	1.87509e-06	0.0581861	0.0149955	3.88024	0.000104353	0.0553951	0.00901945	6.14174	8.16237e-10	0.973226	0.0553951	0.00901945	9.79946e-08	37	22	45828264	22	44206928	R			NA	NA	RIBC2	NM_015653	3'UTR					NA				NA	22	45432383	-	RIBC2	ENSG00000100376.12	22	45308968	FAM118A	1	0.0209882	-2.40594
cg15721134	0.054782	0.0115357	4.74891	2.04515e-06	0.0631617	0.0162122	3.89594	9.78173e-05	0.0575986	0.00939915	6.12806	8.89547e-10	0.915138	0.0575986	0.00939915	1.06223e-07	37	10	133806677	10	133656667	R			NA	NA								NA	10:133656667-133656962			NA	10	131993172	-		ENSG00000175470.20	10	131901008	PPP2R2D	1	0.0323001	0.372142
cg11469594	0.0320848	0.00586559	5.47001	4.50009e-08	0.0223861	0.00762657	2.93528	0.00333243	0.0284801	0.0046495	6.12542	9.04454e-10	0.601652	0.0284801	0.0046495	1.07946e-07	37	6	32783046	6	32891024	R			NA	NA	HLA-DOB	NM_002120	Body					NA				NA	6	32815268	-	HLA-DOB	ENSG00000204267.14	6	32821833	TAP2	1	0.034427	-2.79171
cg06710464	0.0353591	0.00662468	5.33749	9.42439e-08	0.0273228	0.00884127	3.09037	0.00199905	0.0324696	0.00530155	6.12454	9.09438e-10	0.767541	0.0324696	0.00530155	1.08453e-07	37	17	79047695	17	76662290	F			NA	NA	BAIAP2;BAIAP2;BAIAP2;BAIAP2	NM_017450;NM_006340;NM_001144888;NM_017451	Body;Body;Body;Body	chr17:79045454-79045696	S_Shore			NA	17:76662235-76662307			NA	17	81073894	+	BAIAP2	ENSG00000226137.5	17	81029130	BAIAP2-DT	1	0.0289299	-1.83126
cg27410601	0.033339	0.00429068	7.77009	7.84327e-15	0.00370365	0.00432634	0.85607	0.391959	0.0186439	0.0030465	6.11979	9.36966e-10	7.30018e-06	0.0186439	0.0030465	1.11468e-07	37	17	76121564	17	73633159	F			NA	NA	TMC6;TMC6	NM_001127198;NM_007267	Body;Body					NA	17:73632795-73633165	17:76120092-76121827	Unclassified	NA	17	78125482	+	TMC6	ENSG00000141524.15	17	78110458	TMC6	1	0.0146172	-1.42284
cg16312552	0.0281016	0.00495084	5.67613	1.37779e-08	0.0191768	0.00771693	2.48503	0.0129541	0.0254993	0.00416701	6.11933	9.39676e-10	0.62265	0.0254993	0.00416701	1.1176e-07	37	20	23420379	20	23368379	F			NA	NA	CSTL1;CSTL1	NM_138283;NM_138283	1stExon;5'UTR					NA				NA	20	23439741	+	CSTL1	ENSG00000125814.17	20	23374519	NAPB	1	0.0136181	1.30124
cg23560388	0.0307245	0.00519149	5.91824	3.25396e-09	0.0166898	0.00771258	2.16396	0.0304671	0.0263483	0.00430671	6.11797	9.47774e-10	0.320002	0.0263483	0.00430671	1.12633e-07	37	6	155542639	6	155584331	R			NA	NA	TIAM2;TIAM2	NM_012454;NM_001010927	Body;5'UTR	chr6:155539975-155540193	S_Shelf			NA				NA	6	155221504	-	TIAM2	ENSG00000146426.18	6	154832697	TIAM2	1	0.0685661	-6.57907
cg05163057	-0.044881	0.00743379	-6.03743	1.56587e-09	-0.0214483	0.010192	-2.10442	0.0353422	-0.0367439	0.00600597	-6.1179	9.48148e-10	0.178137	-0.0367439	0.00600597	1.12648e-07	37	19	2329403	19	2280403	F			NA	TRUE	SPPL2B;SPPL2B;LSM7	NM_001077238;NM_152988;NM_016199	Body;Body;TSS1500	chr19:2328364-2329089	S_Shore			NA		19:2328209-2330090	Promoter_Associated	NA	19	2329403	+	SPPL2B;LSM7	ENSG00000130332.15	19	2321520	LSM7	1	0.0283291	-1.13748
cg24052039	0.0266546	0.00487178	5.47122	4.46948e-08	0.0284072	0.0103659	2.74046	0.00613532	0.0269717	0.00440911	6.11727	9.51938e-10	0.988361	0.0269717	0.00440911	1.13038e-07	37	1	9004961	1	8927548	F			NA	NA	CA6	NM_001215	TSS1500					NA				NA	1	8944901	+	CA6	ENSG00000232208.2	1	8907393	AL139415.1	1	0.0162764	-1.53236
cg01422009	0.033872	0.00508989	6.65476	2.83759e-11	0.00697295	0.00830129	0.839984	0.400917	0.0265224	0.00433918	6.11232	9.81942e-10	0.0220267	0.0265224	0.00433918	1.16321e-07	37	16	125896	16	65896	F			NA	NA	MPG	NM_001015054	TSS1500	chr16:127448-128631	N_Shore		RDMR	NA				NA	16	75896	+	MPG	ENSG00000233614.6	16	11555	DDX11L10	1	0.0167667	7.2818
cg04075247	0.0362699	0.00616862	5.87975	4.10891e-09	0.0229348	0.0118444	1.93633	0.0528269	0.0334247	0.0054711	6.10931	1.0006e-09	0.60741	0.0334247	0.0054711	1.1828e-07	37	11	63274230	11	63030806	F		rs75459993	NA	NA	LGALS12;LGALS12;LGALS12;LGALS12;LGALS12	NM_033101;NM_001142535;NM_001142538;NM_001142536;NM_001142537	Body;Body;TSS1500;Body;TSS1500					NA				NA	11	63506757	+	LGALS12	ENSG00000133317.14	11	63506084	LGALS12	1	0.0876634	-4.6025
cg08872425	0.027609	0.00487476	5.66366	1.48175e-08	0.0190654	0.00771105	2.47248	0.0134181	0.0251695	0.00412044	6.10845	1.00605e-09	0.644978	0.0251695	0.00412044	1.18829e-07	37	10	131231406	10	131121396	F			NA	NA								TRUE				NA	10	129433141	+		ENSG00000170430.10	10	129467190	MGMT	1	0.0161223	-2.08809
cg00490406	0.0605982	0.0107961	5.613	1.98851e-08	0.0461431	0.0184632	2.49919	0.0124477	0.0569151	0.00931972	6.10696	1.01549e-09	0.795815	0.0569151	0.00931972	1.19786e-07	37	1	159046773	1	157313397	F	rs16841642		NA	NA	AIM2	NM_004833	TSS200					NA		1:159046463-159047507	Promoter_Associated	NA	1	159076982	+	AIM2	ENSG00000163568.15	1	159062484	AIM2	1	0.0970684	-2.78523
cg24751551	0.034831	0.00699649	4.97835	6.41299e-07	0.0325746	0.00920042	3.54056	0.000399277	0.0340042	0.00556913	6.10585	1.02255e-09	0.981127	0.0340042	0.00556913	1.20587e-07	37	21	39627840	21	38549710	F	rs79509116		NA	NA	KCNJ15;KCNJ15	NM_002243;NM_170736	TSS1500;TSS1500					NA				NA	21	38255917	+	KCNJ15	ENSG00000157551.19	21	38155549	KCNJ15	1	0.0389823	-2.53259
cg24768050	0.049644	0.0094245	5.26755	1.3826e-07	0.0487864	0.0158016	3.08743	0.00201893	0.049419	0.00809417	6.1055	1.0248e-09	0.998914	0.049419	0.00809417	1.20821e-07	37	4	39483194	4	39159589	R		rs28480393	NA	NA	LOC401127	NR_026854	Body	chr4:39481980-39482195	S_Shore			NA				NA	4	39481573	-	LOC401127	ENSG00000109814.12	4	39498755	UGDH	1	0.0169519	0.57362
cg12047086	0.0271414	0.00484671	5.59997	2.14391e-08	0.0172373	0.0063122	2.73079	0.00631826	0.023468	0.00384422	6.10476	1.02957e-09	0.460981	0.023468	0.00384422	1.21318e-07	37	2	239134945	2	238799684	R			NA	NA	LOC151174;LOC151174	NR_026926;NR_026925	Body;Body					TRUE	2:238799361-238799708			NA	2	238226303	-	LOC151174	ENSG00000144488.15	2	238100340	ESPNL	1	0.0180184	-2.15001
cg12656896	0.0431575	0.0066755	6.46506	1.01257e-10	0.0130965	0.00997367	1.31311	0.189147	0.0338572	0.00554757	6.10307	1.04052e-09	0.043416	0.0338572	0.00554757	1.2239e-07	37	6	8438818	6	8383817	R			NA	NA				chr6:8435314-8436141	S_Shelf			NA				NA	6	8438584	-		ENSG00000285219.1	6	8435568	AL591485.1	1	0.0192156	0.664773
cg03366992	0.0328422	0.00517756	6.34318	2.25076e-10	0.0117928	0.00695384	1.69587	0.0899101	0.0253349	0.00415286	6.10058	1.05687e-09	0.0524748	0.0253349	0.00415286	1.24174e-07	37	21	45140831	21	43965259	F			NA	NA	PDXK	NM_003681	Body	chr21:45138293-45139831	S_Shore		CDMR	NA				NA	21	43720949	+	PDXK	ENSG00000160213.7	21	43772511	CSTB	1	0.0140172	-1.38349
cg17202724	0.0282691	0.00367395	7.69447	1.42083e-14	0.00338273	0.00368469	0.918048	0.358594	0.0158622	0.00260167	6.09696	1.08106e-09	1.07847e-05	0.0158622	0.00260167	1.26782e-07	37	17	61916730	17	59270462	F			NA	NA	SMARCD2;SMARCD2	NM_003077;NM_001098426	Body;Body	chr17:61919659-61920656	N_Shelf			TRUE		17:61916655-61916877	Unclassified_Cell_type_specific	NA	17	63839369	+	SMARCD2	ENSG00000108604.15	17	63832081	SMARCD2	1	0.0205999	-1.06089
cg19103704	0.0410165	0.00703917	5.8269	5.64663e-09	0.0220218	0.00900771	2.44478	0.0144943	0.0338148	0.00554647	6.09663	1.08326e-09	0.251484	0.0338148	0.00554647	1.27006e-07	37	19	40440963	19	45132803	R			NA	TRUE	FCGBP	NM_003890	TSS1500					NA				NA	19	39935055	-	FCGBP	ENSG00000275395.5	19	39863323	FCGBP	1	0.0599648	-5.78382
cg10647833	0.0532253	0.00942691	5.6461	1.64129e-08	0.050973	0.0222042	2.29565	0.021696	0.0528813	0.00867726	6.09424	1.0996e-09	0.995651	0.0528813	0.00867726	1.28753e-07	37	6	167047842	6	166967832	F			NA	NA	RPS6KA2	NM_001006932	Body					NA	6:166967763-166967868			NA	6	166634353	+	RPS6KA2	ENSG00000026297.15	6	166929504	RNASET2	1	0.0254281	1.19653
cg19889856	0.0696377	0.0111803	6.22859	4.70641e-10	0.0272588	0.0185502	1.46947	0.141707	0.0583454	0.0095756	6.09313	1.10724e-09	0.147455	0.0583454	0.0095756	1.29579e-07	37	7	134856654	7	134507194	F			NA	NA	C7orf49;C7orf49;C7orf49	NM_024033;NR_024185;NR_024186	TSS1500;TSS1500;TSS1500	chr7:134854975-134855696	S_Shore			NA				NA	7	135171901	+	C7orf49	ENSG00000122783.16	7	135092363	CYREN	1	0.0165704	-0.397175
cg23045991	0.0353608	0.00603676	5.85757	4.69691e-09	0.0175119	0.00683301	2.56284	0.010382	0.0275364	0.00452409	6.08663	1.15313e-09	0.147179	0.0275364	0.00452409	1.34596e-07	37	7	101943005	7	101729725	R			NA	NA	SH2B2	NM_020979	Body	chr7:101943785-101944557	N_Shore			NA				NA	7	102299720	-	SH2B2	ENSG00000257923.11	7	101815904	CUX1	1	0.0210041	-1.10618
cg01252219	0.0350488	0.00640307	5.47375	4.40611e-08	0.0272785	0.00995867	2.73917	0.00615937	0.0327761	0.00538586	6.08558	1.1607e-09	0.806249	0.0327761	0.00538586	1.35445e-07	37	12	110302105	12	108786488	R			NA	NA	GLTP	NM_016433	Body					TRUE		12:110302063-110302278	Unclassified_Cell_type_specific	NA	12	109864299	-	GLTP	ENSG00000139433.10	12	109850945	GLTP	1	0.0231365	-0.762099
cg22888848	0.0369196	0.00734635	5.02557	5.0194e-07	0.0398034	0.0115845	3.43591	0.000590563	0.0377467	0.00620404	6.08421	1.17065e-09	0.978144	0.0377467	0.00620404	1.3657e-07	37	2	222320536	2	222028780	R			NA	NA	EPHA4	NM_004438	Body					TRUE				NA	2	221455815	-	EPHA4	ENSG00000116106.12	2	221418027	EPHA4	1	0.0138908	1.25231
cg11128254	0.0305782	0.00610968	5.00487	5.58989e-07	0.0315947	0.00913129	3.46005	0.000540073	0.0308926	0.00507787	6.08376	1.17396e-09	0.995729	0.0308926	0.00507787	1.36884e-07	37	17	428311	17	375061	R			TRUE	NA	VPS53	NM_001128159	Body					NA				NA	17	525070	-	VPS53	ENSG00000263015.1	17	503171	AC015853.2	1	0.0155403	0.0562465
cg16837973	0.0206907	0.00402384	5.14203	2.71785e-07	0.0166382	0.00503888	3.30197	0.000960072	0.0191127	0.0031443	6.07853	1.21288e-09	0.820801	0.0191127	0.0031443	1.40979e-07	37	17	5138634	17	5079358	F			NA	NA	C17orf87	NM_207103	TSS1500					NA		17:5138494-5138757	Unclassified_Cell_type_specific	NA	17	5235338	+	C17orf87	ENSG00000129204.16	17	5116438	USP6	1	0.0157872	-3.0347
cg16993108	0.0666615	0.0110856	6.01332	1.81764e-09	0.0325739	0.0174698	1.86459	0.0622395	0.0568759	0.00936017	6.07638	1.22929e-09	0.25739	0.0568759	0.00936017	1.42663e-07	37	7	1986301	7	1952827	R			NA	NA	MAD1L1;MAD1L1;MAD1L1	NM_003550;NM_001013837;NM_001013836	Body;Body;Body					NA	7:1952771-1952861			NA	7	1946665	-	MAD1L1	ENSG00000002822.15	7	1815793	MAD1L1	1	0.0776626	-1.52091
cg27589809	-0.0388659	0.00698442	-5.56465	2.62674e-08	-0.0273525	0.0105093	-2.60269	0.0092495	-0.0353385	0.00581694	-6.0751	1.23909e-09	0.659513	-0.0353385	0.00581694	1.43689e-07	37	3	50650410	3	50625414	R			NA	NA	CISH;CISH	NM_013324;NM_145071	TSS1500;TSS1500	chr3:50648939-50649829	S_Shore			NA				NA	3	50612978	-	CISH	ENSG00000114737.15	3	50606490	CISH	1	0.0271313	-1.89765
cg20817941	0.0328079	0.00620714	5.28551	1.25357e-07	0.0263407	0.00862441	3.05421	0.00225655	0.0306011	0.00503798	6.07407	1.24707e-09	0.83093	0.0306011	0.00503798	1.44576e-07	37	1	150780718	1	149047342	F			NA	NA	CTSK;CTSK	NM_000396;NM_000396	1stExon;5'UTR					NA				NA	1	150808241	+	CTSK	ENSG00000143387.13	1	150796208	CTSK	1	0.0227051	1.88646
cg08720746	0.0388653	0.00798919	4.86474	1.14608e-06	0.0382741	0.010538	3.63201	0.000281226	0.0386495	0.00636642	6.07085	1.27239e-09	0.999001	0.0386495	0.00636642	1.47358e-07	37	10	134754961	10	134604951	R			NA	NA	C10orf93	NM_173572	Body	chr10:134755663-134756852	N_Shore			TRUE	10:134604618-134604952			NA	10	132941456	-	C10orf93	ENSG00000171811.14	10	132808392	CFAP46	1	0.0168218	-0.670105
cg14343414	0.0227352	0.00444596	5.11367	3.15961e-07	0.0208362	0.0063596	3.27634	0.00105161	0.0221118	0.00364382	6.06829	1.29279e-09	0.9705	0.0221118	0.00364382	1.49527e-07	37	6	31025967	6	31133946	F	rs56085025		NA	NA	HCG22	NR_003948	Body					TRUE				TRUE	6	31058189	+	HCG22	ENSG00000277402.1	6	31355224	MIR6891	1	0.0198662	0.219086
cg13856674	0.0308159	0.00604243	5.09992	3.39798e-07	0.0270449	0.00820764	3.29508	0.000983928	0.0294904	0.00486599	6.06052	1.35686e-09	0.93384	0.0294904	0.00486599	1.56612e-07	37	15	93722590	15	91523594	R			NA	NA								NA	15:91523503-91523638			NA	15	93179360	-		ENSG00000182175.14	15	93035273	RGMA	1	0.0176582	-1.13958
cg06458106	0.0311305	0.0062123	5.01111	5.41167e-07	0.0288587	0.00845344	3.41384	0.000640541	0.0303339	0.00500592	6.05959	1.36468e-09	0.976824	0.0303339	0.00500592	1.57433e-07	37	22	17591807	22	15971807	R			NA	NA				chr22:17589440-17590287	S_Shore	low-CpG:15971797-15972038		NA				NA	22	17110916	-		ENSG00000183307.3	22	17116299	TMEM121B	1	0.0471559	-3.15935
cg00039864	0.030454	0.00571918	5.32489	1.01015e-07	0.0252763	0.00861656	2.93345	0.00335212	0.0288705	0.00476507	6.05879	1.37149e-09	0.882209	0.0288705	0.00476507	1.58137e-07	37	5	177950666	5	177883272	R			NA	NA	COL23A1	NM_173465	Body	chr5:177952110-177952738	N_Shore			NA				NA	5	178523664	-	COL23A1	ENSG00000050767.17	5	178237618	COL23A1	1	0.0443809	-1.91731
cg21017569	-0.031364	0.00855789	-3.66493	0.000247409	-0.0443898	0.00901033	-4.92655	8.3696e-07	-0.0375417	0.00620513	-6.05011	1.44749e-09	0.577315	-0.0375417	0.00620513	1.66254e-07	37	17	7832769	17	7773494	R		rs9898955	NA	NA	KCNAB3	NM_004732	TSS200	chr17:7832532-7833164	Island			NA	17:7773262-7773982			NA	17	7929450	-	KCNAB3	ENSG00000170037.13	17	7932101	CNTROB	1	0.0233561	0.696241
cg06539391	0.029374	0.00614978	4.77643	1.78431e-06	0.0303094	0.00817131	3.70924	0.000207878	0.0297123	0.00491367	6.04685	1.47701e-09	0.995826	0.0297123	0.00491367	1.6947e-07	37	6	32053641	6	32161619	F			NA	NA	TNXB	NM_019105	Body	chr6:32055067-32055601	N_Shore			NA				NA	6	32085863	+	TNXB	ENSG00000231852.8	6	32038265	CYP21A2	1	0.0239727	-1.64655
cg00204512	0.0296964	0.00594449	4.99562	5.86475e-07	0.0260186	0.00760049	3.42328	0.000618709	0.0283005	0.00468243	6.04398	1.50354e-09	0.929934	0.0283005	0.00468243	1.72336e-07	37	16	28754710	16	28662211	F	rs71889273		NA	NA				chr16:28757959-28758800	N_Shelf			NA				NA	16	28743388	+		ENSG00000184110.14	16	28688558	EIF3C	1	0.0417182	-2.91937
cg24045212	0.0261918	0.00418683	6.25577	3.95562e-10	0.00923495	0.00682613	1.35288	0.176093	0.0215564	0.00356898	6.03995	1.54163e-09	0.106249	0.0215564	0.00356898	1.76339e-07	37	7	2020131	7	1986657	F			NA	NA	MAD1L1;MAD1L1;MAD1L1	NM_003550;NM_001013837;NM_001013836	Body;Body;Body	chr7:2019763-2020100	S_Shore			NA				TRUE	7	1980495	+	MAD1L1	ENSG00000106266.11	7	2251770	SNX8	1	0.0138946	-1.35137
cg20946037	0.026951	0.00479333	5.62261	1.88098e-08	0.0182659	0.00759158	2.40607	0.0161251	0.0244755	0.00405303	6.0388	1.55264e-09	0.626324	0.0244755	0.00405303	1.77485e-07	37	1	150582344	1	148848968	R			NA	NA								TRUE				NA	1	150609867	-		ENSG00000203804.4	1	150560202	ADAMTSL4-AS1	1	0.0137515	-1.72541
cg08402850	0.0253719	0.0048095	5.27537	1.32488e-07	0.0258341	0.00879471	2.93746	0.00330912	0.0254783	0.00421973	6.03789	1.56145e-09	0.998937	0.0254783	0.00421973	1.78377e-07	37	12	96391252	12	94915383	R		rs78828175	NA	NA	HAL	NM_002108	TSS1500	chr12:96389405-96389675	S_Shore			NA				NA	12	95997473	-	HAL	ENSG00000111144.10	12	96000753	LTA4H	1	0.014865	-2.18086
cg04904468	0.0308622	0.00655537	4.70793	2.50243e-06	0.0373735	0.00979743	3.81463	0.000136388	0.0328758	0.0054483	6.03415	1.59806e-09	0.858518	0.0328758	0.0054483	1.82233e-07	37	10	81202867	10	80872873	F			NA	NA	ZCCHC24	NM_153367	Body	chr10:81204452-81204790	N_Shore		RDMR	NA				NA	10	79443110	+	ZCCHC24	ENSG00000165424.6	10	79382325	ZCCHC24	1	0.121581	-3.4453
cg17185202	0.033259	0.00644042	5.1641	2.41605e-07	0.0249303	0.00772623	3.22672	0.0012522	0.0298444	0.00494707	6.03274	1.61202e-09	0.709777	0.0298444	0.00494707	1.83683e-07	37	20	3762653	20	3710653	R		rs78571056	NA	NA	SPEF1	NM_015417	TSS1500	chr20:3766343-3767636	N_Shelf			NA		20:3761769-3762707	Unclassified	NA	20	3782005	-	SPEF1	ENSG00000275491.1	20	3808357	LINC01730	1	0.0157299	-3.43796
cg16756527	0.0342585	0.00761242	4.50035	6.78431e-06	0.0397266	0.00983704	4.03847	5.38e-05	0.0363066	0.00602031	6.03068	1.63269e-09	0.907892	0.0363066	0.00602031	1.85849e-07	37	21	35891075	21	34812945	R			NA	NA	RCAN1;RCAN1;RCAN1	NM_203418;NM_004414;NM_203417	Body;Body;Body					TRUE				NA	21	34518776	-	RCAN1	ENSG00000180509.12	21	34446688	KCNE1	1	0.0554823	-3.21761
cg15537056	0.0291228	0.00635506	4.58262	4.59192e-06	0.0379932	0.00951879	3.99139	6.56883e-05	0.0318576	0.00528537	6.02751	1.66505e-09	0.740572	0.0318576	0.00528537	1.89242e-07	37	10	134170262	10	134020252	R			NA	NA	LRRC27;LRRC27;LRRC27	NM_001143757;NM_030626;NR_026559	Body;Body;Body	chr10:134165143-134166313	S_Shelf			NA				NA	10	132356757	-	LRRC27	ENSG00000165752.17	10	132207492	STK32C	1	0.0632747	-2.63357
cg23464510	0.028773	0.00513865	5.59934	2.1517e-08	0.0226031	0.00984926	2.2949	0.0217387	0.0274529	0.00455587	6.02584	1.68236e-09	0.857075	0.0274529	0.00455587	1.91112e-07	37	11	71846480	11	71524128	F	rs76848014		NA	NA	FOLR3	NM_000804	TSS1500					NA				NA	11	72135433	+	FOLR3	ENSG00000110203.9	11	72114869	FOLR3	1	0.040945	11.7801
cg12069540	0.0344333	0.00579028	5.94674	2.73541e-09	0.0176039	0.0102924	1.71038	0.0871947	0.0303874	0.0050465	6.02148	1.7283e-09	0.362244	0.0303874	0.0050465	1.95931e-07	37	10	82173570	10	82163550	F			NA	NA	C10orf58;C10orf58	NR_024572;NM_032333	TSS200;5'UTR					TRUE				NA	10	80413813	+	C10orf58	ENSG00000122378.14	10	80407829	PRXL2A	1	0.0511727	-3.21896
cg07452625	0.0301831	0.00574103	5.25744	1.46078e-07	0.0271232	0.00919968	2.94828	0.00319553	0.0293255	0.00487047	6.02107	1.73264e-09	0.960971	0.0293255	0.00487047	1.96227e-07	37	16	89598568	16	88126069	R			NA	NA	SPG7;SPG7	NM_003119;NM_199367	Body;Body					NA	16:88125806-88126517	16:89598465-89598698	Unclassified_Cell_type_specific	NA	16	89532159	-	SPG7	ENSG00000261118.1	16	89492017	AC092123.1	1	0.0135376	-0.438172
cg00504410	0.0386943	0.00608095	6.3632	1.97593e-10	0.0129046	0.00716687	1.80059	0.0717669	0.0278993	0.00463679	6.01695	1.77737e-09	0.0231816	0.0278993	0.00463679	2.01085e-07	37	16	4732262	16	4672263	F			NA	NA	MGRN1;MGRN1;MGRN1;MGRN1	NM_015246;NM_001142291;NM_001142290;NM_001142289	Body;Body;Body;Body	chr16:4732219-4732487	Island			NA	16:4671578-4673185			NA	16	4682260	+	MGRN1	ENSG00000102858.13	16	4616493	MGRN1	1	0.0244829	-1.92106
cg06360527	-0.0233478	0.0060791	-3.84067	0.0001227	-0.0321537	0.00680578	-4.72447	2.30711e-06	-0.0272557	0.0045338	-6.01167	1.83619e-09	0.62776	-0.0272557	0.0045338	2.07371e-07	37	17	7491548	17	7432272	F			NA	NA	SOX15	NM_006942	3'UTR	chr17:7492314-7492945	N_Shore			NA		17:7491270-7493719	Unclassified	TRUE	17	7588229	+	SOX15	ENSG00000129194.7	17	7588178	SOX15	1	0.0161329	-1.10068
cg25607876	0.058464	0.00985747	5.93093	3.01218e-09	0.0284434	0.0144132	1.97344	0.048446	0.0488969	0.00813653	6.00955	1.86042e-09	0.228122	0.0488969	0.00813653	2.09788e-07	37	15	93580312	15	91381316	R			NA	NA								TRUE	15:91381189-91381391	15:93580201-93580636	Unclassified	NA	15	93037081	-		ENSG00000182175.14	15	93035273	RGMA	1	0.016765	-0.794325
cg00429683	0.0266331	0.00534286	4.98481	6.20234e-07	0.0232893	0.00690001	3.37525	0.000737484	0.0253797	0.00422445	6.00781	1.88044e-09	0.929219	0.0253797	0.00422445	2.11884e-07	37	17	78058778	17	75673373	R		rs72849355	NA	NA	CCDC40	NM_017950	Body					NA	17:75673250-75673405			NA	17	80084978	-	CCDC40	ENSG00000141519.15	17	80036632	CCDC40	1	0.0154376	1.12452
cg18981338	0.0435648	0.00687588	6.33589	2.3598e-10	0.0127683	0.0114727	1.11292	0.265741	0.0354263	0.00589778	6.00672	1.89318e-09	0.0706014	0.0354263	0.00589778	2.13158e-07	37	14	24422419	14	23492259	R			NA	NA	DHRS4;C14orf167;C14orf167;C14orf167;C14orf167	NM_021004;NR_023921;NR_023922;NR_023923;NR_023924	TSS1500;Body;Body;Body;Body	chr14:24422770-24423141	N_Shore			NA				NA	14	23953209	-	DHRS4;C14orf167	ENSG00000215256.3	14	23938731	DHRS4-AS1	1	0.0466995	-1.61546
cg23476065	0.0416059	0.00822916	5.05591	4.28346e-07	0.0375605	0.0115377	3.25546	0.00113211	0.0402418	0.00669965	6.00656	1.89505e-09	0.960076	0.0402418	0.00669965	2.13261e-07	37	7	151106043	7	150736976	R			NA	NA	WDR86	NM_198285	Body	chr7:151106244-151107808	N_Shore		CDMR	NA	7:150736955-150737016	7:151105791-151106105	Unclassified_Cell_type_specific	TRUE	7	151408956	-	WDR86	ENSG00000127377.9	7	151428835	CRYGN	1	0.0322388	1.38283
cg05216056	0.0369427	0.00733093	5.03929	4.67252e-07	0.0382289	0.0116934	3.26926	0.00107828	0.0373056	0.00621123	6.00615	1.89977e-09	0.995667	0.0373056	0.00621123	2.13631e-07	37	6	28887836	6	28995815	R			NA	NA	TRIM27	NM_006510	Body	chr6:28890951-28892013	N_Shelf			NA				NA	6	28920058	-	TRIM27	ENSG00000204713.11	6	28903002	TRIM27	1	0.155566	-1.84834
cg05622300	0.0314462	0.00642484	4.89447	9.85689e-07	0.0329752	0.00947333	3.48084	0.000499839	0.0319279	0.00531731	6.00452	1.91895e-09	0.991119	0.0319279	0.00531731	2.15569e-07	37	13	21259004	13	20157004	F			NA	NA	IFT88;IFT88	NM_175605;NM_006531	Body;Body					NA	13:20156970-20157051			NA	13	20684864	+	IFT88	ENSG00000032742.17	13	20567069	IFT88	1	0.0255751	1.51058
cg17042439	0.0526112	0.00925433	5.68503	1.30789e-08	0.0321166	0.0140688	2.28282	0.022441	0.0464216	0.0077316	6.00414	1.92353e-09	0.47683	0.0464216	0.0077316	2.1603e-07	37	1	117529772	1	117331295	R			NA	NA	PTGFRN	NM_020440	3'UTR					NA	1:117331241-117331296	1:117529267-117530723	Unclassified_Cell_type_specific	NA	1	116987149	-	PTGFRN	ENSG00000134256.12	1	117001750	CD101	1	0.0255879	-1.55706
cg03515897	0.0354535	0.00602211	5.88722	3.92736e-09	0.0181061	0.00922312	1.96312	0.0496323	0.0302684	0.00504242	6.00275	1.94005e-09	0.289347	0.0302684	0.00504242	2.17502e-07	37	14	95980971	14	95050724	F			NA	NA				chr14:95982498-95983533	N_Shore			NA		14:95980709-95982033	Promoter_Associated_Cell_type_specific	NA	14	95514633	+		ENSG00000258572.1	14	95516136	AL133467.1	1	0.0329782	-2.07131
cg02981752	0.024044	0.00485496	4.95246	7.32815e-07	0.0257786	0.00760573	3.38936	0.000700561	0.0245462	0.0040923	5.99814	1.99594e-09	0.981693	0.0245462	0.0040923	2.23317e-07	37	16	3632512	16	3572513	F			NA	NA	BTBD12	NM_032444	Body					NA	16:3572484-3572621			NA	16	3582510	+	BTBD12	ENSG00000263235.1	16	3650636	AC006111.2	1	0.0136211	-1.47797
cg14900031	0.0359007	0.00603829	5.94551	2.75594e-09	0.0174778	0.00978667	1.78587	0.0741198	0.0308212	0.00513887	5.99766	2.00187e-09	0.277123	0.0308212	0.00513887	2.237e-07	37	4	6695377	4	6746278	F			NA	NA	S100P	NM_005980	TSS200					NA				NA	4	6693649	+	S100P	ENSG00000170846.17	4	6663396	AC093323.1	1	0.0213503	1.41572
cg25202261	0.0332604	0.00629273	5.28554	1.25335e-07	0.0294684	0.0103695	2.84184	0.00448536	0.0322398	0.00537964	5.99293	2.06089e-09	0.952307	0.0322398	0.00537964	2.29891e-07	37	1	151668357	1	149934981	F			NA	NA	SNX27	NM_030918	3'UTR					NA				NA	1	151695880	+	SNX27	ENSG00000182134.16	1	151770107	TDRKH	1	0.017305	1.11382
cg19498794	0.0506727	0.01075	4.71375	2.43203e-06	0.0563169	0.0151785	3.71031	0.00020701	0.0525581	0.00877265	5.99113	2.08382e-09	0.955001	0.0525581	0.00877265	2.32333e-07	37	1	178445641	1	176712264	F			NA	NA	RASAL2;RASAL2	NM_004841;NM_170692	3'UTR;3'UTR					TRUE				NA	1	178476505	+	RASAL2	ENSG00000188585.9	1	178479247	CLEC20A	1	0.0312834	-0.550096
cg15550953	0.0395931	0.00741744	5.33784	9.40623e-08	0.0314648	0.011313	2.78129	0.00541431	0.0371494	0.00620303	5.98891	2.11252e-09	0.834839	0.0371494	0.00620303	2.35239e-07	37	1	6036414	1	5959001	F			NA	NA	NPHP4	NM_015102	Body					NA	1:5958958-5959223			NA	1	5976353	+	NPHP4	ENSG00000069424.14	1	5991466	KCNAB2	1	0.0309887	-0.931775
cg02806322	0.0306545	0.00557894	5.49469	3.914e-08	0.0210689	0.0082198	2.56318	0.0103718	0.0276314	0.00461612	5.98585	2.15256e-09	0.627805	0.0276314	0.00461612	2.39459e-07	37	3	32446568	3	32421572	F	rs35962600		NA	NA	CMTM7;CMTM7	NM_138410;NM_181472	Body;Body	chr3:32443152-32443455	S_Shelf			NA				NA	3	32405075	+	CMTM7	ENSG00000153551.13	3	32391671	CMTM7	1	0.0136168	-0.888401
cg07901199	0.0395085	0.00650697	6.07172	1.26545e-09	0.0162463	0.011913	1.36374	0.172649	0.0341631	0.00571063	5.98238	2.19905e-09	0.230296	0.0341631	0.00571063	2.44251e-07	37	2	242139830	2	241788503	F	rs76538371		NA	NA	ANO7	NM_001001891	Body	chr2:242139773-242139985	Island			NA	2:241788272-241788734			NA	2	241200414	+	ANO7	ENSG00000168385.18	2	241315100	2024-09-02	1	0.0166441	-1.06352
cg06758448	0.0286264	0.00469765	6.09377	1.10279e-09	0.0112922	0.00520249	2.17055	0.0299654	0.020841	0.0034866	5.97745	2.26654e-09	0.046995	0.020841	0.0034866	2.51009e-07	37	2	192067742	2	191775987	R			NA	NA								TRUE				NA	2	191203015	-		ENSG00000138378.19	2	191029576	STAT4	1	0.018067	-1.40042
cg12081643	0.0395445	0.00890427	4.44107	8.95127e-06	0.043589	0.0108719	4.00933	6.08918e-05	0.0411683	0.0068887	5.9762	2.28401e-09	0.95943	0.0411683	0.0068887	2.52693e-07	37	13	110802645	13	109600646	F			NA	NA	COL4A1	NM_001845	3'UTR			low-CpG:109600386-109600764		NA				NA	13	110150297	+	COL4A1	ENSG00000187498.16	13	110148963	COL4A1	1	0.0685084	-1.39092
cg04170065	0.0327139	0.00581869	5.6222	1.88538e-08	0.0194032	0.00798841	2.42892	0.0151438	0.0280998	0.00470328	5.97452	2.30773e-09	0.40374	0.0280998	0.00470328	2.55064e-07	37	16	72153204	16	70710705	F	rs7186117		NA	NA	PMFBP1;PMFBP1	NM_001160213;NM_031293	3'UTR;3'UTR					NA				NA	16	72119304	+	PMFBP1	ENSG00000257017.8	16	72054592	HP	1	0.0743599	-9.73947
cg09699373	0.0313837	0.00569516	5.5106	3.57615e-08	0.0220241	0.00893564	2.46475	0.0137108	0.02868	0.00480263	5.97172	2.34759e-09	0.676986	0.02868	0.00480263	2.59148e-07	37	16	84822712	16	83380213	R			NA	NA								NA	16:83380202-83380329			NA	16	84789105	-		ENSG00000103194.15	16	84699978	USP10	1	0.0157371	-1.06542
cg16529592	0.0301891	0.00542679	5.56298	2.65208e-08	0.0204086	0.0086079	2.37091	0.0177442	0.0274074	0.00459064	5.97027	2.36861e-09	0.630076	0.0274074	0.00459064	2.61339e-07	37	1	25292215	1	25164802	R			NA	TRUE	RUNX3	NM_001031680	TSS1500					NA				NA	1	24965723	-	RUNX3	ENSG00000117602.12	1	24502351	RCAN3	1	0.0195901	1.43074
cg21157725	0.0246007	0.00410238	5.99669	2.01374e-09	0.0109324	0.00661066	1.65376	0.0981766	0.0208005	0.00348573	5.96731	2.41191e-09	0.213694	0.0208005	0.00348573	2.65787e-07	37	9	136809652	9	135799473	F			NA	NA	VAV2;VAV2	NM_001134398;NM_003371	Body;Body					TRUE				TRUE	9	133944529	+	VAV2	ENSG00000160293.17	9	133761894	VAV2	1	0.0302569	-2.64093
cg08085199	0.0325933	0.00576754	5.65116	1.59369e-08	0.0217277	0.0102265	2.12465	0.033616	0.0299712	0.00502367	5.96601	2.43126e-09	0.65166	0.0299712	0.00502367	2.67853e-07	37	16	69170548	16	67728049	F	rs80122174		NA	NA	CIRH1A	NM_032830	Body	chr16:69166352-69166908	S_Shelf			NA				NA	16	69136644	+	CIRH1A	ENSG00000157315.5	16	69343250	TMED6	1	0.0765168	2.44763
cg12045829	0.0427521	0.00758762	5.63446	1.7561e-08	0.0289074	0.0134838	2.14387	0.0320436	0.0394224	0.00661255	5.96176	2.49537e-09	0.670083	0.0394224	0.00661255	2.74238e-07	37	17	7452926	17	7393650	R			NA	TRUE	TNFSF12;TNFSF12-TNFSF13	NM_003809;NM_172089	Body;Body	chr17:7452150-7452645	S_Shore			TRUE		17:7451854-7453481	Unclassified	TRUE	17	7549608	-	TNFSF12;TNFSF12-TNFSF13	ENSG00000239697.11	17	7549058	TNFSF12	1	0.0348439	-1.01598
cg01747796	0.0338805	0.00687707	4.92658	8.36802e-07	0.0344286	0.0102656	3.35379	0.000797125	0.0340502	0.00571348	5.95963	2.52813e-09	0.999017	0.0340502	0.00571348	2.77565e-07	37	1	59040648	1	58813236	R			NA	NA				chr1:59042013-59043295	N_Shore			NA				NA	1	58574975	-		ENSG00000283445.1	1	58715609	AL136985.3	1	0.0866322	-1.64649
cg07161179	0.0402593	0.00691372	5.8231	5.77657e-09	0.0210114	0.0106685	1.96948	0.0488985	0.0345666	0.00580194	5.95777	2.55705e-09	0.317854	0.0345666	0.00580194	2.80532e-07	37	11	698201	11	688201	F			NA	NA	TMEM80;TMEM80	NM_174940;NM_001042463	Body;Body	chr11:694761-696375	S_Shore			TRUE				NA	11	698200	+	TMEM80	ENSG00000177042.14	11	695428	TMEM80	1	0.145851	3.3977
cg18502618	0.0468671	0.0109284	4.28856	1.79833e-05	0.0613655	0.0145769	4.20978	2.5562e-05	0.0520839	0.00874394	5.95657	2.5759e-09	0.728583	0.0520839	0.00874394	2.82255e-07	37	21	46902264	21	45726692	R			TRUE	NA	COL18A1;COL18A1;COL18A1	NM_130444;NM_030582;NM_130445	Body;Body;Body	chr21:46898565-46898993	S_Shelf			NA	21:45726381-45726756			NA	21	45482349	-	COL18A1	ENSG00000182871.15	21	45405137	COL18A1	1	0.316232	-8.42667
cg21414636	0.033238	0.0064514	5.15206	2.57637e-07	0.0271036	0.00892181	3.03791	0.00238227	0.0311318	0.00522782	5.95501	2.60049e-09	0.856229	0.0311318	0.00522782	2.84458e-07	37	8	144925328	8	144997316	R			NA	NA	NRBP2	NM_178564	TSS1500	chr8:144923490-144923808	S_Shore			NA		8:144925165-144925572	Unclassified_Cell_type_specific	NA	8	143843155	-	NRBP2	ENSG00000178719.17	8	143990056	GRINA	1	0.016047	-1.17699
cg25817701	0.0377301	0.00745289	5.06248	4.13841e-07	0.0320345	0.0101286	3.16277	0.00156277	0.0357295	0.00600291	5.95203	2.64839e-09	0.902514	0.0357295	0.00600291	2.89271e-07	37	7	2140143	7	2106669	F			NA	NA	MAD1L1;MAD1L1;MAD1L1	NM_003550;NM_001013837;NM_001013836	Body;Body;Body					NA	7:2106666-2106874	7:2138452-2140372	Unclassified	NA	7	2100507	+	MAD1L1	ENSG00000106266.11	7	2251770	SNX8	1	0.0252991	-0.915632
cg18467978	0.037939	0.00763924	4.96633	6.82308e-07	0.0326917	0.00989049	3.30537	0.000948503	0.0359783	0.00604583	5.95094	2.66611e-09	0.915625	0.0359783	0.00604583	2.90851e-07	37	19	47134906	19	51826746	F			NA	NA				chr19:47137780-47138070	N_Shelf			TRUE				NA	19	46631648	+		ENSG00000279161.1	19	46636810	AC093503.3	1	0.0514524	-3.2433
cg08861404	0.0322096	0.00596216	5.40234	6.57772e-08	0.019249	0.00667297	2.88462	0.00391889	0.0264561	0.00444603	5.95051	2.67311e-09	0.350333	0.0264561	0.00444603	2.91542e-07	37	19	51670315	19	56362127	R			NA	NA	SIGLECP3	NR_002804	TSS1500					NA				NA	19	51167057	-	SIGLECP3	ENSG00000105374.10	19	51371606	NKG7	1	0.0240712	-3.37906
cg02217022	0.0355329	0.00612414	5.80211	6.54849e-09	0.0229355	0.0155188	1.47792	0.13943	0.0338355	0.00569661	5.93958	2.85757e-09	0.751955	0.0338355	0.00569661	3.10142e-07	37	17	80833526	17	78426815	F		rs79231448	NA	NA	TBCD	NM_005993	Body	chr17:80829533-80829871	S_Shelf			TRUE	17:78426592-78427006			TRUE	17	82875649	+	TBCD	ENSG00000167363.14	17	82735615	FN3K	1	0.0181972	1.56534
cg02138953	0.0341824	0.00595565	5.73949	9.49595e-09	0.019798	0.0101204	1.95625	0.0504357	0.0304824	0.00513283	5.9387	2.87286e-09	0.472243	0.0304824	0.00513283	3.11574e-07	37	10	75666279	10	75336285	F			NA	NA								TRUE				NA	10	73906520	+		ENSG00000122861.16	10	73909177	PLAU	1	0.0256116	1.77314
cg09387528	0.0210106	0.00426268	4.92896	8.26694e-07	0.0222781	0.00673789	3.30639	0.000945071	0.0213729	0.00360232	5.93309	2.97286e-09	0.987444	0.0213729	0.00360232	3.21871e-07	37	21	47876058	21	46700486	R			NA	NA				chr21:47878070-47879576	N_Shelf			NA				NA	21	46456144	-		ENSG00000160285.15	21	46188141	LSS	1	0.0233864	-1.81059
cg11832534	0.0296886	0.00562798	5.27518	1.32625e-07	0.0193483	0.00652233	2.96647	0.00301243	0.0252755	0.00426098	5.93184	2.99556e-09	0.486578	0.0252755	0.00426098	3.24014e-07	37	1	3563998	1	3553858	F			NA	NA	WDR8	NM_017818	Body	chr1:3566445-3569636	N_Shelf			NA	1:3553814-3553892			NA	1	3647433	+	WDR8	ENSG00000162591.16	1	3487951	MEGF6	1	0.013548	-1.33815
cg12315311	0.0425709	0.00761754	5.58854	2.28985e-08	0.0239189	0.0095509	2.50436	0.0122673	0.035319	0.00595534	5.93065	3.01743e-09	0.311761	0.035319	0.00595534	3.26062e-07	37	19	54568443	19	59260255	R			NA	TRUE	VSTM1	NM_198481	TSS1500					NA				NA	19	54065188	-	VSTM1	ENSG00000170909.13	19	54094668	OSCAR	1	0.0846557	-2.60038
cg17792616	0.0663841	0.011623	5.71145	1.12017e-08	0.0368624	0.0173694	2.12226	0.0338161	0.0572534	0.00965976	5.927	3.08517e-09	0.368744	0.0572534	0.00965976	3.32818e-07	37	15	93580327	15	91381331	R			NA	NA								TRUE	15:91381189-91381391	15:93580201-93580636	Unclassified	NA	15	93037096	-		ENSG00000182175.14	15	93035273	RGMA	1	0.0236989	-0.747325
cg26550194	0.038104	0.00768434	4.95865	7.09838e-07	0.0316879	0.00966658	3.27809	0.00104513	0.0356195	0.00601529	5.9215	3.19022e-09	0.873735	0.0356195	0.00601529	3.4307e-07	37	17	74639928	17	72151523	F			NA	NA	ST6GALNAC1	NM_018414	TSS200					NA		17:74639607-74640069	Unclassified_Cell_type_specific	NA	17	76643845	+	ST6GALNAC1	ENSG00000182534.13	17	76672551	MXRA7	1	0.021987	-4.48265
cg19273683	0.0450894	0.00776815	5.80439	6.45991e-09	0.0223823	0.0109528	2.04353	0.0410003	0.03749	0.00633629	5.9167	3.28457e-09	0.239356	0.03749	0.00633629	3.52536e-07	37	1	21656047	1	21528634	R			NA	NA	ECE1	NM_001113348	Body					TRUE		1:21655936-21656379	Unclassified	NA	1	21329553	-	ECE1	ENSG00000117298.16	1	21217247	ECE1	1	0.0136392	-0.877522
cg15576730	0.0528948	0.00931939	5.67578	1.38062e-08	0.0307111	0.0146536	2.09581	0.0360994	0.0465061	0.00786378	5.91397	3.3396e-09	0.442241	0.0465061	0.00786378	3.57753e-07	37	19	55693151	19	60384963	F			NA	NA	SYT5;PTPRH;PTPRH	NM_003180;NM_002842;NM_001161440	TSS1500;Body;Body	chr19:55690182-55691623	S_Shore			NA				NA	19	55181782	+	SYT5;PTPRH	ENSG00000167646.13	19	55158661	DNAAF3	1	0.020065	-0.617929
cg07427642	0.039557	0.00783747	5.04716	4.48418e-07	0.0363085	0.0117474	3.09077	0.0019964	0.0385564	0.00651967	5.91386	3.34174e-09	0.97389	0.0385564	0.00651967	3.57849e-07	37	5	177944298	5	177876904	F			NA	NA	COL23A1	NM_173465	Body	chr5:177945808-177946121	N_Shore			NA				NA	5	178517296	+	COL23A1	ENSG00000050767.17	5	178237618	COL23A1	1	0.0950126	-2.22612
cg10871721	0.0250757	0.00434585	5.77005	7.92499e-09	0.012823	0.00617386	2.07698	0.0378031	0.0210161	0.00355371	5.91385	3.34211e-09	0.267976	0.0210161	0.00355371	3.57849e-07	37	21	46235052	21	45059480	R			NA	NA	SUMO3	NM_006936	Body	chr21:46236726-46238958	N_Shore			NA		21:46234949-46235131	Unclassified_Cell_type_specific	NA	21	44815136	-	SUMO3	ENSG00000183255.12	21	44849585	PTTG1IP	1	0.0174942	-1.22249
cg01589860	-0.0365516	0.00788484	-4.63568	3.55769e-06	-0.032219	0.00873296	-3.68935	0.000224827	-0.0346058	0.00585236	-5.91314	3.35646e-09	0.934449	-0.0346058	0.00585236	3.59213e-07	37	11	72433836	11	72111484	F			NA	NA	ARAP1;ARAP1;ARAP1	NM_001040118;NM_001135190;NM_015242	Body;TSS1500;TSS1500	chr11:72437676-72438005	N_Shelf			NA		11:72432591-72434003	Promoter_Associated	NA	11	72722790	+	ARAP1	ENSG00000214530.9	11	72754729	STARD10	1	0.0197382	-1.44127
cg27301230	0.0317417	0.00684939	4.63424	3.58252e-06	0.0377132	0.0102101	3.69372	0.000220998	0.033595	0.00568805	5.90625	3.49975e-09	0.88874	0.033595	0.00568805	3.73382e-07	37	7	65761563	7	65398998	F		rs78330972	NA	NA	TPST1	NM_003596	Body					TRUE				NA	7	66296575	+	TPST1	ENSG00000226824.6	7	66654538	AC006001.2	1	0.0198177	-0.668212
cg12279125	0.0401539	0.00704075	5.70307	1.17672e-08	0.0263941	0.0152673	1.72879	0.083846	0.0377408	0.00639363	5.90287	3.57233e-09	0.715404	0.0377408	0.00639363	3.80579e-07	37	8	2129970	8	2117377	R			NA	NA				chr8:2129863-2130356	Island			NA	8:2117271-2117678			NA	8	2181766	-		ENSG00000036448.10	8	2045046	MYOM2	1	0.0167117	-6.96614
cg15282973	0.0354056	0.00733865	4.82453	1.40331e-06	0.0334619	0.00982819	3.40469	0.000662398	0.0347098	0.00588024	5.90279	3.57406e-09	0.987524	0.0347098	0.00588024	3.80672e-07	37	12	125346253	12	123912206	F			NA	NA	SCARB1;SCARB1	NM_001082959;NM_005505	Body;Body	chr12:125347784-125348688	N_Shore			NA				TRUE	12	124861706	+	SCARB1	ENSG00000073060.16	12	124776856	SCARB1	1	0.028916	-1.44683
cg23448998	-0.0422325	0.00825794	-5.11417	3.15119e-07	-0.0366769	0.0124375	-2.94889	0.0031892	-0.0405327	0.00687962	-5.89171	3.82225e-09	0.933103	-0.0405327	0.00687962	4.04977e-07	37	17	17110353	17	17051078	R			NA	NA	PLD6	NM_178836	TSS1500	chr17:17108771-17109701	S_Shore			NA	17:17049497-17051315	17:17108465-17110453	Promoter_Associated	NA	17	17207038	-	PLD6	ENSG00000179598.6	17	17200995	PLD6	1	0.0171366	-1.27527
cg07359306	0.0302771	0.00561642	5.39081	7.01395e-08	0.0210892	0.00827592	2.54826	0.0108262	0.0273798	0.00464729	5.89157	3.8254e-09	0.655774	0.0273798	0.00464729	4.05214e-07	37	3	52811297	3	52786337	R			NA	NA	ITIH1;ITIH1	NM_002215;NM_001166434	TSS1500;TSS1500					NA				NA	3	52777280	-	ITIH1	ENSG00000168268.11	3	52524385	NT5DC2	1	0.0198743	2.28566
cg20516460	0.0234921	0.00466219	5.03886	4.68318e-07	0.0239593	0.00787743	3.04151	0.00235396	0.0236133	0.00401217	5.88543	3.97026e-09	0.998699	0.0236133	0.00401217	4.19562e-07	37	6	30002763	6	30110742	R			NA	NA	NCRNA00171	NR_026751	Body					NA				NA	6	30034985	-	NCRNA00171	ENSG00000181126.13	6	29790954	HLA-V	1	0.180073	-14.3391
cg22676000	0.0290756	0.00639199	4.54875	5.39649e-06	0.0346748	0.00922143	3.76024	0.000169753	0.0308927	0.00525333	5.8806	4.08774e-09	0.882925	0.0308927	0.00525333	4.31168e-07	37	19	42259081	19	46950921	F			NA	NA	CEACAM6	NM_002483	TSS1500					NA				NA	19	41755172	+	CEACAM6	ENSG00000269119.1	19	41829692	HNRNPA1P52	1	0.0238314	2.31387
cg03961998	0.0488506	0.00749005	6.52207	6.93445e-11	0.00667471	0.0126369	0.528192	0.597366	0.0378859	0.00644328	5.8799	4.10518e-09	0.0162189	0.0378859	0.00644328	4.32587e-07	37	17	80982447	17	78575736	F			NA	NA	B3GNTL1	NM_001009905	Body	chr17:80983038-80983563	N_Shore			NA	17:78575137-78576201	17:80982128-80982472	Unclassified_Cell_type_specific	NA	17	83024570	+	B3GNTL1	ENSG00000175711.8	17	82942155	B3GNTL1	1	0.0158189	-1.00649
cg00541956	0.0306986	0.00720887	4.25845	2.05848e-05	0.0397789	0.00966556	4.11553	3.86293e-05	0.0339442	0.00577864	5.87409	4.25184e-09	0.753104	0.0339442	0.00577864	4.46879e-07	37	19	58455018	19	63146830	F			NA	NA	ZNF256	NM_005773	Body	chr19:58458686-58459219	N_Shelf		CDMR	NA				NA	19	57943649	+	ZNF256	ENSG00000121406.9	19	57527325	ZNF549	1	0.021434	-0.751674
cg02226672	0.0323087	0.00638668	5.05877	4.21967e-07	0.027845	0.00925527	3.00855	0.00262496	0.0308688	0.0052566	5.87239	4.29556e-09	0.924236	0.0308688	0.0052566	4.50942e-07	37	16	68398533	16	66956034	F			NA	NA	SMPD3	NM_018667	Body					TRUE		16:68398349-68398998	Unclassified_Cell_type_specific	NA	16	68364629	+	SMPD3	ENSG00000184939.16	16	68530090	ZFP90	1	0.0158524	1.03959
cg19788934	0.0358935	0.00729181	4.92243	8.54747e-07	0.0325516	0.0101449	3.20868	0.00133348	0.0347551	0.00592101	5.86979	4.36354e-09	0.964858	0.0347551	0.00592101	4.57003e-07	37	12	121455706	12	119940089	F			NA	NA	C12orf43	NM_022895	TSS1500	chr12:121454153-121454357	S_Shore			NA				NA	12	121017902	+	C12orf43	ENSG00000135114.12	12	121019111	OASL	1	0.0469058	-4.52353
cg01687878	0.0317432	0.00541716	5.85974	4.63598e-09	0.0146912	0.00856868	1.71452	0.0864329	0.0268739	0.00457886	5.86913	4.38078e-09	0.243001	0.0268739	0.00457886	4.58592e-07	37	12	123616817	12	122182770	R			NA	NA								TRUE		12:123616255-123616951	Unclassified_Cell_type_specific	NA	12	123132269	-		ENSG00000051825.14	12	123152320	MPHOSPH9	1	0.0366953	1.31112
cg02386311	0.0345248	0.00739942	4.66588	3.07292e-06	0.0308542	0.00866484	3.56086	0.000369647	0.0329769	0.0056269	5.86058	4.61252e-09	0.949436	0.0329769	0.0056269	4.81833e-07	37	16	12073297	16	11980798	F			NA	NA	RUNDC2A	NM_032167	Body	chr16:12070257-12070870	S_Shelf			NA				NA	16	11979439	+	RUNDC2A	ENSG00000234719.8	16	11927373	NPIPB2	1	0.0257122	-2.20589
cg08707875	0.0473992	0.00969121	4.89095	1.00353e-06	0.0632909	0.0191312	3.30825	0.000938808	0.0506444	0.00864526	5.85805	4.6833e-09	0.759912	0.0506444	0.00864526	4.88539e-07	37	1	224575077	1	222641700	R			NA	NA	WDR26;WDR26	NM_001115113;NM_025160	3'UTR;3'UTR					NA		1:224575045-224575329	Unclassified_Cell_type_specific	NA	1	224387374	-	WDR26	ENSG00000143771.12	1	224356858	CNIH4	1	0.0686974	-1.04592
cg13735863	0.0307642	0.00527013	5.83746	5.30042e-09	0.0137194	0.00675506	2.03097	0.0422576	0.0243149	0.00415516	5.85174	4.86447e-09	0.138219	0.0243149	0.00415516	5.06489e-07	37	20	61298096	20	60768541	F			NA	NA	LOC100127888;SLCO4A1	NR_024470;NM_016354	TSS200;Body					NA	20:60768310-60768602			NA	20	62666743	+	LOC100127888;SLCO4A1	ENSG00000101188.5	20	62708836	NTSR1	1	0.0298002	-5.85701
cg13876325	0.0328124	0.00569272	5.76393	8.21785e-09	0.0164534	0.0090382	1.82043	0.0686939	0.0281659	0.00481689	5.84733	4.99524e-09	0.309507	0.0281659	0.00481689	5.19256e-07	37	17	16190098	17	16130823	R			NA	NA	PIGL	NM_004278	Body					TRUE				TRUE	17	16286783	-	PIGL	ENSG00000141027.21	17	16029157	NCOR1	1	0.0140756	-0.760953
cg21487856	0.0584168	0.0096557	6.04998	1.44864e-09	0.0208855	0.0152118	1.37298	0.169759	0.047638	0.00815209	5.84365	5.10687e-09	0.114231	0.047638	0.00815209	5.29871e-07	37	2	54828502	2	54682006	R			NA	NA	SPTBN1;SPTBN1	NM_178313;NM_003128	Body;Body					TRUE				NA	2	54601364	-	SPTBN1	ENSG00000214595.11	2	54723499	EML6	1	0.0202284	1.17744
cg14220262	0.0241656	0.00524668	4.60588	4.10723e-06	0.0271877	0.0075361	3.60766	0.000308974	0.0251522	0.00430591	5.84132	5.17888e-09	0.947284	0.0251522	0.00430591	5.36717e-07	37	1	1114963	1	1104826	F			NA	NA	TTLL10;TTLL10	NM_001130045;NM_153254	Body;TSS200	chr1:1115574-1116006	N_Shore			NA	1:1104210-1104834			NA	1	1179582	+	TTLL10	ENSG00000223823.1	1	1137017	LINC01342	1	0.0236642	-1.74476
cg03595161	0.032664	0.00550657	5.93183	2.99569e-09	0.0134259	0.00766627	1.75129	0.0798956	0.0261165	0.0044724	5.83948	5.23631e-09	0.125298	0.0261165	0.0044724	5.41896e-07	37	7	1127767	7	1094293	R			NA	NA	GPER;C7orf50;GPER;GPER;C7orf50;C7orf50;GPER	NM_001039966;NM_001134395;NM_001098201;NM_001098201;NM_032350;NM_001134396;NM_001505	5'UTR;Body;1stExon;5'UTR;Body;Body;5'UTR	chr7:1126578-1126910	S_Shore		RDMR	TRUE		7:1126090-1128006	Unclassified	NA	7	1088130	-	GPER;C7orf50	ENSG00000164850.15	7	1082208	GPER1	1	0.01812	-2.90437
cg07710211	0.0404875	0.00901111	4.49307	7.02046e-06	0.0451976	0.0120756	3.74289	0.000181915	0.0421722	0.00722195	5.83945	5.23737e-09	0.952313	0.0421722	0.00722195	5.41896e-07	37	6	42900123	6	43008101	R			NA	NA	CNPY3	NM_006586	Body	chr6:42897116-42897611	S_Shelf		CDMR	NA				NA	6	42932384	-	CNPY3	ENSG00000044090.8	6	43037617	CUL7	1	0.0238928	0.822042
cg19442659	0.0472519	0.00852673	5.54162	2.99686e-08	0.0304025	0.014538	2.09125	0.0365055	0.0429393	0.007355	5.8381	5.27987e-09	0.606697	0.0429393	0.007355	5.45787e-07	37	17	41278506	17	38532032	F			NA	NA	BRCA1;NBR2;BRCA1;BRCA1;BRCA1;BRCA1	NM_007300;NR_003108;NM_007294;NM_007297;NM_007299;NR_027676	TSS1500;Body;TSS1500;TSS1500;TSS1500;TSS1500	chr17:41278134-41278460	S_Shore			NA	17:38531661-38532686			NA	17	43126488	+	BRCA1;NBR2	ENSG00000198496.11	17	43125610	NBR2	1	0.0153168	-0.932986
cg02738156	0.026705	0.00498851	5.35331	8.63618e-08	0.0174168	0.00675628	2.57786	0.00994138	0.023428	0.00401314	5.83782	5.28894e-09	0.542496	0.023428	0.00401314	5.46597e-07	37	2	6910588	2	6828039	F			NA	NA								NA				NA	2	6770456	+		ENSG00000205837.7	2	6728177	LINC00487	1	0.0249866	2.65673
cg13419330	0.0327875	0.0057163	5.7358	9.70559e-09	0.0158244	0.00755768	2.09382	0.0362764	0.0266147	0.00455909	5.83771	5.29222e-09	0.201441	0.0266147	0.00455909	5.4681e-07	37	3	10247487	3	10222487	F			NA	NA	IRAK2	NM_001570	Body					TRUE				TRUE	3	10205802	+	IRAK2	ENSG00000240288.7	3	10285754	GHRLOS	1	0.0243523	2.83961
cg02540736	-0.0403716	0.00801576	-5.03653	4.74051e-07	-0.0383435	0.0130331	-2.94202	0.00326082	-0.039815	0.00682776	-5.83134	5.49843e-09	0.991254	-0.039815	0.00682776	5.66539e-07	37	14	100774063	14	99843816	R			NA	NA	SLC25A29;MIR345	NM_001039355;NR_029906	TSS1500;TSS200	chr14:100771820-100773673	S_Shore			NA				NA	14	100307725	-	SLC25A29;MIR345	ENSG00000197119.13	14	100291116	SLC25A29	1	0.150779	-6.488
cg08462127	0.0271007	0.00644332	4.20601	2.59915e-05	0.0430051	0.0101183	4.25023	2.13555e-05	0.0316894	0.00543491	5.8307	5.51939e-09	0.415228	0.0316894	0.00543491	5.68173e-07	37	8	2017365	8	2004772	R			NA	NA	MYOM2	NM_003970	Body					NA	8:2004772-2005004			NA	8	2069245	-	MYOM2	ENSG00000176595.4	8	1973677	KBTBD11	1	0.0218309	-1.17022
cg07262247	-0.0346028	0.00690775	-5.00927	5.46357e-07	-0.0222591	0.00687363	-3.23833	0.00120233	-0.0284004	0.00487241	-5.82882	5.58217e-09	0.448322	-0.0284004	0.00487241	5.74105e-07	37	5	131593730	5	131621629	F			NA	NA	PDLIM4;PDLIM4	NM_003687;NM_001131027	Body;Body	chr5:131593039-131593813	Island			NA	5:131620939-131621630			TRUE	5	132258036	+	PDLIM4	ENSG00000233006.7	5	132311285	MIR3936HG	1	0.0143899	1.32972
cg23645046	0.019912	0.00372613	5.34387	9.09819e-08	0.0154872	0.00645458	2.39942	0.0164213	0.018806	0.00322702	5.82767	5.62081e-09	0.838418	0.018806	0.00322702	5.77946e-07	37	11	64582244	11	64338820	F			NA	NA				chr11:64577277-64578349	S_Shelf			NA		11:64582205-64582329	Unclassified_Cell_type_specific	NA	11	64814771	+		ENSG00000162298.18	11	65121780	SYVN1	1	0.0270723	-1.42414
cg00225157	-0.0314397	0.00573637	-5.48077	4.23489e-08	-0.0186136	0.0078177	-2.38095	0.0172679	-0.0269508	0.00462488	-5.82735	5.63132e-09	0.416929	-0.0269508	0.00462488	5.78892e-07	37	6	33173038	6	33281016	F			NA	NA	HSD17B8	NM_014234	Body	chr6:33172289-33172823	S_Shore			NA		6:33171945-33173651	Promoter_Associated	NA	6	33205260	+	HSD17B8	ENSG00000204228.4	6	33204655	HSD17B8	1	0.0231383	-1.37727
cg16527877	0.0312277	0.00618846	5.04612	4.50868e-07	0.0311276	0.0107092	2.90662	0.00365361	0.0312026	0.00535817	5.82338	5.76709e-09	0.999967	0.0312026	0.00535817	5.92303e-07	37	1	92036018	1	91808606	R			NA	NA								TRUE				NA	1	91570460	-		ENSG00000097046.13	1	91500851	CDC7	1	0.0374471	-2.21909
cg09099177	0.0357617	0.00657659	5.43773	5.39648e-08	0.0203833	0.00798504	2.55268	0.0106897	0.0295462	0.00507646	5.82023	5.87668e-09	0.331213	0.0295462	0.00507646	6.02943e-07	37	15	68499367	15	66286421	R			NA	TRUE	CLN6;CALML4;CALML4	NM_017882;NM_001031733;NM_033429	3'UTR;TSS1500;TSS1500					TRUE				NA	15	68207028	-	CLN6;CALML4	ENSG00000128973.13	15	68206992	CLN6	1	0.0802854	6.31545
cg15925478	0.0460353	0.00908691	5.06612	4.06012e-07	0.0375322	0.0128731	2.91556	0.00355052	0.0432075	0.0074237	5.82021	5.87746e-09	0.864499	0.0432075	0.0074237	6.02943e-07	37	1	94081080	1	93853668	F			NA	NA	BCAR3	NM_003567	Body					TRUE		1:94080865-94081832	Unclassified	NA	1	93615522	+	BCAR3	ENSG00000223745.7	1	93262186	CCDC18-AS1	1	0.0266746	1.70291
cg11996592	0.0256652	0.00482324	5.32116	1.0311e-07	0.0163775	0.00621821	2.63379	0.00844366	0.0221763	0.00381114	5.81882	5.92642e-09	0.498351	0.0221763	0.00381114	6.07547e-07	37	8	144577094	8	144648237	F			NA	NA	ZC3H3	NM_015117	Body					NA	8:144648193-144648402			TRUE	8	143494923	+	ZC3H3	ENSG00000147813.16	8	143574785	NAPRT	1	0.0148381	-2.56787
cg06192883	0.0444735	0.00685872	6.48423	8.91859e-11	0.00805213	0.0101697	0.791775	0.428492	0.0330866	0.00568636	5.8186	5.93442e-09	0.0121789	0.0330866	0.00568636	6.08227e-07	37	15	52554171	15	50341463	R			NA	NA	MYO5C	NM_018728	Body				DMR	TRUE		15:52553544-52554979	Unclassified	TRUE	15	52261973	-	MYO5C	ENSG00000047346.12	15	52581317	FAM214A	1	0.0141354	-0.821325
cg12554573	-0.0345144	0.00647836	-5.32764	9.94959e-08	-0.0246418	0.00994039	-2.47896	0.0131767	-0.0315712	0.00542747	-5.81693	5.99385e-09	0.707393	-0.0315712	0.00542747	6.13753e-07	37	3	51976667	3	51951707	R			NA	TRUE	PARP3;RRP9;PARP3;PARP3;PARP3	NM_001003931;NM_004704;NM_001003931;NM_005485;NM_005485	5'UTR;TSS1500;1stExon;1stExon;5'UTR	chr3:51975612-51976505	S_Shore			TRUE		3:51975761-51976676	Promoter_Associated	NA	3	51942650	-	PARP3;RRP9	ENSG00000041880.14	3	51942345	PARP3	1	0.0666445	-2.50449
cg20728490	0.0478886	0.00967638	4.94903	7.45857e-07	0.0388066	0.0124852	3.1082	0.00188228	0.0444805	0.00764825	5.81577	6.03542e-09	0.847648	0.0444805	0.00764825	6.17852e-07	37	10	98064175	10	98054165	R			NA	NA	DNTT;DNTT;DNTT;DNTT	NM_001017520;NM_001017520;NM_004088;NM_004088	5'UTR;1stExon;1stExon;5'UTR					NA				NA	10	96304417	-	DNTT	ENSG00000107447.8	10	96304409	DNTT	1	0.0187606	-0.513576
cg06287003	0.0415444	0.00755015	5.50246	3.74526e-08	0.0233322	0.00974973	2.39311	0.0167062	0.034717	0.0059695	5.81574	6.03665e-09	0.336008	0.034717	0.0059695	6.17852e-07	37	12	125626642	12	124192595	R			NA	NA	AACS	NM_023928	Body					NA	12:124192595-124192763			NA	12	125142095	-	AACS	ENSG00000081760.17	12	125065434	AACS	1	0.0217341	-0.825958
cg17427615	0.0321114	0.0056464	5.68705	1.29253e-08	0.015511	0.0070585	2.19749	0.0279857	0.0256337	0.00440922	5.81366	6.1121e-09	0.185184	0.0256337	0.00440922	6.25123e-07	37	19	3539097	19	3490097	F			NA	NA	C19orf28;C19orf71;C19orf28	NM_001042680;NM_001135580;NM_021731	Body;TSS200;3'UTR					TRUE				NA	19	3539098	+	C19orf28;C19orf71	ENSG00000183397.5	19	3539154	C19orf71	1	0.0170584	-2.25153
cg17332198	0.0284483	0.00490454	5.80039	6.61592e-09	0.0126054	0.0061757	2.04114	0.0412373	0.0223208	0.00384071	5.81164	6.18653e-09	0.132941	0.0223208	0.00384071	6.32031e-07	37	12	58209913	12	56496180	R			NA	NA	AVIL	NM_006576	TSS200					TRUE				NA	12	57816129	-	AVIL	ENSG00000123427.17	12	57771492	EEF1AKMT3	1	0.0755636	-5.57787
cg07136133	0.0282538	0.00624195	4.52644	5.99844e-06	0.0257453	0.00704581	3.65399	0.000258199	0.0271508	0.0046722	5.81114	6.20504e-09	0.965113	0.0271508	0.0046722	6.33631e-07	37	11	36422377	11	36378953	F			NA	NA	PRR5L;PRR5L;PRR5L;PRR5L	NM_024841;NM_001160167;NM_001160169;NM_001160168	5'UTR;5'UTR;TSS200;Body					NA				NA	11	36400826	+	PRR5L	ENSG00000135362.14	11	36296288	PRR5L	1	0.0183353	-1.92662
cg04387059	0.0274181	0.00484334	5.661	1.50497e-08	0.0137337	0.00637659	2.15376	0.0312588	0.0224117	0.00385692	5.81076	6.2188e-09	0.232169	0.0224117	0.00385692	6.34745e-07	37	6	31698722	6	31806701	R			NA	NA	CLIC1;DDAH2	NM_001288;NM_013974	Body;TSS1500	chr6:31695894-31698245	S_Shore			NA				NA	6	31730944	-	CLIC1;DDAH2	ENSG00000231852.8	6	32038265	CYP21A2	1	0.0303963	-2.15894
cg06885782	-0.0386614	0.0079606	-4.85659	1.19423e-06	-0.0419385	0.0131221	-3.19602	0.00139335	-0.039543	0.00680609	-5.80995	6.24929e-09	0.977463	-0.039543	0.00680609	6.37565e-07	37	1	41248209	1	41020796	F			NA	TRUE	KCNQ4;KCNQ4	NM_172163;NM_004700	TSS1500;TSS1500	chr1:41249090-41250161	N_Shore			NA				NA	1	40782536	+	KCNQ4	ENSG00000238287.1	1	40493157	AL603839.3	1	0.0138975	-0.602605
cg13613180	0.0289311	0.0048015	6.02542	1.68667e-09	0.0104821	0.00468024	2.23964	0.0251141	0.0194707	0.00335148	5.80957	6.2632e-09	0.0227022	0.0194707	0.00335148	6.38692e-07	37	11	74560694	11	74238342	R		rs75929480	NA	NA	XRRA1	NM_182969	Body					TRUE				TRUE	11	74849648	-	XRRA1	ENSG00000166435.15	11	74807739	XRRA1	1	0.0535931	-8.99219
cg06743312	0.0312619	0.00564347	5.53948	3.03367e-08	0.0170588	0.00733224	2.32655	0.0199894	0.0259781	0.00447218	5.80881	6.29166e-09	0.30784	0.0259781	0.00447218	6.41153e-07	37	12	6661122	12	6531383	R			NA	NA	IFFO1;IFFO1	NM_080730;NM_001039670	Body;Body	chr12:6664425-6665336	N_Shelf		RDMR	NA				NA	12	6551955	-	IFFO1	ENSG00000010295.19	12	6538375	IFFO1	1	0.049753	-1.77697
cg10385395	0.0447831	0.00770628	5.81124	6.2011e-09	0.0206059	0.0134959	1.52683	0.126802	0.0388383	0.00669213	5.80358	6.49124e-09	0.298171	0.0388383	0.00669213	6.60133e-07	37	13	113422556	13	112470557	R			NA	NA	ATP11A;ATP11A	NM_015205;NM_032189	Body;Body	chr13:113424898-113425105	N_Shelf			NA	13:112470445-112470772	13:113422486-113422627	Unclassified	NA	13	112768241	-	ATP11A	ENSG00000274922.1	13	112686769	AL139384.1	1	0.029709	-1.57062
cg06422947	0.0262989	0.00502167	5.23708	1.63136e-07	0.0198316	0.00763743	2.59663	0.00941434	0.0243468	0.00419593	5.80249	6.53375e-09	0.778558	0.0243468	0.00419593	6.6385e-07	37	17	41167707	17	38421233	R			NA	NA	VAT1	NM_006373	3'UTR					NA		17:41167706-41167763	Gene_Associated_Cell_type_specific	NA	17	43015689	-	VAT1	ENSG00000198496.11	17	43125610	NBR2	1	0.0268608	-1.77997
cg13081213	-0.0473674	0.00752612	-6.29373	3.09917e-10	-0.0134369	0.00923333	-1.45526	0.145598	-0.033823	0.00583369	-5.79788	6.71598e-09	0.0173052	-0.033823	0.00583369	6.81122e-07	37	7	26714757	7	26681282	R			NA	NA	SKAP2	NM_003930	Body					TRUE				NA	7	26675137	-	SKAP2	ENSG00000197576.13	7	27128507	HOXA4	1	0.0267378	1.0139
cg20450318	0.0335381	0.00698728	4.79988	1.58763e-06	0.0278634	0.00846516	3.29154	0.000996406	0.0312386	0.0053887	5.79705	6.74921e-09	0.874905	0.0312386	0.0053887	6.84025e-07	37	11	65415260	11	65171836	R			NA	NA	SIPA1;SIPA1	NM_153253;NM_006747	Body;Body	chr11:65413778-65415203	S_Shore			NA				TRUE	11	65647788	-	SIPA1	ENSG00000285533.1	11	65663086	AP001362.2	1	0.022638	-0.987473
cg06975311	0.0201218	0.0042616	4.72165	2.33942e-06	0.0144247	0.00412524	3.49671	0.000471041	0.0171806	0.00296402	5.7964	6.77518e-09	0.630462	0.0171806	0.00296402	6.86189e-07	37	11	65407399	11	65163975	R			NA	NA	SIPA1;SIPA1	NM_153253;NM_006747	TSS200;5'UTR	chr11:65408344-65408631	N_Shore			NA		11:65406971-65408534	Promoter_Associated	NA	11	65639927	-	SIPA1	ENSG00000213445.10	11	65638101	SIPA1	1	0.0154683	-1.83019
cg21004684	0.0528846	0.010677	4.95311	7.30364e-07	0.0504571	0.0167463	3.01304	0.00258646	0.052183	0.00900286	5.79627	6.78054e-09	0.992558	0.052183	0.00900286	6.86576e-07	37	11	68695532	11	68452108	R			NA	NA	IGHMBP2	NM_002180	Body					TRUE				NA	11	68928063	-	IGHMBP2	ENSG00000250508.1	11	68870664	AP000808.1	1	0.0343331	-0.515396
cg15247329	0.0752552	0.0164319	4.57982	4.65383e-06	0.0649384	0.0181891	3.57019	0.000356721	0.0706191	0.0121931	5.79171	6.96754e-09	0.915238	0.0706191	0.0121931	7.0405e-07	37	7	2764246	7	2730772	F			NA	NA								NA	7:2730655-2730793			NA	7	2724611	+		ENSG00000146535.14	7	2728105	GNA12	1	0.0271894	-0.547906
cg03025569	0.0291736	0.00599157	4.86911	1.12102e-06	0.0283949	0.00905465	3.13594	0.00171302	0.0289365	0.00499669	5.79113	6.99126e-09	0.997431	0.0289365	0.00499669	7.05827e-07	37	17	15586426	17	15527151	R			NA	TRUE	TRIM16	NM_006470	TSS1500					NA				NA	17	15683111	-	TRIM16	ENSG00000221926.12	17	15627960	TRIM16	1	0.0624887	-2.38788
cg19001261	0.0304292	0.00533773	5.70078	1.19258e-08	0.0145754	0.00709543	2.05419	0.0399571	0.0246997	0.00426551	5.79055	7.01564e-09	0.203094	0.0246997	0.00426551	7.08128e-07	37	19	7797052	19	7703052	R			NA	NA	CLEC4G;CLEC4G	NM_198492;NM_198492	5'UTR;1stExon	chr19:7794793-7796410	S_Shore			NA				NA	19	7732165	-	CLEC4G	ENSG00000182566.13	19	7728957	CLEC4G	1	0.0253936	3.50528
cg01205058	0.0355959	0.006108	5.82776	5.61769e-09	0.0155976	0.00969219	1.60929	0.107552	0.0299113	0.00516746	5.78838	7.10673e-09	0.217925	0.0299113	0.00516746	7.16835e-07	37	6	167508191	6	167428181	R			NA	NA				chr6:167507434-167507730	S_Shore			NA	6:167428160-167428217			NA	6	167094702	-		ENSG00000213066.13	6	166999317	FGFR1OP	1	0.0236412	-1.38907
cg14603886	-0.0391946	0.00876326	-4.47261	7.72715e-06	-0.0537136	0.014231	-3.77441	0.000160387	-0.0431864	0.00746196	-5.78755	7.14221e-09	0.685675	-0.0431864	0.00746196	7.19763e-07	37	17	62206650	17	59560382	F			NA	NA	ERN1	NM_001433	Body	chr17:62206971-62208050	N_Shore			NA				NA	17	64129289	+	ERN1	ENSG00000178607.16	17	64039142	ERN1	1	0.0141388	-0.740136
cg26785823	0.0343185	0.00594158	5.77599	7.65038e-09	0.0152532	0.00760138	2.00664	0.044788	0.0270879	0.00468121	5.78651	7.18641e-09	0.141924	0.0270879	0.00468121	7.23889e-07	37	1	2482001	1	2471861	F			NA	NA	LOC115110	NR_026927	Body	chr1:2477563-2478363	S_Shelf			NA				TRUE	1	2550561	+	LOC115110	ENSG00000142606.16	1	2590639	MMEL1	1	0.0376823	-2.4601
cg07041681	0.0544277	0.00938268	5.80086	6.5974e-09	0.0248717	0.0172249	1.44394	0.148755	0.0476646	0.00823957	5.78484	7.25794e-09	0.321331	0.0476646	0.00823957	7.30268e-07	37	16	87737091	16	86294592	F			NA	NA	LOC100129637	NR_024488	Body	chr16:87738617-87738851	N_Shore			NA	16:86294214-86294607			NA	16	87703484	+	LOC100129637	ENSG00000104731.14	16	87696485	KLHDC4	1	0.0336096	-1.27668
cg26534677	-0.0677654	0.0119706	-5.661	1.50494e-08	-0.0328835	0.0154663	-2.12613	0.0334922	-0.0546978	0.00946641	-5.77809	7.55531e-09	0.203822	-0.0546978	0.00946641	7.58135e-07	37	8	27630505	8	27686424	R			NA	NA	CCDC25	NM_018246	TSS1500	chr8:27631846-27632323	N_Shore			NA		8:27629551-27630682	Promoter_Associated	NA	8	27772987	-	CCDC25	ENSG00000147419.18	8	27733316	CCDC25	1	0.0385951	-0.60262
cg09435499	0.0415126	0.00727342	5.70744	1.1469e-08	0.0201034	0.010854	1.85217	0.064001	0.034878	0.00604221	5.77238	7.81577e-09	0.261196	0.034878	0.00604221	7.83388e-07	37	11	71117840	11	70795488	R			NA	NA								NA	11:70795303-70795489			NA	11	71406793	-		ENSG00000254682.1	11	71448674	AP002387.2	1	0.0320421	-1.91091
cg27355006	-0.0261168	0.00577568	-4.52185	6.1302e-06	-0.0331011	0.00908503	-3.64348	0.000268977	-0.0281271	0.0048741	-5.77071	7.8936e-09	0.810218	-0.0281271	0.0048741	7.90656e-07	37	16	30913234	16	30820735	F			NA	NA	CTF1;CTF1	NM_001142544;NM_001330	Body;Body	chr16:30913355-30913942	N_Shore			NA		16:30912732-30914121	Promoter_Associated	NA	16	30901912	+	CTF1	ENSG00000103496.15	16	31032889	STX4	1	0.0220269	0.846355
cg02981703	0.0294062	0.00539321	5.45244	4.96827e-08	0.0188667	0.00882889	2.13692	0.0326043	0.0265421	0.00460244	5.76696	8.07166e-09	0.595176	0.0265421	0.00460244	8.06858e-07	37	1	9005734	1	8928321	R			NA	TRUE	CA6	NM_001215	TSS200					NA				NA	1	8945674	-	CA6	ENSG00000232208.2	1	8907393	AL139415.1	1	0.0246637	-1.69649
cg24468934	0.0319574	0.00553942	5.76909	7.96984e-09	0.0154161	0.0185388	0.831558	0.405658	0.0306016	0.00530755	5.76568	8.13286e-09	0.693897	0.0306016	0.00530755	8.12429e-07	37	1	26880767	1	26753354	R			NA	NA	MIR1976;RPS6KA1;RPS6KA1	NR_031740;NM_001006665;NM_002953	TSS1500;Body;Body					NA				NA	1	26554275	-	MIR1976;RPS6KA1	ENSG00000117676.14	1	26529761	RPS6KA1	1	0.0367138	-1.02826
cg12054453	0.0709996	0.0124149	5.71892	1.07204e-08	0.0332204	0.0173608	1.91353	0.0556801	0.0582169	0.0100985	5.76493	8.1693e-09	0.20875	0.0582169	0.0100985	8.15521e-07	37	17	57915717	17	55270499	F			NA	NA	TMEM49	NM_030938	Body			low-CpG:55269974-55270675		NA				NA	17	59838355	+	TMEM49	ENSG00000266992.1	17	59976009	DHX40P1	1	0.0175594	-0.273598
cg04223044	0.0335296	0.00598918	5.59837	2.16377e-08	0.017031	0.00795839	2.14001	0.0323543	0.0275642	0.00478545	5.75999	8.41169e-09	0.25362	0.0275642	0.00478545	8.37466e-07	37	22	45608428	22	43987092	F	rs79484321		NA	NA	C22orf9;C22orf9	NM_001009880;NM_015264	Body;TSS200			low-CpG:43986896-43987118		TRUE				TRUE	22	45212546	+	C22orf9	ENSG00000100364.18	22	45190338	KIAA0930	1	0.0262389	0.881836
cg00139947	0.0300519	0.0062897	4.77795	1.77095e-06	0.0327038	0.0101516	3.22155	0.001275	0.0307875	0.00534665	5.75828	8.49737e-09	0.975645	0.0307875	0.00534665	8.45241e-07	37	8	144403371	8	144474746	R			NA	NA	TOP1MT	NM_052963	Body	chr8:144403266-144403524	Island			NA	8:144474483-144477654			NA	8	143321200	-	TOP1MT	ENSG00000253716.5	8	143280161	MINCR	1	0.0552988	2.34697
cg16051954	0.0355821	0.0063098	5.63918	1.70864e-08	0.0309172	0.0264026	1.17099	0.241602	0.0353301	0.00613698	5.75691	8.5667e-09	0.985343	0.0353301	0.00613698	8.51567e-07	37	1	227139852	1	225206475	R			NA	NA	CABC1	NM_020247	5'UTR					TRUE				NA	1	226952150	-	CABC1	ENSG00000163050.17	1	226897536	COQ8A	1	0.0199675	-1.11973
cg03936870	-0.0562741	0.0111442	-5.04964	4.42637e-07	-0.0403058	0.0138786	-2.90417	0.00368232	-0.0500143	0.00868952	-5.75571	8.62779e-09	0.668691	-0.0500143	0.00868952	8.56683e-07	37	2	47561578	2	47415082	R			NA	NA								NA				NA	2	47334438	-		ENSG00000095002.14	2	47402969	MSH2	1	0.0222573	-0.671987
cg21435375	0.0250371	0.00458072	5.46576	4.60938e-08	0.0144433	0.00643539	2.24435	0.0248098	0.0214746	0.00373187	5.75439	8.69566e-09	0.406849	0.0214746	0.00373187	8.63038e-07	37	2	172878103	2	172586349	R			NA	NA	MAP1D	NM_199227	Body					TRUE				NA	2	172013195	-	MAP1D	ENSG00000128708.13	2	171922448	HAT1	1	0.0140811	1.70209
cg02849309	-0.0463513	0.00846999	-5.47242	4.43938e-08	-0.0262609	0.0116084	-2.26223	0.0236833	-0.0393715	0.00684227	-5.75416	8.70714e-09	0.376322	-0.0393715	0.00684227	8.63985e-07	37	6	144386280	6	144427973	F			NA	NA	PLAGL1;PLAGL1	NM_001080955;NM_001080951	TSS1500;TSS1500	chr6:144384894-144385888	S_Shore			NA	6:144427945-144427974			NA	6	144065142	+	PLAGL1	ENSG00000118495.19	6	143940300	PLAGL1	1	0.0267991	-1.38968
cg22037752	0.0343583	0.00684917	5.01641	5.26449e-07	0.0293916	0.0103282	2.84576	0.0044305	0.0328412	0.0057081	5.75345	8.74412e-09	0.922833	0.0328412	0.0057081	8.66882e-07	37	4	140777468	4	140996918	F			NA	NA	MAML3	NM_018717	Body	chr4:140781109-140781433	N_Shelf			TRUE				NA	4	139856313	+	MAML3	ENSG00000196782.12	4	139716753	MAML3	1	0.0284771	-0.965958
cg08837215	0.0328262	0.00627735	5.2293	1.70149e-07	0.0275429	0.0114177	2.4123	0.0158522	0.0315999	0.0055008	5.7446	9.21399e-09	0.921079	0.0315999	0.0055008	9.09216e-07	37	17	74443080	17	71954675	R			NA	NA	UBE2O	NM_022066	Body					TRUE				TRUE	17	76446997	-	UBE2O	ENSG00000176170.13	17	76376584	SPHK1	1	0.0139204	1.5969
cg21935981	0.0355104	0.0058925	6.02637	1.67679e-09	0.0123426	0.00671807	1.83722	0.0661767	0.0254367	0.00442992	5.74204	9.35452e-09	0.0347074	0.0254367	0.00442992	9.21654e-07	37	22	45608465	22	43987129	F			NA	NA	C22orf9;C22orf9	NM_001009880;NM_015264	Body;TSS200					TRUE				TRUE	22	45212583	+	C22orf9	ENSG00000100364.18	22	45190338	KIAA0930	1	0.0277957	1.05739
cg27110054	0.0324745	0.00549135	5.91377	3.34374e-09	0.0123167	0.00634651	1.94071	0.0522933	0.0238443	0.00415265	5.74194	9.35988e-09	0.0558793	0.0238443	0.00415265	9.21978e-07	37	8	103137274	8	103206450	R			NA	NA	NCALD;NCALD;NCALD;NCALD;NCALD;NCALD;NCALD	NM_001040627;NM_001040626;NM_001040628;NM_001040624;NM_001040629;NM_001040625;NM_001040630	TSS1500;TSS1500;TSS1500;TSS1500;TSS1500;TSS1500;TSS200	chr8:103135914-103136775	S_Shore			NA				NA	8	102125045	-	NCALD	ENSG00000104490.18	8	101686542	NCALD	1	0.0710402	-4.18692
cg17788994	0.0446948	0.00817279	5.46873	4.53271e-08	0.0299586	0.0154207	1.94276	0.0520454	0.0414633	0.00722129	5.74181	9.36697e-09	0.700146	0.0414633	0.00722129	9.22269e-07	37	17	4799244	17	4740020	R		rs2270158	NA	NA	MINK1;MINK1;MINK1;MINK1	NM_015716;NM_153827;NM_001024937;NM_170663	Body;Body;Body;Body	chr17:4802265-4805402	N_Shelf			NA	17:4740020-4740609	17:4798843-4800592	Unclassified_Cell_type_specific	NA	17	4895948	-	MINK1	ENSG00000091640.8	17	4959226	SPAG7	1	0.0174234	0.829162
cg08309251	0.0371122	0.00665234	5.57882	2.4216e-08	0.0205218	0.0109698	1.87076	0.0613783	0.0326515	0.00568815	5.74027	9.45282e-09	0.433377	0.0326515	0.00568815	9.29284e-07	37	21	46348306	21	45172734	F			NA	NA	ITGB2	NM_001127491	5'UTR	chr21:46351328-46352911	N_Shelf		RDMR	TRUE		21:46347193-46348417	Unclassified	TRUE	21	44928390	+	ITGB2	ENSG00000227039.6	21	44921051	ITGB2-AS1	1	0.0312409	-2.69524
cg11204680	0.0241311	0.00502287	4.80424	1.55341e-06	0.0267311	0.00847965	3.15238	0.00161944	0.0248064	0.0043216	5.74009	9.46261e-09	0.9658	0.0248064	0.0043216	9.30041e-07	37	22	23975441	22	22305441	R			NA	NA	C22orf43	NM_016449	TSS1500					NA				NA	22	23633253	-	C22orf43	ENSG00000244723.3	22	23649213	ASLP1	1	0.02072	1.56817
cg11344950	0.0270578	0.00539154	5.01858	5.20558e-07	0.0228474	0.00812215	2.81297	0.00490861	0.02577	0.00449195	5.73693	9.64074e-09	0.91095	0.02577	0.00449195	9.46088e-07	37	1	151826167	1	150092791	R			NA	NA	THEM5;THEM5	NM_182578;NM_182578	1stExon;5'UTR					NA				NA	1	151853690	-	THEM5	ENSG00000143365.18	1	151806071	RORC	1	0.0173254	3.38265
cg03771282	0.0261616	0.00531322	4.92387	8.4851e-07	0.0198584	0.00653745	3.03764	0.00238442	0.0236542	0.00412319	5.73689	9.64331e-09	0.755849	0.0236542	0.00412319	9.46132e-07	37	2	198062750	2	197770995	F			NA	NA	ANKRD44;ANKRD44	NM_153697;NM_153697	5'UTR;1stExon					NA				NA	2	197198025	+	ANKRD44	ENSG00000231621.1	2	197197991	AC013264.1	1	0.0353309	-3.05772
cg05103581	0.0553627	0.0104549	5.29537	1.18775e-07	0.0358169	0.0145966	2.45378	0.0141364	0.0487353	0.0084996	5.73383	9.81849e-09	0.552911	0.0487353	0.0084996	9.61413e-07	37	15	99499605	15	97317128	R		rs74032133	NA	NA	IGF1R	NM_000875	Body	chr15:99500472-99500721	N_Shore			NA	15:97317010-97317202	15:99499564-99500159	Gene_Associated_Cell_type_specific	NA	15	98956375	-	IGF1R	ENSG00000278090.2	15	99014526	LUNAR1	1	0.0729656	-2.87112
cg02913553	0.0341038	0.00741445	4.59963	4.23233e-06	0.0379835	0.0110803	3.42801	0.000608033	0.0353037	0.00616212	5.72915	1.00934e-08	0.958543	0.0353037	0.00616212	9.86383e-07	37	8	1951383	8	1938790	R			NA	NA	KBTBD11	NM_014867	3'UTR	chr8:1949245-1951390	Island			NA	8:1935880-1939053			NA	8	2003216	-	KBTBD11	ENSG00000253764.2	8	1971181	AC019257.1	1	0.0248312	0.950456
cg19725935	0.0272806	0.00577122	4.727	2.27861e-06	0.0369166	0.0111022	3.32515	0.000883707	0.0293305	0.00512069	5.72784	1.0172e-08	0.743395	0.0293305	0.00512069	9.93406e-07	37	19	55315083	19	60006895	F			NA	NA	KIR2DL4;KIR2DL4;KIR2DL4;KIR2DL4;KIR2DL4;KIR2DL4	NM_001080770;NM_002255;NM_002255;NM_001080772;NM_001080772;NM_001080770	5'UTR;1stExon;5'UTR;5'UTR;1stExon;1stExon					NA				NA	19	54803627	+	KIR2DL4	ENSG00000189013.14	19	54803535	KIR2DL4	1	0.0315518	-3.0402
cg07303435	0.0342926	0.00655466	5.23179	1.67875e-07	0.0219478	0.00846123	2.59392	0.00948872	0.0296628	0.00518173	5.72449	1.03745e-08	0.514194	0.0296628	0.00518173	1.01075e-06	37	7	151092152	7	150723085	F			NA	NA	WDR86	NM_198285	Body	chr7:151092875-151093197	N_Shore			TRUE	7:150723079-150723128	7:151092103-151092334	Unclassified_Cell_type_specific	NA	7	151395065	+	WDR86	ENSG00000243836.5	7	151409161	WDR86-AS1	1	0.0295997	-2.16556
cg09539739	0.0365974	0.00695177	5.26448	1.40589e-07	0.0227917	0.00891877	2.55547	0.0106044	0.0313797	0.00548294	5.72316	1.04558e-08	0.474605	0.0313797	0.00548294	1.01785e-06	37	16	48277559	16	46835060	F			NA	NA	LONP2	NM_031490	TSS1500	chr16:48278058-48278655	N_Shore			NA				NA	16	48243647	+	LONP2	ENSG00000102910.13	16	48244296	LONP2	1	0.0145654	-0.704563
cg00566158	0.0370001	0.00583345	6.34274	2.2572e-10	0.00637315	0.00915443	0.696182	0.486315	0.0281552	0.00491953	5.72315	1.04565e-08	0.018681	0.0281552	0.00491953	1.01785e-06	37	7	157461108	7	157153869	R			NA	NA	PTPRN2;PTPRN2;PTPRN2	NM_002847;NM_130842;NM_130843	Body;Body;Body					NA	7:157153842-157153887			NA	7	157668415	-	PTPRN2	ENSG00000155093.19	7	157539056	PTPRN2	1	0.0562374	-4.88035
cg02835462	0.0291514	0.00594344	4.90481	9.35182e-07	0.0249394	0.00838204	2.97534	0.00292662	0.0277422	0.00484831	5.72204	1.0525e-08	0.919418	0.0277422	0.00484831	1.024e-06	37	1	46391567	1	46164154	R			NA	NA	MAST2	NM_015112	Body					TRUE				NA	1	45925894	-	MAST2	ENSG00000117461.15	1	46040140	PIK3R3	1	0.0160883	-1.4973
cg04459545	0.0237828	0.00517406	4.59654	4.2956e-06	0.0212675	0.00622803	3.41481	0.00063826	0.0227557	0.00397983	5.71775	1.07945e-08	0.952896	0.0227557	0.00397983	1.04777e-06	37	19	17375685	19	17236685	R			NA	NA	USHBP1	NM_031941	TSS200					NA				NA	19	17264875	-	USHBP1	ENSG00000160113.5	19	17231883	NR2F6	1	0.0211723	-3.71956
cg19040077	0.0220375	0.00553152	3.98399	6.77674e-05	0.0320946	0.00758913	4.22902	2.34713e-05	0.0255267	0.00447013	5.71051	1.12638e-08	0.56359	0.0255267	0.00447013	1.09e-06	37	2	242702749	2	242351422	F			NA	NA	D2HGDH	NM_152783	Body					NA	2:242351151-242351423	2:242702218-242703163	Unclassified_Cell_type_specific	NA	2	241763333	+	D2HGDH	ENSG00000188389.11	2	241849884	PDCD1	1	0.0178599	-3.09725
cg26878947	0.0370374	0.00608819	6.08349	1.17596e-09	0.0114953	0.00790633	1.45393	0.145965	0.0275296	0.00482376	5.7071	1.14919e-08	0.0377831	0.0275296	0.00482376	1.11063e-06	37	6	15658832	6	15766811	R			NA	NA	DTNBP1;DTNBP1;DTNBP1	NM_183040;NM_032122;NM_183041	Body;Body;5'UTR	chr6:15662444-15663412	N_Shelf			NA		6:15658712-15658840	Unclassified_Cell_type_specific	NA	6	15658600	-	DTNBP1	ENSG00000047579.19	6	15522801	DTNBP1	1	0.0154643	-0.801412
cg12323063	0.033598	0.00684992	4.90488	9.34841e-07	0.0335308	0.0114925	2.91764	0.00352697	0.0335804	0.00588402	5.70705	1.14951e-08	0.999987	0.0335804	0.00588402	1.11069e-06	37	17	67497879	17	65009474	F			NA	NA	MAP2K6	NM_002758	Body					TRUE				NA	17	69501737	+	MAP2K6	ENSG00000108984.15	17	69414697	MAP2K6	1	0.0405606	-1.70771
cg01784928	-0.0439574	0.00841041	-5.22654	1.72709e-07	-0.0288779	0.0114667	-2.51843	0.0117881	-0.0386827	0.00678177	-5.70392	1.17081e-08	0.569935	-0.0386827	0.00678177	1.12809e-06	37	14	77647704	14	76717457	R			NA	NA	TMEM63C	NM_020431	TSS1500	chr14:77648108-77648328	N_Shore			NA				TRUE	14	77181360	-	TMEM63C	ENSG00000165548.11	14	77116568	TMEM63C	1	0.0286481	-3.69643
cg21120249	-0.0246017	0.00699107	-3.51902	0.000433147	-0.0502855	0.0101622	-4.94827	7.48757e-07	-0.0328523	0.00575973	-5.70379	1.17174e-08	0.114425	-0.0328523	0.00575973	1.12874e-06	37	9	139921971	9	139041792	R			NA	TRUE	C9orf139;C9orf139;ABCA2;ABCA2	NM_207511;NM_207511;NM_001606;NM_212533	5'UTR;1stExon;Body;Body	chr9:139922197-139923447	N_Shore			NA		9:139921780-139922052	Promoter_Associated_Cell_type_specific	NA	9	137027518	-	C9orf139;ABCA2	ENSG00000180549.7	9	137030174	FUT7	1	0.0167911	-1.56129
cg18128312	0.044897	0.00878859	5.10855	3.2464e-07	0.0345475	0.0132157	2.61414	0.00894535	0.0417235	0.00731813	5.70138	1.18839e-08	0.80847	0.0417235	0.00731813	1.14355e-06	37	6	25463672	6	25571651	F			NA	NA	LRRC16A	NM_017640	Body					TRUE				NA	6	25463443	+	LRRC16A	ENSG00000079691.18	6	25279078	CARMIL1	1	0.0279373	-1.46438
cg22294740	0.053909	0.0111065	4.85383	1.21102e-06	0.0461197	0.0152894	3.01644	0.00255759	0.0512185	0.00898589	5.69988	1.19891e-08	0.918559	0.0512185	0.00898589	1.15198e-06	37	19	2294961	19	2245961	F			NA	NA	LINGO3	NM_001101391	5'UTR	chr19:2294886-2295101	Island			NA	19:2245859-2246093			TRUE	19	2294961	+	LINGO3	ENSG00000130332.15	19	2321520	LSM7	1	0.0360777	-0.868144
cg25643253	0.0266284	0.00522995	5.09151	3.55228e-07	0.0215396	0.0082515	2.61038	0.00904414	0.0251699	0.0044174	5.69791	1.21283e-08	0.873134	0.0251699	0.0044174	1.16385e-06	37	7	65419190	7	65056625	R			NA	NA	VKORC1L1	NM_173517	Body			low-CpG:65056557-65056879		NA	7:65056620-65056728			NA	7	65954202	-	VKORC1L1	ENSG00000169919.17	7	65960684	GUSB	1	0.0345688	-1.13318
cg20533982	0.0242689	0.00457828	5.30087	1.15251e-07	0.0160665	0.00697431	2.30367	0.0212411	0.0217987	0.00382731	5.69557	1.2296e-08	0.616737	0.0217987	0.00382731	1.17813e-06	37	7	158533927	7	158226688	R			NA	NA	ESYT2	NM_020728	Body					NA	7:158226624-158226697			NA	7	158741235	-	ESYT2	ENSG00000117868.16	7	158730995	ESYT2	1	0.0267282	1.55894
cg16022279	0.0472063	0.00921487	5.12284	3.00962e-07	0.0321063	0.011984	2.6791	0.00738207	0.0415957	0.00730498	5.69415	1.23987e-08	0.607217	0.0415957	0.00730498	1.18719e-06	37	X	152086723	X	151837379	R			NA	TRUE	ZNF185	NM_007150	Body					NA				NA	X	152918178	-	ZNF185	ENSG00000147394.18	X	152914442	ZNF185	1	0.194125	-3.8052
cg23916044	-0.0284836	0.00528308	-5.39147	6.98832e-08	-0.0164255	0.00724468	-2.26724	0.0233753	-0.0242974	0.00426863	-5.69209	1.25497e-08	0.404841	-0.0242974	0.00426863	1.20026e-06	37	11	62472988	11	62229564	R			NA	NA	BSCL2;BSCL2;BSCL2	NM_001130702;NM_001122955;NM_032667	Body;Body;5'UTR	chr11:62473453-62474156	N_Shore			NA		11:62472926-62473089	Unclassified_Cell_type_specific	NA	11	62705515	-	BSCL2	ENSG00000168000.14	11	62690275	BSCL2	1	0.0769576	-2.82685
cg17044311	0.0286897	0.0065273	4.39534	1.106e-05	0.0315533	0.00870789	3.62354	0.000290602	0.0297199	0.00522288	5.69032	1.268e-08	0.965971	0.0297199	0.00522288	1.21178e-06	37	10	101542983	10	101532973	F			NA	TRUE	ABCC2	NM_000392	Body					NA				NA	10	99783225	+	ABCC2	ENSG00000023839.11	10	99782640	ABCC2	1	0.0147224	-0.912632
cg13167816	0.0460314	0.00776311	5.9295	3.03852e-09	0.0164394	0.00972468	1.69049	0.0909349	0.0345134	0.00606703	5.68869	1.28019e-08	0.0591435	0.0345134	0.00606703	1.2229e-06	37	14	24601808	14	23671648	F	rs11574505		NA	NA	FITM1	NM_203402	Body	chr14:24601498-24601700	S_Shore			NA		14:24601293-24602049	Unclassified_Cell_type_specific	NA	14	24132598	+	FITM1	ENSG00000259321.1	14	24139445	AL136295.2	1	0.0178625	1.44228
cg17475857	-0.0256817	0.00723855	-3.54791	0.000388307	-0.0371774	0.00814219	-4.56602	4.97067e-06	-0.0307565	0.00540981	-5.68531	1.30573e-08	0.573096	-0.0307565	0.00540981	1.24383e-06	37	20	31366466	20	30830127	F			NA	NA	DNMT3B;DNMT3B;DNMT3B;DNMT3B	NM_175849;NM_006892;NM_175850;NM_175848	5'UTR;5'UTR;TSS1500;5'UTR					NA		20:31365642-31367246	Unclassified	TRUE	20	32778659	+	DNMT3B	ENSG00000101367.9	20	32819954	MAPRE1	1	0.0241057	0.81489
cg10891521	0.037806	0.00701207	5.39157	6.98447e-08	0.0241997	0.0117512	2.05934	0.0394614	0.0342334	0.00602151	5.68518	1.30675e-08	0.609983	0.0342334	0.00602151	1.24427e-06	37	17	81047941	17	78641230	R			NA	NA	METRNL	NM_001004431	Body	chr17:81047515-81047965	Island			NA				NA	17	83090064	-	METRNL	ENSG00000261888.1	17	83104255	AC144831.1	1	0.0192069	-1.58842
cg11454936	0.0310111	0.00876952	3.53624	0.000405872	0.0630233	0.0128568	4.90195	9.48888e-07	0.0411757	0.00724469	5.68357	1.3191e-08	0.120566	0.0411757	0.00724469	1.25443e-06	37	6	167184995	6	167104985	F	rs75495085		NA	NA	RPS6KA2	NM_001006932	Body					NA	6:167104893-167105038			NA	6	166771506	+	RPS6KA2	ENSG00000026297.15	6	166929504	RNASET2	1	0.134172	-3.85052
cg21720802	0.0253369	0.00454112	5.57945	2.41283e-08	0.012475	0.00636613	1.95959	0.0500439	0.0209994	0.00369694	5.68022	1.34522e-08	0.25855	0.0209994	0.00369694	1.27708e-06	37	11	66232921	11	65989497	R			NA	NA	PELI3;PELI3	NM_145065;NM_001098510	TSS1500;TSS1500	chr11:66233899-66234964	N_Shore			NA				NA	11	66465449	-	PELI3	ENSG00000174080.11	11	66563464	CTSF	1	0.0143013	1.71161
cg16362481	0.0291836	0.00533274	5.47254	4.43628e-08	0.0192255	0.0115169	1.66933	0.0950524	0.0274256	0.00483915	5.66743	1.44958e-08	0.735052	0.0274256	0.00483915	1.36568e-06	37	2	128413009	2	128129479	F			NA	NA	LIMS2;LIMS2;LIMS2;LIMS2	NM_001136037;NM_017980;NM_001161403;NM_001161404	Body;Body;Body;Body	chr2:128408957-128409355	S_Shelf			TRUE				NA	2	127655434	+	LIMS2	ENSG00000169994.18	2	127535802	MYO7B	1	0.100389	-7.88628
cg15603964	0.0484759	0.0107563	4.50676	6.58252e-06	0.0518703	0.0151047	3.43406	0.000594619	0.0496181	0.00876172	5.66305	1.48707e-08	0.983386	0.0496181	0.00876172	1.39804e-06	37	1	19410738	1	19283325	R			TRUE	NA	UBR4	NM_020765	Body					NA				NA	1	19084243	-	UBR4	ENSG00000272084.1	1	19072110	AL137127.1	1	0.0145039	0.319479
cg06804823	-0.0532013	0.0111157	-4.78615	1.70009e-06	-0.0560087	0.0184942	-3.02844	0.00245819	-0.0539463	0.00952726	-5.66231	1.49347e-08	0.991572	-0.0539463	0.00952726	1.40317e-06	37	6	31798635	6	31906614	F			NA	NA				chr6:31795467-31797384	S_Shore		RDMR	NA				NA	6	31830857	+		ENSG00000250535.1	6	32013270	STK19B	1	0.016646	0.213136
cg12594933	0.0394757	0.00841426	4.69152	2.71177e-06	0.0317451	0.00985974	3.21967	0.00128337	0.0362181	0.00640042	5.65871	1.52516e-08	0.837069	0.0362181	0.00640042	1.43204e-06	37	1	3806817	1	3796677	F		rs77833690	NA	NA	C1orf174	NM_207356	Body	chr1:3808490-3809236	N_Shore			NA	1:3796550-3796678			NA	1	3890252	+	C1orf174	ENSG00000116198.13	1	3812086	CEP104	1	0.0315173	-1.05323
cg20495365	-0.0380231	0.00908638	-4.18463	2.85632e-05	-0.0395615	0.0103954	-3.80568	0.000141416	-0.0386894	0.00684133	-5.65525	1.55617e-08	0.993812	-0.0386894	0.00684133	1.45931e-06	37	4	3371291	4	3341089	F			NA	NA	RGS12;RGS12;RGS12	NM_198227;NM_198229;NM_002926	TSS1500;Body;Body	chr4:3374733-3374998	N_Shelf			TRUE		4:3371177-3372283	Promoter_Associated	TRUE	4	3369563	+	RGS12	ENSG00000159788.19	4	3293028	RGS12	1	0.0206369	-1.0951
cg22208165	0.0444543	0.00708189	6.27719	3.44755e-10	0.00876313	0.0103068	0.850226	0.395199	0.033008	0.00583684	5.65511	1.55751e-08	0.0170284	0.033008	0.00583684	1.46026e-06	37	7	142655007	7	142365129	F	rs61729039	rs8176058	NA	NA	KEL	NM_000420	Body					TRUE				NA	7	142957919	+	KEL	ENSG00000165125.20	7	142871208	TRPV6	1	0.0172567	-0.823402
cg06951627	-0.0530694	0.00986763	-5.37813	7.5262e-08	-0.0315045	0.0148479	-2.12181	0.0338537	-0.0464629	0.00821828	-5.6536	1.57119e-08	0.481143	-0.0464629	0.00821828	1.47247e-06	37	6	26196580	6	26304559	R			NA	NA				chr6:26197070-26197537	N_Shore			NA	6:26304542-26304774			NA	6	26196351	-		ENSG00000186470.14	6	26365159	BTN3A2	1	0.0205919	-1.26554
cg00464927	0.0203676	0.00391056	5.20834	1.90535e-07	0.0127011	0.0050763	2.50205	0.0123478	0.0175123	0.00309792	5.65294	1.57729e-08	0.488856	0.0175123	0.00309792	1.47726e-06	37	11	68139121	11	67895697	F	rs76295643		NA	NA	LRP5	NM_002335	Body					NA	11:67895608-67895937			NA	11	68371652	+	LRP5	ENSG00000171067.11	11	68261338	C11orf24	1	0.101446	-3.4038
cg01368900	0.029667	0.00539951	5.49439	3.92058e-08	0.0167669	0.00943271	1.77753	0.0754818	0.0264833	0.00468608	5.65148	1.59073e-08	0.494424	0.0264833	0.00468608	1.48859e-06	37	3	13113959	3	13088959	F	rs73813122		NA	NA	IQSEC1	NM_001134382	Body	chr3:13114627-13115245	N_Shore			NA		3:13113774-13114057	Unclassified	NA	3	13072458	+	IQSEC1	ENSG00000163520.14	3	13549125	FBLN2	1	0.0187827	-2.53924
cg06807926	0.03271	0.00553888	5.90553	3.51515e-09	0.0108757	0.00853282	1.27458	0.20246	0.0262372	0.00464589	5.6474	1.62892e-08	0.0999241	0.0262372	0.00464589	1.51986e-06	37	7	150773709	7	150404642	F			NA	NA	FASTK;FASTK	NM_006712;NM_033015	3'UTR;3'UTR	chr7:150777607-150780879	N_Shelf			NA		7:150773692-150774647	Unclassified_Cell_type_specific	NA	7	151076621	+	FASTK	ENSG00000133612.19	7	151085831	AGAP3	1	0.0164901	0.927058
cg01922891	0.0365335	0.00704452	5.18608	2.14761e-07	0.0234996	0.0094401	2.48934	0.012798	0.0318715	0.00564581	5.64516	1.65027e-08	0.542143	0.0318715	0.00564581	1.53785e-06	37	16	4714647	16	4654648	F	rs7200136		NA	NA	MGRN1;MGRN1;MGRN1;MGRN1	NM_015246;NM_001142291;NM_001142290;NM_001142289	Body;Body;Body;Body			low-CpG:4654363-4654888		NA		16:4714348-4715526	Promoter_Associated_Cell_type_specific	NA	16	4664645	+	MGRN1	ENSG00000102858.13	16	4616493	MGRN1	1	0.106403	-3.54183
cg12126990	0.0265138	0.00559982	4.73476	2.19319e-06	0.0273665	0.00892319	3.0669	0.00216291	0.0267547	0.00474317	5.64068	1.69383e-08	0.996729	0.0267547	0.00474317	1.57559e-06	37	2	100588044	2	99954476	R			NA	NA	AFF3;AFF3	NM_001025108;NM_002285	Body;Body					TRUE				NA	2	99971581	-	AFF3	ENSG00000144218.18	2	99545419	AFF3	1	0.0200809	-2.31822
cg23288563	0.0267552	0.00563638	4.74688	2.06575e-06	0.0223454	0.00725429	3.0803	0.00206793	0.0250952	0.00445083	5.63832	1.71713e-08	0.891173	0.0250952	0.00445083	1.59648e-06	37	14	21491469	14	20561309	R			NA	NA	NDRG2;NDRG2;NDRG2;NDRG2;NDRG2;NDRG2;NDRG2;NDRG2	NM_016250;NM_201535;NM_201538;NM_201541;NM_201540;NM_201539;NM_201537;NM_201536	Body;Body;Body;Body;Body;Body;Body;Body	chr14:21492735-21494270	N_Shore		CDMR	NA				NA	14	21023309	-	NDRG2	ENSG00000165795.23	14	21016763	NDRG2	1	0.0463029	-2.22315
cg03676485	0.0406538	0.00667643	6.08916	1.13508e-09	0.00846163	0.0114651	0.738034	0.460494	0.0325017	0.00576949	5.63338	1.76709e-08	0.0526675	0.0325017	0.00576949	1.63917e-06	37	7	2563816	7	2530342	F			NA	NA	LFNG;LFNG;LFNG;LFNG	NM_001166355;NM_001040167;NM_001040168;NM_002304	Body;Body;Body;Body	chr7:2563610-2564056	Island			TRUE	7:2530196-2531810	7:2563770-2564203	Unclassified_Cell_type_specific	NA	7	2524181	+	LFNG	ENSG00000106003.13	7	2512529	LFNG	1	0.017464	-1.04197
cg00423486	0.0328663	0.00540057	6.08571	1.15974e-09	0.00906579	0.0073163	1.23912	0.2153	0.0244719	0.00434503	5.63216	1.77967e-08	0.0325477	0.0244719	0.00434503	1.6498e-06	37	1	8491132	1	8413719	R			NA	NA	RERE;RERE	NM_012102;NM_001042681	Body;Body					NA		1:8491122-8491432	Promoter_Associated_Cell_type_specific	NA	1	8431071	-	RERE	ENSG00000232208.2	1	8907393	AL139415.1	1	0.0138635	-1.53094
cg17804886	0.0275732	0.00577697	4.77295	1.81544e-06	0.0277649	0.00929719	2.98637	0.0028231	0.0276266	0.00490685	5.6302	1.79998e-08	0.999847	0.0276266	0.00490685	1.66689e-06	37	13	114871422	13	113889524	F			NA	NA	RASA3	NM_007368	Body	chr13:114868894-114869836	S_Shore			NA	13:113889472-113889705			NA	13	114105946	+	RASA3	ENSG00000283361.2	13	114154691	CFAP97D2	1	0.0497045	-4.26885
cg11551448	0.0287407	0.00721587	3.98298	6.80558e-05	0.0411423	0.0100324	4.10096	4.1144e-05	0.032969	0.00585798	5.62805	1.8226e-08	0.604383	0.032969	0.00585798	1.6861e-06	37	2	202060708	2	201768953	R			NA	NA	CASP10;CASP10;CASP10	NM_032977;NM_001230;NM_032974	Body;Body;Body					NA				NA	2	201195984	-	CASP10	ENSG00000240344.9	2	200870907	PPIL3	1	0.0137687	0.977014
cg25112590	0.0200104	0.00426532	4.69141	2.7133e-06	0.0174469	0.00558625	3.12318	0.00178907	0.0190663	0.0033901	5.62411	1.86472e-08	0.935651	0.0190663	0.0033901	1.72112e-06	37	17	3870415	17	3817164	R			NA	NA				chr17:3867059-3868095	S_Shelf			NA				NA	17	3967120	-		ENSG00000083454.22	17	3672199	P2RX5	1	0.054392	-5.37308
cg20802392	0.0329656	0.00645173	5.10958	3.22884e-07	0.022972	0.00914287	2.51255	0.0119861	0.0296435	0.00527142	5.62344	1.87192e-08	0.671124	0.0296435	0.00527142	1.72705e-06	37	1	150780684	1	149047308	F			NA	TRUE	CTSK	NM_000396	5'UTR					NA				NA	1	150808207	+	CTSK	ENSG00000143387.13	1	150796208	CTSK	1	0.0187117	1.59227
cg01323777	-0.0416091	0.012818	-3.24614	0.00116982	-0.0682168	0.0142254	-4.79543	1.62324e-06	-0.0535321	0.00952251	-5.62163	1.89162e-08	0.380823	-0.0535321	0.00952251	1.74343e-06	37	17	7832943	17	7773668	R			NA	NA	KCNAB3	NM_004732	TSS200	chr17:7832532-7833164	Island			NA	17:7773262-7773982			TRUE	17	7929624	-	KCNAB3	ENSG00000170049.9	17	7921859	KCNAB3	1	0.0362722	1.03264
cg03304763	0.0561356	0.0102592	5.47172	4.45697e-08	0.0303571	0.0166375	1.82461	0.0680597	0.049034	0.0087325	5.61512	1.96429e-08	0.419089	0.049034	0.0087325	1.80443e-06	37	11	112037427	11	111542637	F			NA	NA	TEX12	NM_031275	TSS1500					NA				NA	11	112166703	+	TEX12	ENSG00000197580.11	11	112175467	BCO2	1	0.0310591	-0.830066
cg21302563	0.04047	0.00733656	5.51621	3.46397e-08	0.0193987	0.00952707	2.03616	0.0417342	0.032626	0.00581276	5.61282	1.99058e-08	0.215375	0.032626	0.00581276	1.82595e-06	37	2	238936238	2	238600977	R			NA	NA	UBE2F	NM_080678	Body					TRUE				NA	2	238027596	-	UBE2F	ENSG00000132329.11	2	237858893	RAMP1	1	0.0265826	-2.43936
cg16060189	0.0437824	0.00857779	5.10416	3.32265e-07	0.0324414	0.0132942	2.44026	0.0146765	0.0404488	0.00720767	5.61191	2.00106e-08	0.773436	0.0404488	0.00720767	1.83405e-06	37	10	94350577	10	94340557	F	rs61861412		NA	NA				chr10:94351356-94351615	N_Shore			NA		10:94350518-94350783	Promoter_Associated	NA	10	92590819	+		ENSG00000236493.2	10	92668745	EIF2S2P3	1	0.0172826	0.462768
cg25551219	0.0338293	0.00508867	6.64796	2.97175e-11	-0.000970355	0.00830464	-0.116845	0.906983	0.02433	0.0043389	5.6074	2.05387e-08	0.00168994	0.02433	0.0043389	1.8793e-06	37	22	50909865	22	49256731	R			NA	NA	SBF1	NM_002972	Body	chr22:50912550-50913857	N_Shelf			TRUE		22:50909831-50909922	Promoter_Associated	NA	22	50471435	-	SBF1	ENSG00000128165.9	22	50481543	ADM2	1	0.0165408	-1.94551
cg07896667	0.025432	0.00605392	4.20092	2.65828e-05	0.0306235	0.0081712	3.74774	0.000178435	0.0272718	0.00486433	5.60649	2.06473e-08	0.877829	0.0272718	0.00486433	1.88736e-06	37	12	1726076	12	1596337	F	rs3809268		NA	NA	WNT5B	NM_030775	TSS200					NA				NA	12	1616909	+	WNT5B	ENSG00000111186.13	12	1529891	WNT5B	1	0.0731511	-3.54518
cg05523603	0.0401755	0.00796844	5.04183	4.61092e-07	0.0346759	0.0140312	2.47135	0.0134605	0.0388344	0.00692902	5.60459	2.08743e-08	0.943573	0.0388344	0.00692902	1.90733e-06	37	22	50973101	22	49319967	R		rs35310623	NA	NA				chr22:50963608-50970768	S_Shelf			NA				NA	22	50534671	-		ENSG00000205560.12	22	50568861	CPT1B	1	0.0153303	-1.06894
cg15015340	0.046156	0.00845909	5.45638	4.85944e-08	0.0223119	0.0100592	2.21806	0.0265509	0.036279	0.00647421	5.60363	2.09913e-08	0.192895	0.036279	0.00647421	1.91684e-06	37	11	61486220	11	61242796	F			NA	NA	DAGLA	NM_006133	5'UTR	chr11:61488132-61488357	N_Shore			TRUE				TRUE	11	61718747	+	DAGLA	ENSG00000134780.10	11	61680391	DAGLA	1	0.0191947	1.56091
cg01955533	0.0331021	0.00635114	5.212	1.86817e-07	0.0177615	0.0067245	2.64131	0.00825863	0.0258695	0.00461728	5.60275	2.10981e-08	0.252755	0.0258695	0.00461728	1.92541e-06	37	6	36650733	6	36758711	R			NA	NA	CDKN1A;CDKN1A	NM_000389;NM_078467	5'UTR;5'UTR	chr6:36651874-36652135	N_Shore			NA		6:36650465-36650920	Unclassified	NA	6	36682955	-	CDKN1A	ENSG00000164530.15	6	36948263	PI16	1	0.0185584	-4.09888
cg01057552	0.0379608	0.00828849	4.57994	4.65107e-06	0.0293133	0.00887055	3.30457	0.000951226	0.0339301	0.00605617	5.60256	2.1121e-08	0.775938	0.0339301	0.00605617	1.9271e-06	37	1	228415374	1	226481997	R			NA	NA	OBSCN;OBSCN	NM_052843;NM_001098623	Body;Body					TRUE				NA	1	228227672	-	OBSCN	ENSG00000162913.9	1	228203506	OBSCN-AS1	1	0.0243844	-1.45733
cg06169746	0.0355802	0.00760159	4.68062	2.86006e-06	0.0496286	0.0156258	3.17607	0.00149283	0.0382686	0.00683564	5.5984	2.16342e-08	0.721224	0.0382686	0.00683564	1.9699e-06	37	3	119419493	3	120902183	F		rs80173238	NA	NA				chr3:119421855-119422334	N_Shelf			NA				NA	3	119700645	+		ENSG00000183833.16	3	119703022	MAATS1	1	0.0176741	-0.347563
cg22895377	0.0347007	0.00562564	6.1683	6.90279e-10	0.00538239	0.00950933	0.566011	0.571386	0.0270999	0.00484182	5.59706	2.1802e-08	0.0295811	0.0270999	0.00484182	1.98476e-06	37	14	95984104	14	95053857	R		rs55767356	NA	NA				chr14:95982498-95983533	S_Shore			TRUE		14:95982258-95984185	Promoter_Associated	NA	14	95517766	-		ENSG00000258572.1	14	95516136	AL133467.1	1	0.0293519	-1.86301
cg02332537	0.0422411	0.00687549	6.14373	8.06074e-10	0.0107782	0.00879566	1.2254	0.220423	0.0303078	0.00541689	5.59505	2.20561e-08	0.0188505	0.0303078	0.00541689	2.00748e-06	37	3	46540019	3	46515023	F			NA	TRUE	RTP3	NM_031440	Body					NA				NA	3	46498528	+	RTP3	ENSG00000163823.4	3	46201711	CCR1	1	0.018136	-2.05993
cg12729518	0.0330479	0.00618417	5.34395	9.09448e-08	0.0186581	0.00874702	2.13309	0.0329176	0.0282522	0.0050496	5.59494	2.20693e-08	0.405673	0.0282522	0.0050496	2.00828e-06	37	11	68747636	11	68504212	R			NA	NA	MRGPRD	NM_198923	1stExon					NA	11:68504119-68504248			NA	11	68980166	-	MRGPRD	ENSG00000132740.8	11	68903842	IGHMBP2	1	0.027311	-2.76149
cg02250400	0.045328	0.00711446	6.37124	1.87503e-10	0.00695835	0.00996915	0.697989	0.485184	0.0323806	0.00579102	5.59151	2.25097e-08	0.00739136	0.0323806	0.00579102	2.04418e-06	37	8	37698620	8	37817778	R			NA	NA	GPR124	NM_032777	Body	chr8:37698846-37699931	N_Shore			NA				NA	8	37841101	-	GPR124	ENSG00000020181.17	8	37784191	ADGRA2	1	0.0880454	3.83437
cg25043378	0.0401836	0.00612219	6.5636	5.25246e-11	0.00407514	0.00839512	0.485418	0.62738	0.0276475	0.00494657	5.58923	2.28081e-08	0.00238516	0.0276475	0.00494657	2.06959e-06	37	8	41522857	8	41642014	F			NA	NA	ANK1;ANK1;ANK1;ANK1;ANK1;ANK1;ANK1;ANK1	NM_020478;NM_001142445;NM_020476;NM_020475;NM_020477;NM_001142446;NM_020480;NM_000037	TSS200;TSS200;Body;Body;Body;Body;TSS200;Body					NA		8:41522824-41523034	Unclassified_Cell_type_specific	NA	8	41665338	+	ANK1	ENSG00000165066.12	8	41645178	NKX6-3	1	0.0459297	-2.17197
cg09907228	0.0617299	0.0103049	5.99031	2.09436e-09	-0.0346448	0.0401659	-0.862543	0.388389	0.055778	0.00998167	5.58804	2.29646e-08	0.0671503	0.055778	0.00998167	2.08337e-06	37	19	838964	19	789964	F		rs61639914	NA	NA				chr19:835272-835524	S_Shelf			NA				NA	19	838963	+		ENSG00000196415.10	19	840999	PRTN3	1	0.0408798	-3.8332
cg21928095	0.0256031	0.00581416	4.40358	1.06478e-05	0.0253804	0.00739249	3.43327	0.000596346	0.025518	0.00457005	5.58375	2.3538e-08	0.99972	0.025518	0.00457005	2.13227e-06	37	19	36100748	19	40792588	R			NA	NA				chr19:36103554-36103804	N_Shelf			NA		19:36100547-36101256	Unclassified	NA	19	35609845	-		ENSG00000105699.16	19	35248330	LSR	1	0.0182544	-1.68119
cg10639435	0.0354115	0.00758465	4.66884	3.02912e-06	0.0379819	0.0123839	3.06705	0.00216185	0.0361127	0.00646795	5.58332	2.35969e-08	0.984458	0.0361127	0.00646795	2.13681e-06	37	8	146104221	8	146075025	R		rs66555722	NA	NA	ZNF250;ZNF250	NM_001109689;NM_021061	3'UTR;3'UTR					NA		8:146103445-146104770	Unclassified	NA	8	144878835	-	ZNF250	ENSG00000161016.17	8	144789765	RPL8	1	0.0399533	-0.914192
cg16785077	0.0234953	0.00448244	5.24163	1.59163e-07	0.0146469	0.00661178	2.21527	0.0267415	0.020709	0.00371018	5.58167	2.38214e-08	0.541444	0.020709	0.00371018	2.15539e-06	37	21	42791867	21	41713737	R			NA	NA	MX1	NM_001144925	TSS1500	chr21:42792293-42792704	N_Shore			TRUE		21:42791782-42792816	Promoter_Associated	NA	21	41419939	-	MX1	ENSG00000157601.14	21	41420304	MX1	1	0.0600774	-11.9106
cg19014607	0.0310078	0.00645812	4.80137	1.57584e-06	0.0315068	0.0110739	2.84513	0.00443932	0.0311345	0.00557876	5.5809	2.39282e-08	0.999243	0.0311345	0.00557876	2.1633e-06	37	13	25209505	13	24107505	F			NA	NA				chr13:25212380-25212623	N_Shelf			NA				NA	13	24635366	+		ENSG00000205822.10	13	24408157	TPTE2P6	1	0.0372746	-0.265977
cg06500161	0.0358359	0.0064107	5.59001	2.27054e-08	0.0160447	0.00965871	1.66117	0.0966796	0.0297836	0.00534127	5.57612	2.45946e-08	0.232861	0.0297836	0.00534127	2.2168e-06	37	21	43656587	21	42529656	F		rs9982016	NA	NA	ABCG1;ABCG1;ABCG1;ABCG1;ABCG1;ABCG1	NM_207628;NM_004915;NM_207174;NM_207627;NM_016818;NM_207629	Body;Body;Body;Body;Body;Body	chr21:43654846-43655465	S_Shore			TRUE				NA	21	42236476	+	ABCG1	ENSG00000160179.18	21	42199689	ABCG1	1	0.141779	-6.28437
cg16260349	0.0382993	0.00673973	5.68262	1.32646e-08	0.0153339	0.0110476	1.38798	0.165142	0.0320704	0.00575357	5.574	2.4896e-08	0.207087	0.0320704	0.00575357	2.24338e-06	37	10	82221597	10	82211577	R			NA	NA	TSPAN14;TSPAN14	NM_001128309;NM_030927	5'UTR;5'UTR					TRUE				NA	10	80461840	-	TSPAN14	ENSG00000108219.15	10	80454166	TSPAN14	1	0.0341605	-0.792974
cg09299075	0.0427189	0.00889326	4.80351	1.5591e-06	0.035282	0.0122943	2.86979	0.00410745	0.0401642	0.00720567	5.57397	2.48996e-08	0.886825	0.0401642	0.00720567	2.24338e-06	37	10	76154015	10	75824021	F			NA	NA	ADK;ADK	NM_001123;NM_006721	Body;Body					TRUE				NA	10	74394256	+	ADK	ENSG00000156110.13	10	74151185	ADK	1	0.0164064	-1.12992
cg15368872	0.0331803	0.00812656	4.08294	4.44687e-05	0.0351933	0.00926702	3.7977	0.000146046	0.0340554	0.00611	5.57371	2.49367e-08	0.986751	0.0340554	0.00611	2.24627e-06	37	12	10525233	12	10416500	F			NA	NA	KLRK1	NM_007360	3'UTR					NA				NA	12	10372633	+	KLRK1	ENSG00000134545.13	12	10442264	KLRC1	1	0.0959548	-6.36939
cg03842822	0.0497793	0.00796551	6.24935	4.12155e-10	-0.00985282	0.0191466	-0.514599	0.606833	0.040981	0.00735445	5.57228	2.51431e-08	0.016011	0.040981	0.00735445	2.26211e-06	37	5	177740106	5	177672712	F			NA	NA	COL23A1	NM_173465	Body					NA	5:177672602-177672842			NA	5	178313104	+	COL23A1	ENSG00000050767.17	5	178237618	COL23A1	1	0.0166416	-0.877833
cg10696062	0.0284549	0.00584596	4.86745	1.13048e-06	0.0236492	0.00860011	2.74987	0.0059619	0.0269361	0.00483473	5.57138	2.52729e-08	0.898717	0.0269361	0.00483473	2.27334e-06	37	12	1726028	12	1596289	R			NA	NA	WNT5B	NM_030775	TSS200					NA				NA	12	1616861	-	WNT5B	ENSG00000111186.13	12	1529891	WNT5B	1	0.0964312	-4.00448
cg19384379	0.0287532	0.00496803	5.78764	7.13818e-09	0.0101531	0.00744562	1.36364	0.172682	0.0230232	0.00413255	5.57119	2.53005e-08	0.115433	0.0230232	0.00413255	2.27536e-06	37	3	12800816	3	12775816	F			NA	NA	TMEM40	NM_018306	TSS200					TRUE				NA	3	12759316	+	TMEM40	ENSG00000144712.12	3	12796472	CAND2	1	0.0166334	2.57449
cg18892446	0.0333691	0.00675753	4.93806	7.89043e-07	0.0274467	0.0104656	2.62257	0.00872701	0.0316265	0.00567696	5.57102	2.53252e-08	0.893147	0.0316265	0.00567696	2.27712e-06	37	5	73938574	5	73974330	F			NA	NA	ENC1	NM_003633	TSS1500	chr5:73935725-73937551	S_Shore		CDMR	NA				NA	5	74642748	+	ENC1	ENSG00000049860.14	5	74640023	HEXB	1	0.0266342	-0.823987
cg17444090	0.0535044	0.0102278	5.23126	1.68359e-07	0.0364471	0.0174695	2.08633	0.0369485	0.0491501	0.00882636	5.56856	2.56852e-08	0.701176	0.0491501	0.00882636	2.3081e-06	37	1	232735450	1	230802073	F			NA	NA								TRUE				NA	1	232599703	+		ENSG00000116991.10	1	232397965	SIPA1L2	1	0.020601	-1.02862
cg04354689	0.0506246	0.0102791	4.92501	8.43545e-07	0.0318453	0.0110563	2.8803	0.00397296	0.0419181	0.00752818	5.56816	2.57437e-08	0.461295	0.0419181	0.00752818	2.31288e-06	37	16	2660830	16	2600831	R			NA	NA	LOC652276	NR_015441	Body	chr16:2660772-2660978	Island			NA	16:2600784-2600979			NA	16	2610828	-	LOC652276	ENSG00000260565.6	16	2660349	ERVK13-1	1	0.0171531	0.998953
cg09057885	0.0279182	0.00528579	5.28174	1.27961e-07	0.0158997	0.0071617	2.2201	0.0264118	0.02368	0.00425287	5.56799	2.57688e-08	0.401901	0.02368	0.00425287	2.31467e-06	37	21	46913886	21	45738314	F			NA	NA	COL18A1;COL18A1;COL18A1	NM_130444;NM_030582;NM_130445	Body;Body;Body	chr21:46912381-46912628	S_Shore			NA		21:46913728-46914032	Unclassified_Cell_type_specific	NA	21	45493971	+	COL18A1	ENSG00000182871.15	21	45405137	COL18A1	1	0.101882	-11.1337
cg14140060	0.0358906	0.00675556	5.31275	1.07983e-07	0.0202215	0.00947169	2.13494	0.0327661	0.0306073	0.00549995	5.56501	2.62142e-08	0.40374	0.0306073	0.00549995	2.34994e-06	37	9	71145733	9	70335553	F			NA	NA	PGM5	NM_021965	3'UTR					NA				NA	9	68530816	+	PGM5	ENSG00000154330.13	9	68328308	PGM5	1	0.0586408	-6.99792
cg11699517	0.0297067	0.00482504	6.15678	7.42392e-10	0.00809385	0.00509865	1.58745	0.112411	0.0194957	0.00350456	5.56297	2.65227e-08	0.00874158	0.0194957	0.00350456	2.37617e-06	37	17	79419796	17	77034391	F			NA	NA	BAHCC1	NM_001080519	Body	chr17:79420144-79420437	N_Shore			NA	17:77034334-77034456			NA	17	81452769	+	BAHCC1	ENSG00000229848.1	17	81514047	AC139149.1	1	0.0178471	-1.11416
cg00300303	0.0381113	0.00715992	5.32286	1.02147e-07	0.0206733	0.00948261	2.18013	0.0292479	0.0317795	0.00571403	5.56166	2.67224e-08	0.34065	0.0317795	0.00571403	2.39261e-06	37	1	1067223	1	1057086	R			NA	NA								NA	1:1056962-1057104			NA	1	1131842	-		ENSG00000223823.1	1	1137017	LINC01342	1	0.0195966	-1.19472
cg20894963	0.0524996	0.00957234	5.48451	4.14618e-08	0.0259687	0.0147624	1.75911	0.0785588	0.0446464	0.00803164	5.55882	2.71605e-08	0.320806	0.0446464	0.00803164	2.42842e-06	37	12	9885564	12	9776831	R			NA	NA	CLECL1	NM_172004	1stExon					NA				NA	12	9732967	-	CLECL1	ENSG00000213443.2	12	9695384	AC007068.1	1	0.0272697	-0.841937
cg05190176	0.0246237	0.00606005	4.06328	4.83889e-05	0.0315134	0.00818074	3.85215	0.000117085	0.0270648	0.00486953	5.55799	2.72893e-08	0.795337	0.0270648	0.00486953	2.43945e-06	37	12	48290002	12	46576269	R			NA	NA	VDR;VDR	NM_000376;NM_001017535	5'UTR;5'UTR					TRUE				NA	12	47896218	-	VDR	ENSG00000111424.10	12	47841537	VDR	1	0.0136622	-0.99281
cg00522579	0.0428543	0.00690338	6.20773	5.37565e-10	0.00927199	0.00904751	1.02481	0.305452	0.0304972	0.00548823	5.55683	2.74712e-08	0.0128571	0.0304972	0.00548823	2.45227e-06	37	18	3067532	18	3057532	F	rs76329422	rs35727921	NA	NA	MYOM1;MYOM1	NM_019856;NM_003803	Body;Body	chr18:3067297-3067533	Island			TRUE				NA	18	3067533	+	MYOM1	ENSG00000101605.12	18	3066807	MYOM1	1	0.0225037	2.11053
cg23646375	0.0351092	0.006507	5.3956	6.82934e-08	0.0185788	0.00950509	1.95461	0.0506287	0.0298343	0.00536935	5.55641	2.75381e-08	0.357118	0.0298343	0.00536935	2.45725e-06	37	1	209847618	1	207914241	R			NA	NA	G0S2	NM_015714	TSS1500	chr1:209848443-209849428	N_Shore			NA		1:209847363-209847728	Unclassified_Cell_type_specific	NA	1	209674272	-	G0S2	ENSG00000123689.6	1	209675412	G0S2	1	0.0226904	-2.22761
cg21057323	0.0339887	0.00703348	4.83242	1.34885e-06	0.0263214	0.00933628	2.81926	0.00481349	0.0312127	0.00561774	5.5561	2.75874e-08	0.80644	0.0312127	0.00561774	2.46115e-06	37	14	103412980	14	102482733	F			NA	NA	CDC42BPB	NM_006035	Body					NA	14:102482598-102482989	14:103412780-103413545	Unclassified	NA	14	102946642	+	CDC42BPB	ENSG00000198752.11	14	102932380	CDC42BPB	1	0.0370759	2.16445
cg00764796	0.0210424	0.00305708	6.88316	5.85392e-12	0.000961786	0.0038673	0.248697	0.803595	0.01332	0.00239826	5.55402	2.79179e-08	0.000249432	0.01332	0.00239826	2.48865e-06	37	16	433504	16	373505	R			NA	NA	LOC100134368	NR_024453	Body	chr16:431189-432810	S_Shore		RDMR	NA	16:373434-373643	16:433133-433694	Unclassified	TRUE	16	383503	-	LOC100134368	ENSG00000103202.13	16	396725	NME4	1	0.0175958	4.28039
cg24092914	0.0488369	0.0105051	4.64888	3.33736e-06	0.0457826	0.0150602	3.03998	0.00236596	0.0478372	0.00861604	5.55211	2.82244e-08	0.986261	0.0478372	0.00861604	2.51317e-06	37	3	10184877	3	10159877	F			NA	TRUE	VHL;VHL	NM_198156;NM_000551	Body;Body	chr3:10183305-10183941	S_Shore			NA				NA	3	10143192	+	VHL	ENSG00000134086.7	3	10141008	VHL	1	0.0175141	-0.517723
cg05708073	0.0232242	0.00578263	4.01621	5.91426e-05	0.0322686	0.00819735	3.93646	8.26916e-05	0.0262295	0.00472524	5.55093	2.84155e-08	0.666034	0.0262295	0.00472524	2.52744e-06	37	1	109637162	1	109438685	R			NA	NA	TMEM167B	NM_020141	3'UTR	chr1:109633188-109633632	S_Shelf			NA				NA	1	109094539	-	TMEM167B	ENSG00000116299.17	1	109113679	KIAA1324	1	0.0154877	-4.99371
cg14833933	0.0324096	0.00640452	5.06042	4.18337e-07	0.0211006	0.00837232	2.52028	0.0117262	0.0282348	0.00508685	5.55055	2.8477e-08	0.56242	0.0282348	0.00508685	2.53241e-06	37	15	42652294	15	40439586	R			NA	NA	CAPN3;CAPN3;CAPN3;CAPN3;CAPN3;CAPN3	NM_173087;NM_212465;NR_027911;NM_000070;NM_024344;NR_027912	1stExon;Body;Body;1stExon;1stExon;Body					NA				NA	15	42360095	-	CAPN3	ENSG00000092529.24	15	42359500	CAPN3	1	0.0193837	-1.64668
cg08352530	0.0285424	0.00561776	5.08074	3.75974e-07	0.0186736	0.00759598	2.45836	0.0139574	0.025053	0.00451672	5.54674	2.91052e-08	0.579515	0.025053	0.00451672	2.5826e-06	37	7	6449981	7	6416506	F	rs73676731		NA	NA	DAGLB;DAGLB	NM_001142936;NM_139179	Body;Body					NA	7:6415875-6416598			NA	7	6410349	+	DAGLB	ENSG00000136247.14	7	6577434	ZDHHC4	1	0.0197226	0.945687
cg18042806	-0.0329643	0.00604908	-5.44948	5.05184e-08	-0.016766	0.00946179	-1.77197	0.0763997	-0.0282646	0.00509655	-5.54582	2.92573e-08	0.353366	-0.0282646	0.00509655	2.59558e-06	37	5	177659971	5	177592577	R			NA	TRUE	AGXT2L2	NM_153373	TSS200	chr5:177659197-177659927	S_Shore			NA		5:177658792-177660517	Promoter_Associated	NA	5	178232969	-	AGXT2L2	ENSG00000175309.15	5	178208471	PHYKPL	1	0.0364803	-1.43316
cg05025332	0.0285078	0.0056304	5.06319	4.1229e-07	0.0213849	0.00910868	2.34775	0.0188872	0.0265386	0.00478929	5.54125	3.00326e-08	0.801536	0.0265386	0.00478929	2.65695e-06	37	2	65165160	2	65018664	R			NA	NA								TRUE		2:65165078-65165364	Unclassified_Cell_type_specific	NA	2	64938025	-		ENSG00000234572.1	2	64846130	LINC01800	1	0.0154915	-1.11135
cg25083922	0.0326857	0.00556751	5.87079	4.33733e-09	0.01074	0.00667801	1.60826	0.107778	0.0236868	0.00427629	5.53909	3.04051e-08	0.0413547	0.0236868	0.00427629	2.68831e-06	37	8	142384880	8	142454062	R			NA	NA								TRUE	8:142454034-142454129			NA	8	141374779	-		ENSG00000184489.11	8	141391993	PTP4A3	1	0.0221546	-2.4942
cg26247508	0.0212186	0.00377896	5.61493	1.9664e-08	0.00883549	0.00650642	1.35796	0.174475	0.018095	0.00326777	5.53742	3.06964e-08	0.258137	0.018095	0.00326777	2.71299e-06	37	10	82299669	10	82289649	R			NA	NA	SH2D4B;SH2D4B	NM_001145719;NM_207372	TSS1500;Body	chr10:82295501-82296192	S_Shelf			NA				NA	10	80539912	-	SH2D4B	ENSG00000108219.15	10	80454166	TSPAN14	1	0.0180454	0.961558
cg06541857	0.0204211	0.0038432	5.31356	1.07506e-07	0.0106033	0.0047644	2.22552	0.0260461	0.016551	0.00299131	5.53303	3.14751e-08	0.276311	0.016551	0.00299131	2.7785e-06	37	3	134203789	3	135686479	R			NA	TRUE	ANAPC13;ANAPC13;CEP63;CEP63;CEP63;ANAPC13;CEP63	NM_015391;NR_024401;NM_001042384;NM_001042400;NM_001042383;NR_024400;NM_025180	5'UTR;Body;TSS1500;TSS1500;TSS1500;Body;TSS1500	chr3:134204520-134205439	N_Shore			NA				NA	3	134484946	-	ANAPC13;CEP63	ENSG00000182923.17	3	134485721	CEP63	1	0.0617897	-3.39324
cg26535992	0.0340937	0.00814702	4.18481	2.85402e-05	0.0371034	0.0102411	3.62301	0.000291197	0.0352602	0.00637565	5.53046	3.19399e-08	0.973899	0.0352602	0.00637565	2.81786e-06	37	6	166671495	6	166591485	R			NA	NA				chr6:166666837-166667541	S_Shelf			NA				NA	6	166258006	-		ENSG00000233365.2	6	166236969	AL121956.1	1	0.0266419	-0.0402562
cg04470044	0.0267816	0.00542106	4.94029	7.80052e-07	0.0215616	0.00850344	2.53563	0.0112246	0.0252732	0.00457116	5.52883	3.22374e-08	0.874614	0.0252732	0.00457116	2.84129e-06	37	16	84349236	16	82906737	R			NA	NA	WFDC1	NM_021197	Body	chr16:84346476-84346931	S_Shelf			NA				NA	16	84315629	-	WFDC1	ENSG00000064270.12	16	84368527	ATP2C2	1	0.0157298	-2.26677
cg12548348	0.0317289	0.00586122	5.41336	6.18531e-08	0.0144509	0.00627271	2.30377	0.0212356	0.0236751	0.0042826	5.52822	3.23492e-08	0.131956	0.0236751	0.0042826	2.85058e-06	37	17	43484496	17	40840279	R		rs62064603	NA	NA	ARHGAP27;ARHGAP27	NM_001159330;NM_199282	TSS1500;5'UTR	chr17:43483097-43483454	S_Shore			NA		17:43484355-43484615	Unclassified_Cell_type_specific	NA	17	45407129	-	ARHGAP27	ENSG00000263503.1	17	45600869	MAPK8IP1P2	1	0.018495	5.13342
cg08644498	-0.0196919	0.00450188	-4.37416	1.21904e-05	-0.0190355	0.00565698	-3.36496	0.000765536	-0.0194374	0.00352257	-5.51797	3.42941e-08	0.995887	-0.0194374	0.00352257	3.00591e-06	37	1	46502608	1	46275195	F			NA	NA								TRUE		1:46501725-46503430	Unclassified	NA	1	46036935	+		ENSG00000117461.15	1	46040140	PIK3R3	1	0.0150931	-2.54355
cg19825589	0.0485272	0.00805968	6.02099	1.73358e-09	0.0110972	0.0120609	0.920096	0.357523	0.0369724	0.00670116	5.51732	3.44211e-08	0.0358282	0.0369724	0.00670116	3.01586e-06	37	19	42379710	19	47071550	R			NA	NA	CD79A;CD79A	NM_001783;NM_021601	TSS1500;TSS1500					NA		19:42379445-42380104	Unclassified	NA	19	41875639	-	CD79A	ENSG00000142025.16	19	41844743	DMRTC2	1	0.0504869	1.70356
cg13429733	0.0301647	0.00654497	4.60885	4.04912e-06	0.0343969	0.0112854	3.0479	0.00230446	0.0312299	0.00566173	5.51597	3.46863e-08	0.948741	0.0312299	0.00566173	3.0373e-06	37	9	113079402	9	112119223	F		rs79281297	NA	NA	TXNDC8	NM_001003936	Body					TRUE				NA	9	110317121	+	TXNDC8	ENSG00000136810.13	9	110243810	TXN	1	0.0176886	-1.18547
cg03239580	-0.0230605	0.00534026	-4.31823	1.57282e-05	-0.0205061	0.00595141	-3.44559	0.000569817	-0.0219212	0.0039747	-5.51518	3.48429e-08	0.950254	-0.0219212	0.0039747	3.04922e-06	37	6	31973051	6	32081029	R			NA	NA	CYP21A2;CYP21A2	NM_000500;NM_001128590	TSS1500;TSS1500					NA				NA	6	32005273	-	CYP21A2	ENSG00000204351.12	6	31959117	SKIV2L	1	0.0142295	1.29578
cg24411075	0.0262861	0.00479098	5.48659	4.09775e-08	0.0125776	0.00798892	1.57438	0.1154	0.02266	0.00410877	5.51504	3.48697e-08	0.338644	0.02266	0.00410877	3.05096e-06	37	1	158149705	1	156416329	F			NA	NA	CD1D	NM_001766	TSS200	chr1:158150620-158151503	N_Shore			NA		1:158149387-158149788	Unclassified_Cell_type_specific	NA	1	158179914	+	CD1D	ENSG00000163534.15	1	157794403	FCRL1	1	0.024292	-4.3628
cg24699895	0.0341757	0.00631638	5.41065	6.27961e-08	0.0175883	0.00997691	1.7629	0.0779166	0.0294296	0.00533676	5.5145	3.4977e-08	0.372833	0.0294296	0.00533676	3.05975e-06	37	10	71094286	10	70764292	R			NA	NA	HK1;HK1;HK1;HK1;HK1	NM_033500;NM_000188;NM_033498;NM_033497;NM_033496	Body;Body;Body;Body;Body					TRUE				NA	10	69334529	-	HK1	ENSG00000156515.23	10	69269984	HK1	1	0.0143985	-0.822794
cg06097213	0.0266406	0.00528067	5.04493	4.53686e-07	0.0181859	0.0075531	2.40773	0.0160518	0.0238648	0.00432784	5.51424	3.50282e-08	0.656514	0.0238648	0.00432784	3.06303e-06	37	6	29717651	6	29825630	R			NA	NA	LOC285830;LOC285830	NR_026972;NR_026973	TSS1500;TSS1500	chr6:29716468-29717158	S_Shore			NA				NA	6	29749873	-	LOC285830	ENSG00000230521.1	6	29887294	AL645929.1	1	0.0390022	3.34134
cg18545991	0.0255615	0.00510999	5.00226	5.66625e-07	0.0184113	0.00752894	2.4454	0.014469	0.0233065	0.00422811	5.51227	3.54236e-08	0.734373	0.0233065	0.00422811	3.09517e-06	37	15	45740677	15	43527969	F			NA	NA								TRUE				NA	15	45448478	+		ENSG00000171763.19	15	45402336	SPATA5L1	1	0.0447855	-2.55464
cg14995148	0.0270229	0.00568839	4.75054	2.02877e-06	0.0214655	0.00754908	2.84345	0.00446276	0.0250102	0.00454302	5.50519	3.68764e-08	0.841271	0.0250102	0.00454302	3.20721e-06	37	5	36683916	5	36719673	F		rs56256473	NA	NA	SLC1A3;SLC1A3	NM_004172;NM_001166695	Body;Body					TRUE				NA	5	36683813	+	SLC1A3	ENSG00000250155.1	5	36666214	AC008957.1	1	0.0318314	-2.69334
cg13315970	0.0310171	0.0051982	5.96689	2.4182e-09	0.00896255	0.00620674	1.444	0.148738	0.021925	0.00398517	5.50164	3.76285e-08	0.0244662	0.021925	0.00398517	3.26478e-06	37	6	86159197	6	86215916	F	rs76099537		NA	NA	NT5E	NM_002526	TSS200	chr6:86159425-86160395	N_Shore			NA		6:86158843-86159497	Unclassified	NA	6	85449478	+	NT5E	ENSG00000135318.12	6	85449584	NT5E	1	0.0668383	-7.22936
cg14482811	0.0294258	0.00589498	4.99167	5.98587e-07	0.0178636	0.00674523	2.64832	0.00808921	0.0244189	0.00443874	5.50132	3.76959e-08	0.434766	0.0244189	0.00443874	3.26999e-06	37	9	139652837	9	138772658	R			NA	NA	LCN8	NM_178469	TSS200	chr9:139654897-139655154	N_Shelf			NA		9:139652739-139653135	Unclassified	TRUE	9	136758384	-	LCN8	ENSG00000187922.13	9	136738167	LCN10	1	0.17038	-9.12517
cg07367601	0.0248997	0.0059461	4.18756	2.81969e-05	0.0304167	0.00843721	3.60506	0.000312079	0.0267305	0.00486037	5.49968	3.80486e-08	0.866893	0.0267305	0.00486037	3.29609e-06	37	1	235114342	1	233180965	F			NA	NA								TRUE		1:235114214-235114919	Promoter_Associated	NA	1	234978594	+		ENSG00000238005.3	1	234957342	AL391832.2	1	0.0151565	-1.83044
cg10329874	0.0263323	0.00541763	4.86049	1.17093e-06	0.0178796	0.00648167	2.75848	0.00580706	0.0228558	0.00415681	5.4984	3.83251e-08	0.606163	0.0228558	0.00415681	3.31811e-06	37	11	66621442	11	66378018	R			NA	NA	PC;PC;PC	NM_022172;NM_000920;NM_001040716	Body;Body;Body	chr11:66623620-66626614	N_Shelf			NA		11:66621311-66622077	Unclassified	NA	11	66853970	-	PC	ENSG00000173621.9	11	66856647	LRFN4	1	0.0522873	-4.04443
cg04962621	0.0321163	0.00631001	5.08973	3.58571e-07	0.0232857	0.0105959	2.19762	0.027976	0.0298045	0.00542148	5.49747	3.85276e-08	0.773862	0.0298045	0.00542148	3.33305e-06	37	16	4714733	16	4654734	R			NA	NA	MGRN1;MGRN1;MGRN1;MGRN1	NM_015246;NM_001142291;NM_001142290;NM_001142289	Body;Body;Body;Body			low-CpG:4654363-4654888		NA		16:4714348-4715526	Promoter_Associated_Cell_type_specific	NA	16	4664731	-	MGRN1	ENSG00000103199.13	16	4748239	ZNF500	1	0.0194261	1.01273
cg08246318	0.026914	0.00507295	5.30539	1.12432e-07	0.0142775	0.00694052	2.05712	0.0396751	0.0225138	0.00409556	5.49712	3.86055e-08	0.339491	0.0225138	0.00409556	3.33849e-06	37	6	42894099	6	43002077	F	rs79378789		NA	NA				chr6:42892932-42893262	S_Shore			NA				NA	6	42926360	+		ENSG00000146215.13	6	43299710	CRIP3	1	0.0363446	-3.16661
cg09996840	0.0385882	0.00742938	5.19401	2.05817e-07	0.023322	0.0109053	2.13858	0.0324693	0.0337489	0.00613995	5.49661	3.87155e-08	0.512096	0.0337489	0.00613995	3.34606e-06	37	17	79680718	17	77291123	R			NA	NA	SLC25A10	NM_012140	Body	chr17:79682525-79682767	N_Shore			NA	17:77291123-77291613			NA	17	81713687	-	SLC25A10	ENSG00000214087.8	17	81681174	ARL16	1	0.247815	-6.29972
cg09406856	0.0297811	0.00659035	4.5189	6.21622e-06	0.0286228	0.00914582	3.12961	0.00175041	0.0293853	0.00534681	5.49585	3.88843e-08	0.994735	0.0293853	0.00534681	3.35815e-06	37	3	66491863	3	66574553	R			NA	NA	LRIG1	NM_015541	Body					TRUE		3:66491815-66491970	Unclassified_Cell_type_specific	NA	3	66441438	-	LRIG1	ENSG00000144749.13	3	66378797	LRIG1	1	0.0246476	1.18862
cg22107662	0.0253137	0.00513879	4.926	8.3928e-07	0.0246629	0.0101371	2.43294	0.0149768	0.0251806	0.0045835	5.49376	3.93457e-08	0.998362	0.0251806	0.0045835	3.39066e-06	37	22	20462514	22	18842514	R			NA	NA	RIMBP3	NM_015672	TSS1500	chr22:20459267-20461473	S_Shore			NA				NA	22	18612646	-	RIMBP3	ENSG00000274602.5	22	18533646	PI4KAP1	1	0.125972	-12.839
cg01963374	0.0328803	0.00546068	6.02129	1.73036e-09	0.00721164	0.00813241	0.886778	0.375199	0.0249035	0.00453348	5.49324	3.94622e-08	0.0322809	0.0249035	0.00453348	3.3992e-06	37	11	704987	11	694987	R			NA	NA	EPS8L2	NM_022772	TSS1500	chr11:705794-706534	N_Shore			NA				NA	11	704986	-	EPS8L2	ENSG00000177042.14	11	695428	TMEM80	1	0.0347853	-2.10687
cg07556911	0.0225586	0.0043873	5.1418	2.7212e-07	0.0152848	0.00724121	2.11081	0.034789	0.0206055	0.00375231	5.4914	3.98751e-08	0.691397	0.0206055	0.00375231	3.43163e-06	37	7	2044787	7	2011313	F			NA	NA	MAD1L1;MAD1L1;MAD1L1	NM_003550;NM_001013837;NM_001013836	Body;Body;Body	chr7:2044583-2044788	Island			NA	7:2010668-2011337			NA	7	2005151	+	MAD1L1	ENSG00000106266.11	7	2251770	SNX8	1	0.0164647	-1.27991
cg19730379	0.0346029	0.00789099	4.38512	1.15923e-05	0.0374598	0.0113144	3.3108	0.000930301	0.0355378	0.00647237	5.4907	4.0035e-08	0.978782	0.0355378	0.00647237	3.44406e-06	37	10	104542002	10	104531992	F			NA	NA	C10orf26;C10orf26	NM_017787;NM_001083913	Body;Body					TRUE				NA	10	102782244	+	C10orf26	ENSG00000166275.15	10	102854223	BORCS7	1	0.0144851	0.680876
cg12648297	0.0229507	0.00453948	5.05579	4.28614e-07	0.0150889	0.0063938	2.35993	0.0182782	0.0203159	0.00370145	5.48863	4.05055e-08	0.604958	0.0203159	0.00370145	3.48252e-06	37	15	65131113	15	62918166	F		rs77857943	NA	NA				chr15:65133371-65134329	N_Shelf			NA				NA	15	64838913	+		ENSG00000241839.10	15	64841883	PLEKHO2	1	0.0251241	-1.14589
cg17117981	0.0360985	0.00694583	5.19715	2.0237e-07	0.0192561	0.00816726	2.35772	0.0183875	0.0290297	0.00529113	5.48648	4.10029e-08	0.291161	0.0290297	0.00529113	3.52121e-06	37	8	144410972	8	144482347	R			NA	NA	TOP1MT	NM_052963	Body					NA	8:144482030-144482355			NA	8	143328801	-	TOP1MT	ENSG00000185730.7	8	143289676	ZNF696	1	0.0345206	1.64671
cg26378073	0.0235689	0.0053505	4.40499	1.05787e-05	0.0238174	0.00728855	3.26778	0.00108394	0.0236559	0.0043131	5.48467	4.14242e-08	0.999622	0.0236559	0.0043131	3.55465e-06	37	10	105213818	10	105203808	R			NA	NA	CALHM1	NM_001001412	3'UTR	chr10:105215052-105215460	N_Shore			NA				NA	10	103454060	-	CALHM1	ENSG00000283867.1	10	103394253	MIR1307	1	0.013715	0.589802
cg26800893	0.0224531	0.0036372	6.17319	6.69265e-10	0.00576924	0.00360804	1.59899	0.109822	0.014044	0.00256152	5.4827	4.18881e-08	0.00497906	0.014044	0.00256152	3.59031e-06	37	11	67184596	11	66941172	R			NA	NA	ATPGD1;ATPGD1	NM_020811;NM_001166222	5'UTR;Body	chr11:67182965-67183393	S_Shore			TRUE		11:67184317-67184927	Unclassified_Cell_type_specific	NA	11	67417124	-	ATPGD1	ENSG00000172508.10	11	67414968	CARNS1	1	0.0243245	-2.84671
cg07844738	0.0346898	0.00715796	4.84632	1.25771e-06	0.0240821	0.00884334	2.72319	0.00646555	0.030491	0.00556378	5.48026	4.24693e-08	0.64749	0.030491	0.00556378	3.63592e-06	37	19	47129343	19	51821183	F		rs73056681	NA	NA	PTGIR	NM_000960	TSS1500	chr19:47126782-47127478	S_Shore			NA				NA	19	46626085	+	PTGIR	ENSG00000160013.9	19	46620468	PTGIR	1	0.0794413	-2.60495
cg21871330	0.0350394	0.00716058	4.89337	9.91229e-07	0.0278568	0.0110346	2.5245	0.0115865	0.032911	0.0060067	5.47905	4.27608e-08	0.861507	0.032911	0.0060067	3.65877e-06	37	5	177882221	5	177814827	R			NA	NA	COL23A1	NM_173465	Body					NA	5:177814790-177814864			NA	5	178455219	-	COL23A1	ENSG00000050767.17	5	178237618	COL23A1	1	0.0981389	-2.28113
cg08655071	0.0338479	0.00688544	4.91587	8.83906e-07	0.0222399	0.00843373	2.63702	0.00836381	0.0292053	0.00533365	5.47566	4.35878e-08	0.566449	0.0292053	0.00533365	3.72524e-06	37	1	209928895	1	207995518	R			NA	NA	TRAF3IP3	NM_025228	TSS1500					NA				NA	1	209755549	-	TRAF3IP3	ENSG00000009790.15	1	209756032	TRAF3IP3	1	0.0216023	0.784384
cg12796135	0.024624	0.00492935	4.99539	5.87166e-07	0.0184545	0.0079002	2.33596	0.0194935	0.0228952	0.00418205	5.47464	4.38405e-08	0.802936	0.0228952	0.00418205	3.74468e-06	37	1	153916764	1	152183388	F			NA	NA	DENND4B	NM_014856	Body	chr1:153918372-153919334	N_Shore			NA				NA	1	153944287	+	DENND4B	ENSG00000284738.1	1	153923337	AL358472.5	1	0.0222062	-0.785535
cg08418332	0.0252797	0.00421089	6.00342	1.93201e-09	0.00643974	0.0054468	1.1823	0.237087	0.0182319	0.00333142	5.4727	4.4322e-08	0.0236543	0.0182319	0.00333142	3.78363e-06	37	9	34691001	9	34681001	R			NA	TRUE	CCL19	NM_006274	Body					NA				NA	9	34691003	-	CCL19	ENSG00000230074.1	9	34665665	AL162231.2	1	0.0171309	-1.66313
cg20491726	-0.0294544	0.00544402	-5.41041	6.28798e-08	-0.0146985	0.00931494	-1.57795	0.114576	-0.0256975	0.00470017	-5.46736	4.56792e-08	0.39249	-0.0256975	0.00470017	3.8898e-06	37	2	242820622	2	242469295	R			NA	NA				chr2:242823446-242823970	N_Shelf			NA		2:242820188-242821935	Unclassified	NA	2	241878470	-		ENSG00000233806.7	2	241881363	LINC01237	1	0.0225541	-2.02219
cg16973406	0.0250109	0.00466162	5.36529	8.08199e-08	0.0126463	0.00701816	1.80193	0.0715557	0.0212257	0.00388308	5.46622	4.59742e-08	0.340656	0.0212257	0.00388308	3.91118e-06	37	22	43265991	22	41595935	R			NA	NA				chr22:43265990-43266283	Island			NA	22:41595935-41596308			NA	22	42869984	-		ENSG00000100266.19	22	42835412	PACSIN2	1	0.014044	0.904594
cg26045524	0.0254319	0.00538732	4.7207	2.35034e-06	0.0220516	0.00794491	2.77556	0.00551062	0.0243672	0.00445889	5.46487	4.63259e-08	0.939879	0.0243672	0.00445889	3.9381e-06	37	7	150035522	7	149666455	R			NA	NA	RARRES2	NM_002889	3'UTR	chr7:150037459-150039031	N_Shore			NA				NA	7	150338432	-	RARRES2	ENSG00000188707.6	7	150322639	ZBED6CL	1	0.0894971	-2.93015
cg20059377	-0.0302321	0.0085414	-3.53948	0.000400911	-0.0424492	0.00995287	-4.26501	1.99889e-05	-0.0354136	0.00648178	-5.46357	4.66651e-08	0.648013	-0.0354136	0.00648178	3.96467e-06	37	15	78369232	15	76156287	F			NA	NA	TBC1D2B;TBC1D2B	NM_144572;NM_015079	Body;Body	chr15:78369517-78369906	N_Shore			TRUE		15:78369222-78370495	Promoter_Associated	NA	15	78076889	+	TBC1D2B	ENSG00000167202.11	15	77984036	TBC1D2B	1	0.0445441	-1.00909
cg13682598	0.0312456	0.00551418	5.66641	1.45822e-08	0.0114274	0.0059978	1.90527	0.0567453	0.0221676	0.00405933	5.46089	4.73741e-08	0.0519003	0.0221676	0.00405933	4.01801e-06	37	10	135195405	10	135045395	F	rs17882140		NA	NA	PAOX;PAOX;PAOX	NM_207128;NM_207127;NM_152911	Body;Body;Body	chr10:135191594-135193307	S_Shelf			NA				NA	10	133381900	+	PAOX	ENSG00000273980.1	10	133257144	AL592071.1	1	0.0150101	-0.508198
cg25149475	0.0150071	0.00400483	3.74724	0.000178788	0.0159441	0.00401351	3.97262	7.10864e-05	0.0154746	0.0028349	5.45859	4.79923e-08	0.986435	0.0154746	0.0028349	4.06657e-06	37	17	39928107	17	37181633	R			NA	NA	JUP;JUP	NM_021991;NM_002230	5'UTR;5'UTR			low-CpG:37181626-37181658		NA		17:39928069-39928174	Unclassified_Cell_type_specific	NA	17	41771854	-	JUP	ENSG00000173801.17	17	41754604	JUP	1	0.0200936	-10.2565
cg21667069	-0.0243744	0.00504082	-4.83541	1.32874e-06	-0.0206127	0.00804509	-2.56214	0.0104028	-0.0233139	0.00427159	-5.45791	4.81781e-08	0.924504	-0.0233139	0.00427159	4.08153e-06	37	11	67778641	11	67535217	F			NA	NA	ALDH3B1;ALDH3B1;ALDH3B1	NM_001030010;NM_000694;NM_001161473	5'UTR;5'UTR;5'UTR					TRUE				TRUE	11	68011170	+	ALDH3B1	ENSG00000006534.16	11	68008578	ALDH3B1	1	0.020524	-1.23593
cg16791210	-0.0300733	0.00693659	-4.33546	1.45455e-05	-0.027772	0.00836004	-3.322	0.000893753	-0.029135	0.00533828	-5.45775	4.8221e-08	0.977811	-0.029135	0.00533828	4.08343e-06	37	2	85581378	2	85434889	F			NA	NA	ELMOD3;ELMOD3;ELMOD3;RETSAT;ELMOD3	NM_001135021;NM_001135022;NM_001135023;NM_017750;NM_032213	TSS1500;TSS1500;TSS1500;Body;TSS1500	chr2:85581618-85581963	N_Shore			NA	2:85434548-85435717	2:85581213-85582099	Promoter_Associated	NA	2	85354254	+	ELMOD3;RETSAT	ENSG00000042445.14	2	85341955	RETSAT	1	0.0191792	-0.891632
cg01314574	-0.0401461	0.00776001	-5.17346	2.298e-07	-0.0231152	0.0106886	-2.16259	0.0305724	-0.0342677	0.00627958	-5.45701	4.84217e-08	0.4355	-0.0342677	0.00627958	4.09827e-06	37	21	46858801	21	45683229	R			NA	NA	COL18A1	NM_130445	Body	chr21:46859182-46860069	N_Shore			TRUE		21:46858633-46860571	Unclassified	NA	21	45438886	-	COL18A1	ENSG00000182871.15	21	45405137	COL18A1	1	0.0675695	6.02221
cg02065051	0.0381388	0.00657307	5.80228	6.54206e-09	0.0115477	0.00927211	1.24542	0.212977	0.029245	0.00536233	5.45378	4.93105e-08	0.0647715	0.029245	0.00536233	4.16638e-06	37	20	25674725	20	25622725	R			NA	NA	ZNF337	NM_015655	5'UTR	chr20:25676700-25677784	N_Shore			NA				NA	20	25694088	-	ZNF337	ENSG00000130684.14	20	25673195	ZNF337	1	0.0156745	0.823017
cg26300313	0.0263882	0.00617713	4.27192	1.938e-05	0.0239991	0.00706324	3.39774	0.000679441	0.0253528	0.00464981	5.45244	4.96832e-08	0.968107	0.0253528	0.00464981	4.19548e-06	37	4	864100	4	854100	F	rs7690704		NA	NA	GAK	NM_005255	Body	chr4:866098-866344	N_Shore			NA	4:853742-854228			NA	4	870311	+	GAK	ENSG00000185619.18	4	705748	PCGF3	1	0.0252088	-1.82964
cg21954370	0.028803	0.00473815	6.07895	1.20969e-09	-0.000248077	0.00969666	-0.0255838	0.979589	0.0232035	0.0042571	5.45055	5.02153e-08	0.0267041	0.0232035	0.0042571	4.2356e-06	37	15	45018720	15	42806012	F	rs2123148		NA	NA							DMR	NA				NA	15	44726521	+		ENSG00000185880.13	15	44728988	TRIM69	1	0.0225967	-1.78008
cg17552909	0.0348155	0.00695108	5.00865	5.48131e-07	0.0235858	0.0101068	2.33366	0.0196133	0.0312094	0.00572728	5.44926	5.05793e-08	0.657669	0.0312094	0.00572728	4.26226e-06	37	6	31801032	6	31909011	R		rs61504963	NA	NA				chr6:31802598-31802823	N_Shore		RDMR	NA				NA	6	31833254	-		ENSG00000224389.9	6	32014795	C4B	1	0.056587	1.94072
cg15791438	0.0215633	0.00383688	5.62001	1.90947e-08	0.00813086	0.00460844	1.76434	0.0776741	0.0160641	0.00294867	5.44792	5.0963e-08	0.0813653	0.0160641	0.00294867	4.29033e-06	37	22	31893238	22	30223238	R			NA	NA	SFI1;SFI1	NM_001007467;NM_014775	5'UTR;5'UTR	chr22:31892036-31893097	S_Shore			NA		22:31891846-31893631	Unclassified	NA	22	31497251	-	SFI1	ENSG00000241878.11	22	31618491	PISD	1	0.016745	-2.26235
cg25473794	0.0256343	0.00534036	4.80012	1.58572e-06	0.0186366	0.00691255	2.69605	0.00701674	0.0230188	0.00422609	5.44684	5.12733e-08	0.725507	0.0230188	0.00422609	4.31015e-06	37	11	77921181	11	77598829	F			NA	NA	USP35	NM_020798	Body	chr11:77921113-77921380	Island			NA				NA	11	78210134	+	USP35	ENSG00000188997.8	11	78171249	KCTD21	1	0.0168416	0.89555
cg14780427	0.0557447	0.0112156	4.97028	6.6855e-07	0.0412444	0.0176838	2.33233	0.0196834	0.0515851	0.0094713	5.44647	5.13806e-08	0.786828	0.0515851	0.0094713	4.31673e-06	37	17	78754372	17	76368967	F			NA	NA	RPTOR;RPTOR	NM_001163034;NM_020761	Body;Body					TRUE	17:76368913-76368968	17:78754198-78754689	Unclassified	NA	17	80780571	+	RPTOR	ENSG00000262833.1	17	80801640	AC016245.1	1	0.0223152	-0.0372097
cg15872079	0.0350359	0.00623148	5.6224	1.88326e-08	0.0131106	0.00844251	1.55292	0.120442	0.0273035	0.00501366	5.44583	5.15656e-08	0.112708	0.0273035	0.00501366	4.33064e-06	37	3	32442229	3	32417233	F	rs6790078		NA	NA	CMTM7;CMTM7	NM_138410;NM_181472	Body;Body	chr3:32443152-32443455	N_Shore			TRUE		3:32442141-32442297	Unclassified_Cell_type_specific	NA	3	32400736	+	CMTM7	ENSG00000153551.13	3	32391671	CMTM7	1	0.0144268	-0.72287
cg24544082	0.0318987	0.00563312	5.6627	1.49009e-08	0.0115501	0.00680958	1.69616	0.0898552	0.0236313	0.00434047	5.44441	5.19772e-08	0.070597	0.0236313	0.00434047	4.36273e-06	37	2	54751507	2	54605011	R			NA	NA	SPTBN1	NM_003128	5'UTR					TRUE				NA	2	54524369	-	SPTBN1	ENSG00000115306.16	2	54456317	SPTBN1	1	0.0140933	-1.28036
cg24046155	0.0284889	0.00756559	3.76558	0.000166162	0.0367659	0.00923174	3.98255	6.81797e-05	0.0318144	0.00585161	5.43686	5.42285e-08	0.786279	0.0318144	0.00585161	4.53717e-06	37	19	2294369	19	2245369	F			NA	NA	LINGO3	NM_001101391	5'UTR	chr19:2294886-2295101	N_Shore		DMR	NA	19:2245323-2245564			TRUE	19	2294369	+	LINGO3	ENSG00000130332.15	19	2321520	LSM7	1	0.0196747	-0.98205
cg00905420	0.0222041	0.00457017	4.85847	1.18294e-06	0.0145105	0.00545914	2.65803	0.00785996	0.0190339	0.0035043	5.43159	5.58548e-08	0.557741	0.0190339	0.0035043	4.66535e-06	37	16	15065465	16	14972966	F			NA	NA				chr16:15068516-15069461	N_Shelf			NA				NA	16	14971607	+		ENSG00000179889.18	16	14974591	PDXDC1	1	0.0362362	-1.77164
cg05083128	-0.0421813	0.00882091	-4.78197	1.73586e-06	-0.0294528	0.0107799	-2.7322	0.00629125	-0.0370766	0.00682669	-5.43112	5.60005e-08	0.65867	-0.0370766	0.00682669	4.67577e-06	37	4	10077759	4	9686857	F			NA	NA	WDR1;WDR1	NM_005112;NM_017491	Body;Body	chr4:10079335-10079555	N_Shore			TRUE				NA	4	10076134	+	WDR1	ENSG00000109667.12	4	9771153	SLC2A9	1	0.0142294	1.04132
cg17134153	0.0597755	0.0111672	5.35277	8.66161e-08	0.0386008	0.0358403	1.07702	0.281471	0.0579017	0.0106617	5.43084	5.60901e-08	0.852927	0.0579017	0.0106617	4.68237e-06	37	1	157670328	1	155936952	F			NA	NA	FCRL3	NM_052939	5'UTR					NA				NA	1	157700537	+	FCRL3	ENSG00000160856.21	1	157674321	FCRL3	1	0.218991	-5.53079
cg06540876	-0.0439373	0.00937546	-4.68641	2.78035e-06	-0.0356605	0.0127657	-2.79347	0.00521465	-0.0410372	0.00755647	-5.43073	5.61237e-08	0.872371	-0.0410372	0.00755647	4.6843e-06	37	6	31870600	6	31978579	R			NA	NA	ZBTB12	NM_181842	TSS1500	chr6:31868781-31870311	S_Shore			NA		6:31869102-31870991	Promoter_Associated	NA	6	31902822	-	ZBTB12	ENSG00000250535.1	6	32013270	STK19B	1	0.0446544	-0.430696
cg17469479	0.0460512	0.00863542	5.33283	9.6693e-08	0.0246285	0.0159354	1.54552	0.122221	0.0411883	0.00759231	5.42501	5.79524e-08	0.497325	0.0411883	0.00759231	4.82698e-06	37	12	10183208	12	10074475	R			NA	TRUE	CLEC9A	NM_207345	TSS200					NA				NA	12	10030608	-	CLEC9A	ENSG00000225231.1	12	9936579	LINC02470	1	0.0144755	-0.969357
cg25010752	0.0432742	0.00934209	4.63218	3.61841e-06	0.0382738	0.0135171	2.83152	0.00463271	0.0416578	0.00768522	5.42051	5.94283e-08	0.954749	0.0416578	0.00768522	4.93975e-06	37	1	116460862	1	116262385	F			NA	NA								NA				NA	1	115918240	+		ENSG00000173212.4	1	116111755	MAB21L3	1	0.0154613	-0.565514
cg06407137	0.0231318	0.00457493	5.0562	4.27685e-07	0.0139139	0.00605659	2.29732	0.0216006	0.019783	0.00365052	5.41923	5.9857e-08	0.478348	0.019783	0.00365052	4.97075e-06	37	17	72527515	17	70039110	F			NA	TRUE	CD300LB	NM_174892	1stExon					NA				NA	17	74531375	+	CD300LB	ENSG00000178789.9	17	74521174	CD300LB	1	0.0158915	-1.79502
cg24113496	0.0260181	0.00489779	5.31223	1.08295e-07	0.0114488	0.00483319	2.36878	0.0178468	0.0186367	0.00344019	5.41736	6.04867e-08	0.106293	0.0186367	0.00344019	5.02117e-06	37	5	138725830	5	138753729	F			NA	NA	MGC29506	NM_016459	TSS1500	chr5:138727710-138730911	N_Shore			NA		5:138725371-138726187	Promoter_Associated	NA	5	139390140	+	MGC29506	ENSG00000228672.3	5	139390592	PROB1	1	0.0147975	-2.0165
cg24105782	0.0564519	0.0112402	5.02234	5.10448e-07	0.0339198	0.0142658	2.3777	0.0174212	0.0478216	0.00882892	5.41648	6.07849e-08	0.463209	0.0478216	0.00882892	5.04217e-06	37	1	1957385	1	1947245	F			NA	NA	GABRD	NM_000815	Body	chr1:1957046-1957386	Island			NA	1:1946933-1947246	1:1956963-1957903	Unclassified_Cell_type_specific	NA	1	2025945	+	GABRD	ENSG00000187730.9	1	2019329	GABRD	1	0.0171517	-0.33374
cg05541267	-0.0256517	0.00508696	-5.04263	4.59182e-07	-0.0208681	0.0103657	-2.01319	0.0440947	-0.0247232	0.00456669	-5.41382	6.16957e-08	0.917765	-0.0247232	0.00456669	5.10726e-06	37	3	50647374	3	50622378	R			NA	NA	CISH;CISH	NM_145071;NM_013324	Body;Body	chr3:50648939-50649829	N_Shore			NA		3:50647201-50647472	Promoter_Associated_Cell_type_specific	NA	3	50609942	-	CISH	ENSG00000114737.15	3	50606490	CISH	1	0.0233353	-2.05534
cg20061654	0.0375452	0.00647502	5.79847	6.69233e-09	0.0119751	0.00667513	1.79398	0.0728161	0.0251492	0.00464767	5.41114	6.26259e-08	0.0228204	0.0251492	0.00464767	5.17849e-06	37	22	45608492	22	43987156	F			NA	NA	C22orf9;C22orf9	NM_001009880;NM_015264	Body;TSS200					TRUE				TRUE	22	45212610	+	C22orf9	ENSG00000100364.18	22	45190338	KIAA0930	1	0.0359905	1.23161
cg26282047	0.0338	0.00637749	5.29989	1.15873e-07	0.0191578	0.0130187	1.47155	0.141142	0.0309663	0.00572722	5.40686	6.41388e-08	0.60045	0.0309663	0.00572722	5.2977e-06	37	7	142020101	7	141666586	F			NA	NA								NA				NA	7	142320281	+		ENSG00000226660.2	7	142300924	TRBV2	1	0.0258377	-2.44868
cg05524458	0.0250483	0.00508055	4.93022	8.21365e-07	0.0173453	0.0072781	2.38322	0.0171618	0.0225245	0.00416594	5.40682	6.41541e-08	0.686209	0.0225245	0.00416594	5.29798e-06	37	5	10566782	5	10619782	F			NA	NA	ANKRD33B	NM_001164440	Body	chr5:10562816-10565680	S_Shore			TRUE		5:10566757-10566958	Promoter_Associated_Cell_type_specific	NA	5	10566669	+	ANKRD33B	ENSG00000164236.12	5	10564070	ANKRD33B	1	0.014463	-1.3394
cg14870271	0.0418492	0.00744143	5.62382	1.86785e-08	0.0133427	0.0136707	0.976007	0.329061	0.0353334	0.00653588	5.40607	6.44221e-08	0.186907	0.0353334	0.00653588	5.31912e-06	37	17	76976010	17	74487605	F	rs28365846		NA	TRUE	LGALS3BP;LGALS3BP	NM_005567;NM_005567	1stExon;5'UTR			low-CpG:74487527-74487676		TRUE		17:76975867-76976452	Unclassified_Cell_type_specific	NA	17	78979927	+	LGALS3BP	ENSG00000108679.13	17	78971238	LGALS3BP	1	0.211132	-6.87955
cg07685563	0.0381495	0.00800846	4.76365	1.90126e-06	0.032786	0.0127088	2.57978	0.00988634	0.036625	0.00677544	5.40556	6.46053e-08	0.938247	0.036625	0.00677544	5.33326e-06	37	19	4954869	19	4905869	F			NA	NA	UHRF1;UHRF1	NM_013282;NM_001048201	Body;Body	chr19:4954453-4954870	Island			NA	19:4905454-4905870			NA	19	4954857	+	UHRF1	ENSG00000205784.3	19	4890437	ARRDC5	1	0.0206747	-1.13863
cg04662369	0.0669807	0.0147139	4.55221	5.30859e-06	0.0658538	0.0225958	2.91442	0.00356349	0.0666451	0.0123301	5.40506	6.47858e-08	0.999127	0.0666451	0.0123301	5.34618e-06	37	17	78754318	17	76368913	R			NA	NA	RPTOR;RPTOR	NM_001163034;NM_020761	Body;Body					TRUE	17:76368913-76368968	17:78754198-78754689	Unclassified	NA	17	80780517	-	RPTOR	ENSG00000262833.1	17	80801640	AC016245.1	1	0.0140493	-0.0202619
cg18680181	0.0438806	0.00938797	4.67413	2.95196e-06	0.0349872	0.0126223	2.77185	0.00557387	0.0407131	0.00753288	5.40473	6.49077e-08	0.852303	0.0407131	0.00753288	5.35426e-06	37	14	35629311	14	34699062	R			NA	NA	KIAA0391	NM_014672	Body					TRUE		14:35629131-35629455	Unclassified_Cell_type_specific	TRUE	14	35160104	-	KIAA0391	ENSG00000092020.10	14	35085467	PPP2R3C	1	0.0137955	-0.907354
cg00391741	0.0326858	0.0058571	5.58055	2.39753e-08	0.012141	0.00841176	1.44334	0.148925	0.0259775	0.00480666	5.40447	6.49992e-08	0.134157	0.0259775	0.00480666	5.36081e-06	37	3	127307227	3	128789917	R			NA	NA	TPRA1;TPRA1	NM_001142646;NM_001136053	5'UTR;5'UTR	chr3:127308568-127310132	N_Shore			NA				NA	3	127588383	-	TPRA1	ENSG00000114631.11	3	127629185	PODXL2	1	0.0149902	-1.74282
[truncated: 43 more rows]
[truncated: 2 more columns]
