# Supplementary material for: Epigenome-wide DNA methylation association study of CHIP provides insight into perturbed gene regulation
Source: Nat Commun. 2025 May 20;16:4678. doi: 10.1038/s41467-025-59333-w (PMC12092741; doi:10.1038/s41467-025-59333-w)
Supplement: Supplementary file 23 — Dataset 21 [file 41467_2025_59333_MOESM23_ESM.xlsx]

## Sheet: Supplementary Data 21
Row.names	Estimate	Std.Error	t.value	P	CHIP_N	FDR	Genome_Build	CHR	MAPINFO	Chromosome_36	Coordinate_36	Strand	Probe_SNPs	Probe_SNPs_10	Random_Loci	Methyl27_Loci	UCSC_RefGene_Name	UCSC_RefGene_Accession	UCSC_RefGene_Group	UCSC_CpG_Islands_Name	Relation_to_UCSC_CpG_Island	Phantom	DMR	Enhancer	HMM_Island	Regulatory_Feature_Name	Regulatory_Feature_Group	DHS	DNAm_Chr_hg38	DNAm_Pos_hg38	DNAm_Strand_hg38	DNAm_GeneSymbol	Tx	Tx_Chr	Tx_Start	Tx_Gene	Is_Cis	RSq	Fx	T	log10P
cg07262247	-0.203611	0.00781203	-26.0638	2.11668e-133	21	1.02648e-127	37	5	131593730	5	131621629	F			NA	NA	PDLIM4;PDLIM4	NM_003687;NM_001131027	Body;Body	chr5:131593039-131593813	Island			NA	5:131620939-131621630			TRUE	5	132258036	+	PDLIM4	ENSG00000233006.7	5	132311285	MIR3936HG	1	0.0143899	1.32972	5.52263	-7.42432
cg01305625	-0.11476	0.00584152	-19.6456	2.74271e-80	21	4.43358e-75	37	5	131593812	5	131621711	F			NA	TRUE	PDLIM4;PDLIM4	NM_003687;NM_001131027	Body;Body	chr5:131593039-131593813	Island			NA				TRUE	5	132258118	+	PDLIM4	ENSG00000233006.7	5	132311285	MIR3936HG	1	0.015351	1.73448	5.70686	-7.88001
cg02544002	-0.140833	0.00862271	-16.3328	3.43532e-57	21	2.77658e-52	37	3	129323778	3	130806468	F			NA	NA	PLXND1	NM_015103	Body	chr3:129323915-129325332	N_Shore			NA				NA	3	129604934	+	PLXND1	ENSG00000004399.12	3	129555175	PLXND1	1	0.0232004	-1.15914	-7.04391	-11.5948
cg09879794	-0.109828	0.00737841	-14.8851	3.56768e-48	21	1.23581e-43	37	7	128432231	7	128219467	F			NA	NA	CCDC136;CCDC136	NM_022742;NM_022742	1stExon;5'UTR	chr7:128430707-128432003	S_Shore			NA				NA	7	128792176	+	CCDC136	ENSG00000128617.2	7	128772491	OPN1SW	1	0.014175	-0.0490212	-5.48063	-7.32236
cg09593454	-0.0957354	0.00651544	-14.6936	4.93169e-47	21	1.59441e-42	37	17	3439372	17	3386122	F	rs7223340		NA	NA	TRPV3	NM_145068	Body	chr17:3438841-3439046	S_Shore			TRUE		17:3438759-3439956	Unclassified	TRUE	17	3536077	+	TRPV3	ENSG00000167723.14	17	3510502	TRPV3	1	0.0363349	-2.28168	-8.87499	-17.8266
cg01378158	-0.0923939	0.00670188	-13.7863	8.46773e-42	21	2.16127e-37	37	16	67312308	16	65869809	R			NA	NA	PLEKHG4;PLEKHG4;PLEKHG4;PLEKHG4;PLEKHG4;PLEKHG4	NM_001129731;NM_015432;NM_001129727;NM_001129728;NM_015432;NM_001129729	TSS1500;1stExon;5'UTR;TSS1500;5'UTR;TSS1500	chr16:67312896-67313731	N_Shore			TRUE				NA	16	67278404	-	PLEKHG4	ENSG00000196155.13	16	67277510	PLEKHG4	1	0.0321917	-2.00114	-8.33578	-15.8562
cg01028796	-0.124413	0.00922941	-13.4801	4.26614e-40	21	7.95714e-36	37	9	95525261	9	94565082	F		rs79087898	NA	NA	BICD2;BICD2	NM_015250;NM_001003800	Body;Body	chr9:95526459-95527825	N_Shore			NA		9:95525053-95525403	Promoter_Associated	NA	9	92762978	+	BICD2	ENSG00000185963.14	9	92711363	BICD2	1	0.0500919	-0.966348	-10.4957	-24.4117
cg01572694	0.12259	0.00949231	12.9146	4.85914e-37	21	6.20113e-33	37	17	46657555	17	44012554	F			NA	NA	MIR10A	NR_029608	TSS1500	chr17:46658948-46660003	N_Shore		RDMR	NA	17:44012513-44012656			NA	17	48580192	+	MIR10A	ENSG00000173917.10	17	48540894	HOXB2	1	0.0328562	1.70294	8.42427	-16.1719
cg27168858	-0.110155	0.00874787	-12.5922	2.39003e-35	21	2.31985e-31	37	1	55351659	1	55124247	R			NA	NA	DHCR24	NM_014762	Body	chr1:55352463-55353328	N_Shore		CDMR	NA				NA	1	54885985	-	DHCR24	ENSG00000116133.13	1	54849627	DHCR24	1	0.119051	-4.58977	-16.802	-58.728
cg16767590	-0.0540997	0.00440267	-12.2879	8.72733e-34	21	6.9382e-30	37	4	715950	4	705950	F			NA	NA	PCGF3	NM_006315	5'UTR	chr4:716281-716977	N_Shore			NA	4:705827-705964			NA	4	722160	+	PCGF3	ENSG00000185619.18	4	705748	PCGF3	1	0.036449	-4.54949	-8.88944	-17.8809
cg23273209	-0.101524	0.00829251	-12.2429	1.47709e-33	21	1.13701e-29	37	21	45586729	21	44411157	F			NA	NA				chr21:45586586-45586823	Island			NA	21:44410977-44411196			NA	21	44166845	+		ENSG00000241945.8	21	44107373	PWP2	1	0.0196146	4.53079	6.46488	-9.89838
cg02003183	0.104683	0.00862039	12.1437	4.67788e-33	21	3.24075e-29	37	14	103415882	14	102485635	F			NA	NA	CDC42BPB	NM_006035	Body					TRUE	14:102485602-102485692	14:103415151-103416162	Unclassified	NA	14	102949544	+	CDC42BPB	ENSG00000198752.11	14	102932380	CDC42BPB	1	0.0276327	1.11283	7.70488	-13.6935
cg01399860	-0.0990775	0.00835491	-11.8586	1.2252e-31	21	7.24584e-28	37	9	136889061	9	135878882	F	rs71505264		NA	NA	NCRNA00094	NR_015427	TSS1500	chr9:136890463-136891448	N_Shore			NA				NA	9	134023938	+	NCRNA00094	ENSG00000169925.16	9	134030305	BRD3	1	0.0137604	0.48432	5.39875	-7.12562
cg03646605	-0.0813059	0.00689255	-11.7962	2.48162e-31	21	1.38328e-27	37	11	86383804	11	86061452	R			NA	NA	ME3;ME3;ME3	NM_001014811;NM_001161586;NM_006680	TSS1500;TSS200;TSS1500	chr11:86382695-86383586	S_Shore			NA				NA	11	86672761	-	ME3	ENSG00000278989.1	11	86434924	AP001148.1	1	0.0270571	-0.944449	-7.62195	-13.4207
cg05899869	-0.111028	0.00943792	-11.764	3.56601e-31	21	1.92148e-27	37	6	3053528	6	2998527	R			NA	NA								NA	6:2998495-2998558	6:3053446-3054329	Promoter_Associated	NA	6	3053293	-		ENSG00000272277.1	6	3068045	AL031963.3	1	0.0150653	-0.570803	-5.65267	-7.74455
cg05418719	-0.0876335	0.00752547	-11.6449	1.35439e-30	21	6.43932e-27	37	17	54676595	17	52031594	R			NA	NA				chr17:54674873-54675232	S_Shore			NA		17:54676441-54676727	Unclassified_Cell_type_specific	NA	17	56599233	-		ENSG00000183691.4	17	56593699	NOG	1	0.0366032	-3.26402	-8.90895	-17.9544
cg15649236	0.0996964	0.00862621	11.5574	3.58443e-30	21	1.6675e-26	37	17	46657504	17	44012503	R			NA	NA	MIR10A	NR_029608	TSS200	chr17:46658948-46660003	N_Shore		RDMR	NA				NA	17	48580141	-	MIR10A	ENSG00000120093.11	17	48548870	HOXB3	1	0.118077	3.82023	16.7239	-58.2259
cg24844046	-0.0962242	0.00832625	-11.5567	3.61044e-30	21	1.6675e-26	37	6	3053496	6	2998495	R		rs11968100	NA	NA								NA	6:2998495-2998558	6:3053446-3054329	Promoter_Associated	NA	6	3053261	-		ENSG00000271361.1	6	3023142	HTATSF1P2	1	0.0646601	4.89675	12.0172	-31.4692
cg25143652	-0.0794724	0.00705496	-11.2648	8.84272e-29	21	3.63412e-25	37	20	62168670	20	61639114	R			NA	NA	PTK6;PTK6	NM_005975;NM_005975	1stExon;5'UTR	chr20:62168432-62168684	Island	high-CpG:61639107-61639189		NA	20:61638877-61639906			NA	20	63537316	-	PTK6	ENSG00000125534.10	20	63520765	PPDPF	1	0.0286952	-2.87286	-7.85591	-14.1971
cg06911238	-0.124191	0.0110941	-11.1943	1.89186e-28	21	7.39882e-25	37	1	46859671	1	46632258	R			NA	NA	FAAH	NM_001441	TSS1500	chr1:46859724-46860291	N_Shore			NA	1:46632258-46632992			TRUE	1	46393998	-	FAAH	ENSG00000117480.16	1	46394317	FAAH	1	0.107423	-2.80226	-15.8561	-52.7705
cg10672416	-0.0772859	0.00716334	-10.7891	1.38471e-26	21	4.56811e-23	37	12	123718706	12	122284659	F			NA	NA	C12orf65;C12orf65	NM_001143905;NM_152269	5'UTR;5'UTR	chr12:123717367-123718388	S_Shore			NA		12:123716897-123718892	Promoter_Associated	NA	12	123234158	+	C12orf65	ENSG00000150967.18	12	122920951	ABCB9	1	0.018571	-1.36687	-6.28719	-9.4046
cg04980849	-0.0789632	0.00733996	-10.758	1.91396e-26	21	6.14684e-23	37	15	45671347	15	43458639	R		rs75812025	NA	NA	LOC145663;GATM	NR_033252;NM_001482	Body;TSS1500	chr15:45669970-45671029	S_Shore			NA		15:45669693-45671628	Unclassified	NA	15	45379148	-	LOC145663;GATM	ENSG00000171766.16	15	45361124	GATM	1	0.028793	-2.3866	-7.86967	-14.2434
cg11746684	-0.10899	0.0101342	-10.7547	1.98099e-26	21	6.32025e-23	37	8	11057265	8	11094675	F	rs73198982		NA	NA	XKR6	NM_173683	Body	chr8:11057684-11058479	N_Shore		CDMR	NA				NA	8	11199755	+	XKR6	ENSG00000255310.2	8	11107788	AF131215.5	1	0.0204894	-0.980391	-6.61042	-10.3122
cg21340733	-0.0567672	0.00531107	-10.6885	3.93308e-26	21	1.17015e-22	37	12	53298888	12	51585155	R			NA	NA	KRT8	NM_002273	TSS200	chr12:53297442-53297824	S_Shore			NA				TRUE	12	52905103	-	KRT8	ENSG00000170421.12	12	52897187	KRT8	1	0.0312427	-2.29834	-8.20797	-15.4056
cg18335991	-0.0683476	0.00641262	-10.6583	5.36959e-26	21	1.55926e-22	37	15	74724562	15	72511615	F			NA	NA	SEMA7A;SEMA7A;SEMA7A	NM_003612;NM_001146029;NM_001146030	Body;Body;5'UTR	chr15:74725323-74726487	N_Shore		CDMR	NA		15:74724380-74724650	Unclassified_Cell_type_specific	NA	15	74432220	+	SEMA7A	ENSG00000138623.10	15	74409289	SEMA7A	1	0.0186672	-1.93521	-6.30378	-9.45015
cg04014328	0.108514	0.0102993	10.5361	1.88001e-25	21	5.12712e-22	37	17	46653615	17	44008614	R			NA	NA	HOXB4	NM_024015	3'UTR	chr17:46654053-46654369	N_Shore			TRUE	17:44008599-44008728			NA	17	48576252	-	HOXB4	ENSG00000120093.11	17	48548870	HOXB3	1	0.0179148	1.27975	6.17307	-9.09411
cg15059065	-0.116539	0.0110756	-10.5221	2.16709e-25	21	5.83847e-22	37	19	17354961	19	17215961	F			NA	NA	NR2F6	NM_005234	Body	chr19:17355181-17356471	N_Shore		DMR	NA	19:17215806-17218642			NA	19	17244151	+	NR2F6	ENSG00000160113.5	19	17231883	NR2F6	1	0.138219	-3.32416	-18.3044	-68.714
cg26916621	0.0784815	0.00752419	10.4306	5.48768e-25	21	1.40065e-21	37	17	46657346	17	44012345	R			NA	NA	MIR10A	NR_029608	TSS200	chr17:46658948-46660003	N_Shore		RDMR	NA				NA	17	48579983	-	MIR10A	ENSG00000182742.6	17	48575507	HOXB4	1	0.0294264	1.67981	7.95836	-14.5438
cg09236382	-0.106501	0.0102722	-10.3679	1.03199e-24	21	2.54042e-21	37	11	6676366	11	6632942	F	rs59370113		NA	NA	DCHS1	NM_003737	5'UTR	chr11:6676496-6677096	N_Shore		CDMR	NA		11:6676095-6677412	Promoter_Associated_Cell_type_specific	TRUE	11	6655134	+	DCHS1	ENSG00000166341.8	11	6621330	DCHS1	1	0.13825	-4.47721	-18.3067	-68.7302
cg17662369	-0.0847866	0.00818067	-10.3643	1.0704e-24	21	2.60849e-21	37	5	179333958	5	179266564	F			NA	NA	TBC1D9B;TBC1D9B	NM_015043;NM_198868	Body;Body	chr5:179334344-179335115	N_Shore			NA	5:179266039-179267825			NA	5	179906957	+	TBC1D9B	ENSG00000197226.12	5	179862066	TBC1D9B	1	0.0870906	-1.91425	-14.117	-42.5275
cg00143376	-0.0732945	0.00707371	-10.3615	1.09995e-24	21	2.6671e-21	37	2	232394702	2	232102946	R			NA	TRUE	NMUR1	NM_006056	Body	chr2:232394763-232395337	N_Shore			NA				NA	2	231529990	-	NMUR1	ENSG00000171596.7	2	231523187	NMUR1	1	0.0290552	-3.33991	-7.90649	-14.3677
cg13320842	-0.0684015	0.00660434	-10.3571	1.15066e-24	21	2.76968e-21	37	19	46175254	19	50867094	R			NA	NA	GIPR	NM_000164	Body	chr19:46174372-46174575	S_Shore			NA				NA	19	45671995	-	GIPR	ENSG00000267757.4	19	45641494	EML2-AS1	1	0.0192365	2.36107	6.40103	-9.7195
cg11531339	-0.0681422	0.00660782	-10.3124	1.80109e-24	21	4.19921e-21	37	2	20069134	2	19932615	F			NA	NA				chr2:20068428-20068907	S_Shore			TRUE		2:20068276-20069453	Promoter_Associated_Cell_type_specific	NA	2	19869372	+		ENSG00000228784.8	2	19868860	LINC00954	1	0.0609741	-3.27018	-11.6467	-29.6746
cg05586607	-0.127842	0.0124254	-10.2888	2.28015e-24	21	5.21581e-21	37	11	1965447	11	1922023	F			NA	NA				chr11:1968558-1969003	N_Shelf		CDMR	NA				NA	11	1944216	+		ENSG00000214026.11	11	1947278	MRPL23	1	0.0743771	3.0642	12.956	-36.2299
cg19731401	-0.0819317	0.00800304	-10.2376	3.79629e-24	21	8.33033e-21	37	7	2775893	7	2742419	R			NA	NA	GNA12	NM_007353	Body	chr7:2774444-2774655	S_Shore			TRUE	7:2742399-2742473			NA	7	2736258	-	GNA12	ENSG00000146535.14	7	2728105	GNA12	1	0.0458874	-2.47601	-10.0234	-22.3915
cg24334174	-0.0706676	0.00691016	-10.2266	4.23262e-24	21	9.12268e-21	37	1	22141341	1	22013928	R			NA	NA	LDLRAD2	NM_001013693	Body	chr1:22140891-22141407	Island			NA	1:22013384-22013952	1:22140643-22141537	Promoter_Associated	TRUE	1	21814847	-	LDLRAD2	ENSG00000187942.11	1	21812265	LDLRAD2	1	0.0354298	-1.71794	-8.75964	-17.3957
cg01141413	-0.0658419	0.00645446	-10.201	5.45699e-24	21	1.15561e-20	37	4	1764152	4	1733950	F			NA	NA				chr4:1765009-1765508	N_Shore			NA				NA	4	1762424	+		ENSG00000174137.12	4	1617915	FAM53A	1	0.0168387	-1.59269	-5.98152	-8.58471
cg20010135	-0.10472	0.0102855	-10.1813	6.63204e-24	21	1.39834e-20	37	16	30996822	16	30904323	F	rs12443808		NA	NA	HSD3B7;HSD3B7;HSD3B7	NM_025193;NM_001142778;NM_001142777	5'UTR;5'UTR;5'UTR					TRUE		16:30995842-30996942	Gene_Associated	NA	16	30985500	+	HSD3B7	ENSG00000099377.14	16	30985207	HSD3B7	1	0.104641	-3.38755	-15.6251	-51.3561
cg26114961	-0.0794902	0.00783792	-10.1418	9.79754e-24	21	1.98799e-20	37	6	31692295	6	31800274	R			NA	NA	C6orf25;C6orf25;C6orf25;C6orf25;C6orf25;C6orf25	NM_138274;NM_138273;NM_138275;NM_138272;NM_025260;NM_138277	Body;Body;Body;Body;Body;Body	chr6:31691425-31691718	S_Shore			NA				NA	6	31724517	-	C6orf25	ENSG00000224389.9	6	32014795	C4B	1	0.0143059	-1.17309	-5.50624	-7.38446
cg23452957	-0.0722818	0.0071463	-10.1146	1.28027e-23	21	2.57538e-20	37	10	135091431	10	134941421	F			NA	NA	ADAM8;ADAM8;ADAM8	NM_001109;NM_001164489;NM_001164490	TSS1500;TSS1500;TSS1500	chr10:135089969-135090491	S_Shore			TRUE				NA	10	133277926	+	ADAM8	ENSG00000130640.13	10	133278630	TUBGCP2	1	0.0169122	0.90424	5.99478	-8.6195
cg02029665	-0.0593126	0.00590271	-10.0484	2.44941e-23	21	4.5511e-20	37	22	46441799	22	44820463	F	rs12158719		NA	NA	LOC100271722	NR_027036	TSS1500	chr22:46440393-46441019	S_Shore			NA				NA	22	46045918	+	LOC100271722	ENSG00000197182.14	22	46053869	MIRLET7BHG	1	0.015782	-2.15163	-5.78768	-8.08422
cg00805193	0.0637499	0.00639946	9.96177	5.68961e-23	21	1.00699e-19	37	20	62609362	20	62079806	R			NA	NA	SAMD10	NM_080621	Body	chr20:62610126-62611163	N_Shore			NA		20:62608808-62609455	Promoter_Associated_Cell_type_specific	NA	20	63978008	-	SAMD10	ENSG00000203883.7	20	64047582	SOX18	1	0.0164061	-0.267812	-5.90288	-8.37983
cg18089000	-0.0710486	0.00713971	-9.95119	6.30374e-23	21	1.10361e-19	37	9	136039706	9	135029527	R			NA	TRUE	GBGT1	NM_021996	TSS1500	chr9:136038416-136039577	S_Shore			NA		9:136038757-136039851	Unclassified_Cell_type_specific	NA	9	133164318	-	GBGT1	ENSG00000148288.13	9	133152948	GBGT1	1	0.0299178	-1.47221	-8.02656	-14.7768
cg25909064	-0.0798948	0.00804904	-9.92601	8.04279e-23	21	1.37821e-19	37	11	120082805	11	119588015	F			NA	NA	OAF	NM_178507	Body	chr11:120081487-120082345	S_Shore			NA				NA	11	120212096	+	OAF	ENSG00000184232.9	11	120211032	OAF	1	0.0140519	-0.962411	-5.45644	-7.26395
cg09849319	0.0753794	0.00759539	9.92437	8.1709e-23	21	1.39523e-19	37	5	1494983	5	1547983	F			NA	NA	LPCAT1	NM_024830	Body	chr5:1494853-1495287	Island	high-CpG:1547978-1548032		NA	5:1547887-1548318	5:1494867-1495821	Unclassified	NA	5	1494867	+	LPCAT1	ENSG00000153395.10	5	1456480	LPCAT1	1	0.0479692	-1.62201	-10.2595	-23.3909
cg14436426	-0.06757	0.00681022	-9.92185	8.37211e-23	21	1.42457e-19	37	20	62712394	20	62182838	R			NA	TRUE	OPRL1;RGS19;OPRL1	NM_000913;NM_001039467;NM_182647	5'UTR;TSS1500;5'UTR	chr20:62710769-62711745	S_Shore			NA				NA	20	64081040	-	OPRL1;RGS19	ENSG00000125510.16	20	64080082	OPRL1	1	0.0342931	-1.51707	-8.6129	-16.8549
cg19093370	-0.152741	0.0154474	-9.88782	1.16248e-22	21	1.95744e-19	37	17	17110180	17	17050905	F	rs8076621		NA	NA	PLD6	NM_178836	TSS1500	chr17:17109893-17110296	Island			TRUE	17:17049497-17051315	17:17108465-17110453	Promoter_Associated	NA	17	17206865	+	PLD6	ENSG00000179598.6	17	17200995	PLD6	1	0.0222188	-0.707171	-6.88983	-11.1304
cg01108112	-0.0633195	0.00644344	-9.82698	2.08496e-22	21	3.41587e-19	37	9	139254189	9	138374010	R			NA	NA				chr9:139255523-139256012	N_Shore			NA				NA	9	136359736	-		ENSG00000213221.5	9	136359480	DNLZ	1	0.102377	5.72626	15.4356	-50.2081
cg06872770	-0.0467868	0.00481551	-9.71586	6.00886e-22	21	9.13475e-19	37	1	3688128	1	3677988	F			NA	NA	LOC388588;CCDC27	NM_001163724;NM_152492	TSS1500;3'UTR	chr1:3688553-3689684	N_Shore			NA				NA	1	3771563	+	LOC388588;CCDC27	ENSG00000235169.8	1	3772761	SMIM1	1	0.038086	10.7818	9.09461	-18.661
cg17415650	-0.0600543	0.00618172	-9.71482	6.06787e-22	21	9.19563e-19	37	12	113370524	12	111854907	R			NA	NA								TRUE				NA	12	112932718	-		ENSG00000089127.13	12	112906783	OAS1	1	0.016642	3.60925	5.94588	-8.49156
cg04987734	0.0873416	0.00899113	9.7142	6.10373e-22	21	9.21381e-19	37	14	103415873	14	102485626	R			NA	NA	CDC42BPB	NM_006035	Body					TRUE	14:102485602-102485692	14:103415151-103416162	Unclassified	NA	14	102949535	-	CDC42BPB	ENSG00000198752.11	14	102932380	CDC42BPB	1	0.0342757	1.56367	8.61065	-16.8467
cg03222009	-0.107057	0.0110419	-9.69559	7.27988e-22	21	1.07633e-18	37	2	129077232	2	128793702	R			NA	NA	HS6ST1	NM_004807	TSS1500	chr2:129075197-129077639	Island			NA	2:128793679-128794109			NA	2	128319657	-	HS6ST1	ENSG00000136720.7	2	128236716	HS6ST1	1	0.0231677	-0.746301	-7.03883	-11.5793
cg08059112	0.062543	0.00645993	9.68169	8.30202e-22	21	1.2054e-18	37	19	2294887	19	2245887	R			NA	NA	LINGO3	NM_001101391	5'UTR	chr19:2294886-2295101	Island			NA	19:2245859-2246093			TRUE	19	2294887	-	LINGO3	ENSG00000130332.15	19	2321520	LSM7	1	0.0217951	-1.35408	-6.82235	-10.93
cg16124934	-0.0737605	0.00763354	-9.66267	9.9338e-22	21	1.41272e-18	37	14	75389480	14	74459233	F			NA	NA	RPS6KL1	NM_031464	TSS1500	chr14:75389712-75390133	N_Shore			NA		14:75389209-75390361	Promoter_Associated	NA	14	74922776	+	RPS6KL1	ENSG00000198208.11	14	74903954	RPS6KL1	1	0.0651592	-3.39163	-12.0667	-31.7126
cg01455178	-0.0771247	0.00800002	-9.64057	1.22338e-21	21	1.71352e-18	37	1	205648187	1	203914810	F			NA	NA	SLC45A3	NM_033102	5'UTR	chr1:205648975-205649903	N_Shore			TRUE				NA	1	205679058	+	SLC45A3	ENSG00000162877.13	1	205828025	PM20D1	1	0.0513724	-2.81936	-10.6362	-25.0284
cg10928931	-0.0722016	0.00748953	-9.64033	1.22609e-21	21	1.71352e-18	37	7	144051247	7	143682180	R		rs71206340	NA	NA	ARHGEF5	NM_005435	TSS1500	chr7:144052115-144052650	N_Shore			NA				NA	7	144354153	-	ARHGEF5	ENSG00000213214.4	7	144186083	ARHGEF35	1	0.0239271	-1.25099	-7.15605	-11.9387
cg01115432	-0.0877173	0.00910193	-9.63722	1.26249e-21	21	1.75932e-18	37	7	158498647	7	158191408	F	rs13311367		NA	NA	NCAPG2	NM_017760	TSS1500	chr7:158497157-158498011	S_Shore			NA				NA	7	158705955	+	NCAPG2	ENSG00000117868.16	7	158730995	ESYT2	1	0.0288659	0.870841	7.87992	-14.278
cg03180426	-0.0552732	0.00573968	-9.63002	1.35097e-21	21	1.87722e-18	37	9	139964156	9	139083977	R			NA	NA	C9orf140	NM_178448	Body	chr9:139964155-139965284	Island			NA				NA	9	137069703	-	C9orf140	ENSG00000197355.11	9	137077517	UAP1L1	1	0.0156166	-2.04543	-5.75679	-8.00585
cg14037218	-0.0861042	0.00894454	-9.62646	1.39695e-21	21	1.91912e-18	37	1	150522367	1	148788991	F			NA	NA	ADAMTSL4;ADAMTSL4	NM_019032;NM_025008	5'UTR;5'UTR	chr1:150521349-150522368	Island			NA				NA	1	150549890	+	ADAMTSL4	ENSG00000143387.13	1	150796208	CTSK	1	0.015521	1.27643	5.73887	-7.96058
cg13586457	-0.0619081	0.00645741	-9.58715	2.01979e-21	21	2.70579e-18	37	15	42186830	15	39974122	R			NA	NA	SPTBN5	NM_016642	TSS1500					TRUE		15:42186577-42187759	Promoter_Associated	TRUE	15	41894631	-	SPTBN5	ENSG00000174171.5	15	41892793	AC020659.1	1	0.0183607	-3.82676	-6.25084	-9.30512
cg07276118	-0.0531971	0.00557314	-9.54527	2.98694e-21	21	3.93618e-18	37	9	140331582	9	139451403	F			NA	NA	ENTPD8;ENTPD8	NM_198585;NM_001033113	Body;Body	chr9:140332887-140333140	N_Shore			NA				NA	9	137437129	+	ENTPD8	ENSG00000188747.8	9	137423350	NOXA1	1	0.0202968	-2.16761	-6.57863	-10.2211
cg01266287	-0.0583806	0.00613586	-9.51466	3.97211e-21	21	5.15044e-18	37	16	66959833	16	65517334	F			NA	NA	RRAD;RRAD	NM_004165;NM_001128850	TSS1500;TSS1500	chr16:66958733-66959655	S_Shore			NA		16:66958594-66959989	Unclassified	TRUE	16	66925929	+	RRAD	ENSG00000166592.12	16	66921679	RRAD	1	0.0328756	-1.20634	-8.42684	-16.1811
cg14285150	0.0617917	0.00651121	9.49004	4.99219e-21	21	6.42163e-18	37	17	46659019	17	44014018	F			NA	NA				chr17:46658948-46660003	Island			NA	17:44013966-44014776	17:46658979-46659953	Unclassified_Cell_type_specific	NA	17	48581656	+		ENSG00000182742.6	17	48575507	HOXB4	1	0.0493052	3.00971	10.4087	-24.0332
cg05859264	-0.0769409	0.00811573	-9.48046	5.45582e-21	21	6.91428e-18	37	6	36097692	6	36205670	F	rs9689522		NA	TRUE	MAPK13	NM_002754	TSS1500	chr6:36098039-36098621	N_Shore			NA				NA	6	36129914	+	MAPK13	ENSG00000246982.6	6	36146698	Z84485.1	1	0.0217351	-1.27504	-6.81274	-10.9015
cg03387723	-0.0972643	0.0102692	-9.47144	5.93142e-21	21	7.45189e-18	37	1	41708464	1	41481051	F			NA	TRUE	SCMH1	NM_012236	TSS1500	chr1:41706957-41708327	S_Shore			NA				NA	1	41242791	+	SCMH1	ENSG00000235358.1	1	41242373	AC093151.3	1	0.0180175	-0.0703151	-6.19106	-9.14271
cg21171704	-0.0819765	0.00866846	-9.45687	6.78707e-21	21	8.43943e-18	37	9	95525381	9	94565202	R			NA	NA	BICD2;BICD2	NM_015250;NM_001003800	Body;Body	chr9:95526459-95527825	N_Shore			NA		9:95525053-95525403	Promoter_Associated	NA	9	92763098	-	BICD2	ENSG00000185963.14	9	92711363	BICD2	1	0.0558557	-1.17604	-11.1169	-27.1929
cg22209918	-0.0775764	0.00824139	-9.41302	1.0172e-20	21	1.23602e-17	37	6	33128903	6	33236881	F			NA	NA				chr6:33129291-33129718	N_Shore			NA		6:33128418-33130669	Unclassified	NA	6	33161125	+		ENSG00000231500.7	6	33272075	RPS18	1	0.0171121	-1.14041	-6.03072	-8.71414
cg23448998	-0.0813998	0.00865081	-9.40951	1.05062e-20	21	1.2674e-17	37	17	17110353	17	17051078	R			NA	NA	PLD6	NM_178836	TSS1500	chr17:17108771-17109701	S_Shore			NA	17:17049497-17051315	17:17108465-17110453	Promoter_Associated	NA	17	17207038	-	PLD6	ENSG00000179598.6	17	17200995	PLD6	1	0.0171366	-1.27527	-6.03511	-8.72574
cg08597832	-0.0718502	0.00764165	-9.40245	1.12113e-20	21	1.34577e-17	37	8	144416327	8	144487702	F			NA	NA	TOP1MT	NM_052963	Body	chr8:144416712-144417054	N_Shore			TRUE	8:144487702-144487917	8:144415991-144417889	Promoter_Associated	NA	8	143334156	+	TOP1MT	ENSG00000184428.12	8	143304384	TOP1MT	1	0.0284774	-1.32221	-7.82516	-14.0938
cg06419793	-0.0481491	0.00512284	-9.3989	1.15828e-20	21	1.38351e-17	37	19	11376508	19	11237508	F			NA	NA				chr19:11372679-11373126	S_Shelf			NA				TRUE	19	11265831	+		ENSG00000267174.5	19	11300777	AC011472.2	1	0.0138833	-5.51318	-5.42314	-7.18394
cg17385448	-0.0911726	0.00971772	-9.3821	1.35158e-20	21	1.60256e-17	37	1	15911702	1	15784289	R			NA	TRUE	AGMAT	NM_024758	TSS200	chr1:15911088-15911608	S_Shore			NA		1:15910889-15911770	Promoter_Associated	NA	1	15585206	-	AGMAT	ENSG00000197312.12	1	15617458	DDI2	1	0.0155231	-0.481361	-5.73926	-7.96155
cg25672327	-0.0864631	0.0092544	-9.34291	1.93542e-20	21	2.22941e-17	37	8	136596476	8	136665658	R		rs73712077	NA	NA	KHDRBS3	NM_006558	Body					TRUE				NA	8	135584232	-	KHDRBS3	ENSG00000131773.14	8	135457456	KHDRBS3	1	0.0393513	-0.788068	-9.25053	-19.2646
cg16128096	-0.0714789	0.00766895	-9.32056	2.37378e-20	21	2.70225e-17	37	1	42358048	1	42130635	F			NA	NA	HIVEP3;HIVEP3	NM_024503;NM_001127714	5'UTR;5'UTR					TRUE		1:42358033-42358217	Unclassified	NA	1	41892376	+	HIVEP3	ENSG00000127124.16	1	41506365	HIVEP3	1	0.0227868	-1.37748	-6.97937	-11.3991
cg12036877	0.0778492	0.00837321	9.29741	2.93133e-20	21	3.30591e-17	37	1	156211896	1	154478520	F			NA	NA	BGLAP	NM_199173	TSS200	chr1:156215368-156215899	N_Shelf			NA				TRUE	1	156242104	+	BGLAP	ENSG00000160781.17	1	156243320	PAQR6	1	0.0293061	3.34019	7.94158	-14.4867
cg14266248	0.0564566	0.00608917	9.27164	3.70518e-20	21	4.11171e-17	37	8	62606211	8	62768765	R			NA	NA	ASPH;ASPH;ASPH;ASPH;ASPH	NM_001164755;NM_004318;NM_032466;NM_001164756;NM_001164754	Body;Body;Body;Body;Body					TRUE				NA	8	61693651	-	ASPH	ENSG00000198363.18	8	61500556	ASPH	1	0.0235446	-2.75221	-7.09723	-11.7577
cg08841552	-0.0555384	0.00599116	-9.27007	3.75838e-20	21	4.16123e-17	37	9	140444378	9	139564199	F		rs56715636	NA	NA	PNPLA7;PNPLA7	NM_152286;NM_001098537	Body;Body	chr9:140445653-140446891	N_Shore			NA		9:140444341-140445231	Unclassified	NA	9	137549925	+	PNPLA7	ENSG00000130653.16	9	137459952	PNPLA7	1	0.0801452	-4.64192	-13.4911	-39.0772
cg27652893	-0.116549	0.0125757	-9.26782	3.83593e-20	21	4.23742e-17	37	4	187026970	4	187263964	F			NA	NA				chr4:187025732-187026873	S_Shore			TRUE		4:187025614-187027104	Unclassified	TRUE	4	186105815	+		ENSG00000109794.13	4	186104419	FAM149A	1	0.0517513	-0.814124	-10.6775	-25.211
cg21226933	-0.0625191	0.00675713	-9.25231	4.41543e-20	21	4.83353e-17	37	9	132252231	9	131292052	R			NA	NA				chr9:132250466-132251123	S_Shore			TRUE		9:132252162-132253553	Promoter_Associated	NA	9	129489951	-		ENSG00000204054.13	9	129483451	LINC00963	1	0.0773312	-3.93281	-13.2319	-37.6861
cg10911980	-0.0850591	0.00920232	-9.24322	4.79435e-20	21	5.21303e-17	37	3	43146909	3	43121913	R			NA	NA	C3orf39	NM_032806	5'UTR	chr3:43147184-43147713	N_Shore			NA	3:43121866-43122690	3:43146658-43148258	Promoter_Associated	NA	3	43105416	-	C3orf39	ENSG00000144647.6	3	43079232	POMGNT2	1	0.0169594	-0.735187	-6.00328	-8.64185
cg16395432	0.0717294	0.00777747	9.22271	5.77147e-20	21	6.19217e-17	37	1	26880807	1	26753394	F			NA	NA	MIR1976;RPS6KA1;RPS6KA1	NR_031740;NM_001006665;NM_002953	TSS1500;Body;Body					NA				NA	1	26554315	+	MIR1976;RPS6KA1	ENSG00000117676.14	1	26529761	RPS6KA1	1	0.0209569	-0.403097	-6.68701	-10.5334
cg00781658	0.0634891	0.0068965	9.20599	6.71205e-20	21	7.13815e-17	37	19	41805850	19	46497690	F			NA	NA	HNRNPUL1;HNRNPUL1	NM_007040;NM_144732	Body;Body					NA		19:41805727-41805963	Gene_Associated_Cell_type_specific	TRUE	19	41299944	+	HNRNPUL1	ENSG00000286177.1	19	41307397	AC011462.6	1	0.0366098	2.49597	8.90977	-17.9575
cg24578857	-0.140292	0.0153034	-9.16739	9.50162e-20	21	9.86434e-17	37	17	17110207	17	17050932	F		rs8076621	NA	NA	PLD6	NM_178836	TSS1500	chr17:17109893-17110296	Island			TRUE	17:17049497-17051315	17:17108465-17110453	Promoter_Associated	NA	17	17206892	+	PLD6	ENSG00000179598.6	17	17200995	PLD6	1	0.0321056	-0.708037	-8.32426	-15.8153
cg07081759	0.059094	0.00644625	9.16718	9.5196e-20	21	9.86434e-17	37	10	126330905	10	126320895	F			NA	NA	FAM53B	NM_014661	Body					NA	10:126320835-126320925	10:126330522-126330924	Promoter_Associated	NA	10	124642335	+	FAM53B	ENSG00000189319.14	10	124619292	FAM53B	1	0.0219296	-1.02192	-6.84384	-10.9936
cg16340422	-0.16774	0.0184396	-9.09676	1.78844e-19	21	1.77726e-16	37	17	17110120	17	17050845	F			NA	NA	PLD6	NM_178836	TSS1500	chr17:17109893-17110296	Island			TRUE	17:17049497-17051315	17:17108465-17110453	Promoter_Associated	NA	17	17206805	+	PLD6	ENSG00000179598.6	17	17200995	PLD6	1	0.0193854	-0.448905	-6.42625	-9.78998
cg17781958	0.082468	0.00909915	9.06327	2.41022e-19	21	2.33766e-16	37	17	79428404	17	77042999	F			NA	NA	BAHCC1	NM_001080519	Body	chr17:79427930-79429135	Island			NA	17:77042526-77043730			NA	17	81461377	+	BAHCC1	ENSG00000175866.15	17	81035122	BAIAP2	1	0.0142079	-1.42049	-5.48709	-7.338
cg03289906	-0.0812365	0.00897955	-9.04684	2.78907e-19	21	2.68897e-16	37	7	94538408	7	94376344	F			NA	NA	PPP1R9A;PPP1R9A;PPP1R9A;PPP1R9A;PPP1R9A	NM_001166161;NM_001166160;NM_001166163;NM_001166162;NM_017650	TSS1500;5'UTR;TSS1500;TSS1500;5'UTR	chr7:94536849-94537477	S_Shore			NA				NA	7	94909095	+	PPP1R9A	ENSG00000158528.12	7	94907202	PPP1R9A	1	0.0198984	-1.01206	-6.51243	-10.0327
cg03652715	-0.0453807	0.00504869	-8.98861	4.66983e-19	21	4.38881e-16	37	11	1965140	11	1921716	R			NA	NA				chr11:1968558-1969003	N_Shelf		CDMR	NA		11:1965049-1965155	Unclassified_Cell_type_specific	NA	11	1943909	-		ENSG00000214026.11	11	1947278	MRPL23	1	0.0604388	7.27041	11.5922	-29.4146
cg09763644	0.0613476	0.00685605	8.94795	6.68093e-19	21	6.13619e-16	37	1	207103660	1	205170283	R			NA	NA	PIGR	NM_002644	3'UTR					NA				NA	1	206930314	-	PIGR	ENSG00000162894.12	1	206903317	FCMR	1	0.0205913	-1.16881	-6.62719	-10.3605
cg09876992	-0.0523987	0.00585654	-8.94704	6.7345e-19	21	6.17369e-16	37	22	42470868	22	40800814	R			NA	NA	FAM109B	NM_001002034	5'UTR	chr22:42470035-42470669	S_Shore			NA		22:42469997-42471373	Unclassified_Cell_type_specific	TRUE	22	42074863	-	FAM109B	ENSG00000100197.22	22	42126499	CYP2D6	1	0.020171	3.54742	6.55779	-10.1616
cg10763288	-0.0453585	0.00508604	-8.91823	8.67174e-19	21	7.81662e-16	37	11	71158925	11	70836573	F			NA	TRUE	DHCR7;DHCR7	NM_001360;NM_001163817	5'UTR;5'UTR	chr11:71159014-71159831	N_Shore			NA		11:71158894-71159217	Promoter_Associated	NA	11	71447878	+	DHCR7	ENSG00000254682.1	11	71448674	AP002387.2	1	0.0254044	2.92656	7.37924	-12.638
cg12662887	-0.157202	0.0176823	-8.89036	1.10674e-18	21	9.82988e-16	37	10	105343920	10	105333910	R			NA	NA	NEURL	NM_004210	Body	chr10:105344173-105345039	N_Shore			NA		10:105343580-105345223	Promoter_Associated_Cell_type_specific	TRUE	10	103584162	-	NEURL	ENSG00000273108.1	10	103608619	AL121929.2	1	0.0380636	-0.62258	-9.09182	-18.6503
cg20512303	-0.0788249	0.00887971	-8.87696	1.24406e-18	21	1.09891e-15	37	5	131592959	5	131620858	R			NA	TRUE	PDLIM4;PDLIM4	NM_001131027;NM_003687	TSS1500;TSS1500	chr5:131593039-131593813	N_Shore			NA				NA	5	132257265	-	PDLIM4	ENSG00000197375.12	5	132369752	SLC22A5	1	0.0353614	-1.98397	-8.75088	-17.3632
cg12598025	-0.0739272	0.00833975	-8.86444	1.38757e-18	21	1.21682e-15	37	5	172091816	5	172024421	R			NA	NA	NEURL1B	NM_001142651	Body					TRUE		5:172091717-172091903	Unclassified_Cell_type_specific	NA	5	172664812	-	NEURL1B	ENSG00000214357.8	5	172641266	NEURL1B	1	0.0250771	-1.583	-7.33032	-12.4831
cg16302816	0.0525287	0.0059308	8.85693	1.48138e-18	21	1.2944e-15	37	11	16834800	11	16791376	F			NA	NA	PLEKHA7	NM_175058	Body					TRUE				NA	11	16813252	+	PLEKHA7	ENSG00000166689.16	11	16777297	PLEKHA7	1	0.0270643	3.07161	7.62299	-13.4241
cg09406989	-0.0961649	0.010864	-8.85168	1.55059e-18	21	1.34759e-15	37	16	68772469	16	67329970	R			NA	NA	CDH1	NM_004360	Body	chr16:68771034-68772344	S_Shore			NA		16:68770957-68772797	Unclassified	NA	16	68738565	-	CDH1	ENSG00000039068.19	16	68737292	CDH1	1	0.024941	-0.809223	-7.30988	-12.4186
cg18773997	-0.103106	0.0116703	-8.83484	1.79516e-18	21	1.54355e-15	37	4	8272247	4	8323147	F			NA	NA	HTRA3	NM_053044	Body	chr4:8271214-8272091	S_Shore			NA		4:8272195-8272262	Unclassified_Cell_type_specific	NA	4	8270519	+	HTRA3	ENSG00000170801.10	4	8269754	HTRA3	1	0.0241369	-1.28272	-7.18812	-12.038
cg06998765	-0.0930887	0.0105748	-8.80286	2.36886e-18	21	2.00834e-15	37	14	75389618	14	74459371	F			NA	NA	RPS6KL1	NM_031464	TSS1500	chr14:75389712-75390133	N_Shore			NA		14:75389209-75390361	Promoter_Associated	NA	14	74922914	+	RPS6KL1	ENSG00000198208.11	14	74903954	RPS6KL1	1	0.129693	-3.24962	-17.6437	-64.2458
cg14566696	0.0235373	0.00268104	8.7792	2.90693e-18	21	2.42635e-15	37	6	31367849	6	31475828	F	rs2523454		NA	NA				chr6:31367476-31367916	Island			NA	6:31475456-31476065	6:31367352-31368077	Promoter_Associated	NA	6	31400071	+		ENSG00000204520.13	6	31399784	MICA	1	0.0351983	4.39153	8.72994	-17.2856
cg18551531	0.0490588	0.00559518	8.76805	3.20058e-18	21	2.6359e-15	37	19	2323913	19	2274913	R			NA	NA	LSM7	NM_016199	Body	chr19:2323912-2324127	Island			NA	19:2274913-2275516			NA	19	2323913	-	LSM7	ENSG00000176490.5	19	2714567	DIRAS1	1	0.016333	-2.43055	-5.8895	-8.34524
cg12682972	-0.141736	0.0162046	-8.74668	3.84756e-18	21	3.10978e-15	37	2	102444908	2	101811340	F	rs74762597		NA	NA	MAP4K4;MAP4K4;MAP4K4	NM_145687;NM_004834;NM_145686	Body;Body;Body					TRUE		2:102444723-102445042	Unclassified_Cell_type_specific	NA	2	101828445	+	MAP4K4	ENSG00000281162.2	2	101962056	LINC01127	1	0.0146848	0.882754	5.57977	-7.5642
cg00241281	-0.0719867	0.00825878	-8.71639	4.99171e-18	21	3.94381e-15	37	14	105779794	14	104850839	R			NA	NA	PACS2;PACS2	NM_015197;NM_001100913	TSS1500;TSS1500	chr14:105780339-105782027	N_Shore			NA	14:104850839-104851060			NA	14	105313456	-	PACS2	ENSG00000184887.13	14	105248490	BTBD6	1	0.0138703	0.63588	5.42057	-7.17779
cg23009067	-0.0636591	0.00730993	-8.70858	5.3373e-18	21	4.18821e-15	37	7	2775923	7	2742449	F			NA	NA	GNA12	NM_007353	Body	chr7:2774444-2774655	S_Shore			TRUE	7:2742399-2742473			NA	7	2736288	+	GNA12	ENSG00000146535.14	7	2728105	GNA12	1	0.0333047	-2.07836	-8.48354	-16.385
cg10917602	-0.0981189	0.0113103	-8.67514	7.10579e-18	21	5.46974e-15	37	16	30996630	16	30904131	R			NA	TRUE	HSD3B7;HSD3B7;HSD3B7	NM_025193;NM_001142778;NM_001142777	5'UTR;5'UTR;5'UTR					NA		16:30995842-30996942	Gene_Associated	NA	16	30985308	-	HSD3B7	ENSG00000099377.14	16	30985207	HSD3B7	1	0.0434546	-1.72268	-9.74169	-21.2258
cg26134665	-0.0608965	0.00704606	-8.64262	9.37708e-18	21	7.10531e-15	37	16	31021544	16	30929045	R			NA	TRUE	STX1B	NM_052874	Body					NA		16:31021108-31022608	Unclassified_Cell_type_specific	NA	16	31010222	-	STX1B	ENSG00000099365.11	16	30989256	STX1B	1	0.0192662	-1.68631	-6.40608	-9.73358
cg01859616	-0.0878876	0.0102182	-8.60105	1.33483e-17	21	9.85271e-15	37	11	44970771	11	44927347	R			NA	NA	TP53I11;TP53I11	NM_006034;NM_001076787	5'UTR;5'UTR	chr11:44971048-44972685	N_Shore			NA		11:44970458-44971042	Unclassified	NA	11	44949219	-	TP53I11	ENSG00000175274.18	11	44885903	TP53I11	1	0.0240654	-1.06587	-7.1772	-12.0042
cg19921581	-0.0927686	0.010792	-8.59606	1.39243e-17	21	1.02467e-14	37	1	46859680	1	46632267	R			NA	NA	FAAH	NM_001441	TSS1500	chr1:46859724-46860291	N_Shore			NA	1:46632258-46632992			TRUE	1	46394007	-	FAAH	ENSG00000117480.16	1	46394317	FAAH	1	0.0489427	-1.62766	-10.3684	-23.8588
cg12137220	0.0541087	0.00630067	8.58776	1.49382e-17	21	1.09265e-14	37	17	19220813	17	19161406	R			NA	NA	EPN2;EPN2;EPN2	NM_001102664;NM_148921;NM_014964	Body;Body;Body					TRUE		17:19220443-19220992	Unclassified_Cell_type_specific	TRUE	17	19317499	-	EPN2	ENSG00000128482.16	17	19411125	RNF112	1	0.014036	-1.41065	-5.45332	-7.25644
cg24474409	-0.0384289	0.00447552	-8.58646	1.51035e-17	21	1.10308e-14	37	7	150021518	7	149652451	F			NA	NA	ACTR3C;LRRC61;LRRC61	NM_001164458;NM_023942;NM_001142928	TSS1500;5'UTR;5'UTR	chr7:150019950-150020752	S_Shore			TRUE		7:150019859-150021604	Promoter_Associated	NA	7	150324428	+	ACTR3C;LRRC61	ENSG00000188707.6	7	150322639	ZBED6CL	1	0.01685	-1.97221	-5.98355	-8.59002
cg07652628	-0.0970277	0.0113241	-8.56823	1.7621e-17	21	1.26596e-14	37	12	53343514	12	51629781	F			NA	NA	KRT18;KRT18	NM_000224;NM_199187	Body;Body	chr12:53342805-53343162	S_Shore			NA				TRUE	12	52949729	+	KRT18	ENSG00000111057.11	12	52948871	KRT18	1	0.0675438	-1.4213	-12.3012	-32.8774
cg03306641	-0.0872469	0.0102033	-8.55089	2.03974e-17	21	1.44827e-14	37	11	5645703	11	5602279	R			NA	NA	TRIM6-TRIM34;TRIM34;TRIM34;TRIM34	NM_001003819;NM_021616;NM_130389;NM_001003827	Body;TSS1500;TSS1500;5'UTR					TRUE		11:5645691-5646784	Promoter_Associated	NA	11	5624472	-	TRIM6-TRIM34;TRIM34	ENSG00000121236.21	11	5596109	TRIM6	1	0.0143693	-1.07028	-5.51861	-7.41454
cg14212748	-0.0714857	0.00839662	-8.51363	2.79072e-17	21	1.92511e-14	37	12	53343703	12	51629970	F			NA	NA	KRT18;KRT18	NM_000224;NM_199187	Body;Body	chr12:53342805-53343162	S_Shore			NA				TRUE	12	52949918	+	KRT18	ENSG00000111057.11	12	52948871	KRT18	1	0.0797043	-2.72803	-13.4507	-38.859
cg08220120	-0.126762	0.0150205	-8.4393	5.19618e-17	21	3.4709e-14	37	5	138727711	5	138755610	R			NA	NA	LOC389333;LOC389333	NM_001161546;NM_001161546	1stExon;3'UTR	chr5:138727710-138730911	Island			TRUE				NA	5	139392021	-	LOC389333	ENSG00000170464.10	5	139408588	DNAJC18	1	0.0558829	0.756468	11.1198	-27.2061
cg04156383	-0.0631851	0.00753722	-8.38308	8.28739e-17	21	5.38012e-14	37	1	144995889	1	143707246	F	rs12093115	rs12117998	NA	NA	PDE4DIP;PDE4DIP;PDE4DIP;PDE4DIP	NM_022359;NM_014644;NM_001002810;NM_001002812	Body;TSS1500;TSS1500;TSS1500					NA		1:144995876-144996168	Unclassified	NA	1	120621652	+	PDE4DIP	ENSG00000285215.2	1	120963645	AC241377.4	1	0.0169867	0.78068	6.0082	-8.65479
cg08970648	0.0568607	0.00679144	8.37241	9.05204e-17	21	5.84523e-14	37	3	50644192	3	50619196	F	rs74957911		NA	NA	CISH;CISH	NM_145071;NM_013324	3'UTR;3'UTR					NA		3:50643994-50644246	Promoter_Associated_Cell_type_specific	NA	3	50606760	+	CISH	ENSG00000114738.11	3	50611520	MAPKAPK3	1	0.0247039	0.931535	7.27418	-12.3064
cg25282976	0.0758067	0.00905819	8.36886	9.3215e-17	21	6.00324e-14	37	17	79005047	17	76619642	F			NA	NA	FLJ90757	NR_026857	Body	chr17:79006584-79006835	N_Shore			NA	17:76619363-76619705			NA	17	81031246	+	FLJ90757	ENSG00000175866.15	17	81035122	BAIAP2	1	0.0248919	-1.78394	-7.3025	-12.3954
cg19406367	-0.0799962	0.00959326	-8.33879	1.19461e-16	21	7.55313e-14	37	1	66999929	1	66772517	R			NA	NA	SGIP1;SGIP1	NM_032291;NM_032291	1stExon;5'UTR	chr1:66998728-66999060	S_Shore			NA				TRUE	1	66534245	-	SGIP1	ENSG00000152760.10	1	66752459	TCTEX1D1	1	0.013637	-0.415224	-5.37416	-7.06705
cg01725872	-0.0631146	0.00758664	-8.31918	1.40389e-16	21	8.77335e-14	37	22	45635600	22	44014264	F	rs61250701		NA	NA	C22orf9	NM_001009880	Body	chr22:45636070-45636606	N_Shore			NA				NA	22	45239718	+	C22orf9	ENSG00000100364.18	22	45190338	KIAA0930	1	0.0731793	-1.35735	-12.843	-35.6406
cg05989693	-0.0411104	0.00494614	-8.31162	1.49375e-16	21	9.29503e-14	37	3	50376155	3	50351159	R			NA	NA	RASSF1;RASSF1;RASSF1;RASSF1	NM_170713;NM_170712;NM_170714;NM_007182	TSS1500;TSS1500;Body;Body	chr3:50377803-50378540	N_Shore			NA				NA	3	50338723	-	RASSF1	ENSG00000068028.17	3	50329782	RASSF1	1	0.0142008	-1.07493	-5.48569	-7.33461
cg15742496	-0.112142	0.0135098	-8.30081	1.63241e-16	21	1.00973e-13	37	11	5618408	11	5574984	R			NA	NA	TRIM6-TRIM34;TRIM6;TRIM6	NM_001003819;NM_001003818;NM_058166	Body;Body;5'UTR					TRUE				NA	11	5597177	-	TRIM6-TRIM34;TRIM6	ENSG00000121236.21	11	5596109	TRIM6	1	0.0535145	-1.40895	-10.868	-26.0615
cg02968508	-0.0551676	0.00666229	-8.28058	1.92678e-16	21	1.17978e-13	37	3	9956698	3	9931698	R			NA	NA	IL17RE;IL17RE;IL17RE	NM_153480;NM_153483;NM_153481	Body;Body;Body	chr3:9956822-9957664	N_Shore			TRUE				NA	3	9915013	-	IL17RE	ENSG00000163702.20	3	9917074	IL17RC	1	0.0447986	-2.73179	-9.89815	-21.8695
cg24830898	0.0586294	0.00709154	8.26751	2.14409e-16	21	1.30297e-13	37	5	177964873	5	177897479	R			NA	NA	COL23A1	NM_173465	Body					NA	5:177897339-177897484			NA	5	178537871	-	COL23A1	ENSG00000050767.17	5	178237618	COL23A1	1	0.0209975	-1.51579	-6.69362	-10.5526
cg06770735	-0.050914	0.0061593	-8.2662	2.16715e-16	21	1.31534e-13	37	1	11840031	1	11762618	F			NA	NA								NA		1:11840031-11840124	Unclassified_Cell_type_specific	NA	1	11779973	+		ENSG00000177000.12	1	11785723	MTHFR	1	0.049436	-2.31424	-10.4232	-24.0961
cg03575602	-0.0616428	0.00746701	-8.25534	2.3681e-16	21	1.42836e-13	37	10	12390599	10	12430605	F			NA	NA	CAMK1D;CAMK1D	NM_020397;NM_153498	TSS1500;TSS1500	chr10:12390802-12392589	N_Shore			NA				NA	10	12348599	+	CAMK1D	ENSG00000183049.12	10	12349482	CAMK1D	1	0.0300672	-1.74565	-8.04721	-14.8477
cg21195277	-0.0634122	0.00768454	-8.25191	2.43538e-16	21	1.46227e-13	37	6	32339208	6	32447186	F			NA	NA	C6orf10	NM_006781	Body					NA				NA	6	32371430	+	C6orf10	ENSG00000229391.7	6	32552713	HLA-DRB6	1	0.0137684	4.67044	5.40035	-7.12943
cg23556715	0.0486872	0.00590222	8.24897	2.49439e-16	21	1.48788e-13	37	17	62084359	17	59438091	F			NA	NA	ICAM2;ICAM2;ICAM2;ICAM2;ICAM2	NM_001099789;NM_001099786;NM_001099787;NM_001099788;NM_000873	5'UTR;5'UTR;5'UTR;5'UTR;TSS200					NA				NA	17	64006998	+	ICAM2	ENSG00000178607.16	17	64039142	ERN1	1	0.0177999	1.62898	6.15287	-9.0397
cg06951627	-0.091258	0.0111055	-8.21736	3.22667e-16	21	1.87847e-13	37	6	26196580	6	26304559	R			NA	NA				chr6:26197070-26197537	N_Shore			NA	6:26304542-26304774			NA	6	26196351	-		ENSG00000186470.14	6	26365159	BTN3A2	1	0.0205919	-1.26554	-6.62729	-10.3607
cg04799958	-0.0836594	0.0101845	-8.21439	3.30528e-16	21	1.91504e-13	37	12	53343849	12	51630116	F			NA	NA	KRT18;KRT18	NM_000224;NM_199187	Body;Body	chr12:53342805-53343162	S_Shore			NA				TRUE	12	52950064	+	KRT18	ENSG00000170421.12	12	52897187	KRT8	1	0.0787847	-1.36715	-13.3662	-38.4042
cg00574412	-0.0530602	0.00645969	-8.21404	3.31489e-16	21	1.91832e-13	37	17	27892866	17	24916992	F	rs61204293		NA	NA	ABHD15	NM_198147	Body	chr17:27893086-27896078	N_Shore		RDMR	NA				NA	17	29565847	+	ABHD15	ENSG00000168792.5	17	29560547	ABHD15	1	0.0287084	-1.13431	-7.85776	-14.2033
cg19362874	-0.114603	0.0139597	-8.20951	3.43915e-16	21	1.97842e-13	37	6	3053558	6	2998557	R			NA	NA								TRUE	6:2998495-2998558	6:3053446-3054329	Promoter_Associated	NA	6	3053323	-		ENSG00000124588.20	6	2987987	NQO2	1	0.0326936	-1.64425	-8.4027	-16.0946
cg13568213	-0.0427833	0.00521521	-8.20356	3.6092e-16	21	2.06888e-13	37	9	136387235	9	135377056	F			NA	NA	TMEM8C	NM_001080483	Body					NA				NA	9	133522112	+	TMEM8C	ENSG00000123453.18	9	133663560	SARDH	1	0.0138504	-2.60753	-5.41663	-7.16836
cg04311403	-0.0836008	0.0102259	-8.17539	4.53452e-16	21	2.5422e-13	37	1	236559646	1	234626269	F			NA	NA	EDARADD;EDARADD	NM_080738;NM_145861	Body;Body	chr1:236558459-236559336	S_Shore			NA	1:234626233-234626299			NA	1	236396345	+	EDARADD	ENSG00000244457.2	1	236483165	ENO1P1	1	0.0158135	-0.817001	-5.79354	-8.09913
cg06834916	-0.0664975	0.00813455	-8.1747	4.55992e-16	21	2.55349e-13	37	5	95610	5	148610	F			NA	NA				chr5:92007-92438	S_Shelf		CDMR	NA				NA	5	95494	+		ENSG00000153404.14	5	92151	PLEKHG4B	1	0.0303995	-0.662315	-8.09293	-15.0054
cg19821297	0.0656081	0.00803651	8.16376	4.98152e-16	21	2.77357e-13	37	19	12890029	19	12751029	R			NA	NA				chr19:12889083-12889343	S_Shore		CDMR	TRUE				NA	19	12779214	-		ENSG00000179218.13	19	12938578	CALR	1	0.0144645	-0.663982	-5.53713	-7.45969
cg22563987	0.0542282	0.00664778	8.15734	5.24663e-16	21	2.90782e-13	37	17	76130496	17	73642091	F			NA	NA	TMC8	NM_152468	Body	chr17:76127521-76128406	S_Shelf			NA	17:73641728-73642172	17:76129950-76131216	Promoter_Associated	TRUE	17	78134414	+	TMC8	ENSG00000187997.11	17	78146353	C17orf99	1	0.0195232	1.08286	6.4495	-9.85516
cg12387247	0.0448051	0.00550606	8.13741	6.16115e-16	21	3.38757e-13	37	19	7766974	19	7672974	R			NA	TRUE	FCER2;FCER2	NM_002002;NM_002002	1stExon;5'UTR					NA		19:7766576-7767346	Unclassified_Cell_type_specific	NA	19	7702087	-	FCER2	ENSG00000104921.15	19	7688758	FCER2	1	0.0402669	-5.79699	-9.36198	-19.7016
cg19588519	0.0492129	0.0060573	8.12457	6.83189e-16	21	3.7226e-13	37	10	125817817	10	125807807	F	rs78717563		NA	NA				chr10:125816267-125816522	S_Shore			NA				NA	10	124058300	+		ENSG00000182022.18	10	124007668	CHST15	1	0.0210833	-1.26324	-6.70758	-10.5932
cg02512860	0.0537779	0.006625	8.11742	7.2359e-16	21	3.92949e-13	37	7	100880751	7	100667471	F			NA	TRUE	CLDN15	NM_014343	1stExon					TRUE				NA	7	101237469	+	CLDN15	ENSG00000106404.13	7	101232092	CLDN15	1	0.0551459	1.94344	11.0419	-26.8497
cg01439670	-0.0723757	0.00897229	-8.06658	1.08743e-15	21	5.80141e-13	37	11	76381165	11	76058813	R			NA	NA	LRRC32;LRRC32	NM_001128922;NM_005512	5'UTR;TSS200	chr11:76381449-76382295	N_Shore			NA				TRUE	11	76670120	-	LRRC32	ENSG00000236304.1	11	76657056	AP001189.1	1	0.0417418	4.6666	9.53924	-20.4064
cg24628310	0.0601422	0.00745604	8.06624	1.09038e-15	21	5.81076e-13	37	3	52813873	3	52788913	F			NA	NA	ITIH1;ITIH1;ITIH1;ITIH1	NM_001166435;NM_001166436;NM_001166434;NM_002215	TSS200;TSS200;Body;Body					NA		3:52813603-52813883	Unclassified_Cell_type_specific	NA	3	52779856	+	ITIH1	ENSG00000055955.16	3	52812975	ITIH4	1	0.0194931	-1.79239	-6.44442	-9.8409
cg06781608	-0.0855556	0.0106316	-8.04728	1.26856e-15	21	6.68677e-13	37	7	157361040	7	157053801	F			NA	NA	PTPRN2;PTPRN2;PTPRN2	NM_002847;NM_130842;NM_130843	Body;Body;Body	chr7:157361512-157361805	N_Shore			NA	7:157053695-157053802	7:157360891-157362762	Unclassified_Cell_type_specific	NA	7	157568347	+	PTPRN2	ENSG00000155093.19	7	157539056	PTPRN2	1	0.0713133	-2.98978	-12.6654	-34.724
cg13081213	-0.0672113	0.00836854	-8.03142	1.43933e-15	21	7.5541e-13	37	7	26714757	7	26681282	R			NA	NA	SKAP2	NM_003930	Body					TRUE				NA	7	26675137	-	SKAP2	ENSG00000197576.13	7	27128507	HOXA4	1	0.0267378	1.0139	7.5756	-13.2695
cg25393494	-0.142973	0.0178206	-8.02293	1.53991e-15	21	7.97836e-13	37	17	17109936	17	17050661	F			NA	NA	PLD6	NM_178836	TSS1500	chr17:17109893-17110296	Island			TRUE	17:17049497-17051315	17:17108465-17110453	Promoter_Associated	NA	17	17206621	+	PLD6	ENSG00000179598.6	17	17200995	PLD6	1	0.0269929	-0.611516	-7.61265	-13.3903
cg18087326	-0.0865686	0.0107905	-8.02268	1.54297e-15	21	7.98571e-13	37	1	53067637	1	52840225	R			NA	NA	GPX7	NM_015696	TSS1500	chr1:53067880-53068608	N_Shore			NA				NA	1	52601964	-	GPX7	ENSG00000116157.6	1	52602371	GPX7	1	0.17841	-2.39173	-21.2986	-90.3666
cg13644052	-0.0449926	0.00561707	-8.00998	1.70667e-15	21	8.77675e-13	37	16	3010410	16	2950411	F	rs1544404		NA	TRUE				chr16:3013016-3013228	N_Shelf			NA				NA	16	2960408	+		ENSG00000059122.16	16	2911937	FLYWCH1	1	0.0206104	-3.40498	-6.63033	-10.3695
cg11519176	0.0546603	0.00682984	8.00315	1.80174e-15	21	9.24604e-13	37	1	156211801	1	154478425	F	rs1800247		NA	NA	BGLAP	NM_199173	TSS200	chr1:156215368-156215899	N_Shelf			NA				TRUE	1	156242009	+	BGLAP	ENSG00000198715.13	1	156290089	GLMP	1	0.0202476	2.3484	6.57049	-10.1979
cg02688118	0.0639818	0.00799558	8.00214	1.81624e-15	21	9.31061e-13	37	13	114918456	13	113936558	R			NA	NA				chr13:114914536-114914753	S_Shelf			NA	13:113936432-113936818			NA	13	114152980	-		ENSG00000283361.2	13	114154691	CFAP97D2	1	0.0158813	2.31825	5.80615	-8.13125
cg12671744	-0.107046	0.0133828	-7.99876	1.86561e-15	21	9.53346e-13	37	1	46859774	1	46632361	R			NA	TRUE	FAAH	NM_001441	TSS200	chr1:46859724-46860291	Island			NA	1:46632258-46632992	1:46859752-46860344	Unclassified_Cell_type_specific	NA	1	46394101	-	FAAH	ENSG00000117480.16	1	46394317	FAAH	1	0.0793798	-1.57741	-13.421	-38.6985
cg20742385	-0.0872987	0.0109163	-7.99711	1.89006e-15	21	9.64824e-13	37	13	113633654	13	112681655	F			NA	NA	MCF2L;MCF2L;MCF2L	NM_001112732;NM_024979;NM_024979	Body;5'UTR;1stExon	chr13:113633843-113634065	N_Shore	low-CpG:112681455-112681691		NA				NA	13	112979339	+	MCF2L	ENSG00000267868.1	13	112964835	AL356740.1	1	0.0176175	-0.479167	-6.12069	-8.95337
cg02377704	-0.102484	0.0128548	-7.97245	2.29747e-15	21	1.15337e-12	37	12	53075359	12	51361626	F		rs73094649	NA	NA	KRT1	NM_006121	TSS1500					NA		12:53075322-53075564	Unclassified_Cell_type_specific	NA	12	52681574	+	KRT1	ENSG00000170486.11	12	52585589	KRT72	1	0.0242831	-2.7844	-7.2104	-12.1072
cg17381426	-0.0488696	0.00614985	-7.94646	2.82034e-15	21	1.38573e-12	37	7	140374125	7	140020594	R		rs79561416	NA	NA	ADCK2	NM_052853	Body	chr7:140372743-140373443	S_Shore			TRUE		7:140372397-140374139	Promoter_Associated	NA	7	140674324	-	ADCK2	ENSG00000133597.11	7	140672945	ADCK2	1	0.0621692	-1.86833	-11.7678	-30.2558
cg10099638	-0.0703956	0.00889168	-7.91703	3.55522e-15	21	1.70029e-12	37	21	47517484	21	46341912	F	rs11700478		NA	NA	COL6A2;COL6A2;COL6A2	NM_058174;NM_001849;NM_058175	TSS1500;TSS1500;TSS1500	chr21:47517651-47518999	N_Shore			NA		21:47517177-47518999	Unclassified_Cell_type_specific	TRUE	21	46097569	+	COL6A2	ENSG00000142173.15	21	46098097	COL6A2	1	0.0268361	-3.15087	-7.5899	-13.3161
cg27508071	-0.0598852	0.00757414	-7.90653	3.86029e-15	21	1.82995e-12	37	7	6629350	7	6595875	F			NA	TRUE	C7orf26	NM_024067	TSS1500	chr7:6629328-6630235	Island			NA		7:6629095-6630511	Promoter_Associated	NA	7	6589718	+	C7orf26	ENSG00000146574.15	7	6794134	CCZ1B	1	0.052024	5.28335	10.7071	-25.3424
cg02084118	0.0665438	0.00841991	7.90316	3.96395e-15	21	1.87543e-12	37	7	971027	7	937553	F			NA	NA	ADAP1	NM_006869	Body	chr7:973189-973888	N_Shelf			NA	7:937524-937755			NA	7	931390	+	ADAP1	ENSG00000178381.11	7	1152071	ZFAND2A	1	0.0187969	-1.17473	-6.32605	-9.51152
cg16694639	-0.0997768	0.0126305	-7.89965	4.07433e-15	21	1.92389e-12	37	10	89264116	10	89254096	F			NA	NA	MINPP1	NM_004897	TSS200	chr10:89264370-89265371	N_Shore			NA		10:89263932-89265756	Promoter_Associated	NA	10	87504358	+	MINPP1	ENSG00000214562.14	10	87357668	NUTM2D	1	0.0289877	-0.974487	-7.89703	-14.3357
cg00932063	-0.095809	0.0121299	-7.89858	4.10856e-15	21	1.93817e-12	37	10	126234138	10	126224128	R			NA	NA	LHPP;LHPP	NM_022126;NM_001167880	Body;Body					NA	10:126224071-126224235	10:126233921-126234283	Unclassified_Cell_type_specific	NA	10	124545568	-	LHPP	ENSG00000107902.14	10	124461823	LHPP	1	0.0199654	0.667106	6.5236	-10.0644
cg08093277	-0.0663452	0.0084053	-7.89326	4.28345e-15	21	2.01871e-12	37	6	29595299	6	29703278	R			NA	NA	GABBR1;GABBR1;GABBR1	NM_021904;NM_021903;NM_001470	Body;1stExon;Body	chr6:29595298-29595795	Island			NA				NA	6	29627521	-	GABBR1	ENSG00000204644.9	6	29672392	ZFP57	1	0.0321724	-6.38929	-8.3332	-15.847
cg21350115	0.0500546	0.00635362	7.87813	4.82184e-15	21	2.26145e-12	37	2	188312833	2	188021078	F			NA	TRUE	CALCRL;CALCRL	NM_005795;NM_005795	1stExon;5'UTR					TRUE				NA	2	187448105	+	CALCRL	ENSG00000064989.13	2	187341964	CALCRL	1	0.0174504	-1.36668	-6.09109	-8.8743
cg01400822	-0.0465797	0.00592642	-7.85966	5.56985e-15	21	2.57492e-12	37	1	53067365	1	52839953	R			NA	NA	GPX7	NM_015696	TSS1500	chr1:53067880-53068608	N_Shore			NA				NA	1	52601692	-	GPX7	ENSG00000116157.6	1	52602371	GPX7	1	0.100508	-4.0832	-15.2781	-49.2625
cg02214783	-0.0544261	0.00692638	-7.8578	5.65126e-15	21	2.61007e-12	37	1	3688257	1	3678117	F			NA	NA	LOC388588	NM_001163724	TSS1500	chr1:3688553-3689684	N_Shore			NA				NA	1	3771692	+	LOC388588	ENSG00000235169.8	1	3772761	SMIM1	1	0.0239021	6.71008	7.15222	-11.9269
cg21926626	0.0611984	0.0077944	7.85158	5.9317e-15	21	2.72144e-12	37	8	143382226	8	143380133	F			NA	NA	TSNARE1	NM_145003	Body	chr8:143378961-143379278	S_Shelf			NA				NA	8	142300864	+	TSNARE1	ENSG00000171045.15	8	142212080	TSNARE1	1	0.0291801	1.02797	7.92398	-14.427
cg11862081	-0.0726406	0.00930768	-7.80438	8.56052e-15	21	3.83157e-12	37	11	66625106	11	66381682	F			NA	NA	PC;LRFN4;PC;LRFN4;PC	NM_022172;NM_024036;NM_000920;NM_024036;NM_001040716	Body;5'UTR;Body;1stExon;Body	chr11:66623620-66626614	Island			NA		11:66625102-66625651	Promoter_Associated	NA	11	66857634	+	PC;LRFN4	ENSG00000174080.11	11	66563464	CTSF	1	0.0994081	2.5513	15.185	-48.7069
cg06360527	-0.0554794	0.00711525	-7.79725	9.04622e-15	21	4.02103e-12	37	17	7491548	17	7432272	F			NA	NA	SOX15	NM_006942	3'UTR	chr17:7492314-7492945	N_Shore			NA		17:7491270-7493719	Unclassified	TRUE	17	7588229	+	SOX15	ENSG00000129194.7	17	7588178	SOX15	1	0.0161329	-1.10068	-5.8527	-8.25043
cg00244776	-0.0753441	0.00968671	-7.77809	1.04909e-14	21	4.59996e-12	37	6	30883192	6	30991171	F			NA	NA	VARS2;VARS2;VARS2	NM_020442;NM_001167733;NM_001167734	Body;5'UTR;Body	chr6:30881533-30882296	S_Shore			TRUE		6:30883023-30883686	Promoter_Associated	NA	6	30915414	+	VARS2	ENSG00000204528.3	6	31173735	PSORS1C3	1	0.0331871	-0.948972	-8.46803	-16.3291
cg01133215	0.0517799	0.00665763	7.77753	1.05364e-14	21	4.61575e-12	37	6	45399681	6	45507659	F			NA	NA	RUNX2;RUNX2;RUNX2	NM_001015051;NM_001024630;NM_004348	Body;Body;Body					TRUE		6:45399581-45399731	Gene_Associated_Cell_type_specific	NA	6	45431943	+	RUNX2	ENSG00000124813.22	6	45328157	RUNX2	1	0.0181032	-1.15503	-6.20603	-9.18325
cg17445157	-0.0450129	0.00578787	-7.77711	1.05705e-14	21	4.62028e-12	37	5	156351266	5	156283844	F			NA	NA	TIMD4;LOC100286948;TIMD4	NM_001146726;NR_028472;NM_138379	Body;Body;Body					NA				NA	5	156924254	+	TIMD4;LOC100286948	ENSG00000113263.12	5	157142933	ITK	1	0.0191752	-1.36809	-6.39063	-9.69052
cg24468934	0.0489306	0.00629728	7.77012	1.11568e-14	21	4.86114e-12	37	1	26880767	1	26753354	R			NA	NA	MIR1976;RPS6KA1;RPS6KA1	NR_031740;NM_001006665;NM_002953	TSS1500;Body;Body					NA				NA	1	26554275	-	MIR1976;RPS6KA1	ENSG00000117676.14	1	26529761	RPS6KA1	1	0.0367138	-1.02826	-8.92291	-18.0071
cg10505257	0.0622341	0.0080198	7.76006	1.20572e-14	21	5.22531e-12	37	16	4731639	16	4671640	F	rs62037153		NA	NA	MGRN1;MGRN1;MGRN1;MGRN1	NM_015246;NM_001142291;NM_001142290;NM_001142289	Body;Body;Body;Body	chr16:4731561-4731835	Island			NA	16:4671578-4673185			NA	16	4681637	+	MGRN1	ENSG00000102858.13	16	4616493	MGRN1	1	0.0255628	-1.61994	-7.4028	-12.713
cg09161043	-0.0668237	0.00861779	-7.75416	1.26178e-14	21	5.44878e-12	37	1	53068834	1	52841422	F			NA	NA	GPX7	NM_015696	Body	chr1:53067880-53068608	S_Shore			TRUE				TRUE	1	52603161	+	GPX7	ENSG00000116157.6	1	52602371	GPX7	1	0.125526	-2.4393	-17.3166	-62.0775
cg08639339	-0.0598532	0.00772753	-7.74546	1.34926e-14	21	5.79043e-12	37	1	205648336	1	203914959	R			TRUE	NA	SLC45A3	NM_033102	5'UTR	chr1:205648975-205649903	N_Shore			TRUE				NA	1	205679207	-	SLC45A3	ENSG00000117280.13	1	205767986	RAB29	1	0.0315982	1.07705	8.25606	-15.5744
cg08574423	0.0243587	0.0031457	7.74349	1.36981e-14	21	5.87344e-12	37	19	12724912	19	12585912	F			NA	NA	ZNF791	NM_153358	Body	chr19:12721532-12722116	S_Shelf			NA		19:12724379-12725110	Unclassified	NA	19	12614097	+	ZNF791	ENSG00000104774.13	19	12646511	MAN2B1	1	0.0241284	-1.89628	-7.18683	-12.034
cg00782645	-0.0611689	0.00789996	-7.74294	1.37567e-14	21	5.89336e-12	37	16	90115048	16	88642549	R			NA	NA	LOC100130015;LOC100130015	NR_027335;NR_027336	TSS1500;TSS1500	chr16:90118815-90119521	N_Shelf			NA	16:88642491-88642550	16:90114846-90115084	Unclassified_Cell_type_specific	NA	16	90048639	-	LOC100130015	ENSG00000260528.4	16	90102271	FAM157C	1	0.0778813	-4.98892	-13.2829	-37.9577
cg19958750	-0.0411015	0.00531088	-7.73912	1.41665e-14	21	6.04222e-12	37	2	85660790	2	85514301	F		rs62164761	NA	NA	SH2D6	NM_198482	TSS1500	chr2:85664694-85665055	N_Shelf			NA				TRUE	2	85433666	+	SH2D6	ENSG00000229648.1	2	85490930	RPSAP22	1	0.016016	-1.20237	-5.83112	-8.19507
cg02540736	-0.067486	0.00872187	-7.73755	1.43381e-14	21	6.1047e-12	37	14	100774063	14	99843816	R			NA	NA	SLC25A29;MIR345	NM_001039355;NR_029906	TSS1500;TSS200	chr14:100771820-100773673	S_Shore			NA				NA	14	100307725	-	SLC25A29;MIR345	ENSG00000259052.1	14	100279959	AL157871.6	1	0.0147384	-0.21504	-5.59009	-7.58961
cg27108889	0.0552442	0.00715873	7.71704	1.67839e-14	21	7.04093e-12	37	3	128292314	3	129775004	R			NA	NA	C3orf27	NM_007354	Body					NA				NA	3	128573470	-	C3orf27	ENSG00000198685.3	3	128572000	LINC01565	1	0.0154897	0.246224	5.73298	-7.94572
cg10615580	0.0586018	0.00759828	7.71251	1.73766e-14	21	7.25192e-12	37	17	79005548	17	76620143	F			NA	NA	FLJ90757	NR_026857	Body	chr17:79006584-79006835	N_Shore			NA	17:76619872-76620406			NA	17	81031747	+	FLJ90757	ENSG00000175866.15	17	81035122	BAIAP2	1	0.0837401	-4.75237	-13.8174	-40.8601
cg01589860	-0.0726964	0.00943289	-7.70669	1.8169e-14	21	7.56962e-12	37	11	72433836	11	72111484	F			NA	NA	ARAP1;ARAP1;ARAP1	NM_001040118;NM_001135190;NM_015242	Body;TSS1500;TSS1500	chr11:72437676-72438005	N_Shelf			NA		11:72432591-72434003	Promoter_Associated	NA	11	72722790	+	ARAP1	ENSG00000214530.9	11	72754729	STARD10	1	0.0197382	-1.44127	-6.48563	-9.95687
cg13676763	0.0585363	0.00759599	7.70621	1.82362e-14	21	7.58458e-12	37	9	129262204	9	128302025	F			NA	NA	FAM125B	NM_033446	Body	chr9:129261861-129262156	S_Shore			NA	9:128301646-128302144	9:129261021-129262902	Unclassified	NA	9	126499924	+	FAM125B	ENSG00000196814.15	9	126326829	MVB12B	1	0.0401939	2.03173	9.35314	-19.6668
cg19595760	0.0530784	0.00689741	7.69542	1.98068e-14	21	8.16082e-12	37	1	25948511	1	25821098	F			NA	NA	MAN1C1	NM_020379	Body	chr1:25944099-25944772	S_Shelf			TRUE				NA	1	25622019	+	MAN1C1	ENSG00000162430.17	1	25800176	SELENON	1	0.0154282	-0.813043	-5.7214	-7.91656
cg07919145	-0.0522887	0.00681375	-7.674	2.33269e-14	21	9.42696e-12	37	22	39780408	22	38110354	R			NA	NA	SYNGR1	NM_004711	3'UTR	chr22:39784354-39785104	N_Shelf			TRUE				NA	22	39384402	-	SYNGR1	ENSG00000100321.15	22	39349925	SYNGR1	1	0.0640594	-3.96143	-11.9574	-31.1763
cg04128967	-0.0576584	0.007561	-7.62576	3.36691e-14	21	1.32209e-11	37	14	70046847	14	69116600	R			NA	NA								TRUE		14:70046804-70047009	Unclassified_Cell_type_specific	TRUE	14	69580129	-		ENSG00000175985.10	14	69484692	PLEKHD1	1	0.0280421	-3.4929	-7.76339	-13.8875
cg18545991	0.0438952	0.00575643	7.62542	3.37563e-14	21	1.32444e-11	37	15	45740677	15	43527969	F			NA	NA								TRUE				NA	15	45448478	+		ENSG00000171766.16	15	45361124	GATM	1	0.0279807	3.10348	7.75462	-13.8584
cg00566982	-0.0600272	0.0078759	-7.62163	3.47409e-14	21	1.35977e-11	37	11	6590092	11	6546668	R			NA	NA	DNHD1	NM_144666	Body	chr11:6591960-6592795	N_Shore			NA		11:6589971-6590126	Unclassified_Cell_type_specific	TRUE	11	6568861	-	DNHD1	ENSG00000254595.1	11	6488186	AC084337.1	1	0.0135551	0.530571	5.35778	-7.02819
cg03270204	-0.0364553	0.00478415	-7.62003	3.51646e-14	21	1.37524e-11	37	6	30851638	6	30959617	R		rs73727107	NA	TRUE	DDR1;DDR1	NM_001954;NM_013993	TSS1500;TSS1500	chr6:30852102-30852676	N_Shore			NA				NA	6	30883860	-	DDR1	ENSG00000204580.13	6	30876421	DDR1	1	0.0276658	-3.26667	-7.70962	-13.7091
cg22398616	-0.0633139	0.00831123	-7.61787	3.57444e-14	21	1.3929e-11	37	13	53314203	13	52212204	R			NA	TRUE	LECT1;LECT1	NM_001011705;NM_007015	TSS1500;TSS1500	chr13:53313127-53314045	S_Shore			NA		13:53314131-53314247	Unclassified_Cell_type_specific	NA	13	52740067	-	LECT1	ENSG00000136108.15	13	52455429	CKAP2	1	0.0375635	1.73538	9.02955	-18.4119
cg09614389	0.109842	0.0144647	7.59377	4.28943e-14	21	1.6496e-11	37	20	25450839	20	25398839	R			NA	NA	NINL	NM_025176	Body					NA		20:25450482-25451231	Unclassified	TRUE	20	25470202	-	NINL	ENSG00000101004.15	20	25452697	NINL	1	0.0533036	1.25069	10.8453	-25.9597
cg01234517	-0.0359957	0.00474065	-7.59298	4.31509e-14	21	1.65816e-11	37	7	150021553	7	149652486	F	rs2373751		NA	NA	ACTR3C;LRRC61;LRRC61	NM_001164458;NM_023942;NM_001142928	TSS1500;5'UTR;5'UTR	chr7:150019950-150020752	S_Shore			TRUE		7:150019859-150021604	Promoter_Associated	NA	7	150324463	+	ACTR3C;LRRC61	ENSG00000188707.6	7	150322639	ZBED6CL	1	0.0389192	-2.70102	-9.19753	-19.0584
cg09187107	0.0560737	0.0073853	7.59261	4.32723e-14	21	1.66151e-11	37	17	79006087	17	76620682	F		rs79098470	NA	NA	FLJ90757	NR_026857	Body	chr17:79006584-79006835	N_Shore			NA	17:76620617-76620762			NA	17	81032286	+	FLJ90757	ENSG00000226137.5	17	81029130	BAIAP2-DT	1	0.130119	-4.42207	-17.677	-64.468
cg08893087	-0.100576	0.0132525	-7.58926	4.43827e-14	21	1.70145e-11	37	1	93416982	1	93189570	R			NA	NA	FAM69A	NM_001006605	Body					TRUE		1:93416614-93417117	Unclassified	NA	1	92951424	-	FAM69A	ENSG00000154511.12	1	92832737	DIPK1A	1	0.0344002	-0.754943	-8.62682	-16.9058
cg17093466	-0.05247	0.00691482	-7.58805	4.47886e-14	21	1.71565e-11	37	1	45276537	1	45049124	F			TRUE	NA	BTBD19	NM_001136537	Body	chr1:45278765-45279644	N_Shelf			NA				NA	1	44810864	+	BTBD19	ENSG00000198520.12	1	44674692	ARMH1	1	0.019358	-1.40058	-6.42162	-9.777
cg12064202	-0.0668288	0.00880754	-7.58768	4.49157e-14	21	1.71916e-11	37	6	31038842	6	31146821	R			NA	NA								TRUE		6:31038242-31039191	Unclassified_Cell_type_specific	NA	6	31071064	-		ENSG00000137310.12	6	31158547	TCF19	1	0.0315731	-1.27643	-8.25266	-15.5624
cg12554573	-0.0530284	0.00699125	-7.58496	4.58446e-14	21	1.75195e-11	37	3	51976667	3	51951707	R			NA	TRUE	PARP3;RRP9;PARP3;PARP3;PARP3	NM_001003931;NM_004704;NM_001003931;NM_005485;NM_005485	5'UTR;TSS1500;1stExon;1stExon;5'UTR	chr3:51975612-51976505	S_Shore			TRUE		3:51975761-51976676	Promoter_Associated	NA	3	51942650	-	PARP3;RRP9	ENSG00000041880.14	3	51942345	PARP3	1	0.0666445	-2.50449	-12.2132	-32.4378
cg10691109	-0.0585237	0.00772142	-7.57939	4.78129e-14	21	1.82429e-11	37	7	106758983	7	106546219	F			NA	NA	PRKAR2B	NM_002736	Body					TRUE				NA	7	107118537	+	PRKAR2B	ENSG00000164597.13	7	107201555	COG5	1	0.0163571	-0.854797	-5.89392	-8.35665
cg00920892	0.0407406	0.0053765	7.57753	4.84909e-14	21	1.84871e-11	37	8	37732224	8	37851382	R			NA	NA	RAB11FIP1;RAB11FIP1;RAB11FIP1	NM_025151;NM_001002233;NM_001002814	Body;TSS1500;Body					NA		8:37732151-37732415	Gene_Associated_Cell_type_specific	NA	8	37874705	-	RAB11FIP1	ENSG00000147535.17	8	38263130	PLPP5	1	0.0228707	-2.7274	-6.9925	-11.4388
cg09504131	0.0431967	0.00571172	7.56282	5.41725e-14	21	2.04442e-11	37	13	99174875	13	97972876	R			NA	NA	STK24;STK24	NM_003576;NM_001032296	TSS1500;Body					TRUE				NA	13	98522620	-	STK24	ENSG00000102572.14	13	98445185	STK24	1	0.0561887	-1.43558	-11.152	-27.354
cg14410964	0.0493978	0.0065449	7.54752	6.07755e-14	21	2.26541e-11	37	9	139427106	9	138546927	R			NA	NA	NOTCH1	NM_017617	Body	chr9:139428318-139428527	N_Shore			NA	9:138546837-138546944	9:139426857-139428138	Unclassified_Cell_type_specific	NA	9	136532653	-	NOTCH1	ENSG00000165716.11	9	136712572	DIPK1B	1	0.0157784	-2.42124	-5.78702	-8.08254
cg04856022	-0.0499441	0.0066203	-7.54409	6.23644e-14	21	2.31573e-11	37	6	32122955	6	32230933	R			NA	NA	PPT2;PPT2	NM_005155;NM_138717	Body;Body	chr6:32121829-32122529	S_Shore		RDMR	NA		6:32120376-32123743	Promoter_Associated	NA	6	32155177	-	PPT2	ENSG00000198502.6	6	32517353	HLA-DRB5	1	0.0356379	-8.65918	-8.78628	-17.4947
cg16789995	-0.0455599	0.00604369	-7.53843	6.50715e-14	21	2.41256e-11	37	12	13152456	12	13043723	R			NA	NA	HEBP1;HTR7P	NM_015987;NR_002774	Body;TSS1500	chr12:13152819-13153084	N_Shore			NA		12:13151996-13152806	Promoter_Associated_Cell_type_specific	NA	12	12999521	-	HEBP1;HTR7P	ENSG00000084444.14	12	13044381	FAM234B	1	0.0135367	1.13943	5.35408	-7.01943
cg07218081	-0.0442145	0.00587183	-7.52994	6.93484e-14	21	2.55582e-11	37	3	45066714	3	45041718	R			NA	NA	CLEC3B	NM_003278	TSS1500					NA		3:45066678-45066735	Unclassified_Cell_type_specific	NA	3	45025221	-	CLEC3B	ENSG00000163815.6	3	45001548	CLEC3B	1	0.0389144	-2.42587	-9.19695	-19.0561
cg04536704	-0.0510439	0.00678816	-7.51955	7.49633e-14	21	2.73745e-11	37	6	32122966	6	32230944	R			NA	NA	PPT2;PPT2	NM_005155;NM_138717	Body;Body	chr6:32121829-32122529	S_Shore		RDMR	NA		6:32120376-32123743	Promoter_Associated	NA	6	32155188	-	PPT2	ENSG00000198502.6	6	32517353	HLA-DRB5	1	0.0344698	-7.08367	-8.63586	-16.939
cg07839457	-0.12182	0.0162169	-7.51188	7.93895e-14	21	2.88604e-11	37	16	57023022	16	55580523	R			NA	NA	NLRC5	NM_032206	TSS1500	chr16:57023190-57023768	N_Shore			TRUE		16:57022646-57024641	Promoter_Associated	NA	16	56989109	-	NLRC5	ENSG00000102900.13	16	56730118	NUP93	1	0.0344932	-0.420041	-8.6389	-16.9501
cg01219924	0.0567928	0.00756321	7.50908	8.10698e-14	21	2.93832e-11	37	17	79004947	17	76619542	F	rs78484825		NA	NA	FLJ90757	NR_026857	Body	chr17:79006584-79006835	N_Shore			NA	17:76619363-76619705			NA	17	81031146	+	FLJ90757	ENSG00000175866.15	17	81035122	BAIAP2	1	0.0202108	-2.03947	-6.5644	-10.1805
cg08335389	-0.0787049	0.0104859	-7.50577	8.31046e-14	21	3.00533e-11	37	12	109554302	12	108038685	F			NA	NA						low-CpG:108038628-108038787		NA				NA	12	109116496	+		ENSG00000076555.15	12	109116595	ACACB	1	0.0189019	-0.828411	-6.34404	-9.56121
cg13272108	-0.0941123	0.0125634	-7.49098	9.28063e-14	21	3.32886e-11	37	20	2634697	20	2582697	R			NA	NA	NOP56;SNORD110;NOP56;SNORA51	NM_006392;NR_003078;NR_027700;NR_002981	Body;TSS200;Body;TSS1500	chr20:2632678-2633690	S_Shore			NA				NA	20	2654050	-	NOP56;SNORD110;SNORA51	ENSG00000101361.17	20	2652593	NOP56	1	0.0153592	0.289479	5.7084	-7.88386
cg14254767	-0.048382	0.00646094	-7.48837	9.46296e-14	21	3.38925e-11	37	9	71819910	9	71009730	F		rs77781683	NA	NA	TJP2;TJP2;TJP2;TJP2;TJP2;TJP2	NM_001170415;NM_001170630;NM_001170414;NM_201629;NM_004817;NM_001170416	TSS200;Body;5'UTR;Body;Body;TSS200					TRUE				NA	9	69204993	+	TJP2	ENSG00000119139.19	9	69121264	TJP2	1	0.0843014	4.6722	13.8679	-41.139
cg13114315	-0.0846533	0.0113116	-7.48376	9.79437e-14	21	3.49762e-11	37	21	37546467	21	36468337	R			TRUE	NA	DOPEY2	NM_005128	Body					NA		21:37546012-37546551	Unclassified_Cell_type_specific	NA	21	36174168	-	DOPEY2	ENSG00000142197.12	21	36156782	DOP1B	1	0.0180685	-0.590636	-6.19997	-9.16683
cg09760963	-0.109449	0.0146372	-7.47748	1.02634e-13	21	3.64631e-11	37	4	154680808	4	154900258	R			NA	NA	RNF175	NM_173662	Body	chr4:154680774-154681377	Island		RDMR	NA	4:154899998-154900811	4:154680691-154681508	Unclassified_Cell_type_specific	NA	4	153759655	-	RNF175	ENSG00000145428.14	4	153710125	RNF175	1	0.0229766	-0.985013	-7.00906	-11.489
cg09985802	-0.0870111	0.0116389	-7.4759	1.03847e-13	21	3.68133e-11	37	10	126234119	10	126224109	R			NA	NA	LHPP;LHPP	NM_022126;NM_001167880	Body;Body					NA	10:126224071-126224235	10:126233921-126234283	Unclassified_Cell_type_specific	NA	10	124545549	-	LHPP	ENSG00000107902.14	10	124461823	LHPP	1	0.029008	0.895101	7.89987	-14.3453
cg18348690	-0.0432386	0.00578424	-7.47523	1.04365e-13	21	3.69429e-11	37	1	151967697	1	150234321	R			NA	NA	S100A10	NM_002966	TSS1500	chr1:151965657-151966387	S_Shore			NA				TRUE	1	151995220	-	S100A10	ENSG00000159445.13	1	151870866	THEM4	1	0.049811	3.39477	10.4647	-24.2765
cg17731470	-0.0421986	0.00564897	-7.47015	1.0839e-13	21	3.82557e-11	37	6	31692152	6	31800131	F	rs805306		NA	NA	C6orf25;C6orf25;C6orf25;C6orf25;C6orf25;C6orf25	NM_138274;NM_138273;NM_138275;NM_138272;NM_025260;NM_138277	Body;Body;Body;Body;Body;Body	chr6:31691425-31691718	S_Shore			NA				NA	6	31724374	+	C6orf25	ENSG00000204428.12	6	31676684	LY6G5C	1	0.0190835	-1.989	-6.37502	-9.6471
cg09810078	0.0811206	0.0108755	7.45904	1.17722e-13	21	4.13091e-11	37	6	30860265	6	30968244	R			NA	NA	DDR1;DDR1;DDR1	NM_013993;NM_001954;NM_013994	Body;Body;Body					TRUE				NA	6	30892487	-	DDR1	ENSG00000204528.3	6	31173735	PSORS1C3	1	0.0174339	0.600714	6.08815	-8.86647
cg17018786	-0.0368764	0.00494618	-7.45553	1.20833e-13	21	4.23088e-11	37	15	40659816	15	38447108	R			NA	NA	DISP2	NM_033510	Body	chr15:40659971-40660899	N_Shore			NA		15:40659039-40661131	Promoter_Associated	NA	15	40367614	-	DISP2	ENSG00000128928.9	15	40405485	IVD	1	0.019487	-1.33009	-6.4434	-9.83802
cg04055913	0.0327429	0.00439244	7.45437	1.21882e-13	21	4.26453e-11	37	15	44173036	15	41960328	F			NA	NA	FRMD5	NM_032892	Body					TRUE				NA	15	43880837	+	FRMD5	ENSG00000128886.12	15	43772605	ELL3	1	0.0273582	-2.78003	-7.66543	-13.5634
cg05661533	0.0525686	0.00705623	7.44996	1.2594e-13	21	4.38752e-11	37	5	1495043	5	1548043	R			NA	NA	LPCAT1	NM_024830	Body	chr5:1494853-1495287	Island			NA	5:1547887-1548318	5:1494867-1495821	Unclassified	NA	5	1494927	-	LPCAT1	ENSG00000153395.10	5	1456480	LPCAT1	1	0.0434372	-1.45926	-9.73966	-21.2175
cg01062126	-0.0487522	0.00655253	-7.44021	1.3538e-13	21	4.69279e-11	37	16	104539	16	44539	F	rs76224996		NA	NA	SNRNP25;POLR3K	NM_024571;NM_016310	Body;TSS1500	chr16:103424-104190	S_Shore			NA				NA	16	54538	+	SNRNP25;POLR3K	ENSG00000231439.4	16	22910	WASIR2	1	0.0177609	1.22084	6.14601	-9.02127
cg23206289	0.0536895	0.00721741	7.43888	1.3673e-13	21	4.7362e-11	37	19	43891866	19	48583706	R			NA	NA	TEX101	NM_031451	TSS1500					NA				NA	19	43387713	-	TEX101	ENSG00000231412.2	19	43329295	AC005392.2	1	0.0284024	-4.33965	-7.81455	-14.0583
cg02286380	0.0658347	0.00885253	7.43682	1.38826e-13	21	4.79852e-11	37	17	4621205	17	4567954	F			NA	NA	ARRB2;ARRB2	NM_004313;NM_199004	Body;Body					NA	17:4567954-4568012			NA	17	4717909	+	ARRB2	ENSG00000161905.12	17	4630902	ALOX15	1	0.134675	8.19935	18.0311	-66.8514
cg07397616	-0.0608561	0.00818719	-7.43309	1.42722e-13	21	4.91568e-11	37	22	38035109	22	36365055	R			NA	NA	SH3BP1	NM_018957	TSS1500	chr22:38035350-38035928	N_Shore			NA				TRUE	22	37639101	-	SH3BP1	ENSG00000100092.22	22	37634654	SH3BP1	1	0.0857336	-2.15607	-13.9961	-41.8515
cg00288957	-0.0642784	0.00865467	-7.42702	1.49278e-13	21	5.09087e-11	37	15	65203541	15	62990594	R			NA	NA	ANKDD1A	NM_182703	TSS1500	chr15:65203730-65204392	N_Shore			NA				TRUE	15	64911341	-	ANKDD1A	ENSG00000241839.10	15	64841883	PLEKHO2	1	0.0262035	0.684346	7.49747	-13.0164
cg02402091	-0.0634819	0.00856818	-7.40903	1.70514e-13	21	5.75037e-11	37	10	114135092	10	114125082	F			NA	NA	ACSL5;ACSL5;ACSL5;ACSL5	NM_016234;NM_203380;NM_203379;NM_203380	TSS1500;1stExon;5'UTR;5'UTR			low-CpG:114124839-114125160		NA		10:114134365-114136516	Promoter_Associated	NA	10	112375333	+	ACSL5	ENSG00000232934.7	10	112395813	AL157786.1	1	0.0342854	1.19174	8.6119	-16.8512
cg16375541	-0.0612568	0.00827212	-7.40522	1.75389e-13	21	5.89019e-11	37	3	45078017	3	45053021	R			NA	NA				chr3:45077069-45077690	S_Shore			TRUE	3:45052911-45053106	3:45077441-45079749	Unclassified	NA	3	45036524	-		ENSG00000163815.6	3	45001548	CLEC3B	1	0.0226276	-1.73066	-6.95437	-11.3238
cg24527636	-0.0674998	0.00912817	-7.39468	1.89568e-13	21	6.33592e-11	37	1	27849295	1	27721882	R			NA	NA								TRUE	1:27721679-27721883	1:27848852-27850253	Promoter_Associated	NA	1	27522783	-		ENSG00000174950.11	1	27379176	CD164L2	1	0.0276411	0.646978	7.70608	-13.6975
cg05977523	-0.0815044	0.0110313	-7.38849	1.98405e-13	21	6.59918e-11	37	16	1586043	16	1526044	F			NA	NA	IFT140;TMEM204	NM_014714;NM_024600	Body;Body	chr16:1587683-1587899	N_Shore			NA	16:1525554-1526049	16:1585000-1586420	Promoter_Associated_Cell_type_specific	NA	16	1536041	+	IFT140;TMEM204	ENSG00000131634.14	16	1528688	TMEM204	1	0.0470998	-1.83649	-10.1614	-22.9734
cg05991220	0.0703557	0.00952416	7.38708	2.00488e-13	21	6.65933e-11	37	3	52813859	3	52788899	R			NA	NA	ITIH1;ITIH1;ITIH1;ITIH1	NM_001166435;NM_001166436;NM_001166434;NM_002215	TSS200;TSS200;Body;Body					NA		3:52813603-52813883	Unclassified_Cell_type_specific	NA	3	52779842	-	ITIH1	ENSG00000055955.16	3	52812975	ITIH4	1	0.0206413	-1.36223	-6.6354	-10.3841
cg18042806	-0.05224	0.00707305	-7.38578	2.02405e-13	21	6.71381e-11	37	5	177659971	5	177592577	R			NA	TRUE	AGXT2L2	NM_153373	TSS200	chr5:177659197-177659927	S_Shore			NA		5:177658792-177660517	Promoter_Associated	NA	5	178232969	-	AGXT2L2	ENSG00000175309.15	5	178208471	PHYKPL	1	0.0364803	-1.43316	-8.89341	-17.8959
cg19261426	-0.0730578	0.00989567	-7.38281	2.0689e-13	21	6.84386e-11	37	1	228560439	1	226627062	F			NA	NA	OBSCN	NM_001098623	Body	chr1:228558945-228559246	S_Shore			NA	1:226627041-226627249			NA	1	228372737	+	OBSCN	ENSG00000181873.13	1	228165804	IBA57	1	0.0157642	-0.888895	-5.78436	-8.07578
cg10849289	-0.0872107	0.011823	-7.37636	2.16939e-13	21	7.13685e-11	37	21	46087249	21	44911677	R		rs8128898	NA	NA	KRTAP12-2;C21orf29	NM_181684;NM_144991	TSS1500;Body					NA				NA	21	44667331	-	KRTAP12-2;C21orf29	ENSG00000175894.17	21	44497892	TSPEAR	1	0.0235011	1.6278	7.09051	-11.7371
cg01362358	-0.0767011	0.0103983	-7.37628	2.17072e-13	21	7.13685e-11	37	17	58117360	17	55472142	F			NA	NA				chr17:58119752-58120428	N_Shelf			NA				NA	17	60039998	+		ENSG00000068097.14	17	60043194	HEATR6	1	0.0912553	-1.99999	-14.4836	-44.6081
cg00675878	-0.0392315	0.00532275	-7.37052	2.26457e-13	21	7.43031e-11	37	22	23521267	22	21851267	F			NA	NA	BCR;BCR	NM_021574;NM_004327	TSS1500;TSS1500	chr22:23522550-23524465	N_Shore			NA				NA	22	23179079	+	BCR	ENSG00000186716.20	22	23179704	BCR	1	0.0382986	-2.15594	-9.12096	-18.7624
cg24446932	-0.0448204	0.00611672	-7.32753	3.10347e-13	21	9.88196e-11	37	10	46976264	10	46396270	F			NA	NA								TRUE				TRUE	10	47768448	+		ENSG00000189014.7	10	47689707	SHLD2P3	1	0.0153348	-0.859702	-5.7038	-7.87231
cg08717632	-0.0468584	0.00639601	-7.3262	3.13373e-13	21	9.97175e-11	37	16	3151202	16	3091203	R			NA	NA								NA	16:3091144-3091298	16:3150904-3151735	Unclassified	NA	16	3101200	-		ENSG00000262370.5	16	3076911	AC108134.3	1	0.0169051	-2.53302	-5.9935	-8.61615
cg13845561	-0.0465675	0.00636074	-7.32108	3.25316e-13	21	1.03179e-10	37	9	71631514	9	70821334	R			NA	NA				chr9:71628407-71628907	S_Shelf			TRUE				NA	9	69016597	-		ENSG00000119139.19	9	69121264	TJP2	1	0.0245596	2.2781	7.25237	-12.2381
cg14375345	-0.0622378	0.00851112	-7.31253	3.46269e-13	21	1.0897e-10	37	1	155200357	1	153466981	F	rs76599509		NA	NA				chr1:155197116-155197534	S_Shelf			NA				NA	1	155230565	+		ENSG00000169231.13	1	155195588	THBS3	1	0.0309009	1.32594	8.16152	-15.2433
cg02944084	-0.0560935	0.00767407	-7.30949	3.54044e-13	21	1.112e-10	37	17	37827057	17	35080583	R			NA	NA				chr17:37823693-37824989	S_Shelf		RDMR	NA				NA	17	39670803	-		ENSG00000131771.14	17	39626740	PPP1R1B	1	0.0143916	0.836299	5.52296	-7.42514
cg01008405	0.0470362	0.0064359	7.30841	3.56827e-13	21	1.11857e-10	37	5	139039026	5	139019210	F			NA	NA	CXXC5	NM_016463	5'UTR	chr5:139040819-139041028	N_Shore	low-CpG:139019105-139019371		NA		5:139038834-139039153	Unclassified_Cell_type_specific	TRUE	5	139659440	+	CXXC5	ENSG00000171604.12	5	139647299	CXXC5	1	0.0311865	-3.19411	-8.20035	-15.3789
cg23097139	-0.0560031	0.00766598	-7.30541	3.64734e-13	21	1.14188e-10	37	15	75918757	15	73705812	F			NA	NA	SNUPN;SNUPN;SNUPN	NM_001042581;NM_005701;NM_001042588	TSS1500;TSS1500;TSS200	chr15:75917646-75918212	S_Shore			NA		15:75917323-75918935	Promoter_Associated	NA	15	75626415	+	SNUPN	ENSG00000140400.17	15	75355207	MAN2C1	1	0.0259831	2.20797	7.46503	-12.912
cg09069072	-0.0872359	0.0119792	-7.28229	4.31554e-13	21	1.33385e-10	37	1	15482753	1	15355340	R			NA	NA	TMEM51;TMEM51;TMEM51;TMEM51	NM_001136218;NM_018022;NM_001136216;NM_001136217	5'UTR;5'UTR;5'UTR;5'UTR	chr1:15479219-15481471	S_Shore			TRUE				NA	1	15156256	-	TMEM51	ENSG00000171729.14	1	15152532	TMEM51	1	0.0244956	-1.3294	-7.24266	-12.2078
cg22562591	0.0285543	0.0039254	7.27425	4.57521e-13	21	1.40604e-10	37	8	82002977	8	82165532	R			NA	NA	PAG1	NM_018440	5'UTR					TRUE		8:82002882-82003165	Promoter_Associated_Cell_type_specific	NA	8	81090741	-	PAG1	ENSG00000076641.4	8	80967810	PAG1	1	0.0222401	-1.97803	-6.89321	-11.1405
cg21286967	-0.055798	0.00767726	-7.26796	4.78881e-13	21	1.46797e-10	37	6	31696710	6	31804689	F			NA	NA	DDAH2	NM_013974	Body	chr6:31695894-31698245	Island			NA	6:31803930-31805132	6:31696696-31698363	Promoter_Associated	NA	6	31728932	+	DDAH2	ENSG00000213722.9	6	31727038	DDAH2	1	0.0165058	-0.957563	-5.92109	-8.42705
cg18271913	-0.0382011	0.00525671	-7.26711	4.81858e-13	21	1.4743e-10	37	1	205561852	1	203828475	R			NA	NA	MFSD4	NM_181644	Body	chr1:205561089-205561473	S_Shore			NA	1:203828411-203828544			NA	1	205592723	-	MFSD4	ENSG00000174514.13	1	205568885	MFSD4A	1	0.0157505	-1.32034	-5.78181	-8.0693
cg06758448	0.0346915	0.00478811	7.24534	5.64177e-13	21	1.70147e-10	37	2	192067742	2	191775987	R			NA	NA								TRUE				NA	2	191203015	-		ENSG00000138378.19	2	191029576	STAT4	1	0.018067	-1.40042	-6.19972	-9.16615
cg19636672	-0.0799798	0.0110413	-7.24367	5.71033e-13	21	1.72108e-10	37	12	56881121	12	55167388	R			NA	NA	GLS2	NM_013267	Body	chr12:56881401-56882702	N_Shore		RDMR	NA				NA	12	56487336	-	GLS2	ENSG00000176422.14	12	56468578	SPRYD4	1	0.0299565	0.830519	8.03191	-14.7952
cg11703745	-0.0552039	0.00765154	-7.21475	7.0359e-13	21	2.09328e-10	37	1	205199293	1	203465916	F			NA	NA	TMCC2	NM_014858	Body	chr1:205197632-205197959	S_Shore			NA		1:205198513-205199437	Unclassified_Cell_type_specific	NA	1	205230164	+	TMCC2	ENSG00000174529.7	1	205083129	TMEM81	1	0.0245316	-1.35636	-7.24812	-12.2248
cg09757087	-0.0903021	0.0125289	-7.20752	7.41218e-13	21	2.1958e-10	37	16	1585644	16	1525645	F			NA	NA	IFT140;TMEM204	NM_014714;NM_024600	Body;Body	chr16:1583809-1584641	S_Shore			NA	16:1525554-1526049	16:1585000-1586420	Promoter_Associated_Cell_type_specific	NA	16	1535642	+	IFT140;TMEM204	ENSG00000131634.14	16	1528688	TMEM204	1	0.206685	-2.88344	-23.3293	-106.225
cg01397912	-0.0473433	0.00657515	-7.20034	7.80511e-13	21	2.30516e-10	37	19	55670288	19	60362100	R			NA	NA	C19orf51;TNNI3	NM_178837;NM_000363	3'UTR;TSS1500	chr19:55672023-55673212	N_Shore			NA				TRUE	19	55158919	-	C19orf51;TNNI3	ENSG00000167646.13	19	55158661	DNAAF3	1	0.0361764	1.2192	8.85489	-17.7511
cg24527008	0.0828365	0.0115285	7.18539	8.68995e-13	21	2.54019e-10	37	5	177870233	5	177802839	R			TRUE	NA	COL23A1	NM_173465	Body					NA		5:177870179-177870340	Unclassified_Cell_type_specific	NA	5	178443231	-	COL23A1	ENSG00000050767.17	5	178237618	COL23A1	1	0.0617708	-1.42411	-11.7275	-30.062
cg14891022	0.0397744	0.00553916	7.18058	8.9952e-13	21	2.61366e-10	37	22	37625461	22	35955407	R			NA	NA	RAC2	NM_002872	Body					TRUE		22:37625454-37626987	Promoter_Associated	TRUE	22	37229420	-	RAC2	ENSG00000133466.14	22	37180166	C1QTNF6	1	0.0170616	-1.95849	-6.02165	-8.69022
cg11186858	0.0729424	0.0101841	7.16241	1.02462e-12	21	2.94888e-10	37	17	75096382	17	72607977	R			NA	NA								NA	17:72607734-72607984			NA	17	77100299	-		ENSG00000129657.16	17	77088749	SEC14L1	1	0.0180938	-0.605965	-6.2044	-9.17882
cg08129084	-0.0660425	0.00922393	-7.1599	1.04316e-12	21	2.99515e-10	37	15	40713422	15	38500714	R			NA	NA	IVD;IVD	NM_002225;NM_001159508	3'UTR;3'UTR					TRUE				TRUE	15	40421222	-	IVD	ENSG00000128944.13	15	40382721	KNSTRN	1	0.0809127	2.34309	13.5612	-39.4573
cg26169081	-0.0580072	0.00810524	-7.15676	1.06692e-12	21	3.05892e-10	37	10	12648338	10	12688344	R			NA	NA	CAMK1D;CAMK1D	NM_020397;NM_153498	Body;Body					TRUE	10:12688103-12688687	10:12647615-12648843	Promoter_Associated	NA	10	12606338	-	CAMK1D	ENSG00000183049.12	10	12349482	CAMK1D	1	0.0283025	-1.35921	-7.80039	-14.0109
cg11719283	-0.0402278	0.00562343	-7.15361	1.09121e-12	21	3.11834e-10	37	19	42574717	19	47266557	F			NA	TRUE								NA				NA	19	42070564	+		ENSG00000105737.9	19	41998321	GRIK5	1	0.0226074	-1.82075	-6.95121	-11.3143
cg21120249	-0.0549231	0.00767994	-7.15151	1.10774e-12	21	3.16183e-10	37	9	139921971	9	139041792	R			NA	TRUE	C9orf139;C9orf139;ABCA2;ABCA2	NM_207511;NM_207511;NM_001606;NM_212533	5'UTR;1stExon;Body;Body	chr9:139922197-139923447	N_Shore			NA		9:139921780-139922052	Promoter_Associated_Cell_type_specific	NA	9	137027518	-	C9orf139;ABCA2	ENSG00000180549.7	9	137030174	FUT7	1	0.0167911	-1.56129	-5.97291	-8.56217
cg18520125	0.0581623	0.00813457	7.15001	1.11962e-12	21	3.19012e-10	37	13	28903926	13	27801926	R		rs61764364	NA	NA	FLT1	NM_002019	Body					TRUE				TRUE	13	28329788	-	FLT1	ENSG00000102755.12	13	28300346	FLT1	1	0.0193668	-1.8578	-6.42309	-9.78113
cg16393207	-0.0580346	0.00811935	-7.1477	1.13831e-12	21	3.23196e-10	37	11	75237739	11	74915387	R			NA	TRUE	GDPD5	NM_030792	TSS1500	chr11:75236189-75237781	Island			NA	11:74915284-74915409			NA	11	75526693	-	GDPD5	ENSG00000158555.15	11	75434640	GDPD5	1	0.0174786	1.63108	6.0961	-8.88765
cg14603886	-0.0690232	0.00965694	-7.14753	1.13969e-12	21	3.234e-10	37	17	62206650	17	59560382	F			NA	NA	ERN1	NM_001433	Body	chr17:62206971-62208050	N_Shore			NA				NA	17	64129289	+	ERN1	ENSG00000178607.16	17	64039142	ERN1	1	0.0141388	-0.740136	-5.47354	-7.30521
cg01138448	-0.0770029	0.0107773	-7.14495	1.16085e-12	21	3.29019e-10	37	15	45028595	15	42815887	F			NA	NA	TRIM69;TRIM69;TRIM69;TRIM69	NM_080745;NM_182985;NM_182985;NM_080745	5'UTR;1stExon;5'UTR;1stExon					TRUE				NA	15	44736396	+	TRIM69	ENSG00000185880.13	15	44728988	TRIM69	1	0.0285918	-1.07358	-7.84133	-14.1481
cg17569842	-0.0785584	0.011002	-7.14035	1.19958e-12	21	3.38217e-10	37	4	3371566	4	3341364	R			NA	NA	RGS12;RGS12;RGS12	NM_198229;NM_198227;NM_002926	Body;TSS200;Body	chr4:3374733-3374998	N_Shelf			TRUE		4:3371177-3372283	Promoter_Associated	TRUE	4	3369838	-	RGS12	ENSG00000159788.19	4	3293028	RGS12	1	0.0148813	-0.666906	-5.61752	-7.65733
cg02412616	-0.0550542	0.00771306	-7.13779	1.22173e-12	21	3.44061e-10	37	22	46422752	22	44801416	F	rs7510776		NA	NA				chr22:46423299-46423652	N_Shore			TRUE				TRUE	22	46026871	+		ENSG00000273145.1	22	46013606	BX537318.1	1	0.0174636	0.981242	6.09342	-8.88052
cg26575914	-0.0388942	0.00544973	-7.1369	1.22953e-12	21	3.46059e-10	37	1	228397977	1	226464600	F			NA	NA	OBSCN;OBSCN	NM_001098623;NM_052843	5'UTR;5'UTR	chr1:228399471-228402037	N_Shore			NA				TRUE	1	228210275	+	OBSCN	ENSG00000162913.9	1	228203506	OBSCN-AS1	1	0.0174474	2.00928	6.09055	-8.87285
cg26486070	-0.0728392	0.0102085	-7.13514	1.24506e-12	21	3.50227e-10	37	22	25003675	22	23333675	F	rs2330830	rs2076800	NA	NA	GGT1;GGT1;GGT1;GGT1;GGT1	NM_001032364;NM_001032365;NM_013430;NM_001032365;NM_005265	5'UTR;1stExon;5'UTR;5'UTR;5'UTR					NA		22:25003305-25003983	Promoter_Associated_Cell_type_specific	TRUE	22	24607707	+	GGT1	ENSG00000178026.13	22	24585620	LRRC75B	1	0.0264285	-1.30118	-7.53046	-13.123
cg18664965	-0.0658108	0.00923108	-7.12926	1.2983e-12	21	3.63516e-10	37	3	126259356	3	127742046	F	rs13079087		NA	NA	CHST13	NM_152889	Body	chr3:126260488-126261356	N_Shore			TRUE				TRUE	3	126540512	+	CHST13	ENSG00000180767.9	3	126524283	CHST13	1	0.131563	-6.98907	-17.7896	-65.2222
cg26661623	0.0579885	0.00816383	7.1031	1.56393e-12	21	4.29703e-10	37	17	7019262	17	6959986	F			NA	TRUE	ASGR2;ASGR2;ASGR2	NM_001181;NM_080912;NM_080913	TSS1500;TSS1500;TSS1500					NA				NA	17	7115942	+	ASGR2	ENSG00000161944.16	17	7101322	ASGR2	1	0.0307712	-3.34425	-8.14383	-15.1818
cg14064762	0.04446	0.00626784	7.09335	1.67604e-12	21	4.58427e-10	37	9	123688745	9	122728566	F			NA	NA	TRAF1	NM_005658	5'UTR	chr9:123690771-123691675	N_Shelf			TRUE		9:123688502-123689327	Unclassified	TRUE	9	120926466	+	TRAF1	ENSG00000226752.9	9	120824828	CUTALP	1	0.0189946	5.12294	6.35987	-9.60505
cg08097359	0.0391005	0.00551396	7.09118	1.70204e-12	21	4.65016e-10	37	19	50064054	19	54755866	R			NA	NA	NOSIP	NM_015953	5'UTR	chr19:50059574-50060175	S_Shelf			NA		19:50063938-50064215	Promoter_Associated_Cell_type_specific	NA	19	49560796	-	NOSIP	ENSG00000090554.13	19	49474207	FLT3LG	1	0.0375877	-1.62755	-9.03258	-18.4235
cg02962602	-0.0576082	0.00812549	-7.08982	1.71848e-12	21	4.69242e-10	37	17	80171413	17	77764702	F			NA	TRUE	CCDC57	NM_198082	TSS1500	chr17:80170322-80171302	S_Shore	low-CpG:77764694-77764748		NA		17:80170242-80172003	Promoter_Associated	NA	17	82213536	+	CCDC57	ENSG00000176155.18	17	82101460	CCDC57	1	0.025805	1.18411	7.43872	-12.8277
cg09940677	0.0354074	0.00499668	7.08619	1.76324e-12	21	4.79842e-10	37	14	103415458	14	102485211	R		rs34455001	NA	NA	CDC42BPB	NM_006035	Body					TRUE		14:103415151-103416162	Unclassified	TRUE	14	102949120	-	CDC42BPB	ENSG00000198752.11	14	102932380	CDC42BPB	1	0.0199039	2.09942	6.51334	-10.0353
cg04636834	-0.0554595	0.00783074	-7.08228	1.81275e-12	21	4.91935e-10	37	16	685580	16	625581	R			NA	NA	C16orf13;C16orf13;C16orf13;C16orf13;C16orf13	NM_001040160;NM_001040161;NM_032366;NM_001040165;NM_001040162	Body;Body;Body;Body;Body	chr16:682634-687106	Island			NA				NA	16	635579	-	C16orf13	ENSG00000130731.16	16	634427	METTL26	1	0.0204973	-0.818828	-6.61172	-10.316
cg07838098	-0.0359514	0.00508139	-7.07511	1.9072e-12	21	5.14401e-10	37	1	228872185	1	226938808	R			NA	NA	RHOU	NM_021205	Body	chr1:228870810-228872297	Island			NA	1:226938744-226938913	1:228871984-228872272	Unclassified	TRUE	1	228736437	-	RHOU	ENSG00000116574.6	1	228735479	RHOU	1	0.0153398	-1.71443	-5.70474	-7.87468
cg11484115	-0.0385822	0.00545331	-7.07501	1.90856e-12	21	5.14482e-10	37	5	179335704	5	179268310	R			NA	NA	TBC1D9B;TBC1D9B	NM_198868;NM_015043	TSS1500;TSS1500	chr5:179334344-179335115	S_Shore			NA		5:179334011-179336228	Promoter_Associated	NA	5	179908703	-	TBC1D9B	ENSG00000197226.12	5	179862066	TBC1D9B	1	0.021566	-1.20074	-6.78559	-10.8215
cg00945810	-0.0829955	0.0117329	-7.07376	1.92547e-12	21	5.176e-10	37	7	814391	7	780917	F	rs7783647		NA	NA	HEATR2	NM_017802	Body	chr7:813627-814392	Island			NA	7:779302-780918	7:813984-814833	Gene_Associated	TRUE	7	774753	+	HEATR2	ENSG00000164818.16	7	726699	DNAAF5	1	0.0219778	0.527367	6.85152	-11.0164
cg16301924	-0.0459463	0.00650127	-7.06728	2.01579e-12	21	5.39192e-10	37	13	53314226	13	52212227	R			NA	NA	LECT1;LECT1	NM_001011705;NM_007015	TSS1500;TSS1500	chr13:53313127-53314045	S_Shore			NA		13:53314131-53314247	Unclassified_Cell_type_specific	NA	13	52740090	-	LECT1	ENSG00000136108.15	13	52455429	CKAP2	1	0.0357155	1.92206	8.7962	-17.5317
cg20463894	-0.0471984	0.00668368	-7.06173	2.09637e-12	21	5.59203e-10	37	10	1067420	10	1057420	R			NA	NA	C10orf110;C10orf110;C10orf110;C10orf110;IDI2	NR_027709;NR_024628;NR_027708;NR_024629;NM_033261	TSS1500;TSS1500;TSS1500;TSS1500;Body					NA				NA	10	1021479	-	C10orf110;IDI2	ENSG00000185736.16	10	1177313	ADARB2	1	0.0166563	-6.18421	-5.94848	-8.49835
cg05168012	-0.0401447	0.00568514	-7.06134	2.10226e-12	21	5.60159e-10	37	2	102867275	2	102233707	R			NA	NA				chr2:102867093-102867827	Island			NA	2:102233104-102234259	2:102867027-102868502	Unclassified_Cell_type_specific	NA	2	102250814	-		ENSG00000234389.1	2	102438713	AC007278.1	1	0.0168737	-6.58274	-5.98783	-8.60127
cg03077453	0.0471716	0.00669319	7.0477	2.31464e-12	21	6.10375e-10	37	19	52900914	19	57592726	F			NA	NA	ZNF528	NM_032423	TSS1500	chr19:52900955-52901158	N_Shore			NA		19:52900787-52901635	Promoter_Associated_Cell_type_specific	NA	19	52397660	+	ZNF528	ENSG00000258405.10	19	52453553	ZNF578	1	0.0139926	-1.03659	-5.44475	-7.2358
cg10071059	-0.0965343	0.0137031	-7.04472	2.36382e-12	21	6.21655e-10	37	12	249286	12	119547	F		rs57408987	NA	NA	IQSEC3;IQSEC3	NM_001170738;NM_015232	Body;Body	chr12:247455-248501	S_Shore			TRUE				NA	12	140119	+	IQSEC3	ENSG00000120645.11	12	66765	IQSEC3	1	0.172829	-5.28837	-20.892	-87.2997
cg13810673	0.0541022	0.00767991	7.04463	2.36522e-12	21	6.21686e-10	37	14	88473038	14	87542791	F			NA	NA	GPR65	NM_003608	5'UTR					NA		14:88472565-88473428	Promoter_Associated	NA	14	88006693	+	GPR65	ENSG00000054983.17	14	87837820	GALC	1	0.0272241	-0.99406	-7.6461	-13.4999
cg02085953	-0.0480855	0.00682703	-7.0434	2.38583e-12	21	6.26423e-10	37	2	97202260	2	96565987	F		rs13020129	NA	NA	ARID5A	NM_212481	TSS1500	chr2:97202313-97203787	N_Shore			NA		2:97202196-97202767	Promoter_Associated	NA	2	96536522	+	ARID5A	ENSG00000196843.16	2	96536743	ARID5A	1	0.0146251	1.59185	5.56823	-7.53585
cg23464284	0.0724432	0.0102965	7.0357	2.51884e-12	21	6.5885e-10	37	6	166996837	6	166916827	R			NA	NA	RPS6KA2;RPS6KA2	NM_021135;NM_001006932	Body;Body					TRUE				NA	6	166583348	-	RPS6KA2	ENSG00000026297.15	6	166929504	RNASET2	1	0.135491	-3.68369	-18.0942	-67.2795
cg00698982	-0.0333645	0.00474663	-7.0291	2.63867e-12	21	6.87597e-10	37	16	2728291	16	2668292	R			NA	NA				chr16:2732272-2732940	N_Shelf			NA				NA	16	2678289	-		ENSG00000261613.2	16	2554060	AC093525.6	1	0.0931498	5.39649	14.6485	-45.5575
cg00977403	-0.108203	0.0153943	-7.02879	2.64441e-12	21	6.88724e-10	37	16	1585720	16	1525721	F			NA	NA	IFT140;TMEM204	NM_014714;NM_024600	Body;Body	chr16:1587683-1587899	N_Shore			NA	16:1525554-1526049	16:1585000-1586420	Promoter_Associated_Cell_type_specific	NA	16	1535718	+	IFT140;TMEM204	ENSG00000100726.15	16	1493344	TELO2	1	0.0213245	0.546495	6.74666	-10.7073
cg08782022	0.0678756	0.00966363	7.02382	2.73844e-12	21	7.12064e-10	37	16	4730136	16	4670137	F		rs74529238	NA	NA	MGRN1;MGRN1;MGRN1;MGRN1	NM_015246;NM_001142291;NM_001142290;NM_001142289	Body;Body;Body;Body	chr16:4730262-4730487	N_Shore			TRUE	16:4670056-4670912			TRUE	16	4680134	+	MGRN1	ENSG00000103199.13	16	4748239	ZNF500	1	0.0138302	-0.593795	-5.41261	-7.15873
cg06805925	-0.0852561	0.0121411	-7.02213	2.77119e-12	21	7.17885e-10	37	17	16233044	17	16173769	F			NA	NA								TRUE				NA	17	16329729	+		ENSG00000011295.16	17	15999784	TTC19	1	0.0265156	0.742243	7.5432	-13.1642
cg00256485	0.0318944	0.00454378	7.01935	2.8258e-12	21	7.30863e-10	37	5	1494980	5	1547980	F			NA	NA	LPCAT1	NM_024830	Body	chr5:1494853-1495287	Island	high-CpG:1547978-1548032		NA	5:1547887-1548318	5:1494867-1495821	Unclassified	NA	5	1494864	+	LPCAT1	ENSG00000153395.10	5	1456480	LPCAT1	1	0.0296928	-1.86996	-7.99539	-14.6701
cg02855207	0.0427568	0.00609877	7.01072	3.00232e-12	21	7.74039e-10	37	11	73087016	11	72764664	R			NA	NA	RELT;RELT	NM_032871;NM_152222	TSS1500;TSS1500	chr11:73087229-73088294	N_Shore			NA		11:73086729-73087771	Promoter_Associated	NA	11	73375970	-	RELT	ENSG00000110237.4	11	73308289	ARHGEF17	1	0.0195869	-5.01839	-6.46022	-9.88527
cg04359840	-0.0649807	0.00927112	-7.00894	3.03999e-12	21	7.82503e-10	37	16	17563300	16	17470801	F			NA	NA	XYLT1	NM_022166	Body				RDMR	TRUE				TRUE	16	17469442	+	XYLT1	ENSG00000103489.11	16	17101769	XYLT1	1	0.0270831	-0.999624	-7.62572	-13.4331
cg20050828	-0.0886511	0.0126856	-6.98833	3.51212e-12	21	8.93129e-10	37	12	131303094	12	129869047	R			NA	NA	STX2;STX2	NM_001980;NM_194356	Body;Body	chr12:131303093-131303836	Island			TRUE		12:131302803-131304615	Promoter_Associated	TRUE	12	130818548	-	STX2	ENSG00000111450.14	12	130789600	STX2	1	0.0138547	0.826687	5.41747	-7.17036
cg06478823	0.0581391	0.00832733	6.98172	3.67822e-12	21	9.29518e-10	37	16	20774873	16	20682374	R			NA	NA	ACSM3;ACSM3	NM_202000;NM_005622	TSS1500;TSS1500					TRUE		16:20774762-20775659	Promoter_Associated	TRUE	16	20763550	-	ACSM3	ENSG00000066654.14	16	20702816	THUMPD1	1	0.0221217	0.67338	6.87441	-11.0844
cg24182798	-0.0574331	0.00822699	-6.98105	3.69554e-12	21	9.33409e-10	37	4	10065218	4	9674316	R		rs77882555	NA	NA								TRUE		4:10064947-10065796	Unclassified_Cell_type_specific	NA	4	10063593	-		ENSG00000109667.12	4	9771153	SLC2A9	1	0.0418747	1.65841	9.55508	-20.4699
cg27355006	-0.0414076	0.00593716	-6.97431	3.87372e-12	21	9.73343e-10	37	16	30913234	16	30820735	F			NA	NA	CTF1;CTF1	NM_001142544;NM_001330	Body;Body	chr16:30913355-30913942	N_Shore			NA		16:30912732-30914121	Promoter_Associated	NA	16	30901912	+	CTF1	ENSG00000260911.2	16	31043150	AC135050.3	1	0.0235054	1.94146	7.09117	-11.7391
cg18671554	-0.0413207	0.00592707	-6.97152	3.94996e-12	21	9.91916e-10	37	14	65427659	14	64497412	F			NA	NA	RAB15	NM_198686	Body					TRUE		14:65427393-65428042	Unclassified_Cell_type_specific	NA	14	64960940	+	RAB15	ENSG00000258289.8	14	64914361	CHURC1	1	0.0409992	3.77665	9.45034	-20.0515
cg26656658	0.0893119	0.0128111	6.97146	3.95173e-12	21	9.91916e-10	37	12	121615078	12	120099461	F	rs1718119		NA	NA	P2RX7	NM_002562	Body					NA	12:120099456-120099632			NA	12	121177274	+	P2RX7	ENSG00000135124.14	12	121209857	P2RX4	1	0.0317543	-0.533795	-8.27709	-15.6485
cg26878947	0.051617	0.0074085	6.96727	4.06899e-12	21	1.01819e-09	37	6	15658832	6	15766811	R			NA	NA	DTNBP1;DTNBP1;DTNBP1	NM_183040;NM_032122;NM_183041	Body;Body;5'UTR	chr6:15662444-15663412	N_Shelf			NA		6:15658712-15658840	Unclassified_Cell_type_specific	NA	6	15658600	-	DTNBP1	ENSG00000047579.19	6	15522801	DTNBP1	1	0.0154643	-0.801412	-5.72821	-7.93369
cg13563634	-0.0608309	0.00873817	-6.96151	4.23554e-12	21	1.05497e-09	37	6	32805684	6	32913662	F			NA	NA	TAP2;TAP2	NM_000544;NM_018833	Body;Body	chr6:32806284-32806669	N_Shore			NA		6:32805634-32807545	Promoter_Associated	NA	6	32837906	+	TAP2	ENSG00000240065.8	6	32844136	PSMB9	1	0.0136231	1.07306	5.37138	-7.06045
cg15890794	0.0531706	0.00765234	6.94829	4.64426e-12	21	1.14909e-09	37	18	12258991	18	12248991	F	rs73413079		NA	NA	CIDEA;CIDEA	NM_001279;NM_198289	Body;Body	chr18:12254147-12255089	S_Shelf			NA	18:12248511-12249165			NA	18	12258991	+	CIDEA	ENSG00000267069.1	18	12288308	AP005264.1	1	0.0147746	-0.0265744	-5.59706	-7.60677
cg23242489	-0.0562423	0.00811043	-6.93457	5.10919e-12	21	1.25516e-09	37	7	1084791	7	1051317	R			NA	NA	C7orf50;C7orf50;C7orf50	NM_001134395;NM_032350;NM_001134396	Body;Body;Body	chr7:1084387-1084595	S_Shore			NA		7:1083296-1085050	Promoter_Associated	NA	7	1045154	-	C7orf50	ENSG00000229043.2	7	1160374	AC091729.3	1	0.0207227	1.65748	6.64874	-10.4226
cg26758396	-0.0697249	0.0100554	-6.93409	5.12615e-12	21	1.25869e-09	37	20	6104274	20	6052274	F			NA	NA	FERMT1	NM_017671	TSS200	chr20:6103436-6103970	S_Shore			NA				TRUE	20	6123626	+	FERMT1	ENSG00000101311.15	20	6074845	FERMT1	1	0.0150009	-0.108263	-5.6404	-7.71405
cg00376553	0.0550934	0.00794607	6.93341	5.15018e-12	21	1.26395e-09	37	7	100073281	7	99911217	R			NA	NA	TSC22D4	NM_030935	Body	chr7:100075303-100075551	N_Shelf			NA				NA	7	100475657	-	TSC22D4	ENSG00000121716.20	7	100352176	PILRB	1	0.0378841	-1.25078	-9.06951	-18.5647
cg10471113	-0.110352	0.0159472	-6.91982	5.65984e-12	21	1.37511e-09	37	16	1587842	16	1527843	F			NA	NA	IFT140;TMEM204	NM_014714;NM_024600	Body;Body	chr16:1587683-1587899	Island			NA	16:1527106-1528047	16:1587536-1589077	Unclassified_Cell_type_specific	NA	16	1537840	+	IFT140;TMEM204	ENSG00000187535.14	16	1510427	IFT140	1	0.0171162	-0.459422	-6.03145	-8.71608
cg20979921	-0.0784583	0.0113408	-6.91823	5.72244e-12	21	1.38754e-09	37	22	37584018	22	35913964	R			NA	NA	C1QTNF6;C1QTNF6	NM_182486;NM_031910	Body;Body					TRUE				TRUE	22	37187977	-	C1QTNF6	ENSG00000278195.2	22	37204237	SSTR3	1	0.024414	-1.62456	-7.2303	-12.1692
cg20964856	-0.050231	0.00727092	-6.90848	6.12208e-12	21	1.47853e-09	37	19	41767669	19	46459509	R			NA	NA	HNRNPUL1;AXL;AXL	NM_144732;NM_021913;NM_001699	TSS1500;3'UTR;3'UTR	chr19:41769215-41769417	N_Shore		RDMR	NA		19:41767515-41770646	Promoter_Associated	NA	19	41261763	-	HNRNPUL1;AXL	ENSG00000286177.1	19	41307397	AC011462.6	1	0.0238257	2.31126	7.1405	-11.8907
cg25706281	-0.0752103	0.010898	-6.9013	6.43397e-12	21	1.54742e-09	37	1	46860511	1	46633098	R			NA	NA	FAAH	NM_001441	Body	chr1:46859724-46860291	S_Shore			TRUE				TRUE	1	46394838	-	FAAH	ENSG00000171357.6	1	46203334	LURAP1	1	0.0137615	-0.364493	-5.39897	-7.12614
cg00921350	-0.0432826	0.00627173	-6.90122	6.43757e-12	21	1.54742e-09	37	16	50701499	16	49259000	R			NA	NA	SNX20;SNX20	NM_153337;NM_001144972	3'UTR;3'UTR					NA		16:50698948-50701771	Promoter_Associated	NA	16	50667587	-	SNX20	ENSG00000083799.17	16	50742050	CYLD	1	0.0207368	-0.838885	-6.65105	-10.4293
cg23973885	-0.0333519	0.00483381	-6.89971	6.50512e-12	21	1.56093e-09	37	1	1294881	1	1284744	R			NA	NA	MXRA8	NM_032348	TSS1500	chr1:1289707-1291126	S_Shelf		RDMR	NA		1:1294379-1295103	Unclassified_Cell_type_specific	NA	1	1359500	-	MXRA8	ENSG00000162576.16	1	1352689	MXRA8	1	0.0269982	-4.34449	-7.61342	-13.3928
cg00284153	-0.0712076	0.0103254	-6.89635	6.65773e-12	21	1.59518e-09	37	10	135171713	10	135021703	R			NA	NA	C10orf125;C10orf125	NM_198472;NM_001098483	TSS200;TSS200	chr10:135170645-135171954	Island			NA	10:135020689-135021983	10:135170363-135172284	Promoter_Associated	NA	10	133358208	-	C10orf125	ENSG00000148832.16	10	133379261	PAOX	1	0.0157581	-0.79767	-5.78323	-8.07292
cg02812809	0.0602576	0.00874847	6.88778	7.0637e-12	21	1.68328e-09	37	19	39361447	19	44053287	R			NA	NA	RINL	NM_198445	Body	chr19:39359916-39361160	S_Shore			NA	19:44051791-44053303			NA	19	38870806	-	RINL	ENSG00000104823.9	19	38815422	ECH1	1	0.0335814	0.926419	8.51993	-16.5165
cg04104776	-0.0679932	0.00987207	-6.88743	7.08093e-12	21	1.68575e-09	37	17	3439336	17	3386086	F			NA	NA	TRPV3	NM_145068	Body	chr17:3438841-3439046	S_Shore			TRUE	17:3385617-3386087	17:3438759-3439956	Unclassified	TRUE	17	3536041	+	TRPV3	ENSG00000167723.14	17	3510502	TRPV3	1	0.0248167	-1.26453	-7.29118	-12.3598
cg19755435	0.0668969	0.00971427	6.88646	7.12835e-12	21	1.69621e-09	37	14	88473001	14	87542754	F			NA	NA	GPR65	NM_003608	5'UTR					NA		14:88472565-88473428	Promoter_Associated	NA	14	88006656	+	GPR65	ENSG00000054983.17	14	87837820	GALC	1	0.0228314	-0.582115	-6.98636	-11.4202
cg27022558	-0.0585822	0.00850747	-6.88597	7.15274e-12	21	1.69951e-09	37	11	64141041	11	63897617	R			NA	NA				chr11:64136814-64138187	S_Shelf			NA		11:64140828-64141083	Unclassified_Cell_type_specific	TRUE	11	64373568	-		ENSG00000236935.1	11	64325050	AP003774.4	1	0.0280669	-2.07101	-7.76691	-13.8992
cg04614290	-0.0728932	0.0106061	-6.87277	7.83447e-12	21	1.84942e-09	37	19	2327696	19	2278696	F			NA	NA	LSM7;SPPL2B;SPPL2B	NM_016199;NM_152988;NM_001077238	Body;TSS1500;TSS1500	chr19:2328364-2329089	N_Shore			NA		19:2327637-2328112	Promoter_Associated	TRUE	19	2327696	+	LSM7;SPPL2B	ENSG00000130332.15	19	2321520	LSM7	1	0.0437967	-0.972093	-9.78171	-21.3896
cg02246725	-0.0700234	0.0102293	-6.84534	9.46012e-12	21	2.19086e-09	37	11	2014127	11	1970703	F			NA	NA				chr11:2013333-2013617	S_Shore			NA		11:2013889-2015034	Unclassified_Cell_type_specific	NA	11	1992896	+		ENSG00000214026.11	11	1947278	MRPL23	1	0.0297229	3.09496	7.99957	-14.6844
cg13940534	0.0457216	0.00667963	6.84493	9.48711e-12	21	2.19606e-09	37	5	140909712	5	140889896	R			NA	NA	DIAPH1;DIAPH1	NM_001079812;NM_005219	Body;Body					TRUE				NA	5	141530144	-	DIAPH1	ENSG00000253953.2	5	141387698	PCDHGB4	1	0.0182554	-1.78606	-6.23255	-9.25527
cg19054685	-0.0332003	0.0048527	-6.84162	9.70512e-12	21	2.24118e-09	37	6	30894071	6	31002050	F			NA	NA	VARS2;VARS2;VARS2	NM_001167733;NM_001167734;NM_020442	3'UTR;3'UTR;3'UTR					NA				NA	6	30926293	+	VARS2	ENSG00000137411.17	6	30908242	VARS2	1	0.019772	-1.97681	-6.4913	-9.97288
cg05131266	-0.0554924	0.00812036	-6.83374	1.0244e-11	21	2.35555e-09	37	14	91591888	14	90661641	F	rs2401977		NA	NA	C14orf159;C14orf159;C14orf159;SNORA11B;C14orf159;C14orf159	NM_001102367;NM_001102366;NM_001102369;NR_003709;NM_024952;NM_001102368	5'UTR;5'UTR;5'UTR;TSS1500;5'UTR;5'UTR					NA				NA	14	91125543	+	C14orf159;SNORA11B	ENSG00000100784.12	14	90847861	RPS6KA5	1	0.0202681	-0.97423	-6.57389	-10.2076
cg03164805	-0.0523877	0.00766803	-6.83196	1.03692e-11	21	2.37868e-09	37	16	1024326	16	964327	R			NA	NA				chr16:1020219-1021303	S_Shelf			NA	16:964262-964840			NA	16	974325	-		ENSG00000103227.18	16	853634	LMF1	1	0.0224018	1.28114	6.91879	-11.217
cg06008062	-0.0493461	0.00722326	-6.83156	1.03982e-11	21	2.38419e-09	37	11	73358518	11	73036166	F			NA	NA	PLEKHB1;PLEKHB1;PLEKHB1;PLEKHB1;PLEKHB1	NM_001130035;NM_001130036;NM_001130034;NM_001130033;NM_021200	TSS200;TSS1500;TSS200;Body;Body					NA		11:73358095-73359113	Unclassified	NA	11	73647472	+	PLEKHB1	ENSG00000021300.14	11	73646178	PLEKHB1	1	0.0155485	-1.02981	-5.74403	-7.9736
cg14343513	0.0815018	0.011947	6.82194	1.1106e-11	21	2.52974e-09	37	17	78753273	17	76367868	R			NA	NA	RPTOR;RPTOR	NM_001163034;NM_020761	Body;Body					NA	17:76367777-76368077			NA	17	80779472	-	RPTOR	ENSG00000141564.15	17	80544819	RPTOR	1	0.0378985	-1.1062	-9.0713	-18.5716
cg08577727	-0.0478769	0.00701912	-6.82093	1.11824e-11	21	2.54477e-09	37	19	13876570	19	13737570	F			NA	NA	MRI1;MRI1	NM_001031727;NM_032285	Body;Body	chr19:13875044-13875951	S_Shore			NA				NA	19	13765755	+	MRI1	ENSG00000037757.14	19	13764522	MRI1	1	0.0969021	-3.17518	-14.9716	-47.4433
cg09867869	-0.050888	0.00746245	-6.81921	1.13154e-11	21	2.57141e-09	37	2	291105	2	281105	R			NA	NA				chr2:287353-290099	S_Shore			NA	2:281062-281170			NA	2	291104	-		ENSG00000035115.21	2	217730	SH3YL1	1	0.0211188	-1.84315	-6.71334	-10.61
cg14316944	-0.0407307	0.00597954	-6.81168	1.19128e-11	21	2.68677e-09	37	17	79485529	17	77100124	F	rs74006315		NA	NA				chr17:79485599-79486913	N_Shore			TRUE		17:79485417-79485870	Unclassified	TRUE	17	81518502	+		ENSG00000214087.8	17	81681174	ARL16	1	0.016349	2.39301	5.89242	-8.35279
cg21141812	0.0447271	0.00657542	6.80217	1.27122e-11	21	2.84746e-09	37	3	48556323	3	48531327	F	rs2267846		NA	NA	PFKFB4	NM_004567	3'UTR					NA		3:48555966-48556498	Unclassified_Cell_type_specific	NA	3	48518889	+	PFKFB4	ENSG00000164048.14	3	48241100	ZNF589	1	0.0144755	1.52322	5.53927	-7.46493
cg04191712	-0.0431974	0.00636184	-6.79008	1.38039e-11	21	3.06369e-09	37	11	67399029	11	67155605	F			NA	NA	TBX10	NM_005995	3'UTR	chr11:67396844-67398294	S_Shore			NA				NA	11	67631557	+	TBX10	ENSG00000132744.8	11	67642555	ACY3	1	0.0492901	-2.93439	-10.407	-24.0259
cg24869232	-0.0594589	0.00876294	-6.78527	1.42642e-11	21	3.1572e-09	37	2	109154811	2	108521243	F			NA	NA				chr2:109150330-109151301	S_Shelf			NA				NA	2	108538354	+		ENSG00000135968.20	2	108448561	GCC2	1	0.147738	2.88706	19.0296	-73.7528
cg23295636	-0.0647391	0.00954962	-6.77924	1.48617e-11	21	3.28045e-09	37	12	54494573	12	52780840	F			NA	NA	FLJ12825;LOC100240734	NR_026655;NR_026657	Body;TSS1500					NA				NA	12	54100788	+	FLJ12825;LOC100240734	ENSG00000198353.8	12	54016931	HOXC4	1	0.0181782	-1.23385	-6.21911	-9.21875
cg20277126	0.0480046	0.0070815	6.77888	1.48981e-11	21	3.28677e-09	37	1	3507151	1	3497011	F			NA	NA	MEGF6	NM_001409	Body					TRUE	1:3496903-3497028			NA	1	3590586	+	MEGF6	ENSG00000116213.16	1	3630767	WRAP73	1	0.0179601	-0.869585	-6.181	-9.11551
cg06600287	-0.101377	0.014962	-6.77565	1.5228e-11	21	3.34911e-09	37	1	53387719	1	53160307	R			NA	NA	ECHDC2	NM_018281	TSS1500	chr1:53386617-53387523	S_Shore			NA		1:53386424-53387818	Promoter_Associated	NA	1	52922046	-	ECHDC2	ENSG00000121310.17	1	52895910	ECHDC2	1	0.0714324	-0.809262	-12.6768	-34.7825
cg02149965	-0.0570769	0.00842605	-6.77387	1.54139e-11	21	3.38693e-09	37	6	30883203	6	30991182	F			NA	NA	VARS2;VARS2;VARS2	NM_020442;NM_001167733;NM_001167734	Body;5'UTR;Body	chr6:30881533-30882296	S_Shore			TRUE		6:30883023-30883686	Promoter_Associated	NA	6	30915425	+	VARS2	ENSG00000204528.3	6	31173735	PSORS1C3	1	0.0174416	-0.788475	-6.08953	-8.87013
cg06523618	-0.0402976	0.00594909	-6.77375	1.54265e-11	21	3.38816e-09	37	2	218464166	2	218172411	F			NA	NA	DIRC3	NR_026597	Body					TRUE				NA	2	217599442	+	DIRC3	ENSG00000231672.6	2	217284019	DIRC3	1	0.0141992	1.14017	5.48538	-7.33385
cg12481266	-0.0398316	0.00588128	-6.77262	1.55457e-11	21	3.41124e-09	37	1	205561806	1	203828429	F			NA	NA	MFSD4	NM_181644	Body	chr1:205561089-205561473	S_Shore			TRUE	1:203828411-203828544			NA	1	205592677	+	MFSD4	ENSG00000174514.13	1	205568885	MFSD4A	1	0.0167405	-1.15402	-5.96375	-8.5382
cg18969004	-0.0915672	0.0135441	-6.76067	1.6859e-11	21	3.67779e-09	37	6	31164743	6	31272722	F	rs28397274	rs28397273	NA	NA	HCG27	NR_026791	TSS1500	chr6:31165412-31165923	N_Shore			NA		6:31164733-31166136	Promoter_Associated	TRUE	6	31196965	+	HCG27	ENSG00000204536.14	6	31142439	CCHCR1	1	0.0187433	0.48179	6.31685	-9.48614
cg21205305	-0.0590136	0.00872986	-6.75997	1.69394e-11	21	3.69368e-09	37	19	50192625	19	54884437	F	rs10425688		NA	NA	C19orf76;C19orf76	NM_001101340;NM_001101340	1stExon;5'UTR	chr19:50192499-50192802	Island			TRUE	19:54884382-54886673	19:50192245-50194371	Promoter_Associated	NA	19	49689367	+	C19orf76	ENSG00000169169.14	19	49690898	CPT1C	1	0.0154254	-0.655681	-5.72088	-7.91523
cg24090911	-0.0567785	0.00844194	-6.72576	2.13526e-11	21	4.57776e-09	37	5	400732	5	453732	F			NA	NA	AHRR	NM_020731	Body				RDMR	TRUE		5:400666-400767	Gene_Associated_Cell_type_specific	TRUE	5	400616	+	AHRR	ENSG00000063438.17	5	321759	AHRR	1	0.0226497	-1.32791	-6.95786	-11.3343
cg27193080	-0.0595904	0.00886724	-6.72029	2.21561e-11	21	4.71872e-09	37	3	129160612	3	130643302	R		rs77462157	NA	NA	IFT122;IFT122;IFT122;IFT122	NM_052990;NM_018262;NM_052985;NM_052989	Body;Body;Body;Body	chr3:129158602-129159477	S_Shore		RDMR	NA				NA	3	129441768	-	IFT122	ENSG00000172771.12	3	129401321	EFCAB12	1	0.0258333	-1.50831	-7.4429	-12.8411
cg16767506	-0.0591565	0.00880927	-6.71525	2.29218e-11	21	4.86898e-09	37	7	142494244	7	142204372	F			NA	NA				chr7:142494563-142495248	N_Shore			TRUE				NA	7	142796559	+		ENSG00000232869.2	7	142740206	TRBV29-1	1	0.0182622	-1.50653	-6.23374	-9.25852
cg04841997	-0.0241451	0.00359608	-6.71427	2.30737e-11	21	4.89608e-09	37	2	114342621	2	114059091	R		rs2418708	NA	NA	WASH2P	NR_024077	Body	chr2:114341301-114342298	S_Shore			NA				NA	2	113585043	-	WASH2P	ENSG00000236397.3	2	113599036	DDX11L2	1	0.0178049	-12.6277	-6.15376	-9.04208
cg05163057	-0.0511608	0.00762665	-6.70817	2.40428e-11	21	5.06495e-09	37	19	2329403	19	2280403	F			NA	TRUE	SPPL2B;SPPL2B;LSM7	NM_001077238;NM_152988;NM_016199	Body;Body;TSS1500	chr19:2328364-2329089	S_Shore			NA		19:2328209-2330090	Promoter_Associated	NA	19	2329403	+	SPPL2B;LSM7	ENSG00000130332.15	19	2321520	LSM7	1	0.0283291	-1.13748	-7.80416	-14.0235
cg07685786	0.0558192	0.00832153	6.70781	2.41005e-11	21	5.07155e-09	37	21	48025691	21	46850119	R			NA	TRUE	S100B	NM_006272	TSS1500					NA				NA	21	46605777	-	S100B	ENSG00000160305.18	21	46458891	DIP2A	1	0.0145882	-1.39029	-5.56111	-7.51837
cg18329187	-0.120013	0.0179055	-6.7026	2.49611e-11	21	5.24474e-09	37	14	103989711	14	103059464	R			NA	NA	CKB	NM_001823	TSS1500	chr14:103987063-103989796	Island			NA	14:103056830-103059658			NA	14	103523373	-	CKB	ENSG00000126214.21	14	103561896	KLC1	1	0.014235	0.267653	5.49239	-7.35084
cg09973105	-0.0616281	0.00919567	-6.70187	2.50849e-11	21	5.26845e-09	37	4	154681532	4	154900982	F	rs10009844		NA	NA	RNF175	NM_173662	TSS200	chr4:154680774-154681377	S_Shore			NA				NA	4	153760379	+	RNF175	ENSG00000145423.5	4	153780591	SFRP2	1	0.0334489	-3.05375	-8.50252	-16.4535
cg22296149	-0.0378265	0.00564427	-6.70174	2.51056e-11	21	5.27053e-09	37	19	2249330	19	2200330	F			NA	TRUE	AMH;AMH	NM_000479;NM_000479	5'UTR;1stExon	chr19:2250560-2253959	N_Shore			NA		19:2248756-2249719	Gene_Associated_Cell_type_specific	NA	19	2249330	+	AMH	ENSG00000104899.7	19	2249309	AMH	1	0.014168	1.25286	5.47927	-7.31906
cg05804139	-0.070648	0.0105422	-6.70147	2.51518e-11	21	5.27794e-09	37	6	1321767	6	1266767	R		rs75768541	NA	NA				chr6:1317559-1317962	S_Shelf			NA				NA	6	1321531	-		ENSG00000164379.7	6	1312098	FOXQ1	1	0.0142787	-0.309775	-5.50093	-7.37156
cg17607231	0.0669751	0.00999485	6.70096	2.52385e-11	21	5.28698e-09	37	2	231090329	2	230798573	R			NA	TRUE	SP140;SP140	NM_001005176;NM_007237	TSS200;TSS200					NA		2:231090068-231091293	Promoter_Associated	NA	2	230225613	-	SP140	ENSG00000185404.16	2	230327184	SP140L	1	0.0239862	-0.721636	-7.16509	-11.9667
cg07540386	-0.0577075	0.00861693	-6.69699	2.59218e-11	21	5.42074e-09	37	16	57728173	16	56285674	F		rs28548790	NA	NA	CCDC135	NM_032269	TSS1500					NA		16:57728107-57728202	Unclassified_Cell_type_specific	NA	16	57694260	+	CCDC135	ENSG00000182885.17	16	57668277	ADGRG3	1	0.0271754	-1.57308	-7.63906	-13.4768
cg14237025	-0.0562457	0.00840191	-6.6944	2.63772e-11	21	5.50412e-09	37	17	34309207	17	31333320	R			NA	NA	CCL16	NM_004590	TSS1500					NA				NA	17	35982170	-	CCL16	ENSG00000274767.1	17	36183235	AC243829.1	1	0.0295603	4.00361	7.97699	-14.6073
cg05018460	-0.101178	0.0151173	-6.69286	2.66509e-11	21	5.55645e-09	37	15	80688078	15	78475133	R			NA	NA								TRUE				NA	15	80395735	-		ENSG00000172379.21	15	80404350	ARNT2	1	0.110464	-0.557216	-16.1064	-54.3211
cg18018313	-0.0560969	0.00838332	-6.69149	2.68984e-11	21	5.59842e-09	37	2	227657192	2	227365436	F			NA	NA	IRS1	NM_005544	3'UTR	chr2:227655903-227656647	S_Shore			NA				NA	2	226792475	+	IRS1	ENSG00000169047.5	2	226731317	IRS1	1	0.0136084	-1.34411	-5.36845	-7.05349
cg11303842	-0.0470752	0.00704382	-6.6832	2.84388e-11	21	5.87115e-09	37	8	144070338	8	144141713	R			NA	NA	LOC100133669	NR_026913	Body					NA	8:144141555-144142604			NA	8	142988920	-	LOC100133669	ENSG00000247317.3	8	142981738	LY6E-DT	1	0.0306048	1.38633	8.12108	-15.1028
cg10766021	-0.0374699	0.00560781	-6.68173	2.87208e-11	21	5.91929e-09	37	7	148983373	7	148614306	F			NA	NA	ZNF783	NR_015357	Body	chr7:148982079-148982675	S_Shore			NA		7:148983311-148983578	Unclassified_Cell_type_specific	NA	7	149286281	+	ZNF783	ENSG00000244560.7	7	149285281	AC004890.2	1	0.0332869	2.29821	8.4812	-16.3766
cg07902156	0.0510582	0.00764399	6.67952	2.9149e-11	21	5.99481e-09	37	5	1495284	5	1548284	F	rs7711887	rs7726123	NA	NA	LPCAT1	NM_024830	Body	chr5:1494853-1495287	Island			NA	5:1547887-1548318	5:1494867-1495821	Unclassified	NA	5	1495168	+	LPCAT1	ENSG00000153395.10	5	1456480	LPCAT1	1	0.0303155	-1.00781	-8.0814	-14.9655
cg14884929	0.0504538	0.00755713	6.67632	2.97816e-11	21	6.10937e-09	37	17	46657656	17	44012655	R			NA	NA	MIR10A	NR_029608	TSS1500	chr17:46658948-46660003	N_Shore		RDMR	NA	17:44012513-44012656			NA	17	48580293	-	MIR10A	ENSG00000120093.11	17	48548870	HOXB3	1	0.153238	4.9806	19.4434	-76.6887
cg08345719	-0.0408343	0.00611728	-6.67523	2.99998e-11	21	6.14632e-09	37	17	37821661	17	35075187	F		rs45614536	NA	NA	TCAP	NM_003673	1stExon	chr17:37823693-37824989	N_Shelf			TRUE				NA	17	39665407	+	TCAP	ENSG00000131771.14	17	39626740	PPP1R1B	1	0.0164525	-1.01305	-5.91136	-8.40181
cg22185977	0.0752421	0.0112726	6.67478	3.00914e-11	21	6.16249e-09	37	5	1518133	5	1571133	F			NA	NA	LPCAT1	NM_024830	Body					NA	5:1570988-1571228			NA	5	1518017	+	LPCAT1	ENSG00000153395.10	5	1456480	LPCAT1	1	0.0281777	-0.824114	-7.78267	-13.9517
cg00773060	-0.04702	0.00704585	-6.67343	3.03636e-11	21	6.21036e-09	37	1	235587038	1	233653661	R			NA	NA	TBCE;TBCE	NM_001079515;NM_003193	Body;Body					TRUE	1:233653607-233653755			NA	1	235423722	-	TBCE	ENSG00000162885.13	1	235447190	B3GALNT2	1	0.0175189	-1.49579	-6.10325	-8.90672
cg08270630	-0.038025	0.00571208	-6.65694	3.39087e-11	21	6.84879e-09	37	22	50330655	22	48716659	R			NA	NA				chr22:50328693-50329178	S_Shore			TRUE				NA	22	49937006	-		ENSG00000182858.14	22	49900229	ALG12	1	0.0154746	-1.17643	-5.73014	-7.93857
cg08644498	-0.0308942	0.00464109	-6.65668	3.39684e-11	21	6.85515e-09	37	1	46502608	1	46275195	F			NA	NA								TRUE		1:46501725-46503430	Unclassified	NA	1	46036935	+		ENSG00000117461.15	1	46040140	PIK3R3	1	0.0150931	-2.54355	-5.65797	-7.75774
cg03194226	-0.0397122	0.00596617	-6.65624	3.4068e-11	21	6.87239e-09	37	3	45066832	3	45041836	R			NA	NA	CLEC3B	NM_003278	TSS1500					NA				NA	3	45025339	-	CLEC3B	ENSG00000163815.6	3	45001548	CLEC3B	1	0.0445967	-3.07163	-9.87477	-21.7728
cg13405782	-0.0416157	0.00625558	-6.65257	3.49134e-11	21	7.02513e-09	37	20	30060868	20	29524529	F			NA	NA	DEFB124	NM_001037500	TSS200	chr20:30062969-30063281	N_Shelf			NA				NA	20	31473064	+	DEFB124	ENSG00000101294.17	20	31514410	HM13	1	0.0147776	-0.878172	-5.59763	-7.60819
cg25655096	0.0548209	0.0082431	6.65053	3.53945e-11	21	7.11039e-09	37	12	6745292	12	6615553	F	rs55944427		NA	TRUE	LPAR5;LPAR5	NM_020400;NM_020400	1stExon;5'UTR					NA		12:6745147-6745407	Unclassified	NA	12	6636125	+	LPAR5	ENSG00000126746.17	12	6666477	ZNF384	1	0.0160058	0.374888	5.82924	-8.19025
cg19683800	-0.0365503	0.00550005	-6.64546	3.66131e-11	21	7.33697e-09	37	17	61518354	17	58872086	F			NA	NA	CYB561;CYB561;CYB561	NM_001017917;NM_001017916;NM_001915	TSS200;5'UTR;5'UTR	chr17:61514752-61515386	S_Shelf			NA		17:61518267-61518645	Unclassified	NA	17	63440992	+	CYB561	ENSG00000008283.16	17	63432304	CYB561	1	0.0141778	-2.07865	-5.48117	-7.32368
cg18796319	-0.0678036	0.0102114	-6.63997	3.79805e-11	21	7.58902e-09	37	6	30920907	6	31028886	R			NA	NA	DPCR1	NM_080870	3'UTR	chr6:30923208-30923624	N_Shelf			NA				NA	6	30953129	-	DPCR1	ENSG00000204580.13	6	30876421	DDR1	1	0.0174725	-1.04441	-6.095	-8.88473
cg09183450	-0.0811285	0.0122396	-6.62836	4.1036e-11	21	8.14585e-09	37	11	62308513	11	62065089	F			NA	NA	AHNAK;AHNAK	NM_024060;NM_001620	5'UTR;5'UTR				RDMR	NA				NA	11	62541040	+	AHNAK	ENSG00000255446.1	11	62421845	AP003064.2	1	0.0259809	-0.324904	-7.4647	-12.911
cg17514558	0.109017	0.0164502	6.62713	4.13727e-11	21	8.19592e-09	37	5	140621375	5	140601559	R			NA	NA	PCDHB19P	NR_001282	Body	chr5:140620864-140621698	Island			NA	5:140600943-140601931			NA	5	141241806	-	PCDHB19P	ENSG00000253953.2	5	141387698	PCDHGB4	1	0.0195579	0.695905	6.45535	-9.87158
cg02043791	0.0544394	0.00821864	6.6239	4.22728e-11	21	8.35715e-09	37	8	38322629	8	38441786	R		rs72630656	NA	NA	FGFR1;FGFR1;FGFR1;FGFR1;FGFR1;FGFR1;FGFR1	NM_023111;NM_015850;NM_023110;NM_023106;NM_023105;NM_023108;NM_023107	5'UTR;5'UTR;5'UTR;5'UTR;5'UTR;5'UTR;5'UTR	chr8:38323719-38324070	N_Shore			NA				NA	8	38465110	-	FGFR1	ENSG00000272159.1	8	38408048	AC087623.3	1	0.0176369	-0.344303	-6.12413	-8.96256
cg18595196	-0.0272172	0.0041092	-6.62349	4.23899e-11	21	8.3769e-09	37	3	52726726	3	52701766	F			NA	NA	GNL3;GNL3;GNL3;SNORD69	NM_206826;NM_014366;NM_206825;NR_003057	Body;Body;Body;TSS200					NA				NA	3	52692709	+	GNL3;SNORD69	ENSG00000168268.11	3	52524385	NT5DC2	1	0.0147034	-3.80605	-5.58335	-7.57301
cg12094903	-0.0524963	0.00793348	-6.61706	4.42414e-11	21	8.70729e-09	37	6	32808689	6	32916667	R			NA	NA	PSMB8;PSMB8	NM_004159;NM_148919	3'UTR;3'UTR	chr6:32811494-32811839	N_Shelf			NA				NA	6	32840911	-	PSMB8	ENSG00000168394.11	6	32845209	TAP1	1	0.0139308	-1.07611	-5.43254	-7.20649
cg27434086	-0.0508376	0.00769597	-6.60575	4.76957e-11	21	9.32659e-09	37	4	41218082	4	40912839	F			NA	NA	APBB2;APBB2;APBB2	NM_001166050;NM_173075;NM_004307	TSS1500;TSS1500;TSS1500	chr4:41218314-41218768	N_Shore		RDMR	NA				NA	4	41216064	+	APBB2	ENSG00000163697.17	4	40810027	APBB2	1	0.0871933	-2.66676	-14.1261	-42.5787
cg18533225	-0.0737163	0.0111834	-6.59156	5.24034e-11	21	1.01368e-08	37	22	50986813	22	49333679	R			NA	TRUE	KLHDC7B	NM_138433	1stExon	chr22:50984972-50988141	Island			NA		22:50986445-50987897	Promoter_Associated	NA	22	50548383	-	KLHDC7B	ENSG00000205560.12	22	50568861	CPT1B	1	0.03945	-2.54642	-9.2626	-19.3117
cg25414605	-0.0391303	0.00593649	-6.59149	5.24267e-11	21	1.01373e-08	37	11	67182672	11	66939248	F			NA	NA	ATPGD1;ATPGD1	NM_001166222;NM_020811	TSS1500;TSS1500	chr11:67182965-67183393	N_Shore			NA		11:67182597-67182823	Unclassified_Cell_type_specific	NA	11	67415200	+	ATPGD1	ENSG00000172508.10	11	67414968	CARNS1	1	0.0216565	-1.6961	-6.80013	-10.8644
cg20025238	-0.0459602	0.00697404	-6.59019	5.28817e-11	21	1.02089e-08	37	7	128829789	7	128617025	F			NA	NA	SMO	NM_005631	Body	chr7:128828333-128829366	S_Shore		RDMR	NA				TRUE	7	129189947	+	SMO	ENSG00000158457.6	7	129144707	TSPAN33	1	0.0293959	-2.73345	-7.95411	-14.5293
cg23498628	-0.0313016	0.00475251	-6.58634	5.42453e-11	21	1.04555e-08	37	17	73262345	17	70773940	F			NA	NA	MIF4GD;MRPS7	NM_020679;NM_015971	3'UTR;3'UTR	chr17:73266340-73268052	N_Shelf			NA				NA	17	75266263	+	MIF4GD;MRPS7	ENSG00000125445.11	17	75261674	MRPS7	1	0.030233	-1.72861	-8.07005	-14.9264
cg08576304	-0.0435834	0.00662934	-6.57432	5.87362e-11	21	1.12274e-08	37	2	71162693	2	71016201	F			NA	NA	ATP6V1B1	NM_001692	TSS1500					NA				NA	2	70935562	+	ATP6V1B1	ENSG00000152672.8	2	70808643	CLEC4F	1	0.0213221	7.96355	6.74628	-10.7062
cg26143719	-0.0636291	0.00968967	-6.5667	6.17721e-11	21	1.17706e-08	37	22	37584227	22	35914173	F			NA	TRUE	C1QTNF6;C1QTNF6	NM_182486;NM_031910	1stExon;1stExon					TRUE				TRUE	22	37188186	+	C1QTNF6	ENSG00000133466.14	22	37180166	C1QTNF6	1	0.0566584	2.06529	11.2013	-27.5813
cg19379178	-0.0708009	0.0107908	-6.5612	6.40543e-11	21	1.21482e-08	37	1	40019240	1	39791827	R			TRUE	NA	LOC728448	NR_003929	Body					NA				NA	1	39553567	-	LOC728448	ENSG00000243970.3	1	39522280	PPIEL	1	0.314177	6.15974	30.935	-172.027
cg10805721	-0.0846938	0.0129281	-6.55112	6.84559e-11	21	1.29324e-08	37	6	83075187	6	83131906	F			NA	NA	TPBG;TPBG	NM_006670;NM_001166392	Body;Body	chr6:83073416-83075319	Island			NA	6:83130632-83132077			TRUE	6	82365469	+	TPBG	ENSG00000146242.8	6	82363206	TPBG	1	0.12504	2.94993	17.2782	-61.8252
cg14538537	-0.0375659	0.00574117	-6.54325	7.21e-11	21	1.35627e-08	37	12	6939048	12	6809309	F	rs35482661		NA	NA	LEPREL2	NM_014262	Body	chr12:6937570-6938639	S_Shore			NA		12:6937196-6939373	Promoter_Associated	NA	12	6829883	+	LEPREL2	ENSG00000110811.20	12	6828407	P3H3	1	0.0137796	-2.06541	-5.40257	-7.13473
cg03844060	-0.080305	0.0122754	-6.54197	7.2709e-11	21	1.36614e-08	37	1	26490628	1	26363215	R			NA	NA				chr1:26490522-26491015	Island			NA	1:26363045-26363602	1:26490163-26491290	Unclassified	NA	1	26164136	-		ENSG00000158022.6	1	26051304	TRIM63	1	0.0740838	0.155226	12.9284	-36.0855
cg06593906	-0.018758	0.00286964	-6.5367	7.52766e-11	21	1.40893e-08	37	7	107026925	7	106814161	F			NA	NA	COG5;COG5;COG5	NM_006348;NM_001161520;NM_181733	Body;Body;Body					NA	7:106814112-106814165			NA	7	107386479	+	COG5	ENSG00000164597.13	7	107201555	COG5	1	0.0427251	-7.31257	-9.65589	-20.8766
cg12940993	0.0430136	0.00658284	6.5342	7.65233e-11	21	1.43005e-08	37	14	21271148	14	20340988	F	rs78426213		NA	NA	RNASE1;RNASE1;RNASE1;RNASE1	NM_198235;NM_198234;NM_198232;NM_002933	TSS200;TSS200;TSS1500;TSS200					NA				NA	14	20802988	+	RNASE1	ENSG00000129538.14	14	20801228	RNASE1	1	0.0240971	-2.12023	-7.18204	-12.0192
cg10310144	-0.0440479	0.0067414	-6.53394	7.66541e-11	21	1.43139e-08	37	6	125635749	6	125677448	R			NA	NA								TRUE		6:125635087-125635836	Unclassified	NA	6	125314602	-		ENSG00000111906.17	6	125219962	HDDC2	1	0.0157755	1.3843	5.78648	-8.08116
cg18601596	0.0535349	0.00819999	6.52866	7.93582e-11	21	1.4787e-08	37	6	39283313	6	39391291	R			NA	NA	KCNK16;KCNK16;KCNK17;KCNK16;KCNK17	NM_032115;NM_001135107;NM_001135111;NM_001135105;NM_031460	Body;Body;TSS1500;Body;TSS1500	chr6:39281135-39282215	S_Shore			NA				NA	6	39315536	-	KCNK16;KCNK17	ENSG00000124780.14	6	39299001	KCNK17	1	0.247177	-6.14981	-26.1894	-129.924
cg08862148	-0.0436048	0.00667921	-6.52843	7.94778e-11	21	1.48013e-08	37	6	29595315	6	29703294	R			NA	NA	GABBR1;GABBR1;GABBR1	NM_021904;NM_021903;NM_001470	Body;1stExon;Body	chr6:29595298-29595795	Island			NA	6:29703294-29704753			NA	6	29627537	-	GABBR1	ENSG00000281831.1	6	29871895	AL645929.2	1	0.0300335	-2.67299	-8.04255	-14.8317
cg02732067	-0.0662906	0.0101563	-6.52704	8.02071e-11	21	1.49085e-08	37	1	28844028	1	28716615	F			NA	NA	SNHG3-RCC1;RCC1;SNHG3-RCC1;RCC1;SNHG3-RCC1;RCC1	NR_030725;NM_001269;NR_030726;NM_001048195;NM_001048199;NM_001048194	Body;TSS1500;Body;TSS1500;5'UTR;TSS1500	chr1:28844653-28845293	N_Shore			NA		1:28843845-28845626	Promoter_Associated	NA	1	28517515	+	SNHG3-RCC1;RCC1	ENSG00000180198.16	1	28505943	RCC1	1	0.0147737	-0.591849	-5.59688	-7.60634
cg07979747	0.0493369	0.00756302	6.52343	8.213e-11	21	1.52251e-08	37	6	30860136	6	30968115	R		rs56024191	NA	NA	DDR1;DDR1;DDR1	NM_013993;NM_001954;NM_013994	Body;Body;Body					TRUE				NA	6	30892358	-	DDR1	ENSG00000137411.17	6	30908242	VARS2	1	0.0197433	1.18972	6.48649	-9.9593
cg22596860	-0.0352669	0.00541081	-6.51786	8.5191e-11	21	1.57025e-08	37	3	14719326	3	14694330	F			NA	NA	C3orf20	NM_032137	5'UTR					NA				NA	3	14677818	+	C3orf20	ENSG00000131379.9	3	14675099	C3orf20	1	0.014549	0.621618	5.55352	-7.49979
cg10843343	-0.0629981	0.00966627	-6.51731	8.54963e-11	21	1.57468e-08	37	12	53298027	12	51584294	R			NA	NA	KRT8	NM_002273	Body	chr12:53297442-53297824	S_Shore		RDMR	TRUE	12:51584246-51584317			TRUE	12	52904242	-	KRT8	ENSG00000185640.5	12	52821410	KRT79	1	0.0158751	-1.08582	-5.805	-8.12833
cg06767187	0.0385115	0.00592261	6.50245	9.42359e-11	21	1.72079e-08	37	7	2640127	7	2606653	F	rs2969018		NA	NA	IQCE;IQCE	NM_001100390;NM_152558	Body;Body					NA	7:2606472-2606723			NA	7	2600492	+	IQCE	ENSG00000106012.18	7	2558972	IQCE	1	0.0405978	1.99389	9.402	-19.8597
cg01251360	-0.0844569	0.0129944	-6.49947	9.60923e-11	21	1.75253e-08	37	16	68772225	16	67329726	F			NA	NA	CDH1	NM_004360	Body	chr16:68771034-68772344	Island			NA	16:67328536-67329832	16:68770957-68772797	Unclassified	NA	16	68738321	+	CDH1	ENSG00000184939.16	16	68530090	ZFP90	1	0.0229888	-0.719103	-7.01096	-11.4947
cg09768257	-0.0755432	0.0116354	-6.49255	1.00541e-10	21	1.82338e-08	37	8	11628346	8	11665755	R			NA	NA	NEIL2;NEIL2;NEIL2;NEIL2	NM_001135747;NM_001135746;NM_001135748;NM_145043	5'UTR;5'UTR;5'UTR;5'UTR	chr8:11627091-11627668	S_Shore			TRUE	8:11665590-11665840	8:11626759-11628404	Promoter_Associated	NA	8	11770836	-	NEIL2	ENSG00000154328.16	8	11769639	NEIL2	1	0.0162471	0.552428	5.87374	-8.30455
cg06445343	-0.0777494	0.0119773	-6.49138	1.01315e-10	21	1.8333e-08	37	7	94538403	7	94376339	F			NA	NA	PPP1R9A;PPP1R9A;PPP1R9A;PPP1R9A;PPP1R9A	NM_001166161;NM_001166160;NM_001166163;NM_001166162;NM_017650	TSS1500;5'UTR;TSS1500;TSS1500;5'UTR	chr7:94536849-94537477	S_Shore			NA				NA	7	94909090	+	PPP1R9A	ENSG00000158528.12	7	94907202	PPP1R9A	1	0.01848	-1.10198	-6.27148	-9.36155
cg03013276	-0.0629361	0.00970273	-6.48643	1.0464e-10	21	1.88714e-08	37	22	24058932	22	22388932	F			NA	NA	LOC91316	NR_024448	Body	chr22:24059016-24059643	N_Shore			NA		22:24058908-24060070	Promoter_Associated	NA	22	23716744	+	LOC91316	ENSG00000189269.12	22	23608452	DRICH1	1	0.0220674	1.1496	6.86579	-11.0588
cg13466002	0.0485327	0.0074828	6.4859	1.05004e-10	21	1.89229e-08	37	17	4621252	17	4568001	F			NA	NA	ARRB2;ARRB2	NM_004313;NM_199004	Body;Body					NA	17:4567954-4568012			NA	17	4717956	+	ARRB2	ENSG00000141480.18	17	4710596	ARRB2	1	0.0396493	-0.936586	-9.28693	-19.4068
cg07869830	-0.0434988	0.00672189	-6.47122	1.15558e-10	21	2.06208e-08	37	10	105253117	10	105243107	R		rs75320458	NA	NA	NEURL	NM_004210	TSS1500	chr10:105253191-105254428	N_Shore			NA		10:105253057-105254512	Unclassified	TRUE	10	103493359	-	NEURL	ENSG00000138172.11	10	103446786	CALHM2	1	0.0189738	1.07133	6.35633	-9.59523
cg07740110	-0.0681259	0.0105325	-6.46818	1.1787e-10	21	2.09458e-08	37	17	3439203	17	3385953	R			NA	NA	TRPV3	NM_145068	Body	chr17:3438841-3439046	S_Shore			TRUE	17:3385617-3386087	17:3438759-3439956	Unclassified	TRUE	17	3535908	-	TRPV3	ENSG00000167723.14	17	3510502	TRPV3	1	0.0242176	-1.12323	-7.20042	-12.0762
cg13956452	-0.0508887	0.00786938	-6.46667	1.19034e-10	21	2.11294e-08	37	9	140333362	9	139453183	F			NA	NA	ENTPD8;ENTPD8	NM_198585;NM_001033113	5'UTR;5'UTR	chr9:140332887-140333140	S_Shore			NA				TRUE	9	137438909	+	ENTPD8	ENSG00000188747.8	9	137423350	NOXA1	1	0.0212315	-2.15002	-6.73162	-10.6633
cg10414208	0.0398177	0.00615935	6.4646	1.20646e-10	21	2.13842e-08	37	17	74669923	17	72181518	F			NA	NA				chr17:74667824-74668090	S_Shore			TRUE				NA	17	76673840	+		ENSG00000182534.13	17	76672551	MXRA7	1	0.0888974	-12.8668	-14.2768	-43.4291
cg25157999	-0.0459765	0.00712223	-6.45535	1.28131e-10	21	2.26199e-08	37	12	657046	12	527307	F	rs917667		TRUE	NA	B4GALNT3	NM_173593	Body					NA				NA	12	547879	+	B4GALNT3	ENSG00000139044.11	12	460364	B4GALNT3	1	0.0140826	4.94266	5.46248	-7.27851
cg17087669	0.0421846	0.006535	6.45517	1.28275e-10	21	2.2637e-08	37	6	36099123	6	36207101	R			NA	NA	MAPK13	NM_002754	Body	chr6:36098039-36098621	S_Shore			TRUE	6:36206018-36207118			TRUE	6	36131345	-	MAPK13	ENSG00000246982.6	6	36146698	Z84485.1	1	0.0430167	3.11048	9.69027	-21.0162
cg19837815	-0.0271511	0.00420765	-6.45279	1.30275e-10	21	2.29449e-08	37	7	150026909	7	149657842	R		rs79111243	NA	NA	C7orf29;LRRC61;LRRC61	NM_138434;NM_023942;NM_001142928	TSS200;5'UTR;5'UTR					TRUE				NA	7	150329819	-	C7orf29;LRRC61	ENSG00000127399.15	7	150323263	LRRC61	1	0.0152215	2.79779	5.68236	-7.81861
cg02371935	0.0395995	0.00614342	6.44584	1.36292e-10	21	2.39126e-08	37	16	87521363	16	86078864	R	rs11866207		NA	NA	ZCCHC14	NM_015144	Body					NA	16:86078852-86078950			TRUE	16	87487756	-	ZCCHC14	ENSG00000140948.11	16	87406246	ZCCHC14	1	0.0229503	-1.59549	-7.00495	-11.4765
cg17879299	0.071359	0.0110869	6.43633	1.44962e-10	21	2.53331e-08	37	6	30860300	6	30968279	R			NA	NA	DDR1;DDR1;DDR1	NM_013993;NM_001954;NM_013994	Body;Body;Body					TRUE				NA	6	30892522	-	DDR1	ENSG00000272501.1	6	31195200	AL662844.4	1	0.0259103	-1.19987	-7.45428	-12.8776
cg13741304	-0.044592	0.00693189	-6.43288	1.48246e-10	21	2.58789e-08	37	9	140501305	9	139621126	R		rs79469050	NA	NA	ARRDC1	NM_152285	Body	chr9:140499458-140500891	S_Shore			TRUE				NA	9	137606852	-	ARRDC1	ENSG00000130653.16	9	137459952	PNPLA7	1	0.0190741	-2.2775	-6.37342	-9.64266
cg10097464	-0.0531259	0.00827662	-6.41879	1.624e-10	21	2.81772e-08	37	15	65204370	15	62991423	R			NA	NA	ANKDD1A	NM_182703	Body	chr15:65203730-65204392	Island			TRUE	15:62990822-62991551	15:65203723-65204511	Unclassified	TRUE	15	64912170	-	ANKDD1A	ENSG00000166839.17	15	64911902	ANKDD1A	1	0.141153	-8.044	-18.5292	-70.2613
cg18177731	-0.0426994	0.00665296	-6.4181	1.63126e-10	21	2.82931e-08	37	1	19249376	1	19121963	R			NA	NA	IFFO2	NM_001136265	Body					TRUE		1:19247847-19249418	Promoter_Associated_Cell_type_specific	TRUE	1	18922881	-	IFFO2	ENSG00000169991.11	1	18904280	IFFO2	1	0.0182487	-1.24805	-6.23138	-9.25211
cg03383434	-0.0625037	0.00975458	-6.40763	1.74549e-10	21	3.00274e-08	37	9	140318662	9	139438483	F			NA	NA	EXD3;NOXA1	NM_017820;NM_006647	TSS1500;Body	chr9:140317160-140318663	Island			NA	9:139436764-139438576			NA	9	137424209	+	EXD3;NOXA1	ENSG00000188747.8	9	137423350	NOXA1	1	0.0146538	-0.982032	-5.57378	-7.54947
cg25712567	-0.049436	0.00771659	-6.40645	1.75873e-10	21	3.02122e-08	37	4	715872	4	705872	F			NA	NA	PCGF3	NM_006315	5'UTR	chr4:716281-716977	N_Shore			NA	4:705827-705964			TRUE	4	722082	+	PCGF3	ENSG00000185619.18	4	705748	PCGF3	1	0.150647	-4.34522	-19.2489	-75.3034
cg11951961	0.0165559	0.00258631	6.40134	1.81768e-10	21	3.11478e-08	37	8	33370012	8	33489554	R			NA	NA	C8orf41;C8orf41	NM_025115;NM_001102401	1stExon;Body	chr8:33371897-33372526	N_Shore			NA	8:33489543-33489727			NA	8	33512493	-	C8orf41	ENSG00000272338.2	8	33360839	AC067838.1	1	0.0557546	6.16384	11.1062	-27.144
cg18414021	0.0665802	0.0104272	6.38524	2.01646e-10	21	3.41557e-08	37	14	100069535	14	99139288	R			NA	NA	CCDC85C	NM_001144995	1stExon	chr14:100069475-100071813	Island		DMR	NA	14:99138944-99141655			NA	14	99603197	-	CCDC85C	ENSG00000205476.9	14	99500190	CCDC85C	1	0.0308205	1.09537	8.15056	-15.2052
cg04955914	-0.0483775	0.00758139	-6.38109	2.07099e-10	21	3.49573e-08	37	2	220040571	2	219748815	R			NA	NA	C2orf24	NM_015680	Body	chr2:220041129-220043410	N_Shore			NA				NA	2	219175848	-	C2orf24	ENSG00000144567.11	2	219176225	RETREG2	1	0.0149289	-0.668934	-5.62663	-7.67989
cg22816909	-0.0636697	0.00998018	-6.37962	2.09067e-10	21	3.52649e-08	37	1	44456739	1	44229326	R		rs74073348	NA	NA	B4GALT2;CCDC24;B4GALT2	NM_003780;NM_152499;NM_001005417	3'UTR;TSS1500;3'UTR	chr1:44457150-44457772	N_Shore			NA		1:44456544-44458277	Promoter_Associated	NA	1	43991066	-	B4GALT2;CCDC24	ENSG00000159214.13	1	43991359	CCDC24	1	0.016912	-0.96524	-5.99475	-8.61943
cg25668320	-0.0846718	0.0132799	-6.37594	2.14064e-10	21	3.60201e-08	37	4	144833231	4	145052681	R			NA	NA				chr4:144833114-144833512	Island			NA	4:145052565-145052962			NA	4	143912077	-		ENSG00000197465.14	4	143870864	GYPE	1	0.0581918	-1.78131	-11.3611	-28.3242
cg13105244	-0.0614996	0.00965305	-6.371	2.20973e-10	21	3.70412e-08	37	6	116768440	6	116875133	R			NA	NA								TRUE				NA	6	116447276	-		ENSG00000111817.17	6	116254173	DSE	1	0.0140573	1.11902	5.4575	-7.26651
cg03776060	-0.0552077	0.00867275	-6.36565	2.28695e-10	21	3.81642e-08	37	9	133972575	9	132962396	F			NA	TRUE	AIF1L	NM_031426	Body	chr9:133971670-133972578	Island			NA		9:133971240-133972595	Unclassified_Cell_type_specific	NA	9	131097187	+	AIF1L	ENSG00000126878.13	9	131096476	AIF1L	1	0.0394406	1.08105	9.26144	-19.3072
cg24511404	-0.0396924	0.00623663	-6.3644	2.30535e-10	21	3.84316e-08	37	1	212607111	1	210673734	F			NA	NA	NENF;NENF	NM_013349;NR_026598	Body;Body	chr1:212606105-212606844	S_Shore			NA		1:212606747-212607119	Promoter_Associated	NA	1	212433768	+	NENF	ENSG00000066027.12	1	212285410	PPP2R5A	1	0.0282241	-1.83024	-7.78926	-13.9737
cg11024687	-0.0621139	0.00976095	-6.36351	2.31856e-10	21	3.85987e-08	37	12	7248724	12	7139866	R			NA	NA	C1RL	NM_016546	3'UTR					NA				NA	12	7096127	-	C1RL	ENSG00000139182.14	12	7129698	CLSTN3	1	0.0207387	1.14777	6.65136	-10.4302
cg12798194	-0.0543365	0.00854222	-6.36093	2.35724e-10	21	3.92157e-08	37	17	43462791	17	40818574	R			NA	NA								TRUE		17:43462780-43463578	Unclassified	NA	17	45385424	-		ENSG00000285668.1	17	45586452	AC126544.2	1	0.0459425	3.72918	10.0297	-22.418
cg13985198	-0.0370925	0.00583966	-6.35182	2.49886e-10	21	4.11763e-08	37	1	45242073	1	45014660	F			NA	NA	SNORD46;RPS8;SNORD38A	NR_000024;NM_001012;NR_001456	TSS200;Body;TSS1500	chr1:45241013-45241900	S_Shore			NA		1:45240714-45242398	Promoter_Associated	NA	1	44776400	+	SNORD46;RPS8;SNORD38A	ENSG00000142937.12	1	44775251	RPS8	1	0.0173759	-1.84122	-6.07784	-8.83902
cg18806997	-0.0399943	0.00629919	-6.34911	2.5427e-10	21	4.18701e-08	37	1	45242078	1	45014665	R			NA	NA	SNORD46;RPS8;SNORD38A	NR_000024;NM_001012;NR_001456	TSS200;Body;TSS1500	chr1:45241013-45241900	S_Shore			NA		1:45240714-45242398	Promoter_Associated	NA	1	44776405	-	SNORD46;RPS8;SNORD38A	ENSG00000142937.12	1	44775251	RPS8	1	0.028737	-1.40378	-7.86179	-14.2169
cg21913886	-0.0506167	0.00797958	-6.34328	2.63938e-10	21	4.32128e-08	37	1	15485346	1	15357933	F			NA	NA	TMEM51;TMEM51;TMEM51;TMEM51	NM_001136218;NM_018022;NM_001136216;NM_001136217	5'UTR;5'UTR;5'UTR;5'UTR	chr1:15479219-15481471	S_Shelf			TRUE				NA	1	15158849	+	TMEM51	ENSG00000171729.14	1	15152532	TMEM51	1	0.0976616	-4.79431	-15.0365	-47.8259
cg03594868	0.0581159	0.00916452	6.3414	2.6712e-10	21	4.36895e-08	37	19	18234829	19	18095829	F			NA	NA	MAST3	NM_015016	Body	chr19:18234710-18234912	Island			NA	19:18095414-18096031	19:18234666-18234832	Unclassified_Cell_type_specific	NA	19	18124018	+	MAST3	ENSG00000099308.10	19	18097793	MAST3	1	0.0603648	-1.20558	-11.5846	-29.3786
cg08566449	-0.0454513	0.0071709	-6.3383	2.72476e-10	21	4.45054e-08	37	6	31631706	6	31739685	F			NA	NA	BAT4	NM_033177	Body	chr6:31632815-31634093	N_Shore		RDMR	NA				NA	6	31663928	+	BAT4	ENSG00000204438.11	6	31661228	GPANK1	1	0.0226536	-0.757204	-6.95846	-11.3361
cg05261851	-0.0387214	0.00610947	-6.33793	2.73108e-10	21	4.45937e-08	37	16	68001206	16	66558707	R			NA	NA	SLC12A4;SLC12A4;SLC12A4;SLC12A4	NM_001145961;NM_001145962;NM_005072;NM_001145964	Body;Body;Body;TSS1500	chr16:68001916-68002462	N_Shore		RDMR	TRUE				NA	16	67967302	-	SLC12A4	ENSG00000124067.17	16	67943474	SLC12A4	1	0.0137046	-1.28103	-5.38765	-7.09915
cg10344301	0.0403689	0.00636964	6.3377	2.73509e-10	21	4.46441e-08	37	16	89261726	16	87789227	R			NA	NA	CDH15	NM_004933	3'UTR	chr16:89259555-89260000	S_Shore			NA				NA	16	89195317	-	CDH15	ENSG00000259803.7	16	89195761	SLC22A31	1	0.0186256	1.56186	6.29662	-9.43048
cg09455342	0.0533943	0.00842514	6.33749	2.73875e-10	21	4.46889e-08	37	17	80346849	17	77940138	F			NA	NA				chr17:80346597-80347050	Island			NA	17:77939765-77940364			NA	17	82388972	+		ENSG00000181396.13	17	82389210	OGFOD3	1	0.0513366	-1.22869	-10.6323	-25.0111
cg12776033	-0.0489036	0.00772249	-6.33262	2.82529e-10	21	4.59771e-08	37	6	31939059	6	32047038	R			NA	NA	STK19;STK19;DOM3Z;STK19	NM_032454;NM_004197;NM_005510;NR_026717	TSS1500;TSS1500;Body;Body	chr6:31939730-31940559	N_Shore			NA	6:32046826-32047302			NA	6	31971281	-	STK19;DOM3Z	ENSG00000204348.10	6	31969810	DXO	1	0.0220296	-0.778298	-6.85978	-11.0409
cg16113650	-0.0507025	0.00802144	-6.32088	3.04523e-10	21	4.92588e-08	37	6	30883959	6	30991938	R			NA	NA	VARS2;VARS2;VARS2	NM_020442;NM_001167733;NM_001167734	Body;Body;Body	chr6:30881533-30882296	S_Shore			NA				NA	6	30916181	-	VARS2	ENSG00000137411.17	6	30908242	VARS2	1	0.0371558	-1.69048	-8.97851	-18.2176
cg00340855	-0.0684006	0.0108278	-6.31714	3.11864e-10	21	5.02786e-08	37	6	30458586	6	30566565	F		rs77275906	NA	NA	HLA-E	NM_005516	Body	chr6:30457369-30458175	S_Shore			NA				NA	6	30490808	+	HLA-E	ENSG00000204592.9	6	30489509	HLA-E	1	0.0302386	-0.70258	-8.07082	-14.929
cg10158679	-0.0707722	0.0112046	-6.31637	3.13403e-10	21	5.0493e-08	37	6	30883074	6	30991053	R			NA	NA	VARS2;VARS2;VARS2	NM_020442;NM_001167733;NM_001167734	Body;5'UTR;Body	chr6:30881533-30882296	S_Shore			TRUE		6:30883023-30883686	Promoter_Associated	NA	6	30915296	-	VARS2	ENSG00000204528.3	6	31173735	PSORS1C3	1	0.0206651	-0.719485	-6.63931	-10.3954
cg01106909	-0.0302891	0.00480031	-6.30982	3.26744e-10	21	5.23123e-08	37	11	1778627	11	1735203	R			NA	NA	HCCA2;CTSD	NM_053005;NM_001909	Body;Body	chr11:1774588-1775040	S_Shelf			NA	11:1735072-1735213			NA	11	1757396	-	HCCA2;CTSD	ENSG00000244242.2	11	1732406	IFITM10	1	0.0157415	-2.05438	-5.78013	-8.06502
cg21286622	-0.032285	0.00511849	-6.30751	3.31572e-10	21	5.30326e-08	37	20	61201650	20	60612095	F			NA	NA				chr20:61200972-61201272	S_Shore			NA				TRUE	20	62604442	+		ENSG00000273812.2	20	62596732	BX640514.2	1	0.0156748	-1.55023	-5.76768	-8.03345
cg00666845	0.0573908	0.00910272	6.30479	3.37364e-10	21	5.38348e-08	37	17	39943423	17	37196949	F			NA	NA	JUP;JUP	NM_002230;NM_021991	TSS1500;TSS1500	chr17:39942175-39943176	S_Shore			NA		17:39942020-39943538	Unclassified	NA	17	41787170	+	JUP	ENSG00000173801.17	17	41754604	JUP	1	0.0231452	-3.22273	-7.03534	-11.5687
cg07971820	0.0771634	0.0122454	6.30139	3.4473e-10	21	5.49199e-08	37	17	4621234	17	4567983	R			NA	NA	ARRB2;ARRB2	NM_004313;NM_199004	Body;Body					NA	17:4567954-4568012			NA	17	4717938	-	ARRB2	ENSG00000141480.18	17	4710596	ARRB2	1	0.078724	-0.713446	-13.3607	-38.3742
cg00347584	-0.0445412	0.00706878	-6.30111	3.45353e-10	21	5.50011e-08	37	11	47283025	11	47239601	F		rs55993545	NA	NA	NR1H3;NR1H3;NR1H3	NM_005693;NM_001130102;NM_001130101	Body;Body;Body					NA	11:47239544-47239608			NA	11	47261473	+	NR1H3	ENSG00000134575.10	11	47239302	ACP2	1	0.0135106	0.953083	5.34885	-7.00703
cg02257517	-0.0444632	0.00706209	-6.29605	3.56649e-10	21	5.6577e-08	37	9	136340262	9	135330083	F			NA	NA	SLC2A6;SLC2A6	NM_001145099;NM_017585	Body;Body	chr9:136340048-136340263	Island			NA	9:135329955-135330084			NA	9	133475139	+	SLC2A6	ENSG00000148290.10	9	133351758	SURF1	1	0.0140038	-0.635713	-5.44697	-7.24115
cg03867607	0.0201939	0.00321016	6.29062	3.69143e-10	21	5.84063e-08	37	12	56554439	12	54840706	R			NA	NA	MYL6;MYL6	NM_021019;NM_079423	3'UTR;Body					TRUE		12:56554230-56554710	Promoter_Associated	NA	12	56160654	-	MYL6	ENSG00000111602.12	12	56416363	TIMELESS	1	0.0202449	2.72909	6.57004	-10.1966
cg16190718	-0.0673363	0.0107084	-6.28818	3.74914e-10	21	5.92034e-08	37	6	31939106	6	32047085	F			NA	NA	STK19;STK19;DOM3Z;STK19	NM_032454;NM_004197;NM_005510;NR_026717	TSS1500;TSS1500;Body;Body	chr6:31939730-31940559	N_Shore			NA	6:32046826-32047302			NA	6	31971328	+	STK19;DOM3Z	ENSG00000204348.10	6	31969810	DXO	1	0.0303631	-0.583712	-8.08794	-14.9881
cg10486610	0.0658176	0.0104696	6.28656	3.7879e-10	21	5.97378e-08	37	20	61298677	20	60769122	F	rs7270278		NA	NA	LOC100127888;SLCO4A1	NR_024470;NM_016354	TSS1500;Body				CDMR	NA	20:60768806-60769189			NA	20	62667324	+	LOC100127888;SLCO4A1	ENSG00000101188.5	20	62708836	NTSR1	1	0.0653288	-5.42059	-12.0835	-31.7954
cg23166392	-0.050448	0.00803163	-6.28117	3.91949e-10	21	6.15927e-08	37	20	62492380	20	61962824	R			NA	NA	C20orf135	NM_080622	TSS200	chr20:62492849-62494249	N_Shore			NA				NA	20	63861026	-	C20orf135	ENSG00000268858.2	20	63861212	AL118506.1	1	0.0336869	1.13308	8.53376	-16.5667
cg24408057	-0.0665965	0.0106032	-6.28078	3.92914e-10	21	6.1694e-08	37	19	4277333	19	4228333	F			NA	NA	SHD	NM_020209	TSS1500	chr19:4279042-4279809	N_Shore			NA				NA	19	4277335	+	SHD	ENSG00000105251.10	19	4278601	SHD	1	0.0170674	1.14421	6.02269	-8.69297
cg23845009	0.0591124	0.00941217	6.28042	3.9381e-10	21	6.17849e-08	37	11	34323678	11	34280254	R		rs78499881	NA	NA	ABTB2	NM_145804	Body					TRUE				NA	11	34302130	-	ABTB2	ENSG00000121691.6	11	34438934	CAT	1	0.0239075	1.46749	7.15305	-11.9295
cg13264840	-0.0588701	0.00938233	-6.27457	4.08686e-10	21	6.38298e-08	37	7	142494213	7	142204341	R			NA	NA				chr7:142494563-142495248	N_Shore			TRUE				NA	7	142796528	-		ENSG00000211764.1	7	142796365	TRBJ2-1	1	0.0163381	-0.779106	-5.89042	-8.34762
cg22622123	-0.0458377	0.00731168	-6.26911	4.23067e-10	21	6.58636e-08	37	11	118902351	11	118407561	R			NA	NA	SLC37A4;SLC37A4;SLC37A4;SLC37A4	NM_001467;NM_001164278;NM_001164277;NM_001164279	TSS1500;TSS1500;TSS1500;TSS1500	chr11:118900986-118901749	S_Shore			NA		11:118901028-118902472	Promoter_Associated	NA	11	119031640	-	SLC37A4	ENSG00000160695.14	11	119067692	VPS11	1	0.0140078	0.457524	5.44775	-7.24302
cg07718903	-0.0701554	0.0111931	-6.26772	4.26779e-10	21	6.6399e-08	37	20	6104261	20	6052261	F			NA	NA	FERMT1	NM_017671	TSS200	chr20:6103436-6103970	S_Shore	high-CpG:6051562-6052271		NA				TRUE	20	6123613	+	FERMT1	ENSG00000101311.15	20	6074845	FERMT1	1	0.0229908	-0.142751	-7.01128	-11.4957
cg08284993	0.0434952	0.00694112	6.26631	4.3062e-10	21	6.68678e-08	37	16	89382370	16	87909871	F			NA	NA	ANKRD11	NM_013275	Body					TRUE		16:89382000-89383708	Promoter_Associated_Cell_type_specific	TRUE	16	89315961	+	ANKRD11	ENSG00000185324.22	16	89680737	CDK10	1	0.0197171	-1.77705	-6.48209	-9.94688
cg07535628	0.0324342	0.00518008	6.26133	4.44396e-10	21	6.87867e-08	37	11	829035	11	819035	R			NA	NA	EFCAB4A	NM_173584	Body	chr11:829284-833558	N_Shore			TRUE		11:828992-829231	Unclassified_Cell_type_specific	NA	11	829034	-	EFCAB4A	ENSG00000177697.19	11	832887	CD151	1	0.0172457	-4.15449	-6.05462	-8.77737
cg19346202	-0.0496182	0.00793074	-6.25644	4.58317e-10	21	7.05587e-08	37	17	18226511	17	18167236	R			NA	NA	SMCR8	NM_144775	3'UTR					NA		17:18226060-18226872	Unclassified	NA	17	18323196	-	SMCR8	ENSG00000176974.20	17	18327860	SHMT1	1	0.0236583	-1.35222	-7.11476	-11.8115
cg10211456	-0.0512937	0.00820255	-6.25338	4.67259e-10	21	7.17076e-08	37	7	963471	7	929997	R			NA	NA	ADAP1	NM_006869	Body	chr7:965987-966266	N_Shelf			TRUE	7:929576-930590			TRUE	7	923834	-	ADAP1	ENSG00000240230.6	7	898778	COX19	1	0.0450507	-0.788731	-9.92727	-21.9904
cg15883853	-0.0792813	0.0126945	-6.24533	4.91614e-10	21	7.48531e-08	37	12	13080282	12	12971549	F	rs1642199		NA	NA								NA	12:12971475-12971717			TRUE	12	12927347	+		ENSG00000247498.9	12	12927726	GPRC5D-AS1	1	0.458078	-5.0625	-42.0214	-278.129
cg08292569	0.044244	0.00708607	6.2438	4.96382e-10	21	7.5437e-08	37	8	23078059	8	23134004	F			NA	NA	TNFRSF10A	NM_003844	Body	chr8:23081956-23082975	N_Shelf			NA		8:23077879-23078136	Unclassified_Cell_type_specific	NA	8	23220545	+	TNFRSF10A	ENSG00000246582.2	8	23224471	AC100861.1	1	0.104489	4.27363	15.6124	-51.2791
cg14873515	0.0424077	0.00679385	6.24207	5.01811e-10	21	7.61665e-08	37	5	149887461	5	149867654	R			NA	NA	NDST1	NM_001543	TSS1500					TRUE				NA	5	150507898	-	NDST1	ENSG00000070614.15	5	150485818	NDST1	1	0.0308713	-3.13249	-8.15748	-15.2293
cg23282949	-0.0578335	0.00926628	-6.24129	5.04302e-10	21	7.64967e-08	37	X	153211709	X	152864903	F			NA	TRUE	RENBP	NM_002910	TSS1500					NA				NA	X	153946256	+	RENBP	ENSG00000177854.8	X	153972754	TMEM187	1	0.0799873	-1.84214	-13.4767	-38.999
cg01999701	-0.0723567	0.0115936	-6.24111	5.04865e-10	21	7.65118e-08	37	3	184456165	3	185938859	F			NA	NA								TRUE				TRUE	3	184738376	+		ENSG00000272970.1	3	184734075	AC107294.2	1	0.0184395	0.20537	6.26448	-9.34239
cg13095737	-0.054397	0.00872309	-6.23597	5.21469e-10	21	7.87069e-08	37	5	177034964	5	176967570	R			NA	NA	B4GALT7	NM_007255	Body	chr5:177035351-177035660	N_Shore			TRUE		5:177033722-177035311	Unclassified	NA	5	177607962	-	B4GALT7	ENSG00000184840.11	5	177592158	TMED9	1	0.0248457	0.757723	7.29556	-12.3735
cg26283141	-0.057075	0.00915333	-6.23544	5.23221e-10	21	7.89222e-08	37	6	33240471	6	33348449	F	rs77322830		NA	NA	VPS52;RPS18	NM_022553;NM_022551	TSS1500;Body	chr6:33239326-33240099	S_Shore			NA				NA	6	33272693	+	VPS52;RPS18	ENSG00000231500.7	6	33272075	RPS18	1	0.0287102	-1.02102	-7.85801	-14.2042
cg09095122	-0.0304595	0.00488775	-6.23179	5.35371e-10	21	8.06296e-08	37	8	987526	8	974933	R			NA	NA				chr8:989167-990699	N_Shore			NA				NA	8	1037525	-		ENSG00000282692.1	8	1018757	AC129915.3	1	0.0239137	-0.175045	-7.15399	-11.9324
cg18518074	0.0439068	0.00704598	6.23147	5.36455e-10	21	8.07426e-08	37	11	64642316	11	64398892	R			NA	NA	EHD1	NM_006795	Body	chr11:64645429-64646566	N_Shelf		CDMR	NA				NA	11	64874843	-	EHD1	ENSG00000110046.13	11	64894546	ATG2A	1	0.0198673	-1.76147	-6.50724	-10.018
cg22109370	-0.0456958	0.00733406	-6.23063	5.39302e-10	21	8.10956e-08	37	17	77070546	17	74582141	F			NA	NA	ENGASE	NM_001042573	TSS1500					NA		17:77070438-77072340	Promoter_Associated	NA	17	79074463	+	ENGASE	ENSG00000167280.16	17	79074939	ENGASE	1	0.0371958	-1.81386	-8.98354	-18.2367
cg16526047	-0.0748584	0.0120192	-6.22825	5.4744e-10	21	8.22174e-08	37	1	949893	1	939756	F	rs2799070		NA	NA	ISG15	NM_005101	3'UTR	chr1:948670-948894	S_Shore			TRUE		1:949797-950045	Promoter_Associated	NA	1	1014512	+	ISG15	ENSG00000242590.1	1	1055033	AL645608.5	1	0.0169666	-0.5166	-6.00457	-8.64524
cg25642069	0.034911	0.00560594	6.2275	5.50029e-10	21	8.25295e-08	37	8	144408230	8	144479605	F	rs2956268		NA	NA	TOP1MT	NM_052963	Body					NA	8:144479569-144480120			NA	8	143326059	+	TOP1MT	ENSG00000253716.5	8	143280161	MINCR	1	0.0198729	-2.04621	-6.50817	-10.0206
cg23646375	0.0443651	0.00712507	6.22661	5.53093e-10	21	8.29379e-08	37	1	209847618	1	207914241	R			NA	NA	G0S2	NM_015714	TSS1500	chr1:209848443-209849428	N_Shore			NA		1:209847363-209847728	Unclassified_Cell_type_specific	NA	1	209674272	-	G0S2	ENSG00000123689.6	1	209675412	G0S2	1	0.0226904	-2.22761	-6.96425	-11.3535
cg20664313	-0.0416687	0.00669281	-6.22589	5.55617e-10	21	8.32649e-08	37	12	133071297	12	131581370	R			NA	NA	FBRSL1	NM_001142641	Body	chr12:133073397-133073632	N_Shelf			NA		12:133071100-133071429	Promoter_Associated	NA	12	132494710	-	FBRSL1	ENSG00000112787.13	12	132489551	FBRSL1	1	0.0211507	-1.35868	-6.71852	-10.6251
cg04831783	-0.0348224	0.00560235	-6.21568	5.92411e-10	21	8.82607e-08	37	16	88769549	16	87297050	F	rs45507504	rs2340972	NA	NA	RNF166	NM_178841	Body	chr16:88772237-88773195	N_Shelf			NA	16:87296885-87297103			NA	16	88703140	+	RNF166	ENSG00000278341.1	16	88708956	AC138028.6	1	0.0135329	-1.55705	-5.35331	-7.01761
cg19776793	0.0686367	0.0110466	6.2134	6.00958e-10	21	8.93419e-08	37	17	79225974	17	76840569	F			NA	NA	SLC38A10;SLC38A10	NM_001037984;NM_138570	Body;Body					NA	17:76840274-76840646			NA	17	81252173	+	SLC38A10	ENSG00000276101.1	17	81251194	AC027601.4	1	0.0291998	-0.580232	-7.92673	-14.4363
cg22387323	0.0368402	0.00594067	6.20135	6.48101e-10	21	9.57341e-08	37	4	24975717	4	24584815	F			NA	NA	CCDC149	NM_173463	5'UTR					NA	4:24584787-24584853			NA	4	24974094	+	CCDC149	ENSG00000181982.18	4	24806117	CCDC149	1	0.0231769	-1.90162	-7.04026	-11.5837
cg04063615	-0.129702	0.0209306	-6.19677	6.66965e-10	21	9.83111e-08	37	12	132293388	12	130859341	R			NA	NA				chr12:132293443-132293816	N_Shore			NA	12:130859327-130859744	12:132293295-132293760	Unclassified_Cell_type_specific	NA	12	131808842	-		ENSG00000198598.6	12	131828393	MMP17	1	0.0867292	-1.57564	-14.0848	-42.3474
cg25940513	0.0295541	0.00477041	6.19531	6.73093e-10	21	9.90938e-08	37	1	9326282	1	9248869	R			NA	NA	H6PD	NM_004285	3'UTR	chr1:9324202-9324439	S_Shore			NA		1:9326273-9326393	Unclassified_Cell_type_specific	NA	1	9266222	-	H6PD	ENSG00000049239.12	1	9234775	H6PD	1	0.0200583	1.83219	6.53907	-10.1083
cg00724839	-0.0465403	0.00751424	-6.19362	6.80244e-10	21	1.00025e-07	37	22	39240704	22	37570650	F	rs12628473		NA	NA	NPTXR	NM_014293	TSS1500	chr22:39239168-39240425	S_Shore			NA				NA	22	38844698	+	NPTXR	ENSG00000221890.4	22	38818452	NPTXR	1	0.0422454	2.86566	9.59912	-20.6472
cg09138892	0.0591529	0.00955255	6.19237	6.856e-10	21	1.00756e-07	37	17	79005662	17	76620257	F			NA	NA	FLJ90757	NR_026857	Body	chr17:79006584-79006835	N_Shore			NA	17:76619872-76620406			NA	17	81031861	+	FLJ90757	ENSG00000226137.5	17	81029130	BAIAP2-DT	1	0.188317	-4.36857	-22.0151	-95.8619
cg11679268	-0.0556693	0.00900041	-6.1852	7.17018e-10	21	1.04924e-07	37	6	31649638	6	31757617	F			NA	NA	LY6G5C	NM_025262	TSS1500	chr6:31650648-31651292	N_Shore			NA	6:31756973-31757649			NA	6	31681860	+	LY6G5C	ENSG00000231852.8	6	32038265	CYP21A2	1	0.0138589	-0.773246	-5.41831	-7.17237
cg06357743	-0.0441971	0.00714582	-6.18503	7.17777e-10	21	1.05003e-07	37	6	30041727	6	30149706	F			NA	NA	RNF39;RNF39	NM_170769;NM_025236	Body;Body	chr6:30042918-30043500	N_Shore			NA				NA	6	30073949	+	RNF39	ENSG00000181126.13	6	29790954	HLA-V	1	0.0216959	4.03395	6.80646	-10.883
cg05083128	-0.057851	0.00935845	-6.18168	7.32947e-10	21	1.06964e-07	37	4	10077759	4	9686857	F			NA	NA	WDR1;WDR1	NM_005112;NM_017491	Body;Body	chr4:10079335-10079555	N_Shore			TRUE				NA	4	10076134	+	WDR1	ENSG00000109667.12	4	9771153	SLC2A9	1	0.0142294	1.04132	5.49128	-7.34816
cg02448796	0.0555369	0.00899108	6.17689	7.55194e-10	21	1.09913e-07	37	1	6101339	1	6023926	F			NA	NA	KCNAB2;KCNAB2	NM_003636;NM_172130	Body;Body					NA	1:6023441-6024104	1:6100542-6102491	Promoter_Associated	TRUE	1	6041278	+	KCNAB2	ENSG00000069424.14	1	5991466	KCNAB2	1	0.0161002	0.769325	5.84668	-8.23495
cg16537676	-0.0451235	0.00730664	-6.17568	7.60923e-10	21	1.10714e-07	37	6	30851624	6	30959603	R			NA	NA	DDR1;DDR1	NM_001954;NM_013993	TSS1500;TSS1500	chr6:30852102-30852676	N_Shore			NA				NA	6	30883846	-	DDR1	ENSG00000204580.13	6	30876421	DDR1	1	0.0626002	-2.29929	-11.8112	-30.4656
cg01109535	-0.0408391	0.00661396	-6.17469	7.65649e-10	21	1.11301e-07	37	16	24856104	16	24763605	F			NA	NA	SLC5A11	NM_052944	TSS1500					NA				TRUE	16	24844782	+	SLC5A11	ENSG00000158865.12	16	24845841	SLC5A11	1	0.210445	6.04462	23.5965	-108.375
cg00354484	-0.0385075	0.00624256	-6.16854	7.95573e-10	21	1.14996e-07	37	2	114007283	2	113723753	R			NA	NA	PAX8;PAX8;LOC654433;PAX8;PAX8;PAX8;LOC440839	NM_003466;NM_013951;NR_015377;NM_013953;NM_013992;NM_013952;NR_029399	Body;Body;Body;Body;Body;Body;Body					NA		2:114005955-114007506	Unclassified	NA	2	113249705	-	PAX8;LOC654433;LOC440839	ENSG00000189223.14	2	113211522	PAX8-AS1	1	0.0377427	14.9944	9.05191	-18.4973
cg10251070	-0.0554955	0.00901119	-6.1585	8.46882e-10	21	1.21654e-07	37	21	44781958	21	43606386	F	rs559480		NA	NA				chr21:44782248-44782601	N_Shore			TRUE	21:43605793-43607060	21:44781067-44783044	Unclassified	TRUE	21	43362077	+		ENSG00000237989.1	21	43358147	LINC01679	1	0.026339	-1.22497	-7.51735	-13.0806
cg05620036	-0.0429908	0.00698432	-6.15533	8.63792e-10	21	1.2397e-07	37	3	126236769	3	127719459	R		rs12493410	NA	NA	UROC1;UROC1	NM_144639;NM_001165974	TSS200;TSS200					NA				NA	3	126517925	-	UROC1	ENSG00000197763.16	3	126571779	TXNRD3	1	0.0154332	-1.16062	-5.72234	-7.91892
cg22881435	0.0342529	0.00556558	6.15441	8.68713e-10	21	1.24602e-07	37	8	37732086	8	37851244	F			NA	NA	RAB11FIP1;RAB11FIP1;RAB11FIP1	NM_025151;NM_001002233;NM_001002814	Body;TSS1500;Body					NA				NA	8	37874567	+	RAB11FIP1	ENSG00000147535.17	8	38263130	PLPP5	1	0.0201374	-2.23667	-6.55221	-10.1457
cg03936870	-0.0762124	0.0123974	-6.14745	9.07136e-10	21	1.29944e-07	37	2	47561578	2	47415082	R			NA	NA								NA				NA	2	47334438	-		ENSG00000095002.14	2	47402969	MSH2	1	0.0222573	-0.671987	-6.89593	-11.1486
cg09029538	-0.0405346	0.00659375	-6.14742	9.07295e-10	21	1.29944e-07	37	16	70286779	16	68844280	F			NA	NA	AARS;EXOSC6	NM_001605;NM_058219	Body;TSS1500	chr16:70284892-70285956	S_Shore			NA		16:70284836-70286833	Promoter_Associated	NA	16	70252875	+	AARS;EXOSC6	ENSG00000223496.3	16	70246778	EXOSC6	1	0.128275	-3.32572	-17.5328	-63.507
cg01205584	-0.056481	0.00919391	-6.14331	9.30792e-10	21	1.32917e-07	37	1	226270724	1	224337347	R			NA	NA				chr1:226270723-226271841	Island			NA	1:224337329-224338464	1:226270482-226271884	Promoter_Associated	NA	1	226083022	-		ENSG00000163041.10	1	226061851	H3F3A	1	0.0140874	0.713818	5.46342	-7.28079
cg13871900	0.0428322	0.00698103	6.13552	9.76883e-10	21	1.38682e-07	37	17	79235968	17	76850563	R			NA	NA	SLC38A10;SLC38A10	NM_001037984;NM_138570	Body;Body	chr17:79235486-79235751	S_Shore			NA	17:76849983-76850890	17:79235849-79235981	Gene_Associated_Cell_type_specific	NA	17	81262167	-	SLC38A10	ENSG00000276101.1	17	81251194	AC027601.4	1	0.0159095	0.61489	5.8114	-8.14464
cg00311984	-0.0522912	0.00852586	-6.13325	9.90728e-10	21	1.4036e-07	37	8	145051668	8	145123656	R			NA	NA	PLEC1;PARP10	NM_000445;NM_032789	TSS1500;Body	chr8:145047293-145052305	Island			NA	8:145122197-145124253	8:145050892-145052157	Promoter_Associated	NA	8	143977499	-	PLEC1;PARP10	ENSG00000178209.15	8	143915147	PLEC	1	0.0246247	-1.86696	-7.26221	-12.2689
cg02014853	-0.0554629	0.00904357	-6.13286	9.93129e-10	21	1.40632e-07	37	6	29595335	6	29703314	F	rs17854104		NA	NA	GABBR1;GABBR1;GABBR1	NM_021904;NM_021903;NM_001470	Body;1stExon;Body	chr6:29595298-29595795	Island			NA	6:29703294-29704753			NA	6	29627557	+	GABBR1	ENSG00000281831.1	6	29871895	AL645929.2	1	0.0383954	-1.95547	-9.13294	-18.8085
cg03885332	-0.0461977	0.00753466	-6.13136	1.00238e-09	21	1.41721e-07	37	11	832357	11	822357	R			NA	NA	CD151;CD151;CD151;CD151	NM_139030;NM_004357;NM_139029;NM_001039490	TSS1500;TSS1500;TSS1500;TSS1500	chr11:829284-833558	Island			NA	11:822357-823509			TRUE	11	832356	-	CD151	ENSG00000177700.6	11	837356	POLR2L	1	0.0372794	1.59102	8.99402	-18.2766
cg03353394	-0.0697746	0.0113831	-6.12968	1.01288e-09	21	1.42997e-07	37	11	77791298	11	77468946	R			NA	NA	NDUFC2	NM_004549	TSS200	chr11:77790478-77791101	S_Shore			NA		11:77790161-77791492	Promoter_Associated	NA	11	78080251	-	NDUFC2	ENSG00000246174.7	11	78139771	KCTD21-AS1	1	0.028906	-1.21289	-7.88557	-14.297
cg13010014	-0.0637382	0.0104008	-6.12818	1.02234e-09	21	1.44248e-07	37	11	124740965	11	124246175	R			NA	NA	ROBO3	NM_022370	Body	chr11:124738712-124739011	S_Shore		RDMR	NA				NA	11	124871068	-	ROBO3	ENSG00000154134.15	11	124865432	ROBO3	1	0.0326132	1.95175	8.392	-16.0564
cg01735357	-0.0906196	0.0147982	-6.1237	1.05113e-09	21	1.47966e-07	37	20	61732467	20	61202912	F	rs79825815		NA	NA	HAR1B;HAR1A	NR_003245;NR_003244	Body;TSS200	chr20:61733275-61734521	N_Shore			NA		20:61732447-61732896	Unclassified_Cell_type_specific	NA	20	63101114	+	HAR1B;HAR1A	ENSG00000231133.7	20	63092256	HAR1B	1	0.0355128	0.613981	8.77028	-17.4352
cg06855286	-0.079637	0.0130049	-6.12362	1.05161e-09	21	1.4799e-07	37	6	31010597	6	31118576	F			NA	NA								NA		6:31010204-31011149	Unclassified	TRUE	6	31042819	+		ENSG00000228789.7	6	31053450	HCG22	1	0.0227666	0.176445	6.97621	-11.3896
cg01355392	-0.113015	0.0184577	-6.12291	1.05626e-09	21	1.48602e-07	37	20	62679255	20	62149699	R			NA	NA	SOX18	NM_018419	3'UTR	chr20:62679424-62680883	N_Shore			NA				NA	20	64047901	-	SOX18	ENSG00000130590.14	20	63974116	SAMD10	1	0.0193607	0.693446	6.42208	-9.77829
cg14295062	-0.0604241	0.00987568	-6.11847	1.08567e-09	21	1.52342e-07	37	9	139949108	9	139068929	F			NA	NA	ENTPD2;ENTPD2	NM_203468;NM_001246	TSS1500;TSS1500	chr9:139947906-139948937	S_Shore			NA	9:139067743-139069216	9:139947523-139949157	Unclassified_Cell_type_specific	NA	9	137054655	+	ENTPD2	ENSG00000054179.12	9	137048107	ENTPD2	1	0.0195051	2.61823	6.44645	-9.8466
cg17243628	0.0393289	0.0064294	6.11705	1.09528e-09	21	1.53504e-07	37	1	9131783	1	9054370	R			NA	NA	SLC2A5	NR_024180	Body	chr1:9131602-9131909	Island			NA	1:9054190-9054784			NA	1	9071723	-	SLC2A5	ENSG00000142583.17	1	9035107	SLC2A5	1	0.0136108	-2.4908	-5.36892	-7.05461
cg26403608	-0.0626144	0.0102444	-6.11208	1.12946e-09	21	1.57619e-07	37	17	2319719	17	2266469	R			NA	NA	LOC284009;METT10D	NR_028335;NM_024086	TSS1500;3'UTR					NA		17:2319074-2320255	Unclassified	NA	17	2416424	-	LOC284009;METT10D	ENSG00000127804.13	17	2405562	METTL16	1	0.0138859	-0.554108	-5.42367	-7.1852
cg01633363	-0.044225	0.00723639	-6.11147	1.13367e-09	21	1.58083e-07	37	17	79140589	17	76755184	F			NA	NA	AATK;LOC388428	NM_001080395;NR_027255	TSS1500;Body	chr17:79139501-79140028	S_Shore			NA		17:79138916-79140697	Unclassified_Cell_type_specific	NA	17	81166788	+	AATK;LOC388428	ENSG00000181409.13	17	81117295	AATK	1	0.0475129	-3.6192	-10.2081	-23.1717
cg14177084	-0.0468787	0.00767501	-6.10798	1.15844e-09	21	1.61015e-07	37	7	75269642	7	75107578	F			NA	NA	HIP1	NM_005338	Body	chr7:75268004-75268871	S_Shore			NA				NA	7	75640323	+	HIP1	ENSG00000127946.17	7	75533298	HIP1	1	0.0632304	-5.12119	-11.8745	-30.7724
cg08691235	0.0408289	0.00668771	6.10506	1.17945e-09	21	1.63561e-07	37	2	179395935	2	179104181	F	rs3813250		NA	NA	TTN;TTN;TTN;MIR548N;TTN	NM_133378;NM_133432;NM_003319;NR_031666;NM_133437	Body;Body;Body;Body;Body					NA	2:179104131-179104182			NA	2	178531207	+	TTN;MIR548N	ENSG00000237298.9	2	178521183	TTN-AS1	1	0.138422	-3.89236	-18.32	-68.8207
cg21337881	0.0360636	0.00591493	6.09704	1.23929e-09	21	1.7093e-07	37	17	5138645	17	5079369	F			NA	NA	C17orf87	NM_207103	TSS1500					NA		17:5138494-5138757	Unclassified_Cell_type_specific	NA	17	5235349	+	C17orf87	ENSG00000129204.16	17	5116438	USP6	1	0.0217184	-2.59926	-6.81007	-10.8937
cg23730696	-0.0617315	0.0101346	-6.09119	1.28482e-09	21	1.76607e-07	37	11	124622444	11	124127654	R			NA	NA	VSIG2	NM_014312	TSS1500				RDMR	NA				NA	11	124752547	-	VSIG2	ENSG00000019102.12	11	124747474	VSIG2	1	0.109289	-1.72507	-16.0099	-53.7214
cg12712908	-0.0456805	0.00750203	-6.08909	1.30154e-09	21	1.78501e-07	37	8	21966204	8	22022149	F			NA	NA	NUDT18	NM_024815	Body	chr8:21966485-21967329	N_Shore			NA	8:22021658-22023296	8:21966147-21968018	Promoter_Associated	NA	8	22108692	+	NUDT18	ENSG00000275074.2	8	22106874	NUDT18	1	0.034209	-1.83272	-8.60197	-16.815
cg07690127	0.0526822	0.00865264	6.08856	1.30578e-09	21	1.78931e-07	37	7	2077293	7	2043819	R			NA	NA	MAD1L1;MAD1L1;MAD1L1	NM_003550;NM_001013837;NM_001013836	Body;Body;Body					NA	7:2043748-2043887	7:2077107-2077508	Unclassified_Cell_type_specific	NA	7	2037657	-	MAD1L1	ENSG00000002822.15	7	1815793	MAD1L1	1	0.0310305	-1.34215	-8.17916	-15.3048
cg05220114	-0.0677108	0.0111269	-6.08534	1.33195e-09	21	1.82156e-07	37	19	58223693	19	62915505	R			NA	NA				chr19:58220189-58220517	S_Shelf			NA				NA	19	57712324	-		ENSG00000152443.13	19	57746815	ZNF776	1	0.0223854	-0.565247	-6.9162	-11.2092
cg01498832	0.0432289	0.00710903	6.08084	1.36936e-09	21	1.86693e-07	37	17	78682934	17	76297529	R			NA	NA	RPTOR;RPTOR	NM_001163034;NM_020761	Body;Body					NA	17:76297373-76297530			NA	17	80709133	-	RPTOR	ENSG00000141564.15	17	80544819	RPTOR	1	0.0185992	-1.26678	-6.29206	-9.41796
cg09684846	-0.101762	0.0167437	-6.07763	1.39662e-09	21	1.89983e-07	37	16	10912718	16	10820219	R			NA	NA	FAM18A	NM_001079512	TSS200	chr16:10912159-10912719	Island			NA	16:10819716-10820260			NA	16	10818860	-	FAM18A	ENSG00000166676.16	16	10760919	TVP23A	1	0.0144329	-0.262587	-5.53099	-7.44471
cg13823169	-0.0405296	0.00667114	-6.07537	1.4162e-09	21	1.92137e-07	37	9	139776893	9	138896714	R			NA	NA				chr9:139780406-139781527	N_Shelf			TRUE		9:139776146-139777377	Promoter_Associated	NA	9	136882440	-		ENSG00000127191.18	9	136881912	TRAF2	1	0.0159733	-0.851303	-5.82323	-8.17487
cg01900832	-0.0858929	0.0141451	-6.07228	1.4433e-09	21	1.95509e-07	37	20	50385371	20	49818778	F	rs59483755		NA	NA	ATP9A	NM_006045	TSS1500	chr20:50383675-50384904	S_Shore	high-CpG:49818268-49819031	RDMR	NA	20:49817935-49818779			NA	20	51768831	+	ATP9A	ENSG00000054793.13	20	51596514	ATP9A	1	0.0408078	-1.38731	-9.42732	-19.96
cg03650068	-0.0310674	0.00511757	-6.07073	1.45712e-09	21	1.97217e-07	37	1	25596491	1	25469078	R			NA	NA				chr1:25593277-25593678	S_Shelf			NA				NA	1	25269999	-		ENSG00000183726.11	1	25338317	TMEM50A	1	0.0558258	-1.84855	-11.1137	-27.1784
cg26476156	-0.0542036	0.00893009	-6.06976	1.46579e-09	21	1.98279e-07	37	10	46090807	10	45410813	R			NA	NA	MARCH8;MARCH8	NM_001002265;NM_145021	TSS1500;TSS1500	chr10:46089871-46090462	S_Shore			NA		10:46089551-46090924	Promoter_Associated	NA	10	45595358	-	2024-03-08	ENSG00000237840.6	10	45706431	FAM21FP	1	0.0256282	-1.29786	-7.41252	-12.744
cg20329047	-0.0553095	0.00911333	-6.06908	1.47195e-09	21	1.98947e-07	37	8	145514383	8	145485191	R			NA	NA	BOP1;HSF1	NM_015201;NM_005526	Body;TSS1500	chr8:145514719-145515959	N_Shore			NA	8:145485078-145485241			NA	8	144290700	-	BOP1;HSF1	ENSG00000071894.17	8	144393229	CPSF1	1	0.0141454	-1.00913	-5.47483	-7.30833
cg03038418	-0.0430848	0.00710251	-6.06614	1.49874e-09	21	2.02172e-07	37	19	3096512	19	3047512	F			NA	NA	GNA11	NM_002067	Body	chr19:3097564-3097793	N_Shore			TRUE		19:3095771-3096642	Unclassified	NA	19	3096513	+	GNA11	ENSG00000267139.1	19	3118665	AC005262.2	1	0.0251878	-0.705895	-7.34689	-12.5355
cg00539049	-0.0501118	0.00826315	-6.06449	1.51397e-09	21	2.04057e-07	37	2	149933534	2	149641780	F			NA	NA	LYPD6B	NM_177964	5'UTR					TRUE				NA	2	149077019	+	LYPD6B	ENSG00000150556.17	2	149038107	LYPD6B	1	0.142019	-3.14329	-18.5953	-70.7191
cg22080436	-0.0440481	0.0072657	-6.06247	1.53289e-09	21	2.06328e-07	37	11	4212471	11	4169047	F		rs1822288	TRUE	NA				chr11:4208448-4209153	S_Shelf			NA				NA	11	4191240	+		ENSG00000167325.15	11	4094707	RRM1	1	0.0167258	0.805608	5.96109	-8.53124
cg10772322	-0.033852	0.00558749	-6.05854	1.5703e-09	21	2.10712e-07	37	19	49116839	19	53808651	F			NA	NA	FAM83E	NM_017708	TSS200	chr19:49116245-49116641	S_Shore			NA				NA	19	48613581	+	FAM83E	ENSG00000232871.8	19	48638071	SEC1P	1	0.0269782	1.60983	7.61052	-13.3833
cg06333800	0.0324498	0.00535883	6.05539	1.60091e-09	21	2.14345e-07	37	7	151442481	7	151073414	R			NA	NA	PRKAG2;PRKAG2	NM_016203;NM_001040633	Body;Body					NA	7:151073198-151073473	7:151442027-151442976	Unclassified_Cell_type_specific	TRUE	7	151745394	-	PRKAG2	ENSG00000243836.5	7	151409161	WDR86-AS1	1	0.0330219	-3.91132	-8.44621	-16.2506
cg13640297	0.0385605	0.00636923	6.05419	1.61268e-09	21	2.15445e-07	37	6	170099238	6	169841163	R			NA	NA	WDR27	NM_182552	5'UTR	chr6:170101662-170103059	N_Shelf			NA		6:170099215-170099379	Gene_Associated_Cell_type_specific	NA	6	169699141	-	WDR27	ENSG00000185127.6	6	169702190	C6orf120	1	0.0243389	-1.18484	-7.21889	-12.1336
cg23395310	-0.0494531	0.00816956	-6.05334	1.62112e-09	21	2.16314e-07	37	9	139623427	9	138743248	F			NA	NA	SNHG7;SNHG7;SNHG7	NR_024542;NR_024543;NR_003672	TSS1500;TSS1500;TSS1500	chr9:139622242-139623428	Island			NA				NA	9	136728974	+	SNHG7	ENSG00000233016.6	9	136721366	SNHG7	1	0.0298313	0.960448	8.0146	-14.7358
cg23141183	0.0397422	0.00656537	6.05331	1.62141e-09	21	2.16314e-07	37	17	80185318	17	77778607	R			NA	NA	SLC16A3	NM_001042422	TSS1500	chr17:80186135-80189990	N_Shore			NA		17:80185111-80185355	Unclassified	NA	17	82227441	-	SLC16A3	ENSG00000176155.18	17	82101460	CCDC57	1	0.0455228	2.10068	9.98162	-22.2167
cg02494930	-0.0456915	0.00755095	-6.05109	1.64357e-09	21	2.18909e-07	37	16	77887307	16	76444808	F	rs34918754	rs74976933	NA	NA	VAT1L	NM_020927	Body					TRUE				NA	16	77853409	+	VAT1L	ENSG00000140876.11	16	77722492	NUDT7	1	0.0259306	-2.08753	-7.45729	-12.8872
cg25479963	-0.0397512	0.00657006	-6.05036	1.65093e-09	21	2.19768e-07	37	12	48743861	12	47030128	F			NA	NA	ZNF641;ZNF641	NM_152320;NM_152320	5'UTR;1stExon	chr12:48744318-48745099	N_Shore			NA		12:48743712-48745643	Promoter_Associated	NA	12	48350077	+	ZNF641	ENSG00000258273.1	12	48333755	AC024257.2	1	0.0239089	-0.340564	-7.15325	-11.9301
cg06108459	-0.038305	0.0063312	-6.0502	1.65257e-09	21	2.19927e-07	37	6	43089049	6	43197027	R			NA	NA	PTK7;PTK7;PTK7;PTK7	NM_002821;NM_152881;NM_152882;NM_152880	Body;Body;Body;Body					TRUE				TRUE	6	43121310	-	PTK7	ENSG00000044090.8	6	43037617	CUL7	1	0.0219641	1.43696	6.84933	-11.0099
cg01082299	-0.0517279	0.00855446	-6.04689	1.68637e-09	21	2.23932e-07	37	6	31431969	6	31539948	R			NA	NA	HCP5	NM_006674	3'UTR					NA		6:31431776-31432134	Promoter_Associated	NA	6	31464191	-	HCP5	ENSG00000166278.15	6	31897785	C2	1	0.0483867	-3.7788	-10.3063	-23.5915
cg26886572	-0.0995547	0.0164639	-6.04685	1.68683e-09	21	2.23932e-07	37	11	3009206	11	2965782	F	rs56747806		NA	NA	NAP1L4	NM_005969	5'UTR	chr11:3012799-3014181	N_Shelf			NA		11:3009122-3009975	Promoter_Associated_Cell_type_specific	NA	11	2987975	+	NAP1L4	ENSG00000110628.14	11	2899721	SLC22A18	1	0.0201943	0.650005	6.56165	-10.1726
cg02814054	0.0748862	0.0123996	6.03942	1.7652e-09	21	2.33378e-07	37	19	18234911	19	18095911	F			NA	NA	MAST3	NM_015016	Body	chr19:18234710-18234912	Island			NA	19:18095414-18096031			NA	19	18124100	+	MAST3	ENSG00000099308.10	19	18097793	MAST3	1	0.0697714	-1.17864	-12.5174	-33.9678
cg07104557	-0.0593651	0.00983638	-6.03526	1.81067e-09	21	2.38091e-07	37	7	1036653	7	1003179	F	rs77395207		NA	NA	C7orf50;C7orf50;C7orf50	NM_032350;NM_001134395;NM_001134396	3'UTR;3'UTR;3'UTR	chr7:1039874-1040096	N_Shelf			NA	7:1002737-1004102			NA	7	997016	+	C7orf50	ENSG00000178381.11	7	1152071	ZFAND2A	1	0.0177598	-1.20077	-6.14582	-9.02074
cg20992708	-0.067404	0.0111691	-6.03486	1.81511e-09	21	2.38481e-07	37	4	5637894	4	5688795	F			NA	NA	EVC2;EVC2	NM_001166136;NM_147127	Body;Body					TRUE				TRUE	4	5636166	+	EVC2	ENSG00000072840.13	4	5711201	EVC	1	0.0160095	-0.654417	-5.82993	-8.19202
cg09467607	-0.0543291	0.00900549	-6.03289	1.83711e-09	21	2.41111e-07	37	2	36825704	2	36679208	R			NA	NA	FEZ2;FEZ2	NM_001042548;NM_005102	TSS1500;TSS1500	chr2:36824792-36825305	S_Shore			NA		2:36824476-36825775	Promoter_Associated	NA	2	36598560	-	FEZ2	ENSG00000171055.15	2	36531805	FEZ2	1	0.0137274	0.988862	5.39218	-7.10995
cg13311440	0.044656	0.00740222	6.03278	1.8383e-09	21	2.41201e-07	37	1	160681404	1	158948028	R			NA	TRUE	CD48	NM_001778	Body					NA		1:160681390-160682087	Promoter_Associated	NA	1	160711613	-	CD48	ENSG00000117091.10	1	160678746	CD48	1	0.0215455	-1.1199	-6.7823	-10.8118
cg14184780	0.0477995	0.00792345	6.03265	1.83972e-09	21	2.41322e-07	37	9	95475751	9	94515572	F			NA	NA	BICD2;BICD2	NM_015250;NM_001003800	Body;3'UTR	chr9:95477296-95477708	N_Shore			NA	9:94515572-94515643			NA	9	92713468	+	BICD2	ENSG00000185963.14	9	92711363	BICD2	1	0.020714	-1.21574	-6.64732	-10.4185
cg24105081	0.0690833	0.011452	6.03243	1.84224e-09	21	2.41588e-07	37	12	1947479	12	1817740	F			NA	NA	CACNA2D4	NM_172364	Body					TRUE	12:1817673-1817741			NA	12	1838312	+	CACNA2D4	ENSG00000151062.15	12	1791963	CACNA2D4	1	0.0306478	-1.52008	-8.12696	-15.1232
cg10183965	0.040239	0.00667218	6.03087	1.8599e-09	21	2.43575e-07	37	17	3824497	17	3771246	R			NA	NA				chr17:3827795-3828137	N_Shelf			NA	17:3771124-3771259			NA	17	3921202	-		ENSG00000083454.22	17	3672199	P2RX5	1	0.0148721	-2.34343	-5.61578	-7.65301
cg20426710	-0.0630033	0.0104502	-6.02889	1.88246e-09	21	2.46395e-07	37	22	50248907	22	48634911	F	rs5845910		NA	NA	ZBED4	NM_014838	5'UTR	chr22:50250160-50250513	N_Shore		RDMR	NA				NA	22	49855258	+	ZBED4	ENSG00000100426.7	22	49853844	ZBED4	1	0.0268007	-0.631112	-7.58475	-13.2993
cg00025211	-0.0392982	0.00652441	-6.02326	1.94827e-09	21	2.54049e-07	37	1	145588627	1	144299984	R			NA	NA	NUDT17	NM_001012758	Body	chr1:145589135-145589535	N_Shore			TRUE		1:145588157-145589967	Promoter_Associated	NA	1	145846439	-	NUDT17	ENSG00000198483.13	1	145866560	ANKRD35	1	0.0277167	-2.97086	-7.71692	-13.7333
cg04875128	-0.0710136	0.0117903	-6.02307	1.95054e-09	21	2.54277e-07	37	15	31775895	15	29563187	R			NA	NA	OTUD7A	NM_130901	Body	chr15:31775540-31776988	Island			NA	15:29562601-29564280			NA	15	31483691	-	OTUD7A	ENSG00000169918.9	15	31475398	OTUD7A	1	0.0144868	-0.741681	-5.54146	-7.47029
cg14606328	0.0392193	0.00651351	6.02123	1.97251e-09	21	2.56865e-07	37	21	45177639	21	44002067	F			NA	NA	PDXK	NM_003681	3'UTR	chr21:45177520-45177727	Island			NA	21:44001966-44002255			NA	21	43757757	+	PDXK	ENSG00000160213.7	21	43772511	CSTB	1	0.0378485	-2.29258	-9.06509	-18.5478
cg13681142	-0.0455229	0.00756204	-6.01992	1.98833e-09	21	2.583e-07	37	20	42836747	20	42270161	R			NA	NA	C20orf111	NM_016470	5'UTR	chr20:42839134-42839883	N_Shelf			NA				NA	20	44208106	-	C20orf111	ENSG00000223891.5	20	44210960	OSER1-DT	1	0.0184398	1.17054	6.26454	-9.34255
cg24335155	-0.0489573	0.00814712	-6.00915	2.12305e-09	21	2.74259e-07	37	7	149193227	7	148824160	F	rs1965620		NA	NA	ZNF746;ZNF746	NM_001163474;NM_152557	Body;Body	chr7:149194139-149195275	N_Shore		RDMR	NA				NA	7	149496135	+	ZNF746	ENSG00000170265.12	7	149195546	ZNF282	1	0.0217715	-0.696555	-6.81857	-10.9188
cg11699517	0.0328262	0.00546487	6.00677	2.15399e-09	21	2.7759e-07	37	17	79419796	17	77034391	F			NA	NA	BAHCC1	NM_001080519	Body	chr17:79420144-79420437	N_Shore			NA	17:77034334-77034456			NA	17	81452769	+	BAHCC1	ENSG00000229848.1	17	81514047	AC139149.1	1	0.0178471	-1.11416	-6.16118	-9.06206
cg17658717	-0.0780576	0.0129961	-6.00623	2.16111e-09	21	2.78435e-07	37	3	45077254	3	45052258	F			NA	NA	CLEC3B	NM_003278	Body	chr3:45077069-45077690	Island			TRUE	3:45052096-45052775			NA	3	45035761	+	CLEC3B	ENSG00000163812.14	3	44915257	ZDHHC3	1	0.0221407	0.411065	6.87744	-11.0934
cg04970434	-0.0454562	0.00756953	-6.00515	2.17532e-09	21	2.80191e-07	37	17	4838096	17	4778838	F			NA	NA	GP1BA	NM_000173	3'UTR					NA				TRUE	17	4934800	+	GP1BA	ENSG00000108556.9	17	4897771	CHRNE	1	0.0143653	-1.52154	-5.51784	-7.41267
cg09602795	-0.040504	0.00674797	-6.0024	2.21201e-09	21	2.84388e-07	37	9	118698	9	108698	F	rs7036297		NA	NA	FOXD4	NM_207305	TSS1500	chr9:116701-118177	S_Shore			NA				NA	9	118697	+	FOXD4	ENSG00000172785.18	9	121038	CBWD1	1	0.0424797	2.73781	9.62689	-20.7593
cg24996282	-0.0369484	0.00615567	-6.00234	2.2129e-09	21	2.84426e-07	37	15	74692822	15	72479875	R			NA	NA								TRUE				NA	15	74400480	-		ENSG00000138623.10	15	74409289	SEMA7A	1	0.0181999	-1.78052	-6.2229	-9.22903
cg09148268	0.0371353	0.00618748	6.00168	2.22177e-09	21	2.8534e-07	37	21	43348008	21	42221077	R			NA	NA	C2CD2;C2CD2	NM_015500;NM_199050	Body;TSS1500					NA		21:43347909-43348115	Unclassified_Cell_type_specific	NA	21	41927898	-	C2CD2	ENSG00000157617.17	21	41885112	C2CD2	1	0.0137237	-0.903124	-5.39144	-7.10818
cg24466377	-0.0579306	0.00965804	-5.99817	2.26966e-09	21	2.9026e-07	37	19	46268509	19	50960349	F			NA	NA	SIX5	NM_175875	3'UTR	chr19:46270162-46270420	N_Shore			TRUE				NA	19	45765250	+	SIX5	ENSG00000104936.17	19	45769717	DMPK	1	0.0376583	1.8015	9.04139	-18.4571
cg22928599	-0.0470054	0.00783758	-5.99744	2.27975e-09	21	2.91474e-07	37	19	46999403	19	51691243	R			NA	NA	PNMAL2	NM_020709	TSS1500	chr19:46996327-46998437	S_Shore			NA				TRUE	19	46496145	-	PNMAL2	ENSG00000204851.6	19	46486906	PNMA8B	1	0.0774331	4.50292	13.2414	-37.7364
cg01314574	-0.048655	0.00811353	-5.99678	2.28888e-09	21	2.92564e-07	37	21	46858801	21	45683229	R			NA	NA	COL18A1	NM_130445	Body	chr21:46859182-46860069	N_Shore			TRUE		21:46858633-46860571	Unclassified	NA	21	45438886	-	COL18A1	ENSG00000182871.15	21	45405137	COL18A1	1	0.0675695	6.02221	12.3037	-32.89
cg25649895	0.0415593	0.00693385	5.99369	2.33218e-09	21	2.97941e-07	37	17	48356195	17	45711194	F			NA	NA	TMEM92;TMEM92	NM_001168215;NM_153229	Body;Body					TRUE				TRUE	17	50278833	+	TMEM92	ENSG00000167105.8	17	50271406	TMEM92	1	0.109606	-3.78553	-16.036	-53.8832
cg00218893	-0.0384597	0.00641814	-5.99234	2.35144e-09	21	2.99928e-07	37	17	73073239	17	70584834	R			NA	NA				chr17:73073313-73073941	N_Shore			NA		17:73073168-73074920	Promoter_Associated	NA	17	75077143	-		ENSG00000180901.11	17	75032575	KCTD2	1	0.0198493	0.940882	6.50423	-10.0094
cg18763629	0.0377859	0.00630587	5.99217	2.35378e-09	21	3.00089e-07	37	4	1199037	4	1189037	R			NA	NA	LOC100130872;LOC100130872-SPON2	NR_024569;NR_033182	Body;Body	chr4:1202956-1203200	N_Shelf			NA				TRUE	4	1205248	-	LOC100130872;LOC100130872-SPON2	ENSG00000159674.12	4	1166932	SPON2	1	0.0273746	-4.40481	-7.66779	-13.5712
cg26272651	0.0524286	0.00875004	5.99182	2.35887e-09	21	3.00578e-07	37	8	1971644	8	1959051	F	rs73184767		NA	NA				chr8:1971909-1972406	N_Shore			NA	8:1958593-1959123	8:1971523-1973378	Unclassified	NA	8	2023482	+		ENSG00000176595.4	8	1973677	KBTBD11	1	0.0187212	1.22692	6.31306	-9.47571
cg17280514	-0.0422995	0.00706173	-5.98996	2.38561e-09	21	3.03489e-07	37	2	242755302	2	242403975	R			NA	NA	NEU4;NEU4;NEU4;NEU4;NEU4	NM_080741;NM_001167601;NM_001167602;NM_001167599;NM_001167600	Body;5'UTR;5'UTR;Body;5'UTR	chr2:242755693-242756363	N_Shore	low-CpG:242403850-242404162		NA		2:242755156-242755307	Unclassified_Cell_type_specific	NA	2	241814104	-	NEU4	ENSG00000233806.7	2	241881363	LINC01237	1	0.0213455	-1.57895	-6.75007	-10.7173
cg21901277	0.0463971	0.00774986	5.98683	2.43129e-09	21	3.08651e-07	37	2	132152297	2	131868767	R			NA	NA				chr2:132152149-132152440	Island			NA	2:131868620-131869060			TRUE	2	131394723	-		ENSG00000197927.12	2	131722375	C2orf27A	1	0.0171337	1.0297	6.03458	-8.72436
cg04212285	0.0427965	0.00714862	5.98669	2.43337e-09	21	3.08753e-07	37	7	157342638	7	157035399	R			NA	NA	PTPRN2;PTPRN2;PTPRN2	NM_002847;NM_130842;NM_130843	Body;Body;Body	chr7:157346613-157347069	N_Shelf			NA	7:157035200-157035601			NA	7	157549943	-	PTPRN2	ENSG00000155093.19	7	157539056	PTPRN2	1	0.157594	-8.3518	-19.7687	-79.0273
cg05941027	0.0376326	0.00629198	5.98105	2.51791e-09	21	3.18398e-07	37	17	61774174	17	59127906	F	rs3833116		NA	NA	LIMD2	NM_030576	3'UTR	chr17:61776890-61778733	N_Shelf			NA		17:61773714-61774271	Gene_Associated	TRUE	17	63696813	+	LIMD2	ENSG00000279369.1	17	63700847	AC046185.3	1	0.0429284	-1.86654	-9.67987	-20.974
cg07651914	0.0462616	0.00773627	5.97984	2.53653e-09	21	3.20585e-07	37	7	100881986	7	100668706	F			NA	TRUE	CLDN15	NM_014343	TSS1500					TRUE				NA	7	101238704	+	CLDN15	ENSG00000106404.13	7	101232092	CLDN15	1	0.0282399	1.15559	7.7915	-13.9812
cg05716350	-0.0547709	0.00916843	-5.97386	2.63004e-09	21	3.31109e-07	37	4	79592882	4	79811906	R			NA	NA						low-CpG:79811906-79811908		NA				NA	4	78671727	-		ENSG00000239793.1	4	78768499	AC098818.1	1	0.0325023	-0.323584	-8.37725	-16.0037
cg10453550	-0.108327	0.0181549	-5.9668	2.74465e-09	21	3.43842e-07	37	4	121763322	4	121982772	F	rs6811794		NA	NA	PRDM5	NM_018699	Body					TRUE				NA	4	120842166	+	PRDM5	ENSG00000138738.10	4	120684919	PRDM5	1	0.0332351	-1.05584	-8.47436	-16.3519
cg05146888	-0.0686808	0.0115153	-5.96431	2.78632e-09	21	3.48163e-07	37	6	33129060	6	33237038	R			NA	NA				chr6:33129291-33129718	N_Shore			TRUE		6:33128418-33130669	Unclassified	NA	6	33161282	-		ENSG00000204228.4	6	33204655	HSD17B8	1	0.0155804	0.479181	5.75001	-7.98871
cg03407228	-0.0431893	0.007249	-5.95796	2.89516e-09	21	3.59816e-07	37	22	18921705	22	17301705	F			NA	NA	PRODH	NM_016335	Body	chr22:18923470-18923840	N_Shore			NA				NA	22	18934191	+	PRODH	ENSG00000183628.13	22	18906028	DGCR6	1	0.0186809	-1.42939	-6.30613	-9.45662
cg06563943	0.0551198	0.00925211	5.95754	2.90266e-09	21	3.60655e-07	37	17	71188271	17	68699866	R			NA	NA	COG1	NM_018714	TSS1500	chr17:71188407-71189458	N_Shore			NA	17:68699783-68699867			NA	17	73192131	-	COG1	ENSG00000166685.12	17	73192632	COG1	1	0.0429243	-0.746661	-9.67939	-20.972
cg02156692	-0.0745928	0.0125235	-5.95622	2.92576e-09	21	3.6306e-07	37	7	2749751	7	2716277	R		rs76189302	NA	NA	AMZ1	NM_133463	Body					NA	7:2715993-2716290	7:2749228-2750309	Promoter_Associated	TRUE	7	2710116	-	AMZ1	ENSG00000146535.14	7	2728105	GNA12	1	0.0173573	-0.866169	-6.07452	-8.83021
cg13243168	-0.0321929	0.00540751	-5.95336	2.97665e-09	21	3.68245e-07	37	17	61915833	17	59269565	F			NA	NA	SMARCD2;SMARCD2	NM_003077;NM_001098426	Body;Body	chr17:61919659-61920656	N_Shelf			TRUE				NA	17	63838472	+	SMARCD2	ENSG00000108604.15	17	63832081	SMARCD2	1	0.0157741	-0.658372	-5.78622	-8.0805
cg04821375	-0.0739062	0.0124147	-5.95311	2.98128e-09	21	3.68665e-07	37	17	7227662	17	7168386	R			NA	NA	NEURL4;NEURL4	NM_032442;NM_001005408	Body;Body	chr17:7227416-7227698	Island			NA	17:7168141-7168422	17:7227541-7227926	Gene_Associated	TRUE	17	7324342	-	NEURL4	ENSG00000213859.6	17	7351889	KCTD11	1	0.0159628	0.482189	5.82128	-8.1699
cg16707952	-0.0628359	0.0105677	-5.94603	3.11122e-09	21	3.82454e-07	37	6	30851632	6	30959611	R		rs73727107	NA	NA	DDR1;DDR1	NM_001954;NM_013993	TSS1500;TSS1500	chr6:30852102-30852676	N_Shore			NA				NA	6	30883854	-	DDR1	ENSG00000204580.13	6	30876421	DDR1	1	0.0370361	-2.69838	-8.96349	-18.1606
cg03693105	0.0524418	0.00882198	5.94445	3.14094e-09	21	3.85521e-07	37	7	151108340	7	150739273	R			NA	NA	WDR86	NM_198285	TSS1500	chr7:151106244-151107808	S_Shore			NA		7:151108024-151108456	Unclassified_Cell_type_specific	TRUE	7	151411253	-	WDR86	ENSG00000127377.9	7	151428835	CRYGN	1	0.0491258	1.41209	10.3887	-23.9469
cg20491726	-0.0357608	0.00601741	-5.94289	3.17068e-09	21	3.88975e-07	37	2	242820622	2	242469295	R			NA	NA				chr2:242823446-242823970	N_Shelf			NA		2:242820188-242821935	Unclassified	NA	2	241878470	-		ENSG00000261186.2	2	242087351	LINC01238	1	0.0195521	-1.17077	-6.45437	-9.86884
cg08684511	0.0608272	0.0102362	5.94236	3.1807e-09	21	3.90006e-07	37	5	177890047	5	177822653	R			NA	NA	COL23A1	NM_173465	Body					NA	5:177822520-177822697			NA	5	178463045	-	COL23A1	ENSG00000050767.17	5	178237618	COL23A1	1	0.0714048	-1.49344	-12.6742	-34.7689
cg04189591	-0.0541587	0.00911626	-5.94089	3.20909e-09	21	3.92693e-07	37	22	42309398	22	40639344	R			NA	NA				chr22:42310057-42311669	N_Shore			NA		22:42309122-42309770	Unclassified_Cell_type_specific	NA	22	41913393	-		ENSG00000100197.22	22	42126499	CYP2D6	1	0.0258934	2.42612	7.45178	-12.8695
cg23243408	-0.0370072	0.0062301	-5.94007	3.22486e-09	21	3.94054e-07	37	2	11049855	2	10967306	F	rs73184557		NA	NA				chr2:11051858-11053476	N_Shelf			NA		2:11048937-11050312	Unclassified	NA	2	10909728	+		ENSG00000271952.1	2	10878269	LINC01954	1	0.0203105	0.921099	6.58089	-10.2276
cg00218406	-0.0933633	0.015733	-5.93423	3.34016e-09	21	4.06068e-07	37	6	31431407	6	31539386	R		rs11557308	NA	NA	HCP5	NM_006674	3'UTR				DMR	NA		6:31430369-31431494	Promoter_Associated	NA	6	31463629	-	HCP5	ENSG00000204525.16	6	31268749	HLA-C	1	0.0149173	-0.491953	-5.62443	-7.67443
cg01557798	-0.0571159	0.00962944	-5.93138	3.3979e-09	21	4.12054e-07	37	1	228400628	1	226467251	R			NA	NA	OBSCN;OBSCN	NM_052843;NM_001098623	Body;Body	chr1:228399471-228402037	Island			NA	1:226466095-226467390			NA	1	228212926	-	OBSCN	ENSG00000162913.9	1	228203506	OBSCN-AS1	1	0.0220784	-1.38093	-6.86754	-11.064
cg26677103	0.0187108	0.00315763	5.92558	3.51854e-09	21	4.25301e-07	37	17	45784088	17	43139087	R			NA	NA	TBKBP1	NM_014726	Body	chr17:45786403-45786922	N_Shelf			NA		17:45783667-45784393	Unclassified	NA	17	47706721	-	TBKBP1	ENSG00000178852.16	17	47323290	EFCAB13	1	0.0292902	4.4713	7.93936	-14.4792
cg05285244	-0.0598793	0.0101073	-5.92439	3.54375e-09	21	4.27922e-07	37	7	149412760	7	149043693	R			NA	NA	KRBA1	NM_032534	5'UTR	chr7:149410858-149412351	S_Shore			TRUE				NA	7	149715668	-	KRBA1	ENSG00000133619.17	7	149714781	KRBA1	1	0.0167739	-0.52249	-5.9698	-8.55403
cg26886850	-0.050718	0.00856464	-5.92179	3.59947e-09	21	4.34542e-07	37	15	40697419	15	38484711	F			NA	NA	IVD;IVD	NM_002225;NM_001159508	TSS1500;TSS1500	chr15:40697781-40698368	N_Shore			NA				NA	15	40405217	+	IVD	ENSG00000128944.13	15	40382721	KNSTRN	1	0.0187521	1.1994	6.31837	-9.49033
cg08240539	-0.0784735	0.013264	-5.91628	3.72043e-09	21	4.47696e-07	37	7	2282600	7	2249126	R			NA	NA	FTSJ2;NUDT1;NUDT1;NUDT1;NUDT1;NUDT1;NUDT1;NUDT1;NUDT1;NUDT1	NM_013393;NM_002452;NM_198949;NM_198950;NM_198948;NM_198954;NM_198953;NM_198952;NM_198953;NM_198954	TSS1500;5'UTR;5'UTR;5'UTR;5'UTR;1stExon;5'UTR;5'UTR;1stExon;5'UTR	chr7:2281362-2282105	S_Shore			NA		7:2281235-2282660	Promoter_Associated	NA	7	2242964	-	FTSJ2;NUDT1	ENSG00000122687.17	7	2234231	MRM2	1	0.0185806	-0.415647	-6.28885	-9.40916
cg08577293	-0.0683214	0.0115513	-5.91461	3.75775e-09	21	4.51515e-07	37	17	40253614	17	37507140	R			NA	NA	DHX58	NM_024119	3'UTR	chr17:40250272-40250591	S_Shelf			NA		17:40253407-40254456	Unclassified	NA	17	42101595	-	DHX58	ENSG00000108771.13	17	42101404	DHX58	1	0.0762023	2.71645	13.127	-37.1291
cg11842367	-0.0970676	0.0164547	-5.89908	4.12417e-09	21	4.91282e-07	37	1	78703580	1	78476168	F			NA	NA	MGC27382	NR_027310	Body					TRUE				NA	1	78237895	+	MGC27382	ENSG00000122420.10	1	78303884	PTGFR	1	0.035835	0.470618	8.81144	-17.5886
cg05644767	-0.0567098	0.00961471	-5.89824	4.14491e-09	21	4.9351e-07	37	16	31366118	16	31273619	F	rs77493918		NA	NA	ITGAX	NM_000887	TSS1500					NA				NA	16	31354796	+	ITGAX	ENSG00000140678.16	16	31355134	ITGAX	1	0.0586364	-1.80875	-11.4071	-28.5398
cg08194377	-0.0630941	0.0107014	-5.89589	4.20358e-09	21	4.99759e-07	37	6	34984836	6	35092814	R			NA	NA	ANKS1A	NM_015245	Body			low-CpG:35092779-35093041		NA				NA	6	35017058	-	ANKS1A	ENSG00000065060.17	6	34792015	UHRF1BP1	1	0.0341858	1.40929	8.59894	-16.8039
cg01577604	-0.0319846	0.00542536	-5.8954	4.21589e-09	21	5.00731e-07	37	11	64109823	11	63866399	R			NA	NA	CCDC88B	NM_032251	Body	chr11:64109822-64110228	Island			TRUE	11:63866399-63866774	11:64106983-64111798	Promoter_Associated	NA	11	64342350	-	CCDC88B	ENSG00000236935.1	11	64325050	AP003774.4	1	0.0251966	2.87908	7.34821	-12.5396
cg06812840	-0.0355565	0.00603179	-5.89486	4.22941e-09	21	5.01969e-07	37	17	7492524	17	7433248	R			NA	NA	SOX15	NM_006942	1stExon	chr17:7492314-7492945	Island			NA	17:7432995-7434079	17:7491270-7493719	Unclassified	NA	17	7589205	-	SOX15	ENSG00000129194.7	17	7588178	SOX15	1	0.0209025	-1.11455	-6.67814	-10.5077
cg22386583	0.0502588	0.0085278	5.89352	4.26339e-09	21	5.0526e-07	37	17	78753756	17	76368351	R			NA	NA	RPTOR;RPTOR	NM_001163034;NM_020761	Body;Body					TRUE	17:76368289-76368495			NA	17	80779955	-	RPTOR	ENSG00000141564.15	17	80544819	RPTOR	1	0.0318254	-1.4104	-8.28666	-15.6822
cg07448742	-0.0340631	0.00578167	-5.89157	4.31338e-09	21	5.10187e-07	37	6	30657984	6	30765963	F			NA	NA	NRM	NM_007243	Body	chr6:30654392-30654934	S_Shelf			NA				NA	6	30690206	+	NRM	ENSG00000137404.14	6	30688047	NRM	1	0.0147738	-0.702509	-5.5969	-7.60639
cg10929921	-0.0890229	0.0151161	-5.88928	4.37269e-09	21	5.16194e-07	37	8	104311985	8	104381161	F			NA	NA	FZD6;FZD6;FZD6	NM_003506;NM_001164615;NM_001164616	5'UTR;5'UTR;5'UTR	chr8:104310809-104311620	S_Shore			NA		8:104311778-104312124	Promoter_Associated	NA	8	103299756	+	FZD6	ENSG00000164930.12	8	103298433	FZD6	1	0.0325947	-0.834709	-8.38955	-16.0476
cg22583305	-0.0291148	0.00494525	-5.88742	4.42153e-09	21	5.21452e-07	37	3	184353954	3	185836648	F		rs9856422	NA	NA								TRUE				NA	3	184636165	+		ENSG00000177383.4	3	184710367	MAGEF1	1	0.014487	-1.82956	-5.54149	-7.47035
cg15561453	0.0501919	0.00852976	5.88433	4.50399e-09	21	5.29893e-07	37	3	47459664	3	47434668	F	rs12487736		NA	NA	SCAP	NM_012235	Body	chr3:47459614-47460027	Island			NA	3:47433809-47435023			NA	3	47418173	+	SCAP	ENSG00000114650.20	3	47413681	SCAP	1	0.0498065	-1.50525	-10.4642	-24.2744
cg04981007	-0.0330602	0.00562108	-5.88146	4.58175e-09	21	5.37603e-07	37	1	1266468	1	1256331	F		rs3855954	NA	NA	TAS1R3	NM_152228	TSS1500	chr1:1267085-1267286	N_Shore			NA		1:1266340-1266593	NonGene_Associated_Cell_type_specific	NA	1	1331087	+	TAS1R3	ENSG00000169962.5	1	1331280	TAS1R3	1	0.0229334	-1.96138	-7.00232	-11.4685
cg25876840	-0.0671058	0.0114113	-5.88066	4.60368e-09	21	5.3974e-07	37	17	41920477	17	39276003	R			NA	NA							DMR	NA				NA	17	43843108	-		ENSG00000108861.9	17	43766125	DUSP3	1	0.0151459	0.727597	5.66801	-7.78277
cg15015340	0.0590681	0.010045	5.88037	4.61171e-09	21	5.40436e-07	37	11	61486220	11	61242796	F			NA	NA	DAGLA	NM_006133	5'UTR	chr11:61488132-61488357	N_Shore			TRUE				TRUE	11	61718747	+	DAGLA	ENSG00000134780.10	11	61680391	DAGLA	1	0.0191947	1.56091	6.39394	-9.69973
cg05248470	-0.0436704	0.00745003	-5.86177	5.15167e-09	21	5.96821e-07	37	19	54785348	19	59477160	R		rs75184997	NA	TRUE	LILRB2;LILRB2	NM_005874;NM_001080978	TSS1500;TSS1500					NA				NA	19	54281492	-	LILRB2	ENSG00000186152.6	19	54696604	LILRP1	1	0.0162559	1.1738	5.87535	-8.30871
cg11213150	-0.0857968	0.0146379	-5.86128	5.16686e-09	21	5.98078e-07	37	9	129884457	9	128924278	F		rs74617851	NA	TRUE	ANGPTL2;RALGPS1	NM_012098;NM_014636	5'UTR;Body				RDMR	NA				NA	9	127122177	+	ANGPTL2;RALGPS1	ENSG00000136828.19	9	126914774	RALGPS1	1	0.0331387	0.849708	8.46165	-16.3061
cg06948937	-0.030828	0.00526289	-5.85761	5.28058e-09	21	6.09716e-07	37	1	205473404	1	203740027	R			NA	TRUE	CDK18;CDK18;CDK18	NM_212502;NM_212503;NM_002596	TSS1500;TSS1500;TSS1500	chr1:205473877-205474109	N_Shore			NA		1:205473227-205474800	Unclassified_Cell_type_specific	TRUE	1	205504275	-	CDK18	ENSG00000117266.15	1	205504595	CDK18	1	0.01717	-1.97151	-6.04109	-8.74155
cg07360028	-0.0606979	0.0103715	-5.85238	5.44712e-09	21	6.26559e-07	37	12	13364332	12	13255599	R			NA	NA	EMP1	NM_001423	5'UTR					TRUE				NA	12	13211397	-	EMP1	ENSG00000183935.5	12	13000420	HTR7P1	1	0.0158766	-0.627111	-5.80529	-8.12906
cg25102449	-0.0539485	0.00922071	-5.85079	5.4988e-09	21	6.31604e-07	37	19	18761273	19	18622273	R			NA	NA	KLHL26	NM_018316	Body	chr19:18761272-18761669	Island		RDMR	NA	19:18621076-18622690			NA	19	18650462	-	KLHL26	ENSG00000167487.12	19	18637025	KLHL26	1	0.0135303	-0.605045	-5.35281	-7.01641
cg02600974	-0.0434671	0.00743525	-5.84609	5.65452e-09	21	6.47191e-07	37	9	88713706	9	87903526	R			NA	NA	GOLM1;GOLM1	NM_177937;NM_016548	5'UTR;5'UTR	chr9:88713705-88714908	Island			NA		9:88713564-88713924	Unclassified_Cell_type_specific	NA	9	86098790	-	GOLM1	ENSG00000135052.16	9	86026146	GOLM1	1	0.0230342	-1.71387	-7.01804	-11.5162
cg02341571	0.0539151	0.00922639	5.84357	5.73956e-09	21	6.5521e-07	37	15	44968935	15	42756227	F			NA	NA	PATL2	NM_001145112	5'UTR					NA				NA	15	44676736	+	PATL2	ENSG00000229474.6	15	44665732	PATL2	1	0.0389557	-2.47261	-9.20202	-19.0758
cg25738116	-0.0498917	0.00853793	-5.84353	5.74079e-09	21	6.5521e-07	37	3	156530658	3	158013352	R			NA	NA	PA2G4P4	NR_003284	TSS1500	chr3:156533839-156535131	N_Shelf			NA				NA	3	156812868	-	PA2G4P4	ENSG00000240875.5	3	156747346	LINC00886	1	0.104873	-3.32836	-15.6444	-51.474
cg26468891	-0.0568307	0.00972581	-5.84329	5.74918e-09	21	6.56012e-07	37	11	48077221	11	48033797	R		rs77698099	NA	NA	PTPRJ;PTPRJ	NM_002843;NM_001098503	Body;Body					TRUE		11:48076941-48077912	Promoter_Associated_Cell_type_specific	NA	11	48055668	-	PTPRJ	ENSG00000149177.13	11	47980558	PTPRJ	1	0.0150533	-0.69428	-5.6504	-7.7389
cg19912559	0.046035	0.00788438	5.83876	5.90555e-09	21	6.72432e-07	37	1	40204330	1	39976917	R			NA	NA	PPIE;PPIE;PPIE	NM_203457;NM_203456;NM_006112	TSS200;TSS200;TSS200	chr1:40204312-40204739	Island			NA	1:39976900-39977692	1:40204246-40204944	Promoter_Associated	NA	1	39738657	-	PPIE	ENSG00000116985.12	1	39757182	BMP8B	1	0.0287999	-3.04356	-7.87065	-14.2467
cg13392029	-0.0382478	0.00655332	-5.8364	5.9886e-09	21	6.80609e-07	37	1	44400749	1	44173336	R			NA	NA	ARTN;ARTN;ARTN;ARTN;ARTN	NM_057160;NM_057090;NM_001136215;NM_057091;NM_003976	TSS1500;5'UTR;5'UTR;5'UTR;TSS1500	chr1:44401757-44402423	N_Shore			NA		1:44399465-44401219	Unclassified_Cell_type_specific	NA	1	43935076	-	ARTN	ENSG00000159214.13	1	43991359	CCDC24	1	0.020314	2.08014	6.58148	-10.2293
cg07803420	-0.0350437	0.00600528	-5.83549	6.02099e-09	21	6.8397e-07	37	6	30851517	6	30959496	F			NA	NA	DDR1;DDR1	NM_001954;NM_013993	TSS1500;TSS1500	chr6:30852102-30852676	N_Shore			NA				NA	6	30883739	+	DDR1	ENSG00000204580.13	6	30876421	DDR1	1	0.0914561	-4.91204	-14.5012	-44.7086
cg18094261	0.0336839	0.00577446	5.83326	6.10103e-09	21	6.92738e-07	37	3	52216318	3	52191358	R			NA	NA								TRUE				NA	3	52182301	-		ENSG00000168237.18	3	52287089	GLYCTK	1	0.0275579	-1.63355	-7.69415	-13.658
cg07180646	-0.0586905	0.0100629	-5.83239	6.1325e-09	21	6.95985e-07	37	1	15481541	1	15354128	R			NA	NA	TMEM51;TMEM51;TMEM51;TMEM51	NM_001136218;NM_018022;NM_001136216;NM_001136217	5'UTR;5'UTR;5'UTR;5'UTR	chr1:15479219-15481471	S_Shore			NA		1:15480736-15481597	Unclassified	NA	1	15155044	-	TMEM51	ENSG00000171729.14	1	15152532	TMEM51	1	0.0741347	-2.60888	-12.9332	-36.1105
cg02782895	-0.0724341	0.0124197	-5.83219	6.13998e-09	21	6.96671e-07	37	3	127348828	3	128831518	R			NA	NA	PODXL2	NM_015720	Body	chr3:127347682-127348859	Island			NA	3:128830434-128831529	3:127347427-127349188	Promoter_Associated_Cell_type_specific	NA	3	127629984	-	PODXL2	ENSG00000114631.11	3	127629185	PODXL2	1	0.0941091	-1.73461	-14.7315	-46.0389
cg04834097	-0.0470718	0.00807145	-5.83189	6.15083e-09	21	6.97575e-07	37	7	63774078	7	63411513	R			NA	NA	LOC728927	NM_001170905	5'UTR					NA		7:63774065-63774850	Promoter_Associated	TRUE	7	64313699	-	LOC728927	ENSG00000234444.10	7	64307459	ZNF736	1	0.0440344	-2.28485	-9.80944	-21.5034
cg25085245	-0.0548627	0.00940778	-5.83163	6.16035e-09	21	6.98491e-07	37	7	100032816	7	99870752	F			NA	NA				chr7:100033262-100034253	N_Shore			NA				NA	7	100435192	+		ENSG00000242294.6	7	100336079	STAG3L5P	1	0.0197107	1.24954	6.48102	-9.94388
cg16450200	-0.0804461	0.0137955	-5.83133	6.17116e-09	21	6.99554e-07	37	16	50099606	16	48657107	F			NA	NA	HEATR3	NM_182922	TSS1500	chr16:50099720-50100534	N_Shore			NA		16:50099583-50100966	Promoter_Associated	NA	16	50065694	+	HEATR3	ENSG00000155393.13	16	50065970	HEATR3	1	0.194786	-1.67492	-22.4798	-99.4857
cg14105458	0.0216937	0.00372066	5.83059	6.19816e-09	21	7.01959e-07	37	9	139917436	9	139037257	R			NA	NA	ABCA2;ABCA2	NM_001606;NM_212533	Body;Body	chr9:139917178-139917492	Island			NA	9:139037000-139037313			NA	9	137022983	-	ABCA2	ENSG00000180549.7	9	137030174	FUT7	1	0.0206615	2.31657	6.63872	-10.3937
cg26010182	-0.0447416	0.0076741	-5.83021	6.21229e-09	21	7.02575e-07	37	1	146713493	1	145180117	R			NA	NA	CHD1L	NM_004284	TSS1500	chr1:146714089-146715278	N_Shore			NA				NA	1	147241842	-	CHD1L	ENSG00000227242.4	1	147019656	NBPF13P	1	0.016513	-3.44225	-5.9224	-8.43045
cg08190125	-0.0553847	0.009504	-5.82751	6.31216e-09	21	7.12539e-07	37	14	106145435	14	105216480	R			NA	NA				chr14:106145948-106146803	N_Shore			NA	14:105216423-105216768			NA	14	105679097	-		ENSG00000282122.1	14	106025145	IGHV7-4-1	1	0.0604212	-7.76341	-11.5904	-29.406
cg07806328	0.0343723	0.00589874	5.82706	6.32913e-09	21	7.14289e-07	37	21	45774664	21	44599092	F	rs45568434	rs9979269	NA	NA	TRPM2	NM_003307	Body				CDMR	NA				NA	21	44354780	+	TRPM2	ENSG00000142185.16	21	44350163	TRPM2	1	0.033681	-2.15149	-8.53299	-16.5639
cg19939793	-0.0407404	0.00699355	-5.82543	6.39042e-09	21	7.20535e-07	37	5	151119245	5	151099438	R			NA	NA								TRUE				NA	5	151739683	-		ENSG00000213433.5	5	151765859	RPLP1P6	1	0.0353811	1.32008	8.75341	-17.3726
cg25482132	-0.0325815	0.00559447	-5.82387	6.44944e-09	21	7.26514e-07	37	6	41873172	6	41981150	F	rs7759595		NA	NA	MED20	NM_004275	3'UTR					NA				NA	6	41905433	+	MED20	ENSG00000112561.18	6	41683978	TFEB	1	0.0198735	1.63561	6.50826	-10.0209
cg06710464	0.0427454	0.0073443	5.82022	6.59014e-09	21	7.403e-07	37	17	79047695	17	76662290	F			NA	NA	BAIAP2;BAIAP2;BAIAP2;BAIAP2	NM_017450;NM_006340;NM_001144888;NM_017451	Body;Body;Body;Body	chr17:79045454-79045696	S_Shore			NA	17:76662235-76662307			NA	17	81073894	+	BAIAP2	ENSG00000226137.5	17	81029130	BAIAP2-DT	1	0.0289299	-1.83126	-7.88892	-14.3083
cg03718845	-0.0605508	0.0104059	-5.81889	6.64194e-09	21	7.45774e-07	37	2	85640001	2	85493512	F	rs72831569		NA	NA				chr2:85640969-85641259	N_Shore			NA				NA	2	85412877	+		ENSG00000042493.16	2	85394753	CAPG	1	0.0793076	-2.04569	-13.4143	-38.6627
cg22927247	-0.0498673	0.00857035	-5.81859	6.654e-09	21	7.46782e-07	37	8	86351195	8	86538447	F	rs35508586		NA	NA	CA3	NM_005181	Body	chr8:86350765-86351196	Island			NA				NA	8	85438965	+	CA3	ENSG00000176731.12	8	85214048	C8orf59	1	0.0155532	-1.11683	-5.74491	-7.97581
cg09122035	-0.0886239	0.0152351	-5.81708	6.71354e-09	21	7.52072e-07	37	11	319667	11	309667	F	rs61876245	rs8710	NA	NA				chr11:318361-319052	S_Shore			NA	11:309358-309687			NA	11	319666	+		ENSG00000142089.16	11	319676	IFITM3	1	0.0232985	-3.05599	-7.05915	-11.6413
cg14793287	-0.0454003	0.00780624	-5.8159	6.76029e-09	21	7.55738e-07	37	12	48578573	12	46864840	F			NA	NA	C12orf68;C12orf68	NM_001013635;NM_001013635	3'UTR;1stExon	chr12:48577361-48578574	Island		CDMR	NA	12:46863167-46864896			NA	12	48184789	+	C12orf68	ENSG00000269514.2	12	48198357	AC024257.3	1	0.0234422	1.60668	7.0814	-11.7092
cg01577760	-0.0873814	0.015032	-5.81301	6.87663e-09	21	7.67858e-07	37	11	67776123	11	67532699	F			NA	NA	ALDH3B1;ALDH3B1	NM_001161473;NM_001161473	1stExon;5'UTR					NA				NA	11	68008652	+	ALDH3B1	ENSG00000110717.13	11	68030617	NDUFS8	1	0.0344621	0.562879	8.63486	-16.9353
cg10767045	-0.0795682	0.0136938	-5.81052	6.97843e-09	21	7.78151e-07	37	10	89264128	10	89254108	F			NA	NA	MINPP1	NM_004897	TSS200	chr10:89264370-89265371	N_Shore			NA		10:89263932-89265756	Promoter_Associated	NA	10	87504370	+	MINPP1	ENSG00000214562.14	10	87357668	NUTM2D	1	0.0158344	-0.672234	-5.79744	-8.10906
cg12619347	-0.05103	0.00878281	-5.81021	6.99119e-09	21	7.79394e-07	37	11	57280909	11	57037485	F	rs3851118		NA	NA	SLC43A1	NM_003627	Body	chr11:57281671-57283305	N_Shore			NA		11:57280708-57281145	Promoter_Associated_Cell_type_specific	NA	11	57513435	+	SLC43A1	ENSG00000134809.9	11	57528464	TIMM10	1	0.0646355	-2.66975	-12.0147	-31.4572
cg23195373	-0.0511086	0.0088031	-5.80575	7.17762e-09	21	7.97976e-07	37	19	45954891	19	50646731	F			NA	NA				chr19:45954065-45954504	S_Shore		RDMR	NA		19:45953950-45955084	Promoter_Associated	NA	19	45451632	+		ENSG00000012061.15	19	45407333	ERCC1	1	0.0141966	-0.566885	-5.48487	-7.33263
cg10825471	-0.0578794	0.00997203	-5.80417	7.24437e-09	21	8.04844e-07	37	10	134122566	10	133972556	R			NA	NA	STK32C	NM_173575	TSS1500	chr10:134120447-134122422	S_Shore			NA	10:133970317-133972625			NA	10	132309061	-	STK32C	ENSG00000165752.17	10	132207492	STK32C	1	0.0182962	-1.08066	-6.23964	-9.27459
cg16772022	-0.0569039	0.00980549	-5.80326	7.28334e-09	21	8.08618e-07	37	X	153211711	X	152864905	F			NA	NA	RENBP	NM_002910	TSS1500					NA				NA	X	153946258	+	RENBP	ENSG00000177854.8	X	153972754	TMEM187	1	0.0865699	-1.87395	-14.0707	-42.268
cg24765079	-0.0626886	0.0108024	-5.80318	7.28677e-09	21	8.08814e-07	37	16	68772430	16	67329931	F			NA	TRUE	CDH1	NM_004360	Body	chr16:68771034-68772344	S_Shore			NA		16:68770957-68772797	Unclassified	NA	16	68738526	+	CDH1	ENSG00000184939.16	16	68530090	ZFP90	1	0.0163765	-0.634203	-5.89746	-8.36581
cg23314972	-0.0132986	0.00229318	-5.79918	7.46048e-09	21	8.25261e-07	37	11	1977533	11	1934109	F	rs12812		NA	NA	MRPL23	NM_021134	Body	chr11:1977523-1977765	Island			NA	11:1934081-1934977			NA	11	1956302	+	MRPL23	ENSG00000214026.11	11	1947278	MRPL23	1	0.0434152	28.8995	9.73707	-21.2069
cg03789791	-0.0552711	0.00953232	-5.79828	7.5001e-09	21	8.29266e-07	37	16	29166049	16	29073550	F			NA	NA				chr16:29169898-29170414	N_Shelf			TRUE	16:29073495-29073664			NA	16	29154727	+		ENSG00000279106.1	16	29204633	AC009093.7	1	0.0135791	-0.770393	-5.36259	-7.03958
cg14317046	0.0684715	0.0118142	5.79568	7.61592e-09	21	8.40347e-07	37	19	18234076	19	18095076	F			NA	NA	MAST3	NM_015016	Body	chr19:18234710-18234912	N_Shore			NA	19:18095073-18095175			NA	19	18123265	+	MAST3	ENSG00000254858.9	19	18193182	MPV17L2	1	0.0161718	0.55078	5.85988	-8.26887
cg26361535	-0.066254	0.0114329	-5.79505	7.64426e-09	21	8.43282e-07	37	8	144576604	8	144647747	F			NA	NA	ZC3H3	NM_015117	Body					TRUE				TRUE	8	143494433	+	ZC3H3	ENSG00000254859.1	8	143541973	AC067930.3	1	0.034279	2.12159	8.61108	-16.8482
cg24504361	-0.056473	0.00974985	-5.79219	7.77393e-09	21	8.56029e-07	37	12	53297987	12	51584254	R			NA	NA	KRT8	NM_002273	Body	chr12:53297442-53297824	S_Shore		RDMR	TRUE	12:51584246-51584317			TRUE	12	52904202	-	KRT8	ENSG00000185640.5	12	52821410	KRT79	1	0.0223846	-1.34571	-6.91608	-11.2088
cg03856366	-0.0372094	0.00642876	-5.78797	7.96931e-09	21	8.74565e-07	37	12	54583569	12	52869836	F			NA	NA	SMUG1	NM_014311	TSS1500					NA				NA	12	54189784	+	SMUG1	ENSG00000257534.1	12	54162065	AC023794.5	1	0.0152218	-0.687574	-5.68242	-7.81876
cg20792436	-0.0591651	0.010229	-5.78405	8.15499e-09	21	8.92316e-07	37	17	79972570	17	77565859	R			NA	NA	ASPSCR1	NM_024083	Body					NA	17:77565705-77565868			NA	17	82014693	-	ASPSCR1	ENSG00000169689.15	17	82018702	CENPX	1	0.014556	0.543442	5.55487	-7.50308
cg25719851	0.0341817	0.00591152	5.78222	8.24292e-09	21	9.00719e-07	37	12	7055452	12	6925713	R			NA	NA	PTPN6	NM_080548	TSS1500	chr12:7053149-7053927	S_Shore			NA		12:7055221-7055846	Promoter_Associated	TRUE	12	6946288	-	PTPN6	ENSG00000111674.9	12	6913745	ENO2	1	0.0147959	-1.14847	-5.60115	-7.61687
cg14281592	-0.0821448	0.014208	-5.78158	8.27394e-09	21	9.03701e-07	37	9	129884313	9	128924134	F	rs62578765		NA	NA	ANGPTL2;RALGPS1	NM_012098;NM_014636	5'UTR;Body				RDMR	NA				TRUE	9	127122033	+	ANGPTL2;RALGPS1	ENSG00000136828.19	9	126914774	RALGPS1	1	0.0240598	0.729994	7.17635	-12.0015
cg01675153	-0.0329773	0.00570452	-5.78091	8.30649e-09	21	9.07051e-07	37	14	74083869	14	73153622	R		rs11846740	NA	NA	ACOT6;ACOT6	NM_001037162;NM_001037162	5'UTR;1stExon					NA				NA	14	73617164	-	ACOT6	ENSG00000184227.8	14	73537143	ACOT1	1	0.0185187	-2.46425	-6.27817	-9.37986
cg16833797	-0.0650478	0.011259	-5.77738	8.48028e-09	21	9.23949e-07	37	12	29879189	12	29770456	R			NA	NA	TMTC1	NM_175861	Body					TRUE		12:29879101-29879236	Unclassified_Cell_type_specific	NA	12	29726255	-	TMTC1	ENSG00000133687.16	12	29500840	TMTC1	1	0.0225282	3.75197	6.93873	-11.2768
cg11485823	-0.0450452	0.00779765	-5.77676	8.51125e-09	21	9.26698e-07	37	6	30921592	6	31029571	R			NA	NA	DPCR1	NM_080870	3'UTR	chr6:30923208-30923624	N_Shore			NA				NA	6	30953814	-	DPCR1	ENSG00000214894.6	6	30798654	LINC00243	1	0.0165664	1.72528	5.93213	-8.45575
cg16604233	-0.0835852	0.0144741	-5.77483	8.60813e-09	21	9.35986e-07	37	6	33128923	6	33236901	F			NA	NA				chr6:33129291-33129718	N_Shore			NA		6:33128418-33130669	Unclassified	NA	6	33161145	+		ENSG00000231500.7	6	33272075	RPS18	1	0.0490694	-1.29249	-10.3825	-23.9198
cg07212940	0.0884304	0.0153189	5.77265	8.71909e-09	21	9.45718e-07	37	3	62304165	3	62279205	R			NA	NA	C3orf14	NM_020685	TSS1500	chr3:62304514-62304780	N_Shore			NA	3:62279185-62279336			NA	3	62318489	-	C3orf14	ENSG00000114405.10	3	62318973	C3orf14	1	0.0287446	-0.621711	-7.86286	-14.2205
cg01160311	-0.0481841	0.00835044	-5.77024	8.84278e-09	21	9.57208e-07	37	17	42838541	17	40194067	R			NA	NA	ADAM11	NM_002390	Body	chr17:42836548-42836932	S_Shore			NA		17:42838471-42838566	Unclassified_Cell_type_specific	NA	17	44761172	-	ADAM11	ENSG00000214447.4	17	44899712	FAM187A	1	0.0144338	-0.798803	-5.53117	-7.44514
cg06586763	-0.0470616	0.00815616	-5.77007	8.852e-09	21	9.57991e-07	37	16	29302087	16	29209588	F	rs13333583		NA	NA	RUNDC2C	NR_002939	TSS1500					TRUE				NA	16	29290765	+	RUNDC2C	ENSG00000277999.1	16	29272220	AC009093.6	1	0.0810713	2.97054	13.5757	-39.5359
cg03875678	0.0528677	0.00916417	5.76895	8.91001e-09	21	9.6341e-07	37	14	25103546	14	24173386	F			NA	TRUE	GZMB	NM_004131	TSS200					NA				NA	14	24634339	+	GZMB	ENSG00000100448.4	14	24573518	CTSG	1	0.0138536	4.35135	5.41726	-7.16986
cg12602923	-0.0434533	0.00753292	-5.76845	8.93618e-09	21	9.66024e-07	37	6	31654533	6	31762512	R		rs79515906	NA	NA				chr6:31650648-31651292	S_Shelf			NA				NA	6	31686755	-		ENSG00000213722.9	6	31727038	DDAH2	1	0.015573	1.12636	5.74862	-7.98521
cg04002220	0.0385725	0.00668878	5.76675	9.02539e-09	21	9.74365e-07	37	16	89598305	16	88125806	R			NA	NA	SPG7;SPG7	NM_003119;NM_199367	Body;Body					NA	16:88125806-88126517			NA	16	89531896	-	SPG7	ENSG00000197912.15	16	89490719	SPG7	1	0.0323321	-0.969304	-8.35454	-15.9229
cg18261491	-0.0644361	0.0111753	-5.76593	9.06898e-09	21	9.77981e-07	37	1	46859780	1	46632367	R			NA	NA	FAAH	NM_001441	TSS200	chr1:46859724-46860291	Island			NA	1:46632258-46632992	1:46859752-46860344	Unclassified_Cell_type_specific	TRUE	1	46394107	-	FAAH	ENSG00000117481.10	1	46340177	NSUN4	1	0.0382478	-0.977275	-9.11467	-18.7382
cg22557725	-0.072259	0.0125344	-5.76485	9.12675e-09	21	9.83118e-07	37	10	60368369	10	60038375	R			NA	NA	BICC1	NM_001080512	Body					TRUE				NA	10	58608608	-	BICC1	ENSG00000122870.11	10	58513140	BICC1	1	0.0433921	-0.515151	-9.73436	-21.1958
cg22212560	0.0309738	0.00537482	5.76277	9.23868e-09	21	9.9319e-07	37	11	65175482	11	64932058	R			NA	NA	FRMD8	NM_031904	Body	chr11:65172369-65172596	S_Shelf			NA				TRUE	11	65408010	-	FRMD8	ENSG00000162298.18	11	65121780	SYVN1	1	0.0374792	-1.42749	-9.01902	-18.3717
cg00391741	0.0362498	0.00629413	5.75931	9.42757e-09	21	1.00969e-06	37	3	127307227	3	128789917	R			NA	NA	TPRA1;TPRA1	NM_001142646;NM_001136053	5'UTR;5'UTR	chr3:127308568-127310132	N_Shore			NA				NA	3	127588383	-	TPRA1	ENSG00000114631.11	3	127629185	PODXL2	1	0.0149902	-1.74282	-5.63835	-7.70895
cg10597322	-0.0321679	0.0055874	-5.75721	9.54373e-09	21	1.02033e-06	37	14	100774234	14	99843987	R			NA	NA	SLC25A29;MIR345	NM_001039355;NR_029906	TSS1500;Body	chr14:100771820-100773673	S_Shore			NA				NA	14	100307896	-	SLC25A29;MIR345	ENSG00000197119.13	14	100291116	SLC25A29	1	0.0620995	-4.57355	-11.7608	-30.2219
cg17284119	-0.0441439	0.00767128	-5.75444	9.69957e-09	21	1.03539e-06	37	6	110644424	6	110751117	R			NA	NA	C6orf186	NM_001123364	Body					TRUE				NA	6	110323220	-	C6orf186	ENSG00000203797.10	6	110391771	DDO	1	0.0454542	-2.74751	-9.97374	-22.1838
cg08324090	0.0673081	0.0116974	5.7541	9.71879e-09	21	1.03714e-06	37	17	7253189	17	7193913	F			NA	NA	ACAP1	NM_014716	Body	chr17:7253298-7253764	N_Shore			NA		17:7253029-7256379	Promoter_Associated	NA	17	7349869	+	ACAP1	ENSG00000072818.12	17	7336529	ACAP1	1	0.0412074	0.702825	9.47533	-20.1509
cg24243629	-0.0330524	0.00574609	-5.75215	9.83036e-09	21	1.04728e-06	37	18	56532628	18	54683608	F			NA	NA	ZNF532	NM_018181	5'UTR	chr18:56530395-56531288	S_Shore		RDMR	TRUE		18:56532121-56532700	Unclassified_Cell_type_specific	NA	18	58865395	+	ZNF532	ENSG00000074657.13	18	58862600	ZNF532	1	0.0154182	-1.64796	-5.71953	-7.91184
cg07900197	-0.0616538	0.0107225	-5.74997	9.95663e-09	21	1.06019e-06	37	2	149873848	2	149582094	R			NA	NA	KIF5C	NM_004522	3'UTR					NA		2:149873732-149874529	Unclassified	TRUE	2	149017333	-	KIF5C	ENSG00000150556.17	2	149038107	LYPD6B	1	0.0389219	-1.13283	-9.19786	-19.0597
cg21632964	-0.0410992	0.00715144	-5.74699	1.01311e-08	21	1.07507e-06	37	6	33129033	6	33237011	F	rs3116956		NA	NA				chr6:33129291-33129718	N_Shore			TRUE		6:33128418-33130669	Unclassified	NA	6	33161255	+		ENSG00000231500.7	6	33272075	RPS18	1	0.0170796	-1.86672	-6.02488	-8.69874
cg27617225	0.0552894	0.00962131	5.74656	1.01567e-08	21	1.07708e-06	37	8	145625612	8	145596420	R			NA	NA	CPSF1;MIR1234	NM_013291;NR_031600	Body;TSS200	chr8:145621585-145621891	S_Shelf			NA	8:145595791-145596429			NA	8	144400217	-	CPSF1;MIR1234	ENSG00000071894.17	8	144393229	CPSF1	1	0.0404233	-2.9934	-9.38092	-19.7764
cg21847267	-0.0467366	0.00813453	-5.74546	1.02219e-08	21	1.08375e-06	37	7	143043090	7	142753212	F			NA	NA	CLCN1	NM_000083	Body	chr7:143042508-143042867	S_Shore			NA		7:143042141-143043190	Unclassified	NA	7	143345996	+	CLCN1	ENSG00000188037.11	7	143316126	CLCN1	1	0.221244	-11.2055	-24.3615	-114.607
cg16217794	-0.0678779	0.0118151	-5.74502	1.02484e-08	21	1.08596e-06	37	12	100579233	12	99103364	F			NA	NA								TRUE		12:100579133-100579682	Unclassified_Cell_type_specific	NA	12	100185454	+		ENSG00000238105.7	12	100156357	GOLGA2P5	1	0.0487778	-0.960893	-10.35	-23.7795
cg00695112	-0.0427136	0.00743672	-5.74361	1.03329e-08	21	1.09313e-06	37	9	71862747	9	71052567	R			NA	NA	TJP2;TJP2;TJP2;TJP2;TJP2;TJP2	NM_001170414;NM_001170630;NM_001170415;NM_201629;NM_004817;NM_001170416	Body;Body;Body;Body;Body;Body	chr9:71862950-71863160	N_Shore			NA				NA	9	69247830	-	TJP2	ENSG00000119139.19	9	69121264	TJP2	1	0.0283194	2.79009	7.80278	-14.0189
cg07471156	0.0498648	0.00868368	5.74236	1.04087e-08	21	1.10043e-06	37	8	145625605	8	145596413	R			NA	NA	CPSF1;MIR1234	NM_013291;NR_031600	Body;TSS200	chr8:145621585-145621891	S_Shelf			NA	8:145595791-145596429			NA	8	144400210	-	CPSF1;MIR1234	ENSG00000071894.17	8	144393229	CPSF1	1	0.104744	-4.61087	-15.6336	-51.4083
cg23009263	-0.0416106	0.00725063	-5.73889	1.06215e-08	21	1.12073e-06	37	14	100631741	14	99701494	F			NA	NA								NA	14:99701473-99701703			TRUE	14	100165403	+		ENSG00000168350.8	14	100143957	DEGS2	1	0.0508198	-3.13826	-10.5757	-24.7621
cg18061433	-0.0466851	0.00814731	-5.73013	1.11779e-08	21	1.17332e-06	37	10	21435895	10	21475901	R			NA	NA	C10orf113;NEBL	NM_001010896;NM_213569	TSS1500;Body					NA				NA	10	21146965	-	C10orf113;NEBL	ENSG00000078114.18	10	20779973	NEBL	1	0.0420181	3.4036	9.57214	-20.5385
cg16305516	0.0341539	0.00596187	5.72872	1.12697e-08	21	1.18218e-06	37	6	345932	6	290932	F			NA	NA	DUSP22	NM_020185	Body					NA	6:290897-290973			NA	6	345931	+	DUSP22	ENSG00000112679.14	6	291630	DUSP22	1	0.0564282	-1.53088	-11.1771	-27.4699
cg07544102	-0.0329388	0.00575014	-5.72834	1.12946e-08	21	1.18376e-06	37	21	47551108	21	46375536	F			NA	NA	COL6A2	NM_001849	Body	chr21:47551837-47552629	N_Shore			NA		21:47551011-47551141	Unclassified_Cell_type_specific	NA	21	46131193	+	COL6A2	ENSG00000142173.15	21	46098097	COL6A2	1	0.0173467	-4.11254	-6.07263	-8.82518
cg23718736	-0.0435638	0.00760744	-5.72648	1.1418e-08	21	1.19464e-06	37	18	6413908	18	6403908	R			NA	NA	L3MBTL4	NM_173464	5'UTR	chr18:6413959-6414873	N_Shore			NA				TRUE	18	6413908	-	L3MBTL4	ENSG00000154655.15	18	5954706	L3MBTL4	1	0.0402927	-2.33087	-9.36511	-19.714
cg08614441	-0.0365166	0.00637945	-5.7241	1.15767e-08	21	1.20889e-06	37	13	113633676	13	112681677	R			NA	NA	MCF2L;MCF2L;MCF2L	NM_001112732;NM_024979;NM_024979	Body;5'UTR;1stExon	chr13:113633843-113634065	N_Shore	low-CpG:112681455-112681691		NA				NA	13	112979361	-	MCF2L	ENSG00000267868.1	13	112964835	AL356740.1	1	0.0155474	-0.953933	-5.74382	-7.97306
cg20675251	0.0356235	0.00622499	5.72266	1.16746e-08	21	1.21781e-06	37	1	1464803	1	1454666	R			NA	NA	ATAD3A;ATAD3A;ATAD3A	NM_018188;NM_001170535;NM_001170536	Body;Body;Body	chr1:1464508-1464806	Island			NA	1:1454401-1454669			TRUE	1	1529422	-	ATAD3A	ENSG00000215915.9	1	1449689	ATAD3C	1	0.097938	-4.28995	-15.0601	-47.9652
cg01561092	-0.0571545	0.00998831	-5.72215	1.17093e-08	21	1.22037e-06	37	16	50100815	16	48658316	F			NA	NA	HEATR3	NM_182922	Body	chr16:50099720-50100534	S_Shore			TRUE		16:50099583-50100966	Promoter_Associated	NA	16	50066903	+	HEATR3	ENSG00000155393.13	16	50065970	HEATR3	1	0.339585	-4.17702	-32.7744	-189.06
cg05090759	-0.0934242	0.0163302	-5.72096	1.17904e-08	21	1.22778e-06	37	2	165812146	2	165520392	F			NA	NA	SLC38A11	NM_173512	TSS200					NA				NA	2	164955635	+	SLC38A11	ENSG00000169507.9	2	164896186	SLC38A11	1	0.0148146	-0.749614	-5.60474	-7.62573
cg27554954	-0.0809623	0.0141617	-5.71699	1.20651e-08	21	1.25396e-06	37	15	60691595	15	58478887	R			NA	NA	ANXA2;ANXA2;ANXA2;ANXA2	NM_001002857;NM_004039;NM_001136015;NM_001002858	TSS1500;TSS1500;TSS1500;TSS1500	chr15:60689749-60690430	S_Shore			TRUE	15:58477959-58478919			NA	15	60399395	-	ANXA2	ENSG00000182718.16	15	60347134	ANXA2	1	0.0221281	-0.604981	-6.87543	-11.0875
cg11644052	-0.0508018	0.00888618	-5.71694	1.20691e-08	21	1.2541e-06	37	2	69665132	2	69518636	F			NA	NA	NFU1;NFU1;NFU1;NFU1	NM_015700;NM_001002755;NM_001002757;NM_001002756	TSS1500;TSS1500;TSS1500;TSS1500	chr2:69664291-69664816	S_Shore			NA		2:69663537-69665399	Promoter_Associated	NA	2	69437999	+	NFU1	ENSG00000169599.12	2	69395750	NFU1	1	0.0170648	0.730421	6.02224	-8.69177
cg18770635	-0.0502063	0.00878715	-5.71361	1.23047e-08	21	1.27666e-06	37	22	50984368	22	49331234	R		rs77135372	NA	NA				chr22:50984972-50988141	N_Shore	low-CpG:49331049-49331503		TRUE				NA	22	50545938	-		ENSG00000272666.1	22	50542305	U62317.1	1	0.0172411	-1.02103	-6.0538	-8.77519
cg03762817	-0.0686581	0.0120232	-5.71047	1.25311e-08	21	1.296e-06	37	14	71107039	14	70176792	R			NA	NA	TTC9	NM_015351	TSS1500	chr14:71108008-71109332	N_Shore			NA				NA	14	70640321	-	TTC9	ENSG00000133985.3	14	70641916	TTC9	1	0.0391418	1.43189	9.22487	-19.1646
cg03224418	-0.0434516	0.00760938	-5.71027	1.25459e-08	21	1.29725e-06	37	20	62611858	20	62082302	F	rs75097987		NA	TRUE	SAMD10;PRPF6	NM_080621;NM_012469	TSS1500;TSS1500	chr20:62612300-62612787	N_Shore			TRUE		20:62610540-62612991	Promoter_Associated	NA	20	63980504	+	SAMD10;PRPF6	ENSG00000196421.8	20	64034344	C20orf204	1	0.0663267	-6.1744	-12.1819	-32.2825
cg03158561	-0.049736	0.00871229	-5.70872	1.26592e-08	21	1.30674e-06	37	11	8705959	11	8662535	F			NA	NA	RPL27A;SNORA45	NM_000990;NR_002977	Body;TSS1500	chr11:8703783-8704616	S_Shore			NA				NA	11	8684411	+	RPL27A;SNORA45	ENSG00000166436.16	11	8612037	TRIM66	1	0.0577772	-2.4855	-11.318	-28.1232
cg06423617	0.0518925	0.00909078	5.70825	1.26933e-08	21	1.3097e-06	37	7	6490427	7	6456952	R			NA	NA				chr7:6487306-6487750	S_Shelf			NA				NA	7	6450795	-		ENSG00000164535.15	7	6409126	DAGLB	1	0.0141897	-0.538867	-5.48351	-7.32934
cg11554566	-0.0608047	0.0106621	-5.70286	1.30963e-08	21	1.34755e-06	37	21	47398596	21	46223024	F			NA	NA				chr21:47401108-47401436	N_Shelf			NA				NA	21	45978681	+		ENSG00000142156.14	21	45981737	COL6A1	1	0.0278632	-2.60054	-7.73787	-13.8027
cg02903680	-0.0535552	0.00939517	-5.70029	1.32929e-08	21	1.36431e-06	37	15	85526198	15	83327202	F	rs74024775		NA	NA	PDE8A;PDE8A	NM_173454;NM_002605	Body;Body	chr15:85523512-85525865	S_Shore			NA				NA	15	84982966	+	PDE8A	ENSG00000073417.15	15	84980440	PDE8A	1	0.0323015	-0.808792	-8.35047	-15.9084
cg01711077	-0.036429	0.00639204	-5.69912	1.33837e-08	21	1.37247e-06	37	1	981222	1	971085	R			NA	NA	AGRN	NM_198576	Body	chr1:981068-981400	Island			NA	1:970942-972364			NA	1	1045841	-	AGRN	ENSG00000188157.15	1	1020120	AGRN	1	0.0175568	3.39298	6.10996	-8.92465
cg25101405	0.0622274	0.0109196	5.69871	1.34155e-08	21	1.37544e-06	37	1	1398028	1	1387891	R			NA	NA	ATAD3C	NM_001039211	Body	chr1:1396085-1396338	S_Shore			NA				TRUE	1	1462647	-	ATAD3C	ENSG00000215915.9	1	1449689	ATAD3C	1	0.184215	-2.80321	-21.7192	-93.5787
cg26325430	-0.0348487	0.00611568	-5.69827	1.345e-08	21	1.37839e-06	37	13	33639059	13	32537059	F			NA	NA	KL	NM_004795	3'UTR					NA				NA	13	33064921	+	KL	ENSG00000133116.8	13	33016423	KL	1	0.0157189	-1.49844	-5.77591	-8.05432
cg07504977	-0.0599251	0.0105226	-5.69489	1.37154e-08	21	1.40174e-06	37	10	102131012	10	102121002	R			NA	NA				chr10:102133021-102133557	N_Shelf			TRUE		10:102130480-102131154	Unclassified_Cell_type_specific	NA	10	100371254	-		ENSG00000099194.6	10	100347233	SCD	1	0.0141786	-1.14837	-5.48133	-7.32406
cg12360084	-0.0400521	0.00703318	-5.69473	1.37282e-08	21	1.40276e-06	37	22	21321273	22	19651273	R			NA	NA	AIFM3;AIFM3;AIFM3;AIFM3	NM_144704;NM_001018060;NR_027464;NM_001146288	5'UTR;5'UTR;TSS200;TSS200	chr22:21319178-21319912	S_Shore			NA				NA	22	20966984	-	AIFM3	ENSG00000183773.15	22	20965108	AIFM3	1	0.0282756	-2.99632	-7.79657	-13.9981
cg01827195	-0.0756619	0.0132919	-5.69234	1.39192e-08	21	1.41988e-06	37	2	226265799	2	225974043	F			NA	NA	KIAA1486	NM_020864	5'UTR					NA				NA	2	225401082	+	KIAA1486	ENSG00000144460.12	2	225399710	NYAP2	1	0.0163282	0.133315	5.88861	-8.34293
cg02886591	-0.0439899	0.00773059	-5.69037	1.40793e-08	21	1.4341e-06	37	17	45773570	17	43128569	R			NA	NA	TBKBP1	NM_014726	1stExon	chr17:45773451-45773695	Island			NA	17:43128451-43128680			NA	17	47696203	-	TBKBP1	ENSG00000198933.9	17	47694081	TBKBP1	1	0.0908028	4.29681	14.4441	-44.3816
cg02324920	-0.0445416	0.00783036	-5.68832	1.4247e-08	21	1.44935e-06	37	10	105253152	10	105243142	R			NA	TRUE	NEURL	NM_004210	TSS1500	chr10:105253191-105254428	N_Shore			NA		10:105253057-105254512	Unclassified	TRUE	10	103493394	-	NEURL	ENSG00000138172.11	10	103446786	CALHM2	1	0.0176146	1.16097	6.12018	-8.95199
cg06105699	0.0606666	0.0106674	5.68711	1.43471e-08	21	1.45862e-06	37	17	79971436	17	77564725	F			NA	NA	ASPSCR1	NM_024083	Body					NA	17:77564722-77564772	17:79971384-79971795	Unclassified_Cell_type_specific	TRUE	17	82013559	+	ASPSCR1	ENSG00000169683.8	17	82023305	LRRC45	1	0.0172893	0.621824	6.0624	-8.79801
cg03866862	0.0508735	0.00894934	5.68462	1.45551e-08	21	1.47822e-06	37	6	33401542	6	33509520	F			NA	NA	SYNGAP1	NM_006772	Body					NA				TRUE	6	33433764	+	SYNGAP1	ENSG00000030110.13	6	33572547	BAK1	1	0.0711743	2.30114	12.6521	-34.6558
cg04494791	-0.036729	0.00646255	-5.68336	1.4661e-08	21	1.4871e-06	37	16	70196247	16	68753748	F			NA	NA								TRUE				TRUE	16	70162343	+		ENSG00000090857.13	16	70113626	PDPR	1	0.34037	-10.2761	-32.8318	-189.596
cg13928306	0.0623659	0.0109742	5.68294	1.46971e-08	21	1.49014e-06	37	16	3162397	16	3102398	R			NA	TRUE	ZNF205;ZNF205;MGC3771;MGC3771	NM_001042428;NM_003456;NR_024167;NR_024166	TSS200;TSS200;Body;Body					NA				NA	16	3112395	-	ZNF205;MGC3771	ENSG00000122386.10	16	3112560	ZNF205	1	0.2603	-4.64143	-27.113	-137.873
cg06138226	-0.0376352	0.00662312	-5.68239	1.47438e-08	21	1.49425e-06	37	17	45927893	17	43282892	F			NA	NA	SP6	NM_199262	5'UTR	chr17:45928211-45928710	N_Shore		RDMR	NA		17:45927810-45928919	Unclassified	NA	17	47850526	+	SP6	ENSG00000141295.14	17	47837692	SCRN2	1	0.0227714	1.53849	6.97696	-11.3919
cg15697019	0.0376314	0.00662432	5.6808	1.48799e-08	21	1.50552e-06	37	7	77357984	7	77195920	F			NA	NA	RSBN1L	NM_198467	Body					TRUE				NA	7	77728666	+	RSBN1L	ENSG00000127947.16	7	77537295	PTPN12	1	0.0154699	0.872681	5.72926	-7.93633
cg00507154	-0.057823	0.0101811	-5.67945	1.49965e-08	21	1.51606e-06	37	19	50192739	19	54884551	F			NA	NA	C19orf76;C19orf76	NM_001101340;NM_001101340	1stExon;5'UTR	chr19:50192499-50192802	Island			NA	19:54884382-54886673	19:50192245-50194371	Promoter_Associated	NA	19	49689481	+	C19orf76	ENSG00000169169.14	19	49690898	CPT1C	1	0.0208299	-0.667412	-6.66629	-10.4733
cg10994914	-0.0815936	0.0143689	-5.67849	1.50792e-08	21	1.52315e-06	37	3	169531864	3	171014558	R		rs76810598	NA	NA				chr3:169529875-169530435	S_Shore			NA	3:171014294-171014617			NA	3	169814075	-		ENSG00000171757.15	3	169793428	LRRC34	1	0.0220701	-0.253335	-6.86622	-11.0601
cg10403784	-0.0589843	0.0103889	-5.67762	1.51558e-08	21	1.52921e-06	37	2	238864535	2	238529274	F			NA	NA				chr2:238864315-238865170	Island			TRUE	2:238529090-238530095			NA	2	237955892	+		ENSG00000184182.18	2	237966827	UBE2F	1	0.0353349	1.01394	8.74748	-17.3505
cg07672051	0.0364146	0.00641557	5.67597	1.53007e-08	21	1.54135e-06	37	5	149887787	5	149867980	F			NA	NA	NDST1;NDST1	NM_001543;NM_001543	5'UTR;1stExon					TRUE				NA	5	150508224	+	NDST1	ENSG00000070614.15	5	150485818	NDST1	1	0.0601867	-4.85882	-11.5664	-29.2921
cg24733384	-0.0587965	0.0103704	-5.66964	1.58697e-08	21	1.59535e-06	37	14	35516283	14	34586034	R			NA	TRUE	FAM177A1;FAM177A1	NM_173607;NM_001079519	Body;Body	chr14:35515262-35515937	S_Shore			NA	14:34584896-34586068	14:35514573-35516376	Promoter_Associated	NA	14	35047076	-	FAM177A1	ENSG00000092020.10	14	35085467	PPP2R3C	1	0.0633583	-1.66048	-11.8873	-30.8347
cg12088946	-0.0630811	0.0111293	-5.66802	1.60183e-08	21	1.60707e-06	37	11	5645913	11	5602489	F			NA	NA	TRIM6-TRIM34;TRIM34;TRIM34;TRIM34	NM_001003819;NM_021616;NM_130389;NM_001003827	Body;TSS1500;TSS1500;5'UTR					TRUE		11:5645691-5646784	Promoter_Associated	TRUE	11	5624682	+	TRIM6-TRIM34;TRIM34	ENSG00000121236.21	11	5596109	TRIM6	1	0.0178789	-0.953056	-6.16677	-9.07712
cg09307264	-0.045844	0.00808821	-5.66801	1.60194e-08	21	1.60707e-06	37	17	4902281	17	4843005	R			NA	TRUE	INCA1;INCA1;KIF1C;INCA1;INCA1	NM_001167986;NM_001167985;NM_006612;NM_213726;NM_001167987	TSS1500;TSS1500;5'UTR;TSS1500;TSS1500	chr17:4900357-4901798	S_Shore			NA				NA	17	4998985	-	INCA1;KIF1C	ENSG00000129219.14	17	4807152	PLD2	1	0.019303	-1.14362	-6.41231	-9.75099
cg13282594	0.0393734	0.00694738	5.66738	1.60781e-08	21	1.61196e-06	37	1	156211609	1	154478233	R			NA	TRUE	BGLAP	NM_199173	TSS1500	chr1:156215368-156215899	N_Shelf			NA				NA	1	156241817	-	BGLAP	ENSG00000160781.17	1	156243320	PAQR6	1	0.0195037	3.60792	6.44621	-9.84592
cg20673721	-0.0352928	0.00622931	-5.6656	1.62433e-08	21	1.62718e-06	37	17	25859382	17	22883509	R			NA	NA	KSR1	NM_014238	5'UTR					TRUE				NA	17	27532355	-	KSR1	ENSG00000141068.14	17	27456470	KSR1	1	0.0215724	-1.49677	-6.78663	-10.8246
cg13103485	-0.030741	0.00542757	-5.66386	1.64069e-08	21	1.64221e-06	37	7	94536651	7	94374587	F			NA	NA	PPP1R9A;PPP1R9A	NM_017650;NM_001166160	TSS1500;TSS1500	chr7:94536849-94537477	N_Shore			NA				TRUE	7	94907338	+	PPP1R9A	ENSG00000158528.12	7	94907202	PPP1R9A	1	0.0228057	-2.48108	-6.98233	-11.4081
cg03368758	-0.0367088	0.00648392	-5.66152	1.66302e-08	21	1.66216e-06	37	4	16900733	4	16509831	R			NA	TRUE	LDB2;LDB2	NM_001290;NM_001130834	TSS1500;TSS1500					NA				NA	4	16899109	-	LDB2	ENSG00000169744.13	4	16501541	LDB2	1	0.0200936	-1.70195	-6.54494	-10.125
cg16332631	-0.0436917	0.00771943	-5.65997	1.6779e-08	21	1.67543e-06	37	11	64126102	11	63882678	R			NA	NA	RPS6KA4;RPS6KA4	NM_003942;NM_001006944	TSS1500;TSS1500	chr11:64126430-64126960	N_Shore			TRUE				NA	11	64358629	-	RPS6KA4	ENSG00000181908.5	11	64449074	AP003774.1	1	0.0136387	0.842726	5.37449	-7.06784
cg00105512	-0.0699917	0.0123686	-5.65882	1.68908e-08	21	1.68542e-06	37	16	77245845	16	75803346	F	rs755255		NA	NA	SYCE1L	NM_001129979	Body	chr16:77245944-77247013	N_Shore			NA		16:77245330-77247299	Promoter_Associated	TRUE	16	77211947	+	SYCE1L	ENSG00000103111.14	16	77190835	MON1B	1	0.0199128	-0.269312	-6.51483	-10.0395
cg14653977	-0.0472733	0.0083545	-5.65842	1.69293e-08	21	1.68822e-06	37	9	136038692	9	135028513	F			NA	NA	GBGT1	NM_021996	5'UTR	chr9:136038416-136039577	Island			TRUE	9:135028171-135029470			TRUE	9	133163304	+	GBGT1	ENSG00000148288.13	9	133152948	GBGT1	1	0.0273528	-1.31394	-7.66465	-13.5608
cg26445608	-0.08126	0.0143751	-5.65285	1.74808e-08	21	1.73858e-06	37	20	2780114	20	2728114	F	rs215543		NA	NA	CPXM1	NM_019609	Body	chr20:2780978-2781497	N_Shore			TRUE				TRUE	20	2799467	+	CPXM1	ENSG00000088882.8	20	2794074	CPXM1	1	0.0549575	-1.10148	-11.0219	-26.7586
cg11866756	-0.0380365	0.00673113	-5.65084	1.76838e-08	21	1.75624e-06	37	20	24898631	20	24846631	F	rs79713279		NA	NA				chr20:24898954-24899181	N_Shore			NA		20:24898177-24899630	Unclassified	NA	20	24917994	+		ENSG00000274173.1	20	24931840	AL035661.1	1	0.0176179	-3.33616	-6.12077	-8.95357
cg13514042	-0.0330693	0.00585228	-5.65066	1.77015e-08	21	1.75764e-06	37	7	1192202	7	1158728	R			NA	NA								NA	7:1158728-1158960			NA	7	1152565	-		ENSG00000178381.11	7	1152071	ZFAND2A	1	0.0185929	1.87765	6.29098	-9.41499
cg13546736	-0.0468094	0.00828438	-5.65032	1.77365e-08	21	1.76039e-06	37	17	7486858	17	7427582	F			NA	NA	MPDU1;MPDU1	NM_004870;NR_024603	TSS200;TSS200	chr17:7486285-7487431	Island			NA	17:7427022-7428155	17:7486564-7487870	Promoter_Associated	NA	17	7583539	+	MPDU1	ENSG00000233223.2	17	7581964	AC016876.1	1	0.019216	-0.993375	-6.39755	-9.70979
cg05683445	-0.0437482	0.00774754	-5.64672	1.81077e-08	21	1.79283e-06	37	16	28303182	16	28210683	F			NA	NA	SBK1	NM_001024401	TSS1500	chr16:28303973-28304770	N_Shore			NA				NA	16	28291860	+	SBK1	ENSG00000197165.11	16	28591943	SULT1A2	1	0.0618153	7.44488	11.732	-30.0837
cg23084016	0.039486	0.00699536	5.64459	1.833e-08	21	1.81004e-06	37	10	45916904	10	45236910	R			NA	NA	ALOX5	NM_000698	Body	chr10:45914374-45914883	S_Shelf			NA		10:45915871-45916999	Unclassified_Cell_type_specific	NA	10	45421455	-	ALOX5	ENSG00000172671.19	10	45615501	ZFAND4	1	0.0227289	-1.358	-6.97029	-11.3717
cg03887528	0.0520718	0.00922567	5.64423	1.83681e-08	21	1.81269e-06	37	2	231090531	2	230798775	F			NA	NA	SP140;SP140;SP140;SP140	NM_007237;NM_007237;NM_001005176;NM_001005176	5'UTR;1stExon;1stExon;5'UTR					NA		2:231090068-231091293	Promoter_Associated	NA	2	230225815	+	SP140	ENSG00000079263.19	2	230203110	SP140	1	0.0453905	-2.20581	-9.96641	-22.1532
cg16399745	-0.0585749	0.01038	-5.64304	1.84939e-08	21	1.82214e-06	37	12	6604039	12	6474300	R			NA	TRUE	NCAPD2	NM_014865	5'UTR	chr12:6602360-6602586	S_Shore			NA				NA	12	6494872	-	NCAPD2	ENSG00000139192.12	12	6451690	TAPBPL	1	0.0544864	-1.70893	-10.9718	-26.5309
cg01443318	-0.0376326	0.00667106	-5.64117	1.86932e-08	21	1.84029e-06	37	16	67466260	16	66023761	R			NA	NA	HSD11B2	NM_000196	Body	chr16:67464388-67465462	S_Shore			NA		16:67465852-67466435	Unclassified_Cell_type_specific	NA	16	67432356	-	HSD11B2	ENSG00000159720.12	16	67438014	ATP6V0D1	1	0.0301845	1.23908	8.06337	-14.9034
cg05225461	-0.0720362	0.0127739	-5.63935	1.88901e-08	21	1.85779e-06	37	5	102596755	5	102624654	F			NA	NA	C5orf30	NM_033211	5'UTR	chr5:102594435-102595550	S_Shore			NA		5:102596545-102596920	Promoter_Associated_Cell_type_specific	NA	5	103261053	+	C5orf30	ENSG00000145725.19	5	103120149	PPIP5K2	1	0.0270853	-0.917325	-7.62603	-13.4341
cg19143336	-0.0627742	0.0111375	-5.63629	1.92248e-08	21	1.88763e-06	37	3	32148863	3	32123867	F			NA	NA	GPD1L	NM_015141	Body	chr3:32147826-32148874	Island			NA				NA	3	32107370	+	GPD1L	ENSG00000152642.10	3	32105689	GPD1L	1	0.02578	-0.607914	-7.43502	-12.8159
cg09057885	0.0337647	0.00599475	5.63238	1.96606e-08	21	1.92496e-06	37	21	46913886	21	45738314	F			NA	NA	COL18A1;COL18A1;COL18A1	NM_130444;NM_030582;NM_130445	Body;Body;Body	chr21:46912381-46912628	S_Shore			NA		21:46913728-46914032	Unclassified_Cell_type_specific	NA	21	45493971	+	COL18A1	ENSG00000182871.15	21	45405137	COL18A1	1	0.101882	-11.1337	-15.394	-49.9575
cg09018739	0.0375591	0.00667592	5.62606	2.0385e-08	21	1.98747e-06	37	16	57180107	16	55737608	R			NA	NA	CPNE2	NM_152727	Body					NA	16:55737602-55737696			NA	16	57146194	-	CPNE2	ENSG00000140848.17	16	57092583	CPNE2	1	0.0179297	-1.61639	-6.17568	-9.10115
cg25710298	-0.0751873	0.0133772	-5.62055	2.1038e-08	21	2.04743e-06	37	2	286830	2	276830	F	rs34884738		NA	NA	FAM150B	NM_001002919	Body	chr2:287353-290099	N_Shore		RDMR	TRUE		2:286759-286931	Unclassified_Cell_type_specific	NA	2	286829	+	FAM150B	ENSG00000035115.21	2	217730	SH3YL1	1	0.019711	0.874324	6.48106	-9.94398
cg12423658	0.0326669	0.00581287	5.61975	2.11343e-08	21	2.05556e-06	37	13	111318555	13	110116556	R			NA	NA	CARS2	NM_024537	Body					NA	13:110116491-110116642			NA	13	110666207	-	CARS2	ENSG00000134905.17	13	110641412	CARS2	1	0.0248242	-1.6762	-7.29231	-12.3633
cg21942184	-0.0480279	0.00855062	-5.61688	2.14835e-08	21	2.08493e-06	37	4	719614	4	709614	F	rs4690294		NA	NA	PCGF3	NM_006315	5'UTR	chr4:716281-716977	S_Shelf			NA	4:709207-709936			NA	4	725824	+	PCGF3	ENSG00000185619.18	4	705748	PCGF3	1	0.130922	-3.98512	-17.7397	-64.8877
cg20282814	-0.0386546	0.00688586	-5.61362	2.18885e-08	21	2.11999e-06	37	1	43423072	1	43195659	F	rs79316235		NA	NA	SLC2A1	NM_006516	Body	chr1:43423467-43424768	N_Shore		RDMR	NA	1:43195651-43195736			NA	1	42957400	+	SLC2A1	ENSG00000227533.5	1	42959049	SLC2A1-AS1	1	0.0257473	2.11228	7.43018	-12.8004
cg15848350	-0.0322156	0.00574467	-5.60791	2.26141e-08	21	2.17982e-06	37	3	128326938	3	129809628	R			NA	NA				chr3:128326937-128327507	Island			TRUE	3:129809628-129810126	3:128326675-128327718	Unclassified	NA	3	128608094	-		ENSG00000242551.2	3	128674735	POU5F1P6	1	0.0186869	-0.863153	-6.30717	-9.45947
cg19695507	0.0350891	0.00626256	5.60299	2.32573e-08	21	2.23624e-06	37	10	13526193	10	13566199	F	rs80213451		NA	NA	BEND7;BEND7	NM_152751;NM_001100912	Body;Body				DMR	NA				NA	10	13484192	+	BEND7	ENSG00000165626.17	10	13438484	BEND7	1	0.0305628	3.19554	8.11533	-15.0829
cg04788999	-0.0695037	0.0124147	-5.59851	2.38595e-08	21	2.28849e-06	37	1	949850	1	939713	F	rs3829742		NA	NA	ISG15	NM_005101	Body	chr1:949329-949851	Island			TRUE	1:939240-939714	1:949797-950045	Promoter_Associated	NA	1	1014469	+	ISG15	ENSG00000242590.1	1	1055033	AL645608.5	1	0.0138855	-0.401544	-5.42359	-7.18501
cg15576517	0.0674809	0.0120604	5.59526	2.43046e-08	21	2.3252e-06	37	19	7711153	19	7617153	F			NA	NA	STXBP2;STXBP2	NM_001127396;NM_006949	Body;Body	chr19:7712037-7712355	N_Shore			NA		19:7711008-7711347	Unclassified_Cell_type_specific	NA	19	7646266	+	STXBP2	ENSG00000229833.9	19	7629737	PET100	1	0.036372	1.20319	8.8797	-17.8443
cg25924746	-0.0405193	0.00724291	-5.59434	2.44327e-08	21	2.33378e-06	37	13	110432935	13	109230936	R			NA	NA	IRS2	NM_003749	Body	chr13:110434466-110440180	N_Shore		CDMR	NA		13:110432697-110432950	Promoter_Associated	NA	13	109780587	-	IRS2	ENSG00000185950.9	13	109752695	IRS2	1	0.0221982	-2.04761	-6.88656	-11.1206
cg08241841	-0.0501005	0.00895646	-5.59378	2.45101e-08	21	2.34071e-06	37	19	2324338	19	2275338	F	rs10404826		NA	NA	LSM7	NM_016199	Body	chr19:2323912-2324127	S_Shore			NA	19:2274913-2275516			NA	19	2324338	+	LSM7	ENSG00000130332.15	19	2321520	LSM7	1	0.0418623	-1.18971	-9.5536	-20.464
cg25683570	-0.0803846	0.0143731	-5.5927	2.46619e-08	21	2.35381e-06	37	1	203051472	1	201318095	R			NA	NA								TRUE				NA	1	203082343	-		ENSG00000163485.17	1	203090654	ADORA1	1	0.0962561	-1.98296	-14.9163	-47.1181
cg11032707	-0.0930514	0.0166411	-5.59165	2.48095e-08	21	2.36511e-06	37	15	45671246	15	43458538	R			NA	NA	LOC145663;GATM	NR_033252;NM_001482	Body;TSS1500	chr15:45669970-45671029	S_Shore			NA		15:45669693-45671628	Unclassified	NA	15	45379047	-	LOC145663;GATM	ENSG00000171763.19	15	45402336	SPATA5L1	1	0.0707803	0.785624	12.6144	-34.4625
cg10336925	-0.076878	0.013752	-5.5903	2.50005e-08	21	2.38098e-06	37	14	77647482	14	76717235	R			NA	NA	TMEM63C	NM_020431	TSS1500	chr14:77648108-77648328	N_Shore			NA				NA	14	77181138	-	TMEM63C	ENSG00000165548.11	14	77116568	TMEM63C	1	0.0784693	-4.26618	-13.3372	-38.2483
cg18334121	-0.0251167	0.00449718	-5.58499	2.57685e-08	21	2.44931e-06	37	17	2234844	17	2181594	R		rs78932154	NA	NA	TSR1;SNORD91A	NM_018128;NR_003072	Body;TSS1500					NA				NA	17	2331549	-	TSR1;SNORD91A	ENSG00000167720.13	17	2303383	SRR	1	0.0759114	7.01231	13.0998	-36.9857
cg10606486	0.0644299	0.0115427	5.58187	2.62295e-08	21	2.48776e-06	37	18	77608996	18	75709984	R			NA	NA				chr18:77608383-77609118	Island			NA	18:75709283-75711101			NA	18	79848995	-		ENSG00000178342.4	18	79863668	KCNG2	1	0.0144241	0.31805	5.52927	-7.44053
cg06183244	-0.0361914	0.00648508	-5.58072	2.64003e-08	21	2.50152e-06	37	6	89089654	6	89146373	F			NA	NA								TRUE				NA	6	88379934	+		ENSG00000118432.12	6	88139864	CNR1	1	0.0759515	5.57355	13.1036	-37.0054
cg24751129	-0.0453817	0.00813289	-5.58002	2.65056e-08	21	2.51052e-06	37	6	42928920	6	43036898	R			NA	TRUE	GNMT	NM_018960	Body	chr6:42928218-42928810	S_Shore			NA				TRUE	6	42961181	-	GNMT	ENSG00000124587.14	6	42963865	PEX6	1	0.126359	4.54638	17.3823	-62.5105
cg23670519	-0.0695148	0.0124599	-5.5791	2.66457e-08	21	2.52083e-06	37	1	205680275	1	203946898	F			NA	NA								NA		1:205680169-205680615	Gene_Associated_Cell_type_specific	NA	1	205711146	+		ENSG00000117280.13	1	205767986	RAB29	1	0.0195719	0.330911	6.45769	-9.87817
cg19956914	-0.0702736	0.0126013	-5.57671	2.70098e-08	21	2.55129e-06	37	7	56147257	7	56114751	R			NA	NA	SUMF2;SUMF2;SUMF2;SUMF2;SUMF2	NM_001042470;NM_001042469;NM_001146333;NM_001130069;NM_015411	Body;Body;Body;Body;Body					TRUE		7:56146865-56147814	Gene_Associated_Cell_type_specific	TRUE	7	56079563	-	SUMF2	ENSG00000106153.13	7	56101573	CHCHD2	1	0.0262982	0.732967	7.51138	-13.0613
cg01887374	-0.0839876	0.0150649	-5.57505	2.72657e-08	21	2.57371e-06	37	2	129077404	2	128793874	R			NA	NA	HS6ST1	NM_004807	TSS1500	chr2:129075197-129077639	Island			NA	2:128793679-128794109			NA	2	128319829	-	HS6ST1	ENSG00000136720.7	2	128236716	HS6ST1	1	0.0195926	-0.525241	-6.46119	-9.88799
cg04521626	0.034603	0.00621488	5.56777	2.84154e-08	21	2.67106e-06	37	17	4714200	17	4661168	R			NA	NA	PLD2	NM_002663	Body	chr17:4710014-4710960	S_Shelf			NA				NA	17	4810904	-	PLD2	ENSG00000129219.14	17	4807152	PLD2	1	0.0480418	2.88265	10.2676	-23.4258
cg20004659	-0.0477969	0.00858987	-5.56433	2.89745e-08	21	2.7152e-06	37	17	48738490	17	46093489	F		rs11568581	NA	NA	ABCC3;ABCC3	NM_001144070;NM_003786	Body;Body					TRUE				TRUE	17	50661128	+	ABCC3	ENSG00000108846.16	17	50634777	ABCC3	1	0.0135917	-2.24998	-5.3651	-7.04555
cg22517705	0.0370465	0.00665925	5.56316	2.91672e-08	21	2.7322e-06	37	1	26645313	1	26517900	F			NA	NA	CD52;UBXN11	NM_001803;NM_145345	Body;TSS1500					NA		1:26645174-26645349	Unclassified	NA	1	26318821	+	CD52;UBXN11	ENSG00000142684.9	1	26169908	ZNF593	1	0.0194495	1.35014	6.43708	-9.8203
cg11351908	-0.0671382	0.0120687	-5.563	2.91936e-08	21	2.73361e-06	37	17	75402473	17	72914068	R			NA	NA	SEPT9;SEPT9;SEPT9;SEPT9;SEPT9	NM_001113492;NM_001113493;NM_001113491;NM_006640;NM_001113494	Body;Body;Body;Body;Body	chr17:75398284-75398527	S_Shelf			TRUE		17:75402146-75402672	Promoter_Associated_Cell_type_specific	NA	17	77406390	-	2024-09-09	ENSG00000266998.1	17	77373818	AC111182.1	1	0.0228825	-0.990177	-6.99435	-11.4444
cg21928095	0.0359649	0.00646658	5.56165	2.94183e-08	21	2.75306e-06	37	19	36100748	19	40792588	R			NA	NA				chr19:36103554-36103804	N_Shelf			NA		19:36100547-36101256	Unclassified	NA	19	35609845	-		ENSG00000105699.16	19	35248330	LSR	1	0.0182544	-1.68119	-6.23238	-9.25483
cg17230773	-0.0675862	0.0121531	-5.56124	2.94865e-08	21	2.75891e-06	37	7	142494148	7	142204276	F	rs56373029		NA	NA				chr7:142494563-142495248	N_Shore			TRUE				NA	7	142796463	+		ENSG00000211772.11	7	142801041	TRBC2	1	0.0149098	-0.674463	-5.62298	-7.67084
cg21546821	-0.0367209	0.00660371	-5.56065	2.95856e-08	21	2.76612e-06	37	2	10975271	2	10892722	R			NA	NA								NA	2:10892722-10892780	2:10974702-10976339	Unclassified	NA	2	10835144	-		ENSG00000271952.1	2	10878269	LINC01954	1	0.167997	-2.39648	-20.5379	-84.6597
cg10788371	-0.0496173	0.00892582	-5.55885	2.98878e-08	21	2.79054e-06	37	11	76381040	11	76058688	F			NA	NA	LRRC32;LRRC32;LRRC32	NM_001128922;NM_005512;NM_005512	5'UTR;1stExon;5'UTR	chr11:76381449-76382295	N_Shore	low-CpG:76058599-76058717		NA				TRUE	11	76669995	+	LRRC32	ENSG00000236304.1	11	76657056	AP001189.1	1	0.0318869	4.73892	8.29493	-15.7115
cg22548088	0.0319343	0.00574964	5.55413	3.06971e-08	21	2.86059e-06	37	19	6271786	19	6222786	R			NA	NA	MLLT1	NM_005934	Body	chr19:6271959-6272176	N_Shore			TRUE				TRUE	19	6271774	-	MLLT1	ENSG00000130382.9	19	6210381	MLLT1	1	0.0218212	-1.34849	-6.82652	-10.9423
cg19403323	-0.0399003	0.0071852	-5.55313	3.08717e-08	21	2.87456e-06	37	1	210024060	1	208090683	F	rs11119354		NA	NA	C1orf107	NM_014388	Body					NA		1:210023655-210024504	Gene_Associated	TRUE	1	209850714	+	C1orf107	ENSG00000117597.18	1	209827972	UTP25	1	0.0145331	0.850444	5.55044	-7.49223
cg24187269	-0.0563934	0.0101648	-5.5479	3.17984e-08	21	2.94905e-06	37	X	153533256	X	153186450	R		rs62617806	NA	NA	TKTL1;TKTL1;TKTL1	NM_001145934;NM_012253;NM_001145933	TSS200;Body;Body					NA				NA	X	154304903	-	TKTL1	ENSG00000007350.17	X	154295795	TKTL1	1	0.130052	-4.33514	-17.6718	-64.4334
cg01290904	-0.0548295	0.0098968	-5.54012	3.32258e-08	21	3.06735e-06	37	4	5708474	4	5759375	R			NA	NA	EVC2;EVC2	NM_001166136;NM_147127	5'UTR;Body	chr4:5709985-5710495	N_Shore			NA				NA	4	5706746	-	EVC2	ENSG00000072840.13	4	5711201	EVC	1	0.0613092	-1.92194	-11.6808	-29.8376
cg13567986	0.0302593	0.00546362	5.53832	3.35651e-08	21	3.09338e-06	37	1	38310056	1	38082643	R			TRUE	NA	MTF1	NM_005955	Body					NA				NA	1	37844383	-	MTF1	ENSG00000204084.13	1	37860697	INPP5B	1	0.0341962	1.97322	8.6003	-16.8089
cg05027052	-0.0245742	0.00443902	-5.53596	3.40162e-08	21	3.1296e-06	37	2	55458451	2	55311955	F	rs75511253		NA	NA	C2orf63;RPS27A;RPS27A;C2orf63	NM_152385;NM_001135592;NM_002954;NM_001135598	5'UTR;TSS1500;TSS1500;5'UTR					NA				NA	2	55231314	+	C2orf63;RPS27A	ENSG00000162994.16	2	55172547	CLHC1	1	0.0231097	-4.41632	-7.0298	-11.5519
cg15609237	0.0422456	0.00763145	5.53572	3.40608e-08	21	3.13251e-06	37	2	179395885	2	179104131	F			NA	NA	TTN;TTN;TTN;MIR548N;TTN	NM_133378;NM_133432;NM_003319;NR_031666;NM_133437	Body;Body;Body;Body;Body					NA	2:179104131-179104182			NA	2	178531157	+	TTN;MIR548N	ENSG00000270277.1	2	178548884	AC009948.2	1	0.0422427	-1.99958	-9.5988	-20.6459
cg25020666	0.0724069	0.0130818	5.53494	3.42115e-08	21	3.14279e-06	37	7	75957850	7	75795786	F	rs79961113		NA	NA	YWHAG	NM_012479	3'UTR	chr7:75958865-75959074	N_Shore			TRUE	7:75795786-75795873			NA	7	76328532	+	YWHAG	ENSG00000146700.9	7	76389334	SSC4D	1	0.0154142	-0.330669	-5.71877	-7.90994
cg05101846	-0.0418303	0.00755801	-5.53457	3.42824e-08	21	3.14633e-06	37	17	72580962	17	70092557	R		rs56397500	NA	NA	C17orf77;CD300LD	NM_152460;NM_001115152	TSS200;Body					NA				NA	17	74584822	-	C17orf77;CD300LD	ENSG00000284690.2	17	74560701	CD300H	1	0.0146293	2.86173	5.56906	-7.53787
cg10532310	0.0517603	0.00935986	5.53003	3.51713e-08	21	3.21816e-06	37	16	2987035	16	2927036	F			NA	NA	FLYWCH1;FLYWCH1	NM_020912;NM_032296	Body;Body					NA				NA	16	2937033	+	FLYWCH1	ENSG00000059122.16	16	2911937	FLYWCH1	1	0.110042	-3.84197	-16.0718	-54.1058
cg26476820	-0.0496916	0.00898724	-5.52913	3.53514e-08	21	3.2322e-06	37	2	85637851	2	85491362	F			NA	NA	CAPG	NM_001747	TSS200	chr2:85640969-85641259	N_Shelf			NA		2:85637129-85637859	Promoter_Associated	NA	2	85410727	+	CAPG	ENSG00000042493.16	2	85394753	CAPG	1	0.0918243	-1.99583	-14.5333	-44.893
cg25675800	-0.0556228	0.0100604	-5.5289	3.53972e-08	21	3.23395e-06	37	19	39360961	19	44052801	F			NA	NA	RINL	NM_198445	Body	chr19:39359916-39361160	Island			TRUE	19:44051791-44053303	19:39359825-39361314	Promoter_Associated	NA	19	38870320	+	RINL	ENSG00000104823.9	19	38815422	ECH1	1	0.0149437	-0.589851	-5.62948	-7.68694
cg13951491	-0.0648525	0.0117306	-5.52851	3.54743e-08	21	3.24038e-06	37	1	45793032	1	45565619	R			NA	NA	HPDL	NM_032756	1stExon	chr1:45792419-45793301	Island			NA	1:45565007-45565951	1:45792192-45794128	Promoter_Associated	TRUE	1	45327359	-	HPDL	ENSG00000132781.17	1	45329163	MUTYH	1	0.0147566	-0.444476	-5.59359	-7.59823
cg17830209	0.044332	0.00802022	5.52753	3.56696e-08	21	3.25577e-06	37	17	79006166	17	76620761	R			NA	NA	FLJ90757	NR_026857	Body	chr17:79006584-79006835	N_Shore			NA	17:76620617-76620762			NA	17	81032365	-	FLJ90757	ENSG00000175866.15	17	81035122	BAIAP2	1	0.135174	-5.01824	-18.0697	-67.1134
cg23579537	0.0646394	0.0117033	5.52317	3.65574e-08	21	3.32741e-06	37	13	51482661	13	50380662	R		rs9526703	NA	NA	RNASEH2B;RNASEH2B	NM_024570;NM_001142279	TSS1500;TSS1500	chr13:51483747-51484591	N_Shore			NA		13:51482515-51482701	Unclassified_Cell_type_specific	NA	13	50908524	-	RNASEH2B	ENSG00000233672.6	13	50862172	RNASEH2B-AS1	1	0.0514785	-0.559583	-10.6478	-25.0795
cg07235805	-0.0522407	0.00946082	-5.52179	3.68417e-08	21	3.34826e-06	37	18	78004237	18	76105228	F			NA	NA	PARD6G	NM_032510	Body	chr18:78004028-78005438	Island		DMR	NA	18:76105067-76106657			NA	18	80246353	+	PARD6G	ENSG00000261126.7	18	80046900	RBFADN	1	0.0240902	0.901788	7.18099	-12.0159
cg09175009	-0.0436295	0.00790258	-5.52091	3.70248e-08	21	3.36301e-06	37	16	10912699	16	10820200	F	rs74559723		NA	NA	FAM18A	NM_001079512	TSS200	chr16:10912159-10912719	Island			NA	16:10819716-10820260			NA	16	10818841	+	FAM18A	ENSG00000166676.16	16	10760919	TVP23A	1	0.0138476	-0.627536	-5.41607	-7.16702
cg13633560	-0.051994	0.00942165	-5.51856	3.75168e-08	21	3.40069e-06	37	11	76380921	11	76058569	F			NA	TRUE	LRRC32;LRRC32;LRRC32	NM_001128922;NM_005512;NM_005512	5'UTR;1stExon;5'UTR	chr11:76381449-76382295	N_Shore			NA				TRUE	11	76669876	+	LRRC32	ENSG00000254810.1	11	76654169	AP001189.3	1	0.0157468	0.756718	5.78111	-8.06752
cg19163067	-0.0560216	0.010154	-5.51719	3.78076e-08	21	3.42321e-06	37	1	36042438	1	35815025	R			NA	NA	TFAP2E	NM_178548	Body	chr1:36042432-36043444	Island		RDMR	NA	1:35814961-35816031			NA	1	35576836	-	TFAP2E	ENSG00000239636.1	1	35569813	AC004865.2	1	0.016599	-0.986925	-5.93807	-8.47122
cg03575969	-0.0435787	0.00789896	-5.51701	3.78458e-08	21	3.42603e-06	37	11	72492171	11	72169819	R			NA	NA	STARD10	NM_006645	Body	chr11:72492281-72492644	N_Shore			NA		11:72491904-72493848	Unclassified	NA	11	72781125	-	STARD10	ENSG00000214530.9	11	72754729	STARD10	1	0.0454269	-2.41384	-9.9706	-22.1707
cg22337624	-0.0318337	0.00577801	-5.50946	3.94865e-08	21	3.55135e-06	37	16	72126421	16	70683922	F			NA	TRUE	TXNL4B;TXNL4B;DHX38;TXNL4B	NM_001142317;NM_001142318;NM_014003;NM_017853	5'UTR;5'UTR;TSS1500;5'UTR	chr16:72127129-72127341	N_Shore			NA				NA	16	72092521	+	TXNL4B;DHX38	ENSG00000257017.8	16	72054592	HP	1	0.0318979	-6.53853	-8.29641	-15.7167
cg10327250	0.0397777	0.00722004	5.50934	3.95122e-08	21	3.55235e-06	37	17	18379129	17	18319854	F			NA	NA	LGALS9C	NM_001040078	TSS1500					NA				NA	17	18475814	+	LGALS9C	ENSG00000233327.10	17	18511262	USP32P2	1	0.0667719	-9.38936	-12.2257	-32.5
cg21122225	-0.0790139	0.0143427	-5.50898	3.9592e-08	21	3.5582e-06	37	2	238832508	2	238497247	F			NA	NA								NA	2:238496927-238497248	2:238831433-238832945	Unclassified	NA	2	237923865	+		ENSG00000132329.11	2	237858893	RAMP1	1	0.0187867	0.75898	6.3243	-9.50668
cg16743273	0.032811	0.00595744	5.50756	3.99091e-08	21	3.58272e-06	37	19	2076833	19	2027833	F			NA	NA	MOBKL2A	NM_130807	Body	chr19:2076483-2076982	Island			NA	19:2027484-2027982			NA	19	2076833	+	MOBKL2A	ENSG00000176533.13	19	2511219	GNG7	1	0.0283959	-2.11908	-7.81363	-14.0552
cg02801114	-0.0578748	0.0105115	-5.50588	4.02879e-08	21	3.61338e-06	37	6	125476162	6	125517861	F			NA	NA	TPD52L1;TPD52L1;TPD52L1;TPD52L1	NM_001003395;NM_003287;NM_001003397;NM_001003396	5'UTR;Body;Body;Body	chr6:125474804-125475722	S_Shore		RDMR	NA	6:125517832-125517876	6:125474694-125476295	Unclassified	NA	6	125155015	+	TPD52L1	ENSG00000111906.17	6	125219962	HDDC2	1	0.021146	-0.653343	-6.71776	-10.6229
cg08425796	0.0486033	0.00882766	5.5058	4.03066e-08	21	3.61438e-06	37	22	50981121	22	49327987	R			NA	NA				chr22:50982570-50982994	N_Shore			NA		22:50980849-50981262	Unclassified_Cell_type_specific	NA	22	50542691	-		ENSG00000205560.12	22	50568861	CPT1B	1	0.0151933	-1.44741	-5.677	-7.80523
cg04781339	-0.0581236	0.0105569	-5.50573	4.03212e-08	21	3.61503e-06	37	21	44781686	21	43606114	R			NA	NA				chr21:44782248-44782601	N_Shore			TRUE	21:43605793-43607060	21:44781067-44783044	Unclassified	NA	21	43361805	-		ENSG00000237989.1	21	43358147	LINC01679	1	0.0467971	-1.49597	-10.1271	-22.828
cg22025064	-0.0500253	0.00909176	-5.50227	4.11119e-08	21	3.67437e-06	37	1	22141400	1	22013987	R			NA	NA	LDLRAD2	NM_001013693	Body	chr1:22140891-22141407	Island			NA		1:22140643-22141537	Promoter_Associated	NA	1	21814906	-	LDLRAD2	ENSG00000187942.11	1	21812265	LDLRAD2	1	0.0334707	-1.34222	-8.50538	-16.4639
cg13380995	-0.0311695	0.00566553	-5.5016	4.12669e-08	21	3.68619e-06	37	6	37670128	6	37778106	F			NA	NA				chr6:37673308-37673774	N_Shelf			NA				NA	6	37702351	+		ENSG00000112139.16	6	37630679	MDGA1	1	0.0286909	-12.7116	-7.85529	-14.195
cg16224163	-0.0413268	0.00751504	-5.49922	4.18222e-08	21	3.73098e-06	37	3	187870621	3	189353315	R			NA	NA	LPP	NM_001167672	TSS1500	chr3:187871478-187872354	N_Shore		RDMR	NA		3:187870342-187870712	Unclassified_Cell_type_specific	NA	3	188152832	-	LPP	ENSG00000145012.13	3	188153284	LPP	1	0.014771	0.68636	5.59637	-7.60507
cg04119529	0.0415745	0.00756096	5.49857	4.19731e-08	21	3.74238e-06	37	16	2094667	16	2034668	F			NA	NA	NTHL1	NM_002528	Body	chr16:2097465-2098365	N_Shelf			NA	16:2034603-2034741			NA	16	2044665	+	NTHL1	ENSG00000065054.14	16	2025356	SLC9A3R2	1	0.0158614	-1.70493	-5.80245	-8.12182
cg00008971	-0.0247981	0.00451115	-5.49707	4.23274e-08	21	3.76842e-06	37	1	45966925	1	45739512	R			NA	NA	MMACHC;CCDC163P	NM_015506;NM_001102601	Body;TSS1500	chr1:45965586-45966049	S_Shore			NA				NA	1	45501252	-	MMACHC;CCDC163P	ENSG00000280670.3	1	45493866	CCDC163	1	0.026743	7.28615	7.57635	-13.2719
cg20950843	-0.0335118	0.00609678	-5.49663	4.24319e-08	21	3.77634e-06	37	22	43044387	22	41374331	F			NA	NA	CYB5R3;CYB5R3;CYB5R3	NM_007326;NM_000398;NM_001129819	TSS1500;Body;TSS1500	chr22:43045009-43045679	N_Shore			NA		22:43044375-43046116	Promoter_Associated	NA	22	42648380	+	CYB5R3	ENSG00000100243.21	22	42617840	CYB5R3	1	0.0358816	-1.15549	-8.81738	-17.6108
cg03222066	-0.046453	0.00845256	-5.49573	4.26473e-08	21	3.79133e-06	37	11	119019384	11	118524594	R			NA	TRUE	ABCG4;ABCG4	NM_001142505;NM_022169	TSS1500;TSS1500	chr11:119019643-119020887	N_Shore			NA		11:119019275-119020452	Unclassified_Cell_type_specific	NA	11	119148673	-	ABCG4	ENSG00000172375.13	11	119102198	C2CD2L	1	0.0365202	-1.01385	-8.89845	-17.9148
cg07039378	0.0542728	0.0098802	5.49309	4.32829e-08	21	3.8401e-06	37	7	73645723	7	73283659	F		rs73705356	NA	NA								NA	7:73283636-73283867	7:73645708-73645878	Gene_Associated_Cell_type_specific	NA	7	74231392	+		ENSG00000049541.11	7	74231499	RFC2	1	0.0163223	-0.437335	-5.88753	-8.34016
cg01139861	-0.0658741	0.0119989	-5.49002	4.4034e-08	21	3.8996e-06	37	7	50343298	7	50313844	F			NA	NA	IKZF1	NM_006060	TSS1500	chr7:50342895-50343456	Island			NA	7:50313154-50315024	7:50343113-50344886	Promoter_Associated	NA	7	50303701	+	IKZF1	ENSG00000185811.18	7	50304068	IKZF1	1	0.0261553	-0.324823	-7.49038	-12.9936
cg24921858	-0.0672762	0.012256	-5.48924	4.4225e-08	21	3.91437e-06	37	12	12223989	12	12115256	R			NA	TRUE	BCL2L14;BCL2L14;BCL2L14;BCL2L14	NM_138723;NM_030766;NM_138723;NM_138722	5'UTR;TSS1500;1stExon;TSS1500					NA		12:12223962-12224390	Unclassified	NA	12	12071054	-	BCL2L14	ENSG00000121380.12	12	12049844	BCL2L14	1	0.0781163	-1.422	-13.3046	-38.0738
cg15677294	-0.036247	0.00660493	-5.48788	4.45643e-08	21	3.94009e-06	37	19	6502938	19	6453938	R			NA	TRUE	TUBB4	NM_006087	TSS1500	chr19:6502090-6502411	S_Shore			NA				TRUE	19	6502926	-	TUBB4	ENSG00000104833.12	19	6494319	TUBB4A	1	0.0570414	-4.06472	-11.2413	-27.7668
cg12996622	-0.0406523	0.0074158	-5.48185	4.60919e-08	21	4.06551e-06	37	7	38370988	7	38337513	R			NA	NA								NA		7:38370247-38370996	Unclassified	NA	7	38331386	-		ENSG00000272908.1	7	38326070	AC006033.2	1	0.0146848	-1.56892	-5.57976	-7.56418
cg11772661	-0.0388316	0.00708395	-5.48163	4.61493e-08	21	4.06836e-06	37	10	118765335	10	118755325	R			NA	NA	KIAA1598;KIAA1598	NM_018330;NM_001127211	TSS1500;TSS1500	chr10:118764228-118765146	S_Shore			NA		10:118765159-118765368	Unclassified_Cell_type_specific	TRUE	10	117005823	-	KIAA1598	ENSG00000187164.20	10	116881477	SHTN1	1	0.0155874	-2.06025	-5.75131	-7.992
cg18797590	-0.060047	0.0109562	-5.48066	4.64009e-08	21	4.08757e-06	37	4	15480643	4	15089741	R			NA	NA	CC2D2A;CC2D2A;CC2D2A	NM_001080522;NM_001164720;NM_020785	Body;Body;Body					TRUE		4:15480193-15481242	Unclassified	TRUE	4	15479018	-	CC2D2A	ENSG00000273133.1	4	15563698	AC116651.1	1	0.0265994	0.956171	7.55544	-13.2039
cg23108037	0.0377753	0.00689416	5.47932	4.67494e-08	21	4.11602e-06	37	1	3507069	1	3496929	F			NA	NA	MEGF6	NM_001409	Body					TRUE	1:3496903-3497028			NA	1	3590504	+	MEGF6	ENSG00000116213.16	1	3630767	WRAP73	1	0.0183933	-0.96925	-6.25648	-9.32054
cg15140703	0.0481351	0.0087857	5.4788	4.68854e-08	21	4.12724e-06	37	7	99775532	7	99613468	R			NA	NA	STAG3;GPC2	NM_012447;NM_152742	TSS200;TSS1500	chr7:99774733-99775583	Island	high-CpG:99613314-99613542		NA	7:99612670-99613854	7:99774737-99775599	Promoter_Associated	NA	7	100177908	-	STAG3;GPC2	ENSG00000066923.17	7	100177563	STAG3	1	0.0164757	1.00224	5.9156	-8.41281
cg16472896	-0.0260866	0.00476157	-5.47856	4.69465e-08	21	4.13038e-06	37	16	31711211	16	31618712	R			NA	NA	C16orf67	NR_024034	TSS1500	chr16:31711839-31712343	N_Shore			NA				NA	16	31699889	-	C16orf67	ENSG00000131797.12	16	31700590	CLUHP3	1	0.157812	-6.71102	-19.785	-79.1448
cg22060735	-0.0679929	0.0124123	-5.47785	4.71331e-08	21	4.14303e-06	37	4	56213336	4	55908093	F	rs7690827		NA	NA	SRD5A3	NM_024592	Body	chr4:56212294-56213063	S_Shore			NA		4:56212007-56213368	Promoter_Associated	NA	4	55347168	+	SRD5A3	ENSG00000134852.15	4	55427903	CLOCK	1	0.017845	-0.777921	-6.16081	-9.06106
cg17990365	-0.0582303	0.0106343	-5.4757	4.77032e-08	21	4.18329e-06	37	11	319718	11	309718	R		rs61876245	NA	NA	IFITM3	NM_021034	3'UTR	chr11:318361-319052	S_Shore			NA				NA	11	319717	-	IFITM3	ENSG00000185507.20	11	612553	IRF7	1	0.0253875	-1.56192	-7.37673	-12.63
cg00501774	-0.0328761	0.00600608	-5.4738	4.82119e-08	21	4.22472e-06	37	9	125132660	9	124172481	F			NA	NA	PTGS1;PTGS1	NM_080591;NM_000962	TSS1500;TSS1500					NA		9:125132611-125132909	Unclassified_Cell_type_specific	NA	9	122370380	+	PTGS1	ENSG00000234156.2	9	122403407	AL359636.2	1	0.015239	-2.84596	-5.68568	-7.82693
cg15866021	-0.0463874	0.00847811	-5.47143	4.88555e-08	21	4.27197e-06	37	12	6151674	12	6021935	F			NA	NA	VWF	NM_000552	Body					NA	12:6021887-6021967			NA	12	6042507	+	VWF	ENSG00000110799.13	12	5948874	VWF	1	0.0139591	-2.3371	-5.43813	-7.21991
cg14849578	0.0420717	0.00769751	5.46562	5.04634e-08	21	4.39593e-06	37	12	125282480	12	123848433	F			NA	NA	SCARB1;SCARB1	NM_001082959;NM_005505	Body;Body					NA	12:123848272-123848550			NA	12	124797933	+	SCARB1	ENSG00000184992.11	12	124993645	BRI3BP	1	0.0143258	-0.867294	-5.51013	-7.3939
cg02827175	0.0531998	0.00973534	5.46461	5.07487e-08	21	4.41681e-06	37	7	1986245	7	1952771	R			NA	NA	MAD1L1;MAD1L1;MAD1L1	NM_003550;NM_001013837;NM_001013836	Body;Body;Body					NA	7:1952771-1952861			NA	7	1946609	-	MAD1L1	ENSG00000002822.15	7	1815793	MAD1L1	1	0.0874491	-2.62008	-14.1488	-42.7062
cg10914815	0.0391154	0.00715828	5.46436	5.08195e-08	21	4.42138e-06	37	13	99148667	13	97946668	F			NA	NA	STK24;STK24	NM_003576;NM_001032296	Body;Body					TRUE				NA	13	98496412	+	STK24	ENSG00000102572.14	13	98445185	STK24	1	0.0201535	-0.85392	-6.5549	-10.1534
cg13906792	-0.0574231	0.0105172	-5.45994	5.20853e-08	21	4.51612e-06	37	15	75199810	15	72986863	R			NA	NA	C15orf17	NM_020447	TSS1500	chr15:75198639-75199494	S_Shore			NA		15:75198275-75200037	Promoter_Associated	NA	15	74907468	-	C15orf17	ENSG00000140474.14	15	74836118	ULK3	1	0.0162881	0.50508	5.88126	-8.32395
cg14700531	-0.073652	0.0134901	-5.4597	5.21563e-08	21	4.52146e-06	37	8	733412	8	723412	F			NA	NA				chr8:735901-736172	N_Shelf			NA				NA	8	783411	+		ENSG00000104714.14	8	614746	ERICH1	1	0.0160491	-0.508464	-5.83725	-8.21076
cg01784928	-0.0486327	0.00890884	-5.45893	5.23802e-08	21	4.53926e-06	37	14	77647704	14	76717457	R			NA	NA	TMEM63C	NM_020431	TSS1500	chr14:77648108-77648328	N_Shore			NA				TRUE	14	77181360	-	TMEM63C	ENSG00000165548.11	14	77116568	TMEM63C	1	0.0286481	-3.69643	-7.84927	-14.1747
cg00054774	-0.0546553	0.0100124	-5.45875	5.24319e-08	21	4.54292e-06	37	21	43373079	21	42246148	F			NA	NA	C2CD2	NM_015500	Body	chr21:43373135-43374062	N_Shore			NA		21:43372665-43373338	Unclassified_Cell_type_specific	NA	21	41952969	+	C2CD2	ENSG00000184385.2	21	42102134	UMODL1-AS1	1	0.0200329	-1.71137	-6.53485	-10.0963
cg00139947	0.0402677	0.00737681	5.45869	5.24485e-08	21	4.54342e-06	37	8	144403371	8	144474746	R			NA	NA	TOP1MT	NM_052963	Body	chr8:144403266-144403524	Island			NA	8:144474483-144477654			NA	8	143321200	-	TOP1MT	ENSG00000253716.5	8	143280161	MINCR	1	0.0552988	2.34697	11.0581	-26.9236
cg02633767	-0.0509382	0.00933252	-5.45814	5.26114e-08	21	4.5544e-06	37	6	32794327	6	32902305	R			NA	NA	TAP2;TAP2	NM_000544;NM_018833	3'UTR;Body					NA				NA	6	32826549	-	TAP2	ENSG00000241106.8	6	32812763	HLA-DOB	1	0.0292133	2.89051	7.92862	-14.4427
cg15754084	-0.0498969	0.00914504	-5.45617	5.31898e-08	21	4.59709e-06	37	12	7343020	12	7234287	R			NA	TRUE	PEX5;PEX5;PEX5;PEX5;PEX5	NM_001131026;NM_001131024;NM_001131023;NM_001131025;NM_000319	Body;Body;Body;Body;1stExon	chr12:7342074-7342417	S_Shore			NA		12:7342851-7343028	Promoter_Associated	NA	12	7190423	-	PEX5	ENSG00000139197.10	12	7188685	PEX5	1	0.0339714	-1.05899	-8.57099	-16.7019
cg00464927	0.0221281	0.00405668	5.45472	5.36202e-08	21	4.62934e-06	37	11	68139121	11	67895697	F	rs76295643		NA	NA	LRP5	NM_002335	Body					NA	11:67895608-67895937			NA	11	68371652	+	LRP5	ENSG00000171067.11	11	68261338	C11orf24	1	0.101446	-3.4038	-15.3573	-49.7367
cg07507251	-0.0781063	0.0143242	-5.45276	5.42107e-08	21	4.67367e-06	37	3	52567010	3	52542050	R			NA	NA	NT5DC2;NT5DC2	NM_001134231;NM_022908	Body;Body	chr3:52567009-52568807	Island			NA				NA	3	52532993	-	NT5DC2	ENSG00000168268.11	3	52524385	NT5DC2	1	0.118875	-3.92966	-16.7879	-58.6372
cg01368900	0.0325439	0.00597032	5.45094	5.47601e-08	21	4.716e-06	37	3	13113959	3	13088959	F	rs73813122		NA	NA	IQSEC1	NM_001134382	Body	chr3:13114627-13115245	N_Shore			NA		3:13113774-13114057	Unclassified	NA	3	13072458	+	IQSEC1	ENSG00000163520.14	3	13549125	FBLN2	1	0.0187827	-2.53924	-6.32362	-9.50481
cg24467290	-0.0458197	0.00840804	-5.44952	5.51955e-08	21	4.74928e-06	37	8	144652049	8	144723192	F			NA	NA	C8orf73	NM_001100878	Body	chr8:144651572-144652288	Island			TRUE	8:144721896-144723360			NA	8	143569878	+	C8orf73	ENSG00000204839.9	8	143566192	MROH6	1	0.0312283	1.98249	8.20602	-15.3987
cg19687075	0.0285024	0.00523668	5.44284	5.72812e-08	21	4.91045e-06	37	9	139428384	9	138548205	R			NA	NA	NOTCH1	NM_017617	Body	chr9:139428318-139428527	Island			NA	9:138548140-138548415	9:139428227-139428761	Unclassified_Cell_type_specific	NA	9	136533931	-	NOTCH1	ENSG00000237886.1	9	136546212	NALT1	1	0.0796	5.05078	13.4412	-38.8074
cg17852104	-0.0882249	0.0162214	-5.43879	5.85859e-08	21	5.00808e-06	37	X	102000694	X	101887350	F			NA	NA	BHLHB9;BHLHB9;BHLHB9;BHLHB9;BHLHB9;BHLHB9;BHLHB9;BHLHB9	NM_001142527;NM_001142525;NM_001142526;NM_030639;NM_001142528;NM_001142530;NM_001142524;NM_001142529	5'UTR;5'UTR;5'UTR;5'UTR;5'UTR;TSS1500;5'UTR;TSS1500	chrX:102000689-102001558	Island			NA	X:101887346-101888193			TRUE	X	102745765	+	BHLHB9	ENSG00000198932.13	X	102651092	GPRASP1	1	0.0145361	0.51644	5.55103	-7.49367
cg09636302	0.0629649	0.0115801	5.43734	5.90563e-08	21	5.04127e-06	37	12	96389483	12	94913614	F			NA	NA	HAL	NM_002108	Body	chr12:96389405-96389675	Island			NA	12:94913582-94913735			NA	12	95995704	+	HAL	ENSG00000111144.10	12	96000753	LTA4H	1	0.0775093	-2.18036	-13.2485	-37.774
cg12664291	-0.0518013	0.00952967	-5.4358	5.95656e-08	21	5.07845e-06	37	1	234492430	1	232559053	F			NA	NA				chr1:234492484-234492860	N_Shore			NA				NA	1	234356683	+		ENSG00000236358.1	1	234357006	AL355472.2	1	0.0297625	-0.393306	-8.00507	-14.7032
cg07178877	-0.0649512	0.0119533	-5.43376	6.02418e-08	21	5.13063e-06	37	13	114879659	13	113897761	F			NA	NA	RASA3	NM_007368	Body	chr13:114879041-114879530	S_Shore			NA	13:113897158-113897876			NA	13	114114183	+	RASA3	ENSG00000185989.11	13	113977783	RASA3	1	0.0135502	-0.376069	-5.35678	-7.02582
cg14438453	-0.0351121	0.00646445	-5.43157	6.09783e-08	21	5.18431e-06	37	6	39786566	6	39894544	F			NA	NA	DAAM2	NM_015345	5'UTR					TRUE				NA	6	39818789	+	DAAM2	ENSG00000124615.20	6	39899578	MOCS1	1	0.0241285	-1.93089	-7.18685	-12.0341
cg11727592	-0.0533031	0.0098216	-5.42713	6.24962e-08	21	5.29795e-06	37	13	46916922	13	45814923	R			NA	NA	C13orf18	NM_025113	3'UTR					NA				NA	13	46342786	-	C13orf18	ENSG00000102445.18	13	46342000	RUBCNL	1	0.025491	1.56683	7.39213	-12.679
cg18376497	0.0581327	0.0107155	5.42511	6.32004e-08	21	5.34885e-06	37	4	143488622	4	143708072	R			NA	NA	INPP4B;INPP4B	NM_001101669;NM_003866	5'UTR;5'UTR					TRUE		4:143488433-143488842	Unclassified_Cell_type_specific	NA	4	142567468	-	INPP4B	ENSG00000249806.1	4	142566019	AC139720.1	1	0.0420225	-1.03038	-9.57266	-20.5406
cg25142500	0.0630612	0.0116288	5.42284	6.39996e-08	21	5.40799e-06	37	17	79005386	17	76619981	F			NA	NA	FLJ90757	NR_026857	Body	chr17:79006584-79006835	N_Shore			NA	17:76619872-76620406			NA	17	81031585	+	FLJ90757	ENSG00000175866.15	17	81035122	BAIAP2	1	0.0337118	-1.81888	-8.53703	-16.5785
cg23376861	-0.0383578	0.00707489	-5.42168	6.4411e-08	21	5.43802e-06	37	18	43678713	18	41932711	F			NA	NA	ATP5A1;ATP5A1	NM_001001937;NM_004046	5'UTR;TSS1500	chr18:43677956-43678352	S_Shore			NA	18:41932501-41932769	18:43677293-43678791	Unclassified	NA	18	46098746	+	ATP5A1	ENSG00000141622.14	18	46326809	RNF165	1	0.0165376	-2.55535	-5.92689	-8.44213
cg00092400	0.0340404	0.00628655	5.4148	6.69086e-08	21	5.62635e-06	37	12	51788285	12	50074552	R			NA	NA				chr12:51785279-51785821	S_Shelf			TRUE		12:51787968-51788373	Unclassified_Cell_type_specific	TRUE	12	51394500	-		ENSG00000050438.17	12	51391317	SLC4A8	1	0.0495345	-2.12109	-10.4341	-24.1435
cg22732126	-0.0333256	0.00615565	-5.41383	6.7269e-08	21	5.65372e-06	37	4	4993033	4	5043934	F			NA	NA								TRUE		4:4992371-4993464	Unclassified	TRUE	4	4991305	+		ENSG00000170891.11	4	5014586	CYTL1	1	0.0218756	-2.23394	-6.83522	-10.968
cg00086577	-0.0383144	0.00708151	-5.41048	6.85239e-08	21	5.74923e-06	37	6	32122894	6	32230872	F	rs62402749		NA	NA	PPT2;PPT2	NM_005155;NM_138717	Body;Body	chr6:32121829-32122529	S_Shore		RDMR	NA		6:32120376-32123743	Promoter_Associated	NA	6	32155116	+	PPT2	ENSG00000198502.6	6	32517353	HLA-DRB5	1	0.02697	-7.13661	-7.60934	-13.3795
cg26378982	0.0491103	0.00908026	5.40847	6.92881e-08	21	5.80832e-06	37	2	11053937	2	10971388	F			NA	NA	KCNF1	NM_002236	1stExon	chr2:11053661-11053952	Island			NA	2:10968930-10971403	2:11053786-11053948	Unclassified_Cell_type_specific	NA	2	10913810	+	KCNF1	ENSG00000271952.1	2	10878269	LINC01954	1	0.0309046	0.632917	8.16202	-15.2451
cg14484844	0.0400377	0.00740341	5.40801	6.94661e-08	21	5.81787e-06	37	9	139590683	9	138710504	F	rs4880126		NA	NA				chr9:139590437-139590761	Island			NA		9:139590565-139590900	Unclassified_Cell_type_specific	TRUE	9	136696230	+		ENSG00000233016.6	9	136721366	SNHG7	1	0.0191622	-1.55709	-6.38841	-9.68433
cg00178850	-0.0512114	0.00947326	-5.40589	7.02839e-08	21	5.8725e-06	37	1	236559675	1	234626298	F			NA	NA	EDARADD;EDARADD	NM_080738;NM_145861	Body;Body	chr1:236558459-236559336	S_Shore			NA	1:234626233-234626299			NA	1	236396374	+	EDARADD	ENSG00000186197.14	1	236348257	EDARADD	1	0.0137335	-1.03129	-5.3934	-7.11285
cg08196968	-0.0622223	0.011511	-5.40547	7.04451e-08	21	5.88497e-06	37	19	38746749	19	43438589	F			NA	NA	PPP1R14A	NM_033256	Body	chr19:38746638-38747379	Island			NA	19:43438479-43439219			TRUE	19	38256108	+	PPP1R14A	ENSG00000167644.12	19	38304164	C19orf33	1	0.0158388	1.54694	5.79825	-8.11111
cg13419330	0.0366577	0.00678498	5.40277	7.1505e-08	21	5.96016e-06	37	3	10247487	3	10222487	F			NA	NA	IRAK2	NM_001570	Body					TRUE				TRUE	3	10205802	+	IRAK2	ENSG00000240288.7	3	10285754	GHRLOS	1	0.0243523	2.83961	7.22092	-12.14
cg04782146	0.0322947	0.00598281	5.39791	7.34448e-08	21	6.09669e-06	37	16	85112370	16	83669871	R			NA	NA	KIAA0513	NM_014732	Body					NA	16:83669871-83670152			NA	16	85078763	-	KIAA0513	ENSG00000153786.12	16	84974181	ZDHHC7	1	0.0173655	0.763142	6.07599	-8.83412
cg03503785	-0.0395368	0.00732832	-5.39506	7.46065e-08	21	6.17516e-06	37	16	23962572	16	23870073	R			NA	NA	PRKCB;PRKCB	NM_002738;NM_212535	Body;Body				DMR	NA				NA	16	23951250	-	PRKCB	ENSG00000166501.13	16	23835946	PRKCB	1	0.0207545	-0.847863	-6.65395	-10.4376
cg27370104	-0.0329351	0.00610736	-5.39269	7.55874e-08	21	6.23825e-06	37	6	42417938	6	42525916	R			NA	NA	TRERF1	NM_033502	5'UTR	chr6:42419510-42419743	N_Shore			NA				NA	6	42450199	-	TRERF1	ENSG00000124496.12	6	42224931	TRERF1	1	0.0165127	-0.955714	-5.92235	-8.43034
cg03554335	0.0363081	0.00673556	5.3905	7.65036e-08	21	6.30207e-06	37	17	62075151	17	59428883	R			NA	NA	C17orf72	NM_001164257	TSS1500					NA	17:59428805-59428955			NA	17	63997790	-	C17orf72	ENSG00000224383.7	17	63998351	PRR29	1	0.0281131	-2.60154	-7.77348	-13.9211
cg03291835	0.0606038	0.0112445	5.38962	7.6878e-08	21	6.32646e-06	37	13	110802745	13	109600746	R			NA	NA	COL4A1	NM_001845	Body			low-CpG:109600386-109600764		NA				NA	13	110150397	-	COL4A1	ENSG00000187498.16	13	110148963	COL4A1	1	0.0590851	-1.24116	-11.4534	-28.7574
cg13780718	0.0351993	0.006533	5.38792	7.75975e-08	21	6.37701e-06	37	20	44513768	20	43947175	R			NA	NA	ZSWIM1	NM_080603	3'UTR					NA				TRUE	20	45885128	-	ZSWIM1	ENSG00000101017.13	20	46118272	CD40	1	0.0209524	1.87139	6.68627	-10.5313
cg08303283	-0.0396331	0.00736067	-5.38444	7.90986e-08	21	6.47513e-06	37	9	139843753	9	138963574	R			NA	NA				chr9:139844292-139844693	N_Shore			NA		9:139843738-139845283	Promoter_Associated	NA	9	136949300	-		ENSG00000107317.13	9	136975092	PTGDS	1	0.0204572	-2.80105	-6.60512	-10.297
cg00342358	-0.0626233	0.0116428	-5.3787	8.16313e-08	21	6.66222e-06	37	1	92350112	1	92122700	F			NA	NA	TGFBR3	NM_003243	5'UTR	chr1:92350913-92352085	N_Shore		RDMR	NA				NA	1	91884554	+	TGFBR3	ENSG00000069702.11	1	91680343	TGFBR3	1	0.0149343	-0.849318	-5.62767	-7.68246
cg12306057	0.0283612	0.00527434	5.3772	8.23068e-08	21	6.71283e-06	37	19	52266295	19	56958107	F			NA	NA	FPR2;FPR2	NM_001005738;NM_001462	5'UTR;TSS1500					NA				NA	19	51763041	+	FPR2	ENSG00000171049.9	19	51752026	FPR2	1	0.0334396	-2.81843	-8.50129	-16.4491
cg00472373	-0.0539048	0.0100289	-5.37492	8.33466e-08	21	6.7885e-06	37	3	9833414	3	9808414	R			NA	NA	ARPC4;TADA3;ARPC4;ARPC4;TADA3	NM_001024960;NM_133480;NM_005718;NM_001024959;NM_006354	TSS1500;5'UTR;TSS1500;TSS1500;5'UTR	chr3:9833992-9834985	N_Shore			NA				NA	3	9791729	-	ARPC4;TADA3	ENSG00000214021.16	3	9808086	TTLL3	1	0.0152157	0.626558	5.68125	-7.81585
cg04891836	-0.0387984	0.00722183	-5.37237	8.45188e-08	21	6.87705e-06	37	19	6670390	19	6621390	R			NA	TRUE	TNFSF14;TNFSF14;TNFSF14;TNFSF14	NM_003807;NM_172014;NM_003807;NM_172014	1stExon;5'UTR;5'UTR;1stExon					NA		19:6669445-6670525	Promoter_Associated	NA	19	6670378	-	TNFSF14	ENSG00000125735.10	19	6661253	TNFSF14	1	0.0196523	-1.095	-6.47121	-9.91621
cg05622300	0.0396429	0.00738172	5.37041	8.54327e-08	21	6.94675e-06	37	13	21259004	13	20157004	F			NA	NA	IFT88;IFT88	NM_175605;NM_006531	Body;Body					NA	13:20156970-20157051			NA	13	20684864	+	IFT88	ENSG00000032742.17	13	20567069	IFT88	1	0.0255751	1.51058	7.40464	-12.7189
cg07698804	0.0391919	0.00729792	5.37028	8.54941e-08	21	6.95058e-06	37	17	80829309	17	78422598	R			NA	NA	TBCD	NM_005993	Body	chr17:80829533-80829871	N_Shore			NA	17:78422542-78422599	17:80828585-80829321	Unclassified	TRUE	17	82871432	-	TBCD	ENSG00000141560.15	17	82716706	FN3KRP	1	0.0135243	1.17079	5.35159	-7.01353
cg11891377	-0.0406741	0.00757454	-5.36984	8.56999e-08	21	6.96497e-06	37	11	554714	11	544714	R			NA	NA	LRRC56	NM_198075	3'UTR	chr11:554713-556560	Island			TRUE				TRUE	11	554713	-	LRRC56	ENSG00000161328.11	11	537527	LRRC56	1	0.0201049	1.66706	6.54682	-10.1304
cg02171725	-0.0422921	0.00787826	-5.36821	8.6471e-08	21	7.02294e-06	37	8	95564335	8	95633511	R			NA	NA	KIAA1429;KIAA1429	NM_015496;NM_183009	Body;Body	chr8:95565657-95566011	N_Shore			NA				NA	8	94552106	-	KIAA1429	ENSG00000265817.3	8	94372170	FSBP	1	0.0225034	1.31323	6.93483	-11.2651
cg13563132	-0.0540303	0.0100655	-5.36787	8.66325e-08	21	7.03369e-06	37	9	98245640	9	97285461	R			NA	NA	PTCH1;PTCH1;PTCH1;PTCH1;PTCH1;PTCH1;PTCH1	NM_001083606;NM_000264;NM_001083605;NM_001083602;NM_001083607;NM_001083603;NM_001083604	Body;Body;Body;Body;Body;Body;Body					TRUE				NA	9	95483357	-	PTCH1	ENSG00000185920.15	9	95442980	PTCH1	1	0.0362032	1.7436	8.85829	-17.7639
cg06422947	0.0328264	0.00611895	5.3647	8.81504e-08	21	7.14233e-06	37	17	41167707	17	38421233	R			NA	NA	VAT1	NM_006373	3'UTR					NA		17:41167706-41167763	Gene_Associated_Cell_type_specific	NA	17	43015689	-	VAT1	ENSG00000198496.11	17	43125610	NBR2	1	0.0268608	-1.77997	-7.59349	-13.3278
cg16429208	-0.047211	0.00880309	-5.363	8.89737e-08	21	7.19847e-06	37	1	247693002	1	245759625	R			NA	NA	LOC148824	NR_027309	Body	chr1:247694035-247694501	N_Shore			NA				NA	1	247529699	-	LOC148824	ENSG00000196242.9	1	247524677	OR2C3	1	0.113156	-2.01989	-16.3262	-55.6985
cg16739679	-0.0291964	0.00544915	-5.35797	9.14607e-08	21	7.37998e-06	37	16	31723125	16	31630626	F	rs17839520		NA	NA	ZNF720	NM_001130913	TSS1500	chr16:31724651-31725071	N_Shore			NA				NA	16	31711803	+	ZNF720	ENSG00000131797.12	16	31700590	CLUHP3	1	0.176307	-7.07225	-21.1456	-89.2084
cg10329694	0.0338946	0.00632865	5.35574	9.25852e-08	21	7.45707e-06	37	17	3592947	17	3539696	R			NA	NA	P2RX5;P2RX5	NM_175080;NM_002561	Body;Body					NA	17:3539558-3540017			NA	17	3689652	-	P2RX5	ENSG00000083454.22	17	3672199	P2RX5	1	0.0245381	-3.27167	-7.24911	-12.2279
cg10556772	-0.0636657	0.0118897	-5.35468	9.31241e-08	21	7.49517e-06	37	6	29795434	6	29903413	R			NA	NA	HLA-G	NM_002127	5'UTR	chr6:29795553-29796594	N_Shore			NA				TRUE	6	29827656	-	HLA-G	ENSG00000239257.1	6	29726669	RPL23AP1	1	0.032756	-0.664016	-8.41099	-16.1243
cg25122233	0.0716581	0.0133827	5.35453	9.31959e-08	21	7.49795e-06	37	12	54412506	12	52698773	R			NA	NA	HOXC4;HOXC5;HOXC6	NM_014620;NR_003084;NM_153693	5'UTR;Body;5'UTR	chr12:54412990-54413346	N_Shore			NA	12:52698693-52699004	12:54411351-54412742	Unclassified	NA	12	54018721	-	HOXC4;HOXC5;HOXC6	ENSG00000250742.3	12	54126098	LINC02381	1	0.0141513	0.200082	5.47598	-7.31111
cg15576730	0.053543	0.00999959	5.35452	9.3201e-08	21	7.49795e-06	37	19	55693151	19	60384963	F			NA	NA	SYT5;PTPRH;PTPRH	NM_003180;NM_002842;NM_001161440	TSS1500;Body;Body	chr19:55690182-55691623	S_Shore			NA				NA	19	55181782	+	SYT5;PTPRH	ENSG00000105048.17	19	55132698	TNNT1	1	0.0200995	-2.55968	-6.54592	-10.1278
cg12593793	0.0373783	0.00698199	5.35353	9.37098e-08	21	7.53147e-06	37	1	156074135	1	154340759	F			NA	NA								TRUE		1:156073899-156074380	Unclassified_Cell_type_specific	TRUE	1	156104343	+		ENSG00000132698.15	1	156061160	RAB25	1	0.0137236	-0.887763	-5.39143	-7.10816
cg00328058	-0.0421884	0.00788233	-5.35228	9.43544e-08	21	7.5744e-06	37	1	901062	1	890925	F			NA	NA	PLEKHN1;KLHL17;PLEKHN1	NM_001160184;NM_198317;NM_032129	TSS1500;3'UTR;TSS1500	chr1:894313-902654	Island			NA	1:890608-890926			NA	1	965681	+	PLEKHN1;KLHL17	ENSG00000188976.11	1	944203	NOC2L	1	0.0165265	0.715464	5.92486	-8.43685
cg04880052	-0.0314708	0.00588756	-5.34531	9.80172e-08	21	7.83731e-06	37	2	219191631	2	218899875	F			NA	NA	PNKD;PNKD	NM_015488;NM_022572	Body;Body	chr2:219187653-219188251	S_Shelf			TRUE				NA	2	218326907	+	PNKD	ENSG00000261338.2	2	218255319	AC021016.2	1	0.0490581	4.30126	10.3812	-23.9143
cg19249231	-0.0667811	0.0124952	-5.34453	9.84322e-08	21	7.8653e-06	37	1	236304341	1	234370964	R			NA	NA	GPR137B	NM_003272	TSS1500	chr1:236304758-236305025	N_Shore			NA				TRUE	1	236141040	-	GPR137B	ENSG00000077585.14	1	236142505	GPR137B	1	0.0326206	1.01933	8.39299	-16.0599
