# Supplementary material for: Epigenome-wide DNA methylation association study of CHIP provides insight into perturbed gene regulation
Source: Nat Commun. 2025 May 20;16:4678. doi: 10.1038/s41467-025-59333-w (PMC12092741; doi:10.1038/s41467-025-59333-w)
Supplement: Supplementary file 24 — Dataset 22 [file 41467_2025_59333_MOESM24_ESM.xlsx]

## Sheet: Supplementary Data 22
Gene Set Name	# Genes in Gene Set (K)	Description	# Genes in Overlap (k)	k/K	p-value	FDR q-value
GOBP_LIPID_METABOLIC_PROCESS	1408	The chemical reactions and pathways involving lipids, compounds soluble in an organic solvent but not, or sparingly, in an aqueous solvent. Includes fatty acids; neutral fats, other fatty-acid esters, and soaps; long-chain (fatty) alcohols and waxes; sphingoids and other long-chain bases; glycolipids, phospholipids and sphingolipids; and carotenes, polyprenols, sterols, terpenes and other isopren…	36	0.0256	2.44e-11	1.05e-07
GOBP_MEMBRANE_ORGANIZATION	809	A process which results in the assembly, arrangement of constituent parts, or disassembly of a membrane. A membrane is a double layer of lipid molecules that encloses all cells, and, in eukaryotes, many organelles; may be a single or double lipid bilayer; also includes associated proteins. [GOC:dph, GOC:tb]	27	0.0334	2.77e-11	1.05e-07
GOBP_LIPID_BIOSYNTHETIC_PROCESS	747	The chemical reactions and pathways resulting in the formation of lipids, compounds soluble in an organic solvent but not, or sparingly, in an aqueous solvent. [GOC:go_curators]	25	0.0335	1.46e-10	3.71e-07
GOBP_CELL_ADHESION	1542	The attachment of a cell, either to another cell or to an underlying substrate such as the extracellular matrix, via cell adhesion molecules. [GOC:hb, GOC:pf]	36	0.0233	2.94e-10	5.59e-07
GOBP_NEGATIVE_REGULATION_OF_RESPONSE_TO_STIMULUS	1789	Any process that stops, prevents, or reduces the frequency, rate or extent of a response to a stimulus. Response to stimulus is a change in state or activity of a cell or an organism (in terms of movement, secretion, enzyme production, gene expression, etc.) as a result of a stimulus. [GOC:jid]	38	0.0212	1.26e-09	1.92e-06
GOBP_SMALL_MOLECULE_METABOLIC_PROCESS	1836	The chemical reactions and pathways involving small molecules, any low molecular weight, monomeric, non-encoded molecule. [GOC:curators, GOC:pde, GOC:vw]	38	0.0207	2.55e-09	3.24e-06
GOBP_CELLULAR_LIPID_METABOLIC_PROCESS	1026	The chemical reactions and pathways involving lipids, as carried out by individual cells. [GOC:jl]	27	0.0263	4.83e-09	5.25e-06
GOBP_GLYCEROPHOSPHOLIPID_METABOLIC_PROCESS	309	The chemical reactions and pathways involving glycerophospholipids, any derivative of glycerophosphate that contains at least one O-acyl, O-alkyl, or O-alkenyl group attached to the glycerol residue. [ISBN:0198506732]	15	0.0485	6.12e-09	5.58e-06
GOBP_DEFENSE_RESPONSE	1902	Reactions, triggered in response to the presence of a foreign body or the occurrence of an injury, which result in restriction of damage to the organism attacked or prevention/recovery from the infection caused by the attack. [GOC:go_curators]	38	0.02	6.6e-09	5.58e-06
GOBP_REGULATION_OF_TRANSPORT	1633	Any process that modulates the frequency, rate or extent of the directed movement of substances (such as macromolecules, small molecules, ions) into, out of or within a cell, or between cells, by means of some agent such as a transporter or pore. [GOC:ai]	34	0.0208	1.64e-08	1.2e-05
