# Supplementary material for: Epigenome-wide DNA methylation association study of CHIP provides insight into perturbed gene regulation
Source: Nat Commun. 2025 May 20;16:4678. doi: 10.1038/s41467-025-59333-w (PMC12092741; doi:10.1038/s41467-025-59333-w)
Supplement: Supplementary file 25 — Dataset 23 [file 41467_2025_59333_MOESM25_ESM.xlsx]

## Sheet: Supplementary Data 23
Gene Set Name	# Genes in Gene Set (K)	Description	# Genes in Overlap (k)	k/K	p-value	FDR q-value
GOBP_CELL_MOTILITY	1863	Any process involved in the controlled self-propelled movement of a cell that results in translocation of the cell from one place to another. [GOC:dgh, GOC:dph, GOC:isa_complete, GOC:mlg]	31	0.0166	7.7e-11	5.86e-07
GOBP_CELL_ADHESION	1542	The attachment of a cell, either to another cell or to an underlying substrate such as the extracellular matrix, via cell adhesion molecules. [GOC:hb, GOC:pf]	27	0.0175	4.98e-10	1.89e-06
GOBP_LOCOMOTION	1355	Self-propelled movement of a cell or organism from one location to another. [GOC:dgh]	25	0.0185	8.12e-10	2.06e-06
GOBP_SMALL_MOLECULE_METABOLIC_PROCESS	1836	The chemical reactions and pathways involving small molecules, any low molecular weight, monomeric, non-encoded molecule. [GOC:curators, GOC:pde, GOC:vw]	29	0.0158	1.12e-09	2.13e-06
GOBP_REGULATION_OF_CELL_ADHESION	812	Any process that modulates the frequency, rate or extent of attachment of a cell to another cell or to the extracellular matrix. [GOC:mah]	19	0.0234	2.34e-09	3.15e-06
GOBP_DEFENSE_RESPONSE	1902	Reactions, triggered in response to the presence of a foreign body or the occurrence of an injury, which result in restriction of damage to the organism attacked or prevention/recovery from the infection caused by the attack. [GOC:go_curators]	29	0.0152	2.49e-09	3.15e-06
GOBP_RESPONSE_TO_WOUNDING	574	Any process that results in a change in state or activity of a cell or an organism (in terms of movement, secretion, enzyme production, gene expression, etc.) as a result of a stimulus indicating damage to the organism. [GOC:go_curators]	16	0.0279	4.01e-09	4.36e-06
GOBP_REGULATION_OF_IMMUNE_RESPONSE	981	Any process that modulates the frequency, rate or extent of the immune response, the immunological reaction of an organism to an immunogenic stimulus. [GOC:ai]	20	0.0204	8.82e-09	8.38e-06
GOBP_MEMBRANE_ORGANIZATION	809	A process which results in the assembly, arrangement of constituent parts, or disassembly of a membrane. A membrane is a double layer of lipid molecules that encloses all cells, and, in eukaryotes, many organelles; may be a single or double lipid bilayer; also includes associated proteins. [GOC:dph, GOC:tb]	18	0.0222	1.36e-08	1.15e-05
GOBP_CELL_ACTIVATION	1126	A multicellular organismal process by which exposure to an activating factor such as a cellular or soluble ligand results in a change in the morphology or behavior of a cell. [GOC:mgi_curators]	21	0.0187	1.7e-08	1.22e-05
