# Supplementary material for: Epigenome-wide DNA methylation association study of CHIP provides insight into perturbed gene regulation
Source: Nat Commun. 2025 May 20;16:4678. doi: 10.1038/s41467-025-59333-w (PMC12092741; doi:10.1038/s41467-025-59333-w)
Supplement: Supplementary file 26 — Dataset 24 [file 41467_2025_59333_MOESM26_ESM.xlsx]

## Sheet: Supplementary Data 24
Gene Set Name	# Genes in Gene Set (K)	Description	# Genes in Overlap (k)	k/K	p-value	FDR q-value
GOBP_LEUKOCYTE_DIFFERENTIATION	629	The process in which a relatively unspecialized hemopoietic precursor cell acquires the specialized features of a leukocyte. A leukocyte is an achromatic cell of the myeloid or lymphoid lineages capable of ameboid movement, found in blood or other tissue. [CL:0000738, GOC:add, PMID:16551264]	20	0.0318	3.26e-11	2.48e-07
GOBP_DEFENSE_RESPONSE	1902	Reactions, triggered in response to the presence of a foreign body or the occurrence of an injury, which result in restriction of damage to the organism attacked or prevention/recovery from the infection caused by the attack. [GOC:go_curators]	33	0.0174	1.37e-10	5.22e-07
GOBP_IMMUNE_EFFECTOR_PROCESS	718	Any process of the immune system that executes a component of an immune response. An effector immune process takes place after its activation. [GO_REF:0000022, GOC:add, ISBN:0781735149]	20	0.0279	3.31e-10	7.98e-07
GOBP_REGULATION_OF_IMMUNE_RESPONSE	981	Any process that modulates the frequency, rate or extent of the immune response, the immunological reaction of an organism to an immunogenic stimulus. [GOC:ai]	23	0.0234	4.19e-10	7.98e-07
GOBP_REGULATION_OF_IMMUNE_SYSTEM_PROCESS	1626	Any process that modulates the frequency, rate, or extent of an immune system process. [GOC:add]	29	0.0178	1.11e-09	1.68e-06
GOBP_BIOLOGICAL_PROCESS_INVOLVED_IN_INTERSPECIES_INTERACTION_BETWEEN_ORGANISMS	1780	Any process evolved to enable an interaction with an organism of a different species. [GOC:cc]	30	0.0169	2.05e-09	2.6e-06
GOBP_IMMUNE_RESPONSE_REGULATING_SIGNALING_PATHWAY	577	The cascade of processes by which a signal interacts with a receptor, causing a change in the level or activity of a second messenger or other downstream target, and ultimately leading to the activation, perpetuation, or inhibition of an immune response. [GOC:add, ISBN:0781735149, PMID:15771571]	17	0.0295	3.24e-09	3.2e-06
GOBP_PROTEIN_CATABOLIC_PROCESS	1004	The chemical reactions and pathways resulting in the breakdown of a protein by the destruction of the native, active configuration, with or without the hydrolysis of peptide bonds. [GOC:mah]	22	0.0219	3.54e-09	3.2e-06
GOBP_ACTIVATION_OF_IMMUNE_RESPONSE	583	Any process that initiates an immune response. [GO_REF:0000022, GOC:add, ISBN:0781735149]	17	0.0292	3.78e-09	3.2e-06
GOBP_POSITIVE_REGULATION_OF_IMMUNE_SYSTEM_PROCESS	1120	Any process that activates or increases the frequency, rate, or extent of an immune system process. [GOC:add]	23	0.0205	5.15e-09	3.92e-06
