# Supplementary material for: Epigenome-wide DNA methylation association study of CHIP provides insight into perturbed gene regulation
Source: Nat Commun. 2025 May 20;16:4678. doi: 10.1038/s41467-025-59333-w (PMC12092741; doi:10.1038/s41467-025-59333-w)
Supplement: Supplementary file 27 — Dataset 25 [file 41467_2025_59333_MOESM27_ESM.xlsx]

## Sheet: Supplementary Data 25
Gene Set Name	# Genes in Gene Set (K)	Description	# Genes in Overlap (k)	k/K	p-value	FDR q-value
GOBP_IMPORT_INTO_CELL	926	The directed movement of some substance from outside of a cell into a cell. This may occur via transport across the plasma membrane or via endocytosis. [GOC:dos]	17	0.0184	1.81e-07	0.00113
GOBP_ANTIGEN_PROCESSING_AND_PRESENTATION_OF_PEPTIDE_ANTIGEN	73	The process in which an antigen-presenting cell expresses peptide antigen in association with an MHC protein complex on its cell surface, including proteolysis and transport steps for the peptide antigen both prior to and following assembly with the MHC protein complex. The peptide antigen is typically, but not always, processed from an endogenous or exogenous protein. [GOC:add, ISBN:0781735149, …	6	0.0822	4.72e-07	0.00113
GOBP_ANTIGEN_PROCESSING_AND_PRESENTATION	118	The process in which an antigen-presenting cell expresses antigen (peptide or lipid) on its cell surface in association with an MHC protein complex. [GO_REF:0000022, GOC:add, ISBN:0781735149, PMID:15771591, PMID:15928678]	7	0.0593	4.79e-07	0.00113
GOBP_LYMPHOCYTE_ACTIVATION	807	A change in morphology and behavior of a lymphocyte resulting from exposure to a specific antigen, mitogen, cytokine, chemokine, cellular ligand, or soluble factor. [GOC:mgi_curators, ISBN:0781735149]	15	0.0186	8.49e-07	0.00113
GOBP_CELL_ADHESION	1542	The attachment of a cell, either to another cell or to an underlying substrate such as the extracellular matrix, via cell adhesion molecules. [GOC:hb, GOC:pf]	21	0.0136	8.53e-07	0.00113
GOBP_ENDOCYTOSIS	703	A vesicle-mediated transport process in which cells take up external materials or membrane constituents by the invagination of a part of the plasma membrane to form a new membrane-bounded vesicle. [GOC:mah, ISBN:0198506732, ISBN:0716731363, Wikipedia:Endocytosis]	14	0.0199	8.94e-07	0.00113
GOBP_POSITIVE_REGULATION_OF_IMMUNE_SYSTEM_PROCESS	1120	Any process that activates or increases the frequency, rate, or extent of an immune system process. [GOC:add]	17	0.0152	2.44e-06	0.00249
GOBP_CELL_ACTIVATION	1126	A multicellular organismal process by which exposure to an activating factor such as a cellular or soluble ligand results in a change in the morphology or behavior of a cell. [GOC:mgi_curators]	17	0.0151	2.62e-06	0.00249
GOBP_NEGATIVE_REGULATION_OF_LYMPHOCYTE_MEDIATED_IMMUNITY	60	Any process that stops, prevents, or reduces the frequency, rate, or extent of lymphocyte mediated immunity. [GOC:add]	5	0.0833	4.13e-06	0.00349
GOBP_REGULATION_OF_IMMUNE_SYSTEM_PROCESS	1626	Any process that modulates the frequency, rate, or extent of an immune system process. [GOC:add]	20	0.0123	7.24e-06	0.0046
