# Supplementary material for: Epigenome-wide DNA methylation association study of CHIP provides insight into perturbed gene regulation
Source: Nat Commun. 2025 May 20;16:4678. doi: 10.1038/s41467-025-59333-w (PMC12092741; doi:10.1038/s41467-025-59333-w)
Supplement: Supplementary file 28 — Dataset 26 [file 41467_2025_59333_MOESM28_ESM.xlsx]

## Sheet: Supplementary Data 26
Rs_ID	CpG	Gene Name	Disease trait	CHIP Signature
rs1000055	cg06080874		Hip circumference adjusted for BMI	Any_CHIP
rs1000055	cg20811236		Hip circumference adjusted for BMI	Any_CHIP
rs1000113	cg04159302	C5orf62	Crohn's disease	Any_CHIP
rs10001225	cg03996822	RASSF6;RASSF6	Afamin levels	Any_CHIP
rs1000177	cg26861732		Autism spectrum disorder (MTAG)	Any_CHIP
rs10004195	cg10387769	MIR574;FAM114A1	Helicobacter pylori serologic status	Any_CHIP
rs10004195	cg20016631	FAM114A1	Helicobacter pylori serologic status	Any_CHIP
rs1000423	cg00730441	TBX2	Systolic blood pressure	Any_CHIP
rs1000423	cg00730441	TBX2	Diastolic blood pressure	Any_CHIP
rs1000423	cg00730441	TBX2	Estimated glomerular filtration rate (creatinine)	Any_CHIP
rs1000423	cg13291611		Systolic blood pressure	Any_CHIP
rs1000423	cg13291611		Diastolic blood pressure	Any_CHIP
rs1000423	cg13291611		Estimated glomerular filtration rate (creatinine)	Any_CHIP
rs10004736	cg01135648	DCAF4L1	Cigarettes smoked per day	Any_CHIP
rs10004736	cg08702941	BEND4;BEND4	Cigarettes smoked per day	Any_CHIP
rs10004736	cg14632941	BEND4;BEND4	Cigarettes smoked per day	Any_CHIP
rs10004736	cg09098195	BEND4;BEND4	Cigarettes smoked per day	Any_CHIP
rs10004736	cg00344380	BEND4;BEND4	Cigarettes smoked per day	Any_CHIP
rs10005551	cg06354975	LIMCH1;LIMCH1;LIMCH1	Height	Any_CHIP
rs10005551	cg10534544	LIMCH1;LIMCH1;LIMCH1	Height	Any_CHIP
rs1000571	cg10387769	MIR574;FAM114A1	Eosinophil counts	Any_CHIP
rs1000571	cg10868668		Eosinophil counts	Any_CHIP
rs10005828	cg04006143	NDUFC1	Height	Any_CHIP
rs10006310	cg12984877	ZNF827	Coronary artery disease	Any_CHIP
rs10007270	cg10387769	MIR574;FAM114A1	Mean corpuscular volume	Any_CHIP
rs1000778	cg24803614	FTH1	Lysophosphatidylethanolamine_22:4_[M-H]1- levels	Any_CHIP
rs1000778	cg24803614	FTH1	Phosphatidylcholine_35:4_[M+H]1+/Phosphatidylethanolamine_38:4_[M+H]1+/Phosphatidate_40:5_[M+NH4]1+ levels	Any_CHIP
rs1000778	cg24803614	FTH1	Lysophosphatidylcholine_20:4_[M+H]1+ levels	Any_CHIP
rs1000778	cg24803614	FTH1	Serum alkaline phosphatase levels	Any_CHIP
rs1000778	cg24803614	FTH1	Phosphatidylcholine_34:3_[M+H]1+/Phosphatidylethanolamine_37:3_[M+H]1+/Phosphatidate_39:4_[M+NH4]1+ levels	Any_CHIP
rs1000778	cg24803614	FTH1	Fatty acid(22:4)_[M-H]1- levels	Any_CHIP
rs1000778	cg24803614	FTH1	Lysophosphatidylethanolamine_18:2_[M-H]1- levels	Any_CHIP
rs1000778	cg24803614	FTH1	Sphingolipid levels	Any_CHIP
rs1000778	cg24803614	FTH1	Phosphatidylcholine_34:2_[M+OAc]1-/Phosphatidylserine_38:1_[M-H]1- levels	Any_CHIP
rs1000778	cg24803614	FTH1	Lysophosphatidylethanolamine_20:4_[M-H]1- levels	Any_CHIP
rs1000778	cg24803614	FTH1	Phosphatidylcholine_37:4_[M+H]1+/Phosphatidylethanolamine_40:4_[M+H]1+/Phosphatidate_42:5_[M+NH4]1+ levels	Any_CHIP
rs1000778	cg24803614	FTH1	Phosphatidylcholine_37:3_[M+OAc]1-/Phosphatidylserine_41:2_[M-H]1- levels	Any_CHIP
rs1000778	cg24803614	FTH1	Phosphatidylcholine_37:5_[M+H]1+/Phosphatidylethanolamine_40:5_[M+H]1+/Phosphatidate_42:6_[M+NH4]1+ levels	Any_CHIP
rs1000778	cg24803614	FTH1	Apolipoprotein B levels	Any_CHIP
rs1000778	cg24803614	FTH1	Glycated hemoglobin levels	Any_CHIP
rs1000778	cg24803614	FTH1	Phosphatidylinositol_34:2_[M-H]1- levels	Any_CHIP
rs1000778	cg24803614	FTH1	Low density lipoprotein cholesterol levels	Any_CHIP
rs1000778	cg24803614	FTH1	Phosphatidylcholine-O_44:5_[M+H]1+/Phosphatidylcholine-P_44:4_[M+H]1+ levels	Any_CHIP
rs1000778	cg24803614	FTH1	Phosphatidylinositol-O_36:0_[M-H]1- levels	Any_CHIP
rs1000778	cg24803614	FTH1	Phosphatidylcholine_35:2_[M+H]1+/Phosphatidylethanolamine_38:2_[M+H]1+/Phosphatidate_40:3_[M+NH4]1+ levels	Any_CHIP
rs1000778	cg24803614	FTH1	Cholesteryl ester_22:6_[M+NH4]1+ levels	Any_CHIP
rs1000778	cg24803614	FTH1	Phosphatidylethanolamine-O_36:5_[M-H]1-/Phosphatidylethanolamine-P_36:4_[M-H]1- levels	Any_CHIP
rs1000778	cg24803614	FTH1	Phosphatidylcholine_35:3_[M+H]1+/Phosphatidylethanolamine_38:3_[M+H]1+/Phosphatidate_40:4_[M+NH4]1+ levels	Any_CHIP
rs1000778	cg24803614	FTH1	Phosphatidylethanolamine-O_40:5_[M-H]1-/Phosphatidylethanolamine-P_40:4_[M-H]1- levels	Any_CHIP
rs1000778	cg24803614	FTH1	Cholesteryl ester_20:5_[M+NH4]1+ levels	Any_CHIP
rs1000778	cg24803614	FTH1	Phosphatidylethanolamine_38:5_[M-H]1- levels	Any_CHIP
rs1000778	cg24803614	FTH1	Phosphatidylcholine-O_42:6_[M+OAc]1-/Phosphatidylcholine-P_42:5_[M+OAc]1- levels	Any_CHIP
rs1000778	cg24803614	FTH1	Diacylglycerol_38:4_[M+H-H2O]1+ levels	Any_CHIP
rs1000778	cg24803614	FTH1	High density lipoprotein cholesterol levels	Any_CHIP
rs1000778	cg24803614	FTH1	Phosphatidylethanolamine-O_38:3_[M-H]1-/Phosphatidylethanolamine-P_38:2_[M-H]1- levels	Any_CHIP
rs1000778	cg24803614	FTH1	Phosphatidylethanolamine_36:2_[M-H]1- levels	Any_CHIP
rs1000778	cg24803614	FTH1	Phosphatidylinositol_36:2_[M-H]1- levels	Any_CHIP
rs1000778	cg24803614	FTH1	Phosphatidylcholine_32:0_[M+H]1+/Phosphatidylethanolamine_35:0_[M+H]1+/Phosphatidate_37:1_[M+NH4]1+ levels	Any_CHIP
rs1000778	cg24803614	FTH1	Phosphatidylcholine_38:2_[M+H]1+/Phosphatidylethanolamine_41:2_[M+H]1+ levels	Any_CHIP
rs1000778	cg24803614	FTH1	Phosphatidylcholine-O_44:5_[M+OAc]1-/Phosphatidylcholine-P_44:4_[M+OAc]1- levels	Any_CHIP
rs1000778	cg24803614	FTH1	Phosphatidylethanolamine-O_38:5_[M-H]1-/Phosphatidylethanolamine-P_38:4_[M-H]1- levels	Any_CHIP
rs1000778	cg24803614	FTH1	Phosphatidylcholine_34:2_[M+H]1+/Phosphatidylethanolamine_37:2_[M+H]1+/Phosphatidate_39:3_[M+NH4]1+ levels	Any_CHIP
rs1000778	cg24803614	FTH1	Phosphatidylserine_40:5_[M+H]1+/Phosphatidylglycerol_40:7_[M+NH4]1+ levels	Any_CHIP
rs1000778	cg24803614	FTH1	Phosphatidylcholine_38:5_[M+H]1+/Phosphatidylethanolamine_41:5_[M+H]1+/Phosphatidate_43:6_[M+NH4]1+ levels	Any_CHIP
rs1000778	cg24803614	FTH1	Phosphatidylcholine_31:2_[M+H]1+/Phosphatidylethanolamine_34:2_[M+H]1+/Phosphatidate_36:3_[M+NH4]1+ levels	Any_CHIP
rs1000778	cg24803614	FTH1	Phosphatidylcholine_42:4_[M+OAc]1- levels	Any_CHIP
rs1000778	cg24803614	FTH1	Diacylglycerol_38:5_[M+H-H2O]1+ levels	Any_CHIP
rs1000778	cg24803614	FTH1	Total cholesterol levels	Any_CHIP
rs1000778	cg24803614	FTH1	Phosphatidylethanolamine_38:3_[M-H]1- levels	Any_CHIP
rs1000778	cg24803614	FTH1	Phosphatidylcholine_36:3_[M+H]1+/Phosphatidylethanolamine_39:3_[M+H]1+/Phosphatidate_41:4_[M+NH4]1+ levels	Any_CHIP
rs1000778	cg24803614	FTH1	Phosphatidylethanolamine_34:2_[M-H]1- levels	Any_CHIP
rs1000778	cg24803614	FTH1	Phosphatidylethanolamine_37:3_[M-H]1- levels	Any_CHIP
rs1000778	cg24803614	FTH1	Phosphatidylethanolamine_39:4_[M-H]1- levels	Any_CHIP
rs1000778	cg24803614	FTH1	Phosphatidylcholine_40:4_[M+H]1+/Phosphatidylethanolamine_43:4_[M+H]1+ levels	Any_CHIP
rs1000778	cg24803614	FTH1	Phosphatidylinositol_36:3_[M-H]1- levels	Any_CHIP
rs1000778	cg24803614	FTH1	Phosphatidylethanolamine (18:0_18:2) levels	Any_CHIP
rs1000778	cg24803614	FTH1	Phosphatidylinositol_34:0_[M+H]1+ levels	Any_CHIP
rs1000778	cg24803614	FTH1	Phosphatidylcholine-O_38:5_[M+H]1+/Phosphatidylcholine-P_38:4_[M+H]1+ levels	Any_CHIP
rs1000778	cg24803614	FTH1	Non-albumin protein levels	Any_CHIP
rs1000778	cg24803614	FTH1	Triacylglycerol_58:10_[M+NH4]1+ levels	Any_CHIP
rs1000778	cg24803614	FTH1	Phosphatidylcholine_38:3_[M+H]1+/Phosphatidylethanolamine_41:3_[M+H]1+/Phosphatidate_43:4_[M+NH4]1+ levels	Any_CHIP
rs1000778	cg24803614	FTH1	Triacylglycerol_56:6_[M+NH4]1+ levels	Any_CHIP
rs1000778	cg24803614	FTH1	Phosphatidylglycerol_35:3_[M-H]1- levels	Any_CHIP
rs1000778	cg24803614	FTH1	Phosphatidylethanolamine_35:2_[M-H]1- levels	Any_CHIP
rs1000778	cg24803614	FTH1	Sphingomyelin_38:2_[M+H]1+ levels	Any_CHIP
rs1000778	cg24803614	FTH1	Sphingomyelin_34:2_[M+H]1+ levels	Any_CHIP
rs1000778	cg24803614	FTH1	Triglyceride levels	Any_CHIP
rs1000778	cg24803614	FTH1	Phosphatidylcholine_40:5_[M+H]1+ levels	Any_CHIP
rs1000778	cg24803614	FTH1	Phosphatidylcholine-O_40:5_[M+H]1+/Phosphatidylcholine-P_40:4_[M+H]1+ levels	Any_CHIP
rs1000778	cg24803614	FTH1	Apolipoprotein A1 levels	Any_CHIP
rs1000778	cg24803614	FTH1	Phosphatidylcholine-O_36:4_[M+H]1+/Phosphatidylcholine-P_36:3_[M+H]1+ levels	Any_CHIP
rs1000778	cg24803614	FTH1	Sphingomyelin_36:2_[M+H]1+ levels	Any_CHIP
rs1000778	cg24803614	FTH1	Phosphatidylethanolamine_38:4_[M-H]1- levels	Any_CHIP
rs1000778	cg24803614	FTH1	Phosphatidylcholine_32:2_[M+H]1+/Phosphatidylethanolamine_35:2_[M+H]1+/Phosphatidate_37:3_[M+NH4]1+ levels	Any_CHIP
rs1000778	cg24803614	FTH1	Fatty acid(22:5)_[M-H]1- levels	Any_CHIP
rs1000778	cg24803614	FTH1	Diacylglycerol_38:3_[M+H-H2O]1+ levels	Any_CHIP
rs1000778	cg24803614	FTH1	Phosphatidylethanolamine_36:3_[M-H]1- levels	Any_CHIP
rs1000778	cg24803614	FTH1	Fatty acid(20:4)_[M-H]1- levels	Any_CHIP
rs10008032	cg20016631	FAM114A1	Allergic disease (asthma, hay fever or eczema)	Any_CHIP
rs10008492	cg20016631	FAM114A1	C-reactive protein levels	Any_CHIP
rs10008492	cg20016631	FAM114A1	C-reactive protein levels (MTAG)	Any_CHIP
rs10008492	cg20016631	FAM114A1	Endometriosis or endometrial cancer (pleiotropy)	Any_CHIP
rs1000940	cg21337881	C17orf87	Body mass index	Any_CHIP
rs1000940	cg21337881	C17orf87	Body mass index (MTAG)	Any_CHIP
rs1000940	cg17588003	C17orf87	Body mass index	Any_CHIP
rs1000940	cg17588003	C17orf87	Body mass index (MTAG)	Any_CHIP
rs10009513	cg10868668		Educational attainment (MTAG)	Any_CHIP
rs10009513	cg10868668		Brain region volumes	Any_CHIP
rs10009513	cg10868668		Educational attainment (years of education)	Any_CHIP
rs1000972	cg23534245	BMP2	Platelet count	Any_CHIP
rs1000972	cg23534245	BMP2	Height	Any_CHIP
rs1000972	cg23534245	BMP2	Lung function (forced vital capacity)	Any_CHIP
rs1000972	cg23534245	BMP2	Lung function (FVC)	Any_CHIP
rs1001007	cg10499974	CCR1	Chronic inflammatory diseases (ankylosing spondylitis, Crohn's disease, psoriasis, primary sclerosing cholangitis, ulcerative colitis) (pleiotropy)	Any_CHIP
rs1001007	cg03928384	CCR2;CCR2	Chronic inflammatory diseases (ankylosing spondylitis, Crohn's disease, psoriasis, primary sclerosing cholangitis, ulcerative colitis) (pleiotropy)	Any_CHIP
rs10010659	cg05812836	SCLT1;C4orf33;C4orf33	Water consumption (glasses per day) (UKB data field 1528)	Any_CHIP
rs1001138	cg13508369	ANGPTL2;RALGPS1	Vertex-wise cortical thickness	Any_CHIP
rs1001138	cg09427311	ANGPTL2;RALGPS1	Vertex-wise cortical thickness	Any_CHIP
rs1001138	cg14281592	ANGPTL2;RALGPS1	Vertex-wise cortical thickness	Any_CHIP
rs1001211	cg24067911	ATXN1;ATXN1	Waist circumference adjusted for body mass index	Any_CHIP
rs10012656	cg03164800	ANTXR2	Lymphocyte count	Any_CHIP
rs1001475	cg12251075	NME2;NME2;NME2;NME1-NME2;NME2	Metabolite levels	Any_CHIP
rs1001494	cg04571584	WNT2B	Immature platelet fraction	Any_CHIP
rs1001494	cg04571584	WNT2B	Mean platelet volume	Any_CHIP
rs1001494	cg11835347	RHOC;RHOC;RHOC	Immature platelet fraction	Any_CHIP
rs1001494	cg11835347	RHOC;RHOC;RHOC	Mean platelet volume	Any_CHIP
rs1001494	cg24344074	MOV10;MOV10	Immature platelet fraction	Any_CHIP
rs1001494	cg24344074	MOV10;MOV10	Mean platelet volume	Any_CHIP
rs10015412	cg06855485	GAB1;GAB1	Medication use (calcium channel blockers)	Any_CHIP
rs10017432	cg05561193	DCLK2;DCLK2	Non-alcoholic fatty liver disease or type 2 diabetes	Any_CHIP
rs10018574	cg11688944		Height	Any_CHIP
rs10019396	cg07868155	CXCL5	Male-pattern baldness	Any_CHIP
rs10020432	cg03996822	RASSF6;RASSF6	Height	Any_CHIP
rs1002226	cg02946294	PLEKHA7	Body mass index	Any_CHIP
rs1002226	cg02946294	PLEKHA7	Hemoglobin A1c levels	Any_CHIP
rs1002226	cg02946294	PLEKHA7	Waist circumference adjusted for body mass index	Any_CHIP
rs1002226	cg03864215	KCNJ11;KCNJ11;KCNJ11	Body mass index	Any_CHIP
rs1002226	cg03864215	KCNJ11;KCNJ11;KCNJ11	Hemoglobin A1c levels	Any_CHIP
rs1002226	cg03864215	KCNJ11;KCNJ11;KCNJ11	Waist circumference adjusted for body mass index	Any_CHIP
rs1002311	cg00288957	ANKDD1A	Platelet count	Any_CHIP
rs1002389	cg10349687		Type 2 diabetes	Any_CHIP
rs1002389	cg10349687		Medication use (drugs used in diabetes)	Any_CHIP
rs10024216	cg20016631	FAM114A1	Systemic sclerosis (anti-topoisomerase-positive)	Any_CHIP
rs1002436	cg11412129		Liver enzyme levels (gamma-glutamyl transferase)	Any_CHIP
rs1002436	cg11412129		Aspartate aminotransferase levels	Any_CHIP
rs1002436	cg11412129		Alanine aminotransferase levels	Any_CHIP
rs1002436	cg11412129		Red blood cell count	Any_CHIP
rs10024759	cg12984877	ZNF827	Alcohol-associated liver disease in light drinkers	Any_CHIP
rs1002487	cg24468934	MIR1976;RPS6KA1;RPS6KA1	Fasting plasma glucose	Any_CHIP
rs1002487	cg24468934	MIR1976;RPS6KA1;RPS6KA1	Triglyceride levels	Any_CHIP
rs10024987	cg15436123	RGS12;RGS12;RGS12	Syntaxin-1A levels	Any_CHIP
rs10024987	cg23829948		Syntaxin-1A levels	Any_CHIP
rs10025078	cg13379236	EGF	Prostate cancer	Any_CHIP
rs10025454	cg18271914	LOC401127	Cholelithiasis	Any_CHIP
rs10025454	cg22455082	UBE2K;UBE2K;UBE2K	Cholelithiasis	Any_CHIP
rs10026036	cg02262221	FAM190A	Major depressive disorder	Any_CHIP
rs10026792	cg27488503	GRK4;GRK4;GRK4;NOP14	Migraine or type 2 diabetes	Any_CHIP
rs10027347	cg05573550	ARHGAP10	Atrial fibrillation	Any_CHIP
rs10027407	cg03164800	ANTXR2	White blood cell count	Any_CHIP
rs10027407	cg03164800	ANTXR2	Resistance to COVID-19 infection (Exposed negative vs positive)	Any_CHIP
rs10027415	cg03164800	ANTXR2	Lymphocyte count	Any_CHIP
rs1002774	cg21824733	EHD4	Monocyte count	Any_CHIP
rs10027926	cg15436123	RGS12;RGS12;RGS12	Worry too long after an embarrassing experience	Any_CHIP
rs10029654	cg13379236	EGF	Height	Any_CHIP
rs10031441	cg03996822	RASSF6;RASSF6	AFP levels	Any_CHIP
rs10033596	cg03164800	ANTXR2	Perfluorooctanesulfonic acid (PFOS) levels in elite athletes	Any_CHIP
rs10035289	cg26343183	GRIA1;GRIA1	Insomnia	Any_CHIP
rs10035289	cg26343183	GRIA1;GRIA1	C-reactive protein levels (MTAG)	Any_CHIP
rs1003533	cg27615366	PDLIM4;PDLIM4	Apolipoprotein B levels	Any_CHIP
rs1003533	cg17852932	PDLIM4;PDLIM4	Apolipoprotein B levels	Any_CHIP
rs1003533	cg01305625	PDLIM4;PDLIM4	Apolipoprotein B levels	Any_CHIP
rs1003533	cg26708483		Apolipoprotein B levels	Any_CHIP
rs1003533	cg07262247	PDLIM4;PDLIM4	Apolipoprotein B levels	Any_CHIP
rs1003533	cg08324925	CSF2	Apolipoprotein B levels	Any_CHIP
rs1003533	cg20512303	PDLIM4;PDLIM4	Apolipoprotein B levels	Any_CHIP
rs1003645	cg14237025	CCL16	Ck-beta-8-1 levels	Any_CHIP
rs1003645	cg14237025	CCL16	Height	Any_CHIP
rs1003645	cg14237025	CCL16	Neonatal cytokine/chemokine levels (fetal genetic effect)	Any_CHIP
rs10036575	cg24572204	TTC33	Gastric cancer	Any_CHIP
rs10037298	cg02646073	C5orf32	Low density lipoprotein cholesterol levels	Any_CHIP
rs1004030	cg13094752	MMP14	Prostate cancer	Any_CHIP
rs1004030	cg13094752	MMP14	Peak expiratory flow	Any_CHIP
rs1004030	cg13094752	MMP14	Appendicular lean mass	Any_CHIP
rs10040318	cg08224785	CYFIP2;CYFIP2;CYFIP2	Height	Any_CHIP
rs10040318	cg19020398	NIPAL4	Height	Any_CHIP
rs10040410	cg21147203		Hip circumference adjusted for BMI	Any_CHIP
rs10040658	cg25374813	SLC23A1;SLC23A1	Hip circumference adjusted for BMI	Any_CHIP
rs10040658	cg08220120	LOC389333;LOC389333	Hip circumference adjusted for BMI	Any_CHIP
rs10040658	cg21230503		Hip circumference adjusted for BMI	Any_CHIP
rs10040658	cg05227215	CXXC5	Hip circumference adjusted for BMI	Any_CHIP
rs10040989	cg24061122	FAM53C;FAM53C	QT interval	Any_CHIP
rs10041973	cg02419835		Blood urea nitrogen levels	Any_CHIP
rs1004234	cg17394978	IRF1	Chronic inflammatory diseases (ankylosing spondylitis, Crohn's disease, psoriasis, primary sclerosing cholangitis, ulcerative colitis) (pleiotropy)	Any_CHIP
rs10043040	cg11629830	IQGAP2	Lymphocyte count	Any_CHIP
rs906695	cg04439458	SIL1;SIL1	Core binding factor acute myeloid leukemia	Any_CHIP
rs906695	cg20178764	GFRA3	Core binding factor acute myeloid leukemia	Any_CHIP
rs160404	cg20178764	GFRA3	Core binding factor acute myeloid leukemia	Any_CHIP
rs13171173	cg20178764	GFRA3	Core binding factor acute myeloid leukemia	Any_CHIP
rs160401	cg20178764	GFRA3	Core binding factor acute myeloid leukemia	Any_CHIP
rs10043478	cg20178764	GFRA3	Core binding factor acute myeloid leukemia	Any_CHIP
rs17286171	cg04439458	SIL1;SIL1	Core binding factor acute myeloid leukemia	Any_CHIP
rs13171173	cg04439458	SIL1;SIL1	Core binding factor acute myeloid leukemia	Any_CHIP
rs825672	cg20178764	GFRA3	Core binding factor acute myeloid leukemia	Any_CHIP
rs288018	cg04439458	SIL1;SIL1	Core binding factor acute myeloid leukemia	Any_CHIP
rs160399	cg20178764	GFRA3	Core binding factor acute myeloid leukemia	Any_CHIP
rs17207681	cg04439458	SIL1;SIL1	Core binding factor acute myeloid leukemia	Any_CHIP
rs288016	cg20178764	GFRA3	Core binding factor acute myeloid leukemia	Any_CHIP
rs1828187	cg20178764	GFRA3	Core binding factor acute myeloid leukemia	Any_CHIP
rs160401	cg04439458	SIL1;SIL1	Core binding factor acute myeloid leukemia	Any_CHIP
rs825747	cg04439458	SIL1;SIL1	Core binding factor acute myeloid leukemia	Any_CHIP
rs288016	cg04439458	SIL1;SIL1	Core binding factor acute myeloid leukemia	Any_CHIP
rs825672	cg04439458	SIL1;SIL1	Core binding factor acute myeloid leukemia	Any_CHIP
rs160404	cg04439458	SIL1;SIL1	Core binding factor acute myeloid leukemia	Any_CHIP
rs160400	cg04439458	SIL1;SIL1	Core binding factor acute myeloid leukemia	Any_CHIP
rs288018	cg20178764	GFRA3	Core binding factor acute myeloid leukemia	Any_CHIP
rs10043478	cg04439458	SIL1;SIL1	Core binding factor acute myeloid leukemia	Any_CHIP
rs311596	cg04439458	SIL1;SIL1	Core binding factor acute myeloid leukemia	Any_CHIP
rs1828187	cg04439458	SIL1;SIL1	Core binding factor acute myeloid leukemia	Any_CHIP
rs1651358	cg20178764	GFRA3	Core binding factor acute myeloid leukemia	Any_CHIP
rs1651358	cg04439458	SIL1;SIL1	Core binding factor acute myeloid leukemia	Any_CHIP
rs160399	cg04439458	SIL1;SIL1	Core binding factor acute myeloid leukemia	Any_CHIP
rs825747	cg20178764	GFRA3	Core binding factor acute myeloid leukemia	Any_CHIP
rs160400	cg20178764	GFRA3	Core binding factor acute myeloid leukemia	Any_CHIP
rs160405	cg20178764	GFRA3	Core binding factor acute myeloid leukemia	Any_CHIP
rs825669	cg04439458	SIL1;SIL1	Core binding factor acute myeloid leukemia	Any_CHIP
rs825669	cg20178764	GFRA3	Core binding factor acute myeloid leukemia	Any_CHIP
rs311596	cg20178764	GFRA3	Core binding factor acute myeloid leukemia	Any_CHIP
rs160405	cg04439458	SIL1;SIL1	Core binding factor acute myeloid leukemia	Any_CHIP
rs10043722	cg04439458	SIL1;SIL1	General risk tolerance (MTAG)	Any_CHIP
rs10043722	cg04439458	SIL1;SIL1	Insomnia	Any_CHIP
rs10043782	cg14442492	ELL2	Ascending aorta minimum area	Any_CHIP
rs10043782	cg19419291	ELL2	Ascending aorta minimum area	Any_CHIP
rs10043782	cg03176996	ELL2	Ascending aorta minimum area	Any_CHIP
rs10043984	cg24061122	FAM53C;FAM53C	Schizophrenia (MTAG)	Any_CHIP
rs10043984	cg24061122	FAM53C;FAM53C	Bipolar disorder	Any_CHIP
rs10043984	cg24061122	FAM53C;FAM53C	Anorexia nervosa, attention-deficit/hyperactivity disorder, autism spectrum disorder, bipolar disorder, major depression, obsessive-compulsive disorder, schizophrenia, or Tourette syndrome (pleiotropy)	Any_CHIP
rs10043984	cg24061122	FAM53C;FAM53C	Bipolar disorder (MTAG)	Any_CHIP
rs10043984	cg24061122	FAM53C;FAM53C	Bipolar I disorder	Any_CHIP
rs10044254	cg18373623	FBXL7	Asthma (corticosteroid response)	Any_CHIP
rs1004467	cg18534077	AS3MT	Mean arterial pressure	Any_CHIP
rs1004467	cg18534077	AS3MT	Pulse pressure	Any_CHIP
rs1004467	cg18534077	AS3MT	Myocardial infarction	Any_CHIP
rs1004467	cg18534077	AS3MT	Hypertension	Any_CHIP
rs1004467	cg18534077	AS3MT	Systolic blood pressure	Any_CHIP
rs1004467	cg18534077	AS3MT	Neuroticism	Any_CHIP
rs1004467	cg18534077	AS3MT	Systolic blood pressure x depressive symptoms interaction (2df test)	Any_CHIP
rs1004467	cg18534077	AS3MT	Diastolic blood pressure	Any_CHIP
rs1004467	cg18534077	AS3MT	Depressive symptoms	Any_CHIP
rs1004467	cg09803321	NT5C2;NT5C2	Mean arterial pressure	Any_CHIP
rs1004467	cg09803321	NT5C2;NT5C2	Pulse pressure	Any_CHIP
rs1004467	cg09803321	NT5C2;NT5C2	Myocardial infarction	Any_CHIP
rs1004467	cg09803321	NT5C2;NT5C2	Hypertension	Any_CHIP
rs1004467	cg09803321	NT5C2;NT5C2	Systolic blood pressure	Any_CHIP
rs1004467	cg09803321	NT5C2;NT5C2	Neuroticism	Any_CHIP
rs1004467	cg09803321	NT5C2;NT5C2	Systolic blood pressure x depressive symptoms interaction (2df test)	Any_CHIP
rs1004467	cg09803321	NT5C2;NT5C2	Diastolic blood pressure	Any_CHIP
rs1004467	cg09803321	NT5C2;NT5C2	Depressive symptoms	Any_CHIP
rs1004467	cg10116432	NT5C2;NT5C2	Mean arterial pressure	Any_CHIP
rs1004467	cg10116432	NT5C2;NT5C2	Pulse pressure	Any_CHIP
rs1004467	cg10116432	NT5C2;NT5C2	Myocardial infarction	Any_CHIP
rs1004467	cg10116432	NT5C2;NT5C2	Hypertension	Any_CHIP
rs1004467	cg10116432	NT5C2;NT5C2	Systolic blood pressure	Any_CHIP
rs1004467	cg10116432	NT5C2;NT5C2	Neuroticism	Any_CHIP
rs1004467	cg10116432	NT5C2;NT5C2	Systolic blood pressure x depressive symptoms interaction (2df test)	Any_CHIP
rs1004467	cg10116432	NT5C2;NT5C2	Diastolic blood pressure	Any_CHIP
rs1004467	cg10116432	NT5C2;NT5C2	Depressive symptoms	Any_CHIP
rs1004467	cg27517345	C10orf26;C10orf26;C10orf26	Mean arterial pressure	Any_CHIP
rs1004467	cg27517345	C10orf26;C10orf26;C10orf26	Pulse pressure	Any_CHIP
rs1004467	cg27517345	C10orf26;C10orf26;C10orf26	Myocardial infarction	Any_CHIP
rs1004467	cg27517345	C10orf26;C10orf26;C10orf26	Hypertension	Any_CHIP
rs1004467	cg27517345	C10orf26;C10orf26;C10orf26	Systolic blood pressure	Any_CHIP
rs1004467	cg27517345	C10orf26;C10orf26;C10orf26	Neuroticism	Any_CHIP
rs1004467	cg27517345	C10orf26;C10orf26;C10orf26	Systolic blood pressure x depressive symptoms interaction (2df test)	Any_CHIP
rs1004467	cg27517345	C10orf26;C10orf26;C10orf26	Diastolic blood pressure	Any_CHIP
rs1004467	cg27517345	C10orf26;C10orf26;C10orf26	Depressive symptoms	Any_CHIP
rs1004531	cg15408889	TNFAIP8	Mean reticulocyte volume	Any_CHIP
rs1004531	cg15408889	TNFAIP8	Mean corpuscular hemoglobin	Any_CHIP
rs1004531	cg15408889	TNFAIP8	Mean corpuscular volume	Any_CHIP
rs1004531	cg15408889	TNFAIP8	Mean spheric corpuscular volume	Any_CHIP
rs10046301	cg16540391	PLEKHG1	Alanine aminotransferase (ALT) levels after remission induction therapy in actute lymphoblastic leukemia (ALL)	Any_CHIP
rs10046843	cg21504624	IL11RA;IL11RA;IL11RA	Educational attainment	Any_CHIP
rs10047299	cg00159523	TCF7L2;TCF7L2;TCF7L2;TCF7L2;TCF7L2;TCF7L2	Ventral frontal thickness (unadjusted for global measures)	Any_CHIP
rs10047299	cg27162705	TCF7L2;TCF7L2;TCF7L2;TCF7L2;TCF7L2;TCF7L2	Ventral frontal thickness (unadjusted for global measures)	Any_CHIP
rs10047299	cg11748187	TCF7L2;TCF7L2;TCF7L2;TCF7L2;TCF7L2;TCF7L2	Ventral frontal thickness (unadjusted for global measures)	Any_CHIP
rs10047462	cg10130564	TAGLN;TAGLN	Iron status biomarkers	Any_CHIP
rs10047462	cg10130564	TAGLN;TAGLN	Sphingomyelin_38:1_[M+H]1+ levels	Any_CHIP
rs10047462	cg10130564	TAGLN;TAGLN	Triacylglyceride levels	Any_CHIP
rs10047462	cg10130564	TAGLN;TAGLN	Low-density lipoprotein levels (MTAG)	Any_CHIP
rs1004787	cg02863169		Smoking cessation (MTAG)	Any_CHIP
rs1004787	cg02863169		Smoking initiation	Any_CHIP
rs1004787	cg02863169		Smoking status (current vs never)	Any_CHIP
rs1004787	cg02863169		Bitter alcoholic beverage consumption	Any_CHIP
rs1004787	cg02863169		Alcohol consumption (drinks per week)	Any_CHIP
rs1004787	cg02863169		Smoking status	Any_CHIP
rs1004787	cg02863169		Smoking initiation (ever regular vs never regular)	Any_CHIP
rs1004787	cg02863169		Vertex-wise cortical thickness	Any_CHIP
rs1004787	cg02863169		Alcohol consumption (drinks per week) (MTAG)	Any_CHIP
rs1004787	cg02863169		Drinks per week	Any_CHIP
rs1004787	cg02863169		Cannabis smoking or cigarette smoking or schizophrenia	Any_CHIP
rs1004787	cg02863169		Age of smoking initiation (MTAG)	Any_CHIP
rs1004787	cg02863169		Smoking status (ever vs never smokers)	Any_CHIP
rs1004787	cg02863169		Alcohol consumption	Any_CHIP
rs1004787	cg02863169		Externalizing behaviour (multivariate analysis)	Any_CHIP
rs1004787	cg02863169		Longevity	Any_CHIP
rs1004787	cg02863169		Educational attainment	Any_CHIP
rs1004787	cg02863169		Horseradish liking	Any_CHIP
rs1004787	cg02863169		Smoking initiation (ever regular vs never regular) (MTAG)	Any_CHIP
rs10047928	cg05081614	STRN3;STRN3;AP4S1;AP4S1	Platelet count	Any_CHIP
rs1004807	cg24530246		Body mass index	Any_CHIP
rs1004807	cg22604013		Body mass index	Any_CHIP
rs10048219	cg12699156	SHBG;FXR2	Mean platelet volume	Any_CHIP
rs10048219	cg17892169	TNFSF12;TNFSF12-TNFSF13	Mean platelet volume	Any_CHIP
rs10048219	cg06812840	SOX15	Mean platelet volume	Any_CHIP
rs10048219	cg01557754	FGF11	Mean platelet volume	Any_CHIP
rs10048219	cg01781446	AMAC1L3;ZBTB4;ZBTB4	Mean platelet volume	Any_CHIP
rs10048219	cg13546736	MPDU1;MPDU1	Mean platelet volume	Any_CHIP
rs10048529	cg05234415	PPP1R14A	Platelet distribution width	Any_CHIP
rs10048529	cg08189186	C19orf33	Platelet distribution width	Any_CHIP
rs10048529	cg19562707	SPINT2;SPINT2	Platelet distribution width	Any_CHIP
rs10048529	cg01594262	YIF1B;YIF1B;YIF1B;YIF1B;YIF1B;YIF1B	Platelet distribution width	Any_CHIP
rs10048529	cg08196968	PPP1R14A	Platelet distribution width	Any_CHIP
rs10049244	cg13460850		interferon-related traits	Any_CHIP
rs10049244	cg21944224		interferon-related traits	Any_CHIP
rs10049390	cg04900941	SLCO2A1	Colorectal cancer	Any_CHIP
rs10049390	cg04900941	SLCO2A1	Colorectal cancer or advanced adenoma	Any_CHIP
rs1004941	cg22904401		Cortical thickness (MOSTest)	Any_CHIP
rs1004941	cg05001715	FAM172A;FAM172A;FAM172A;FAM172A;MIR2277	Cortical thickness (MOSTest)	Any_CHIP
rs1004941	cg07803236	FAM172A;FAM172A;FAM172A;FAM172A;MIR2277	Cortical thickness (MOSTest)	Any_CHIP
rs10050061	cg03164800	ANTXR2	White blood cell count	Any_CHIP
rs10052346	cg24856658	JMY	Type 2 diabetes	Any_CHIP
rs10052346	cg24856658	JMY	Triglyceride levels	Any_CHIP
rs10052399	cg25374813	SLC23A1;SLC23A1	Hypertrophic cardiomyopathy	Any_CHIP
rs10052399	cg08220120	LOC389333;LOC389333	Hypertrophic cardiomyopathy	Any_CHIP
rs10052399	cg04439458	SIL1;SIL1	Hypertrophic cardiomyopathy	Any_CHIP
rs10052424	cg16630369	MAST4;MAST4	Educational attainment (MTAG)	Any_CHIP
rs1005300	cg23124451	CBX7	Immunoglobulin light chain (AL) amyloidosis	Any_CHIP
rs10053046	cg23233650		Hemoglobin A1c levels	Any_CHIP
rs10053046	cg19040266	SLC22A5	Hemoglobin A1c levels	Any_CHIP
rs10053046	cg03873281	PDLIM4;PDLIM4	Hemoglobin A1c levels	Any_CHIP
rs10053046	cg17394978	IRF1	Hemoglobin A1c levels	Any_CHIP
rs10054063	cg06889108	CPEB4	Chronic obstructive pulmonary disease liability (machine learning-based score)	Any_CHIP
rs10054063	cg06889108	CPEB4	Waist-to-hip ratio adjusted for BMI	Any_CHIP
rs10054063	cg06889108	CPEB4	Visceral adipose tissue volumes to abdominal adipose tissue volumes ratio	Any_CHIP
rs10054063	cg06889108	CPEB4	Lung function (FEV1/FVC)	Any_CHIP
rs10054063	cg06889108	CPEB4	Visceral adipose tissue volumes (adjusted for BMI and height)	Any_CHIP
rs10054063	cg06889108	CPEB4	Lipid traits (pleiotropy) (HIPO component 1)	Any_CHIP
rs10054063	cg18757087	CPEB4	Chronic obstructive pulmonary disease liability (machine learning-based score)	Any_CHIP
rs10054063	cg18757087	CPEB4	Waist-to-hip ratio adjusted for BMI	Any_CHIP
rs10054063	cg18757087	CPEB4	Visceral adipose tissue volumes to abdominal adipose tissue volumes ratio	Any_CHIP
rs10054063	cg18757087	CPEB4	Lung function (FEV1/FVC)	Any_CHIP
rs10054063	cg18757087	CPEB4	Visceral adipose tissue volumes (adjusted for BMI and height)	Any_CHIP
rs10054063	cg18757087	CPEB4	Lipid traits (pleiotropy) (HIPO component 1)	Any_CHIP
rs10054504	cg13039251	PDZD2	Renal cell carcinoma	Any_CHIP
rs1005522	cg18681352	SMCR7L	IgG glycosylation patterns	Any_CHIP
rs1005522	cg03972838	SMCR7L	IgG glycosylation patterns	Any_CHIP
rs10055631	cg16630369	MAST4;MAST4	Coronary artery disease	Any_CHIP
rs10056003	cg12856447		COVID-19 (covid vs negative)	Any_CHIP
rs10056714	cg06889108	CPEB4	Blood pressure (pleiotropy model 1 DBP adjusted for estimated causal effects x SBP)	Any_CHIP
rs10056714	cg18757087	CPEB4	Blood pressure (pleiotropy model 1 DBP adjusted for estimated causal effects x SBP)	Any_CHIP
rs1005714	cg16554534	GGA3;GGA3	Systemic sclerosis	Any_CHIP
rs1005776	cg06761850	TECPR2	Inosine-5'-monophosphate dehydrogenase 2 levels	Any_CHIP
rs1005776	cg06761850	TECPR2	Platelet count	Any_CHIP
rs1005824	cg17180284	B3GALTL	Educational attainment	Any_CHIP
rs10058613	cg24061122	FAM53C;FAM53C	Bipolar I disorder	Any_CHIP
rs10058613	cg24061122	FAM53C;FAM53C	Bipolar disorder	Any_CHIP
rs10058728	cg01772439	FLJ41603	Esophageal cancer	Any_CHIP
rs1005902	cg11578064		Mean arterial pressure	Any_CHIP
rs10059371	cg21230503		IDP dMRI TBSS MO Middle cerebellar peduncle	Any_CHIP
rs10059371	cg05227215	CXXC5	IDP dMRI TBSS MO Middle cerebellar peduncle	Any_CHIP
rs10061008	cg19514721		Balding type 1	Any_CHIP
rs10061069	cg07803236	FAM172A;FAM172A;FAM172A;FAM172A;MIR2277	Depression	Any_CHIP
rs10061069	cg07803236	FAM172A;FAM172A;FAM172A;FAM172A;MIR2277	Well-being spectrum (multivariate analysis)	Any_CHIP
rs10061069	cg07803236	FAM172A;FAM172A;FAM172A;FAM172A;MIR2277	Major depressive disorder	Any_CHIP
rs10061069	cg05001715	FAM172A;FAM172A;FAM172A;FAM172A;MIR2277	Depression	Any_CHIP
rs10061069	cg05001715	FAM172A;FAM172A;FAM172A;FAM172A;MIR2277	Well-being spectrum (multivariate analysis)	Any_CHIP
rs10061069	cg05001715	FAM172A;FAM172A;FAM172A;FAM172A;MIR2277	Major depressive disorder	Any_CHIP
rs1006139	cg07397616	SH3BP1	Brain region volumes	Any_CHIP
rs10061835	cg02646073	C5orf32	Brain morphology (MOSTest)	Any_CHIP
rs10062026	cg21998208	GPR98;GPR98	Snoring	Any_CHIP
rs1006207	cg01577604	CCDC88B	Urate levels	Any_CHIP
rs1006207	cg01577604	CCDC88B	Waist-hip index	Any_CHIP
rs1006207	cg01577604	CCDC88B	Waist-to-hip ratio adjusted for BMI	Any_CHIP
rs1006207	cg22380161		Urate levels	Any_CHIP
rs1006207	cg22380161		Waist-hip index	Any_CHIP
rs1006207	cg22380161		Waist-to-hip ratio adjusted for BMI	Any_CHIP
rs1006207	cg20975835	CCDC88B	Urate levels	Any_CHIP
rs1006207	cg20975835	CCDC88B	Waist-hip index	Any_CHIP
rs1006207	cg20975835	CCDC88B	Waist-to-hip ratio adjusted for BMI	Any_CHIP
rs1006207	cg00022866	CCDC88B	Urate levels	Any_CHIP
rs1006207	cg00022866	CCDC88B	Waist-hip index	Any_CHIP
rs1006207	cg00022866	CCDC88B	Waist-to-hip ratio adjusted for BMI	Any_CHIP
rs1006207	cg19395706	NRXN2;NRXN2;NRXN2	Urate levels	Any_CHIP
rs1006207	cg19395706	NRXN2;NRXN2;NRXN2	Waist-hip index	Any_CHIP
rs1006207	cg19395706	NRXN2;NRXN2;NRXN2	Waist-to-hip ratio adjusted for BMI	Any_CHIP
rs1006224	cg12550731	C1orf21	Height	Any_CHIP
rs10062349	cg23435118	NDFIP1	Primary biliary cholangitis	Any_CHIP
rs10062349	cg06866033	GNPDA1	Primary biliary cholangitis	Any_CHIP
rs10062349	cg08523384	NDFIP1	Primary biliary cholangitis	Any_CHIP
rs10062749	cg19514721		Osteoarthritis of the hand	Any_CHIP
rs1006298	cg11835347	RHOC;RHOC;RHOC	Heel bone mineral density	Any_CHIP
rs1006298	cg04571584	WNT2B	Heel bone mineral density	Any_CHIP
rs1006298	cg24344074	MOV10;MOV10	Heel bone mineral density	Any_CHIP
rs10063380	cg12856447		Cognitive performance (global cognitive function) (longitudinal)	Any_CHIP
rs10063380	cg12856447		Cognitive performance (memory) (longitudinal)	Any_CHIP
rs10063570	cg08684511	COL23A1	Presence of antiphospholipid antibodies	Any_CHIP
rs10063570	cg08862479	COL23A1	Presence of antiphospholipid antibodies	Any_CHIP
rs10063570	cg24527008	COL23A1	Presence of antiphospholipid antibodies	Any_CHIP
rs1006365	cg14205632	LHFPL3	Smoking cessation (MTAG)	Any_CHIP
rs1006368	cg26517376	FAM53B	FSC-A on Natural Killer	Any_CHIP
rs1006368	cg26517376	FAM53B	SSC-A on Natural Killer	Any_CHIP
rs10063744	cg19419291	ELL2	Menarche (age at onset)	Any_CHIP
rs10064201	cg20178764	GFRA3	Drinks per week	Any_CHIP
rs10064201	cg04439458	SIL1;SIL1	Drinks per week	Any_CHIP
rs10064201	cg08220120	LOC389333;LOC389333	Drinks per week	Any_CHIP
rs10064229	cg03871251		Waist circumference adjusted for body mass index	Any_CHIP
rs10064229	cg11197664		Waist circumference adjusted for body mass index	Any_CHIP
rs10064431	cg07803236	FAM172A;FAM172A;FAM172A;FAM172A;MIR2277	Self-reported math ability (MTAG)	Any_CHIP
rs10064431	cg07803236	FAM172A;FAM172A;FAM172A;FAM172A;MIR2277	Meat-related diet	Any_CHIP
rs10064431	cg07803236	FAM172A;FAM172A;FAM172A;FAM172A;MIR2277	Cortical surface area	Any_CHIP
rs10064431	cg07803236	FAM172A;FAM172A;FAM172A;FAM172A;MIR2277	Self-reported math ability	Any_CHIP
rs10064431	cg05001715	FAM172A;FAM172A;FAM172A;FAM172A;MIR2277	Self-reported math ability (MTAG)	Any_CHIP
rs10064431	cg05001715	FAM172A;FAM172A;FAM172A;FAM172A;MIR2277	Meat-related diet	Any_CHIP
rs10064431	cg05001715	FAM172A;FAM172A;FAM172A;FAM172A;MIR2277	Cortical surface area	Any_CHIP
rs10064431	cg05001715	FAM172A;FAM172A;FAM172A;FAM172A;MIR2277	Self-reported math ability	Any_CHIP
rs10065322	cg11629830	IQGAP2	High light scatter reticulocyte count	Any_CHIP
rs10065637	cg15667493	ANKRD55;ANKRD55	IgA levels	Any_CHIP
rs10065637	cg15667493	ANKRD55;ANKRD55	Systemic lupus erythematosus (MTAG)	Any_CHIP
rs10065637	cg15667493	ANKRD55;ANKRD55	Crohn's disease	Any_CHIP
rs10065637	cg15667493	ANKRD55;ANKRD55	Inflammatory bowel disease	Any_CHIP
rs10066420	cg11136562	ARAP3	Educational attainment (MTAG)	Any_CHIP
rs10066420	cg11136562	ARAP3	Body mass index (MTAG)	Any_CHIP
rs10066420	cg00246121	FCHSD1	Educational attainment (MTAG)	Any_CHIP
rs10066420	cg00246121	FCHSD1	Body mass index (MTAG)	Any_CHIP
rs1006705	cg27478242		Waist-hip ratio	Any_CHIP
rs10067250	cg05168015	SH3PXD2B	Gamma glutamyl transpeptidase	Any_CHIP
rs10068717	cg23435118	NDFIP1	Allergic disease (asthma, hay fever or eczema)	Any_CHIP
rs10068717	cg23435118	NDFIP1	Mean corpuscular hemoglobin	Any_CHIP
rs10068717	cg06866033	GNPDA1	Allergic disease (asthma, hay fever or eczema)	Any_CHIP
rs10068717	cg06866033	GNPDA1	Mean corpuscular hemoglobin	Any_CHIP
rs10068717	cg08523384	NDFIP1	Allergic disease (asthma, hay fever or eczema)	Any_CHIP
rs10068717	cg08523384	NDFIP1	Mean corpuscular hemoglobin	Any_CHIP
rs1006898	cg09947274	C2orf28;C2orf28;CAD;C2orf28	Low-density lipoprotein levels (MTAG)	Any_CHIP
rs1006945	cg13691108	PPP1R16B	Schizophrenia	Any_CHIP
rs10070064	cg07233933	CPEB4	Waist-hip ratio	Any_CHIP
rs10070064	cg07233933	CPEB4	Waist circumference adjusted for body mass index	Any_CHIP
rs10070064	cg07233933	CPEB4	Waist-to-hip ratio adjusted for BMI	Any_CHIP
rs10070064	cg18757087	CPEB4	Waist-hip ratio	Any_CHIP
rs10070064	cg18757087	CPEB4	Waist circumference adjusted for body mass index	Any_CHIP
rs10070064	cg18757087	CPEB4	Waist-to-hip ratio adjusted for BMI	Any_CHIP
rs10070064	cg06889108	CPEB4	Waist-hip ratio	Any_CHIP
rs10070064	cg06889108	CPEB4	Waist circumference adjusted for body mass index	Any_CHIP
rs10070064	cg06889108	CPEB4	Waist-to-hip ratio adjusted for BMI	Any_CHIP
rs10070303	cg08862479	COL23A1	Obesity-related traits	Any_CHIP
rs1007212	cg27438980	IGF1R	Creatinine levels	Any_CHIP
rs1007212	cg23900712	IGF1R	Creatinine levels	Any_CHIP
rs10072221	cg11629830	IQGAP2	Mean platelet volume	Any_CHIP
rs10073154	cg06889108	CPEB4	Waist circumference adjusted for body mass index	Any_CHIP
rs10073154	cg18757087	CPEB4	Waist circumference adjusted for body mass index	Any_CHIP
rs10073277	cg04092800	PTGER4	Crohn's disease vs rheumatoid arthritis (ordinary least squares (OLS))	Any_CHIP
rs10073367	cg15037004	ZNF366	AlzheimerΓÇÖs disease polygenic risk score (upper quantile vs lower quantile)	Any_CHIP
rs1007392	cg01475538	RRAS2;RRAS2	Vitamin D levels	Any_CHIP
rs10074391	cg11042320	PDGFRB	Platelet-derived growth factor receptor beta levels	Any_CHIP
rs10074523	cg20512303	PDLIM4;PDLIM4	Asthma or allergic disease (pleiotropy)	Any_CHIP
rs10074991	cg24572204	TTC33	Cardia gastric cancer	Any_CHIP
rs10074991	cg24572204	TTC33	Non-cardia gastric cancer	Any_CHIP
rs10074991	cg24572204	TTC33	Gastric cancer	Any_CHIP
rs10075764	cg23336905	SPEF2	Lung function (FEV1/FVC)	Any_CHIP
rs10075764	cg23336905	SPEF2	Hypothyroidism	Any_CHIP
rs10075764	cg23336905	SPEF2	Eosinophil counts	Any_CHIP
rs1007654	cg03568305	MED24;MED24;SNORD124	Asthma and cardiovascular disease	Any_CHIP
rs1007654	cg19758448	PGAP3	Asthma and cardiovascular disease	Any_CHIP
rs1007654	cg09639931	ZPBP2;ZPBP2	Asthma and cardiovascular disease	Any_CHIP
rs1007654	cg03367679	MED24;MED24;SNORD124	Asthma and cardiovascular disease	Any_CHIP
rs1007655	cg19758448	PGAP3	Asthma and cardiovascular disease	Any_CHIP
rs1007655	cg03367679	MED24;MED24;SNORD124	Asthma and cardiovascular disease	Any_CHIP
rs1007655	cg03568305	MED24;MED24;SNORD124	Asthma and cardiovascular disease	Any_CHIP
rs1007655	cg09639931	ZPBP2;ZPBP2	Asthma and cardiovascular disease	Any_CHIP
rs1007738	cg11485154		Bone mineral density (hip)	Any_CHIP
rs1007738	cg04959790	NR1H3;NR1H3;NR1H3	Bone mineral density (hip)	Any_CHIP
rs1007738	cg14394264	PHF21A;PHF21A	Bone mineral density (hip)	Any_CHIP
rs10077888	cg05191313		Waist-hip index	Any_CHIP
rs10077888	cg05191313		Hip index	Any_CHIP
rs10077888	cg05191313		Waist-to-hip ratio adjusted for BMI	Any_CHIP
rs10078434	cg24061122	FAM53C;FAM53C	Cerebrospinal AB1-42 levels in Alzheimer's disease dementia	Any_CHIP
rs10078719	cg06889108	CPEB4	Waist-to-hip ratio adjusted for BMI	Any_CHIP
rs10078719	cg18757087	CPEB4	Waist-to-hip ratio adjusted for BMI	Any_CHIP
rs1007876	cg22847608	CRYBA4	Episodic memory (pairs-matching)	Any_CHIP
rs10079392	cg24650940	ZNF608	Height	Any_CHIP
rs10081055	cg25968437		Blood pressure (pleiotropy model 1 DBP adjusted for estimated causal effects x SBP)	Any_CHIP
rs10081055	cg25968437		Blood pressure (pleiotropy model 2 SBP adjusted for estimated causal effects x DBP)	Any_CHIP
rs10081474	cg18059933	TP53INP1;TP53INP1	Eosinophil counts	Any_CHIP
rs10081474	cg09323728	TP53INP1;TP53INP1	Eosinophil counts	Any_CHIP
rs10081751	cg09619598	SNX30	Hematocrit	Any_CHIP
rs10081960	cg13104274	ATP1B1;ATP1B1	Left-handedness	Any_CHIP
rs10082685	cg17061862		Height	Any_CHIP
rs10083170	cg04051152	LRP6	Corneal resistance factor (MTAG)	Any_CHIP
rs10083285	cg00827893	PDS5B	Mean corpuscular hemoglobin	Any_CHIP
rs10083370	cg00662002	PPP1R13B	Schizophrenia	Any_CHIP
rs10083370	cg00662002	PPP1R13B	Addiction risk factors	Any_CHIP
rs10083370	cg15963913	ZFYVE21	Schizophrenia	Any_CHIP
rs10083370	cg15963913	ZFYVE21	Addiction risk factors	Any_CHIP
rs10083370	cg07495704		Schizophrenia	Any_CHIP
rs10083370	cg07495704		Addiction risk factors	Any_CHIP
rs10083386	cg16124934	RPS6KL1	Systolic blood pressure	Any_CHIP
rs10083386	cg16124934	RPS6KL1	Diastolic blood pressure	Any_CHIP
rs10083386	cg16124934	RPS6KL1	Mean arterial pressure	Any_CHIP
rs10083386	cg06998765	RPS6KL1	Systolic blood pressure	Any_CHIP
rs10083386	cg06998765	RPS6KL1	Diastolic blood pressure	Any_CHIP
rs10083386	cg06998765	RPS6KL1	Mean arterial pressure	Any_CHIP
rs10083386	cg19805668	PGF	Systolic blood pressure	Any_CHIP
rs10083386	cg19805668	PGF	Diastolic blood pressure	Any_CHIP
rs10083386	cg19805668	PGF	Mean arterial pressure	Any_CHIP
rs10083447	cg25132241	FBLN5	Waist-hip ratio	Any_CHIP
rs10083510	cg25132241	FBLN5	HDL cholesterol levels x thiazide or thiazide-like diuretics use interaction	Any_CHIP
rs10083558	cg05131526	MAN2A2	Eosinophil counts	Any_CHIP
rs10083558	cg01373819		Eosinophil counts	Any_CHIP
rs10083558	cg17017272	MAN2A2	Eosinophil counts	Any_CHIP
rs10083558	cg11164639		Eosinophil counts	Any_CHIP
rs10084238	cg15150970	DNMT3A;DNMT3A;DNMT3A	Waist circumference adjusted for body mass index	Any_CHIP
rs10084238	cg15150970	DNMT3A;DNMT3A;DNMT3A	Waist-hip index	Any_CHIP
rs10084238	cg15150970	DNMT3A;DNMT3A;DNMT3A	Waist-to-hip ratio adjusted for BMI	Any_CHIP
rs10084238	cg15150970	DNMT3A;DNMT3A;DNMT3A	A body shape index	Any_CHIP
rs1008455	cg15728320		Height	Any_CHIP
rs1008455	cg15728320		Platelet count	Any_CHIP
rs1008455	cg11399254	TAL1	Height	Any_CHIP
rs1008455	cg11399254	TAL1	Platelet count	Any_CHIP
rs10085101	cg13039251	PDZD2	Severe COVID-19 infection	Any_CHIP
rs10085101	cg02194684	PDZD2	Severe COVID-19 infection	Any_CHIP
rs1008540	cg19763428	PDE1C	Educational attainment	Any_CHIP
rs1008540	cg05512100	PDE1C	Educational attainment	Any_CHIP
rs1008540	cg21530649	PDE1C	Educational attainment	Any_CHIP
rs10085831	cg14205632	LHFPL3	Regular attendance at a religious group	Any_CHIP
rs10085881	cg20441701	SP4	Serum 25-Hydroxyvitamin D levels	Any_CHIP
rs10085881	cg20441701	SP4	Sex hormone-binding globulin levels	Any_CHIP
rs10086284	cg18059933	TP53INP1;TP53INP1	Pulse pressure	Any_CHIP
rs10086284	cg18059933	TP53INP1;TP53INP1	Reactive lymphocyte count	Any_CHIP
rs10086284	cg09323728	TP53INP1;TP53INP1	Pulse pressure	Any_CHIP
rs10086284	cg09323728	TP53INP1;TP53INP1	Reactive lymphocyte count	Any_CHIP
rs10086575	cg02745262		Visceral adipose tissue volumes to gluteofemoral adipose tissue volumes ratio	Any_CHIP
rs1008723	cg16045390	GRB7;GRB7	Dermatomyositis or juvenile dermatomyositis	Any_CHIP
rs1008723	cg16045390	GRB7;GRB7	Atrial fibrillation/atrial flutter	Any_CHIP
rs1008723	cg16045390	GRB7;GRB7	Asthma and cardiovascular disease	Any_CHIP
rs1008723	cg16045390	GRB7;GRB7	Asthma	Any_CHIP
rs1008723	cg03367679	MED24;MED24;SNORD124	Dermatomyositis or juvenile dermatomyositis	Any_CHIP
rs1008723	cg03367679	MED24;MED24;SNORD124	Atrial fibrillation/atrial flutter	Any_CHIP
rs1008723	cg03367679	MED24;MED24;SNORD124	Asthma and cardiovascular disease	Any_CHIP
rs1008723	cg03367679	MED24;MED24;SNORD124	Asthma	Any_CHIP
rs1008723	cg03568305	MED24;MED24;SNORD124	Dermatomyositis or juvenile dermatomyositis	Any_CHIP
rs1008723	cg03568305	MED24;MED24;SNORD124	Atrial fibrillation/atrial flutter	Any_CHIP
rs1008723	cg03568305	MED24;MED24;SNORD124	Asthma and cardiovascular disease	Any_CHIP
rs1008723	cg03568305	MED24;MED24;SNORD124	Asthma	Any_CHIP
rs1008723	cg09639931	ZPBP2;ZPBP2	Dermatomyositis or juvenile dermatomyositis	Any_CHIP
rs1008723	cg09639931	ZPBP2;ZPBP2	Atrial fibrillation/atrial flutter	Any_CHIP
rs1008723	cg09639931	ZPBP2;ZPBP2	Asthma and cardiovascular disease	Any_CHIP
rs1008723	cg09639931	ZPBP2;ZPBP2	Asthma	Any_CHIP
rs1008723	cg19758448	PGAP3	Dermatomyositis or juvenile dermatomyositis	Any_CHIP
rs1008723	cg19758448	PGAP3	Atrial fibrillation/atrial flutter	Any_CHIP
rs1008723	cg19758448	PGAP3	Asthma and cardiovascular disease	Any_CHIP
rs1008723	cg19758448	PGAP3	Asthma	Any_CHIP
rs10087341	cg16038868	MSRA;MSRA;MSRA	Neuroticism	Any_CHIP
rs10087341	cg16038868	MSRA;MSRA;MSRA	Insomnia	Any_CHIP
rs1008815	cg01561092	HEATR3	Mean corpuscular hemoglobin	Any_CHIP
rs1008834	cg06893273		Height	Any_CHIP
rs1008834	cg21901395		Height	Any_CHIP
rs10088627	cg08224569	GPR20	High light scatter reticulocyte percentage of red cells	Any_CHIP
rs10088627	cg08224569	GPR20	High light scatter reticulocyte count	Any_CHIP
rs10088627	cg10090414		High light scatter reticulocyte percentage of red cells	Any_CHIP
rs10088627	cg10090414		High light scatter reticulocyte count	Any_CHIP
rs10088627	cg13289579		High light scatter reticulocyte percentage of red cells	Any_CHIP
rs10088627	cg13289579		High light scatter reticulocyte count	Any_CHIP
rs10088627	cg25392060		High light scatter reticulocyte percentage of red cells	Any_CHIP
rs10088627	cg25392060		High light scatter reticulocyte count	Any_CHIP
rs10088826	cg16565528		Protein quantitative trait loci (liver)	Any_CHIP
rs1008912	cg26929272		Childhood gender nonconformity	Any_CHIP
rs1008912	cg12103951		Childhood gender nonconformity	Any_CHIP
rs10089176	cg05244581	KCTD9	Inguinal hernia	Any_CHIP
rs1008953	cg19803952	DBNDD2;DBNDD2;DBNDD2;DBNDD2;SYS1-DBNDD2;DBNDD2;DBNDD2	Psoriasis	Any_CHIP
rs1008982	cg01335658		Estimated glomerular filtration rate (creatinine)	Any_CHIP
rs10089933	cg27038634		Lung function (forced vital capacity)	Any_CHIP
rs10089933	cg27038634		Lung function (FVC)	Any_CHIP
rs10089933	cg19414967		Lung function (forced vital capacity)	Any_CHIP
rs10089933	cg19414967		Lung function (FVC)	Any_CHIP
rs10090044	cg06043908		AlzheimerΓÇÖs disease polygenic risk score (upper quantile vs lower quantile)	Any_CHIP
rs10090104	cg12873476		Response to fenofibrate (total cholesterol levels)	Any_CHIP
rs10090104	cg24134292		Response to fenofibrate (total cholesterol levels)	Any_CHIP
rs10090104	cg08224569	GPR20	Response to fenofibrate (total cholesterol levels)	Any_CHIP
rs1009136	cg11781421	HAPLN4	Nonsyndromic cleft palate	Any_CHIP
rs1009136	cg12861170	YJEFN3	Nonsyndromic cleft palate	Any_CHIP
rs10091671	cg26534677	CCDC25	Drinks per week	Any_CHIP
rs10091807	cg19414967		Height	Any_CHIP
rs10091807	cg27038634		Height	Any_CHIP
rs10092482	cg05850205	ADHFE1	Bipolar I disorder	Any_CHIP
rs10092482	cg05850205	ADHFE1	Bipolar disorder	Any_CHIP
rs10092482	cg12796306	C8orf46	Bipolar I disorder	Any_CHIP
rs10092482	cg12796306	C8orf46	Bipolar disorder	Any_CHIP
rs10092705	cg16038868	MSRA;MSRA;MSRA	Smoking initiation	Any_CHIP
rs1009295	cg15499560	C14orf43;C14orf43	S-warfarin to R-warfarin ratio	Any_CHIP
rs1009433	cg19248564	CYB5R3;CYB5R3;CYB5R3;CYB5R3	Dihexosylceramide (d18:1/24:0) levels	Any_CHIP
rs1009433	cg19248564	CYB5R3;CYB5R3;CYB5R3;CYB5R3	Dihexosylceramide (d18:1/22:0) levels	Any_CHIP
rs1009433	cg27191921	CYB5R3;CYB5R3;CYB5R3;CYB5R3;CYB5R3	Dihexosylceramide (d18:1/24:0) levels	Any_CHIP
rs1009433	cg27191921	CYB5R3;CYB5R3;CYB5R3;CYB5R3;CYB5R3	Dihexosylceramide (d18:1/22:0) levels	Any_CHIP
rs1009433	cg01194538	CYB5R3;CYB5R3;CYB5R3	Dihexosylceramide (d18:1/24:0) levels	Any_CHIP
rs1009433	cg01194538	CYB5R3;CYB5R3;CYB5R3	Dihexosylceramide (d18:1/22:0) levels	Any_CHIP
rs1009433	cg04242898	CYB5R3;CYB5R3;CYB5R3	Dihexosylceramide (d18:1/24:0) levels	Any_CHIP
rs1009433	cg04242898	CYB5R3;CYB5R3;CYB5R3	Dihexosylceramide (d18:1/22:0) levels	Any_CHIP
rs1009532	cg03962527	ADD3;ADD3;ADD3	Laminin subunit alpha-4 levels	Any_CHIP
rs1009532	cg03962527	ADD3;ADD3;ADD3	Heparan sulfate glucosamine 3-O-sulfotransferase 3A1 levels	Any_CHIP
rs1009544	cg22926842	CENPM;CENPM;CENPM	TestASV_18 (Prevotella) prevalence	Any_CHIP
rs1009570	cg02627216	IGFBP4	Height	Any_CHIP
rs1009570	cg11961138	IGFBP4	Height	Any_CHIP
rs1009570	cg13385210	IGFBP4	Height	Any_CHIP
rs10095930	cg27039118	TRPS1	Sex hormone-binding globulin levels in postmenopausal women	Any_CHIP
rs10095930	cg27039118	TRPS1	C-reactive protein levels	Any_CHIP
rs10095930	cg27039118	TRPS1	C-reactive protein levels (MTAG)	Any_CHIP
rs10095930	cg27039118	TRPS1	Sex hormone-binding globulin levels adjusted for BMI	Any_CHIP
rs10095930	cg27039118	TRPS1	Sex hormone-binding globulin levels	Any_CHIP
rs10096351	cg25305703		Breast cancer	Any_CHIP
rs1009647	cg09298313		Testicular germ cell tumor	Any_CHIP
rs1009647	cg23234261		Testicular germ cell tumor	Any_CHIP
rs1009647	cg18427465	FBXO34;FBXO34	Testicular germ cell tumor	Any_CHIP
rs10096760	cg27038634		Height	Any_CHIP
rs10096760	cg19414967		Height	Any_CHIP
rs1009707	cg14419435		WAP, Kazal, immunoglobulin, Kunitz and NTR domain-containing protein 2 level in Chronic kidney disease with hypertension and no diabetes (3235_50)	Any_CHIP
rs1009707	cg13655803	WFIKKN2;WFIKKN2	WAP, Kazal, immunoglobulin, Kunitz and NTR domain-containing protein 2 level in Chronic kidney disease with hypertension and no diabetes (3235_50)	Any_CHIP
rs1009707	cg11280756	WFIKKN2	WAP, Kazal, immunoglobulin, Kunitz and NTR domain-containing protein 2 level in Chronic kidney disease with hypertension and no diabetes (3235_50)	Any_CHIP
rs1009708	cg04006327	ATG16L2	Height	Any_CHIP
rs1009708	cg13771313	ATG16L2	Height	Any_CHIP
rs10097617	cg18059933	TP53INP1;TP53INP1	Type 2 diabetes	Any_CHIP
rs10097617	cg09323728	TP53INP1;TP53INP1	Type 2 diabetes	Any_CHIP
rs10098571	cg05244581	KCTD9	Uterine fibroids	Any_CHIP
rs10098778	cg18059933	TP53INP1;TP53INP1	Hematocrit	Any_CHIP
rs10098778	cg18059933	TP53INP1;TP53INP1	Alzheimer's disease	Any_CHIP
rs10098778	cg18059933	TP53INP1;TP53INP1	Red blood cell count	Any_CHIP
rs10098778	cg09323728	TP53INP1;TP53INP1	Hematocrit	Any_CHIP
rs10098778	cg09323728	TP53INP1;TP53INP1	Alzheimer's disease	Any_CHIP
rs10098778	cg09323728	TP53INP1;TP53INP1	Red blood cell count	Any_CHIP
rs10099059	cg18059933	TP53INP1;TP53INP1	Hemoglobin concentration	Any_CHIP
rs10099059	cg09323728	TP53INP1;TP53INP1	Hemoglobin concentration	Any_CHIP
rs1009984	cg17775079	JMJD1C;LOC84989	Gamma glutamyl transpeptidase	Any_CHIP
rs1009984	cg19495650	JMJD1C	Gamma glutamyl transpeptidase	Any_CHIP
rs10100651	cg09323728	TP53INP1;TP53INP1	Stress-related phenotypes (multivariate analysis)	Any_CHIP
rs10100651	cg18059933	TP53INP1;TP53INP1	Stress-related phenotypes (multivariate analysis)	Any_CHIP
rs10100944	cg13631444	TRHR	Height	Any_CHIP
rs10100944	cg04206967	TRHR	Height	Any_CHIP
rs1010103	cg01284415	BAX;BAX;BAX;BAX;BAX	Lymphocyte count	Any_CHIP
rs1010104	cg01284415	BAX;BAX;BAX;BAX;BAX	Eosinophil counts	Any_CHIP
rs10101410	cg11466449		Multi-trait sex score	Any_CHIP
rs10101723	cg15173586	FAM91A1	Intelligence	Any_CHIP
rs1010235	cg14594111	DAB2IP	Type A behavior	Any_CHIP
rs1010269	cg00730441	TBX2	Estimated glomerular filtration rate (creatinine)	Any_CHIP
rs1010269	cg00730441	TBX2	Hemoglobin levels	Any_CHIP
rs1010269	cg00730441	TBX2	Hemoglobin	Any_CHIP
rs1010269	cg00730441	TBX2	Gout	Any_CHIP
rs1010269	cg00730441	TBX2	Estimated glomerular filtration rate	Any_CHIP
rs1010269	cg00730441	TBX2	Red meat related metabolomic signature	Any_CHIP
rs1010269	cg00730441	TBX2	Kidney stones	Any_CHIP
rs1010269	cg00730441	TBX2	Hemoglobin concentration	Any_CHIP
rs1010269	cg13291611		Estimated glomerular filtration rate (creatinine)	Any_CHIP
rs1010269	cg13291611		Hemoglobin levels	Any_CHIP
rs1010269	cg13291611		Hemoglobin	Any_CHIP
rs1010269	cg13291611		Gout	Any_CHIP
rs1010269	cg13291611		Estimated glomerular filtration rate	Any_CHIP
rs1010269	cg13291611		Red meat related metabolomic signature	Any_CHIP
rs1010269	cg13291611		Kidney stones	Any_CHIP
rs1010269	cg13291611		Hemoglobin concentration	Any_CHIP
rs10103542	cg19695041	TACC1	Vertex-wise cortical surface area	Any_CHIP
rs10103542	cg19695041	TACC1	Vertex-wise sulcal depth	Any_CHIP
rs10103542	cg19695041	TACC1	Cortical surface area	Any_CHIP
rs10103696	cg02303505		Adolescent idiopathic scoliosis	Any_CHIP
rs10104039	cg07538190	C8orf58	Spherical equivalent or myopia (age of diagnosis)	Any_CHIP
rs10104039	cg26827533	C8orf58	Spherical equivalent or myopia (age of diagnosis)	Any_CHIP
rs10104039	cg19216211	C8orf58	Spherical equivalent or myopia (age of diagnosis)	Any_CHIP
rs10104041	cg00556407		Body mass index	Any_CHIP
rs10104443	cg21130958	CRISPLD1	Height	Any_CHIP
rs10104866	cg08236537		Schizophrenia	Any_CHIP
rs10104995	cg08236537		Neutrophil count	Any_CHIP
rs10104995	cg08236537		Mean spheric corpuscular volume	Any_CHIP
rs10104995	cg08236537		Mean reticulocyte volume	Any_CHIP
rs1010549	cg21271420		Height	Any_CHIP
rs10105545	cg07538190	C8orf58	Post-traumatic stress disorder (mental health questionnaire or predicted)	Any_CHIP
rs10105545	cg19216211	C8orf58	Post-traumatic stress disorder (mental health questionnaire or predicted)	Any_CHIP
rs10105545	cg26827533	C8orf58	Post-traumatic stress disorder (mental health questionnaire or predicted)	Any_CHIP
rs10106298	cg17978548		C-reactive protein levels (MTAG)	Any_CHIP
rs10106298	cg17978548		C-reactive protein levels	Any_CHIP
rs10106298	cg17978548		Schizophrenia	Any_CHIP
rs10107504	cg08224569	GPR20	Neutrophil count	Any_CHIP
rs10107504	cg10090414		Neutrophil count	Any_CHIP
rs10107504	cg24134292		Neutrophil count	Any_CHIP
rs10107504	cg25392060		Neutrophil count	Any_CHIP
rs10107504	cg12873476		Neutrophil count	Any_CHIP
rs10107581	cg05244581	KCTD9	Inguinal hernia	Any_CHIP
rs10107625	cg03485669	DLC1	radiation-induced toxicity (patient-rated acute sticky saliva)	Any_CHIP
rs10107625	cg13007701	DLC1	radiation-induced toxicity (patient-rated acute sticky saliva)	Any_CHIP
rs10107982	cg25305703		Prostate-specific antigen levels	Any_CHIP
rs10107982	cg17095489		Prostate-specific antigen levels	Any_CHIP
rs10108278	cg25998745		Tinnitus-related distress	Any_CHIP
rs10108430	cg09323728	TP53INP1;TP53INP1	Corneal resistance factor	Any_CHIP
rs10108430	cg09323728	TP53INP1;TP53INP1	Nonalcoholic fatty liver disease (imputed)	Any_CHIP
rs10108430	cg18059933	TP53INP1;TP53INP1	Corneal resistance factor	Any_CHIP
rs10108430	cg18059933	TP53INP1;TP53INP1	Nonalcoholic fatty liver disease (imputed)	Any_CHIP
rs10108704	cg13631444	TRHR	Multiple system atrophy (pathologically confirmed)	Any_CHIP
rs10108704	cg04206967	TRHR	Multiple system atrophy (pathologically confirmed)	Any_CHIP
rs10109370	cg04135198		Lymphocyte count	Any_CHIP
rs10109509	cg14866167		Educational attainment (MTAG)	Any_CHIP
rs10109834	cg23698023	PTK2B;PTK2B;PTK2B;PTK2B	Alzheimer's disease or family history of Alzheimer's disease	Any_CHIP
rs10109978	cg05244581	KCTD9	Inguinal hernia	Any_CHIP
rs1011018	cg14405813	HIPK2;HIPK2	Systolic blood pressure	Any_CHIP
rs10110224	cg26534677	CCDC25	Insomnia	Any_CHIP
rs1011082	cg09639931	ZPBP2;ZPBP2	Medication use (glucocorticoids)	Any_CHIP
rs1011082	cg09639931	ZPBP2;ZPBP2	Asthma	Any_CHIP
rs1011082	cg09639931	ZPBP2;ZPBP2	Asthma in gastrointestinal disease	Any_CHIP
rs1011082	cg09639931	ZPBP2;ZPBP2	Pediatric asthma	Any_CHIP
rs1011082	cg09639931	ZPBP2;ZPBP2	Asthma in any disease	Any_CHIP
rs1011082	cg09639931	ZPBP2;ZPBP2	Medication use (adrenergics, inhalants)	Any_CHIP
rs1011082	cg03367679	MED24;MED24;SNORD124	Medication use (glucocorticoids)	Any_CHIP
rs1011082	cg03367679	MED24;MED24;SNORD124	Asthma	Any_CHIP
rs1011082	cg03367679	MED24;MED24;SNORD124	Asthma in gastrointestinal disease	Any_CHIP
rs1011082	cg03367679	MED24;MED24;SNORD124	Pediatric asthma	Any_CHIP
rs1011082	cg03367679	MED24;MED24;SNORD124	Asthma in any disease	Any_CHIP
rs1011082	cg03367679	MED24;MED24;SNORD124	Medication use (adrenergics, inhalants)	Any_CHIP
rs1011082	cg16045390	GRB7;GRB7	Medication use (glucocorticoids)	Any_CHIP
rs1011082	cg16045390	GRB7;GRB7	Asthma	Any_CHIP
rs1011082	cg16045390	GRB7;GRB7	Asthma in gastrointestinal disease	Any_CHIP
rs1011082	cg16045390	GRB7;GRB7	Pediatric asthma	Any_CHIP
rs1011082	cg16045390	GRB7;GRB7	Asthma in any disease	Any_CHIP
rs1011082	cg16045390	GRB7;GRB7	Medication use (adrenergics, inhalants)	Any_CHIP
rs1011082	cg03568305	MED24;MED24;SNORD124	Medication use (glucocorticoids)	Any_CHIP
rs1011082	cg03568305	MED24;MED24;SNORD124	Asthma	Any_CHIP
rs1011082	cg03568305	MED24;MED24;SNORD124	Asthma in gastrointestinal disease	Any_CHIP
rs1011082	cg03568305	MED24;MED24;SNORD124	Pediatric asthma	Any_CHIP
rs1011082	cg03568305	MED24;MED24;SNORD124	Asthma in any disease	Any_CHIP
rs1011082	cg03568305	MED24;MED24;SNORD124	Medication use (adrenergics, inhalants)	Any_CHIP
rs1011082	cg19758448	PGAP3	Medication use (glucocorticoids)	Any_CHIP
rs1011082	cg19758448	PGAP3	Asthma	Any_CHIP
rs1011082	cg19758448	PGAP3	Asthma in gastrointestinal disease	Any_CHIP
rs1011082	cg19758448	PGAP3	Pediatric asthma	Any_CHIP
rs1011082	cg19758448	PGAP3	Asthma in any disease	Any_CHIP
rs1011082	cg19758448	PGAP3	Medication use (adrenergics, inhalants)	Any_CHIP
rs1011121	cg02209667	BCAR1;BCAR1;BCAR1;BCAR1;BCAR1;BCAR1;BCAR1;BCAR1;BCAR1;BCAR1	Headache	Any_CHIP
rs1011121	cg02625749		Headache	Any_CHIP
rs10111287	cg00556407		Serum total protein levels	Any_CHIP
rs10111413	cg04135198		Systemic lupus erythematosus	Any_CHIP
rs10111413	cg04135198		Lymphocyte count	Any_CHIP
rs10111413	cg04135198		Lymphocyte percentage of white cells	Any_CHIP
rs1011157	cg08860498	CNTNAP1	Waist circumference adjusted for body mass index	Any_CHIP
rs1011157	cg08577293	DHX58	Waist circumference adjusted for body mass index	Any_CHIP
rs1011167	cg20441701	SP4	Red blood cell count	Any_CHIP
rs10112371	cg02303505		Medication use (agents acting on the renin-angiotensin system)	Any_CHIP
rs10112506	cg13007701	DLC1	Allergic rhinitis	Any_CHIP
rs10112574	cg05850205	ADHFE1	X-04499--3,4-dihydroxybutyrate-to-C-glycosyltryptophan ratio	Any_CHIP
rs10112574	cg12796306	C8orf46	X-04499--3,4-dihydroxybutyrate-to-C-glycosyltryptophan ratio	Any_CHIP
rs10112722	cg00026474	ST3GAL1;ST3GAL1	Congenital solitary functioning kidney	Any_CHIP
rs10113767	cg19925215	TPD52;TPD52;TPD52	Height	Any_CHIP
rs10113853	cg07583137	CHMP4C	Metabolite levels	Any_CHIP
rs1011386	cg22900206	FAM171B	Waist circumference adjusted for body mass index	Any_CHIP
rs10113902	cg14511652	FIBCD1;FIBCD1	Insomnia	Any_CHIP
rs1011468	cg14205632	LHFPL3	Serum 25-Hydroxyvitamin D levels	Any_CHIP
rs10115920	cg14161821	KDM4C;KDM4C;KDM4C;KDM4C	Adult body size	Any_CHIP
rs10116755	cg13442709	PIP5K1B	Calcium levels	Any_CHIP
rs10116955	cg13707760	WNK2	Body mass index	Any_CHIP
rs1011731	cg03322057	DNM3;DNM3;MIR199A2	Waist-hip ratio	Any_CHIP
rs1011731	cg03322057	DNM3;DNM3;MIR199A2	Triglyceride levels	Any_CHIP
rs1011731	cg03322057	DNM3;DNM3;MIR199A2	High density lipoprotein cholesterol levels	Any_CHIP
rs1011731	cg03322057	DNM3;DNM3;MIR199A2	Estimated glomerular filtration rate	Any_CHIP
rs1011731	cg03322057	DNM3;DNM3;MIR199A2	Estimated glomerular filtration rate (creatinine)	Any_CHIP
rs1011731	cg01017147	DNM3;DNM3	Waist-hip ratio	Any_CHIP
rs1011731	cg01017147	DNM3;DNM3	Triglyceride levels	Any_CHIP
rs1011731	cg01017147	DNM3;DNM3	High density lipoprotein cholesterol levels	Any_CHIP
rs1011731	cg01017147	DNM3;DNM3	Estimated glomerular filtration rate	Any_CHIP
rs1011731	cg01017147	DNM3;DNM3	Estimated glomerular filtration rate (creatinine)	Any_CHIP
rs10117672	cg25822709	RRAGA	Heel bone mineral density	Any_CHIP
rs10117812	cg05554161	OLFML2A	Itch intensity from mosquito bite adjusted by bite size	Any_CHIP
rs10117812	cg05554161	OLFML2A	Itch intensity from mosquito bite	Any_CHIP
rs10117812	cg13678899	OLFML2A	Itch intensity from mosquito bite adjusted by bite size	Any_CHIP
rs10117812	cg13678899	OLFML2A	Itch intensity from mosquito bite	Any_CHIP
rs10118357	cg04665046		Hair color	Any_CHIP
rs10118357	cg04665046		White blood cell count	Any_CHIP
rs10118357	cg14064762	TRAF1	Hair color	Any_CHIP
rs10118357	cg14064762	TRAF1	White blood cell count	Any_CHIP
rs10118357	cg14425045	PHF19	Hair color	Any_CHIP
rs10118357	cg14425045	PHF19	White blood cell count	Any_CHIP
rs10118357	cg21161526		Hair color	Any_CHIP
rs10118357	cg21161526		White blood cell count	Any_CHIP
rs10118357	cg15551881	TRAF1	Hair color	Any_CHIP
rs10118357	cg15551881	TRAF1	White blood cell count	Any_CHIP
rs10119644	cg14260530	AKNA	Aspartate aminotransferase levels	Any_CHIP
rs10120294	cg14107457		Adolescent idiopathic scoliosis	Any_CHIP
rs1012177	cg17722435		Atopic asthma	Any_CHIP
rs10122081	cg00049440	KLF9	Red blood cell count	Any_CHIP
rs10122541	cg00061031	ANP32B	Thyroid cancer	Any_CHIP
rs1012256	cg26476820	CAPG	Non-albumin protein levels	Any_CHIP
rs10122788	cg20224218	FAM125B	Spherical equivalent or myopia (age of diagnosis)	Any_CHIP
rs10122788	cg20224218	FAM125B	Bipolar disorder	Any_CHIP
rs10122788	cg20224218	FAM125B	Refractive error	Any_CHIP
rs10122788	cg24765394	FAM125B;FAM125B	Spherical equivalent or myopia (age of diagnosis)	Any_CHIP
rs10122788	cg24765394	FAM125B;FAM125B	Bipolar disorder	Any_CHIP
rs10122788	cg24765394	FAM125B;FAM125B	Refractive error	Any_CHIP
rs10122824	cg14150774	QSOX2	Estimated glomerular filtration rate	Any_CHIP
rs10122990	cg25822709	RRAGA	Platelet count	Any_CHIP
rs10122990	cg25822709	RRAGA	Prostate cancer	Any_CHIP
rs10123041	cg14555996		Response to statin therapy	Any_CHIP
rs10123310	cg14270346	SHB	Educational attainment	Any_CHIP
rs10123584	cg13873269	SUSD1	Morning person	Any_CHIP
rs10124246	cg21504624	IL11RA;IL11RA;IL11RA	Height	Any_CHIP
rs1012515	cg15804973	MAP3K5	Neutrophil percentage of white cells	Any_CHIP
rs10125388	cg14511652	FIBCD1;FIBCD1	Insomnia	Any_CHIP
rs10125937	cg05541096	TTLL11;TTLL11	Height	Any_CHIP
rs10127497	cg19406367	SGIP1;SGIP1	Depression (broad)	Any_CHIP
rs10127659	cg16127759	ALX3	Retinal arteriolar tortuosity	Any_CHIP
rs10127666	cg00065048	FGR	Eosinophil counts	Any_CHIP
rs10127666	cg02732067	SNHG3-RCC1;RCC1;SNHG3-RCC1;RCC1;SNHG3-RCC1;RCC1	Eosinophil counts	Any_CHIP
rs10127775	cg00923744	GALNT2	Triglyceride levels in current drinkers	Any_CHIP
rs10127775	cg00923744	GALNT2	Triglyceride levels	Any_CHIP
rs10127775	cg00923744	GALNT2	HDL cholesterol levels x alcohol consumption (regular vs non-regular drinkers) interaction (2df)	Any_CHIP
rs10127775	cg00923744	GALNT2	Mean corpuscular hemoglobin concentration	Any_CHIP
rs10127775	cg00923744	GALNT2	HDL cholesterol levels x alcohol consumption (drinkers vs non-drinkers) interaction (2df)	Any_CHIP
rs10127775	cg00923744	GALNT2	Triglyceride levels in type 2 diabetes	Any_CHIP
rs10127775	cg00923744	GALNT2	3-Hydroxybutyrate levels	Any_CHIP
rs10127775	cg00923744	GALNT2	Mean spheric corpuscular volume	Any_CHIP
rs10127775	cg00923744	GALNT2	Triglyceride levels x alcohol consumption (drinkers vs non-drinkers) interaction (2df)	Any_CHIP
rs10127775	cg00923744	GALNT2	Free cholesterol levels in small VLDL	Any_CHIP
rs10127775	cg00923744	GALNT2	Triglyceride levels x alcohol consumption (regular vs non-regular drinkers) interaction (2df)	Any_CHIP
rs10127775	cg00923744	GALNT2	HDL cholesterol levels in current drinkers	Any_CHIP
rs10127775	cg00923744	GALNT2	Plateletcrit	Any_CHIP
rs10127775	cg00923744	GALNT2	HDL cholesterol levels	Any_CHIP
rs10127775	cg00923744	GALNT2	Red cell distribution width	Any_CHIP
rs10127775	cg00923744	GALNT2	High density lipoprotein cholesterol levels	Any_CHIP
rs10127775	cg00923744	GALNT2	Platelet count	Any_CHIP
rs10127775	cg00923744	GALNT2	Serum 25-Hydroxyvitamin D levels	Any_CHIP
rs10127775	cg00923744	GALNT2	Metabolite levels	Any_CHIP
rs10127775	cg00923744	GALNT2	Dual specificity mitogen-activated protein kinase kinase 4 levels	Any_CHIP
rs10127775	cg00923744	GALNT2	Apolipoprotein B levels	Any_CHIP
rs10127775	cg05784532	GALNT2	Triglyceride levels in current drinkers	Any_CHIP
rs10127775	cg05784532	GALNT2	Triglyceride levels	Any_CHIP
rs10127775	cg05784532	GALNT2	HDL cholesterol levels x alcohol consumption (regular vs non-regular drinkers) interaction (2df)	Any_CHIP
rs10127775	cg05784532	GALNT2	Mean corpuscular hemoglobin concentration	Any_CHIP
rs10127775	cg05784532	GALNT2	HDL cholesterol levels x alcohol consumption (drinkers vs non-drinkers) interaction (2df)	Any_CHIP
rs10127775	cg05784532	GALNT2	Triglyceride levels in type 2 diabetes	Any_CHIP
rs10127775	cg05784532	GALNT2	3-Hydroxybutyrate levels	Any_CHIP
rs10127775	cg05784532	GALNT2	Mean spheric corpuscular volume	Any_CHIP
rs10127775	cg05784532	GALNT2	Triglyceride levels x alcohol consumption (drinkers vs non-drinkers) interaction (2df)	Any_CHIP
rs10127775	cg05784532	GALNT2	Free cholesterol levels in small VLDL	Any_CHIP
rs10127775	cg05784532	GALNT2	Triglyceride levels x alcohol consumption (regular vs non-regular drinkers) interaction (2df)	Any_CHIP
rs10127775	cg05784532	GALNT2	HDL cholesterol levels in current drinkers	Any_CHIP
rs10127775	cg05784532	GALNT2	Plateletcrit	Any_CHIP
rs10127775	cg05784532	GALNT2	HDL cholesterol levels	Any_CHIP
rs10127775	cg05784532	GALNT2	Red cell distribution width	Any_CHIP
rs10127775	cg05784532	GALNT2	High density lipoprotein cholesterol levels	Any_CHIP
rs10127775	cg05784532	GALNT2	Platelet count	Any_CHIP
rs10127775	cg05784532	GALNT2	Serum 25-Hydroxyvitamin D levels	Any_CHIP
rs10127775	cg05784532	GALNT2	Metabolite levels	Any_CHIP
rs10127775	cg05784532	GALNT2	Dual specificity mitogen-activated protein kinase kinase 4 levels	Any_CHIP
rs10127775	cg05784532	GALNT2	Apolipoprotein B levels	Any_CHIP
rs10127790	cg08655800	KIAA1324	Glomerular filtration rate (creatinine)	Any_CHIP
rs10127790	cg08655800	KIAA1324	Serum levels of protein WFDC1	Any_CHIP
rs10127790	cg16988986	SORT1	Glomerular filtration rate (creatinine)	Any_CHIP
rs10127790	cg16988986	SORT1	Serum levels of protein WFDC1	Any_CHIP
rs10127852	cg21422605	LPAR3	Cerebrospinal fluid t-tau:AB1-42 ratio	Any_CHIP
rs10127863	cg11412129		Intraocular pressure	Any_CHIP
rs1012793	cg01305625	PDLIM4;PDLIM4	Fibrinogen levels	Any_CHIP
rs1012793	cg08324925	CSF2	Fibrinogen levels	Any_CHIP
rs1012793	cg17852932	PDLIM4;PDLIM4	Fibrinogen levels	Any_CHIP
rs1012793	cg26708483		Fibrinogen levels	Any_CHIP
rs1012793	cg20512303	PDLIM4;PDLIM4	Fibrinogen levels	Any_CHIP
rs1012793	cg07262247	PDLIM4;PDLIM4	Fibrinogen levels	Any_CHIP
rs10127983	cg08202226	GATAD2B	Prostate cancer	Any_CHIP
rs10127983	cg16262392	SLC39A1;CRTC2	Prostate cancer	Any_CHIP
rs10127983	cg19757176	TPM3;TPM3;NUP210L;TPM3;TPM3;NUP210L	Prostate cancer	Any_CHIP
rs10128259	cg04685387	PARD3	Gamma glutamyl transferase levels	Any_CHIP
rs10128264	cg14825905	ZMIZ1	Response to methotrexate in juvenile idiopathic arthritis	Any_CHIP
rs10128495	cg14734668		Milky sweets liking	Any_CHIP
rs10128495	cg14734668		F-dessert liking (derived food-liking factor)	Any_CHIP
rs10128495	cg14734668		F-highly palatable foods liking (derived food-liking factor)	Any_CHIP
rs10128627	cg11171811	LTBP3;LTBP3;LTBP3	Alanine aminotransferase levels	Any_CHIP
rs10128627	cg23495995	LTBP3;LTBP3;LTBP3	Alanine aminotransferase levels	Any_CHIP
rs10128705	cg06784824	SPI1;SPI1	Calcium levels	Any_CHIP
rs10128705	cg04959790	NR1H3;NR1H3;NR1H3	Calcium levels	Any_CHIP
rs10128705	cg00394658	PTPRJ;PTPRJ	Calcium levels	Any_CHIP
rs10128705	cg05377527	PTPMT1;PTPMT1	Calcium levels	Any_CHIP
rs10128757	cg16604658	TBK1	Mean corpuscular hemoglobin	Any_CHIP
rs10128856	cg01687189	GNPTAB	Iduronate 2-sulfatase levels	Any_CHIP
rs10128856	cg01687189	GNPTAB	N-acylethanolamine-hydrolyzing acid amidase levels	Any_CHIP
rs10128856	cg01687189	GNPTAB	Cathepsin O levels	Any_CHIP
rs10128858	cg01687189	GNPTAB	Prosaposin levels	Any_CHIP
rs10128858	cg01687189	GNPTAB	Four-jointed box protein 1 levels	Any_CHIP
rs10129316	cg25006823	TMEM229B	Sphingomyelin(44:9)_[M+H]1- levels	Any_CHIP
rs10129316	cg25006823	TMEM229B	Phosphatidylcholine-O(36:5)_[M+H]1+/Phosphatidylcholine-P(36:4)_[M+H]1+ levels	Any_CHIP
rs10129414	cg27312312	KTN1;C14orf33;KTN1;KTN1;KTN1	Putamen volume	Any_CHIP
rs10129414	cg27312312	KTN1;C14orf33;KTN1;KTN1;KTN1	Pallidum volume	Any_CHIP
rs10129414	cg27312312	KTN1;C14orf33;KTN1;KTN1;KTN1	Caudate nucleus volume	Any_CHIP
rs10129414	cg27312312	KTN1;C14orf33;KTN1;KTN1;KTN1	Nucleus accumbens volume	Any_CHIP
rs10129426	cg07495704		Intelligence	Any_CHIP
rs10129426	cg07495704		Cognitive performance	Any_CHIP
rs10129426	cg07495704		Cognitive aspects of educational attainment	Any_CHIP
rs10129426	cg07495704		Insomnia	Any_CHIP
rs10129426	cg07495704		Verbal-numerical reasoning	Any_CHIP
rs10129426	cg07495704		Cognitive performance (MTAG)	Any_CHIP
rs10129426	cg07495704		Self-reported math ability (MTAG)	Any_CHIP
rs10129426	cg07514618		Intelligence	Any_CHIP
rs10129426	cg07514618		Cognitive performance	Any_CHIP
rs10129426	cg07514618		Cognitive aspects of educational attainment	Any_CHIP
rs10129426	cg07514618		Insomnia	Any_CHIP
rs10129426	cg07514618		Verbal-numerical reasoning	Any_CHIP
rs10129426	cg07514618		Cognitive performance (MTAG)	Any_CHIP
rs10129426	cg07514618		Self-reported math ability (MTAG)	Any_CHIP
rs10129429	cg25132241	FBLN5	Height	Any_CHIP
rs10129703	cg07122905	TC2N;TC2N	Calcium levels	Any_CHIP
rs10129703	cg19903805	TC2N;TC2N	Calcium levels	Any_CHIP
rs10129703	cg01576142	TC2N;TC2N;TC2N	Calcium levels	Any_CHIP
rs10129747	cg07068761		Cereal type: Muesli (UKB data field 1468_4)	Any_CHIP
rs10130096	cg25006823	TMEM229B	Phosphatidylcholine-O(36:5)_[M+H]1+/Phosphatidylcholine-P(36:4)_[M+H]1+ levels	Any_CHIP
rs10130096	cg25006823	TMEM229B	Sphingomyelin(44:9)_[M+H]1- levels	Any_CHIP
rs10130783	cg27312312	KTN1;C14orf33;KTN1;KTN1;KTN1	Brain region volumes	Any_CHIP
rs10130783	cg23685650	KTN1;C14orf33;KTN1;KTN1;KTN1	Brain region volumes	Any_CHIP
rs10130842	cg00263248	C14orf64	Waist-hip index	Any_CHIP
rs10130842	cg00263248	C14orf64	Waist-to-hip ratio adjusted for BMI	Any_CHIP
rs10130842	cg11798182	C14orf64	Waist-hip index	Any_CHIP
rs10130842	cg11798182	C14orf64	Waist-to-hip ratio adjusted for BMI	Any_CHIP
rs10131197	cg03345232	RIN3	Neutrophil count	Any_CHIP
rs10131197	cg03345232	RIN3	Asthma	Any_CHIP
rs10131197	cg02902617	RIN3	Neutrophil count	Any_CHIP
rs10131197	cg02902617	RIN3	Asthma	Any_CHIP
rs10131197	cg12072028	RIN3	Neutrophil count	Any_CHIP
rs10131197	cg12072028	RIN3	Asthma	Any_CHIP
rs10131290	cg02902617	RIN3	Asthma	Any_CHIP
rs10131290	cg12072028	RIN3	Asthma	Any_CHIP
rs10131290	cg03345232	RIN3	Asthma	Any_CHIP
rs10131404	cg07922154	ARG2	Body mass index	Any_CHIP
rs10131490	cg18369325	RAD51L1;RAD51L1;RAD51L1	Asthma	Any_CHIP
rs10131490	cg18369325	RAD51L1;RAD51L1;RAD51L1	Asthma in any disease	Any_CHIP
rs10131519	cg19741660		High density lipoprotein cholesterol levels	Any_CHIP
rs10131519	cg19741660		Coronary artery disease	Any_CHIP
rs10131545	cg06761850	TECPR2	Phosphatidylcholine acyl-alkyl C36:3 levels	Any_CHIP
rs10131545	cg06761850	TECPR2	Sphingomyeline C18:1 levels	Any_CHIP
rs10131545	cg06761850	TECPR2	Serine levels (Biocrates platform)	Any_CHIP
rs10131545	cg06761850	TECPR2	Phosphatidylcholine acyl-alkyl C34:1 levels	Any_CHIP
rs10131545	cg06761850	TECPR2	Phosphatidylcholine acyl-alkyl C34:2 levels	Any_CHIP
rs10131545	cg06761850	TECPR2	Phosphatidylcholine acyl-alkyl C38:6 levels	Any_CHIP
rs10131545	cg06761850	TECPR2	Hydroxysphingomyeline C22:1 levels	Any_CHIP
rs10131545	cg06761850	TECPR2	Phosphatidylcholine acyl-alkyl C36:2 levels	Any_CHIP
rs10131545	cg06761850	TECPR2	Phosphatidylcholine acyl-alkyl C40:6 levels	Any_CHIP
rs10131545	cg06761850	TECPR2	Phosphatidylcholine diacyl C36:2 levels	Any_CHIP
rs10131545	cg06761850	TECPR2	Hydroxysphingomyeline C16:1 levels	Any_CHIP
rs10131545	cg06761850	TECPR2	Hydroxysphingomyeline C14:1 levels	Any_CHIP
rs10131545	cg06761850	TECPR2	Hydroxysphingomyeline C22:2 levels	Any_CHIP
rs10131567	cg04177945		Lymphocyte percentage of white cells	Any_CHIP
rs10131567	cg04177945		Eczema	Any_CHIP
rs10131567	cg04545963	NFKBIA	Lymphocyte percentage of white cells	Any_CHIP
rs10131567	cg04545963	NFKBIA	Eczema	Any_CHIP
rs10131633	cg09298313		Mean corpuscular hemoglobin	Any_CHIP
rs10131633	cg23234261		Mean corpuscular hemoglobin	Any_CHIP
rs10131633	cg18427465	FBXO34;FBXO34	Mean corpuscular hemoglobin	Any_CHIP
rs10131813	cg14920289	SLC22A17;SLC22A17	Age-related macular degeneration	Any_CHIP
rs10131813	cg19573166	SLC22A17;SLC22A17	Age-related macular degeneration	Any_CHIP
rs10131894	cg06998765	RPS6KL1	Mean corpuscular hemoglobin	Any_CHIP
rs10131894	cg06998765	RPS6KL1	Coronary artery disease	Any_CHIP
rs10131894	cg16124934	RPS6KL1	Mean corpuscular hemoglobin	Any_CHIP
rs10131894	cg16124934	RPS6KL1	Coronary artery disease	Any_CHIP
rs10131894	cg19805668	PGF	Mean corpuscular hemoglobin	Any_CHIP
rs10131894	cg19805668	PGF	Coronary artery disease	Any_CHIP
rs10131962	cg12102016	EML5	Educational attainment	Any_CHIP
rs10132268	cg04177945		Anxiety	Any_CHIP
rs10132268	cg04545963	NFKBIA	Anxiety	Any_CHIP
rs757369	cg27064708	RAD51L1	Breast cancer	Any_CHIP
rs10132641	cg07495704		Insomnia	Any_CHIP
rs10132641	cg07495704		Cereal type: Biscuit cereal (e.g. Weetabix) (UKB data field 1468_2)	Any_CHIP
rs10132641	cg15963913	ZFYVE21	Insomnia	Any_CHIP
rs10132641	cg15963913	ZFYVE21	Cereal type: Biscuit cereal (e.g. Weetabix) (UKB data field 1468_2)	Any_CHIP
rs10133111	cg01565703	TRAF3;TRAF3;TRAF3	Non-albumin protein levels	Any_CHIP
rs10133111	cg01565703	TRAF3;TRAF3;TRAF3	Serum total protein levels	Any_CHIP
rs10133111	cg01565703	TRAF3;TRAF3;TRAF3	Brain imaging in schizophrenia (dorsolateral prefrontal cortex interaction)	Any_CHIP
rs10133111	cg01565703	TRAF3;TRAF3;TRAF3	Gamma glutamyl transferase levels	Any_CHIP
rs10133618	cg25006823	TMEM229B	Sphingomyelin(44:9)_[M+H]1- levels	Any_CHIP
rs10133618	cg25006823	TMEM229B	Phosphatidylcholine-O(36:5)_[M+H]1+/Phosphatidylcholine-P(36:4)_[M+H]1+ levels	Any_CHIP
rs10133655	cg25006823	TMEM229B	Phosphatidylcholine-O(36:5)_[M+H]1+/Phosphatidylcholine-P(36:4)_[M+H]1+ levels	Any_CHIP
rs10133655	cg25006823	TMEM229B	Sphingomyelin(44:9)_[M+H]1- levels	Any_CHIP
rs1013391	cg18401778	TMEM108;TMEM108	Cortical thickness	Any_CHIP
rs10134108	cg18541581	CHD8	Calcium levels	Any_CHIP
rs10134414	cg18369034	PTGDR	Salty taste perception in obesity with metabolic syndrome	Any_CHIP
rs10134446	cg27064708	RAD51L1	Male-pattern baldness	Any_CHIP
rs10134560	cg16505891	CCDC88C	Medication use (drugs used in diabetes)	Any_CHIP
rs10134560	cg20303561	CCDC88C	Medication use (drugs used in diabetes)	Any_CHIP
rs10134692	cg16034652	BTBD7;BTBD7;KIAA1409	Age at first sexual intercourse	Any_CHIP
rs10134914	cg04545963	NFKBIA	Hip circumference adjusted for BMI	Any_CHIP
rs10134914	cg04177945		Hip circumference adjusted for BMI	Any_CHIP
rs10136000	cg23985941	ZBTB42	Vitamin C levels	Any_CHIP
rs10136000	cg23266968	ZBTB42	Vitamin C levels	Any_CHIP
rs10136000	cg14274357	AKT1;AKT1;AKT1	Vitamin C levels	Any_CHIP
rs10136000	cg03628033	ZBTB42	Vitamin C levels	Any_CHIP
rs10136545	cg18427465	FBXO34;FBXO34	Highest math class taken (MTAG)	Any_CHIP
rs10136545	cg23234261		Highest math class taken (MTAG)	Any_CHIP
rs10136790	cg04718050		Balding type 1	Any_CHIP
rs10136790	cg18369325	RAD51L1;RAD51L1;RAD51L1	Balding type 1	Any_CHIP
rs10137082	cg01593969	MYH6	Embryonal Fyn-associated substrate levels	Any_CHIP
rs10137082	cg01593969	MYH6	Type 1 diabetes	Any_CHIP
rs10137082	cg07197059	EFS;EFS	Embryonal Fyn-associated substrate levels	Any_CHIP
rs10137082	cg07197059	EFS;EFS	Type 1 diabetes	Any_CHIP
rs10137082	cg18454133	EFS;EFS	Embryonal Fyn-associated substrate levels	Any_CHIP
rs10137082	cg18454133	EFS;EFS	Type 1 diabetes	Any_CHIP
rs10137082	cg17205324	EFS;EFS	Embryonal Fyn-associated substrate levels	Any_CHIP
rs10137082	cg17205324	EFS;EFS	Type 1 diabetes	Any_CHIP
rs1013710	cg25748108	LPIN3	Migraine or type 2 diabetes	Any_CHIP
rs1013710	cg24845165	LPIN3	Migraine or type 2 diabetes	Any_CHIP
rs10137847	cg10259111	GNG2	Colon polyp	Any_CHIP
rs10137847	cg18369034	PTGDR	Colon polyp	Any_CHIP
rs10138011	cg05081614	STRN3;STRN3;AP4S1;AP4S1	Brain shape (segment 237)	Any_CHIP
rs10139308	cg24036116	TTC7B	Waist-hip index	Any_CHIP
rs10139308	cg24036116	TTC7B	Waist-to-hip ratio adjusted for BMI	Any_CHIP
rs10139308	cg24036116	TTC7B	Waist circumference adjusted for body mass index	Any_CHIP
rs10139308	cg24036116	TTC7B	A body shape index	Any_CHIP
rs10139403	cg03039990	MIR770;MEG3;MEG3;MEG3	High density lipoprotein cholesterol levels	Any_CHIP
rs10139403	cg18186343	MIR770;MEG3;MEG3;MEG3	High density lipoprotein cholesterol levels	Any_CHIP
rs10139547	cg24058132	GALC;GALC;GALC;GALC	Body mass index	Any_CHIP
rs10139548	cg04718050		Hemoglobin concentration	Any_CHIP
rs10139548	cg18369325	RAD51L1;RAD51L1;RAD51L1	Hemoglobin concentration	Any_CHIP
rs10139750	cg01268763	DDHD1;DDHD1;DDHD1	Noncognitive aspects of educational attainment	Any_CHIP
rs10139768	cg11798182	C14orf64	Smoking cessation (MTAG)	Any_CHIP
rs10139921	cg12102016	EML5	Brain morphology (MOSTest)	Any_CHIP
rs1014034	cg18578096	DSCAML1	Smoking initiation	Any_CHIP
rs10140801	cg09298313		COVID-19 severity	Any_CHIP
rs10140801	cg23234261		COVID-19 severity	Any_CHIP
rs10140801	cg18427465	FBXO34;FBXO34	COVID-19 severity	Any_CHIP
rs10140922	cg04177945		Hip circumference adjusted for BMI	Any_CHIP
rs10140922	cg04545963	NFKBIA	Hip circumference adjusted for BMI	Any_CHIP
rs10140925	cg25006823	TMEM229B	Sphingomyelin(44:9)_[M+H]1- levels	Any_CHIP
rs10140925	cg25006823	TMEM229B	Phosphatidylcholine-O(36:5)_[M+H]1+/Phosphatidylcholine-P(36:4)_[M+H]1+ levels	Any_CHIP
rs10141031	cg26057784	DPF3	Adolescent idiopathic scoliosis	Any_CHIP
rs10141120	cg07514618		Squamous cell carcinoma (MTAG)	Any_CHIP
rs10141120	cg01118348		Squamous cell carcinoma (MTAG)	Any_CHIP
rs10141120	cg23702848	XRCC3;XRCC3;XRCC3	Squamous cell carcinoma (MTAG)	Any_CHIP
rs10141157	cg07495704		Autism spectrum disorder (MTAG)	Any_CHIP
rs10141157	cg07495704		Neutrophil count	Any_CHIP
rs10141157	cg07495704		Neuropsychiatric disorders	Any_CHIP
rs10141157	cg07495704		Major depressive disorder (MTAG)	Any_CHIP
rs10141157	cg07514618		Autism spectrum disorder (MTAG)	Any_CHIP
rs10141157	cg07514618		Neutrophil count	Any_CHIP
rs10141157	cg07514618		Neuropsychiatric disorders	Any_CHIP
rs10141157	cg07514618		Major depressive disorder (MTAG)	Any_CHIP
rs10141207	cg15924738	AKAP6	Asthma	Any_CHIP
rs10141421	cg05081614	STRN3;STRN3;AP4S1;AP4S1	Node-level brain connectivity (multivariate analysis)	Any_CHIP
rs1014146	cg02727079	KIF13A;KIF13A;KIF13A;KIF13A	Lung function (FEV1/FVC)	Any_CHIP
rs1014146	cg18213495	KIF13A;KIF13A;KIF13A;KIF13A	Lung function (FEV1/FVC)	Any_CHIP
rs1014146	cg15414930	KIF13A;KIF13A;KIF13A;KIF13A	Lung function (FEV1/FVC)	Any_CHIP
rs1014146	cg08248579	KIF13A;KIF13A;KIF13A;KIF13A	Lung function (FEV1/FVC)	Any_CHIP
rs10141666	cg06761850	TECPR2	Mean corpuscular volume	Any_CHIP
rs10141867	cg23985941	ZBTB42	Apolipoprotein A1 levels	Any_CHIP
rs10141867	cg23266968	ZBTB42	Apolipoprotein A1 levels	Any_CHIP
rs10141867	cg03628033	ZBTB42	Apolipoprotein A1 levels	Any_CHIP
rs10141867	cg13578465	INF2;INF2;INF2	Apolipoprotein A1 levels	Any_CHIP
rs10141867	cg14274357	AKT1;AKT1;AKT1	Apolipoprotein A1 levels	Any_CHIP
rs10141892	cg25027125	CFL2;CFL2;CFL2;CFL2;CFL2	Alanine aminotransferase levels	Any_CHIP
rs10141892	cg25027125	CFL2;CFL2;CFL2;CFL2;CFL2	Aspartate aminotransferase levels	Any_CHIP
rs10142069	cg23266968	ZBTB42	Height	Any_CHIP
rs10142069	cg14274357	AKT1;AKT1;AKT1	Height	Any_CHIP
rs10142069	cg23985941	ZBTB42	Height	Any_CHIP
rs10142069	cg03628033	ZBTB42	Height	Any_CHIP
rs10142119	cg11798182	C14orf64	IgE levels in asthmatics (D.f. specific)	Any_CHIP
rs10142119	cg00263248	C14orf64	IgE levels in asthmatics (D.f. specific)	Any_CHIP
rs10142206	cg16124934	RPS6KL1	Severe COVID-19 infection	Any_CHIP
rs10142206	cg06998765	RPS6KL1	Severe COVID-19 infection	Any_CHIP
rs10142383	cg01593969	MYH6	Height	Any_CHIP
rs10142459	cg25132241	FBLN5	Educational attainment	Any_CHIP
rs10142466	cg04718050		Inflammatory bowel disease	Any_CHIP
rs10142836	cg25132241	FBLN5	Heel bone mineral density	Any_CHIP
rs1014286	cg19795292	IL1RL1;IL1RL1	Serum protein levels (sST2)	Any_CHIP
rs10142890	cg06819357	TECPR2	Inosine-5'-monophosphate dehydrogenase 1 levels	Any_CHIP
rs10142890	cg06761850	TECPR2	Inosine-5'-monophosphate dehydrogenase 1 levels	Any_CHIP
rs10143115	cg00716257	JDP2;JDP2;JDP2;JDP2	Serum albumin levels	Any_CHIP
rs10143310	cg25132241	FBLN5	Amyotrophic lateral sclerosis	Any_CHIP
rs10143518	cg25006823	TMEM229B	Phosphatidylcholine-O(36:5)_[M+H]1+/Phosphatidylcholine-P(36:4)_[M+H]1+ levels	Any_CHIP
rs10143518	cg25006823	TMEM229B	Sphingomyelin(44:9)_[M+H]1- levels	Any_CHIP
rs10143866	cg16134491	PTGER2	Smooth-surface caries	Any_CHIP
rs10144042	cg11798182	C14orf64	Lipoprotein-associated phospholipase A2 activity change in response to statin therapy	Any_CHIP
rs10144042	cg00263248	C14orf64	Lipoprotein-associated phospholipase A2 activity change in response to statin therapy	Any_CHIP
rs10144053	cg19755435	GPR65	Takayasu arteritis	Any_CHIP
rs10144053	cg24058132	GALC;GALC;GALC;GALC	Takayasu arteritis	Any_CHIP
rs10144299	cg25006823	TMEM229B	Sphingomyelin(44:9)_[M+H]1- levels	Any_CHIP
rs10144299	cg25006823	TMEM229B	Phosphatidylcholine-O(36:5)_[M+H]1+/Phosphatidylcholine-P(36:4)_[M+H]1+ levels	Any_CHIP
rs10144321	cg21550372	WDR25;WDR25	Menarche (age at onset)	Any_CHIP
rs10144845	cg19805668	PGF	Neurociticism	Any_CHIP
rs10144845	cg19805668	PGF	Depressed affect	Any_CHIP
rs10144845	cg19805668	PGF	Neuroticism	Any_CHIP
rs10144845	cg19805668	PGF	Personality traits or cognitive traits (multivariate analysis)	Any_CHIP
rs10144845	cg19805668	PGF	Feeling fed-up	Any_CHIP
rs10144845	cg16124934	RPS6KL1	Neurociticism	Any_CHIP
rs10144845	cg16124934	RPS6KL1	Depressed affect	Any_CHIP
rs10144845	cg16124934	RPS6KL1	Neuroticism	Any_CHIP
rs10144845	cg16124934	RPS6KL1	Personality traits or cognitive traits (multivariate analysis)	Any_CHIP
rs10144845	cg16124934	RPS6KL1	Feeling fed-up	Any_CHIP
rs10144845	cg06998765	RPS6KL1	Neurociticism	Any_CHIP
rs10144845	cg06998765	RPS6KL1	Depressed affect	Any_CHIP
rs10144845	cg06998765	RPS6KL1	Neuroticism	Any_CHIP
rs10144845	cg06998765	RPS6KL1	Personality traits or cognitive traits (multivariate analysis)	Any_CHIP
rs10144845	cg06998765	RPS6KL1	Feeling fed-up	Any_CHIP
rs10144845	cg10195687		Neurociticism	Any_CHIP
rs10144845	cg10195687		Depressed affect	Any_CHIP
rs10144845	cg10195687		Neuroticism	Any_CHIP
rs10144845	cg10195687		Personality traits or cognitive traits (multivariate analysis)	Any_CHIP
rs10144845	cg10195687		Feeling fed-up	Any_CHIP
rs10144920	cg10195687		Crohn's disease (time to progression)	Any_CHIP
rs10145299	cg04177945		Heel bone mineral density	Any_CHIP
rs10145299	cg04545963	NFKBIA	Heel bone mineral density	Any_CHIP
rs1014530	cg14064762	TRAF1	Lymphocyte count	Any_CHIP
rs1014530	cg04665046		Lymphocyte count	Any_CHIP
rs1014530	cg21161526		Lymphocyte count	Any_CHIP
rs1014530	cg15551881	TRAF1	Lymphocyte count	Any_CHIP
rs1014530	cg14425045	PHF19	Lymphocyte count	Any_CHIP
rs10145520	cg18541581	CHD8	Smoking initiation	Any_CHIP
rs10145520	cg18541581	CHD8	Educational attainment (MTAG)	Any_CHIP
rs10145520	cg18541581	CHD8	Educational attainment	Any_CHIP
rs10145520	cg18541581	CHD8	Smoking initiation (ever regular vs never regular) (MTAG)	Any_CHIP
rs10145520	cg18541581	CHD8	Educational attainment (years of education)	Any_CHIP
rs10145520	cg10775991	CHD8	Smoking initiation	Any_CHIP
rs10145520	cg10775991	CHD8	Educational attainment (MTAG)	Any_CHIP
rs10145520	cg10775991	CHD8	Educational attainment	Any_CHIP
rs10145520	cg10775991	CHD8	Smoking initiation (ever regular vs never regular) (MTAG)	Any_CHIP
rs10145520	cg10775991	CHD8	Educational attainment (years of education)	Any_CHIP
rs10145749	cg06819357	TECPR2	Body mass index	Any_CHIP
rs10146335	cg25132241	FBLN5	Height	Any_CHIP
rs10146482	cg06998765	RPS6KL1	Systolic blood pressure	Any_CHIP
rs10146482	cg06998765	RPS6KL1	Pulse pressure	Any_CHIP
rs10146482	cg19805668	PGF	Systolic blood pressure	Any_CHIP
rs10146482	cg19805668	PGF	Pulse pressure	Any_CHIP
rs10146482	cg16124934	RPS6KL1	Systolic blood pressure	Any_CHIP
rs10146482	cg16124934	RPS6KL1	Pulse pressure	Any_CHIP
rs10146637	cg23234261		White blood cell count	Any_CHIP
rs10146637	cg18427465	FBXO34;FBXO34	White blood cell count	Any_CHIP
rs10146637	cg09298313		White blood cell count	Any_CHIP
rs10147464	cg11798182	C14orf64	Systolic blood pressure	Any_CHIP
rs10148293	cg06998765	RPS6KL1	Depression (broad)	Any_CHIP
rs10148293	cg16124934	RPS6KL1	Depression (broad)	Any_CHIP
rs10148294	cg05081614	STRN3;STRN3;AP4S1;AP4S1	IDP dMRI TBSS FA Superior fronto-occipital fasciculus R	Any_CHIP
rs10148294	cg05081614	STRN3;STRN3;AP4S1;AP4S1	IDP dMRI TBSS OD Superior fronto-occipital fasciculus R	Any_CHIP
rs10148864	cg06998765	RPS6KL1	Reaction time	Any_CHIP
rs10148864	cg16124934	RPS6KL1	Reaction time	Any_CHIP
rs10148930	cg14064024	SLC25A29	Mean corpuscular hemoglobin	Any_CHIP
rs1014894	cg12102016	EML5	Morning person	Any_CHIP
rs1014897	cg26540515	ANGPT4	Posterior cortical atrophy and Alzheimer's disease	Any_CHIP
rs1014947	cg27488503	GRK4;GRK4;GRK4;NOP14	Cigarettes smoked per day	Any_CHIP
rs10149470	cg07495704		Anorexia nervosa, attention-deficit/hyperactivity disorder, autism spectrum disorder, bipolar disorder, major depression, obsessive-compulsive disorder, schizophrenia, or Tourette syndrome (pleiotropy)	Any_CHIP
rs10149470	cg07495704		Bipolar disorder or major depressive disorder	Any_CHIP
rs10149470	cg07495704		Intelligence (MTAG)	Any_CHIP
rs10149470	cg07495704		Cognitive ability	Any_CHIP
rs10149470	cg07495704		Autism and major depressive disorder (MTAG)	Any_CHIP
rs10149470	cg07495704		Depression	Any_CHIP
rs10149470	cg07495704		Cognitive ability (MTAG)	Any_CHIP
rs10149470	cg07495704		Extremely high intelligence	Any_CHIP
rs10149470	cg07495704		Attention deficit hyperactivity disorder or autism spectrum disorder or intelligence (pleiotropy)	Any_CHIP
rs10149470	cg07514618		Anorexia nervosa, attention-deficit/hyperactivity disorder, autism spectrum disorder, bipolar disorder, major depression, obsessive-compulsive disorder, schizophrenia, or Tourette syndrome (pleiotropy)	Any_CHIP
rs10149470	cg07514618		Bipolar disorder or major depressive disorder	Any_CHIP
rs10149470	cg07514618		Intelligence (MTAG)	Any_CHIP
rs10149470	cg07514618		Cognitive ability	Any_CHIP
rs10149470	cg07514618		Autism and major depressive disorder (MTAG)	Any_CHIP
rs10149470	cg07514618		Depression	Any_CHIP
rs10149470	cg07514618		Cognitive ability (MTAG)	Any_CHIP
rs10149470	cg07514618		Extremely high intelligence	Any_CHIP
rs10149470	cg07514618		Attention deficit hyperactivity disorder or autism spectrum disorder or intelligence (pleiotropy)	Any_CHIP
rs1015003	cg01755924		Heart rate	Any_CHIP
rs10150280	cg27025738	SIPA1L1	Educational attainment	Any_CHIP
rs10150698	cg06761850	TECPR2	Height	Any_CHIP
rs10150699	cg09298313		Eosinophil counts	Any_CHIP
rs10150699	cg23234261		Eosinophil counts	Any_CHIP
rs10150699	cg18427465	FBXO34;FBXO34	Eosinophil counts	Any_CHIP
rs10150899	cg04177945		Hip circumference adjusted for BMI	Any_CHIP
rs10151023	cg07922154	ARG2	Adolescent idiopathic scoliosis	Any_CHIP
rs10151023	cg11752250	ARG2	Adolescent idiopathic scoliosis	Any_CHIP
rs10151219	cg05081614	STRN3;STRN3;AP4S1;AP4S1	Brain morphology (MOSTest)	Any_CHIP
rs10151561	cg25132241	FBLN5	Hip circumference adjusted for BMI	Any_CHIP
rs10151561	cg25132241	FBLN5	Height	Any_CHIP
rs1015164	cg03928384	CCR2;CCR2	AIDS progression	Any_CHIP
rs1015164	cg03928384	CCR2;CCR2	Pre-treatment viral load in HIV-1 infection	Any_CHIP
rs1015164	cg03928384	CCR2;CCR2	Setpoint viral load in HIV-1 infection	Any_CHIP
rs1015164	cg03928384	CCR2;CCR2	Non-melanoma skin cancer	Any_CHIP
rs1015164	cg18599081	CCRL2;CCRL2	AIDS progression	Any_CHIP
rs1015164	cg18599081	CCRL2;CCRL2	Pre-treatment viral load in HIV-1 infection	Any_CHIP
rs1015164	cg18599081	CCRL2;CCRL2	Setpoint viral load in HIV-1 infection	Any_CHIP
rs1015164	cg18599081	CCRL2;CCRL2	Non-melanoma skin cancer	Any_CHIP
rs1015164	cg10365562	LRRC2	AIDS progression	Any_CHIP
rs1015164	cg10365562	LRRC2	Pre-treatment viral load in HIV-1 infection	Any_CHIP
rs1015164	cg10365562	LRRC2	Setpoint viral load in HIV-1 infection	Any_CHIP
rs1015164	cg10365562	LRRC2	Non-melanoma skin cancer	Any_CHIP
rs1015164	cg10499974	CCR1	AIDS progression	Any_CHIP
rs1015164	cg10499974	CCR1	Pre-treatment viral load in HIV-1 infection	Any_CHIP
rs1015164	cg10499974	CCR1	Setpoint viral load in HIV-1 infection	Any_CHIP
rs1015164	cg10499974	CCR1	Non-melanoma skin cancer	Any_CHIP
rs10151945	cg25132241	FBLN5	Lung function (FVC)	Any_CHIP
rs10152514	cg12863693	NMB;NMB	Multi-trait sex score	Any_CHIP
rs10152514	cg12863693	NMB;NMB	Waist circumference adjusted for body mass index	Any_CHIP
rs10153304	cg17892169	TNFSF12;TNFSF12-TNFSF13	Red blood cell count	Any_CHIP
rs10153304	cg17892169	TNFSF12;TNFSF12-TNFSF13	Vascular endothelial growth factor levels	Any_CHIP
rs10153304	cg15951188	KCNAB3	Red blood cell count	Any_CHIP
rs10153304	cg15951188	KCNAB3	Vascular endothelial growth factor levels	Any_CHIP
rs10153304	cg27162435	KCNAB3	Red blood cell count	Any_CHIP
rs10153304	cg27162435	KCNAB3	Vascular endothelial growth factor levels	Any_CHIP
rs10153461	cg02814054	MAST3	1,2-dilinoleoyl-GPC (18:2/18:2) levels in elite athletes	Any_CHIP
rs10153461	cg15473218	KCNN1	1,2-dilinoleoyl-GPC (18:2/18:2) levels in elite athletes	Any_CHIP
rs10153461	cg26279525	KCNN1	1,2-dilinoleoyl-GPC (18:2/18:2) levels in elite athletes	Any_CHIP
rs10153461	cg20733663	KCNN1	1,2-dilinoleoyl-GPC (18:2/18:2) levels in elite athletes	Any_CHIP
rs10153461	cg14317046	MAST3	1,2-dilinoleoyl-GPC (18:2/18:2) levels in elite athletes	Any_CHIP
rs1015390	cg17527422	C12orf68;C12orf68	Peak expiratory flow	Any_CHIP
rs10154348	cg06041363	TTC38	Eosinophil counts	Any_CHIP
rs10155173	cg26383193	ATP10D	Glycosyl-N-palmitoyl-sphingosine (d18:1/16:0) levels	Any_CHIP
rs1015519	cg05203217	KCNS1	Platelet count	Any_CHIP
rs1015519	cg22866937	KCNS1	Platelet count	Any_CHIP
rs1015519	cg07589968	KCNS1	Platelet count	Any_CHIP
rs1015519	cg06288351	KCNS1	Platelet count	Any_CHIP
rs1015538	cg13202523		Diastolic blood pressure	Any_CHIP
rs1015538	cg13202523		Height	Any_CHIP
rs1015538	cg10547843		Diastolic blood pressure	Any_CHIP
rs1015538	cg10547843		Height	Any_CHIP
rs1015538	cg17830204	GATS;GATS;GATS;GATS;PVRIG	Diastolic blood pressure	Any_CHIP
rs1015538	cg17830204	GATS;GATS;GATS;GATS;PVRIG	Height	Any_CHIP
rs10155912	cg12013713	PARP12	Vitiligo	Any_CHIP
rs10156241	cg21239940	PREX2;PREX2	Educational attainment	Any_CHIP
rs10156333	cg27039118	TRPS1	Cholesteryl esters to total lipids ratio in small HDL	Any_CHIP
rs10157166	cg10585941	SMYD2	Externalizing behaviour (multivariate analysis)	Any_CHIP
rs10157166	cg10585941	SMYD2	Age at first sexual intercourse	Any_CHIP
rs10157166	cg10585941	SMYD2	Smoking initiation (ever regular vs never regular) (MTAG)	Any_CHIP
rs10157166	cg10585941	SMYD2	Educational attainment	Any_CHIP
rs10157166	cg10585941	SMYD2	Age of smoking initiation (MTAG)	Any_CHIP
rs10157197	cg14037218	ADAMTSL4;ADAMTSL4	Chronotype	Any_CHIP
rs10157197	cg14037218	ADAMTSL4;ADAMTSL4	Morning vs. evening chronotype	Any_CHIP
rs10157197	cg04165759	RPRD2	Chronotype	Any_CHIP
rs10157197	cg04165759	RPRD2	Morning vs. evening chronotype	Any_CHIP
rs10158201	cg10585941	SMYD2	Height	Any_CHIP
rs10158328	cg21596858	DCST1;DCST2;DCST1	Extrapulmonary tuberculosis	Any_CHIP
rs10158328	cg10196558		Extrapulmonary tuberculosis	Any_CHIP
rs10158328	cg15204354	DCST1;DCST2;DCST1	Extrapulmonary tuberculosis	Any_CHIP
rs10158328	cg08472142	DCST1;DCST2;DCST1	Extrapulmonary tuberculosis	Any_CHIP
rs10158450	cg08202226	GATAD2B	C-reactive protein levels (MTAG)	Any_CHIP
rs10158450	cg19757176	TPM3;TPM3;NUP210L;TPM3;TPM3;NUP210L	C-reactive protein levels (MTAG)	Any_CHIP
rs10158450	cg26353783	GATAD2B	C-reactive protein levels (MTAG)	Any_CHIP
rs10158467	cg24633390	TNFSF4	Asthma	Any_CHIP
rs10158467	cg24633390	TNFSF4	Asthma onset (childhood vs adult)	Any_CHIP
rs10158467	cg24633390	TNFSF4	Type 1 narcolepsy	Any_CHIP
rs10158467	cg24633390	TNFSF4	Asthma (childhood onset)	Any_CHIP
rs10158753	cg03322057	DNM3;DNM3;MIR199A2	Hip circumference adjusted for BMI	Any_CHIP
rs10158753	cg16696002	DNM3;DNM3	Hip circumference adjusted for BMI	Any_CHIP
rs10158753	cg01017147	DNM3;DNM3	Hip circumference adjusted for BMI	Any_CHIP
rs10158878	cg11825603	LUZP1;LUZP1	Refractive error	Any_CHIP
rs10158937	cg23688719	LEPR;LEPR;LEPR	Mean corpuscular volume	Any_CHIP
rs10159095	cg17042439	PTGFRN	Prostaglandin F2 receptor negative regulator level in Chronic kidney disease with hypertension and no diabetes (12727_7)	Any_CHIP
rs10159298	cg16254946	GLIS1	Height (standard GWA)	Any_CHIP
rs10159545	cg06874403		BMI (standard GWA)	Any_CHIP
rs10159545	cg06874403		Fruit intake (standard GWA)	Any_CHIP
rs10160173	cg10407585	VWA2	Adolescent idiopathic scoliosis	Any_CHIP
rs10160518	cg17373759		Giant cell arteritis	Any_CHIP
rs10160518	cg17373759		Sinonasal disease	Any_CHIP
rs10160518	cg17373759		Medication use (antihistamines for systemic use)	Any_CHIP
rs10160597	cg01475538	RRAS2;RRAS2	Waist-to-hip ratio adjusted for BMI	Any_CHIP
rs10160597	cg01475538	RRAS2;RRAS2	Waist-hip index	Any_CHIP
rs10160758	cg08012287	ACTN3	Adventurousness	Any_CHIP
rs10160769	cg23884175	TSKU	Body mass index	Any_CHIP
rs10160769	cg23884175	TSKU	Adult body size	Any_CHIP
rs10160769	cg09108532		Body mass index	Any_CHIP
rs10160769	cg09108532		Adult body size	Any_CHIP
rs10160794	cg09695430	WT1;WT1;WT1;WT1	Inguinal hernia	Any_CHIP
rs10160794	cg09695430	WT1;WT1;WT1;WT1	Medication use (agents acting on the renin-angiotensin system)	Any_CHIP
rs10160794	cg07934552		Inguinal hernia	Any_CHIP
rs10160794	cg07934552		Medication use (agents acting on the renin-angiotensin system)	Any_CHIP
rs10160794	cg12781568	WT1;WT1;WT1;WT1	Inguinal hernia	Any_CHIP
rs10160794	cg12781568	WT1;WT1;WT1;WT1	Medication use (agents acting on the renin-angiotensin system)	Any_CHIP
rs1016135	cg23833461	GAS7;GAS7;GAS7;GAS7	Educational attainment	Any_CHIP
rs10162002	cg09323835		Hypothyroidism	Any_CHIP
rs10162358	cg19805668	PGF	Serum alkaline phosphatase levels	Any_CHIP
rs10162358	cg06998765	RPS6KL1	Serum alkaline phosphatase levels	Any_CHIP
rs10162358	cg16124934	RPS6KL1	Serum alkaline phosphatase levels	Any_CHIP
rs10162491	cg19903805	TC2N;TC2N	Height	Any_CHIP
rs10162491	cg01576142	TC2N;TC2N;TC2N	Height	Any_CHIP
rs10162508	cg04177945		Creatine kinase levels	Any_CHIP
rs10162508	cg04545963	NFKBIA	Creatine kinase levels	Any_CHIP
rs10162671	cg01959123		Triglyceride levels in non-type 2 diabetes	Any_CHIP
rs10162671	cg00288957	ANKDD1A	Triglyceride levels in non-type 2 diabetes	Any_CHIP
rs10162671	cg10097464	ANKDD1A	Triglyceride levels in non-type 2 diabetes	Any_CHIP
rs10162671	cg08069370	SNX1;SNX1;SNX1	Triglyceride levels in non-type 2 diabetes	Any_CHIP
rs10162671	cg00288957	ANKDD1A	Familial colorectal cancer	Any_CHIP
rs10162671	cg01959123		Familial colorectal cancer	Any_CHIP
rs10162671	cg10097464	ANKDD1A	Familial colorectal cancer	Any_CHIP
rs4316701	cg10097464	ANKDD1A	Familial colorectal cancer	Any_CHIP
rs10162671	cg08069370	SNX1;SNX1;SNX1	Familial colorectal cancer	Any_CHIP
rs10163145	cg22586221		Post bronchodilator FEV1/FVC ratio	Any_CHIP
rs10163145	cg22563815	CHRNA5	Post bronchodilator FEV1/FVC ratio	Any_CHIP
rs10164310	cg04738224	CYP4F22	N-acetylmuramoyl-L-alanine amidase levels	Any_CHIP
rs10164310	cg22068747	CYP4F22	N-acetylmuramoyl-L-alanine amidase levels	Any_CHIP
rs10164818	cg19071879	AFF3;AFF3	Brain morphology (MOSTest)	Any_CHIP
rs10164818	cg04109781	AFF3;AFF3;AFF3	Brain morphology (MOSTest)	Any_CHIP
rs10164820	cg04109781	AFF3;AFF3;AFF3	Educational attainment (MTAG)	Any_CHIP
rs10164820	cg04109781	AFF3;AFF3;AFF3	Highest math class taken (MTAG)	Any_CHIP
rs10164820	cg19071879	AFF3;AFF3	Educational attainment (MTAG)	Any_CHIP
rs10164820	cg19071879	AFF3;AFF3	Highest math class taken (MTAG)	Any_CHIP
rs10165324	cg13742400	DOCK10	Platelet count	Any_CHIP
rs10165387	cg00314029	RBMS1;RBMS1	Hip circumference adjusted for BMI	Any_CHIP
rs10165451	cg22161562		Body mass index	Any_CHIP
rs10165862	cg01329511	SMYD5	Intelligence (MTAG)	Any_CHIP
rs10165883	cg09868768	ASPRV1	Atrial fibrillation	Any_CHIP
rs10165930	cg25422678	BRE;BRE;BRE;BRE;BRE	Vertical cup-disc ratio	Any_CHIP
rs10165930	cg26803969		Vertical cup-disc ratio	Any_CHIP
rs10165991	cg04109781	AFF3;AFF3;AFF3	Endometriosis (MTAG)	Any_CHIP
rs10166003	cg06961147	TANC1;TANC1	Insomnia	Any_CHIP
rs10166046	cg20793665		Endometriosis (MTAG)	Any_CHIP
rs10166046	cg20793665		Height	Any_CHIP
rs10166046	cg20627754		Endometriosis (MTAG)	Any_CHIP
rs10166046	cg20627754		Height	Any_CHIP
rs10166144	cg24935556		Apolipoprotein B levels	Any_CHIP
rs10166144	cg24935556		Low density lipoprotein cholesterol levels	Any_CHIP
rs10166144	cg24935556		Total cholesterol levels	Any_CHIP
rs10166286	cg19071879	AFF3;AFF3	Educational attainment (years of education)	Any_CHIP
rs10166286	cg04109781	AFF3;AFF3;AFF3	Educational attainment (years of education)	Any_CHIP
rs10166471	cg04915300	GPD2;GPD2	Height	Any_CHIP
rs1016660	cg27248887	EEF1B2;EEF1B2;SNORD51;NDUFS1;EEF1B2	Obstructive sleep apnea trait (apnea hypopnea index, change over time)	Any_CHIP
rs10167279	cg04109781	AFF3;AFF3;AFF3	Household income	Any_CHIP
rs10167279	cg21959618	AFF3;AFF3	Household income	Any_CHIP
rs10167279	cg19071879	AFF3;AFF3	Household income	Any_CHIP
rs10167431	cg19795292	IL1RL1;IL1RL1	Asthma (adult onset)	Any_CHIP
rs10167431	cg19795292	IL1RL1;IL1RL1	Atopic asthma	Any_CHIP
rs10167431	cg19795292	IL1RL1;IL1RL1	Nonatopic asthma	Any_CHIP
rs10167567	cg09916783	POMC;POMC	Waist circumference adjusted for body mass index	Any_CHIP
rs10168049	cg00542975	CLASP1;CLASP1;CLASP1	Bipolar disorder	Any_CHIP
rs10168452	cg22900266		DNA methylation variation (age effect)	Any_CHIP
rs10168523	cg02863169		Glycated hemoglobin levels	Any_CHIP
rs10168771	cg19856758		Positive affect	Any_CHIP
rs10168771	cg19856758		Depressive symptoms	Any_CHIP
rs10168771	cg19856758		Well-being spectrum (multivariate analysis)	Any_CHIP
rs10168771	cg19856758		Neuroticism	Any_CHIP
rs10168795	cg13742400	DOCK10	Monocyte count	Any_CHIP
rs10168931	cg01329511	SMYD5	N-acetylarginine levels	Any_CHIP
rs10168931	cg01329511	SMYD5	N-acetylasparagine levels	Any_CHIP
rs10168931	cg01329511	SMYD5	N-delta-acetylornithine levels	Any_CHIP
rs10168931	cg01329511	SMYD5	Serum metabolite concentrations in chronic kidney disease	Any_CHIP
rs10168931	cg01329511	SMYD5	N-acetylglutamate levels	Any_CHIP
rs10168931	cg01329511	SMYD5	N-acetylornithine levels in chronic kidney disease	Any_CHIP
rs10168931	cg01329511	SMYD5	Plasma N6-acetyllysine levels in chronic kidney disease	Any_CHIP
rs10168931	cg01329511	SMYD5	N-acetylleucine levels	Any_CHIP
rs10168931	cg01329511	SMYD5	N-acetyl-L-glutamine levels	Any_CHIP
rs10168931	cg01329511	SMYD5	X-12112 levels	Any_CHIP
rs10168931	cg01329511	SMYD5	N-acetylornithine levels	Any_CHIP
rs10168931	cg01329511	SMYD5	Urinary metabolite levels in chronic kidney disease	Any_CHIP
rs10168931	cg01329511	SMYD5	N-alpha-acetylornithine levels	Any_CHIP
rs10168931	cg01329511	SMYD5	N-acetylphenylalanine levels	Any_CHIP
rs10168931	cg01329511	SMYD5	N-acetyltyrosine levels	Any_CHIP
rs10168931	cg01329511	SMYD5	N-acetylphenylalanine levels in chronic kidney disease	Any_CHIP
rs10168931	cg01329511	SMYD5	N-acetylkynurenine (2) levels	Any_CHIP
rs10168931	cg01329511	SMYD5	N6-acetyllysine levels in chronic kidney disease	Any_CHIP
rs10168931	cg01329511	SMYD5	Metabolite peak levels (QI8703)	Any_CHIP
rs10169714	cg01329511	SMYD5	N-acetylornithine levels	Any_CHIP
rs1016988	cg08324925	CSF2	Creatinine levels	Any_CHIP
rs1016988	cg08324925	CSF2	Fibrinogen	Any_CHIP
rs1016988	cg08324925	CSF2	Apolipoprotein B levels	Any_CHIP
rs1016988	cg08324925	CSF2	Low density lipoprotein cholesterol levels	Any_CHIP
rs1016988	cg08324925	CSF2	LDL cholesterol levels	Any_CHIP
rs1016988	cg08324925	CSF2	Estimated glomerular filtration rate	Any_CHIP
rs1016988	cg01305625	PDLIM4;PDLIM4	Creatinine levels	Any_CHIP
rs1016988	cg01305625	PDLIM4;PDLIM4	Fibrinogen	Any_CHIP
rs1016988	cg01305625	PDLIM4;PDLIM4	Apolipoprotein B levels	Any_CHIP
rs1016988	cg01305625	PDLIM4;PDLIM4	Low density lipoprotein cholesterol levels	Any_CHIP
rs1016988	cg01305625	PDLIM4;PDLIM4	LDL cholesterol levels	Any_CHIP
rs1016988	cg01305625	PDLIM4;PDLIM4	Estimated glomerular filtration rate	Any_CHIP
rs1016988	cg17852932	PDLIM4;PDLIM4	Creatinine levels	Any_CHIP
rs1016988	cg17852932	PDLIM4;PDLIM4	Fibrinogen	Any_CHIP
rs1016988	cg17852932	PDLIM4;PDLIM4	Apolipoprotein B levels	Any_CHIP
rs1016988	cg17852932	PDLIM4;PDLIM4	Low density lipoprotein cholesterol levels	Any_CHIP
rs1016988	cg17852932	PDLIM4;PDLIM4	LDL cholesterol levels	Any_CHIP
rs1016988	cg17852932	PDLIM4;PDLIM4	Estimated glomerular filtration rate	Any_CHIP
rs1016988	cg07262247	PDLIM4;PDLIM4	Creatinine levels	Any_CHIP
rs1016988	cg07262247	PDLIM4;PDLIM4	Fibrinogen	Any_CHIP
rs1016988	cg07262247	PDLIM4;PDLIM4	Apolipoprotein B levels	Any_CHIP
rs1016988	cg07262247	PDLIM4;PDLIM4	Low density lipoprotein cholesterol levels	Any_CHIP
rs1016988	cg07262247	PDLIM4;PDLIM4	LDL cholesterol levels	Any_CHIP
rs1016988	cg07262247	PDLIM4;PDLIM4	Estimated glomerular filtration rate	Any_CHIP
rs1016988	cg26708483		Creatinine levels	Any_CHIP
rs1016988	cg26708483		Fibrinogen	Any_CHIP
rs1016988	cg26708483		Apolipoprotein B levels	Any_CHIP
rs1016988	cg26708483		Low density lipoprotein cholesterol levels	Any_CHIP
rs1016988	cg26708483		LDL cholesterol levels	Any_CHIP
rs1016988	cg26708483		Estimated glomerular filtration rate	Any_CHIP
rs1016988	cg27615366	PDLIM4;PDLIM4	Creatinine levels	Any_CHIP
rs1016988	cg27615366	PDLIM4;PDLIM4	Fibrinogen	Any_CHIP
rs1016988	cg27615366	PDLIM4;PDLIM4	Apolipoprotein B levels	Any_CHIP
rs1016988	cg27615366	PDLIM4;PDLIM4	Low density lipoprotein cholesterol levels	Any_CHIP
rs1016988	cg27615366	PDLIM4;PDLIM4	LDL cholesterol levels	Any_CHIP
rs1016988	cg27615366	PDLIM4;PDLIM4	Estimated glomerular filtration rate	Any_CHIP
rs1016988	cg19040266	SLC22A5	Creatinine levels	Any_CHIP
rs1016988	cg19040266	SLC22A5	Fibrinogen	Any_CHIP
rs1016988	cg19040266	SLC22A5	Apolipoprotein B levels	Any_CHIP
rs1016988	cg19040266	SLC22A5	Low density lipoprotein cholesterol levels	Any_CHIP
rs1016988	cg19040266	SLC22A5	LDL cholesterol levels	Any_CHIP
rs1016988	cg19040266	SLC22A5	Estimated glomerular filtration rate	Any_CHIP
rs1016988	cg20512303	PDLIM4;PDLIM4	Creatinine levels	Any_CHIP
rs1016988	cg20512303	PDLIM4;PDLIM4	Fibrinogen	Any_CHIP
rs1016988	cg20512303	PDLIM4;PDLIM4	Apolipoprotein B levels	Any_CHIP
rs1016988	cg20512303	PDLIM4;PDLIM4	Low density lipoprotein cholesterol levels	Any_CHIP
rs1016988	cg20512303	PDLIM4;PDLIM4	LDL cholesterol levels	Any_CHIP
rs1016988	cg20512303	PDLIM4;PDLIM4	Estimated glomerular filtration rate	Any_CHIP
rs10169882	cg11778001	NAB1	Systolic blood pressure	Any_CHIP
rs10170218	cg23206520	GULP1	Vaginal microbiome MetaCyc pathway (PWY-6901|superpathway of glucose and xylose degradation)	Any_CHIP
rs10170266	cg27248887	EEF1B2;EEF1B2;SNORD51;NDUFS1;EEF1B2	Reticulocyte fraction of red cells	Any_CHIP
rs10170389	cg14898223		Serum molybdenum levels	Any_CHIP
rs10170389	cg15599483	SLC40A1	Serum molybdenum levels	Any_CHIP
rs10170600	cg02772995	RBMS1;RBMS1	Triglyceride levels	Any_CHIP
rs10170600	cg00314029	RBMS1;RBMS1	Triglyceride levels	Any_CHIP
rs10170600	cg14032856	PLA2R1;PLA2R1	Triglyceride levels	Any_CHIP
rs10171438	cg19795292	IL1RL1;IL1RL1	ST2 levels	Any_CHIP
rs1017154	cg15371815	CRIM1	Cortical thickness	Any_CHIP
rs1017154	cg00850538	CRIM1	Cortical thickness	Any_CHIP
rs1017168	cg21834204	MTERFD3;MTERFD3	Ease of getting up in the morning	Any_CHIP
rs1017168	cg21834204	MTERFD3;MTERFD3	Morning person	Any_CHIP
rs10171979	cg14900246	MERTK	Acute anterior uveitis in ankylosing spondylitis	Any_CHIP
rs10172311	cg14032856	PLA2R1;PLA2R1	Hip circumference adjusted for BMI	Any_CHIP
rs10172311	cg14032856	PLA2R1;PLA2R1	High light scatter reticulocyte count	Any_CHIP
rs10172311	cg14032856	PLA2R1;PLA2R1	Reticulocyte fraction of red cells	Any_CHIP
rs10172311	cg14032856	PLA2R1;PLA2R1	High light scatter reticulocyte percentage of red cells	Any_CHIP
rs10172311	cg14032856	PLA2R1;PLA2R1	Reticulocyte count	Any_CHIP
rs10173115	cg26099045		Non-HDL cholesterol levels	Any_CHIP
rs10173115	cg26099045		General risk tolerance (MTAG)	Any_CHIP
rs10173260	cg05609159		Sleep duration	Any_CHIP
rs10173269	cg04834204	ANTXR1	Lung function (FEV1/FVC)	Any_CHIP
rs10173269	cg04834204	ANTXR1	Intraocular pressure	Any_CHIP
rs10173269	cg04834204	ANTXR1	Chronic obstructive pulmonary disease liability (machine learning-based score)	Any_CHIP
rs10173269	cg20547295	NFU1;NFU1;NFU1;NFU1	Lung function (FEV1/FVC)	Any_CHIP
rs10173269	cg20547295	NFU1;NFU1;NFU1;NFU1	Intraocular pressure	Any_CHIP
rs10173269	cg20547295	NFU1;NFU1;NFU1;NFU1	Chronic obstructive pulmonary disease liability (machine learning-based score)	Any_CHIP
rs10173412	cg14032856	PLA2R1;PLA2R1	Lymphocyte count	Any_CHIP
rs10173412	cg00314029	RBMS1;RBMS1	Lymphocyte count	Any_CHIP
rs10173412	cg02772995	RBMS1;RBMS1	Lymphocyte count	Any_CHIP
rs10173522	cg26035892		Waist circumference adjusted for body mass index	Any_CHIP
rs10173528	cg11535839		Diverticular disease	Any_CHIP
rs10173848	cg11535839		Lung function (FEV1/FVC)	Any_CHIP
rs10173848	cg12510999	RBKS	Lung function (FEV1/FVC)	Any_CHIP
rs10174570	cg00314029	RBMS1;RBMS1	Refractive error	Any_CHIP
rs10174943	cg13742400	DOCK10	Platelet side scatter distribution width	Any_CHIP
rs10174943	cg13742400	DOCK10	Immature platelet count	Any_CHIP
rs10174943	cg13742400	DOCK10	Platelet side fluorescence distribution width	Any_CHIP
rs1017529	cg12000131	ANKRD13B;CORO6	Adult body size	Any_CHIP
rs1017545	cg25406657	TPM1;TPM1;TPM1;TPM1;TPM1;TPM1;TPM1	Serum metabolite levels	Any_CHIP
rs10175560	cg02787615	C2orf55	Opioid use disorder	Any_CHIP
rs10175798	cg07078732		Rheumatoid arthritis (rheumatoid factor and/or anti-cyclic citrullinated peptide seropositive)	Any_CHIP
rs10175798	cg07078732		Rheumatoid arthritis	Any_CHIP
rs10176669	cg03351487	STK39	Smoking initiation	Any_CHIP
rs10176968	cg27611263	THUMPD2;THUMPD2	Hallux valgus	Any_CHIP
rs1017698	cg01329789	TMBIM1;PNKD	Waist-hip ratio	Any_CHIP
rs1017698	cg00122854		Waist-hip ratio	Any_CHIP
rs1017698	cg04880052	PNKD;PNKD	Waist-hip ratio	Any_CHIP
rs10177006	cg06142740	PPP1CB;PPP1CB	Smoking initiation	Any_CHIP
rs10177638	cg19856758		Self-reported math ability	Any_CHIP
rs10177638	cg19856758		Self-reported math ability (MTAG)	Any_CHIP
rs10177837	cg25422678	BRE;BRE;BRE;BRE;BRE	Multi-trait sum score	Any_CHIP
rs10178094	cg14032856	PLA2R1;PLA2R1	White blood cell count	Any_CHIP
rs10178094	cg14032856	PLA2R1;PLA2R1	Waist circumference adjusted for body mass index	Any_CHIP
rs10178094	cg14032856	PLA2R1;PLA2R1	Lung function (FEV1/FVC)	Any_CHIP
rs10178409	cg01329511	SMYD5	Serum metabolite levels	Any_CHIP
rs10178409	cg01329511	SMYD5	Urinary metabolites	Any_CHIP
rs10178409	cg01329511	SMYD5	Urinary metabolite ratios in chronic kidney disease	Any_CHIP
rs10178409	cg01329511	SMYD5	N-acetyl-3-methylhistidine levels	Any_CHIP
rs10178409	cg01329511	SMYD5	Intelligence	Any_CHIP
rs10178409	cg01329511	SMYD5	2-aminooctanoate levels	Any_CHIP
rs10178409	cg01329511	SMYD5	Urinary metabolite levels in chronic kidney disease	Any_CHIP
rs10178409	cg01329511	SMYD5	X-11787 levels	Any_CHIP
rs10178409	cg01329511	SMYD5	2-hydroxyoctanoate levels	Any_CHIP
rs10178409	cg01329511	SMYD5	2-ketocaprylate levels	Any_CHIP
rs10178436	cg19795292	IL1RL1;IL1RL1	Interleukin-1 receptor-like 1 level in Chronic kidney disease with hypertension and no diabetes (4234_8)	Any_CHIP
rs10179086	cg19845136		Body mass index (MTAG)	Any_CHIP
rs10179086	cg19845136		Body mass index	Any_CHIP
rs10179086	cg20627754		Body mass index (MTAG)	Any_CHIP
rs10179086	cg20627754		Body mass index	Any_CHIP
rs10179086	cg20793665		Body mass index (MTAG)	Any_CHIP
rs10179086	cg20793665		Body mass index	Any_CHIP
rs10179580	cg06142740	PPP1CB;PPP1CB	Lung function (FEV1/FVC)	Any_CHIP
rs10179654	cg19795292	IL1RL1;IL1RL1	Interleukin-1 receptor-like 1 levels (IL1RL1.4234.8.2)	Any_CHIP
rs10179654	cg19795292	IL1RL1;IL1RL1	Interleukin-1 receptor-like 1 levels	Any_CHIP
rs10179874	cg19795292	IL1RL1;IL1RL1	Monocyte count	Any_CHIP
rs11887259	cg14900246	MERTK	Core binding factor acute myeloid leukemia	Any_CHIP
rs10179948	cg14900246	MERTK	Core binding factor acute myeloid leukemia	Any_CHIP
rs3811640	cg14900246	MERTK	Core binding factor acute myeloid leukemia	Any_CHIP
rs4374383	cg14900246	MERTK	Core binding factor acute myeloid leukemia	Any_CHIP
rs11684321	cg14900246	MERTK	Core binding factor acute myeloid leukemia	Any_CHIP
rs11683409	cg14900246	MERTK	Core binding factor acute myeloid leukemia	Any_CHIP
rs3811638	cg14900246	MERTK	Core binding factor acute myeloid leukemia	Any_CHIP
rs10180107	cg12510999	RBKS	Multi-trait sum score	Any_CHIP
rs10180107	cg11535839		Multi-trait sum score	Any_CHIP
rs10180713	cg08449164	SPTBN1;SPTBN1	Heel bone mineral density	Any_CHIP
rs10180713	cg01091099	SPTBN1;SPTBN1	Heel bone mineral density	Any_CHIP
rs10181201	cg01091099	SPTBN1;SPTBN1	Estimated glomerular filtration rate	Any_CHIP
rs10181201	cg08449164	SPTBN1;SPTBN1	Estimated glomerular filtration rate	Any_CHIP
rs10181233	cg26424147		Insomnia	Any_CHIP
rs1018148	cg14164380	FBN1	Systolic blood pressure	Any_CHIP
rs10182082	cg01329511	SMYD5	Plasma N-alpha-acetylornithine levels in chronic kidney disease	Any_CHIP
rs10182181	cg22161562		Obesity	Any_CHIP
rs10182181	cg22161562		BMI in non-smokers	Any_CHIP
rs10182181	cg22161562		BMI (adjusted for smoking behaviour)	Any_CHIP
rs10182181	cg22161562		Body mass index	Any_CHIP
rs10182181	cg22161562		Cigarettes smoked per day (MTAG)	Any_CHIP
rs10182181	cg22161562		Body mass index (joint analysis main effects and smoking interaction)	Any_CHIP
rs10182181	cg22161562		Childhood body mass index	Any_CHIP
rs10182181	cg22161562		Height	Any_CHIP
rs10182181	cg09916783	POMC;POMC	Obesity	Any_CHIP
rs10182181	cg09916783	POMC;POMC	BMI in non-smokers	Any_CHIP
rs10182181	cg09916783	POMC;POMC	BMI (adjusted for smoking behaviour)	Any_CHIP
rs10182181	cg09916783	POMC;POMC	Body mass index	Any_CHIP
rs10182181	cg09916783	POMC;POMC	Cigarettes smoked per day (MTAG)	Any_CHIP
rs10182181	cg09916783	POMC;POMC	Body mass index (joint analysis main effects and smoking interaction)	Any_CHIP
rs10182181	cg09916783	POMC;POMC	Childhood body mass index	Any_CHIP
rs10182181	cg09916783	POMC;POMC	Height	Any_CHIP
rs10182251	cg10143416		2R,3R-dihydroxybutyrate levels	Any_CHIP
rs10182272	cg23808213		General cognitive ability	Any_CHIP
rs10182458	cg22161562		Body size at age 10	Any_CHIP
rs10182458	cg22161562		Predicted visceral adipose tissue	Any_CHIP
rs10182458	cg09916783	POMC;POMC	Body size at age 10	Any_CHIP
rs10182458	cg09916783	POMC;POMC	Predicted visceral adipose tissue	Any_CHIP
rs10182596	cg26099045		Drinks per week	Any_CHIP
rs10182624	cg10835286		Height	Any_CHIP
rs10182651	cg26204079	DGKD	Rate of cognitive decline in Alzheimer's disease	Any_CHIP
rs10182982	cg18149394	STK25	Educational attainment	Any_CHIP
rs10182990	cg18149394	STK25	Calcium levels	Any_CHIP
rs10182990	cg18149394	STK25	Serum alkaline phosphatase levels	Any_CHIP
rs10183198	cg24935556		Low density lipoprotein cholesterol levels	Any_CHIP
rs10183368	cg26099045		LDL cholesterol levels	Any_CHIP
rs10183368	cg26099045		Total cholesterol levels	Any_CHIP
rs10183486	cg09169132		Menopause (age at onset)	Any_CHIP
rs10184268	cg01329511	SMYD5	Alcohol consumption (drinks per week) (MTAG)	Any_CHIP
rs10184849	cg09868768	ASPRV1	Lung function (FVC)	Any_CHIP
rs10185080	cg01329511	SMYD5	N-acetylphenylalanine levels in chronic kidney disease	Any_CHIP
rs10185142	cg01090821		Obesity-related traits	Any_CHIP
rs10185143	cg09916783	POMC;POMC	Height	Any_CHIP
rs10185143	cg22161562		Height	Any_CHIP
rs10185424	cg01611777	MAP4K4;MAP4K4;MAP4K4	Ulcerative colitis	Any_CHIP
rs10185424	cg01611777	MAP4K4;MAP4K4;MAP4K4	Crohn's disease	Any_CHIP
rs10185744	cg00314029	RBMS1;RBMS1	Reactive percentage of lymphocytes	Any_CHIP
rs10185744	cg14032856	PLA2R1;PLA2R1	Reactive percentage of lymphocytes	Any_CHIP
rs10185744	cg02772995	RBMS1;RBMS1	Reactive percentage of lymphocytes	Any_CHIP
rs4954218	cg23851026	LCT	Core binding factor acute myeloid leukemia	Any_CHIP
rs3739028	cg23851026	LCT	Core binding factor acute myeloid leukemia	Any_CHIP
rs10186858	cg11535839		Hip circumference adjusted for BMI	Any_CHIP
rs1018697	cg23753748	CALHM2;CALHM2	Colorectal adenoma (advanced)	Any_CHIP
rs1018697	cg09803321	NT5C2;NT5C2	Colorectal adenoma (advanced)	Any_CHIP
rs1018827	cg13104274	ATP1B1;ATP1B1	Venous thromboembolism	Any_CHIP
rs1018836	cg02303505		Ejection fraction in Tripanosoma cruzi seropositivity	Any_CHIP
rs10188680	cg15599483	SLC40A1	Restless legs syndrome	Any_CHIP
rs10188680	cg14898223		Restless legs syndrome	Any_CHIP
rs10189230	cg00335735	EPHA4	Urate levels in lean individuals	Any_CHIP
rs10189330	cg02787615	C2orf55	Idiopathic inflammatory myopathy	Any_CHIP
rs10189434	cg26803969		Intraocular pressure	Any_CHIP
rs10189434	cg25422678	BRE;BRE;BRE;BRE;BRE	Intraocular pressure	Any_CHIP
rs10190219	cg01329511	SMYD5	Urine N2,N2-dimethylguanosine levels in chronic kidney disease	Any_CHIP
rs1019042	cg10055593	GLI3	Hip index	Any_CHIP
rs17005943	cg05159370	ATP6V1B1	Core binding factor acute myeloid leukemia	Any_CHIP
rs6735669	cg05159370	ATP6V1B1	Core binding factor acute myeloid leukemia	Any_CHIP
rs17005947	cg05159370	ATP6V1B1	Core binding factor acute myeloid leukemia	Any_CHIP
rs13418184	cg05159370	ATP6V1B1	Core binding factor acute myeloid leukemia	Any_CHIP
rs10191401	cg12294361		Body mass index	Any_CHIP
rs10192119	cg06372850		Body mass index (MTAG)	Any_CHIP
rs10192119	cg06372850		Body mass index	Any_CHIP
rs10192119	cg06372850		Educational attainment (MTAG)	Any_CHIP
rs10192119	cg06372850		Educational attainment	Any_CHIP
rs10192210	cg15941014	CAPN14	Height	Any_CHIP
rs10192369	cg00314029	RBMS1;RBMS1	Intelligence	Any_CHIP
rs10192369	cg00314029	RBMS1;RBMS1	Gut microbiota relative abundance (Ruminococcus belonging to family Lachnospiraceae)	Any_CHIP
rs10192369	cg00314029	RBMS1;RBMS1	Amyotrophic lateral sclerosis	Any_CHIP
rs10192369	cg00314029	RBMS1;RBMS1	Gut microbiota alpha diversity (PD_whole_tree index)	Any_CHIP
rs10192369	cg00314029	RBMS1;RBMS1	Highest math class taken (MTAG)	Any_CHIP
rs10192369	cg00314029	RBMS1;RBMS1	Educational attainment (years of education)	Any_CHIP
rs10192369	cg00314029	RBMS1;RBMS1	Self-reported math ability	Any_CHIP
rs10192369	cg00314029	RBMS1;RBMS1	Self-reported math ability (MTAG)	Any_CHIP
rs10192369	cg00314029	RBMS1;RBMS1	Intelligence (MTAG)	Any_CHIP
rs10192654	cg01329511	SMYD5	Diastolic blood pressure	Any_CHIP
rs10193009	cg19795292	IL1RL1;IL1RL1	Height	Any_CHIP
rs10193098	cg13504055		Monocyte percentage of white cells	Any_CHIP
rs10193121	cg10637955	BZW1	White blood cell count	Any_CHIP
rs10193121	cg26799474	CASP8;CASP8;CASP8;CASP8	White blood cell count	Any_CHIP
rs10193252	cg02486145		Metabolite levels	Any_CHIP
rs10193252	cg11656478	CYP1B1	Metabolite levels	Any_CHIP
rs10193725	cg11511777	WNT6	Male-pattern baldness	Any_CHIP
rs10193757	cg06241374	CCDC85A	Metabolite levels	Any_CHIP
rs10193877	cg01091099	SPTBN1;SPTBN1	Red blood cell count	Any_CHIP
rs10193877	cg08449164	SPTBN1;SPTBN1	Red blood cell count	Any_CHIP
rs10193919	cg24868150		Prostate cancer	Any_CHIP
rs10193919	cg24868150		Prostate-specific antigen levels	Any_CHIP
rs10193972	cg01329511	SMYD5	General cognitive ability	Any_CHIP
rs10194082	cg04880052	PNKD;PNKD	Appendicular lean mass	Any_CHIP
rs10194082	cg01329789	TMBIM1;PNKD	Appendicular lean mass	Any_CHIP
rs10194635	cg19071879	AFF3;AFF3	Juvenile idiopathic arthritis (oligoarticular or rheumatoid factor-negative polyarticular)	Any_CHIP
rs10194635	cg19071879	AFF3;AFF3	Noncognitive aspects of educational attainment	Any_CHIP
rs10194635	cg04109781	AFF3;AFF3;AFF3	Juvenile idiopathic arthritis (oligoarticular or rheumatoid factor-negative polyarticular)	Any_CHIP
rs10194635	cg04109781	AFF3;AFF3;AFF3	Noncognitive aspects of educational attainment	Any_CHIP
rs10194635	cg21959618	AFF3;AFF3	Juvenile idiopathic arthritis (oligoarticular or rheumatoid factor-negative polyarticular)	Any_CHIP
rs10194635	cg21959618	AFF3;AFF3	Noncognitive aspects of educational attainment	Any_CHIP
rs10194846	cg25918827		Neutrophil side scatter	Any_CHIP
rs10195357	cg01329511	SMYD5	Urinary metabolite levels in chronic kidney disease	Any_CHIP
rs10195619	cg14900246	MERTK	Chronic elevation of alanine aminotransferase (cALT) levels	Any_CHIP
rs1019643	cg06855485	GAB1;GAB1	Smoking initiation (ever regular vs never regular) (MTAG)	Any_CHIP
rs10197122	cg08565197	HDAC4	Calcium levels	Any_CHIP
rs10197122	cg08629043	HDAC4	Calcium levels	Any_CHIP
rs10197255	cg12294361		Estimated glomerular filtration rate (creatinine)	Any_CHIP
rs10197255	cg12294361		Estimated glomerular filtration rate	Any_CHIP
rs10197284	cg19795292	IL1RL1;IL1RL1	Acute anterior uveitis (with or without ankylosing spondylitis)	Any_CHIP
rs10197805	cg13742400	DOCK10	Monocyte percentage of white cells	Any_CHIP
rs10197805	cg13742400	DOCK10	Monocyte count	Any_CHIP
rs10197987	cg19071879	AFF3;AFF3	Red blood cell count	Any_CHIP
rs10197987	cg21959618	AFF3;AFF3	Red blood cell count	Any_CHIP
rs10197987	cg04109781	AFF3;AFF3;AFF3	Red blood cell count	Any_CHIP
rs10198062	cg04109781	AFF3;AFF3;AFF3	Drinks per week	Any_CHIP
rs10198062	cg19071879	AFF3;AFF3	Drinks per week	Any_CHIP
rs10198275	cg22161562		Systolic blood pressure	Any_CHIP
rs10198275	cg22161562		Diastolic blood pressure	Any_CHIP
rs10198345	cg04915300	GPD2;GPD2	Body mass index	Any_CHIP
rs10198423	cg27139457	CAPG	High density lipoprotein cholesterol levels	Any_CHIP
rs10198423	cg03718845		High density lipoprotein cholesterol levels	Any_CHIP
rs10198423	cg10203483		High density lipoprotein cholesterol levels	Any_CHIP
rs10198423	cg26476820	CAPG	High density lipoprotein cholesterol levels	Any_CHIP
rs10198772	cg11902543		White blood cell count	Any_CHIP
rs10198975	cg15297650	TMEM163	Systolic blood pressure	Any_CHIP
rs10198975	cg15297650	TMEM163	Mean arterial pressure	Any_CHIP
rs10198975	cg23851026	LCT	Systolic blood pressure	Any_CHIP
rs10198975	cg23851026	LCT	Mean arterial pressure	Any_CHIP
rs10199914	cg16640358		Triglycerides	Any_CHIP
rs10200279	cg16091995	ALS2CR11;ALS2CR11;ALS2CR11;ALS2CR11	Cutaneous squamous cell carcinoma	Any_CHIP
rs10200279	cg16091995	ALS2CR11;ALS2CR11;ALS2CR11;ALS2CR11	Youthful appearance (self-reported)	Any_CHIP
rs10200279	cg16091995	ALS2CR11;ALS2CR11;ALS2CR11;ALS2CR11	Nevus count or cutaneous melanoma	Any_CHIP
rs10200279	cg12260435	ALS2CR11;ALS2CR11;ALS2CR11;ALS2CR11	Cutaneous squamous cell carcinoma	Any_CHIP
rs10200279	cg12260435	ALS2CR11;ALS2CR11;ALS2CR11;ALS2CR11	Youthful appearance (self-reported)	Any_CHIP
rs10200279	cg12260435	ALS2CR11;ALS2CR11;ALS2CR11;ALS2CR11	Nevus count or cutaneous melanoma	Any_CHIP
rs10200279	cg22007809	TRAK2	Cutaneous squamous cell carcinoma	Any_CHIP
rs10200279	cg22007809	TRAK2	Youthful appearance (self-reported)	Any_CHIP
rs10200279	cg22007809	TRAK2	Nevus count or cutaneous melanoma	Any_CHIP
rs10200566	cg22161562		Hip circumference	Any_CHIP
rs10200566	cg22161562		Hip circumference variance	Any_CHIP
rs1020064	cg06589051	TGFBRAP1;TGFBRAP1	AIDS	Any_CHIP
rs1020064	cg27273675	TGFBRAP1;TGFBRAP1	AIDS	Any_CHIP
rs1020064	cg21778644	TGFBRAP1;TGFBRAP1	AIDS	Any_CHIP
rs1020064	cg03985718	TGFBRAP1;TGFBRAP1	AIDS	Any_CHIP
rs10200850	cg08629043	HDAC4	Perioperative myocardial infarction in coronary artery bypass surgery	Any_CHIP
rs10200850	cg08565197	HDAC4	Perioperative myocardial infarction in coronary artery bypass surgery	Any_CHIP
rs10201159	cg01329511	SMYD5	N6-acetyllysine levels	Any_CHIP
rs10201159	cg01329511	SMYD5	N-acetyl-1-methylhistidine levels	Any_CHIP
rs10201159	cg01329511	SMYD5	Metabolite peak levels (QI13326)	Any_CHIP
rs10201159	cg01329511	SMYD5	N-acetylarginine levels	Any_CHIP
rs10201159	cg01329511	SMYD5	Urinary metabolite modules (eigenmetabolites) in chronic kidney disease	Any_CHIP
rs10201159	cg01329511	SMYD5	Plasma 2-aminooctanoate levels in chronic kidney disease	Any_CHIP
rs10201159	cg01329511	SMYD5	Metabolite peak levels (QI7389)	Any_CHIP
rs10201159	cg01329511	SMYD5	X-12125 levels	Any_CHIP
rs10201159	cg01329511	SMYD5	N2,N5-diacetylornithine levels	Any_CHIP
rs10201159	cg01329511	SMYD5	N-acetylcitrulline levels	Any_CHIP
rs10201159	cg01329511	SMYD5	X-23590 levels	Any_CHIP
rs10201159	cg01329511	SMYD5	N-acetylglutamine levels	Any_CHIP
rs10201159	cg01329511	SMYD5	N-acetyl-2-aminoadipate levels	Any_CHIP
rs10201159	cg01329511	SMYD5	N-acetyl-L-glutamine levels	Any_CHIP
rs10201159	cg01329511	SMYD5	Urine X-13698 levels in chronic kidney disease	Any_CHIP
rs10201159	cg01329511	SMYD5	N-alpha-acetylarginine levels	Any_CHIP
rs10201159	cg01329511	SMYD5	Metabolite peak levels (QI7214)	Any_CHIP
rs10201159	cg01329511	SMYD5	Urinary metabolite levels in chronic kidney disease	Any_CHIP
rs10201159	cg01329511	SMYD5	Metabolite peak levels (QI9297)	Any_CHIP
rs10201159	cg01329511	SMYD5	Methionine sulfone levels	Any_CHIP
rs10201159	cg01329511	SMYD5	N-acetyl-2-aminooctanoate levels	Any_CHIP
rs10201159	cg01329511	SMYD5	2-aminooctanoate levels	Any_CHIP
rs10201587	cg22007809	TRAK2	Esophageal cancer	Any_CHIP
rs10201587	cg22007809	TRAK2	Chronic elevation of alanine aminotransferase (cALT) levels	Any_CHIP
rs10201587	cg12260435	ALS2CR11;ALS2CR11;ALS2CR11;ALS2CR11	Esophageal cancer	Any_CHIP
rs10201587	cg12260435	ALS2CR11;ALS2CR11;ALS2CR11;ALS2CR11	Chronic elevation of alanine aminotransferase (cALT) levels	Any_CHIP
rs10201587	cg26799474	CASP8;CASP8;CASP8;CASP8	Esophageal cancer	Any_CHIP
rs10201587	cg26799474	CASP8;CASP8;CASP8;CASP8	Chronic elevation of alanine aminotransferase (cALT) levels	Any_CHIP
rs10201587	cg16091995	ALS2CR11;ALS2CR11;ALS2CR11;ALS2CR11	Esophageal cancer	Any_CHIP
rs10201587	cg16091995	ALS2CR11;ALS2CR11;ALS2CR11;ALS2CR11	Chronic elevation of alanine aminotransferase (cALT) levels	Any_CHIP
rs10201872	cg17607231	SP140;SP140	Multiple sclerosis	Any_CHIP
rs10201872	cg03887528	SP140;SP140;SP140;SP140	Multiple sclerosis	Any_CHIP
rs10201883	cg17839959		Lung function (FVC)	Any_CHIP
rs10202148	cg04589210		Total testosterone levels	Any_CHIP
rs10202148	cg09240693		Total testosterone levels	Any_CHIP
rs10202295	cg11646240		Estimated glomerular filtration rate (creatinine)	Any_CHIP
rs10202295	cg06096336	PSMD1;HTR2B;HTR2B	Estimated glomerular filtration rate (creatinine)	Any_CHIP
rs10202295	cg18517369		Estimated glomerular filtration rate (creatinine)	Any_CHIP
rs10202379	cg19071879	AFF3;AFF3	Lung function (FEV1/FVC)	Any_CHIP
rs10202379	cg04109781	AFF3;AFF3;AFF3	Lung function (FEV1/FVC)	Any_CHIP
rs10202640	cg26803969		Educational attainment	Any_CHIP
rs10202934	cg09916783	POMC;POMC	Waist circumference adjusted for body mass index	Any_CHIP
rs10202963	cg16091995	ALS2CR11;ALS2CR11;ALS2CR11;ALS2CR11	Non-melanoma skin cancer	Any_CHIP
rs10202963	cg26799474	CASP8;CASP8;CASP8;CASP8	Non-melanoma skin cancer	Any_CHIP
rs10202963	cg12260435	ALS2CR11;ALS2CR11;ALS2CR11;ALS2CR11	Non-melanoma skin cancer	Any_CHIP
rs10202963	cg22007809	TRAK2	Non-melanoma skin cancer	Any_CHIP
rs10203039	cg04880052	PNKD;PNKD	Putative chondrosarcoma-associated gene 1 protein levels	Any_CHIP
rs10203039	cg04880052	PNKD;PNKD	Calcineurin B homologous protein 3 levels	Any_CHIP
rs10203039	cg01329789	TMBIM1;PNKD	Putative chondrosarcoma-associated gene 1 protein levels	Any_CHIP
rs10203039	cg01329789	TMBIM1;PNKD	Calcineurin B homologous protein 3 levels	Any_CHIP
rs10203386	cg22161562		Body mass index	Any_CHIP
rs10203386	cg22161562		Hand grip strength	Any_CHIP
rs10203386	cg22161562		Body mass index variance	Any_CHIP
rs10203386	cg22161562		C-reactive protein levels	Any_CHIP
rs10203482	cg22161562		Waist circumference adjusted for body mass index	Any_CHIP
rs10203482	cg22161562		Lung function (FEV1/FVC)	Any_CHIP
rs10203482	cg22161562		Body mass index (adult)	Any_CHIP
rs10203795	cg24869232		Height	Any_CHIP
rs10204266	cg15150970	DNMT3A;DNMT3A;DNMT3A	Response to antidepressants (symptom improvement)	Any_CHIP
rs10204266	cg22161562		Response to antidepressants (symptom improvement)	Any_CHIP
rs10204680	cg11015497		Height	Any_CHIP
rs10205276	cg19184688		Height	Any_CHIP
rs10205292	cg24935556		Phosphatidylcholines levels (UKB data field 23437)	Any_CHIP
rs10205292	cg24935556		Free cholesterol in small HDL (UKB data field 23577)	Any_CHIP
rs10205410	cg01091099	SPTBN1;SPTBN1	Red blood cell count	Any_CHIP
rs1020548	cg12497190	BEND6	Body mass index	Any_CHIP
rs10205487	cg09868768	ASPRV1	Carotid plaque burden (smoking interaction)	Any_CHIP
rs10206196	cg22161562		Body mass index	Any_CHIP
rs10206196	cg22161562		Reticulocyte count	Any_CHIP
rs10206543	cg14898223		IDP SWI T2star left putamen	Any_CHIP
rs10206716	cg00549433	NBAS	Systemising	Any_CHIP
rs1020672	cg00406211	GRK5	Pyridoxate levels in elite athletes	Any_CHIP
rs1020672	cg07551060	GRK5	Pyridoxate levels in elite athletes	Any_CHIP
rs10206899	cg01329511	SMYD5	N-acetylornithine levels	Any_CHIP
rs10206899	cg01329511	SMYD5	X-13477 levels	Any_CHIP
rs10206899	cg01329511	SMYD5	Estimated glomerular filtration rate (cystatin c)	Any_CHIP
rs10206899	cg01329511	SMYD5	Glomerular filtration rate	Any_CHIP
rs10206899	cg01329511	SMYD5	Serum metabolite concentrations in chronic kidney disease	Any_CHIP
rs10206899	cg01329511	SMYD5	Estimated glomerular filtration rate (creatinine)	Any_CHIP
rs10206899	cg01329511	SMYD5	Blood urea nitrogen levels	Any_CHIP
rs10206899	cg01329511	SMYD5	Creatinine levels	Any_CHIP
rs10206899	cg01329511	SMYD5	Serum creatinine levels	Any_CHIP
rs10206899	cg01329511	SMYD5	Plasma N-acetylasparagine levels in chronic kidney disease	Any_CHIP
rs10206899	cg01329511	SMYD5	X-11787 levels	Any_CHIP
rs10206899	cg01329511	SMYD5	Alliin levels	Any_CHIP
rs10206992	cg04458969		Heel bone mineral density	Any_CHIP
rs10207060	cg19821872		Obesity-related traits	Any_CHIP
rs10207292	cg01243072		Systolic blood pressure	Any_CHIP
rs10207292	cg07502661		Systolic blood pressure	Any_CHIP
rs1020731	cg00314029	RBMS1;RBMS1	Type 2 diabetes	Any_CHIP
rs1020731	cg00314029	RBMS1;RBMS1	Waist-hip ratio	Any_CHIP
rs1020731	cg02772995	RBMS1;RBMS1	Type 2 diabetes	Any_CHIP
rs1020731	cg02772995	RBMS1;RBMS1	Waist-hip ratio	Any_CHIP
rs10207726	cg14900246	MERTK	Proto-oncogene tyrosine-protein kinase MER level in Chronic kidney disease with hypertension and no diabetes (19787_14)	Any_CHIP
rs10207726	cg14900246	MERTK	Systolic blood pressure	Any_CHIP
rs10208	cg20997993		Educational attainment (years of education)	Any_CHIP
rs10208	cg14455421	ASB16	Educational attainment (years of education)	Any_CHIP
rs10208	cg10023613	ASB16;ASB16	Educational attainment (years of education)	Any_CHIP
rs10208	cg16988970	ASB16	Educational attainment (years of education)	Any_CHIP
rs10208108	cg23490796	DES	Platelet side scatter distribution width	Any_CHIP
rs10208158	cg14032856	PLA2R1;PLA2R1	Chronic obstructive pulmonary disease liability (machine learning-based score)	Any_CHIP
rs10208158	cg14032856	PLA2R1;PLA2R1	Waist circumference adjusted for body mass index	Any_CHIP
rs10208158	cg14032856	PLA2R1;PLA2R1	Lung function (FEV1)	Any_CHIP
rs10208207	cg03351487	STK39	5alpha-pregnan-3beta-ol,20-one sulfate levels in elite athletes	Any_CHIP
rs10208219	cg01091099	SPTBN1;SPTBN1	Drinks per week	Any_CHIP
rs10208225	cg01091099	SPTBN1;SPTBN1	Drinks per week	Any_CHIP
rs10208293	cg19795292	IL1RL1;IL1RL1	Asthma (childhood onset)	Any_CHIP
rs10208293	cg19795292	IL1RL1;IL1RL1	Eosinophil counts	Any_CHIP
rs10208293	cg19795292	IL1RL1;IL1RL1	Asthma (age of onset)	Any_CHIP
rs10208293	cg19795292	IL1RL1;IL1RL1	Nasal septal deviation (MTAG)	Any_CHIP
rs10208293	cg19795292	IL1RL1;IL1RL1	Interleukin-1 receptor-like 1 levels	Any_CHIP
rs10208293	cg19795292	IL1RL1;IL1RL1	Asthma (time to onset)	Any_CHIP
rs10208293	cg19795292	IL1RL1;IL1RL1	Sinonasal disease	Any_CHIP
rs10208293	cg19795292	IL1RL1;IL1RL1	Asthma (adult onset)	Any_CHIP
rs10208940	cg17802633	PROKR1	Urate levels in lean individuals	Any_CHIP
rs10209110	cg21959618	AFF3;AFF3	Rheumatoid arthritis (ACPA-positive)	Any_CHIP
rs10209110	cg21959618	AFF3;AFF3	Rheumatoid arthritis	Any_CHIP
rs10209110	cg04109781	AFF3;AFF3;AFF3	Rheumatoid arthritis (ACPA-positive)	Any_CHIP
rs10209110	cg04109781	AFF3;AFF3;AFF3	Rheumatoid arthritis	Any_CHIP
rs10209575	cg14345131		Reaction time	Any_CHIP
rs10209575	cg13759905		Reaction time	Any_CHIP
rs10209780	cg06726490	NEURL3	Eosinophil counts	Any_CHIP
rs10209780	cg18419276	SNRNP200	Eosinophil counts	Any_CHIP
rs10210302	cg23339656	ATG16L1;ATG16L1	Crohn's disease	Any_CHIP
rs10211067	cg13853141	ZAP70	Adiponectin levels	Any_CHIP
rs10211312	cg19856758		Self-reported math ability	Any_CHIP
rs10211771	cg09760574	C20orf152	Hip circumference adjusted for BMI	Any_CHIP
rs1021205	cg17105005		Brain region volumes	Any_CHIP
rs10212058	cg07397616	SH3BP1	Systolic blood pressure	Any_CHIP
rs10212397	cg26335760	RAB6B	Ras-related protein Rab-6B levels	Any_CHIP
rs10212397	cg19793598	RAB6B	Ras-related protein Rab-6B levels	Any_CHIP
rs10212397	cg04900941	SLCO2A1	Ras-related protein Rab-6B levels	Any_CHIP
rs10213171	cg05573550	ARHGAP10	Atrial fibrillation	Any_CHIP
rs10213376	cg05573550	ARHGAP10	Atrial fibrillation	Any_CHIP
rs10213692	cg15667493	ANKRD55;ANKRD55	Type 1 diabetes	Any_CHIP
rs10213692	cg15667493	ANKRD55;ANKRD55	Juvenile idiopathic arthritis (oligoarticular or rheumatoid factor-negative polyarticular)	Any_CHIP
rs10213865	cg23336905	SPEF2	Lymphocyte side scatter	Any_CHIP
rs10214237	cg23336905	SPEF2	Atopic dermatitis	Any_CHIP
rs10214273	cg23336905	SPEF2	Atopic dermatitis	Any_CHIP
rs1021469	cg23105471	CTDSP2	Self-reported math ability (MTAG)	Any_CHIP
rs1021469	cg00700412		Self-reported math ability (MTAG)	Any_CHIP
rs10215082	cg19228034		Educational attainment (years of education)	Any_CHIP
rs10215082	cg19228034		Educational attainment (MTAG)	Any_CHIP
rs10215082	cg19228034		Educational attainment	Any_CHIP
rs10215082	cg19228034		Smoking initiation	Any_CHIP
rs10215153	cg22619824	ST7;ST7;ST7OT2	Triglyceride levels	Any_CHIP
rs10215153	cg22619824	ST7;ST7;ST7OT2	Lung function (FEV1/FVC)	Any_CHIP
rs10215153	cg05720226	ST7;ST7;ST7OT2	Triglyceride levels	Any_CHIP
rs10215153	cg05720226	ST7;ST7;ST7OT2	Lung function (FEV1/FVC)	Any_CHIP
rs10215699	cg14527564	CLDN15	Blood protein levels	Any_CHIP
rs10215699	cg08636573	CLDN15	Blood protein levels	Any_CHIP
rs10215699	cg07651914	CLDN15	Blood protein levels	Any_CHIP
rs10215699	cg13912964	ZNHIT1	Blood protein levels	Any_CHIP
rs10215904	cg10152449	CHST12	Serum levels of protein CHST12	Any_CHIP
rs10216051	cg08530064		Anthropometric traits (multi-trait analysis)	Any_CHIP
rs10216051	cg08530064		N-acetyl-isoputreanine (X-12688) levels	Any_CHIP
rs10216189	cg00232092	FBXL18	Relative hand skill in reading disability	Any_CHIP
rs10216189	cg01418527	FSCN1	Relative hand skill in reading disability	Any_CHIP
rs10216189	cg02355304	MIR589;FBXL18	Relative hand skill in reading disability	Any_CHIP
rs10216189	cg03040622	MIR589;FBXL18	Relative hand skill in reading disability	Any_CHIP
rs10216189	cg19381766		Relative hand skill in reading disability	Any_CHIP
rs10216189	cg10206969	FBXL18	Relative hand skill in reading disability	Any_CHIP
rs10216189	cg08394896	FBXL18	Relative hand skill in reading disability	Any_CHIP
rs10216189	cg22586569	FBXL18	Relative hand skill in reading disability	Any_CHIP
rs1021769	cg08266095		Cognitive decline (age-related)	Any_CHIP
rs1021797	cg22232504	SSPN;SSPN	Red blood cell count	Any_CHIP
rs1021797	cg01354782	ITPR2	Red blood cell count	Any_CHIP
rs1021797	cg27574223		Red blood cell count	Any_CHIP
rs10218452	cg22796923	PRDM16;PRDM16	Migraine	Any_CHIP
rs10218452	cg22796923	PRDM16;PRDM16	Headache or migraine	Any_CHIP
rs10218452	cg15090440	PRDM16;PRDM16	Migraine	Any_CHIP
rs10218452	cg15090440	PRDM16;PRDM16	Headache or migraine	Any_CHIP
rs10218452	cg22860172	PRDM16;PRDM16	Migraine	Any_CHIP
rs10218452	cg22860172	PRDM16;PRDM16	Headache or migraine	Any_CHIP
rs10218452	cg13393782	PRDM16;PRDM16	Migraine	Any_CHIP
rs10218452	cg13393782	PRDM16;PRDM16	Headache or migraine	Any_CHIP
rs10218712	cg03387723	SCMH1	Schizophrenia	Any_CHIP
rs10218712	cg03387723	SCMH1	General cognitive ability	Any_CHIP
rs10218712	cg01715384		Schizophrenia	Any_CHIP
rs10218712	cg01715384		General cognitive ability	Any_CHIP
rs10218811	cg11950754	LRP8;LRP8;LRP8;LRP8	Blood protein levels	Any_CHIP
rs10218853	cg10116432	NT5C2;NT5C2	Smoking initiation	Any_CHIP
rs10218853	cg05308233	CNNM2;CNNM2	Smoking initiation	Any_CHIP
rs10218853	cg10872209	SFXN2;ARL3	Smoking initiation	Any_CHIP
rs10218853	cg18534077	AS3MT	Smoking initiation	Any_CHIP
rs10219187	cg06466839	RICS	Refractive error	Any_CHIP
rs10219333	cg04954111	ABTB2	Oleoyl-arachidonoyl-glycerol (18:1/20:4) [2] levels in elite athletes	Any_CHIP
rs10219333	cg04954111	ABTB2	Oleoyl-arachidonoyl-glycerol (18:1/20:4) [1] levels in elite athletes	Any_CHIP
rs10219425	cg12781568	WT1;WT1;WT1;WT1	Inguinal hernia	Any_CHIP
rs10219425	cg09695430	WT1;WT1;WT1;WT1	Inguinal hernia	Any_CHIP
rs10219425	cg07934552		Inguinal hernia	Any_CHIP
rs10220242	cg10877241		AlzheimerΓÇÖs disease polygenic risk score (upper quantile vs lower quantile)	Any_CHIP
rs10220411	cg01847441	ACTN1;ACTN1;ACTN1	Platelet count	Any_CHIP
rs10220411	cg01847441	ACTN1;ACTN1;ACTN1	Mean platelet volume	Any_CHIP
rs10220834	cg01772192	MESDC2	Right unilateral cleft lip and palate	Any_CHIP
rs10220877	cg03603381	RASGRP1;RASGRP1	Insomnia	Any_CHIP
rs10220877	cg10533331	RASGRP1;RASGRP1	Insomnia	Any_CHIP
rs10221489	cg06953865	ISYNA1;ISYNA1;ISYNA1	Body mass index	Any_CHIP
rs10221489	cg25102449	KLHL26	Body mass index	Any_CHIP
rs10221489	cg27426436	KLHL26	Body mass index	Any_CHIP
rs10221583	cg23808213		Childhood aggressive behavior	Any_CHIP
rs10221662	cg10857341		Smoking initiation (MTAG)	Any_CHIP
rs10221742	cg24935556		Coronary artery disease	Any_CHIP
rs10221742	cg24935556		Cholesteryl esters to total lipids ratio in very large VLDL	Any_CHIP
rs10221742	cg24935556		Cholesteryl esters to total lipids ratio in medium VLDL	Any_CHIP
rs10221742	cg24935556		Cholesterol to total lipids ratio in medium VLDL	Any_CHIP
rs10221742	cg24935556		Cholesterol to total lipids ratio in very large VLDL	Any_CHIP
rs10221768	cg24935556		Cholesterol to total lipids in small VLDL percentage (UKB data field 23600)	Any_CHIP
rs10221768	cg24935556		Cholesterol to total lipids in medium VLDL percentage (UKB data field 23595)	Any_CHIP
rs10221768	cg24935556		Triglycerides to total lipids in medium VLDL percentage (UKB data field 23598)	Any_CHIP
rs10221768	cg24935556		Free cholesterol to total lipids in medium VLDL percentage (UKB data field 23597)	Any_CHIP
rs10221768	cg24935556		Cholesteryl esters to total lipids in medium VLDL percentage (UKB data field 23596)	Any_CHIP
rs10221768	cg24935556		Triglycerides to total lipids in small VLDL percentage (UKB data field 23603)	Any_CHIP
rs10221875	cg04928670		Extrapulmonary tuberculosis	Any_CHIP
rs10222986	cg02846431	LRPAP1	Hepatocyte growth factor activator levels	Any_CHIP
rs10222986	cg11324953	HTT	Hepatocyte growth factor activator levels	Any_CHIP
rs1022463	cg12468255	NAV1	Heel bone mineral density	Any_CHIP
rs1022463	cg25167447	NAV1	Heel bone mineral density	Any_CHIP
rs10225163	cg01662334	HIBADH	Gout	Any_CHIP
rs10225866	cg06694239	TSPAN33	Phospholipids to total lipids ratio in small VLDL	Any_CHIP
rs10225866	cg06694239	TSPAN33	Cholesterol to total lipids ratio in IDL	Any_CHIP
rs10225866	cg06694239	TSPAN33	Triglycerides to total lipids ratio in IDL	Any_CHIP
rs10225866	cg06694239	TSPAN33	Triglycerides to total lipids ratio in large LDL	Any_CHIP
rs10226228	cg05512100	PDE1C	Lifetime smoking index	Any_CHIP
rs10226228	cg19763428	PDE1C	Lifetime smoking index	Any_CHIP
rs1022623	cg07934552		Inguinal hernia	Any_CHIP
rs10228072	cg06868100	PRR15	Severe COVID-19 infection	Any_CHIP
rs10228118	cg27109461	EMID2	Height	Any_CHIP
rs10228118	cg07464358		Height	Any_CHIP
rs10228118	cg09862440	RABL5;RABL5;RABL5;RABL5	Height	Any_CHIP
rs10228276	cg10724867	HOXA10	Diastolic blood pressure	Any_CHIP
rs10228276	cg10724867	HOXA10	Body mass index (MTAG)	Any_CHIP
rs10228276	cg11908057	HOXA4	Diastolic blood pressure	Any_CHIP
rs10228276	cg11908057	HOXA4	Body mass index (MTAG)	Any_CHIP
rs10228276	cg14188840	HOXA10	Diastolic blood pressure	Any_CHIP
rs10228276	cg14188840	HOXA10	Body mass index (MTAG)	Any_CHIP
rs10228276	cg08396193	HOXA7	Diastolic blood pressure	Any_CHIP
rs10228276	cg08396193	HOXA7	Body mass index (MTAG)	Any_CHIP
rs10228276	cg25967031	HOXA4	Diastolic blood pressure	Any_CHIP
rs10228276	cg25967031	HOXA4	Body mass index (MTAG)	Any_CHIP
rs10228276	cg17591595	HOXA4	Diastolic blood pressure	Any_CHIP
rs10228276	cg17591595	HOXA4	Body mass index (MTAG)	Any_CHIP
rs10228377	cg06868100	PRR15	Severe COVID-19 infection	Any_CHIP
rs10228521	cg14522298		Ascending aorta minimum area	Any_CHIP
rs10228521	cg25712005	ELN;ELN;ELN;ELN;ELN	Ascending aorta minimum area	Any_CHIP
rs10230193	cg01139861	IKZF1	Glucose homeostasis traits	Any_CHIP
rs10230193	cg01139861	IKZF1	Non-albumin protein levels	Any_CHIP
rs1023193	cg13163521	LTK;LTK;LTK	Metabolic syndrome	Any_CHIP
rs10231941	cg22851200	TRIP6	LDL cholesterol levels	Any_CHIP
rs10232322	cg00464046	C7orf49;C7orf49;C7orf49	Liver enzyme levels (alkaline phosphatase)	Any_CHIP
rs10233444	cg10242763	CACNA2D1	Hematocrit	Any_CHIP
rs10233444	cg14762670	CACNA2D1	Hematocrit	Any_CHIP
rs10233444	cg14778169	CACNA2D1	Hematocrit	Any_CHIP
rs10233473	cg05512100	PDE1C	Age at first sexual intercourse	Any_CHIP
rs10233473	cg19763428	PDE1C	Age at first sexual intercourse	Any_CHIP
rs10233479	cg02148324	ABCF2;ABCF2	Serum levels of protein IL5RA	Any_CHIP
rs1023497	cg07519229		Schizophrenia (MTAG)	Any_CHIP
rs1023497	cg22926842	CENPM;CENPM;CENPM	Schizophrenia (MTAG)	Any_CHIP
rs1023500	cg22926842	CENPM;CENPM;CENPM	Schizophrenia (MTAG)	Any_CHIP
rs1023500	cg22926842	CENPM;CENPM;CENPM	Schizophrenia	Any_CHIP
rs1023500	cg07519229		Schizophrenia (MTAG)	Any_CHIP
rs1023500	cg07519229		Schizophrenia	Any_CHIP
rs10235175	cg12573289	CCM2;CCM2;CCM2;CCM2;CCM2	Height	Any_CHIP
rs1023518	cg07262247	PDLIM4;PDLIM4	Atopic asthma	Any_CHIP
rs1023518	cg07262247	PDLIM4;PDLIM4	Asthma	Any_CHIP
rs1023518	cg07262247	PDLIM4;PDLIM4	Dupuytren's disease	Any_CHIP
rs1023518	cg07262247	PDLIM4;PDLIM4	Asthma in any disease	Any_CHIP
rs1023518	cg01305625	PDLIM4;PDLIM4	Atopic asthma	Any_CHIP
rs1023518	cg01305625	PDLIM4;PDLIM4	Asthma	Any_CHIP
rs1023518	cg01305625	PDLIM4;PDLIM4	Dupuytren's disease	Any_CHIP
rs1023518	cg01305625	PDLIM4;PDLIM4	Asthma in any disease	Any_CHIP
rs1023518	cg19040266	SLC22A5	Atopic asthma	Any_CHIP
rs1023518	cg19040266	SLC22A5	Asthma	Any_CHIP
rs1023518	cg19040266	SLC22A5	Dupuytren's disease	Any_CHIP
rs1023518	cg19040266	SLC22A5	Asthma in any disease	Any_CHIP
rs1023518	cg17394978	IRF1	Atopic asthma	Any_CHIP
rs1023518	cg17394978	IRF1	Asthma	Any_CHIP
rs1023518	cg17394978	IRF1	Dupuytren's disease	Any_CHIP
rs1023518	cg17394978	IRF1	Asthma in any disease	Any_CHIP
rs1023529	cg27064708	RAD51L1	Prostate cancer	Any_CHIP
rs10236197	cg19763428	PDE1C	Morningness	Any_CHIP
rs10236197	cg19763428	PDE1C	Intelligence	Any_CHIP
rs10236197	cg19763428	PDE1C	Extremely high intelligence	Any_CHIP
rs10236197	cg19763428	PDE1C	Intelligence (MTAG)	Any_CHIP
rs10236197	cg05512100	PDE1C	Morningness	Any_CHIP
rs10236197	cg05512100	PDE1C	Intelligence	Any_CHIP
rs10236197	cg05512100	PDE1C	Extremely high intelligence	Any_CHIP
rs10236197	cg05512100	PDE1C	Intelligence (MTAG)	Any_CHIP
rs10236214	cg03469471	NOS3	Multi-trait sex score	Any_CHIP
rs10236214	cg03469471	NOS3	Body surface area	Any_CHIP
rs10236214	cg03469471	NOS3	Body mass index	Any_CHIP
rs10236214	cg00571021	NOS3	Multi-trait sex score	Any_CHIP
rs10236214	cg00571021	NOS3	Body surface area	Any_CHIP
rs10236214	cg00571021	NOS3	Body mass index	Any_CHIP
rs10236214	cg11857646	KCNH2;KCNH2	Multi-trait sex score	Any_CHIP
rs10236214	cg11857646	KCNH2;KCNH2	Body surface area	Any_CHIP
rs10236214	cg11857646	KCNH2;KCNH2	Body mass index	Any_CHIP
rs10236569	cg00796821	KCP;KCP	Platelet count	Any_CHIP
rs10236569	cg17533927	KCP;KCP	Platelet count	Any_CHIP
rs10236569	cg12816198	IRF5;IRF5;IRF5;IRF5;IRF5;IRF5	Platelet count	Any_CHIP
rs10236569	cg02193461		Platelet count	Any_CHIP
rs10237329	cg05512100	PDE1C	Externalizing behaviour (multivariate analysis)	Any_CHIP
rs10237329	cg19763428	PDE1C	Externalizing behaviour (multivariate analysis)	Any_CHIP
rs10237377	cg12013713	PARP12	Coronary artery disease	Any_CHIP
rs1023767	cg00556407		Non-albumin protein levels	Any_CHIP
rs10238703	cg10085138		Height	Any_CHIP
rs10239000	cg01139861	IKZF1	Systemic lupus erythematosus	Any_CHIP
rs10239000	cg01139861	IKZF1	Eosinophil percentage of white cells	Any_CHIP
rs10239419	cg21841620	ZNF800	Educational attainment (MTAG)	Any_CHIP
rs10239787	cg09768617	JAZF1	Heel bone mineral density	Any_CHIP
rs10239787	cg01662334	HIBADH	Heel bone mineral density	Any_CHIP
rs10239980	cg26957150	GRB10	Brain morphology (MOSTest)	Any_CHIP
rs10240905	cg05512100	PDE1C	Educational attainment	Any_CHIP
rs10240905	cg19763428	PDE1C	Educational attainment	Any_CHIP
rs10241873	cg10766021	ZNF783	Severe COVID-19 infection	Any_CHIP
rs1024323	cg27488503	GRK4;GRK4;GRK4;NOP14	Smoking behaviour (cigarettes smoked per day)	Any_CHIP
rs1024323	cg27488503	GRK4;GRK4;GRK4;NOP14	FEV1	Any_CHIP
rs1024323	cg15436123	RGS12;RGS12;RGS12	Smoking behaviour (cigarettes smoked per day)	Any_CHIP
rs1024323	cg15436123	RGS12;RGS12;RGS12	FEV1	Any_CHIP
rs10244184	cg01662334	HIBADH	Heel bone mineral density	Any_CHIP
rs10244184	cg09768617	JAZF1	Heel bone mineral density	Any_CHIP
rs10245353	cg10085138		Heel bone mineral density	Any_CHIP
rs10245353	cg10085138		Waist-to-hip ratio adjusted for body mass index	Any_CHIP
rs10245353	cg10085138		Waist-hip ratio	Any_CHIP
rs10245353	cg10085138		Waist-to-hip ratio adjusted for BMI (adjusted for smoking behaviour)	Any_CHIP
rs10247392	cg00464046	C7orf49;C7orf49;C7orf49	Response to paliperidone in schizophrenia (PANSS score)	Any_CHIP
rs10248288	cg10724867	HOXA10	Resistance to antihypertensive treatment in hypertension	Any_CHIP
rs10248288	cg10724867	HOXA10	Body mass index	Any_CHIP
rs10248288	cg10724867	HOXA10	Waist-to-hip ratio adjusted for BMI	Any_CHIP
rs10248288	cg10724867	HOXA10	Hip index	Any_CHIP
rs10248288	cg10724867	HOXA10	Waist-hip index	Any_CHIP
rs10248502	cg07413467	CDK6;CDK6	Height	Any_CHIP
rs10248502	cg19228034		Height	Any_CHIP
rs10248502	cg03449398		Height	Any_CHIP
rs10248502	cg15261712	CDK6;CDK6	Height	Any_CHIP
rs10248619	cg01220564	DDC;DDC	Fasting blood glucose	Any_CHIP
rs10248619	cg01220564	DDC;DDC	Fasting blood glucose (BMI interaction)	Any_CHIP
rs10248619	cg26957150	GRB10	Fasting blood glucose	Any_CHIP
rs10248619	cg26957150	GRB10	Fasting blood glucose (BMI interaction)	Any_CHIP
rs10248717	cg10691109	PRKAR2B	Low density lipoprotein cholesterol levels	Any_CHIP
rs10248717	cg10691109	PRKAR2B	Total cholesterol levels	Any_CHIP
rs10248717	cg26826927	COG5;COG5;COG5	Low density lipoprotein cholesterol levels	Any_CHIP
rs10248717	cg26826927	COG5;COG5;COG5	Total cholesterol levels	Any_CHIP
rs10249326	cg10691109	PRKAR2B	Height	Any_CHIP
rs10249326	cg10272492		Height	Any_CHIP
rs10250582	cg10691109	PRKAR2B	Monocyte percentage of white cells	Any_CHIP
rs10250685	cg09862440	RABL5;RABL5;RABL5;RABL5	Total cholesterol levels	Any_CHIP
rs10250685	cg09862440	RABL5;RABL5;RABL5;RABL5	Non-HDL cholesterol levels	Any_CHIP
rs10250685	cg14527564	CLDN15	Total cholesterol levels	Any_CHIP
rs10250685	cg14527564	CLDN15	Non-HDL cholesterol levels	Any_CHIP
rs10250685	cg08636573	CLDN15	Total cholesterol levels	Any_CHIP
rs10250685	cg08636573	CLDN15	Non-HDL cholesterol levels	Any_CHIP
rs10250685	cg07651914	CLDN15	Total cholesterol levels	Any_CHIP
rs10250685	cg07651914	CLDN15	Non-HDL cholesterol levels	Any_CHIP
rs1025132	cg26099045		Added salt consumption	Any_CHIP
rs10252568	cg20658466		Height (standard GWA)	Any_CHIP
rs10253506	cg12573289	CCM2;CCM2;CCM2;CCM2;CCM2	Reactive percentage of lymphocytes	Any_CHIP
rs10253506	cg12573289	CCM2;CCM2;CCM2;CCM2;CCM2	Neutrophil count	Any_CHIP
rs10254690	cg17550566	TTYH3	Estimated glomerular filtration rate (creatinine)	Any_CHIP
rs1025476	cg26474043	SH3TC2	1,3-dimethylurate levels in elite athletes	Any_CHIP
rs10255318	cg01676795	POR	AlzheimerΓÇÖs disease polygenic risk score (upper quantile vs lower quantile)	Any_CHIP
rs10255318	cg01614764	SRCRB4D	AlzheimerΓÇÖs disease polygenic risk score (upper quantile vs lower quantile)	Any_CHIP
rs10256020	cg00277397	CALN1;CALN1	Body mass index (MTAG)	Any_CHIP
rs10256396	cg22830895	CRYGN	Smoking initiation	Any_CHIP
rs10256396	cg22830895	CRYGN	Educational attainment	Any_CHIP
rs10257135	cg14205632	LHFPL3	Waist-to-hip ratio adjusted for BMI	Any_CHIP
rs10257345	cg00313685	CUX1;CUX1;CUX1	Height	Any_CHIP
rs10257934	cg23009067	GNA12	Multi-trait sex score	Any_CHIP
[truncated: 306,251+ more rows]
