# Supplementary material for: Epigenome-wide DNA methylation association study of CHIP provides insight into perturbed gene regulation
Source: Nat Commun. 2025 May 20;16:4678. doi: 10.1038/s41467-025-59333-w (PMC12092741; doi:10.1038/s41467-025-59333-w)
Supplement: Supplementary file 29 — Dataset 27 [file 41467_2025_59333_MOESM29_ESM.xlsx]

## Sheet: Supplementary Data 27
CHIP Signature	Trait	Overlap	Trait_N	Sig_N	Total	Estimate	P
Any_CHIP	AGE 4 VS AGE 0	2271	14150	9615	400000	9.85034	0
Any_CHIP	AGING	640	1316	9615	400000	41.1193	0
Any_CHIP	ALCOHOL CONSUMPTION	1760	8072	9615	400000	13.6301	0
Any_CHIP	ALCOHOL CONSUMPTION PER DAY	908	3774	9615	400000	14.0959	0
Any_CHIP	FETAL VS ADULT LIVER	2216	28901	9615	400000	4.0822	0
Any_CHIP	SEX	4073	78534	9615	400000	3.1179	0
Any_CHIP	GESTATIONAL AGE	5095	64040	9615	400000	6.33814	0
Any_CHIP	RHEUMATOID ARTHRITIS	168	52227	9615	400000	0.115573	0
Any_CHIP	SMOKING	3076	22001	9615	400000	9.23339	0
Any_CHIP	AGE*SEX	751	6014	9615	400000	6.19967	2.12e-299
Any_CHIP	TISSUE	9041	328363	9615	400000	3.50527	2.05e-266
Any_CHIP	BIRTHWEIGHT	625	4677	9615	400000	6.62833	1.07e-264
Any_CHIP	MATERNAL SMOKING IN PREGNANCY	517	3905	9615	400000	6.49085	1.55e-216
Any_CHIP	PRENATAL SMOKE EXPOSURE	452	3096	9615	400000	7.23252	1.5e-206
Any_CHIP	CLEFT PALATE VS CLEFT LIP	254	1056	9615	400000	13.1793	3.63e-170
Any_CHIP	HIV INFECTION	451	50327	9615	400000	0.335992	1.44e-155
Any_CHIP	TOBACCO SMOKING	239	1062	9615	400000	12.0622	5.17e-153
Any_CHIP	INCIDENT COPD	2270	55546	9615	400000	1.95564	2.28e-147
Any_CHIP	INCIDENT LUNG CANCER	428	4102	9615	400000	4.9043	9.52e-141
Any_CHIP	HYPERTENSIVE DISORDERS OF PREGNANCY	310	2777	9615	400000	5.23841	1.27e-109
Any_CHIP	ALZHEIMERS DISEASE BRAAK STAGE	296	2538	9615	400000	5.49808	1.64e-109
Any_CHIP	PREECLAMPSIA	292	2581	9615	400000	5.31002	9.67e-105
Any_CHIP	INFANT SEX	444	6665	9615	400000	2.98962	3.38e-80
Any_CHIP	VERY EARLY PRETERM BIRTH (<28 WEEKS)	133	808	9615	400000	8.09863	6.29e-68
Any_CHIP	CROHN'S DISEASE	387	6478	9615	400000	2.64579	7.16e-58
Any_CHIP	CLEAR CELL RENAL CARCINOMA	1327	35550	9615	400000	1.66628	1.02e-57
Any_CHIP	SYSTOLIC BLOOD PRESSURE	61	174	9615	400000	22.0506	5.5e-53
Any_CHIP	FASTING INSULIN	92	504	9615	400000	9.14417	1.87e-51
Any_CHIP	PREVALENT TYPE 2 DIABETES (SELF-REPORT)	417	7924	9615	400000	2.31225	3.26e-48
Any_CHIP	CAMP PROTEIN LEVELS (SEQID = 15481-45)	65	265	9615	400000	13.2771	2.95e-45
Any_CHIP	BODY MASS INDEX	171	1994	9615	400000	3.85945	3.52e-45
Any_CHIP	CAMP PROTEIN LEVELS (SEQID = 9384-17)	63	269	9615	400000	12.4918	1.35e-42
Any_CHIP	DIASTOLIC BLOOD PRESSURE	49	147	9615	400000	20.3994	1.21e-41
Any_CHIP	C-REACTIVE PROTEIN	65	303	9615	400000	11.1574	2.32e-41
Any_CHIP	INCIDENT STROKE	107	922	9615	400000	5.3788	2.65e-40
Any_CHIP	CHRONIC KIDNEY DISEASE	65	350	9615	400000	9.31673	2.59e-37
Any_CHIP	PREVALENT COPD (SELF-REPORT)	386	7953	9615	400000	2.11588	4.45e-37
Any_CHIP	GZMK PROTEIN LEVELS (SEQID = 9545-156)	21	5757	9615	400000	0.146812	3.93e-36
Any_CHIP	CLEC11A PROTEIN LEVELS (SEQID = 2966-65)	52	221	9615	400000	12.5547	1.49e-35
Any_CHIP	INCIDENT LIVER CIRRHOSIS	142	1758	9615	400000	3.60595	5.5e-35
Any_CHIP	GP1BA PROTEIN LEVELS (SEQID = 4990-87)	71	469	9615	400000	7.2881	1.31e-34
Any_CHIP	PRIMARY SJOGRENS SYNDROME	499	11785	9615	400000	1.83877	6.78e-33
Any_CHIP	PREVALENT ISCHEMIC HEART DISEASE (SELF-REPORT)	167	2439	9615	400000	3.01939	2.91e-32
Any_CHIP	M32388_DODECANEDIOATE	65	427	9615	400000	7.33168	5.72e-32
Any_CHIP	PUBERTAL TIMING	44	174	9615	400000	13.7977	9e-32
Any_CHIP	NITROGEN DIOXIDE EXPOSURE	404	9018	9615	400000	1.9439	1.27e-31
Any_CHIP	SOLUBLE TUMOR NECROSIS FACTOR RECEPTOR 2	43	168	9615	400000	14.0213	2.52e-31
Any_CHIP	BRAAK STAGE	73	569	9615	400000	6.01362	8.65e-31
Any_CHIP	LCN2 PROTEIN LEVELS (SEQID = 2836-68)	36	117	9615	400000	18.1103	1.32e-29
Any_CHIP	EARLY PRETERM BIRTH (<28 WEEKS)	50	273	9615	400000	9.14573	8.73e-29
Any_CHIP	EDUCATIONAL ATTAINMENT	57	385	9615	400000	7.09117	1.34e-27
Any_CHIP	MORTALITY	160	2514	9615	400000	2.78941	1.48e-27
Any_CHIP	PERINATALLY ACQUIRED HIV	56	372	9615	400000	7.23036	1.61e-27
Any_CHIP	PRSS57 PROTEIN LEVELS (SEQID = 8351-17)	60	450	9615	400000	6.27924	1.72e-26
Any_CHIP	INFLAMMATORY BOWEL DISEASE	199	3635	9615	400000	2.38002	1.25e-25
Any_CHIP	BMI	58	437	9615	400000	6.24498	1.47e-25
Any_CHIP	SERUM HIGH-DENSITY LIPOPROTEIN CHOLESTEROL	33	148	9615	400000	11.6898	2.37e-22
Any_CHIP	GZMA PROTEIN LEVELS (SEQID = 3440-7)	26	4521	9615	400000	0.232768	1.17e-21
Any_CHIP	NOG PROTEIN LEVELS (SEQID = 8778-3)	48	362	9615	400000	6.23264	2.05e-21
Any_CHIP	CLEC11A PROTEIN LEVELS (SEQID = 4500-50)	37	209	9615	400000	8.76389	3.45e-21
Any_CHIP	IL2RB PROTEIN LEVELS (SEQID = 9343-16)	9	3021	9615	400000	0.12051	3.72e-21
Any_CHIP	M35718_DIHOMO-LINOLENATE_20:3N3_OR_N6	30	131	9615	400000	12.0907	8.12e-21
Any_CHIP	CHILD ABUSE	8	2856	9615	400000	0.113324	1.74e-20
Any_CHIP	INCIDENT TYPE 2 DIABETES	977	30371	9615	400000	1.38904	3.66e-20
Any_CHIP	MPL PROTEIN LEVELS (SEQID = 3473-78)	41	299	9615	400000	6.47543	4.62e-19
Any_CHIP	FEV1	23	82	9615	400000	15.8663	1.89e-18
Any_CHIP	1-HOUR GLUCOSE	63	716	9615	400000	3.93644	3.27e-18
Any_CHIP	MATERNAL BODY MASS INDEX	367	9705	9615	400000	1.61934	8.38e-17
Any_CHIP	INCIDENT CHRONIC KIDNEY DISEASE	64	793	9615	400000	3.58151	1.21e-16
Any_CHIP	SELL PROTEIN LEVELS (SEQID = 4831-4)	38	302	9615	400000	5.86331	1.61e-16
Any_CHIP	MONOZYGOTIC TWINNING	7	2229	9615	400000	0.127286	2.07e-15
Any_CHIP	LEUKOCYTE TELOMERE LENGTH	14	30	9615	400000	35.5585	2.16e-15
Any_CHIP	SERUM COTININE	15	40	9615	400000	24.3916	1.17e-14
Any_CHIP	THPO PROTEIN LEVELS (SEQID = 5947-90)	25	145	9615	400000	8.47821	1.53e-14
Any_CHIP	PREVALENT CHRONIC PAIN (SELF-REPORT)	316	8404	9615	400000	1.60622	2.4e-14
Any_CHIP	FEV1 / FVC	13	29	9615	400000	33.0229	4.2e-14
Any_CHIP	HEALTHY EATING	13	30	9615	400000	31.0842	7.25e-14
Any_CHIP	PSYCHOSIS	20	95	9615	400000	10.844	1.23e-13
Any_CHIP	BIRTH WEIGHT	26	185	9615	400000	6.65442	6.61e-13
Any_CHIP	THBS4 PROTEIN LEVELS (SEQID = 3340-53)	16	60	9615	400000	14.7816	6.73e-13
Any_CHIP	ALCOHOL WITHDRAWAL RECOVERY	116	2338	9615	400000	2.13329	8.93e-13
Any_CHIP	MATERNAL OVERWEIGHT/OBESITY	167	4050	9615	400000	1.75938	5.88e-11
Any_CHIP	DOWNS SYNDROME	46	652	9615	400000	3.09192	1.86e-10
Any_CHIP	AGGRESSIVE BEHAVIOUR	29	295	9615	400000	4.43679	2.46e-10
Any_CHIP	ALL CAUSE MORTALITY	27	261	9615	400000	4.69525	3.22e-10
Any_CHIP	PREVALENT RHEUMATOID ARTHRITIS (SELF-REPORT)	68	1211	9615	400000	2.42549	3.48e-10
Any_CHIP	ST3GAL6 PROTEIN LEVELS (SEQID = 6947-4)	15	76	9615	400000	9.99977	3.64e-10
Any_CHIP	INCIDENT ISCHEMIC HEART DISEASE	120	2690	9615	400000	1.90714	3.92e-10
Any_CHIP	M36098_4-VINYLPHENOL_SULFATE	12	45	9615	400000	14.7758	5.08e-10
Any_CHIP	AUTOANTIBODY PRODUCTION IN SYSTEMIC LUPUS ERYTHEMATOSUS	22	183	9615	400000	5.55912	8.03e-10
Any_CHIP	CHRONIC OBSTRUCTIVE PULMONARY DISEASE	24	219	9615	400000	5.00703	9.43e-10
Any_CHIP	F8 PROTEIN LEVELS (SEQID = 13499-30)	29	324	9615	400000	4.00041	2.17e-09
Any_CHIP	GESTATIONAL DIABETES MILLETUS	31	369	9615	400000	3.73293	2.84e-09
Any_CHIP	PREGNANCY EXPOSURE TO TRICLOSAN	38	543	9615	400000	3.06327	8.24e-09
Any_CHIP	GENE EXPRESSION OF AFFYMETRIX ID: 2948648 (GENE SYMBOL: LINC00243)	8	20	9615	400000	27.0779	1.08e-08
Any_CHIP	ANGPT2 PROTEIN LEVELS (SEQID = 2602-2)	20	181	9615	400000	5.05203	1.97e-08
Any_CHIP	WAIST CIRCUMFERENCE	40	631	9615	400000	2.75515	5.07e-08
Any_CHIP	BLOOD ARSENIC CONCENTRATION	9	33	9615	400000	15.233	6.1e-08
Any_CHIP	HP PROTEIN LEVELS (SEQID = 7905-30)	14	103	9615	400000	6.39451	1.97e-07
Any_CHIP	QPCT PROTEIN LEVELS (SEQID = 7849-3)	89	2088	9615	400000	1.81514	4.23e-07
Any_CHIP	CANCER TREATMENT: CHEST-RT	24	303	9615	400000	3.49882	4.78e-07
Any_CHIP	MATERNAL SMOKING DURING PREGNANCY	19	203	9615	400000	4.19885	6e-07
Any_CHIP	PARKINSON'S DISEASE	12	85	9615	400000	6.6812	9.55e-07
Any_CHIP	HIGH-DENSITY LIPOPROTEIN CHOLESTEROL	10	57	9615	400000	8.64659	9.86e-07
Any_CHIP	GENE EXPRESSION OF AFFYMETRIX ID: 2845973 (GENE SYMBOL: LPCAT1)	5	10	9615	400000	40.576	1.83e-06
Any_CHIP	AIR POLLUTION EXPOSURE	6	1116	9615	400000	0.21901	2e-06
Any_CHIP	LILRA5 PROTEIN LEVELS (SEQID = 8766-29)	11	76	9615	400000	6.87763	2.09e-06
Any_CHIP	SERPINA1 PROTEIN LEVELS (SEQID = 3580-25)	26	377	9615	400000	3.01292	2.23e-06
Any_CHIP	COGNITIVE ABILITIES: PHONEMIC VERBAL FLUENCY	9	49	9615	400000	9.14285	2.3e-06
Any_CHIP	COGNITIVE ABILITIES: DIGIT TEST	23	309	9615	400000	3.27055	2.36e-06
Any_CHIP	CDHR3 PROTEIN LEVELS (SEQID = 8222-49)	10	63	9615	400000	7.66877	2.56e-06
Any_CHIP	CANCER TREATMENT: PELVIS-RT	20	248	9615	400000	3.56679	3.15e-06
Any_CHIP	PREVALENT CHRONIC KIDNEY DISEASE (ESTIMATED)	67	1529	9615	400000	1.86677	4.94e-06
Any_CHIP	PREVALENT BREAST CANCER (SELF-REPORT)	51	1064	9615	400000	2.04967	5.04e-06
Any_CHIP	URINARY ARSENIC CONCENTRATIONS	7	30	9615	400000	12.3639	5.79e-06
Any_CHIP	INCIDENT OSTEOARTHRITIS	54	1162	9615	400000	1.98431	7.68e-06
Any_CHIP	MATERNAL SMOKING	16	179	9615	400000	3.99043	8.1e-06
Any_CHIP	IGG GLYCOSYLATION MEASURE - IGP40	4	7	9615	400000	54.0872	1.1e-05
Any_CHIP	IGG GLYCOSYLATION MEASURE - IGP66	4	7	9615	400000	54.0872	1.1e-05
Any_CHIP	IGG GLYCOSYLATION MEASURE - IGP70	4	7	9615	400000	54.0872	1.1e-05
Any_CHIP	IGG GLYCOSYLATION MEASURE - IGP39	4	7	9615	400000	54.0872	1.1e-05
Any_CHIP	GENE EXPRESSION OF AFFYMETRIX ID: 2986999 (GENE SYMBOL: GPR146)	4	7	9615	400000	54.0872	1.1e-05
Any_CHIP	IGG GLYCOSYLATION MEASURE - IGP71	4	7	9615	400000	54.0872	1.1e-05
AXSL1	ALCOHOL CONSUMPTION	752	8072	6078	400000	7.45788	0
AXSL1	SMOKING	1462	22001	6078	400000	5.75776	0
AXSL1	GESTATIONAL AGE	2529	64040	6078	400000	3.85095	0
AXSL1	AGE 4 VS AGE 0	947	14150	6078	400000	5.32188	0
AXSL1	AGING	330	1316	6078	400000	22.875	1.41e-290
AXSL1	ALCOHOL CONSUMPTION PER DAY	461	3774	6078	400000	9.67411	2.41e-260
AXSL1	RHEUMATOID ARTHRITIS	180	52227	6078	400000	0.200466	5.07e-169
AXSL1	SEX	2069	78534	6078	400000	2.14265	1.88e-155
AXSL1	FETAL VS ADULT LIVER	1037	28901	6078	400000	2.70244	7.45e-147
AXSL1	AGE*SEX	378	6014	6078	400000	4.56889	5.03e-117
AXSL1	HIV INFECTION	276	50327	6078	400000	0.326824	1.36e-102
AXSL1	TISSUE	5565	328363	6078	400000	2.39022	2.14e-99
AXSL1	BIRTHWEIGHT	294	4677	6078	400000	4.51756	6.1e-91
AXSL1	PREECLAMPSIA	194	2581	6078	400000	5.40806	1.32e-72
AXSL1	INCIDENT LUNG CANCER	231	4102	6078	400000	3.98084	6.22e-63
AXSL1	TOBACCO SMOKING	108	1062	6078	400000	7.45265	1.95e-53
AXSL1	PRENATAL SMOKE EXPOSURE	181	3096	6078	400000	4.11727	8.18e-52
AXSL1	MATERNAL SMOKING IN PREGNANCY	203	3905	6078	400000	3.64247	4.14e-50
AXSL1	HYPERTENSIVE DISORDERS OF PREGNANCY	140	2777	6078	400000	3.49833	1.33e-33
AXSL1	INCIDENT LIVER CIRRHOSIS	106	1758	6078	400000	4.21451	4.72e-32
AXSL1	CLEAR CELL RENAL CARCINOMA	814	35550	6078	400000	1.59898	2.04e-31
AXSL1	CROHN'S DISEASE	224	6478	6078	400000	2.37185	1.36e-28
AXSL1	ALZHEIMERS DISEASE BRAAK STAGE	122	2538	6078	400000	3.31926	1.19e-27
AXSL1	CHRONIC KIDNEY DISEASE	42	350	6078	400000	8.89196	1.5e-24
AXSL1	AGE	5499	375225	6078	400000	0.621545	4.06e-24
AXSL1	CLEFT PALATE VS CLEFT LIP	69	1056	6078	400000	4.57156	2.47e-23
AXSL1	C-REACTIVE PROTEIN	37	303	6078	400000	9.06339	4.42e-22
AXSL1	GZMK PROTEIN LEVELS (SEQID = 9545-156)	15	5757	6078	400000	0.167275	1.15e-21
AXSL1	VERY EARLY PRETERM BIRTH (<28 WEEKS)	54	808	6078	400000	4.67479	4.88e-19
AXSL1	INCIDENT COPD	1088	55546	6078	400000	1.35912	1.37e-18
AXSL1	LCN2 PROTEIN LEVELS (SEQID = 2836-68)	21	117	6078	400000	14.2282	1.23e-16
AXSL1	INCIDENT STROKE	53	922	6078	400000	3.97877	5.73e-16
AXSL1	PREVALENT TYPE 2 DIABETES (SELF-REPORT)	216	7924	6078	400000	1.84633	1.2e-15
AXSL1	FASTING INSULIN	38	504	6078	400000	5.31204	1.64e-15
AXSL1	PREVALENT RHEUMATOID ARTHRITIS (SELF-REPORT)	61	1211	6078	400000	3.46249	1.64e-15
AXSL1	ALCOHOL WITHDRAWAL RECOVERY	91	2338	6078	400000	2.64936	2.48e-15
AXSL1	EDUCATIONAL ATTAINMENT	33	385	6078	400000	6.10361	2.97e-15
AXSL1	BODY MASS INDEX	81	1994	6078	400000	2.76774	7.85e-15
AXSL1	SOLUBLE TUMOR NECROSIS FACTOR RECEPTOR 2	22	168	6078	400000	9.80061	2.19e-14
AXSL1	PERINATALLY ACQUIRED HIV	31	372	6078	400000	5.91687	4.3e-14
AXSL1	GZMA PROTEIN LEVELS (SEQID = 3440-7)	17	4521	6078	400000	0.242478	1.05e-13
AXSL1	INFLAMMATORY BOWEL DISEASE	117	3635	6078	400000	2.17818	1.99e-13
AXSL1	M32388_DODECANEDIOATE	32	427	6078	400000	5.27339	3.08e-13
AXSL1	IL2RB PROTEIN LEVELS (SEQID = 9343-16)	7	3021	6078	400000	0.149555	1.52e-12
AXSL1	M36098_4-VINYLPHENOL_SULFATE	12	45	6078	400000	23.6063	2.71e-12
AXSL1	CAMP PROTEIN LEVELS (SEQID = 15481-45)	24	265	6078	400000	6.47567	5.16e-12
AXSL1	MORTALITY	87	2514	6078	400000	2.34244	6.54e-12
AXSL1	CAMP PROTEIN LEVELS (SEQID = 9384-17)	24	269	6078	400000	6.36989	7.09e-12
AXSL1	EARLY PRETERM BIRTH (<28 WEEKS)	24	273	6078	400000	6.2675	9.69e-12
AXSL1	CHILD ABUSE	7	2856	6078	400000	0.158283	1.7e-11
AXSL1	NITROGEN DIOXIDE EXPOSURE	219	9018	6078	400000	1.636	3.91e-11
AXSL1	BMI	29	437	6078	400000	4.62426	7.16e-11
AXSL1	GP1BA PROTEIN LEVELS (SEQID = 4990-87)	29	469	6078	400000	4.28726	3.72e-10
AXSL1	FEV1	13	82	6078	400000	12.2375	3.82e-10
AXSL1	PAPUAN ANCESTRY	70	8796	6078	400000	0.51432	1.3e-09
AXSL1	THBS4 PROTEIN LEVELS (SEQID = 3340-53)	11	60	6078	400000	14.5785	1.71e-09
AXSL1	PSYCHOSIS	13	95	6078	400000	10.2961	2.49e-09
AXSL1	INFANT SEX	165	6665	6078	400000	1.6632	2.85e-09
AXSL1	AUTOANTIBODY PRODUCTION IN SYSTEMIC LUPUS ERYTHEMATOSUS	17	183	6078	400000	6.65293	4.19e-09
AXSL1	LUNG FUNCTION DECLINE	37	798	6078	400000	3.16424	4.63e-09
AXSL1	SERUM HIGH-DENSITY LIPOPROTEIN CHOLESTEROL	15	148	6078	400000	7.32643	1.03e-08
AXSL1	PREVALENT ISCHEMIC HEART DISEASE (SELF-REPORT)	76	2439	6078	400000	2.09822	1.04e-08
AXSL1	IMPDH1 PROTEIN LEVELS (SEQID = 5229-90)	11	73	6078	400000	11.5163	1.48e-08
AXSL1	APAF1 PROTEIN LEVELS (SEQID = 13583-19)	10	59	6078	400000	13.2484	2.08e-08
AXSL1	M35718_DIHOMO-LINOLENATE_20:3N3_OR_N6	13	131	6078	400000	7.15202	1.25e-07
AXSL1	BRAAK STAGE	27	569	6078	400000	3.23848	3.31e-07
AXSL1	EIF2B1 PROTEIN LEVELS (SEQID = 10080-9)	8	46	6078	400000	13.6625	4.41e-07
AXSL1	WAIST CIRCUMFERENCE	28	631	6078	400000	3.0187	7.65e-07
AXSL1	NANP PROTEIN LEVELS (SEQID = 16863-47)	9	72	6078	400000	9.27069	1.54e-06
AXSL1	CLEC11A PROTEIN LEVELS (SEQID = 2966-65)	15	221	6078	400000	4.72793	1.92e-06
AXSL1	MATERNAL OVERWEIGHT/OBESITY	101	4050	6078	400000	1.66872	2.88e-06
AXSL1	PUBERTAL TIMING	13	174	6078	400000	5.24284	3.2e-06
AXSL1	SYSTOLIC BLOOD PRESSURE	13	174	6078	400000	5.24284	3.2e-06
AXSL1	HP PROTEIN LEVELS (SEQID = 7905-30)	10	103	6078	400000	6.97811	4.25e-06
AXSL1	PREVALENT CHRONIC KIDNEY DISEASE (ESTIMATED)	48	1529	6078	400000	2.10932	4.57e-06
AXSL1	PREGNANCY EXPOSURE TO TRICLOSAN	24	543	6078	400000	3.00489	4.83e-06
AXSL1	ATOPY	145	13564	6078	400000	0.692994	5.55e-06
AXSL1	PRSS57 PROTEIN LEVELS (SEQID = 8351-17)	21	450	6078	400000	3.18004	8.15e-06
AXSL1	GENE EXPRESSION OF AFFYMETRIX ID: 2845973 (GENE SYMBOL: LPCAT1)	4	10	6078	400000	43.2338	1.04e-05
AXSL1	DOWNS SYNDROME	26	652	6078	400000	2.69901	1.22e-05
DNMT3A	AGE 4 VS AGE 0	1445	14150	5990	400000	9.5417	0
DNMT3A	ALCOHOL CONSUMPTION PER DAY	604	3774	5990	400000	13.8303	0
DNMT3A	GESTATIONAL AGE	3651	64040	5990	400000	8.62325	0
DNMT3A	FETAL VS ADULT LIVER	1565	28901	5990	400000	4.74399	0
DNMT3A	ALCOHOL CONSUMPTION	1184	8072	5990	400000	13.8408	0
DNMT3A	SMOKING	2043	22001	5990	400000	9.70112	0
DNMT3A	SEX	2444	78534	5990	400000	2.87969	0
DNMT3A	AGING	338	1316	5990	400000	24.0183	1.27e-303
DNMT3A	BIRTHWEIGHT	540	4677	5990	400000	9.33699	1.54e-296
DNMT3A	RHEUMATOID ARTHRITIS	135	52227	5990	400000	0.151342	9.89e-199
DNMT3A	PRENATAL SMOKE EXPOSURE	327	3096	5990	400000	8.15868	1.38e-166
DNMT3A	TISSUE	5628	328363	5990	400000	3.43351	4.29e-163
DNMT3A	AGE*SEX	405	6014	5990	400000	5.02121	1.95e-137
DNMT3A	MATERNAL SMOKING IN PREGNANCY	327	3905	5990	400000	6.30082	5.32e-137
DNMT3A	CLEFT PALATE VS CLEFT LIP	186	1056	5990	400000	14.4856	7.28e-135
DNMT3A	TOBACCO SMOKING	164	1062	5990	400000	12.3256	1.26e-109
DNMT3A	HYPERTENSIVE DISORDERS OF PREGNANCY	221	2777	5990	400000	5.86683	2.05e-88
DNMT3A	PRIMARY SJOGRENS SYNDROME	473	11785	5990	400000	2.90048	4.76e-81
DNMT3A	INCIDENT COPD	1373	55546	5990	400000	1.86545	4.19e-80
DNMT3A	HIV INFECTION	323	50327	5990	400000	0.392112	2.15e-78
DNMT3A	INCIDENT LUNG CANCER	235	4102	5990	400000	4.12009	1.69e-66
DNMT3A	ALZHEIMERS DISEASE BRAAK STAGE	179	2538	5990	400000	5.1137	7.16e-64
DNMT3A	SYSTOLIC BLOOD PRESSURE	59	174	5990	400000	34.0631	4.9e-62
DNMT3A	DIASTOLIC BLOOD PRESSURE	54	147	5990	400000	38.5327	3.85e-59
DNMT3A	CAMP PROTEIN LEVELS (SEQID = 9384-17)	65	269	5990	400000	21.1734	2e-57
DNMT3A	PRSS57 PROTEIN LEVELS (SEQID = 8351-17)	74	450	5990	400000	13.0967	2.75e-52
DNMT3A	BODY MASS INDEX	143	1994	5990	400000	5.18082	3.78e-52
DNMT3A	GP1BA PROTEIN LEVELS (SEQID = 4990-87)	75	469	5990	400000	12.6693	4.61e-52
DNMT3A	FASTING INSULIN	77	504	5990	400000	11.9985	6.8e-52
DNMT3A	CAMP PROTEIN LEVELS (SEQID = 15481-45)	59	265	5990	400000	19.0162	5.04e-50
DNMT3A	CLEAR CELL RENAL CARCINOMA	880	35550	5990	400000	1.78489	8.31e-49
DNMT3A	NOG PROTEIN LEVELS (SEQID = 8778-3)	63	362	5990	400000	13.9978	2.57e-46
DNMT3A	PREVALENT TYPE 2 DIABETES (SELF-REPORT)	286	7924	5990	400000	2.53636	1.96e-40
DNMT3A	INFANT SEX	253	6665	5990	400000	2.66565	1.96e-39
DNMT3A	CHRONIC KIDNEY DISEASE	52	350	5990	400000	11.568	6e-35
DNMT3A	INCIDENT TYPE 2 DIABETES	720	30371	5990	400000	1.67884	9.09e-34
DNMT3A	CLEC11A PROTEIN LEVELS (SEQID = 2966-65)	39	221	5990	400000	14.1862	1.6e-29
DNMT3A	BIRTH WEIGHT	36	185	5990	400000	15.9846	6.14e-29
DNMT3A	1-HOUR GLUCOSE	59	716	5990	400000	5.95569	1.85e-25
DNMT3A	SERUM HIGH-DENSITY LIPOPROTEIN CHOLESTEROL	30	148	5990	400000	16.8031	6.3e-25
DNMT3A	PREVALENT COPD (SELF-REPORT)	244	7953	5990	400000	2.1279	9.7e-25
DNMT3A	BMI	46	437	5990	400000	7.79107	1.45e-24
DNMT3A	PERINATALLY ACQUIRED HIV	42	372	5990	400000	8.42368	9.53e-24
DNMT3A	MPL PROTEIN LEVELS (SEQID = 3473-78)	38	299	5990	400000	9.62984	1.78e-23
DNMT3A	EDUCATIONAL ATTAINMENT	42	385	5990	400000	8.10428	3.63e-23
DNMT3A	LEUKOCYTE TELOMERE LENGTH	16	30	5990	400000	75.1978	7.48e-22
DNMT3A	PREVALENT ISCHEMIC HEART DISEASE (SELF-REPORT)	106	2439	5990	400000	3.02438	1.89e-21
DNMT3A	VERY EARLY PRETERM BIRTH (<28 WEEKS)	57	808	5990	400000	5.03055	2.15e-21
DNMT3A	PREECLAMPSIA	109	2581	5990	400000	2.93557	4.32e-21
DNMT3A	CROHN'S DISEASE	199	6478	5990	400000	2.12197	1.92e-20
DNMT3A	LCN2 PROTEIN LEVELS (SEQID = 2836-68)	23	117	5990	400000	16.1545	3.78e-19
DNMT3A	GZMK PROTEIN LEVELS (SEQID = 9545-156)	18	5757	5990	400000	0.203946	4.05e-19
DNMT3A	MATERNAL BODY MASS INDEX	262	9705	5990	400000	1.86282	4.54e-19
DNMT3A	PREGNANCY EXPOSURE TO TRICLOSAN	43	543	5990	400000	5.69047	2.38e-18
DNMT3A	BRAAK STAGE	42	569	5990	400000	5.27256	7.14e-17
DNMT3A	INCIDENT STROKE	53	922	5990	400000	4.03863	3.19e-16
DNMT3A	EARLY PRETERM BIRTH (<28 WEEKS)	29	273	5990	400000	7.85131	3.58e-16
DNMT3A	INCIDENT LIVER CIRRHOSIS	76	1758	5990	400000	2.99741	1.05e-15
DNMT3A	MORTALITY	95	2514	5990	400000	2.60871	1.39e-15
DNMT3A	NITROGEN DIOXIDE EXPOSURE	235	9018	5990	400000	1.79096	1.76e-15
DNMT3A	WAIST CIRCUMFERENCE	42	631	5990	400000	4.71592	2.61e-15
DNMT3A	SELL PROTEIN LEVELS (SEQID = 4831-4)	29	302	5990	400000	7.01567	5.13e-15
DNMT3A	IL2RB PROTEIN LEVELS (SEQID = 9343-16)	4	3021	5990	400000	0.0866037	6.86e-15
DNMT3A	CLEC11A PROTEIN LEVELS (SEQID = 4500-50)	24	209	5990	400000	8.56353	2.12e-14
DNMT3A	PUBERTAL TIMING	22	174	5990	400000	9.55065	3.42e-14
DNMT3A	CHILD ABUSE	4	2856	5990	400000	0.0916527	5.45e-14
DNMT3A	FEV1	16	82	5990	400000	15.9882	1.03e-13
DNMT3A	F8 PROTEIN LEVELS (SEQID = 13499-30)	27	324	5990	400000	6.00223	1.29e-12
DNMT3A	ST3GAL6 PROTEIN LEVELS (SEQID = 6947-4)	14	76	5990	400000	14.8894	8.1e-12
DNMT3A	INCIDENT OSTEOARTHRITIS	52	1162	5990	400000	3.09964	8.86e-12
DNMT3A	PREVALENT BREAST CANCER (SELF-REPORT)	49	1064	5990	400000	3.19337	1.29e-11
DNMT3A	HNF4A PROTEIN LEVELS (SEQID = 10041-3)	40	793	5990	400000	3.51088	6.57e-11
DNMT3A	GESTATIONAL DIABETES MILLETUS	26	369	5990	400000	5.00323	1.36e-10
DNMT3A	M32388_DODECANEDIOATE	28	427	5990	400000	4.63332	1.43e-10
DNMT3A	GZMA PROTEIN LEVELS (SEQID = 3440-7)	22	4521	5990	400000	0.319141	1.45e-10
DNMT3A	EOSINOPHILIA	483	24114	5990	400000	1.37465	1.74e-10
DNMT3A	CHRONIC OBSTRUCTIVE PULMONARY DISEASE	20	219	5990	400000	6.62949	1.97e-10
DNMT3A	PANCREATIC DUCTAL ADENOCARCINOMA	261	11634	5990	400000	1.53273	3.01e-10
DNMT3A	ARSENIC EXPOSURE	33	599	5990	400000	3.85086	3.23e-10
DNMT3A	COGNITIVE ABILITIES: DIGIT TEST	23	309	5990	400000	5.30639	5.31e-10
DNMT3A	AGGRESSIVE BEHAVIOUR	22	295	5990	400000	5.31658	1.2e-09
DNMT3A	AUTOANTIBODY PRODUCTION IN SYSTEMIC LUPUS ERYTHEMATOSUS	17	183	5990	400000	6.75247	3.38e-09
DNMT3A	INFLAMMATORY BOWEL DISEASE	102	3635	5990	400000	1.91463	5.6e-09
DNMT3A	ALCOHOL WITHDRAWAL RECOVERY	74	2338	5990	400000	2.1644	5.61e-09
DNMT3A	SERUM COTININE	9	40	5990	400000	19.1234	6.77e-09
DNMT3A	HIGH-DENSITY LIPOPROTEIN CHOLESTEROL	10	57	5990	400000	14.0184	1.28e-08
DNMT3A	ANGPT2 PROTEIN LEVELS (SEQID = 2602-2)	16	181	5990	400000	6.39271	1.96e-08
DNMT3A	THBS4 PROTEIN LEVELS (SEQID = 3340-53)	10	60	5990	400000	13.1772	2.15e-08
DNMT3A	BLOOD ARSENIC CONCENTRATION	8	33	5990	400000	21.0734	2.5e-08
DNMT3A	DOWNS SYNDROME	31	652	5990	400000	3.29543	3.25e-08
DNMT3A	CDHR3 PROTEIN LEVELS (SEQID = 8222-49)	10	63	5990	400000	12.4322	3.49e-08
DNMT3A	THPO PROTEIN LEVELS (SEQID = 5947-90)	14	145	5990	400000	7.04289	4.9e-08
DNMT3A	MATERNAL OVERWEIGHT/OBESITY	107	4050	5990	400000	1.7992	5.17e-08
DNMT3A	PEAR1 PROTEIN LEVELS (SEQID = 8275-31)	10	66	5990	400000	11.7613	5.53e-08
DNMT3A	PREVALENT CHRONIC KIDNEY DISEASE (ESTIMATED)	52	1529	5990	400000	2.3273	1.16e-07
DNMT3A	FEV1 / FVC	7	29	5990	400000	20.9512	1.97e-07
DNMT3A	C-REACTIVE PROTEIN	19	303	5990	400000	4.41144	2.4e-07
DNMT3A	URINARY ARSENIC CONCENTRATIONS	7	30	5990	400000	20.0338	2.53e-07
DNMT3A	INCIDENT ISCHEMIC HEART DISEASE	76	2690	5990	400000	1.92417	3.78e-07
DNMT3A	PREVALENT CHRONIC PAIN (SELF-REPORT)	185	8404	5990	400000	1.49587	4.32e-07
DNMT3A	PARKINSON'S DISEASE	10	85	5990	400000	8.78143	6.34e-07
DNMT3A	COGNITIVE ABILITIES: PHONEMIC VERBAL FLUENCY	8	49	5990	400000	12.8522	6.57e-07
DNMT3A	CEACAM8 PROTEIN LEVELS (SEQID = 18873-8)	9	72	5990	400000	9.40886	1.37e-06
DNMT3A	EPO PROTEIN LEVELS (SEQID = 5813-58)	11	120	5990	400000	6.64835	2.19e-06
DNMT3A	TOTAL SERUM IGE	19	359	5990	400000	3.6846	2.99e-06
DNMT3A	QPCT PROTEIN LEVELS (SEQID = 7849-3)	60	2088	5990	400000	1.95566	3.14e-06
DNMT3A	STX1A PROTEIN LEVELS (SEQID = 19553-14)	10	102	5990	400000	7.15867	3.43e-06
DNMT3A	ICAM5 PROTEIN LEVELS (SEQID = 8245-27)	9	81	5990	400000	8.23307	3.72e-06
DNMT3A	HP PROTEIN LEVELS (SEQID = 7905-30)	10	103	5990	400000	7.08196	3.75e-06
DNMT3A	M36098_4-VINYLPHENOL_SULFATE	7	45	5990	400000	12.1331	4.64e-06
DNMT3A	APOC3 PROTEIN LEVELS (SEQID = 6461-54)	10	106	5990	400000	6.86145	4.86e-06
DNMT3A	INCIDENT CHRONIC KIDNEY DISEASE	30	793	5990	400000	2.59423	5.78e-06
DNMT3A	COL2A1 PROTEIN LEVELS (SEQID = 18875-125)	11	134	5990	400000	5.89144	6.41e-06
DNMT3A	RBP4 PROTEIN LEVELS (SEQID = 15633-6)	9	91	5990	400000	7.22725	9.78e-06
DNMT3A	SOLUBLE TUMOR NECROSIS FACTOR RECEPTOR 2	12	168	5990	400000	5.06763	1.03e-05
DNMT3A	ALL CAUSE MORTALITY	15	261	5990	400000	4.01839	1.21e-05
TET2	ALCOHOL CONSUMPTION	708	8072	5633	400000	7.55555	0
TET2	GESTATIONAL AGE	3215	64040	5633	400000	7.29104	0
TET2	SMOKING	1275	22001	5633	400000	5.27357	0
TET2	PREECLAMPSIA	617	2581	5633	400000	24.5754	0
TET2	BIRTHWEIGHT	535	4677	5633	400000	9.8873	4.86e-305
TET2	VERY EARLY PRETERM BIRTH (<28 WEEKS)	264	808	5633	400000	35.5989	3.8e-275
TET2	ALCOHOL WITHDRAWAL RECOVERY	382	2338	5633	400000	14.5979	2.19e-274
TET2	ALCOHOL CONSUMPTION PER DAY	424	3774	5633	400000	9.49913	1.51e-237
TET2	PREVALENT TYPE 2 DIABETES (SELF-REPORT)	559	7924	5633	400000	5.78889	3.93e-213
TET2	CROHN'S DISEASE	419	6478	5633	400000	5.14973	1.88e-145
TET2	NITROGEN DIOXIDE EXPOSURE	473	9018	5633	400000	4.13889	5.14e-130
TET2	RHEUMATOID ARTHRITIS	210	52227	5633	400000	0.254862	6.34e-129
TET2	C-REACTIVE PROTEIN	112	303	5633	400000	41.8642	2.49e-124
TET2	PREVALENT CHRONIC PAIN (SELF-REPORT)	422	8404	5633	400000	3.92014	1.3e-109
TET2	FETAL VS ADULT LIVER	893	28901	5633	400000	2.46413	5.52e-108
TET2	HYPERTENSIVE DISORDERS OF PREGNANCY	238	2777	5633	400000	6.80745	2.67e-107
TET2	M32388_DODECANEDIOATE	109	427	5633	400000	24.4613	6.9e-101
TET2	EARLY PRETERM BIRTH (<28 WEEKS)	92	273	5633	400000	36.1614	5.57e-98
TET2	AGE 4 VS AGE 0	542	14150	5633	400000	2.97884	1.12e-95
TET2	LUNG FUNCTION DECLINE	127	798	5633	400000	13.5344	5.36e-90
TET2	CHRONIC KIDNEY DISEASE	94	350	5633	400000	26.1251	1.7e-89
TET2	TISSUE	5114	328363	5633	400000	2.16785	1.19e-76
TET2	CLEAR CELL RENAL CARCINOMA	933	35550	5633	400000	2.06298	6.1e-76
TET2	FTH1 PROTEIN LEVELS (SEQID = 5934-1)	104	741	5633	400000	11.6236	2.45e-68
TET2	INCIDENT TYPE 2 DIABETES	807	30371	5633	400000	2.06339	3.22e-67
TET2	FTL PROTEIN LEVELS (SEQID = 15324-58)	102	727	5633	400000	11.6151	4.89e-67
TET2	PRIMARY SJOGRENS SYNDROME	410	11785	5633	400000	2.64301	1.26e-60
TET2	AGING	122	1316	5633	400000	7.29085	2.95e-59
TET2	M35718_DIHOMO-LINOLENATE_20:3N3_OR_N6	50	131	5633	400000	43.5922	3.45e-57
TET2	EOSINOPHILIA	654	24114	5633	400000	2.07669	8.13e-57
TET2	FRACTIONAL EXHALED NITRIC OXIDE (FENO)	231	4890	5633	400000	3.57649	2.13e-55
TET2	ALZHEIMERS DISEASE BRAAK STAGE	158	2538	5633	400000	4.75279	6.63e-53
TET2	INCIDENT LIVER CIRRHOSIS	130	1758	5633	400000	5.69883	7.39e-52
TET2	INCIDENT STROKE	94	922	5633	400000	8.06593	1.56e-49
TET2	PERINATALLY ACQUIRED HIV	65	372	5633	400000	14.9878	1.79e-49
TET2	TFRC PROTEIN LEVELS (SEQID = 8795-48)	64	365	5633	400000	15.0488	7.75e-49
TET2	HAMP PROTEIN LEVELS (SEQID = 3504-58)	66	400	5633	400000	13.9918	1.51e-48
TET2	MATERNAL SMOKING IN PREGNANCY	191	3905	5633	400000	3.69187	4.07e-48
TET2	SEX	1556	78534	5633	400000	1.5736	5.36e-48
TET2	BODY MASS INDEX	130	1994	5633	400000	4.97419	6.67e-46
TET2	SOLUBLE TUMOR NECROSIS FACTOR RECEPTOR 2	44	168	5633	400000	25.0312	3.38e-42
TET2	BMI	61	437	5633	400000	11.4694	1.35e-40
TET2	INFLAMMATORY BOWEL DISEASE	169	3635	5633	400000	3.48822	5.63e-40
TET2	SERUM HIGH-DENSITY LIPOPROTEIN CHOLESTEROL	40	148	5633	400000	26.1069	4.15e-39
TET2	AGE	5030	375225	5633	400000	0.544692	3.72e-38
TET2	PSYCHOSIS	32	95	5633	400000	35.7604	4.39e-35
TET2	PREVALENT RHEUMATOID ARTHRITIS (SELF-REPORT)	84	1211	5633	400000	5.28205	4.44e-32
TET2	PREVALENT CHRONIC KIDNEY DISEASE (ESTIMATED)	94	1529	5633	400000	4.64735	1.17e-31
TET2	M01299_TYROSINE	33	133	5633	400000	23.2251	3.44e-31
TET2	SCHIZOPHRENIA	220	6613	5633	400000	2.46661	4.44e-30
TET2	FASTING INSULIN	50	504	5633	400000	7.77077	1.49e-26
TET2	HIV INFECTION	460	50327	5633	400000	0.614317	2.08e-26
TET2	M00054_TRYPTOPHAN	45	475	5633	400000	7.37863	3.06e-23
TET2	INCIDENT ISCHEMIC HEART DISEASE	110	2690	5633	400000	3.02439	3.34e-22
TET2	PANCREATIC DUCTAL ADENOCARCINOMA	297	11634	5633	400000	1.88055	8.41e-22
TET2	INCIDENT COPD	1034	55546	5633	400000	1.40171	5.85e-21
TET2	GLYCOPROTEIN ACETYLS	21	85	5633	400000	23.0473	2.34e-20
TET2	TOBACCO SMOKING	61	1062	5633	400000	4.302	1.15e-19
TET2	PREVALENT ISCHEMIC HEART DISEASE (SELF-REPORT)	98	2439	5633	400000	2.96492	1.93e-19
TET2	BRAAK STAGE	43	569	5633	400000	5.75948	1.48e-18
TET2	INCIDENT LUNG CANCER	134	4102	5633	400000	2.39739	2.64e-18
TET2	PAPPA PROTEIN LEVELS (SEQID = 4148-49)	147	4785	5633	400000	2.2516	1.21e-17
TET2	SERPINA1 PROTEIN LEVELS (SEQID = 3580-25)	34	377	5633	400000	6.97507	2.73e-17
TET2	HIGH-DENSITY LIPOPROTEIN CHOLESTEROL	16	57	5633	400000	27.3723	7.87e-17
TET2	LILRA5 PROTEIN LEVELS (SEQID = 7787-25)	22	140	5633	400000	13.1006	9.33e-17
TET2	GZMK PROTEIN LEVELS (SEQID = 9545-156)	19	5757	5633	400000	0.229196	1.19e-16
TET2	M32397_3-HYDROXY-2-ETHYLPROPIONATE	13	34	5633	400000	43.4356	5.95e-16
TET2	FCRL1 PROTEIN LEVELS (SEQID = 5728-60)	43	675	5633	400000	4.79222	6.95e-16
TET2	PRENATAL SMOKE EXPOSURE	101	3096	5633	400000	2.3857	4.87e-14
TET2	PRG3 PROTEIN LEVELS (SEQID = 9015-1)	138	4876	5633	400000	2.06521	6.27e-14
TET2	IL2RB PROTEIN LEVELS (SEQID = 9343-16)	5	3021	5633	400000	0.115285	5.85e-13
TET2	PREVALENT COPD (SELF-REPORT)	193	7953	5633	400000	1.76752	1.14e-12
TET2	CLEC4C PROTEIN LEVELS (SEQID = 9094-5)	17	118	5633	400000	11.8122	1.2e-12
TET2	BIRTH WEIGHT	20	185	5633	400000	8.51261	3.11e-12
TET2	RBL2 PROTEIN LEVELS (SEQID = 13565-2)	17	131	5633	400000	10.4656	6.75e-12
TET2	GP1BA PROTEIN LEVELS (SEQID = 4990-87)	30	469	5633	400000	4.80447	1.36e-11
TET2	AGE*SEX	152	6014	5633	400000	1.83802	1.74e-11
TET2	C9 PROTEIN LEVELS (SEQID = 3060-43)	18	161	5633	400000	8.83719	2.11e-11
TET2	PRSS57 PROTEIN LEVELS (SEQID = 8351-17)	29	450	5633	400000	4.84223	2.46e-11
TET2	LILRA5 PROTEIN LEVELS (SEQID = 8766-29)	13	76	5633	400000	14.4822	5.65e-11
TET2	EDUCATIONAL ATTAINMENT	25	385	5633	400000	4.87891	4.79e-10
TET2	ESTIMATED GLOMERULAR FILTRATION RATE (EGFR)	28	486	5633	400000	4.29638	6.79e-10
TET2	WAIST CIRCUMFERENCE	32	631	5633	400000	3.75589	1.02e-09
TET2	GZMA PROTEIN LEVELS (SEQID = 3440-7)	22	4521	5633	400000	0.33976	1.8e-09
TET2	PREVALENT OSTEOARTHRITIS (SELF-REPORT)	24	391	5633	400000	4.5939	3.18e-09
TET2	COGNITIVE ABILITIES: DIGIT TEST	21	309	5633	400000	5.11965	5.08e-09
TET2	GRN PROTEIN LEVELS (SEQID = 4992-49)	14	131	5633	400000	8.39554	6.24e-09
TET2	DEPRESSIVE SYMPTOMS	6	12	5633	400000	69.947	6.68e-09
TET2	MEHP	13	113	5633	400000	9.1214	8.77e-09
TET2	ATOPY	272	13564	5633	400000	1.45458	1.3e-08
TET2	FASTING GLUCOSE	28	558	5633	400000	3.71232	1.37e-08
TET2	SYSTOLIC BLOOD PRESSURE	15	174	5633	400000	6.61953	3.41e-08
TET2	PARKINSON'S DISEASE	11	85	5633	400000	10.4219	3.51e-08
TET2	CYB5R3 PROTEIN LEVELS (SEQID = 7215-18)	14	156	5633	400000	6.91662	5.84e-08
TET2	GENE EXPRESSION OF AFFYMETRIX ID: 2845973 (GENE SYMBOL: LPCAT1)	5	10	5633	400000	69.9352	1.31e-07
TET2	ALLERGIC ASTHMA	43	1235	5633	400000	2.53708	1.43e-07
TET2	IGFLR1 PROTEIN LEVELS (SEQID = 7244-16)	10	80	5633	400000	10.0181	2.04e-07
TET2	GROWTH DIFFERENTIATION FACTOR 15	7	31	5633	400000	20.4429	2.14e-07
TET2	CLEFT PALATE VS CLEFT LIP	38	1056	5633	400000	2.62424	2.79e-07
TET2	TOTAL SERUM IGE	20	359	5633	400000	4.14126	2.96e-07
TET2	DIET QUALITY ALTERNATIVE HEALTHY EATING INDEX 2010 (AHEI-2010)	22	428	5633	400000	3.80468	3.07e-07
TET2	DIASTOLIC BLOOD PRESSURE	12	147	5633	400000	6.23411	1.4e-06
TET2	GENE EXPRESSION OF AFFYMETRIX ID: 2984884 (GENE SYMBOL: RNASET2)	7	41	5633	400000	14.4353	1.62e-06
TET2	ATTENTION DEFICIT HYPERACTIVITY DISORDER	44	1407	5633	400000	2.26995	1.95e-06
TET2	MATERNAL OVERWEIGHT/OBESITY	95	4050	5633	400000	1.69334	3.19e-06
TET2	FAIM3 PROTEIN LEVELS (SEQID = 6574-11)	8	70	5633	400000	9.04323	6.69e-06
TET2	WAIST CIRCUMFERENCE-TO-HIP RATIO	4	10	5633	400000	46.703	7.71e-06
TET2	PARTICULATE MATTER AIR POLLUTION	8	74	5633	400000	8.49659	1.02e-05
TET2	LYZ PROTEIN LEVELS (SEQID = 4920-10)	12	181	5633	400000	4.97937	1.2e-05
