# Supplementary material for: Epigenome-wide DNA methylation association study of CHIP provides insight into perturbed gene regulation
Source: Nat Commun. 2025 May 20;16:4678. doi: 10.1038/s41467-025-59333-w (PMC12092741; doi:10.1038/s41467-025-59333-w)
Supplement: Supplementary file 30 — Dataset 28 [file 41467_2025_59333_MOESM30_ESM.xlsx]

## Sheet: Supplementary Table 28
Exposure	Outcome ID	Outcome	N_SNPs	Beta	SE	P	FDR	Q	Q_df	Q_pval	egger_intercept	egger_se	pleiotropy_pval	eQTM Gene
cg11250194	ieu-b-110	LDL cholesterol || id:ieu-b-110	3	-0.891	0.0739	1.99e-33	1.1e-28	2.65501	2	0.265138	0.00382487	0.00234764	0.350454	TMEM258
cg20305489	ieu-b-39	diastolic blood pressure || id:ieu-b-39	2	10.448	0.8948	1.68e-31	6.66e-27	0.873281	1	0.350049	NA	NA	NA	NA
cg20305489	ieu-b-38	systolic blood pressure || id:ieu-b-38	2	16.39	1.5489	3.61e-26	1.25e-21	0.803906	1	0.369928	NA	NA	NA	NA
cg00776080	ieu-b-39	diastolic blood pressure || id:ieu-b-39	2	-27.682	2.7207	2.57e-24	7.91e-20	0.132918	1	0.715426	NA	NA	NA	NA
cg11879188	ieu-b-39	diastolic blood pressure || id:ieu-b-39	2	2.72	0.2726	1.88e-23	4.74e-19	0.110174	1	0.739946	NA	NA	NA	NA
cg24530246	ieu-b-109	HDL cholesterol || id:ieu-b-109	2	0.464	0.0474	1.24e-22	2.72e-18	0.148558	1	0.699917	NA	NA	NA	SERBP1P3
cg11250194	ieu-b-109	HDL cholesterol || id:ieu-b-109	3	-1.522	0.1555	1.28e-22	2.72e-18	14.1243	2	0.000856941	0.00710585	0.00378405	0.311516	TMEM258
cg11250194	ieu-b-111	triglycerides || id:ieu-b-111	3	1.364	0.1398	1.79e-22	3.55e-18	10.513	2	0.00521355	-0.00575385	0.00438631	0.414658	TMEM258
cg16517298	ieu-b-109	HDL cholesterol || id:ieu-b-109	2	0.56	0.0617	1.06e-19	1.64e-15	0.891777	1	0.344996	NA	NA	NA	NA
cg17892169	ieu-b-39	diastolic blood pressure || id:ieu-b-39	2	8.899	0.9885	2.21e-19	3.21e-15	0.0063554	1	0.936459	NA	NA	NA	CHRNB1
cg01687878	ieu-b-39	diastolic blood pressure || id:ieu-b-39	2	-6.689	0.7479	3.77e-19	5.21e-15	0.615755	1	0.432629	NA	NA	NA	HIP1R
cg10632966	ieu-b-38	systolic blood pressure || id:ieu-b-38	2	24.556	2.8219	3.27e-18	3.77e-14	0.664643	1	0.414925	NA	NA	NA	MIR1307
cg11879188	ebi-a-GCST011365	Myocardial infarction || id:ebi-a-GCST011365	2	-0.989	0.1142	4.82e-18	5.34e-14	0.0668835	1	0.79593	NA	NA	NA	NA
cg16517298	ieu-b-111	triglycerides || id:ieu-b-111	2	-0.553	0.0643	7.99e-18	7.9e-14	0.881249	1	0.34786	NA	NA	NA	NA
cg00417151	ieu-b-109	HDL cholesterol || id:ieu-b-109	2	0.848	0.1002	2.67e-17	2.55e-13	0.810348	1	0.368017	NA	NA	NA	DSTN
cg16060189	ebi-a-GCST006867	Type 2 diabetes || id:ebi-a-GCST006867	2	2.402	0.2897	1.12e-16	9.38e-13	0.00808407	1	0.928358	NA	NA	NA	EIF2S2P3
cg14016363	ieu-b-39	diastolic blood pressure || id:ieu-b-39	2	-20.759	2.5087	1.29e-16	1.02e-12	0.069815	1	0.791606	NA	NA	NA	UFSP1
cg00526336	ieu-b-111	triglycerides || id:ieu-b-111	2	-2.106	0.2763	2.49e-14	1.44e-10	0.185312	1	0.666847	NA	NA	NA	NA
cg06346307	ieu-b-38	systolic blood pressure || id:ieu-b-38	2	-11.168	1.4674	2.72e-14	1.53e-10	0.189799	1	0.663084	NA	NA	NA	ARVCF
cg19758448	ieu-b-109	HDL cholesterol || id:ieu-b-109	2	-0.541	0.0727	1.02e-13	5.52e-10	2.91767	1	0.087614	NA	NA	NA	PGAP3
cg25876840	ieu-b-111	triglycerides || id:ieu-b-111	2	-0.464	0.0626	1.24e-13	6.57e-10	0.2314	1	0.630487	NA	NA	NA	DUSP3
cg00776080	ieu-b-38	systolic blood pressure || id:ieu-b-38	2	-45.254	6.1085	1.28e-13	6.68e-10	1.67831	1	0.19515	NA	NA	NA	NA
cg07220939	ieu-b-40	body mass index || id:ieu-b-40	2	0.423	0.0577	2.16e-13	1.01e-09	0.143136	1	0.705183	NA	NA	NA	NA
cg10130564	ieu-b-111	triglycerides || id:ieu-b-111	3	-0.814	0.113	5.83e-13	2.64e-09	23.6628	2	7.27e-06	-0.0118085	0.00246944	0.131241	AP005018.2
cg25727520	ieu-b-38	systolic blood pressure || id:ieu-b-38	2	-4.777	0.6757	1.55e-12	6.61e-09	1.25824	1	0.261984	NA	NA	NA	CEBPZ
cg14442492	ebi-a-GCST90002232	Fasting glucose || id:ebi-a-GCST90002232	2	-0.742	0.1053	1.87e-12	7.73e-09	0.234762	1	0.628015	NA	NA	NA	NA
cg10085138	ieu-b-111	triglycerides || id:ieu-b-111	2	0.558	0.0795	2.32e-12	9.33e-09	2.71365	1	0.0994929	NA	NA	NA	NA
cg04718050	ieu-b-38	systolic blood pressure || id:ieu-b-38	2	-17.852	2.6381	1.31e-11	4.91e-08	0.196192	1	0.657812	NA	NA	NA	NA
cg01383082	ieu-b-38	systolic blood pressure || id:ieu-b-38	2	-6.993	1.0402	1.77e-11	6.46e-08	0.650945	1	0.419775	NA	NA	NA	CTSB
cg18271897	ieu-b-39	diastolic blood pressure || id:ieu-b-39	2	6.001	0.9214	7.39e-11	2.55e-07	3.16049	1	0.0754406	NA	NA	NA	NA
cg04055490	ieu-b-109	HDL cholesterol || id:ieu-b-109	3	-0.446	0.069	9.97e-11	3.4e-07	1.64123	2	0.440162	0.0102633	0.00824242	0.430755	CTC1
cg26817573	ieu-b-111	triglycerides || id:ieu-b-111	3	-1.413	0.2218	1.87e-10	5.94e-07	0.422978	2	0.809378	0.000398759	0.0125708	0.979813	NA
cg23851026	ieu-b-109	HDL cholesterol || id:ieu-b-109	2	-0.292	0.046	2.18e-10	6.86e-07	1.01917	1	0.312716	NA	NA	NA	MCM6
cg18271897	ieu-b-38	systolic blood pressure || id:ieu-b-38	2	9.41	1.4891	2.63e-10	8.17e-07	2.75521	1	0.0969379	NA	NA	NA	NA
cg14037218	ieu-b-109	HDL cholesterol || id:ieu-b-109	2	0.664	0.1063	4.31e-10	1.28e-06	0.00577863	1	0.939405	NA	NA	NA	ADAMTSL4
cg21292067	ebi-a-GCST006867	Type 2 diabetes || id:ebi-a-GCST006867	2	3.15	0.5045	4.31e-10	1.28e-06	0.314247	1	0.575086	NA	NA	NA	NA
cg13601595	ieu-b-109	HDL cholesterol || id:ieu-b-109	2	0.589	0.0959	8.08e-10	2.19e-06	1.11029	1	0.292018	NA	NA	NA	RP1L1
cg04959790	ieu-b-40	body mass index || id:ieu-b-40	2	0.504	0.0823	8.67e-10	2.33e-06	1.03697	1	0.308528	NA	NA	NA	C1QTNF4
cg16396933	ieu-b-38	systolic blood pressure || id:ieu-b-38	2	-12.801	2.0963	1.02e-09	2.71e-06	1.15412	1	0.282689	NA	NA	NA	BORCS7
cg25790453	ieu-b-38	systolic blood pressure || id:ieu-b-38	2	5.576	0.9276	1.84e-09	4.72e-06	1.22417	1	0.268545	NA	NA	NA	AL356740.1
cg11879188	ieu-b-111	triglycerides || id:ieu-b-111	2	0.202	0.0337	1.97e-09	4.94e-06	1.16093	1	0.281273	NA	NA	NA	NA
cg22548485	ieu-b-109	HDL cholesterol || id:ieu-b-109	2	1.158	0.194	2.43e-09	6e-06	0.959994	1	0.327189	NA	NA	NA	NA
cg08236537	ieu-b-109	HDL cholesterol || id:ieu-b-109	2	0.431	0.0725	2.69e-09	6.59e-06	0.12345	1	0.725323	NA	NA	NA	NA
cg20742385	ieu-b-38	systolic blood pressure || id:ieu-b-38	2	4.784	0.8203	5.46e-09	1.25e-05	1.29814	1	0.254553	NA	NA	NA	AL356740.1
cg21395577	ieu-b-111	triglycerides || id:ieu-b-111	2	0.803	0.138	5.92e-09	1.34e-05	0.0378912	1	0.845662	NA	NA	NA	NA
cg00526336	ieu-b-109	HDL cholesterol || id:ieu-b-109	2	1.965	0.3379	6.05e-09	1.35e-05	1.62655	1	0.20218	NA	NA	NA	NA
cg06855485	ieu-b-38	systolic blood pressure || id:ieu-b-38	2	-6.58	1.1409	8.08e-09	1.76e-05	0.833159	1	0.361361	NA	NA	NA	NA
cg18757087	ieu-b-39	diastolic blood pressure || id:ieu-b-39	2	3.929	0.6903	1.25e-08	2.6e-05	0.672278	1	0.412258	NA	NA	NA	NSG2
cg10085138	ieu-b-39	diastolic blood pressure || id:ieu-b-39	2	-2.678	0.4729	1.48e-08	3.03e-05	1.26798	1	0.260146	NA	NA	NA	NA
cg27574223	ieu-b-109	HDL cholesterol || id:ieu-b-109	2	-0.424	0.076	2.51e-08	4.85e-05	0.305414	1	0.580508	NA	NA	NA	NA
cg18813545	ieu-b-40	body mass index || id:ieu-b-40	2	-1.142	0.2056	2.76e-08	5.14e-05	0.776428	1	0.378236	NA	NA	NA	NA
cg06855485	ieu-b-39	diastolic blood pressure || id:ieu-b-39	2	-3.64	0.6557	2.83e-08	5.22e-05	0.188344	1	0.664299	NA	NA	NA	NA
cg04718050	ieu-b-39	diastolic blood pressure || id:ieu-b-39	2	-9.931	1.7906	2.92e-08	5.31e-05	1.37746	1	0.240534	NA	NA	NA	NA
cg23459424	ieu-b-111	triglycerides || id:ieu-b-111	2	2.033	0.3671	3.06e-08	5.54e-05	1.36876	1	0.242024	NA	NA	NA	NA
cg17445812	ieu-b-109	HDL cholesterol || id:ieu-b-109	2	-0.387	0.0702	3.56e-08	6.31e-05	0.264763	1	0.606867	NA	NA	NA	AC011816.2
cg17445812	ieu-b-111	triglycerides || id:ieu-b-111	2	0.402	0.0733	4.17e-08	7.17e-05	0.351643	1	0.553184	NA	NA	NA	AC011816.2
cg14292572	ieu-b-109	HDL cholesterol || id:ieu-b-109	2	0.598	0.11	5.33e-08	8.83e-05	1.0197	1	0.31259	NA	NA	NA	NA
cg01663440	ieu-b-38	systolic blood pressure || id:ieu-b-38	2	19.565	3.5973	5.36e-08	8.83e-05	1.14562	1	0.284467	NA	NA	NA	NA
cg17847044	ieu-b-109	HDL cholesterol || id:ieu-b-109	4	-0.199	0.0366	5.43e-08	8.89e-05	5.03168	3	0.169492	-0.00692315	0.00739489	0.447998	JMJD7
cg01209023	ieu-b-111	triglycerides || id:ieu-b-111	2	-0.751	0.1391	6.61e-08	0.000106	0.0856799	1	0.769743	NA	NA	NA	NA
cg14292572	ieu-b-111	triglycerides || id:ieu-b-111	2	-0.608	0.1137	9.04e-08	0.000136	0.0511376	1	0.821095	NA	NA	NA	NA
cg01048752	ieu-b-40	body mass index || id:ieu-b-40	2	-1.385	0.2605	1.05e-07	0.000156	1.328	1	0.249161	NA	NA	NA	NA
cg16015295	ieu-b-40	body mass index || id:ieu-b-40	2	-0.27	0.0508	1.1e-07	0.00016	0.0721546	1	0.788225	NA	NA	NA	RPTOR
cg19211880	ieu-b-38	systolic blood pressure || id:ieu-b-38	2	3.818	0.7194	1.11e-07	0.00016	0.897444	1	0.343468	NA	NA	NA	NA
cg07477602	ieu-b-38	systolic blood pressure || id:ieu-b-38	2	-6.426	1.2188	1.34e-07	0.000192	0.116702	1	0.732639	NA	NA	NA	NA
cg11792786	ieu-b-39	diastolic blood pressure || id:ieu-b-39	2	-2.232	0.4253	1.55e-07	0.000219	0.360204	1	0.548393	NA	NA	NA	ANKH
cg11879188	ebi-a-GCST90002232	Fasting glucose || id:ebi-a-GCST90002232	2	-0.131	0.0249	1.63e-07	0.00023	0.665058	1	0.41478	NA	NA	NA	NA
cg04111478	ieu-b-39	diastolic blood pressure || id:ieu-b-39	2	7.054	1.35	1.74e-07	0.000244	2.61724	1	0.105708	NA	NA	NA	MRPL23
cg18059933	ebi-a-GCST90002232	Fasting glucose || id:ebi-a-GCST90002232	2	-0.139	0.0268	2.01e-07	0.000279	0.898211	1	0.343262	NA	NA	NA	NA
cg15474579	ebi-a-GCST005843	Ischemic stroke || id:ebi-a-GCST005843	2	-1.883	0.3632	2.16e-07	0.000298	0.200791	1	0.654083	NA	NA	NA	NA
cg09323728	ebi-a-GCST90002232	Fasting glucose || id:ebi-a-GCST90002232	2	-0.169	0.0328	2.43e-07	0.00033	1.00953	1	0.315015	NA	NA	NA	NA
cg01799818	ieu-b-111	triglycerides || id:ieu-b-111	2	0.572	0.1116	2.93e-07	0.00039	1.28784	1	0.256446	NA	NA	NA	VPS53
cg21187194	ieu-b-39	diastolic blood pressure || id:ieu-b-39	2	-2.812	0.5491	3.05e-07	0.000402	0.0468945	1	0.828558	NA	NA	NA	LINC01471
cg11560600	ieu-b-38	systolic blood pressure || id:ieu-b-38	2	-9.616	1.88	3.14e-07	0.000412	0.654228	1	0.418605	NA	NA	NA	NA
cg05245650	ieu-b-38	systolic blood pressure || id:ieu-b-38	2	17.178	3.3632	3.26e-07	0.000424	0.00365622	1	0.951784	NA	NA	NA	NA
cg21495349	ieu-b-109	HDL cholesterol || id:ieu-b-109	2	0.88	0.1724	3.37e-07	0.000436	4.65e-05	1	0.99456	NA	NA	NA	GPER1
cg18018313	ebi-a-GCST90002238	Fasting insulin || id:ebi-a-GCST90002238	2	-1.372	0.2694	3.51e-07	0.000452	0.711119	1	0.399073	NA	NA	NA	IRS1
cg26057784	ieu-b-110	LDL cholesterol || id:ieu-b-110	2	0.47	0.0923	3.64e-07	0.000465	0.217418	1	0.641014	NA	NA	NA	NA
cg01383082	ieu-b-39	diastolic blood pressure || id:ieu-b-39	2	-3.035	0.5972	3.75e-07	0.000473	0.104049	1	0.747023	NA	NA	NA	CTSB
cg01080902	ieu-b-110	LDL cholesterol || id:ieu-b-110	2	0.394	0.0778	4.07e-07	0.00051	0.934843	1	0.333608	NA	NA	NA	PINLYP
cg23085846	ieu-b-39	diastolic blood pressure || id:ieu-b-39	2	-4.202	0.8299	4.11e-07	0.000513	1.65459	1	0.198336	NA	NA	NA	NA
cg01905210	ieu-b-39	diastolic blood pressure || id:ieu-b-39	2	-4.389	0.8678	4.24e-07	0.000525	0.886464	1	0.346437	NA	NA	NA	NA
cg07729025	ieu-b-109	HDL cholesterol || id:ieu-b-109	2	-1.415	0.2798	4.25e-07	0.000525	36.3077	1	1.68e-09	NA	NA	NA	NA
cg09274827	ieu-b-38	systolic blood pressure || id:ieu-b-38	2	-8.357	1.6614	4.91e-07	0.000593	0.0942418	1	0.758852	NA	NA	NA	NA
cg27589742	ieu-b-111	triglycerides || id:ieu-b-111	2	-0.147	0.0292	4.97e-07	0.000598	0.579262	1	0.446602	NA	NA	NA	NA
cg05245650	ieu-b-39	diastolic blood pressure || id:ieu-b-39	2	9.613	1.9272	6.09e-07	0.00072	0.138318	1	0.709959	NA	NA	NA	NA
cg24134292	ieu-b-38	systolic blood pressure || id:ieu-b-38	2	8.657	1.7361	6.14e-07	0.000723	0.215209	1	0.642715	NA	NA	NA	NA
cg04718050	finn-b-I9_HYPTENS_EXNONE	Hypertension (no controls excluded) || id:finn-b-I9_HYPTENS_EXNONE	2	-4.615	0.9256	6.17e-07	0.000724	1.15023	1	0.283501	NA	NA	NA	NA
cg18257485	ieu-b-25	Cigarettes per Day || id:ieu-b-25	2	4.324	0.8699	6.68e-07	0.000767	0.634174	1	0.425828	NA	NA	NA	MFSD10
cg04111478	ieu-b-38	systolic blood pressure || id:ieu-b-38	2	15.134	3.0541	7.22e-07	0.000812	4.40862	1	0.0357577	NA	NA	NA	MRPL23
cg01209023	ieu-b-109	HDL cholesterol || id:ieu-b-109	2	0.66	0.1336	7.65e-07	0.000854	0.437337	1	0.508411	NA	NA	NA	NA
cg00125455	ieu-b-109	HDL cholesterol || id:ieu-b-109	2	-1.107	0.2248	8.53e-07	0.000929	10.4266	1	0.00124211	NA	NA	NA	WFDC3
cg05839709	ieu-b-109	HDL cholesterol || id:ieu-b-109	2	-0.351	0.0723	1.17e-06	0.00123	2.77571	1	0.0957045	NA	NA	NA	ZC3H12C
cg04477962	ieu-b-39	diastolic blood pressure || id:ieu-b-39	2	3.948	0.8137	1.22e-06	0.00128	0.218773	1	0.639977	NA	NA	NA	METTL7A
cg01871427	ieu-b-110	LDL cholesterol || id:ieu-b-110	3	0.339	0.0703	1.37e-06	0.00142	0.778245	2	0.677651	-0.00939258	0.0125277	0.590439	NA
cg24134292	ieu-b-39	diastolic blood pressure || id:ieu-b-39	2	4.804	0.995	1.38e-06	0.00143	0.196212	1	0.657796	NA	NA	NA	NA
cg05104080	ieu-b-38	systolic blood pressure || id:ieu-b-38	2	-7.886	1.6412	1.55e-06	0.00156	0.0162236	1	0.898646	NA	NA	NA	HES6
cg03940520	ieu-b-39	diastolic blood pressure || id:ieu-b-39	2	-10.683	2.2303	1.67e-06	0.00166	0.0518591	1	0.819859	NA	NA	NA	NA
cg23539261	ieu-b-39	diastolic blood pressure || id:ieu-b-39	2	7.12	1.4877	1.7e-06	0.00168	1.20194	1	0.272935	NA	NA	NA	NA
cg04872610	ebi-a-GCST90002232	Fasting glucose || id:ebi-a-GCST90002232	2	1.372	0.2879	1.88e-06	0.00184	0.168855	1	0.681132	NA	NA	NA	NA
cg14637411	finn-b-E4_DIABETES	Diabetes mellitus || id:finn-b-E4_DIABETES	2	2.445	0.5142	1.99e-06	0.00193	1.78504	1	0.181532	NA	NA	NA	CDKN1C
cg11879188	finn-b-FG_CVD	Cardiovascular diseases (excluding rheumatic etc) || id:finn-b-FG_CVD	2	-0.551	0.116	2.05e-06	0.00198	0.00477345	1	0.944918	NA	NA	NA	NA
cg20594765	ieu-b-111	triglycerides || id:ieu-b-111	2	-1.17	0.2472	2.22e-06	0.00212	0.0963358	1	0.756272	NA	NA	NA	NA
cg11535839	ieu-b-109	HDL cholesterol || id:ieu-b-109	2	-0.315	0.0669	2.46e-06	0.00231	0.731676	1	0.39234	NA	NA	NA	NA
cg24530246	ebi-a-GCST90002238	Fasting insulin || id:ebi-a-GCST90002238	2	-0.227	0.0483	2.54e-06	0.00238	0.897927	1	0.343338	NA	NA	NA	SERBP1P3
cg05104080	ieu-b-39	diastolic blood pressure || id:ieu-b-39	2	-4.388	0.9382	2.91e-06	0.00266	0.463338	1	0.496068	NA	NA	NA	HES6
cg16554099	ieu-b-110	LDL cholesterol || id:ieu-b-110	2	-0.398	0.0851	2.91e-06	0.00266	0.0293351	1	0.864007	NA	NA	NA	NA
cg14292572	ieu-b-38	systolic blood pressure || id:ieu-b-38	2	-8.765	1.8743	2.92e-06	0.00266	1.20985	1	0.271362	NA	NA	NA	NA
cg10203483	ieu-b-109	HDL cholesterol || id:ieu-b-109	3	-0.327	0.0699	2.96e-06	0.00268	0.383494	2	0.825516	-0.0219622	0.0393807	0.676134	NA
cg01438090	ieu-b-111	triglycerides || id:ieu-b-111	2	-0.498	0.1067	2.98e-06	0.00268	0.051111	1	0.821141	NA	NA	NA	NA
cg00504285	ieu-b-38	systolic blood pressure || id:ieu-b-38	2	15.658	3.3543	3.04e-06	0.00273	0.00228141	1	0.961904	NA	NA	NA	NA
cg00065048	ebi-a-GCST011365	Myocardial infarction || id:ebi-a-GCST011365	2	2.117	0.4537	3.08e-06	0.00276	0.544439	1	0.460599	NA	NA	NA	EYA3
cg19750282	ieu-b-110	LDL cholesterol || id:ieu-b-110	3	1.158	0.2484	3.11e-06	0.00277	1.22151	2	0.542941	-0.0154197	0.0211782	0.599355	NA
cg19395706	ieu-b-40	body mass index || id:ieu-b-40	2	0.386	0.0828	3.19e-06	0.00281	2.17996	1	0.139818	NA	NA	NA	AP003774.3
cg01048752	ieu-b-39	diastolic blood pressure || id:ieu-b-39	2	-10.388	2.2353	3.37e-06	0.00291	0.580185	1	0.44624	NA	NA	NA	NA
cg14260530	ieu-b-39	diastolic blood pressure || id:ieu-b-39	3	-3.153	0.68	3.54e-06	0.00301	1.31763	2	0.517465	-0.044644	0.0759789	0.661802	NA
cg01883759	ebi-a-GCST006867	Type 2 diabetes || id:ebi-a-GCST006867	2	-6.498	1.4078	3.92e-06	0.00328	6.00537	1	0.0142624	NA	NA	NA	JAZF1-AS1
cg00349404	ebi-a-GCST005841	Ischemic stroke (small-vessel) || id:ebi-a-GCST005841	2	-5.975	1.296	4.02e-06	0.00333	0.344776	1	0.557085	NA	NA	NA	CFAP58-DT
cg26045524	ieu-b-38	systolic blood pressure || id:ieu-b-38	2	11.145	2.418	4.05e-06	0.00334	0.20409	1	0.65144	NA	NA	NA	AC005586.2
cg04170065	ieu-b-111	triglycerides || id:ieu-b-111	2	0.487	0.1059	4.3e-06	0.00352	0.920822	1	0.337259	NA	NA	NA	HP
cg09274827	ieu-b-39	diastolic blood pressure || id:ieu-b-39	2	-4.397	0.9567	4.32e-06	0.00352	0.635299	1	0.425418	NA	NA	NA	NA
cg25727520	ieu-b-39	diastolic blood pressure || id:ieu-b-39	2	-2.403	0.5242	4.57e-06	0.00371	2.30806	1	0.128705	NA	NA	NA	CEBPZ
cg06270615	ieu-b-38	systolic blood pressure || id:ieu-b-38	2	-4.972	1.0879	4.86e-06	0.00392	0.519409	1	0.471094	NA	NA	NA	NA
cg17892169	ieu-b-38	systolic blood pressure || id:ieu-b-38	2	18.546	4.0669	5.11e-06	0.00409	5.61765	1	0.0177805	NA	NA	NA	CHRNB1
cg04165759	ieu-b-109	HDL cholesterol || id:ieu-b-109	2	-0.187	0.041	5.19e-06	0.00413	0.168657	1	0.681308	NA	NA	NA	MRPS21
cg07477602	finn-b-FG_HYPERTENSION	Hypertensive diseases (excluding secondary) || id:finn-b-FG_HYPERTENSION	2	-1.612	0.3538	5.19e-06	0.00413	0.223073	1	0.636708	NA	NA	NA	NA
cg13631444	ieu-b-110	LDL cholesterol || id:ieu-b-110	2	-0.268	0.0589	5.26e-06	0.00417	0.868008	1	0.351507	NA	NA	NA	NA
cg04206967	ieu-b-110	LDL cholesterol || id:ieu-b-110	2	-0.41	0.0902	5.44e-06	0.00427	0.943569	1	0.331362	NA	NA	NA	NA
cg07707505	ieu-b-39	diastolic blood pressure || id:ieu-b-39	2	12.039	2.6616	6.09e-06	0.00466	0.762632	1	0.382506	NA	NA	NA	NA
cg01663440	ieu-b-40	body mass index || id:ieu-b-40	2	-0.866	0.1919	6.39e-06	0.00486	0.422665	1	0.51561	NA	NA	NA	NA
cg15975427	ieu-b-38	systolic blood pressure || id:ieu-b-38	2	13.381	2.9819	7.21e-06	0.00536	0.121839	1	0.727048	NA	NA	NA	NA
cg26204079	ieu-b-39	diastolic blood pressure || id:ieu-b-39	2	-5.413	1.2072	7.32e-06	0.00542	0.850047	1	0.356539	NA	NA	NA	NA
cg00125455	ieu-b-111	triglycerides || id:ieu-b-111	2	0.957	0.2136	7.55e-06	0.00555	8.67767	1	0.00322133	NA	NA	NA	WFDC3
cg17847044	ieu-b-111	triglycerides || id:ieu-b-111	4	0.132	0.0296	8.14e-06	0.00593	0.683589	3	0.877057	-0.00170282	0.00584003	0.79807	JMJD7
cg02886591	ieu-b-110	LDL cholesterol || id:ieu-b-110	3	0.896	0.2012	8.46e-06	0.00613	5.11674	2	0.077431	0.00863125	0.00383677	0.26629	TBKBP1
cg21292067	ebi-a-GCST90002232	Fasting glucose || id:ebi-a-GCST90002232	3	0.516	0.116	8.57e-06	0.00619	1.37292	2	0.503356	-0.00467384	0.00657819	0.606733	NA
cg14093936	ieu-b-39	diastolic blood pressure || id:ieu-b-39	2	5.157	1.1609	8.9e-06	0.00638	0.937755	1	0.332856	NA	NA	NA	SEMA7A
cg12616177	ieu-b-38	systolic blood pressure || id:ieu-b-38	3	2.461	0.5589	1.07e-05	0.00741	0.235751	2	0.888807	0.00133615	0.0636749	0.986643	EPHB4
cg21117965	ieu-b-39	diastolic blood pressure || id:ieu-b-39	2	2.163	0.4914	1.08e-05	0.00744	0.189774	1	0.663105	NA	NA	NA	SPEG
cg07974504	ieu-b-39	diastolic blood pressure || id:ieu-b-39	2	1.489	0.3385	1.09e-05	0.00753	0.217852	1	0.640682	NA	NA	NA	SPEG
cg17425818	ieu-b-111	triglycerides || id:ieu-b-111	2	-0.182	0.0414	1.11e-05	0.00761	0.19699	1	0.657162	NA	NA	NA	NA
cg20005742	ieu-b-38	systolic blood pressure || id:ieu-b-38	2	-7.49	1.7058	1.13e-05	0.00775	0.0469715	1	0.828419	NA	NA	NA	NA
cg17425818	ieu-b-109	HDL cholesterol || id:ieu-b-109	2	0.239	0.0548	1.29e-05	0.00864	1.89802	1	0.1683	NA	NA	NA	NA
cg18745507	ieu-b-40	body mass index || id:ieu-b-40	2	0.594	0.1364	1.34e-05	0.009	0.192277	1	0.661029	NA	NA	NA	ICAM4
cg00492055	ebi-a-GCST011365	Myocardial infarction || id:ebi-a-GCST011365	3	0.429	0.0989	1.43e-05	0.00944	0.571526	2	0.751441	0.00371721	0.0110088	0.792693	NA
cg06545761	ieu-b-39	diastolic blood pressure || id:ieu-b-39	2	2.386	0.55	1.43e-05	0.00944	0.688399	1	0.40671	NA	NA	NA	MAP1LC3B
cg26029292	ieu-b-38	systolic blood pressure || id:ieu-b-38	2	-9.957	2.2972	1.46e-05	0.00959	0.194477	1	0.659216	NA	NA	NA	RPL8
cg10203483	ieu-b-39	diastolic blood pressure || id:ieu-b-39	3	2.775	0.6405	1.47e-05	0.00963	1.0541	2	0.590345	-0.279664	0.375707	0.592635	NA
cg17533927	finn-b-FG_CVD	Cardiovascular diseases (excluding rheumatic etc) || id:finn-b-FG_CVD	2	0.938	0.2168	1.51e-05	0.00984	0.402373	1	0.525866	NA	NA	NA	NA
cg04718050	ieu-b-109	HDL cholesterol || id:ieu-b-109	2	0.828	0.1922	1.64e-05	0.0105	1.30064	1	0.254097	NA	NA	NA	NA
cg07477602	ieu-b-39	diastolic blood pressure || id:ieu-b-39	2	-2.994	0.6991	1.84e-05	0.0115	0.070806	1	0.790167	NA	NA	NA	NA
cg10085138	ieu-b-38	systolic blood pressure || id:ieu-b-38	2	-3.142	0.7334	1.84e-05	0.0115	0.112398	1	0.73743	NA	NA	NA	NA
cg26045524	ieu-b-39	diastolic blood pressure || id:ieu-b-39	2	5.913	1.3841	1.94e-05	0.0119	0.792857	1	0.373238	NA	NA	NA	AC005586.2
cg02584939	ieu-b-110	LDL cholesterol || id:ieu-b-110	2	0.407	0.0954	1.97e-05	0.0121	0.502745	1	0.478296	NA	NA	NA	NA
cg22037752	finn-b-FG_CVD	Cardiovascular diseases (excluding rheumatic etc) || id:finn-b-FG_CVD	2	-1.388	0.326	2.07e-05	0.0126	0.776893	1	0.378093	NA	NA	NA	MAML3
cg08970648	ebi-a-GCST90002238	Fasting insulin || id:ebi-a-GCST90002238	2	-0.683	0.1611	2.21e-05	0.0133	0.210761	1	0.646172	NA	NA	NA	MAPKAPK3
cg00988037	ieu-b-109	HDL cholesterol || id:ieu-b-109	2	0.52	0.1228	2.27e-05	0.0134	0.907522	1	0.340773	NA	NA	NA	NA
cg04206967	ieu-b-40	body mass index || id:ieu-b-40	2	0.306	0.0722	2.27e-05	0.0134	0.674319	1	0.41155	NA	NA	NA	NA
cg11879188	ieu-b-110	LDL cholesterol || id:ieu-b-110	2	-0.452	0.1068	2.32e-05	0.0137	10.6211	1	0.00111804	NA	NA	NA	NA
cg13631444	ieu-b-40	body mass index || id:ieu-b-40	2	0.199	0.0471	2.4e-05	0.014	0.716856	1	0.397177	NA	NA	NA	NA
cg21136371	ieu-b-39	diastolic blood pressure || id:ieu-b-39	2	3.62	0.8571	2.41e-05	0.0141	3.1863	1	0.074258	NA	NA	NA	MRPL23
cg18797590	ieu-b-109	HDL cholesterol || id:ieu-b-109	2	-0.367	0.0871	2.48e-05	0.0144	0.66354	1	0.415313	NA	NA	NA	AC116651.1
cg24134292	finn-b-I9_HYPERTENSION	Hypertensive diseases || id:finn-b-I9_HYPERTENSION	2	2.187	0.5202	2.62e-05	0.0151	0.570098	1	0.45022	NA	NA	NA	NA
cg22168489	ieu-b-109	HDL cholesterol || id:ieu-b-109	2	-0.166	0.0395	2.66e-05	0.0151	0.230416	1	0.631215	NA	NA	NA	BCL7A
cg21171704	ieu-b-111	triglycerides || id:ieu-b-111	2	0.303	0.0722	2.79e-05	0.0157	0.772443	1	0.379462	NA	NA	NA	ANKRD19P
cg20892245	ieu-b-40	body mass index || id:ieu-b-40	2	0.473	0.113	2.81e-05	0.0157	0.789836	1	0.37415	NA	NA	NA	NA
cg25043378	ebi-a-GCST90002232	Fasting glucose || id:ebi-a-GCST90002232	2	0.418	0.1001	2.95e-05	0.0163	0.0722386	1	0.788105	NA	NA	NA	NKX6-3
cg17180284	ieu-b-111	triglycerides || id:ieu-b-111	2	0.402	0.0963	3.03e-05	0.0165	0.938861	1	0.332571	NA	NA	NA	B3GLCT
cg11250194	ebi-a-GCST90002232	Fasting glucose || id:ebi-a-GCST90002232	3	-0.465	0.1117	3.1e-05	0.0168	8.54847	2	0.0139227	0.00593187	0.00203717	0.210599	TMEM258
cg03292675	ieu-b-110	LDL cholesterol || id:ieu-b-110	2	0.762	0.183	3.11e-05	0.0168	0.995395	1	0.318427	NA	NA	NA	NA
cg04872610	ebi-a-GCST006867	Type 2 diabetes || id:ebi-a-GCST006867	2	-5.093	1.2234	3.14e-05	0.0169	0.381526	1	0.536787	NA	NA	NA	NA
cg18271897	finn-b-I9_HYPTENS	Hypertension || id:finn-b-I9_HYPTENS	2	1.126	0.271	3.27e-05	0.0174	0.652082	1	0.419369	NA	NA	NA	NA
cg18018313	ieu-b-111	triglycerides || id:ieu-b-111	2	-1.087	0.2618	3.3e-05	0.0175	0.0234167	1	0.878378	NA	NA	NA	IRS1
cg16204414	ieu-b-109	HDL cholesterol || id:ieu-b-109	2	0.25	0.0603	3.33e-05	0.0176	0.0152411	1	0.901747	NA	NA	NA	GHRL
cg16335643	ieu-b-39	diastolic blood pressure || id:ieu-b-39	2	-15.377	3.708	3.37e-05	0.0176	0.025748	1	0.872517	NA	NA	NA	NA
cg27526649	ieu-b-38	systolic blood pressure || id:ieu-b-38	2	-3.706	0.8937	3.37e-05	0.0176	0.983083	1	0.321439	NA	NA	NA	NA
cg18770635	ukb-b-3018	Age at death || id:ukb-b-3018	2	-2.161	0.5211	3.38e-05	0.0176	0.0735681	1	0.786211	NA	NA	NA	SCO2
cg02886591	ebi-a-GCST011364	Myocardial infarction || id:ebi-a-GCST011364	3	2.683	0.6498	3.63e-05	0.0187	1.89169	2	0.388351	0.0124411	0.0240641	0.696235	TBKBP1
cg13728834	ieu-b-39	diastolic blood pressure || id:ieu-b-39	2	-3.339	0.8091	3.68e-05	0.0189	0.106494	1	0.744172	NA	NA	NA	NA
cg05784532	ebi-a-GCST011364	Myocardial infarction || id:ebi-a-GCST011364	2	-1.118	0.2715	3.83e-05	0.0194	0.983708	1	0.321285	NA	NA	NA	NA
cg03222009	ebi-a-GCST006908	Ischemic stroke || id:ebi-a-GCST006908	2	-1.865	0.4534	3.89e-05	0.0196	0.338222	1	0.560857	NA	NA	NA	HS6ST1
cg00417151	ebi-a-GCST011365	Myocardial infarction || id:ebi-a-GCST011365	2	-1.555	0.3781	3.92e-05	0.0197	0.000910405	1	0.975929	NA	NA	NA	DSTN
cg02412810	ieu-b-38	systolic blood pressure || id:ieu-b-38	2	-4.615	1.1246	4.07e-05	0.0203	0.429295	1	0.512335	NA	NA	NA	AC026369.3
cg08707875	ieu-b-110	LDL cholesterol || id:ieu-b-110	2	0.326	0.0796	4.16e-05	0.0206	1.48097	1	0.223623	NA	NA	NA	CNIH4
cg10870160	finn-b-I9_ISCHHEART	Ischemic heart diseases || id:finn-b-I9_ISCHHEART	2	7.276	1.7765	4.21e-05	0.0207	0.00575547	1	0.939527	NA	NA	NA	NA
cg23744638	finn-b-I9_HYPERTENSION	Hypertensive diseases || id:finn-b-I9_HYPERTENSION	2	-1.075	0.2629	4.33e-05	0.021	1.63883	1	0.200486	NA	NA	NA	NA
cg13622265	ieu-b-40	body mass index || id:ieu-b-40	2	-0.488	0.1196	4.47e-05	0.0215	0.483319	1	0.486923	NA	NA	NA	NA
cg23018448	ebi-a-GCST006908	Ischemic stroke || id:ebi-a-GCST006908	2	2.635	0.6463	4.56e-05	0.0218	0.509357	1	0.475417	NA	NA	NA	NA
cg01883759	ieu-b-40	body mass index || id:ieu-b-40	2	0.624	0.1532	4.67e-05	0.0222	1.38968	1	0.238459	NA	NA	NA	JAZF1-AS1
cg09323728	ieu-b-38	systolic blood pressure || id:ieu-b-38	2	-2.135	0.5246	4.71e-05	0.0224	0.278944	1	0.597395	NA	NA	NA	NA
cg26817573	ieu-b-109	HDL cholesterol || id:ieu-b-109	3	0.864	0.2123	4.73e-05	0.0224	0.258079	2	0.878939	0.00412425	0.0120384	0.789878	NA
cg11792786	ieu-b-38	systolic blood pressure || id:ieu-b-38	2	-3.08	0.7575	4.79e-05	0.0226	1.07307	1	0.300253	NA	NA	NA	ANKH
cg18059933	ieu-b-38	systolic blood pressure || id:ieu-b-38	2	-1.749	0.4305	4.83e-05	0.0227	0.327192	1	0.567317	NA	NA	NA	NA
cg01883759	ieu-b-39	diastolic blood pressure || id:ieu-b-39	3	-5.138	1.2671	5.01e-05	0.0234	2.15514	2	0.340422	0.0139937	0.0318269	0.736286	JAZF1-AS1
cg08565197	ieu-b-39	diastolic blood pressure || id:ieu-b-39	2	-4.491	1.1083	5.07e-05	0.0236	0.000354608	1	0.984976	NA	NA	NA	NA
cg12789448	ieu-b-111	triglycerides || id:ieu-b-111	3	0.187	0.0463	5.16e-05	0.0239	0.394952	2	0.8208	0.00148703	0.00264901	0.674357	NA
cg20742385	ieu-b-39	diastolic blood pressure || id:ieu-b-39	2	1.681	0.4157	5.26e-05	0.0242	2.02e-05	1	0.996412	NA	NA	NA	AL356740.1
cg25790453	ieu-b-39	diastolic blood pressure || id:ieu-b-39	2	1.958	0.4841	5.26e-05	0.0242	0.00024526	1	0.987505	NA	NA	NA	AL356740.1
cg09595079	ebi-a-GCST005065	Cholesterol, total || id:ebi-a-GCST005065	2	-1.691	0.4182	5.27e-05	0.0242	0.213734	1	0.643856	NA	NA	NA	SPPL3
cg13847322	ieu-b-109	HDL cholesterol || id:ieu-b-109	2	0.388	0.096	5.27e-05	0.0242	0.00332658	1	0.954006	NA	NA	NA	NA
cg19211880	ieu-b-39	diastolic blood pressure || id:ieu-b-39	2	2.589	0.6418	5.5e-05	0.025	2.40674	1	0.120814	NA	NA	NA	NA
cg19318330	ieu-b-39	diastolic blood pressure || id:ieu-b-39	2	1.407	0.3498	5.77e-05	0.026	0.0296057	1	0.863388	NA	NA	NA	NA
cg18059933	finn-b-I9_HYPERTENSION	Hypertensive diseases || id:finn-b-I9_HYPERTENSION	2	-0.522	0.13	5.88e-05	0.0262	0.70056	1	0.402596	NA	NA	NA	NA
cg20547295	ieu-b-109	HDL cholesterol || id:ieu-b-109	2	0.61	0.1518	5.88e-05	0.0262	1.06511	1	0.302052	NA	NA	NA	GFPT1
cg09169633	ebi-a-GCST006867	Type 2 diabetes || id:ebi-a-GCST006867	2	-1.761	0.4392	6.1e-05	0.0269	0.24104	1	0.623456	NA	NA	NA	RCCD1
cg09323728	finn-b-I9_HYPERTENSION	Hypertensive diseases || id:finn-b-I9_HYPERTENSION	2	-0.635	0.1585	6.11e-05	0.0269	0.773828	1	0.379036	NA	NA	NA	NA
cg17385448	ieu-b-39	diastolic blood pressure || id:ieu-b-39	2	2.596	0.6483	6.22e-05	0.0273	1.4664	1	0.225914	NA	NA	NA	DDI2
cg11879188	ebi-a-GCST90002238	Fasting insulin || id:ebi-a-GCST90002238	2	-0.112	0.0279	6.23e-05	0.0273	0.0691613	1	0.792562	NA	NA	NA	NA
cg01028796	ieu-b-111	triglycerides || id:ieu-b-111	2	0.3	0.075	6.3e-05	0.0274	0.40479	1	0.524626	NA	NA	NA	BICD2
cg25479963	ieu-b-38	systolic blood pressure || id:ieu-b-38	2	6.843	1.7107	6.33e-05	0.0275	0.0270084	1	0.869462	NA	NA	NA	ZNF641
cg23146565	ieu-b-38	systolic blood pressure || id:ieu-b-38	2	12.098	3.029	6.5e-05	0.0281	4.20772	1	0.0402404	NA	NA	NA	NA
cg15975427	finn-b-I9_HYPTENS_EXNONE	Hypertension (no controls excluded) || id:finn-b-I9_HYPTENS_EXNONE	2	3.299	0.8269	6.62e-05	0.0284	0.782301	1	0.376438	NA	NA	NA	NA
cg12000131	ebi-a-GCST011365	Myocardial infarction || id:ebi-a-GCST011365	2	-0.873	0.219	6.68e-05	0.0285	0.167223	1	0.682592	NA	NA	NA	GIT1
cg01438090	ieu-b-110	LDL cholesterol || id:ieu-b-110	2	-0.447	0.1122	6.81e-05	0.029	0.499853	1	0.479565	NA	NA	NA	NA
cg23851026	ebi-a-GCST001475	Obesity || id:ebi-a-GCST001475	2	2.304	0.5813	7.39e-05	0.0309	0.432366	1	0.51083	NA	NA	NA	MCM6
cg03490567	ebi-a-GCST90002232	Fasting glucose || id:ebi-a-GCST90002232	5	-0.133	0.0337	7.51e-05	0.0312	3.64545	4	0.45611	-0.0035717	0.0131711	0.803844	POLM
cg06315217	ieu-b-39	diastolic blood pressure || id:ieu-b-39	2	6.631	1.6753	7.55e-05	0.0312	0.208496	1	0.647949	NA	NA	NA	NA
cg14292572	ieu-b-39	diastolic blood pressure || id:ieu-b-39	2	-3.891	0.9844	7.74e-05	0.0318	0.326031	1	0.568005	NA	NA	NA	NA
cg26771557	ebi-a-GCST90002232	Fasting glucose || id:ebi-a-GCST90002232	2	-0.185	0.0468	7.77e-05	0.0319	0.292876	1	0.588384	NA	NA	NA	NT5M
cg12967093	ieu-b-109	HDL cholesterol || id:ieu-b-109	2	-0.735	0.1863	8.01e-05	0.0325	0.560041	1	0.454244	NA	NA	NA	DIRC3
cg16407699	ieu-b-39	diastolic blood pressure || id:ieu-b-39	2	-5.355	1.3579	8.03e-05	0.0325	0.151676	1	0.696939	NA	NA	NA	NA
cg03840694	ieu-b-40	body mass index || id:ieu-b-40	2	0.225	0.0572	8.07e-05	0.0326	0.93121	1	0.334549	NA	NA	NA	NA
cg04802386	ieu-b-39	diastolic blood pressure || id:ieu-b-39	2	2.914	0.7399	8.2e-05	0.0331	0.871211	1	0.35062	NA	NA	NA	NA
cg01883759	ebi-a-GCST90002232	Fasting glucose || id:ebi-a-GCST90002232	3	-0.485	0.1232	8.38e-05	0.0337	2.2995	2	0.316716	-0.000680336	0.00362126	0.881774	JAZF1-AS1
cg15247329	ieu-b-39	diastolic blood pressure || id:ieu-b-39	2	0.576	0.1464	8.44e-05	0.0339	1.07524	1	0.299764	NA	NA	NA	GNA12
cg04872610	finn-b-I9_HYPTENSPUL	Hypertension, Pulmonary Arterial || id:finn-b-I9_HYPTENSPUL	2	-78.005	19.8499	8.5e-05	0.034	0.0521419	1	0.819377	NA	NA	NA	NA
cg08679180	finn-b-E4_DIABETES	Diabetes mellitus || id:finn-b-E4_DIABETES	2	3.546	0.9034	8.65e-05	0.0345	0.0435052	1	0.834777	NA	NA	NA	ARHGEF17
cg16417374	ieu-b-110	LDL cholesterol || id:ieu-b-110	2	-0.595	0.1516	8.68e-05	0.0345	1.59659	1	0.206388	NA	NA	NA	NA
cg08197105	ieu-b-25	Cigarettes per Day || id:ieu-b-25	2	-0.828	0.211	8.69e-05	0.0345	0.0200926	1	0.887279	NA	NA	NA	AC024267.1
cg07676709	finn-b-I9_HYPTENS	Hypertension || id:finn-b-I9_HYPTENS	2	-1.77	0.4512	8.76e-05	0.0347	0.380755	1	0.537199	NA	NA	NA	HOXB4
cg24371574	finn-b-I9_CVD	Cardiovascular diseases || id:finn-b-I9_CVD	2	-1.347	0.3433	8.77e-05	0.0347	0.484104	1	0.486569	NA	NA	NA	NA
cg07729025	ieu-b-25	Cigarettes per Day || id:ieu-b-25	2	-0.543	0.1384	8.82e-05	0.0347	0.345376	1	0.556743	NA	NA	NA	NA
cg23539261	ieu-b-38	systolic blood pressure || id:ieu-b-38	2	9.932	2.5357	8.98e-05	0.0353	1.14304	1	0.28501	NA	NA	NA	NA
cg03594868	ieu-b-110	LDL cholesterol || id:ieu-b-110	2	-0.213	0.0546	9.21e-05	0.036	0.121922	1	0.72696	NA	NA	NA	MPV17L2
cg00988037	ieu-b-39	diastolic blood pressure || id:ieu-b-39	2	-4.379	1.1208	9.35e-05	0.0364	0.0443661	1	0.833174	NA	NA	NA	NA
cg05955675	ieu-b-110	LDL cholesterol || id:ieu-b-110	2	0.154	0.0395	9.42e-05	0.0365	0.0467805	1	0.828763	NA	NA	NA	NA
cg20743080	ieu-b-109	HDL cholesterol || id:ieu-b-109	2	0.178	0.0456	9.5e-05	0.0368	0.00578726	1	0.93936	NA	NA	NA	NA
cg14895029	ieu-b-39	diastolic blood pressure || id:ieu-b-39	2	1.024	0.263	9.96e-05	0.0382	0.00268423	1	0.95868	NA	NA	NA	GNA12
cg04060561	ieu-b-109	HDL cholesterol || id:ieu-b-109	2	0.308	0.0793	0.0001	0.0383	0.00943021	1	0.92264	NA	NA	NA	ECHDC1
cg02998240	ieu-b-111	triglycerides || id:ieu-b-111	2	0.168	0.0432	0.000104	0.0394	0.282852	1	0.594838	NA	NA	NA	FBXO42
cg26035892	ebi-a-GCST90002238	Fasting insulin || id:ebi-a-GCST90002238	2	0.362	0.0933	0.000105	0.0396	0.121877	1	0.727007	NA	NA	NA	NA
cg09046979	ieu-b-109	HDL cholesterol || id:ieu-b-109	2	-0.349	0.09	0.000107	0.0403	0.563939	1	0.452677	NA	NA	NA	SULT1A1
cg11510999	finn-b-I9_HYPTENSPREG	Hypertension complicating pregnancy, childbirth, and the puerperium || id:finn-b-I9_HYPTENSPREG	2	2.269	0.5874	0.000112	0.0416	0.764412	1	0.381951	NA	NA	NA	ITGB7
cg04042468	ieu-b-38	systolic blood pressure || id:ieu-b-38	2	3.482	0.9017	0.000113	0.0416	0.00512108	1	0.942951	NA	NA	NA	BIK
cg03512484	ebi-a-GCST006907	Ischemic stroke (large artery atherosclerosis) || id:ebi-a-GCST006907	2	-4.626	1.1994	0.000115	0.0423	0.294882	1	0.587109	NA	NA	NA	NA
cg20801110	finn-b-I9_HYPTENS_EXNONE	Hypertension (no controls excluded) || id:finn-b-I9_HYPTENS_EXNONE	2	3.089	0.8014	0.000116	0.0426	0.00212925	1	0.963196	NA	NA	NA	NA
cg26951839	ieu-b-39	diastolic blood pressure || id:ieu-b-39	2	3.716	0.9664	0.000121	0.0433	0.851976	1	0.355994	NA	NA	NA	NA
cg08796240	ebi-a-GCST011365	Myocardial infarction || id:ebi-a-GCST011365	2	2.935	0.764	0.000122	0.0438	0.0141445	1	0.90533	NA	NA	NA	NA
cg03014427	ieu-b-25	Cigarettes per Day || id:ieu-b-25	3	-1.456	0.3792	0.000124	0.0442	1.88728	2	0.389208	-0.0194716	0.0318623	0.65078	NA
cg07974504	ebi-a-GCST90002238	Fasting insulin || id:ebi-a-GCST90002238	2	0.154	0.0401	0.000124	0.0442	0.00394143	1	0.949941	NA	NA	NA	SPEG
cg21117965	ebi-a-GCST90002238	Fasting insulin || id:ebi-a-GCST90002238	2	0.224	0.0582	0.000124	0.0442	0.001288	1	0.971371	NA	NA	NA	SPEG
cg04906816	ieu-b-109	HDL cholesterol || id:ieu-b-109	2	0.926	0.2418	0.000129	0.0455	2.82627	1	0.0927338	NA	NA	NA	NA
cg08822891	ieu-b-109	HDL cholesterol || id:ieu-b-109	2	0.836	0.2185	0.000129	0.0455	0.0816862	1	0.775025	NA	NA	NA	NA
cg08655071	ieu-b-38	systolic blood pressure || id:ieu-b-38	2	6.439	1.6835	0.000131	0.046	0.980359	1	0.32211	NA	NA	NA	TRAF3IP3
cg08756033	ukb-d-I9_K_CARDIAC	Death due to cardiac causes || id:ukb-d-I9_K_CARDIAC	2	0.016	0.0042	0.000131	0.046	0.194084	1	0.659539	NA	NA	NA	NA
cg03485669	ieu-b-109	HDL cholesterol || id:ieu-b-109	2	0.534	0.1398	0.000132	0.0464	0.25739	1	0.611919	NA	NA	NA	NA
cg10503610	ebi-a-GCST006907	Ischemic stroke (large artery atherosclerosis) || id:ebi-a-GCST006907	2	-4.424	1.1584	0.000134	0.0466	0.296585	1	0.586031	NA	NA	NA	NA
cg27508071	ieu-b-39	diastolic blood pressure || id:ieu-b-39	2	2.774	0.7265	0.000135	0.0467	0.328676	1	0.56644	NA	NA	NA	CCZ1B
cg11485154	ieu-b-111	triglycerides || id:ieu-b-111	2	0.635	0.1666	0.000137	0.0474	0.207432	1	0.648788	NA	NA	NA	NA
cg18315680	ebi-a-GCST006907	Ischemic stroke (large artery atherosclerosis) || id:ebi-a-GCST006907	2	-4.622	1.2145	0.000141	0.0485	0.397649	1	0.528306	NA	NA	NA	NA
cg05839709	ieu-b-111	triglycerides || id:ieu-b-111	2	0.172	0.0452	0.000142	0.0486	0.803278	1	0.370115	NA	NA	NA	ZC3H12C
