# Supplementary material for: Epigenome-wide DNA methylation association study of CHIP provides insight into perturbed gene regulation
Source: Nat Commun. 2025 May 20;16:4678. doi: 10.1038/s41467-025-59333-w (PMC12092741; doi:10.1038/s41467-025-59333-w)
Supplement: Supplementary file 31 — Dataset 29 [file 41467_2025_59333_MOESM31_ESM.xlsx]

## Sheet: Supplementary Data 29
ONTOLOGY	TERM	N	DE	P.DE	FDR
BP	multicellular organism development	4694	137	2.48464e-05	0.0957946
BP	nervous system development	2505	83	2.59732e-05	0.0957946
BP	system development	4015	121	2.18367e-05	0.0957946
BP	lipid metabolic process	1382	52	4.72789e-05	0.125504
BP	anatomical structure development	5909	163	6.7546e-05	0.146515
BP	head morphogenesis	36	6	0.000102619	0.165071
BP	developmental process	6459	174	0.000124006	0.180683
BP	localization	5239	146	0.000128371	0.180683
