# Supplementary material for: Epigenome-wide DNA methylation association study of CHIP provides insight into perturbed gene regulation
Source: Nat Commun. 2025 May 20;16:4678. doi: 10.1038/s41467-025-59333-w (PMC12092741; doi:10.1038/s41467-025-59333-w)
Supplement: Supplementary file 34 — Source Data for Figure 3 and Supplementary Fig. 5 [file 41467_2025_59333_MOESM34_ESM.zip]

Archive with 27 entries (24 files):
- Figure 3 data/
- Figure 3 data/any_chip_DNMT3A-KO.csv
- __MACOSX/
- __MACOSX/Figure 3 data/
- __MACOSX/Figure 3 data/._any_chip_DNMT3A-KO.csv
- Figure 3 data/any_chip_ASXL1-KO.csv
- __MACOSX/Figure 3 data/._any_chip_ASXL1-KO.csv
- Figure 3 data/ASXL1_chip_DNMT3A-KO.csv
- __MACOSX/Figure 3 data/._ASXL1_chip_DNMT3A-KO.csv
- Figure 3 data/ASXL1_chip_ASXL1-KO.csv
- __MACOSX/Figure 3 data/._ASXL1_chip_ASXL1-KO.csv
- Figure 3 data/any_chip_TET2-KO.csv
- __MACOSX/Figure 3 data/._any_chip_TET2-KO.csv
- Figure 3 data/ASXL1_chip_TET2-KO.csv
- __MACOSX/Figure 3 data/._ASXL1_chip_TET2-KO.csv
- Figure 3 data/TET2_chip_TET2-KO.csv
- __MACOSX/Figure 3 data/._TET2_chip_TET2-KO.csv
- Figure 3 data/TET2_chip_DNMT3A-KO.csv
- __MACOSX/Figure 3 data/._TET2_chip_DNMT3A-KO.csv
- Figure 3 data/TET2_chip_ASXL1-KO.csv
- __MACOSX/Figure 3 data/._TET2_chip_ASXL1-KO.csv
- Figure 3 data/DNMT3A_chip_DNMT3A-KO.csv
- __MACOSX/Figure 3 data/._DNMT3A_chip_DNMT3A-KO.csv
- Figure 3 data/DNMT3A_chip_TET2-KO.csv
- __MACOSX/Figure 3 data/._DNMT3A_chip_TET2-KO.csv
- Figure 3 data/DNMT3A_chip_ASXL1-KO.csv
- __MACOSX/Figure 3 data/._DNMT3A_chip_ASXL1-KO.csv
