# Supplementary material for: Epigenome-wide DNA methylation association study of CHIP provides insight into perturbed gene regulation
Source: Nat Commun. 2025 May 20;16:4678. doi: 10.1038/s41467-025-59333-w (PMC12092741; doi:10.1038/s41467-025-59333-w)
Supplement: Supplementary file 34 — Source Data for Figure 3 and Supplementary Fig. 5 [file 41467_2025_59333_MOESM34_ESM.zip › Figure 3 data/any_chip_DNMT3A-KO.csv]

Name	Estimate	Genotype	diff	pval
cg00049440	-0.0105244014538866	DNMT3A	-0.0595030547127673	0.009416679832634
cg00050654	-0.00680688929301127	DNMT3A	-0.0409483749333343	0.0391868046502682
cg00073090	-0.0110691101306761	DNMT3A	-0.128401259929201	0.0127612909856767
cg00135888	-0.00803873098282165	DNMT3A	-0.129334281211843	0.000293937907522293
cg00174279	-0.0126344043602283	DNMT3A	-0.0887119420488859	0.0470420189552588
cg00193521	-0.0103598217651425	DNMT3A	-0.236013986013986	0.0301745239164146
cg00232092	-0.0122126700640352	DNMT3A	-0.282311019567557	0.00206021523698778
cg00232105	-0.0266383228136993	DNMT3A	-0.110272236488674	0.0372494888442235
cg00236576	-0.0207381235196375	DNMT3A	-0.161392262353365	0.0129704815933508
cg00285294	-0.0146330934780672	DNMT3A	-0.141073366408229	0.00123479317143299
cg00310412	-0.0127787697735135	DNMT3A	-0.126989579607367	0.0317688479159758
cg00348467	-0.0206512553624893	DNMT3A	-0.129093454387534	0.0496399217174372
cg00362285	-0.0170671234035641	DNMT3A	-0.0979504644920289	0.0106024144254088
cg00411072	-0.00902470661462661	DNMT3A	0.0383747986793024	0.0326015285212545
cg00426822	-0.02730047199146	DNMT3A	-0.134237761343316	0.0107167378766092
cg00501876	-0.0126111653750293	DNMT3A	-0.103871466276542	0.0102770531430829
cg00504782	-0.00837153253567588	DNMT3A	-0.238507563226641	0.00243952512802981
cg00507154	-0.0206011993910364	DNMT3A	-0.0796104876469113	0.0111969940439419
cg00521239	-0.0171185662246015	DNMT3A	-0.0836228280080342	0.0204262041208868
cg00533891	-0.0315162210266112	DNMT3A	-0.143035139378039	0.0272039094176805
cg00566982	-0.01222179274604	DNMT3A	0.0800719721467165	0.0118071919408653
cg00571021	-0.0126541299219504	DNMT3A	-0.0375868872907008	0.0234159412240304
cg00577202	-0.0102130394570695	DNMT3A	-0.116808880094379	0.0183093968486109
cg00751072	-0.00714543827497439	DNMT3A	-0.090693891868008	0.00175482156266549
cg00806481	-0.0231797799759783	DNMT3A	-0.0970836418701567	0.0203505086621714
cg00880872	-0.0120466959826004	DNMT3A	-0.052193811232765	0.0437865285786955
cg00881300	-0.0141713298789713	DNMT3A	-0.0824417726484051	0.0206673032135006
cg00948664	-0.0145411834119967	DNMT3A	0.107459994767422	0.0226734577751346
cg00950381	-0.0148228174510147	DNMT3A	-0.0549126327810256	0.0468208761066959
cg00950497	-0.0240593601123362	DNMT3A	-0.171887925238969	0.0492477163044097
cg01019875	-0.0124265134709048	DNMT3A	-0.0989633434215865	0.00474561074634139
cg01054354	-0.022419268501988	DNMT3A	-0.132043305952973	0.039277500257284
cg01091099	-0.0134416374649344	DNMT3A	-0.131247157828377	0.0281155666484579
cg01108243	-0.00851998424596308	DNMT3A	-0.0695501046779706	0.0337865583395868
cg01226614	-0.0201006702759019	DNMT3A	-0.0496113686539763	0.0349215625462037
cg01235820	-0.0220546280754496	DNMT3A	-0.169120301715294	0.0120135125682321
cg01243072	-0.0195946112735916	DNMT3A	-0.204451076857821	0.00690702389540195
cg01244270	-0.0150223194004416	DNMT3A	-0.0896416896144297	0.0116809377512086
cg01284193	-0.015897685183707	DNMT3A	0.0583186809204752	0.0372869268662321
cg01316378	-0.0167277417786529	DNMT3A	-0.140703170678503	0.00172523262124238
cg01329756	0.0124743884887927	DNMT3A	0.0235960825955633	0.0199455817953024
cg01340991	-0.0117729592767248	DNMT3A	-0.0903594543621062	0.0402633504580059
cg01344171	-0.0146876405235177	DNMT3A	-0.140886233825092	0.00143408925713457
cg01346718	-0.0190552551164381	DNMT3A	-0.163046956891878	0.0426349770028204
cg01418351	0.015998589096703	DNMT3A	-0.0441775833454938	0.0452362651470643
cg01419914	-0.0158630526167371	DNMT3A	-0.0328671883600361	0.034589466946893
cg01420388	-0.0138808035582219	DNMT3A	-0.164565944815948	0.0169824241118403
cg01429256	-0.00919560542228074	DNMT3A	-0.102549449070985	0.0424157669908985
cg01431482	-0.0300981797579326	DNMT3A	-0.104887059789826	0.0281726240988545
cg01470340	0.0119903004105055	DNMT3A	-0.0324762655675515	0.00778301756133927
cg01552919	-0.0201875111825586	DNMT3A	-0.127691408919384	0.0146229354345286
cg01557754	-0.0147315283187417	DNMT3A	-0.207939626576115	0.00203251231071329
cg01558241	-0.0177579173771964	DNMT3A	-0.0734097269279382	0.0168948620842297
cg01566745	-0.00884493417635389	DNMT3A	-0.0489389031027724	0.0386943359565934
cg01574364	0.0140361844227517	DNMT3A	-0.101596514592456	0.041035960669724
cg01593673	-0.0135218357050278	DNMT3A	-0.0751975044141585	0.0114584932803649
cg01614764	-0.0176152675919058	DNMT3A	-0.0754127306103122	0.0289285640044094
cg01620611	-0.0205700341469582	DNMT3A	-0.0995742285532496	0.0292692055464793
cg01656853	-0.0140326876976998	DNMT3A	-0.103702342087761	0.0485194011833533
cg01753263	-0.0112040428069511	DNMT3A	-0.131502247125477	0.004654719045543
cg01772439	-0.0124527179076239	DNMT3A	-0.180299269446024	0.000306054952384336
cg01790771	-0.0181953805717195	DNMT3A	-0.198573232323232	0.037319224147201
cg01798157	-0.0232904907202326	DNMT3A	-0.139082676588527	0.0169282500589744
cg01820374	-0.0174335133273076	DNMT3A	-0.0929048236088027	0.0222624434182865
cg01836137	-0.0183619769538157	DNMT3A	-0.0668597517137368	0.00868999558994266
cg01890836	-0.0107074524284095	DNMT3A	-0.146400871299821	0.0121761104970364
cg01894846	-0.0213467395535847	DNMT3A	-0.078725866664486	0.0373005338098327
cg01910727	0.0109705283373543	DNMT3A	-0.0464239398199064	0.0372786537046635
cg01929340	-0.0124055296981779	DNMT3A	-0.08410978656697	0.0166844110078279
cg01936839	-0.0136671980199455	DNMT3A	-0.184288973517115	0.0324387377992383
cg01966117	-0.0337861004889659	DNMT3A	-0.0878446309791059	0.0252645611206881
cg01970325	-0.01450843200483	DNMT3A	-0.0638247621019432	0.0374381385485092
cg02030542	-0.0128869809763163	DNMT3A	-0.0510125155351687	0.0448558354412742
cg02046668	-0.0197215785865101	DNMT3A	-0.114494261119082	0.00476395302512691
cg02056751	-0.0149576170649177	DNMT3A	-0.122772281723801	0.0230833401006497
cg02097604	-0.0139385690535839	DNMT3A	-0.0372599339837604	0.0149293620751968
cg02193461	-0.0138167893112791	DNMT3A	-0.161009085912967	0.0313166018204756
cg02237342	0.00388584008023764	DNMT3A	-0.171325115394753	0.0088277874496918
cg02276665	-0.0192577850683937	DNMT3A	-0.15128682399197	0.0332815865761648
cg02355304	-0.027906364781292	DNMT3A	-0.207534150960173	0.0289927420192378
cg02416781	-0.0161081415959661	DNMT3A	-0.183183787173147	0.000132856581579876
cg02442900	-0.012483218633342	DNMT3A	-0.110021195520099	0.0365555467473953
cg02448743	-0.00850605893142302	DNMT3A	-0.0638924178564197	0.00265070864784194
cg02451853	-0.0172523497781357	DNMT3A	0.0376958581712403	0.0448908212009081
cg02478731	-0.0267266019572127	DNMT3A	-0.0684263633287065	0.0376851799471854
cg02481307	-0.015452959378212	DNMT3A	-0.102061253471323	0.0245359898639533
cg02493211	-0.0236551749052309	DNMT3A	-0.11958406772675	0.00559881789438159
cg02513379	-0.0185300385381017	DNMT3A	-0.146641950760946	0.0138232883467594
cg02529919	-0.0114687109464871	DNMT3A	0.0760122551793257	0.0374115017204496
cg02553486	-0.0208891782732556	DNMT3A	-0.0907095142927577	0.0487125541066942
cg02597894	-0.0158236479073366	DNMT3A	-0.197646044894437	0.0046701416362526
cg02657865	-0.00688782306856977	DNMT3A	-0.0402991134535766	0.0136821314149397
cg02732067	-0.0163702888628191	DNMT3A	-0.131697816362518	0.023475663151867
cg02802514	-0.0115187011653438	DNMT3A	-0.113696284809228	0.00977394263167172
cg02835421	-0.00729937317084444	DNMT3A	-0.015145365003687	0.00223899949605792
cg02888092	-0.0197777570278315	DNMT3A	-0.143293526627044	0.0233411415878493
cg02898721	-0.0185572008278476	DNMT3A	-0.0347926210128241	0.021042099913811
cg02903680	-0.0300364082779738	DNMT3A	-0.680555555555556	0.0306049754094763
cg02947125	-0.0103398560220638	DNMT3A	-0.0682998011311687	0.0160574923843094
cg02980249	-0.0180117406435096	DNMT3A	-0.233877014272368	0.0123708344849245
cg02990368	-0.00981635844625091	DNMT3A	-0.0908793835491535	0.000474170681027734
cg03021802	-0.0139981631515329	DNMT3A	-0.257991603295446	0.000123671527096566
cg03102788	-0.013441326234946	DNMT3A	-0.124723539036317	0.0107332545561221
cg03127244	-0.0150428928009835	DNMT3A	-0.110706570594523	0.0160593048382315
cg03132015	-0.0145391482841652	DNMT3A	-0.0355374965254258	0.0319176301676976
cg03269716	-0.0334163031748509	DNMT3A	-0.117617218456628	0.0423369481071834
cg03292675	-0.0164768008967196	DNMT3A	-0.203796942868879	0.00230678017458106
cg03394122	-0.00982172103637663	DNMT3A	-0.147172815107598	0.0132310430517765
cg03395898	-0.0158485688292281	DNMT3A	-0.104912544351199	0.0135759732217532
cg03500056	-0.011904791186662	DNMT3A	-0.0454479934056493	0.0471209806973895
cg03509898	-0.016596142021984	DNMT3A	-0.182703232624075	0.013139664238272
cg03561416	-0.0155258290163148	DNMT3A	-0.063568854666281	0.0292650933814621
cg03575602	-0.0176633849489339	DNMT3A	-0.0394028274125789	0.0172026155206833
cg03575969	-0.0184849142471878	DNMT3A	-0.0905766069499704	0.00408900882995743
cg03588970	-0.00999288490032463	DNMT3A	-0.0516253666551188	0.0224444982757404
cg03646605	-0.0222267138575364	DNMT3A	-0.143042142230026	0.00408790505421569
cg03655395	-0.0145650367145696	DNMT3A	-0.153871256440852	0.00168181208793672
cg03707502	-0.0107077772592669	DNMT3A	-0.191952614379085	0.0305457334350802
cg03724964	-0.0138020593819803	DNMT3A	-0.158168719954097	0.0346451077677384
cg03780927	-0.0147298780757192	DNMT3A	-0.116434719940096	0.0057094774637544
cg03785076	-0.0299911925269415	DNMT3A	-0.208975280681831	0.000906511836739428
cg03837680	-0.00933368666694879	DNMT3A	-0.128785376983479	0.017528783558347
cg03860038	0.0152586978698147	DNMT3A	0.027574805929276	0.0397611884687835
cg03950476	-0.0136983795846034	DNMT3A	-0.231448765244074	0.0109073200763885
cg03958883	-0.0136030738120924	DNMT3A	-0.136854167111691	0.000674696700909413
cg03975235	-0.0130743663798229	DNMT3A	-0.122078500753185	0.00232050683503131
cg04002220	0.0125481347839934	DNMT3A	-0.0379749511264851	0.000372769364090712
cg04081402	-0.00942723204924581	DNMT3A	0.0301549253958127	0.0035122373912629
cg04172049	-0.00922613150155048	DNMT3A	-0.123187126109904	0.0405379256048743
cg04207142	-0.0124568125767193	DNMT3A	-0.167513875013875	0.0473626727165594
cg04359978	-0.00821058252242542	DNMT3A	-0.0723866126502541	0.019374803979963
cg04474832	-0.0104837346964678	DNMT3A	-0.0759801188026253	0.040543371642867
cg04476874	0.00967467912839946	DNMT3A	-0.0274230437314764	0.0279509283824784
cg04489548	-0.0187538378805077	DNMT3A	-0.263065370688012	0.0446180046898211
cg04502490	-0.0110456104142361	DNMT3A	-0.0575184008615145	0.0351195005116801
cg04513311	0.0114728807566114	DNMT3A	-0.046424930937131	0.0440359019942893
cg04573935	-0.00964673736448589	DNMT3A	-0.118434320379957	0.0241285987754458
cg04596071	-0.00360112468383832	DNMT3A	-0.106983881592293	0.00291939256310718
cg04609952	-0.0301473292596526	DNMT3A	-0.130066866743419	0.0154876596843657
cg04622454	-0.0182072606789668	DNMT3A	-0.132693368211585	0.00951126013839759
cg04654716	-0.0138434903176152	DNMT3A	-0.212787611687133	0.00763439800562828
cg04704634	-0.014307096250524	DNMT3A	-0.253082461766263	0.00117771185896946
cg04728789	-0.00848849160074551	DNMT3A	-0.131337040209907	0.0285368729789242
cg04751761	-0.0175428212911718	DNMT3A	-0.0883232242987992	0.0426294083181263
cg04752257	-0.0231636939973022	DNMT3A	-0.0996036100343445	0.0219360516003086
cg04755674	-0.0233686180351098	DNMT3A	-0.0873116440503793	0.0485337362671134
cg04774505	-0.0197122085750303	DNMT3A	-0.087419048081577	0.0495238161475773
cg04782146	0.0107808600741459	DNMT3A	-0.0218750946796455	0.0340551070889902
cg04813911	-0.0077788439630066	DNMT3A	-0.135390206775029	0.000416409909442382
cg04819580	-0.0134360643362665	DNMT3A	-0.0749032623332576	0.0121702641280686
cg04942251	-0.0361696297210157	DNMT3A	-0.116364656544991	0.0128093245977039
cg04968127	-0.0222308246849765	DNMT3A	-0.179299030154443	0.00621536170083961
cg04983821	-0.0186782482520518	DNMT3A	-0.100933035000081	0.0425381406229335
cg04993130	-0.0234966688956396	DNMT3A	-0.173214438123786	0.00871855810656653
cg05090695	-0.0176224829842789	DNMT3A	-0.0910385339288997	0.0378224889558303
cg05106502	-0.0178497416245891	DNMT3A	-0.169590393451554	0.0314607766210376
cg05130679	-0.0148361614996651	DNMT3A	-0.0527693991020991	0.0482949940455788
cg05201185	-0.0197267986986308	DNMT3A	-0.112879173759835	0.00938816133829503
cg05220114	-0.0180162402947663	DNMT3A	0.320677904573426	0.0358907894598338
cg05224659	-0.013597963146614	DNMT3A	-0.0612016860260196	0.0434479354444353
cg05280806	-0.0168640654279875	DNMT3A	-0.121198827882671	0.0298184241577383
cg05304393	-0.0224656721215066	DNMT3A	-0.0536270308555138	0.0365413259914164
cg05313153	-0.0178190039957498	DNMT3A	-0.157132768361582	0.0384313127987914
cg05346491	-0.0152379920788583	DNMT3A	0.076936171348758	0.00390306624497373
cg05361273	-0.00884339921443559	DNMT3A	-0.12755413323919	0.00121864130426835
cg05381795	-0.0194867967479894	DNMT3A	-0.0626687903811154	0.0485237313512171
cg05413305	-0.011179147430304	DNMT3A	-0.0419871187508832	0.0264846753025923
cg05460965	-0.00935834845643266	DNMT3A	-0.149921221558689	0.0105756908316879
cg05473987	-0.0102625705969768	DNMT3A	-0.166183677117089	0.0338584086191597
cg05515072	-0.00768072697759482	DNMT3A	-0.126012701225284	0.00869850410460537
cg05565809	-0.0088784560775418	DNMT3A	0.0265328132598646	0.00705460794657353
cg05622422	-0.0121705930881504	DNMT3A	-0.0698742340211989	0.0206675341723653
cg05676562	-0.0183733629563846	DNMT3A	-0.125577850381727	0.00992180403246948
cg05714552	-0.0141971790446383	DNMT3A	-0.170807046295537	0.0494104770860921
cg05715828	-0.0184034010020004	DNMT3A	-0.202259570494865	0.0245070120231204
cg05756622	-0.0176151610781962	DNMT3A	-0.0870267431176955	0.0353526650066202
cg05765647	-0.0182730300109086	DNMT3A	-0.163624134368414	0.000763146464714499
cg05773108	-0.0194894944853855	DNMT3A	-0.0724762921518755	0.0400235424801723
cg05779272	-0.00834509497411549	DNMT3A	-0.153844232904049	0.00016174348019172
cg05896193	-0.0115704122784867	DNMT3A	-0.154203482948351	0.000651529890121931
cg05908442	-0.0126130862920869	DNMT3A	-0.106055873208824	0.0243121576107515
cg05949660	-0.0207685921864403	DNMT3A	-0.0976459091769493	0.0083081415353949
cg05950943	-0.0110835878545657	DNMT3A	-0.185916454094591	0.0106110898325129
cg05962511	-0.0143561596634304	DNMT3A	-0.137034015414531	0.00274431375866395
cg05967487	-0.0178326261170011	DNMT3A	-0.0653027676525895	0.0228638777029647
cg06029095	-0.00991077548650062	DNMT3A	-0.0295672374688102	0.00669791750629544
cg06035600	-0.0193644084556887	DNMT3A	-0.135806484348346	0.0376078593826338
cg06041363	-0.010390488471164	DNMT3A	-0.0892960249793396	0.00659169185605657
cg06081750	-0.0142180038542858	DNMT3A	-0.106977249172987	0.044132144969443
cg06105699	-0.0187283365806372	DNMT3A	-0.184766417962004	0.000832146555144102
cg06152215	-0.0134274598162314	DNMT3A	-0.0951761963526669	0.0240612210660256
cg06159340	-0.0156482562891012	DNMT3A	-0.125377433463663	0.00992158880796432
cg06186155	-0.016046404060366	DNMT3A	-0.181388497884772	0.00555984089703649
cg06221259	-0.0101211612967743	DNMT3A	-0.0925121195612363	0.0125061423230479
cg06254274	-0.0127438003093148	DNMT3A	-0.0353615948070996	0.016469051933501
cg06264922	-0.00832239198195292	DNMT3A	-0.234597671065427	0.00210172572484753
cg06326493	-0.0143621336909106	DNMT3A	-0.246097951406268	0.0153251350487647
cg06333800	0.0105741285996986	DNMT3A	-0.0148685876727347	0.0432929552159996
cg06339657	-0.0243994399657259	DNMT3A	0.102087927443091	0.0144711761184929
cg06340364	-0.0110878789016303	DNMT3A	-0.123189928048404	0.0442264582801902
cg06376426	-0.0223221709034825	DNMT3A	-0.109015089792846	0.0488844239935529
cg06378491	-0.00882479236351227	DNMT3A	-0.101247486060413	0.039888354024957
cg06451479	-0.0129855338533849	DNMT3A	-0.0462904887007591	0.0495149681198877
cg06471905	-0.00735450622267459	DNMT3A	-0.0734163185293661	0.0435127178839069
cg06477069	-0.0226496209379649	DNMT3A	-0.132071259870827	0.00101549691036406
cg06526741	-0.0102084779055339	DNMT3A	-0.0575866739361807	0.0350100108345086
cg06544405	0.00996275541773634	DNMT3A	-0.0219966547094207	0.0436838924869333
cg06557644	-0.0153345736985679	DNMT3A	-0.149641400812053	0.0461559645958015
cg06639488	-0.00734036532172739	DNMT3A	-0.0656759053746113	0.010757235315292
cg06650786	-0.0157381200501101	DNMT3A	-0.110068839918853	0.02071676715347
cg06784824	0.0105386558100968	DNMT3A	-0.0533144002715593	0.0347666803883871
cg06808305	-0.0179920017011328	DNMT3A	-0.0719890213458945	0.0339359813878568
cg06885782	-0.0272402016477525	DNMT3A	-0.123393736569995	0.00773540414164727
cg06899483	-0.0168182354327261	DNMT3A	-0.232037284610814	0.0456731344123984
cg06912282	0.0126930112793667	DNMT3A	-0.0554989947030944	0.00830517000110786
cg07207669	-0.0157038027371881	DNMT3A	-0.206878099292629	0.00153733085372241
cg07250214	-0.0331599077659083	DNMT3A	-0.127547359904928	0.0219326590557617
cg07435331	-0.0140184676625504	DNMT3A	-0.175764709299539	0.00763605830326712
cg07440264	-0.0142008265656503	DNMT3A	-0.137817896870694	0.0483595898178052
cg07471203	-0.0198449048297337	DNMT3A	-0.100284009231176	0.00506174725417139
cg07502661	-0.0200798960435476	DNMT3A	-0.0931716307484232	0.0162161443057628
cg07586285	-0.0137064999508648	DNMT3A	-0.10539825908831	0.0118350478731514
cg07623567	-0.00941517420614974	DNMT3A	-0.174691030129048	0.00689906152819256
cg07666840	-0.0112776565250795	DNMT3A	-0.107123704843978	0.0180440973215095
cg07667560	-0.0171634469816389	DNMT3A	-0.0935062624548652	0.027071694812759
cg07695566	-0.0100641180956412	DNMT3A	-0.0720612344259721	0.0418639923835877
cg07705835	-0.0169707444662014	DNMT3A	-0.0965243998046275	0.0332526736591842
cg07803375	-0.0137342359238686	DNMT3A	-0.201917504826782	0.0119478829461088
cg07813495	0.00780044579596225	DNMT3A	0.0303425990127776	0.0297230361692375
cg07827420	-0.0109719043147726	DNMT3A	-0.104708057629405	0.0137158634380949
cg07918509	-0.00996252052965175	DNMT3A	-0.182259492656875	0.0188451565007013
cg07944862	-0.0164477427327775	DNMT3A	-0.118265849812134	0.0027185833743227
cg07990556	-0.0137563619878851	DNMT3A	-0.113693888896157	0.00495949221276754
cg08009711	-0.0148756911872285	DNMT3A	-0.0496338619908137	0.0219094791711673
cg08096381	-0.0159963735761601	DNMT3A	-0.149643944887482	0.00543467292144597
cg08134678	0.0121016970508928	DNMT3A	-0.03783605691002	0.0355602598189658
cg08149865	-0.0171015663597013	DNMT3A	-0.184182744436968	0.0116500741278987
cg08199758	-0.0213831829703375	DNMT3A	-0.0732810228156087	0.0244597801690678
cg08204159	-0.0123395313158527	DNMT3A	-0.0555961114115823	0.0212650091449127
cg08217285	-0.0196106409229197	DNMT3A	-0.148317748631568	0.0396047064793368
cg08227353	-0.0133455104375075	DNMT3A	-0.156222661829412	0.045715273597265
cg08298946	-0.0175012995413311	DNMT3A	-0.0790714863682121	0.00335494189430474
cg08312149	-0.00941207964153502	DNMT3A	-0.105797312160747	0.00794969307721889
cg08324925	-0.0186444343962271	DNMT3A	-0.0661124809902335	0.0327604976526275
cg08396193	-0.0209741874426464	DNMT3A	-0.124605025340942	0.0357802814363396
cg08415592	-0.0147890033106442	DNMT3A	-0.0863935445720367	0.00786771953576669
cg08420066	-0.0113974522794721	DNMT3A	-0.105323641128939	0.00662131786047265
cg08429256	-0.0122844754885744	DNMT3A	-0.0691700272380178	0.0358329141293541
cg08453194	-0.0169685123731282	DNMT3A	-0.118087875494855	0.0285137154006529
cg08519905	-0.011027887519455	DNMT3A	-0.230790522448924	0.00275678542855238
cg08606497	-0.0101154777563937	DNMT3A	-0.133229567367498	0.0481621002633696
cg08788930	0.0141704343710571	DNMT3A	0.0278450577538967	0.0447299799183768
cg08802607	-0.0117260789293019	DNMT3A	-0.0669045070945734	0.00748108186005615
cg08823954	-0.0163804917924882	DNMT3A	-0.114416423617662	0.00204575639129013
cg08872742	-0.00942227682396356	DNMT3A	-0.076725630367895	0.0176423516244635
cg08907118	0.00935726847309562	DNMT3A	-0.0222228290435107	0.0436105432460043
cg08968184	-0.0134253398039653	DNMT3A	-0.0945320148205425	0.0201516955632624
cg09023869	-0.0129681109579464	DNMT3A	-0.0597517789209288	0.0356990709907906
cg09175009	-0.0190816815332117	DNMT3A	-0.169634936301317	0.0181388168736531
cg09244707	-0.0204239343424369	DNMT3A	-0.212396989200575	0.00474369936215478
cg09274827	-0.0113425799576681	DNMT3A	-0.171253216184251	0.0211330495790381
cg09276451	-0.0239703091056993	DNMT3A	-0.0900954152374047	0.00441521949110753
cg09349343	-0.0112847903534208	DNMT3A	-0.158957040578136	0.0177504691116176
cg09403559	-0.0189209441539492	DNMT3A	-0.0660885822920549	0.033761947504034
cg09444186	-0.0117409283672002	DNMT3A	-0.126954197001399	0.00912832837259219
cg09502809	-0.0102668559487116	DNMT3A	-0.0725186222233	0.0467550366084408
cg09636313	-0.0165353978080276	DNMT3A	-0.187876382656851	0.0110529727940128
cg09638395	-0.00489650048868808	DNMT3A	-0.0318538449655115	0.0420239360159797
cg09684846	-0.0413621446823327	DNMT3A	-0.105029998658798	0.0251874068563179
cg09686390	-0.00815092737875969	DNMT3A	0.0383010021075101	0.00419985383455621
cg09768257	-0.0195967122067258	DNMT3A	-0.102924541048256	0.0161995171427557
cg09797463	0.0145941727620208	DNMT3A	0.013890053756491	0.0394574368711115
cg09906145	-0.0157736342121775	DNMT3A	-0.134035465976036	0.000197292831999567
cg09906922	-0.0146306453216235	DNMT3A	-0.107061817604783	0.0231988991482741
cg09944659	-0.0173974538255567	DNMT3A	-0.0709111317781395	0.0242827137027477
cg09962842	-0.0105071171536293	DNMT3A	-0.0642546353419137	0.0121851157314829
cg10002066	-0.0092535769359698	DNMT3A	-0.102185036777624	0.0284918794536356
cg10130564	-0.0283198534170013	DNMT3A	-0.143110214972142	0.0118618496589164
cg10149296	0.0155207041744293	DNMT3A	-0.0999297609690722	0.036397336340178
cg10301695	-0.0207491124409479	DNMT3A	-0.125903243652144	0.0175381577354878
cg10379476	-0.0113453449403658	DNMT3A	-0.0471349164747007	0.0229354309216125
cg10427868	-0.00997250538568605	DNMT3A	-0.212136906203949	0.00105832813173938
cg10453071	-0.0131451244501364	DNMT3A	-0.0765436142229029	0.0195694026079428
cg10501360	-0.0116655924123193	DNMT3A	-0.0953423451227392	0.0250536227716383
cg10513161	-0.0125155487889223	DNMT3A	-0.0720608374653137	0.0457252934696858
cg10529613	-0.0185332024308547	DNMT3A	-0.316509452618257	0.047640605108737
cg10535500	-0.0165404776472527	DNMT3A	-0.111789367320809	0.0205569312422746
cg10574365	-0.0189164697913463	DNMT3A	-0.119861492554069	0.00465183862312644
cg10686304	-0.0117910566494267	DNMT3A	-0.113668364490677	0.011531960052495
cg10689689	-0.0117895236491264	DNMT3A	-0.145764428325691	0.0231944000569711
cg10750182	-0.0123861761356414	DNMT3A	-0.0773750422872068	0.0085925071732616
cg10755899	-0.0258341170657949	DNMT3A	-0.0929966761550806	0.020062026546159
cg10809958	-0.0183980486584557	DNMT3A	-0.078535111622283	0.0146975976028625
cg10855746	-0.0117099940607893	DNMT3A	-0.0885593543117756	0.0126497764760522
cg10901633	-0.014819781762296	DNMT3A	-0.0971797542607105	0.00254101101567894
cg10976961	-0.0166684802329897	DNMT3A	-0.169285835387298	0.0117432324745737
cg11060441	-0.00726487603416111	DNMT3A	0.0322418236468809	0.0173770772342861
cg11072113	-0.0102843601122211	DNMT3A	-0.130185237568924	0.0304784372967605
cg11077026	-0.0175838011677261	DNMT3A	-0.095305532161866	0.0287050124327208
cg11081894	-0.0100177962619338	DNMT3A	-0.0433552385792587	0.0460479939881108
cg11086127	-0.0094699253176501	DNMT3A	-0.120063440538182	0.0164173443146672
cg11093760	-0.0117648115659078	DNMT3A	-0.153714461039267	0.0363321713062729
cg11145772	0.00764373069430122	DNMT3A	-0.12160645313464	0.0187645606242447
cg11152302	-0.0144225469539909	DNMT3A	-0.148280552143061	0.0118014367680458
cg11152347	-0.00725346821307651	DNMT3A	-0.19247220137578	0.00945381931878039
cg11171811	-0.0116131230184141	DNMT3A	-0.0454074371185139	0.0214017107788318
cg11205173	-0.0197127515553217	DNMT3A	-0.273594112732195	0.00200706643066428
cg11360546	-0.0221493654725954	DNMT3A	-0.141200205436078	0.00767573283639014
cg11366363	-0.0115237821360266	DNMT3A	-0.0670557659749181	0.0196417280078007
cg11405200	-0.0263859660023555	DNMT3A	-0.0904786896538999	0.0336687420052513
cg11510999	-0.0152923052567843	DNMT3A	-0.138225348085101	0.0203338899616389
cg11597902	0.0161930981900143	DNMT3A	-0.0676619955642797	0.000106082622219445
cg11617964	-0.0262477841400534	DNMT3A	-0.101068777273597	0.0353642852041518
cg11639950	-0.0114258304890603	DNMT3A	-0.182954908275846	0.0160834001762847
cg11660018	-0.0187138428225276	DNMT3A	-0.102713490008469	0.0477456957434235
cg11751101	-0.0179469411350985	DNMT3A	-0.0704122202276003	0.0363755647925426
cg11827101	-0.0116013497607466	DNMT3A	-0.177362372599094	0.0237829828877659
cg11848931	-0.0330458842461508	DNMT3A	-0.575396825396825	0.0420088019144091
cg11869510	-0.0126464780555425	DNMT3A	-0.0847948648527168	0.00386810064839765
cg11882607	-0.0146647278841482	DNMT3A	-0.140421056027726	0.00215675159182127
cg11942936	-0.0212350804839829	DNMT3A	-0.0764066538065165	0.0389689407691827
cg11946666	-0.0114483818475238	DNMT3A	-0.116348408080731	0.0295461488189983
cg11961138	-0.0129294283381052	DNMT3A	-0.0823557085320874	0.0429156583673623
cg11961495	-0.0233127077879787	DNMT3A	-0.0889468100294413	0.00907652122564565
cg11977716	0.0180514240360007	DNMT3A	-0.0906395327047543	0.00259580753413906
cg11985480	-0.0410594648855448	DNMT3A	-0.0741107667632296	0.0313137813756691
cg11997223	-0.0153481777592921	DNMT3A	-0.0351216160806596	0.0377051356044119
cg12013713	-0.0179137232600233	DNMT3A	-0.158355907696567	0.00331845196977479
cg12076102	-0.0105360949743811	DNMT3A	-0.24862112408561	9.65617055194953e-06
cg12079904	-0.010873404809539	DNMT3A	-0.119983178775797	0.0168716757308776
cg12163871	-0.0111650969793309	DNMT3A	-0.0690667348009556	0.0249744927815122
cg12182937	-0.0280700703878488	DNMT3A	-0.220326281009893	0.00220598014085091
cg12258344	-0.0147327317151834	DNMT3A	-0.114430684116234	0.0237028940197211
cg12374579	-0.0133152098943512	DNMT3A	-0.098881668962212	0.00560160205928268
cg12419932	-0.0196339386022816	DNMT3A	-0.106023489919912	0.0420458659646478
cg12422704	-0.0115449883059664	DNMT3A	-0.114554974294539	0.00522655254368548
cg12441066	-0.0135342707442317	DNMT3A	-0.0892854026797683	0.012569690129101
cg12558347	-0.00568512346156304	DNMT3A	-0.0612234487413971	0.0231153631297046
cg12573289	-0.00968133668786737	DNMT3A	-0.217733098021608	0.000525453081293337
cg12577372	-0.00539403198786701	DNMT3A	-0.0728702405333052	0.00455281985760604
cg12581691	-0.0152351855897105	DNMT3A	-0.0729612062978847	0.012236329959658
cg12598025	-0.0198413868894157	DNMT3A	-0.704575163398693	0.0099136178385198
cg12602923	-0.0143990616260858	DNMT3A	-0.150774604562595	0.0134483835963474
cg12698626	-0.0174887661941383	DNMT3A	-0.0572310617164529	0.00213911997567156
cg12729894	-0.0141458831273933	DNMT3A	-0.109750902706728	0.0352002513112672
cg12731773	-0.0124636026142905	DNMT3A	-0.180636252552532	0.00029243318186374
cg12779520	-0.0136697572775274	DNMT3A	-0.109205739293944	0.0169528526639654
cg12889420	-0.0130540782102107	DNMT3A	-0.0818501522281609	0.0469640032412707
cg12894984	-0.017828142542346	DNMT3A	-0.108093494038531	0.0444684095800123
cg13079123	-0.0130181050498192	DNMT3A	-0.0538595008588157	0.016714682449057
cg13094752	-0.0111111929196934	DNMT3A	-0.12159423175726	0.0327725189170636
cg13100962	-0.0151844786296719	DNMT3A	-0.0792925016608962	0.0127559340497314
cg13115222	-0.0241066623309878	DNMT3A	-0.467110125646711	0.0165614834559352
cg13215995	-0.0134925159402931	DNMT3A	-0.0806086214208005	0.0392097350836746
cg13269555	-0.0247986871329901	DNMT3A	-0.1616208069388	0.0455290494901937
cg13280788	-0.0188966407973405	DNMT3A	-0.0769885344572453	0.0326262239007216
cg13311440	0.019003036829777	DNMT3A	0.104185185185185	0.0346523292163272
cg13393782	-0.0175452636326605	DNMT3A	-0.157730144697605	0.00150159683819437
cg13408344	0.0120633006255397	DNMT3A	-0.0976587779141381	0.0126084562646415
cg13419792	-0.0069472825803618	DNMT3A	-0.108820570413744	0.0036722926762237
cg13470063	-0.0171178042840654	DNMT3A	-0.183121688492079	0.00595708636880853
cg13487575	-0.00977635241168188	DNMT3A	0.173390175042349	0.00735952460457882
cg13504055	-0.016586028097357	DNMT3A	-0.0933778597362297	0.031909087353444
cg13617561	-0.0168852127950982	DNMT3A	-0.120076385427775	0.0400683890716989
cg13644197	0.00893139423108328	DNMT3A	-0.0554639126913501	0.0354028445227234
cg13654836	-0.0195646286304848	DNMT3A	-0.259195341821701	0.00022200824575843
cg13668129	-0.00654080911425339	DNMT3A	-0.168003559405771	0.0150581467323365
cg13672800	-0.0130574596641108	DNMT3A	-0.140874698740094	0.0396474860088801
cg13702235	-0.0213279125227249	DNMT3A	-0.12066330999174	0.0247705258763253
cg13708645	-0.0193834799048706	DNMT3A	-0.216625231634547	0.000480932863828238
cg13732465	-0.0218202864407296	DNMT3A	-0.102695118286464	0.00614583565648588
cg13782866	-0.0138688623891743	DNMT3A	-0.118367067367496	0.0191555610753503
cg13823169	-0.0193324930703301	DNMT3A	-0.0581625576724624	0.0479459175917739
cg13860849	-0.0112115391193272	DNMT3A	-0.314106782868576	5.19559849141843e-05
cg13876650	-0.0120633863451374	DNMT3A	-0.0821356993782251	0.0424377276528331
cg13888509	-0.0183326032592319	DNMT3A	-0.104874873581925	0.0400637350284935
cg13905081	-0.0154476637459176	DNMT3A	-0.1430657324007	0.00206500325471907
cg13956452	-0.0138908365821136	DNMT3A	0.0292387033563125	0.0453975962558845
cg13987674	-0.024905685191599	DNMT3A	-0.074588027027328	0.018063424945846
cg14025021	-0.0226658665616163	DNMT3A	-0.149581871345029	0.0279777722050336
cg14085840	-0.0109141534025867	DNMT3A	-0.0517556281947241	0.0213716331636938
cg14164380	-0.0186268131784756	DNMT3A	-0.105798266780914	0.0197619828354911
cg14177325	0.0137286544970979	DNMT3A	-0.0419165455503409	0.0232831133756681
cg14255824	-0.0203936817601544	DNMT3A	-0.426848944706088	0.0460409939130513
cg14258501	-0.0171496673082089	DNMT3A	-0.112894247236417	0.00722058513835671
cg14310198	-0.0181885925575377	DNMT3A	-0.0884746661379601	0.00417850515576501
cg14322166	-0.0141103266957594	DNMT3A	-0.17539152796999	0.0429517475888795
cg14345131	-0.0145298684024447	DNMT3A	-0.136699341591933	0.00819186225823518
cg14378924	-0.0152650147062578	DNMT3A	-0.058411222227544	0.0381700225749549
cg14471064	-0.00890239245131322	DNMT3A	-0.0776654857633069	0.011748126377783
cg14485185	-0.0108620979182225	DNMT3A	-0.183722164276222	0.00231422992320954
cg14494596	-0.00903354312328812	DNMT3A	-0.0893652912050831	0.0029864694078511
cg14507146	-0.0144362921299526	DNMT3A	-0.0610053524072924	0.0310674273012627
cg14601444	-0.0256255083830816	DNMT3A	-0.138840814401614	0.00195015337695129
cg14681958	-0.0100934402904	DNMT3A	-0.152567173050132	0.00602666179109535
cg14734340	-0.0179436296714324	DNMT3A	-0.159613131718913	0.048934325798043
cg14793287	-0.0112997537501673	DNMT3A	-0.0522307565289473	0.0446397463765203
cg14973055	-0.0146170147238029	DNMT3A	-0.226064831173655	0.00148917718322851
cg14989988	-0.0101077473386874	DNMT3A	0.0478462906695446	0.0180786036759368
cg14996143	-0.0127380671644754	DNMT3A	-0.0582176754045471	0.017129263461104
cg15029032	-0.0157535532727715	DNMT3A	-0.159979602642389	0.0167314795338202
cg15030415	-0.0137429201265335	DNMT3A	-0.16596663395021	0.0198104479564385
cg15079885	-0.00976804297875248	DNMT3A	-0.302537918990064	0.00540489720824749
cg15161667	-0.0179921074658376	DNMT3A	-0.146459073779614	0.0175087387025586
cg15200445	-0.0202188976716615	DNMT3A	-0.119283547549801	0.0151244915287915
cg15260921	-0.00976847574737169	DNMT3A	-0.13447334821886	0.0137151633382289
cg15265222	-0.0183527129833674	DNMT3A	-0.083838655458317	0.0287139583651011
cg15269394	-0.011926392565668	DNMT3A	-0.128216371650303	0.0407589860078353
cg15283950	-0.0263724867740826	DNMT3A	-0.128787006705069	0.0263109825773097
cg15338967	-0.0166835942404871	DNMT3A	-0.235582286678339	0.0145004278762055
cg15349696	0.0276068920257225	DNMT3A	-0.128103951267322	0.0030712578609638
cg15393221	-0.0198259802417158	DNMT3A	-0.102737547711334	0.0381278742328326
cg15393490	-0.0176321517280451	DNMT3A	-0.20781383416763	0.00363731318189112
cg15656257	-0.0146364412577776	DNMT3A	-0.0622638667548403	0.036126572436254
cg15684702	-0.0155614687316626	DNMT3A	-0.234539608226531	0.000999176982717354
cg15773539	-0.0103655464414178	DNMT3A	-0.144453182227555	0.000224572573764779
cg15843331	-0.0141707781811631	DNMT3A	-0.139983865316293	0.0146297266379005
cg15872437	0.0104476623883047	DNMT3A	0.0398443963816253	0.0375008164266669
cg16014606	-0.0267420971229863	DNMT3A	-0.137812149947789	0.00289953136426648
cg16027267	-0.016914819306021	DNMT3A	-0.120167759745347	0.0362696148418525
cg16038868	-0.0124892473046646	DNMT3A	-0.0370286984584546	0.0417728010393696
cg16063162	-0.0172319708585535	DNMT3A	-0.138407611227754	0.011033956978581
cg16158027	0.0160104779482304	DNMT3A	0.0395983548615128	0.0480017544877432
cg16178855	-0.0121340852700808	DNMT3A	-0.141900835656694	0.00112829886709324
cg16251626	-0.0122493398879763	DNMT3A	-0.144889911675626	0.0132540238833623
cg16254946	-0.00934903427302549	DNMT3A	-0.0776158713675644	0.0258135805952391
cg16374343	-0.00698360793681676	DNMT3A	-0.134649819409374	0.007795164484236
cg16386293	-0.00971285260349719	DNMT3A	-0.0769881463490028	0.00472155791152144
cg16402875	-0.0118224312504432	DNMT3A	-0.0710097914584519	0.0310280975791944
cg16419724	-0.022896300867506	DNMT3A	-0.151789964145213	1.46248228189832e-06
cg16454902	-0.0123709018087335	DNMT3A	-0.247167520898586	5.84852422944965e-05
cg16505891	-0.0217631117286995	DNMT3A	-0.156302000710331	0.000153475641953987
cg16604516	-0.0120563584398322	DNMT3A	-0.0532633084477802	0.0413846772370844
cg16634404	-0.0155279472752219	DNMT3A	-0.102135274972245	0.0151126101179693
cg16671988	0.0106979734996938	DNMT3A	0.0197782358858101	0.0261919375222254
cg16672637	-0.0134554255565798	DNMT3A	-0.108862079315653	0.043644357158597
cg16704560	-0.016883378074146	DNMT3A	-0.131839470890104	0.00872758863458161
cg16723994	-0.0222837436863567	DNMT3A	-0.0613002961487088	0.0492967918025023
cg16728604	-0.0130156832352505	DNMT3A	-0.0740873568796807	0.0150770268132839
cg16780603	-0.0182705537745286	DNMT3A	-0.0494154480696942	0.0157628980145321
cg16786458	-0.019902426783646	DNMT3A	-0.0628202360810385	0.0483384796569134
cg16836311	-0.0206372834296399	DNMT3A	-0.184998422937137	0.000972865651087068
cg16882373	-0.0149590411357114	DNMT3A	-0.115484522723248	0.0107476976717683
cg16937168	-0.0338231418111462	DNMT3A	-0.151400008095651	0.00803671582323481
cg16987606	-0.0131453333929903	DNMT3A	-0.153253078495414	0.0282986007850622
cg17103217	-0.0125155138799202	DNMT3A	-0.188327429928524	0.00776094540224307
cg17139085	-0.0207996529337039	DNMT3A	-0.170680294926059	0.0265916581121795
cg17207266	-0.0137065918984108	DNMT3A	-0.0359734337357125	0.0261128362765185
cg17292662	-0.019375549743529	DNMT3A	0.586994535519126	0.0438706183058162
cg17295878	-0.0335882971512124	DNMT3A	-0.088976197263517	0.0172751844144702
cg17333973	-0.00814116747695588	DNMT3A	-0.0835731832659951	0.00204224616660203
cg17344906	-0.0315462009716586	DNMT3A	-0.150855444206547	0.00274602396684983
cg17421890	-0.0177575325685688	DNMT3A	-0.100957950576656	0.0436366358685463
cg17430979	-0.0222992949046706	DNMT3A	0.156295841344312	0.00832520882086379
cg17468563	-0.0151329577458797	DNMT3A	-0.0959331847155701	0.0448129600748961
cg17515145	-0.0168901219733577	DNMT3A	-0.0895755859385623	0.0129847265306344
cg17540765	-0.0107207066080389	DNMT3A	-0.136142390474437	0.0491635428718795
cg17543112	-0.0126644641561976	DNMT3A	-0.0654579436949851	0.0229118692716032
cg17551891	-0.024172468078904	DNMT3A	-0.0710581403682189	0.0341384818795605
cg17560136	-0.0195765180913505	DNMT3A	-0.105749536651394	0.0373881501504371
cg17710804	-0.0169724729391959	DNMT3A	-0.0774966002889153	0.0261788239891505
cg17806162	-0.0179074007474546	DNMT3A	-0.103147517486647	0.0450505084951829
cg17907520	-0.0123777221456136	DNMT3A	-0.146534237362852	0.0210391023117345
cg18046677	-0.0156845779566533	DNMT3A	-0.0413473729940331	0.0350273443947129
cg18087326	-0.0177481198586404	DNMT3A	-0.112407825375959	0.0066102567699655
cg18096388	-0.0162607742497505	DNMT3A	-0.0708825567417324	0.0281274878306361
cg18124517	0.0112295862603457	DNMT3A	0.0336194481409399	0.0165620514043827
cg18131626	-0.0109111269241674	DNMT3A	-0.0911063271271983	0.0421849137433502
cg18141902	-0.0124250261957567	DNMT3A	-0.102360100764276	0.00270648210272887
cg18282388	-0.0203932876381975	DNMT3A	-0.0771520146520147	0.0264379380441215
cg18335796	0.0178413965567779	DNMT3A	0.106433079451326	0.00467489101692824
cg18347630	-0.0085801601044886	DNMT3A	-0.115410878260997	0.00741895527976162
cg18376352	-0.0161663234529384	DNMT3A	-0.166399456525619	0.00917804777030187
cg18394567	-0.0127104342048326	DNMT3A	-0.0888340378968774	0.00380298187393081
cg18444673	-0.0125884081926888	DNMT3A	-0.0749765513963936	0.0485336971950598
cg18621256	-0.00965802047270465	DNMT3A	-0.113640917787922	0.00429588150653949
cg18877271	-0.0326277234956234	DNMT3A	-0.175734750785126	0.0492339434432532
cg18915456	-0.00994516589549605	DNMT3A	-0.12247848521224	0.0200469218556729
cg18998543	-0.00703875984389773	DNMT3A	-0.19306409719313	0.0388339608219299
cg19022254	-0.0255717421658257	DNMT3A	-0.30803982173663	0.0391630100325442
cg19114310	-0.0182442217423373	DNMT3A	-0.0653767429903607	0.0482775609878308
cg19137417	-0.0299967690740105	DNMT3A	-0.0836809626512411	0.00879374828858082
cg19159092	-0.0111637457598966	DNMT3A	-0.115026311414216	0.0386994187256103
cg19184688	-0.0110618629746583	DNMT3A	-0.121281992880501	0.00257575364416078
cg19191560	-0.00878885291576408	DNMT3A	-0.143628050349503	0.00707533557865095
cg19351603	-0.0253529472897726	DNMT3A	-0.0845458283109324	0.0483673112006635
cg19374752	-0.00863217778972619	DNMT3A	-0.141208579463118	0.00886380155515357
cg19381766	-0.00838923314288212	DNMT3A	-0.0782788299372523	0.0336844721994087
cg19413066	-0.0137751186844788	DNMT3A	-0.0563674876795088	0.0199372852761011
cg19507160	-0.0165521197389768	DNMT3A	-0.131716487364373	0.00657896149195624
cg19539667	-0.0149272883384795	DNMT3A	-0.187951180263227	0.000386167683578709
cg19623054	-0.0435799290665051	DNMT3A	-0.113106321615574	0.0164430764827458
cg19715094	-0.0191728181734851	DNMT3A	-0.175380502412563	0.00869746012309591
cg19719391	-0.0135827236199432	DNMT3A	-0.125922231186431	0.00971827663515044
cg19758448	-0.0323515657261718	DNMT3A	-0.0829491276026527	0.023469164010865
cg19805668	-0.0161524636101815	DNMT3A	-0.102977172256023	0.0451931022395906
cg19845136	-0.0235626128676187	DNMT3A	0.0637768313140918	0.0478098003020076
cg19995891	-0.0209669159259759	DNMT3A	-0.158522437954787	0.0019750947941697
cg20024403	-0.00770921762984099	DNMT3A	-0.119588039565883	0.000458091852680865
cg20099458	-0.0123571618719667	DNMT3A	-0.0291700924842242	0.032434109547407
cg20107346	-0.0115485685212989	DNMT3A	-0.0491368049757038	0.00963247587354943
cg20124610	-0.0171376313261682	DNMT3A	0.301899024670109	0.0489980370039055
cg20153322	-0.0103490234657927	DNMT3A	-0.0730496146353071	0.00969633468572749
cg20161791	-0.0122387445675752	DNMT3A	-0.225561435011288	0.00494023774793013
cg20178764	-0.0169650318131737	DNMT3A	-0.117022594118221	0.0119042396645547
cg20312484	-0.0120408167664045	DNMT3A	0.0476730147557301	0.0441543100010093
cg20327784	-0.0110942118044136	DNMT3A	-0.255079136817884	0.0135438424912853
cg20372666	-0.0191962477890316	DNMT3A	-0.144897204364158	0.0192125011662753
cg20377376	-0.0136981316705708	DNMT3A	-0.0766369047619048	0.00470880471466596
cg20378690	-0.0230841380566587	DNMT3A	-0.105396181725691	0.0036112132165032
cg20515136	-0.0144961123852377	DNMT3A	-0.0813685536910689	0.0302839338280669
cg20580833	-0.00929587900384948	DNMT3A	-0.0323991450045392	0.0325054379752701
cg20582800	-0.0104307359790382	DNMT3A	-0.105945718937948	0.00790911258588746
cg20645966	-0.0139838351928292	DNMT3A	-0.0755559804183948	0.028242849633758
cg20674521	-0.0121861419592434	DNMT3A	-0.139033721302345	0.000398973544884355
cg20686828	-0.0161725367572226	DNMT3A	-0.150454267122692	0.0197186950478836
cg20692268	-0.0154370257724577	DNMT3A	-0.224992784992785	0.00322787618580662
cg20701457	-0.0122366489840244	DNMT3A	-0.139599510799688	0.0233401796886749
cg20752847	-0.0150048151926186	DNMT3A	-0.0711542279349803	0.00612765982334825
cg20822990	-0.018372326503492	DNMT3A	-0.438730158730159	0.0103516574732458
cg20831708	-0.0195009675850339	DNMT3A	-0.130204940450673	0.0438474994429567
cg20902783	-0.0146449802574387	DNMT3A	-0.201428553662844	0.000751630707779616
cg20911718	-0.0120669163734247	DNMT3A	-0.181481673165019	0.0381045962397693
cg20966270	-0.0212524335542217	DNMT3A	-0.302712828850664	0.0482691198451761
cg21120249	-0.0247980989553692	DNMT3A	-0.0952112452277962	0.0339094335190864
cg21140898	-0.0233498463967677	DNMT3A	-0.142862813649683	0.0210471212445673
cg21166916	-0.0158727015572494	DNMT3A	-0.0523120345094364	0.0396130371630751
cg21201109	-0.0119308494384767	DNMT3A	-0.0981709597689844	0.0401506052020244
cg21253721	-0.00988517320043401	DNMT3A	-0.0596997145507589	0.00793231870527409
cg21304158	-0.0166757812435627	DNMT3A	-0.151599759529042	0.00146716336344866
cg21415227	-0.00871467246634551	DNMT3A	-0.0914626616877054	0.0124320316143607
cg21436544	-0.0136246303090302	DNMT3A	-0.0779031133462703	0.0337194444001792
cg21481950	-0.0126314188532778	DNMT3A	-0.166024466835133	0.0109073504708723
cg21613389	-0.0213858815941167	DNMT3A	-0.1058145726946	0.0258580130036176
cg21626848	-0.017709193181229	DNMT3A	-0.203288360751548	0.0133826891884044
cg21656246	-0.0149659512763864	DNMT3A	-0.180984749223697	0.00139453621919109
cg21680729	-0.020181859937924	DNMT3A	-0.153365168143093	0.00884454243344657
cg21777154	-0.0125303672994512	DNMT3A	-0.151574381334416	0.00239063719935754
cg21870662	-0.00809079813390693	DNMT3A	-0.0729572764182419	0.0111415224432264
cg21893358	-0.0181082124770624	DNMT3A	-0.108450830896944	0.0130285251803196
cg21946195	-0.0158472149500526	DNMT3A	-0.112632678869505	0.0472541625134764
cg21959618	-0.00951674988351401	DNMT3A	-0.158142249306202	0.00196773387352702
cg22095604	0.0108059246643049	DNMT3A	-0.032763185528985	0.0171702348968327
cg22233974	-0.0207057153636607	DNMT3A	-0.105623297731048	0.0141112665687143
cg22345878	-0.0221023099501009	DNMT3A	-0.191802505542946	0.00629703848794998
cg22384188	-0.0086623018673662	DNMT3A	-0.130481047026429	0.0499611978230247
cg22505006	0.0147502725937017	DNMT3A	-0.0886612696249647	0.0150898590554527
cg22593342	-0.0125340050954722	DNMT3A	-0.0461696247443275	0.043387538299946
cg22688564	0.0131799231652597	DNMT3A	-0.0668415069546894	0.0248284490564019
cg22770911	-0.0265853865628179	DNMT3A	-0.0986075916396224	0.0203082094302924
cg22788465	-0.0147308119930639	DNMT3A	0.286559454191033	0.0403422164437323
cg22789714	-0.00970399471360243	DNMT3A	-0.0952572695289049	0.0198814368088417
cg22795769	-0.0181322088253683	DNMT3A	-0.0833778296522172	0.0467293905271228
cg22825202	-0.0126417557108692	DNMT3A	-0.125355701328111	0.00502441506364122
cg22860172	-0.0213422974303302	DNMT3A	-0.322859257663179	3.97525466224078e-05
cg22891595	-0.0138504573703996	DNMT3A	-0.171386125733962	0.00583206507812947
cg22907189	-0.00803281359414966	DNMT3A	-0.203598440806797	0.00260881200476442
cg22929506	-0.0130945642980356	DNMT3A	-0.0558377813701781	0.00909316231572677
cg22930187	-0.0089607499366479	DNMT3A	-0.176057231388282	0.00887824977479387
cg22942576	-0.0142641276066094	DNMT3A	-0.0595295892379247	0.024512436361177
cg22964469	-0.00852564471494697	DNMT3A	-0.127591027083718	0.00159953679356564
cg23015407	-0.0130684365373444	DNMT3A	-0.0383199104404229	0.0255821230328707
cg23044186	-0.0136874053450629	DNMT3A	-0.12645170213844	0.0332476213459218
cg23058673	-0.0133637189182919	DNMT3A	-0.113635603313068	0.00533086450848549
cg23081026	-0.0114441413629515	DNMT3A	-0.0442123435031425	0.0343948339790532
cg23146197	-0.0215771714524981	DNMT3A	-0.272446701322297	0.00129166020070335
cg23387401	-0.0174980052897198	DNMT3A	-0.130994171929575	0.0234180402125797
cg23387863	-0.0116817511439258	DNMT3A	-0.681200396825397	0.0101415840958154
cg23410129	-0.0112266013845458	DNMT3A	-0.237531076140018	0.010942071172483
cg23530553	-0.0145528359784117	DNMT3A	-0.0646696945792023	0.0230629260746575
cg23551720	-0.0215824138632216	DNMT3A	-0.129422422030922	0.00306843492866893
cg23632849	-0.00942972598776274	DNMT3A	-0.0611529559182535	0.039140968014768
cg23635560	-0.0174635517237109	DNMT3A	-0.0529991543214984	0.023087248191478
cg23657179	-0.0357711758797522	DNMT3A	-0.175407592544691	0.024612677406528
cg23659289	-0.00944939609961296	DNMT3A	-0.290951593211656	0.00101815463570362
cg23661483	-0.0111954665308031	DNMT3A	-0.171284301143691	0.00419873297428343
cg23675401	-0.0105651811651745	DNMT3A	-0.0640550792243379	0.0253469653703646
cg23698023	-0.0152186991848982	DNMT3A	-0.0556783128371999	0.040865598890073
cg23702848	-0.0136048875599766	DNMT3A	-0.0979357107943158	0.0305953273540404
cg23725321	-0.0139846191253784	DNMT3A	-0.087397596938124	0.0115489258291436
cg23781334	-0.0141915528326392	DNMT3A	-0.0479650485018295	0.0397257274569025
cg23850277	-0.015366256987443	DNMT3A	-0.116548889747604	0.0306729846122486
cg23928512	-0.0173499501019343	DNMT3A	-0.0890995046011405	0.00949060590790359
cg23928726	-0.0170575439828395	DNMT3A	-0.0935041804215922	0.0400335552483556
cg24002003	-0.0152684405928739	DNMT3A	-0.222343959260679	0.00481405448545877
cg24096855	-0.0189840384598448	DNMT3A	-0.176213786490326	0.00146555919574696
cg24137216	-0.00720759660276316	DNMT3A	-0.0572032187854848	0.0162107605468169
cg24301352	0.0106425988974376	DNMT3A	-0.0304734803456583	0.00730420351573894
cg24324441	-0.0143289871376784	DNMT3A	0.042640839901044	0.0304292095043949
cg24343310	-0.010110371196251	DNMT3A	-0.185292611869065	0.0019161514230393
cg24674703	-0.0216396751777518	DNMT3A	-0.11149679879448	0.000835643166203172
cg24683623	-0.0194044537995936	DNMT3A	-0.253274270948689	0.00566500387972262
cg24720038	-0.00933539228641972	DNMT3A	-0.124790468295338	0.0480632107041971
cg24781737	-0.0185045713005043	DNMT3A	-0.0637299734782686	0.0441974913201442
cg24866717	-0.0150072239398448	DNMT3A	-0.022319200657185	0.0495864806558676
cg24956391	-0.0190913345394691	DNMT3A	-0.195309716585137	0.0240037578731189
cg25193073	-0.0108741261539072	DNMT3A	-0.0491587689454274	0.0228770199581946
cg25207224	-0.00955062675937987	DNMT3A	-0.106000901376809	0.031652359578459
cg25213452	-0.0131377110847424	DNMT3A	-0.212898932264293	0.030948609452422
cg25215890	-0.0166682883645095	DNMT3A	-0.157062554020739	0.0162540258568908
cg25281677	-0.0152374348585764	DNMT3A	-0.141393442978256	0.0185143375761998
cg25333257	-0.00686865647750915	DNMT3A	-0.0397327304099039	0.0183534003169566
cg25414605	-0.0173596264490697	DNMT3A	-0.142271911504149	0.00383974415769885
cg25463483	0.0154569540874477	DNMT3A	-0.0466864994334735	0.0199826536941231
cg25463688	-0.0157127337630475	DNMT3A	-0.264277160801078	5.35781118577366e-05
cg25485392	-0.0151031062361285	DNMT3A	-0.194417448330143	0.0363711833649107
cg25514148	-0.0120524207276334	DNMT3A	-0.0793136623351536	0.0378076042346482
cg25527770	-0.0182201133762753	DNMT3A	-0.172771290139117	0.0293021755488023
cg25561382	-0.00939061639515749	DNMT3A	0.060427165065964	0.0318134009432251
cg25567674	-0.0137658265358777	DNMT3A	-0.0659850763638566	0.0128816098871002
cg25580656	-0.0153508696874509	DNMT3A	-0.224784358360175	0.0261718240288628
cg25691326	-0.00996189644817221	DNMT3A	0.040504120137098	0.0318416530342234
cg25700432	0.0110262927486294	DNMT3A	0.0342406174018267	0.0129489367090768
cg25783099	-0.0142547013282422	DNMT3A	-0.0622638495498845	0.0441013821064818
cg25843651	-0.0168597809518383	DNMT3A	-0.0608326753268978	0.0385442303646914
cg25877299	-0.0172167606467102	DNMT3A	-0.118744851285144	0.0423688090558532
cg25881850	-0.010839357313061	DNMT3A	-0.0666810495633364	0.0374917197181527
cg25913647	-0.0167502194693815	DNMT3A	-0.604876441648034	0.0402566129099606
cg25924746	-0.0152249653286298	DNMT3A	-0.129771062271062	0.0205421783279179
cg26013992	-0.0152833315105308	DNMT3A	-0.119358860826883	0.0105149353651353
cg26053832	-0.0125556072733754	DNMT3A	-0.050210414220876	0.0142806805866269
cg26122129	-0.021017754791677	DNMT3A	-0.175637193289731	0.0107949629980636
cg26132647	-0.0102075771464004	DNMT3A	-0.121136518221364	0.0261512179721202
cg26134665	-0.0216542093059294	DNMT3A	-0.120458298221489	0.0452392491877085
cg26204079	-0.0229810138370701	DNMT3A	-0.161399524273699	0.0467544458684559
cg26221111	-0.0151354177296287	DNMT3A	-0.0806812054103456	0.0171619257402986
cg26305504	-0.0102975857580399	DNMT3A	-0.205725932917742	0.0396772650383982
cg26337070	-0.0241760294053595	DNMT3A	-0.154986554792069	0.00118991098265845
cg26346621	-0.013189487317655	DNMT3A	-0.0771683950570163	0.0253528931971479
cg26458072	-0.0190522570195749	DNMT3A	-0.119209243449337	0.0201394158860908
cg26483332	-0.0118988199461229	DNMT3A	-0.0514392136196767	0.00962301544318705
cg26512925	-0.0142428205735889	DNMT3A	-0.130657163174104	0.019543938315295
cg26530319	-0.0193721762524111	DNMT3A	-0.110291327419491	0.00156945457213704
cg26624914	-0.0161778880150697	DNMT3A	-0.0389711622098651	0.00467590180236965
cg26705561	-0.0265784613678406	DNMT3A	-0.0642411761065081	0.035268529780182
cg26709300	-0.0141387946723029	DNMT3A	-0.135095801647821	0.0470116744432062
cg26764198	-0.00690607276545386	DNMT3A	-0.0205242026123229	0.044597472713259
cg26774156	-0.0144488345500853	DNMT3A	-0.0417927423348836	0.0338322775093226
cg26783727	-0.0112217183673172	DNMT3A	-0.155531352532108	0.01593106123494
cg26785800	-0.0114570768019482	DNMT3A	-0.288017418691984	0.000952215057598159
cg26803969	-0.0136152347581941	DNMT3A	-0.0615614272866217	0.0265630985421261
cg26804891	-0.0142730503872011	DNMT3A	-0.164373107833641	0.0284821700864831
cg26825412	-0.0117996748442883	DNMT3A	-0.130330943945358	0.00758579502783578
cg26862175	-0.0111778817613317	DNMT3A	-0.134139129904946	0.00522577350326575
cg26897909	-0.0102750308824038	DNMT3A	-0.201874841777599	0.0139625699547447
cg26904049	-0.0281464041172794	DNMT3A	-0.06723509078254	0.0182257412190452
cg26906273	-0.0215103758178061	DNMT3A	-0.0789660691610971	0.0180009319523085
cg26969888	-0.014419589753734	DNMT3A	-0.0685135394110755	0.0379748876359151
cg27064708	-0.0116893387019091	DNMT3A	-0.441871499586356	0.0075150396414024
cg27109461	-0.0182369208456302	DNMT3A	-0.23982683982684	0.0137870278114668
cg27143204	-0.0178155889727492	DNMT3A	-0.0629263892489845	0.035492105782041
cg27174787	-0.00972797002258717	DNMT3A	-0.0810364703943003	0.0170571077501614
cg27291385	-0.0167351760838391	DNMT3A	-0.103118753919743	0.0491959085370437
cg27347104	-0.0227695284700642	DNMT3A	-0.199574091927574	0.0142658618368275
cg27354537	-0.0112873645004889	DNMT3A	-0.255415413605582	0.00784583854307799
cg27438128	-0.0123786033850984	DNMT3A	-0.10979433986357	0.0450230674187512
cg27438425	-0.0193682358523657	DNMT3A	-0.308515406162465	0.0433606691997187
cg27473871	-0.0218399886695629	DNMT3A	-0.0868149734591399	0.00357369862708886
cg27554551	-0.0194834529158707	DNMT3A	-0.110121148829899	0.000514901115872264
cg27565899	-0.014303721044365	DNMT3A	-0.106718110909435	0.0437261545816235
cg27569858	-0.0179878433012475	DNMT3A	-0.0357689689829074	0.00966647977315864
