# Supplementary material for: Epigenome-wide DNA methylation association study of CHIP provides insight into perturbed gene regulation
Source: Nat Commun. 2025 May 20;16:4678. doi: 10.1038/s41467-025-59333-w (PMC12092741; doi:10.1038/s41467-025-59333-w)
Supplement: Supplementary file 34 — Source Data for Figure 3 and Supplementary Fig. 5 [file 41467_2025_59333_MOESM34_ESM.zip › Figure 3 data/any_chip_ASXL1-KO.csv]

Name	Estimate	Genotype	diff	pval
cg00016968	-0.0157012173464419	ASXL1	0.074256464638225	0.0427459669257124
cg00152942	-0.0148548908534897	ASXL1	0.0798135906647019	0.00734900872092081
cg00222799	-0.0140938359517976	ASXL1	0.0609429826814584	0.0166092510532205
cg00277804	0.0116729521216613	ASXL1	0.0430261524104429	0.0378832066942534
cg00443981	-0.0272442429422209	ASXL1	0.0144576782636947	0.0393300881699774
cg00451635	-0.0168474084767233	ASXL1	0.422356902356902	0.0412243893615087
cg00745520	-0.0167597120693979	ASXL1	-0.472222222222222	0.0426670462610967
cg00792107	-0.0122708537319863	ASXL1	0.0664444989356397	0.0210872342378386
cg00863378	-0.0227124744538217	ASXL1	-0.106891930212216	0.0125869433785858
cg00948664	-0.0145411834119967	ASXL1	0.140555892598039	0.0188887106779685
cg00994250	-0.00957881046996015	ASXL1	0.085758080527526	0.0291769856003256
cg01165142	-0.0129391217002208	ASXL1	0.0383052372725337	0.04752986242048
cg01279538	-0.0159431714341019	ASXL1	0.0802316843802912	0.0356817873889582
cg01329756	0.0124743884887927	ASXL1	0.0377350856220123	0.00138495667572234
cg01346767	-0.0116077182154982	ASXL1	0.034064193875159	0.025651364169774
cg01371631	0.00945560365609214	ASXL1	0.0665219788294416	0.0321573453769582
cg01395261	0.0103205147061446	ASXL1	0.0376140934300456	0.0311234448713812
cg01560871	-0.0168598395010807	ASXL1	0.070174027531172	0.0452983728497044
cg01725872	-0.016152549928621	ASXL1	0.0820359492785787	0.0235344041837947
cg01760189	-0.00957675755983609	ASXL1	0.106948181039862	0.0458103678545073
cg01783841	-0.010724971090323	ASXL1	-0.0738430426984644	0.0197603711315645
cg01885635	-0.0165624999456341	ASXL1	0.110634169083295	0.0146831502637923
cg01945624	-0.0135690517782833	ASXL1	0.102680877491004	0.0102490116162347
cg02021127	-0.0186004746777176	ASXL1	0.103559873966484	0.0222048404931293
cg02029665	-0.0190661773526654	ASXL1	0.0237478815465988	0.00178747605473463
cg02106466	-0.0104904300005345	ASXL1	0.0785819082374438	0.00685445811474133
cg02178957	0.0126949943372258	ASXL1	0.0629163883390037	0.031327861873412
cg02600974	-0.0159338343957225	ASXL1	0.0387420220091044	0.0199924739785445
cg02761308	-0.0129516021855782	ASXL1	0.174765151515152	0.0276644452011134
cg02849309	-0.0223142781378696	ASXL1	0.0613549040017441	0.00679781070300304
cg02886591	-0.0173084844569417	ASXL1	0.0696005972578385	0.0461009861874246
cg02896266	-0.0134186516522837	ASXL1	0.0533114602931628	0.0228353637666116
cg02932780	-0.020443250450341	ASXL1	0.459569377990431	0.0193351567360396
cg02988730	-0.0142517787509583	ASXL1	0.0645631032689844	0.0444153983408283
cg03096954	-0.0186751151047231	ASXL1	0.0884376548751387	0.0459461864405995
cg03180426	-0.01457300686231	ASXL1	0.097139719093501	0.0195454621967409
cg03270204	-0.00834314305302716	ASXL1	0.0314895463237436	0.0496173969350301
cg03320170	-0.0209647689106882	ASXL1	0.293880575689086	0.0414521927600974
cg03446427	-0.0117941539391633	ASXL1	0.0672950408812611	0.0432681209769762
cg03521044	-0.011107524041916	ASXL1	0.228538205980066	0.0288483638527169
cg03548512	-0.0153940089347263	ASXL1	0.147719568281285	0.00949738119232506
cg03573445	-0.0118653555753075	ASXL1	0.0484438909160864	0.0312729639321226
cg03654783	-0.0143922609706302	ASXL1	0.0519280167793856	0.00797556792888317
cg03655395	-0.0145650367145696	ASXL1	0.0755695204829674	0.0304931351860137
cg04002298	-0.00828354211719913	ASXL1	0.0501018959706473	0.0175188862900636
cg04051152	-0.0228319085930867	ASXL1	0.101538627498862	0.00824736580859824
cg04081402	-0.00942723204924581	ASXL1	0.0378988315450345	0.00172164650343088
cg04207142	-0.0124568125767193	ASXL1	-0.199492355470616	0.0136426171010285
cg04267101	-0.0114479844062176	ASXL1	0.0910882283661406	0.049739768011349
cg04476874	0.00967467912839946	ASXL1	-0.0425909729301394	0.00181318293373608
cg04496281	-0.0137986342800774	ASXL1	-0.137174584512293	0.0110468365900512
cg04782146	0.0107808600741459	ASXL1	-0.0229259239571168	0.0273778813560166
cg04793632	-0.014828385554138	ASXL1	0.463133903133903	9.51156614283693e-05
cg04928670	-0.0220818078111469	ASXL1	0.102419188172774	0.0186193005375263
cg04956949	-0.0200704744879689	ASXL1	0.115771249653119	0.0346302609438158
cg04986324	-0.0337440235275617	ASXL1	0.125892374122223	0.0458265330322835
cg05150327	-0.0128603408620142	ASXL1	0.0903455841381722	0.00204878283304027
cg05264870	-0.0131273298812588	ASXL1	0.0932923849787172	0.0499343587107551
cg05288253	-0.00995578874910265	ASXL1	0.0591838512614177	0.0294916431514522
cg05296057	-0.0146718605762102	ASXL1	0.0569350431955126	0.0441992129536316
cg05325182	-0.0168663461603979	ASXL1	0.0591087770590631	0.0224918449509905
cg05390307	-0.0120985383699809	ASXL1	0.0784710203506103	0.00854454380698354
cg05507654	-0.0074233673371432	ASXL1	0.121261863467746	0.0497458207800222
cg05673293	0.0253439989955418	ASXL1	0.103234937469054	0.0480878207336815
cg05767720	-0.0197734954122674	ASXL1	0.189168845920282	0.0410755485779947
cg05887047	0.00971333997277982	ASXL1	0.0115820192089895	0.0291927993515358
cg05894719	-0.0078534763946103	ASXL1	0.048196768367047	0.0339119759853924
cg05902884	-0.0153259596679376	ASXL1	0.123566291271869	0.0177134301777905
cg06053959	-0.00935345931310832	ASXL1	0.0888558391389291	0.020920238039954
cg06143901	-0.0262726951523767	ASXL1	0.222	0.0487221757686146
cg06224721	-0.0155173432901431	ASXL1	0.0475440404653272	0.0232799313080584
cg06305891	0.0124224734287317	ASXL1	-0.0216801233214606	0.0233291743659161
cg06339657	-0.0243994399657259	ASXL1	0.0972561380914513	0.0396608848735941
cg06694239	-0.0124088418174572	ASXL1	0.0622684473264996	0.00694056968174499
cg06838581	-0.0134465238250185	ASXL1	0.0572133271873512	0.0290584073019909
cg06861736	-0.0166233802684973	ASXL1	0.243542735042735	0.0339113946385456
cg06899970	-0.0159378404896317	ASXL1	0.113751206803532	0.0197315368288633
cg07047570	-0.0107008008352909	ASXL1	-0.0641523194154773	0.0263054613954181
cg07262457	-0.0119709664108063	ASXL1	0.073111634599753	0.0233896731353958
cg07531182	-0.0129020247465224	ASXL1	0.148563000537161	0.0270509582352027
cg07660627	-0.023041975095812	ASXL1	0.299194216139017	0.020888404625194
cg07722657	-0.0119859916991842	ASXL1	-0.0330670804015702	0.000963469937880924
cg07857040	-0.0108357594375786	ASXL1	0.0311113343876535	0.0185503389652363
cg07895124	-0.00985085212131621	ASXL1	0.0670850974029876	0.0180440228700083
cg08096381	-0.0159963735761601	ASXL1	0.125148591534604	0.00320744176736076
cg08101174	-0.0214228078253313	ASXL1	-0.0528131814694055	0.0199233536983585
cg08121652	-0.0237072361788484	ASXL1	-0.0591823201197901	0.0178516072819227
cg08240539	-0.0232282851925307	ASXL1	-0.125540935672515	0.0278677349743435
cg08302480	-0.0158700487805995	ASXL1	0.0571561630549	0.034149672583488
cg08380440	-0.0251999408468585	ASXL1	0.231120096213835	0.0444892888728872
cg08418279	-0.00906016516405136	ASXL1	0.0592666550993715	0.0143401705771662
cg08420066	-0.0113974522794721	ASXL1	-0.0851596127640036	0.0173872039493245
cg08684991	-0.013474826556006	ASXL1	0.164166866452258	0.0269092687957495
cg08729059	-0.00958989056193304	ASXL1	0.0307707323481949	0.0174847559223511
cg08749782	-0.0101430084274588	ASXL1	0.0369352358651933	0.00479169488270833
cg08765100	-0.021258442949705	ASXL1	0.166263950815034	0.0119263700475083
cg08788930	0.0141704343710571	ASXL1	0.049941717335887	0.0167354572831461
cg08796391	0.0165688896724706	ASXL1	0.0244517661437599	0.0494672209705064
cg08972190	-0.0102011454407668	ASXL1	0.0969461925057552	0.0216375809999433
cg08973191	0.0217943989951804	ASXL1	0.0486363770508871	0.022029113563943
cg08998192	-0.0257358201708464	ASXL1	0.153973964341525	0.0331876367464158
cg09134314	-0.0122439237086143	ASXL1	0.294444444444444	0.0315226960805197
cg09141303	-0.0212146534908009	ASXL1	0.105109390212412	0.0366137424657644
cg09143221	-0.0078578969741015	ASXL1	-0.0478181584018259	0.0448394570409359
cg09259179	-0.0145107990649967	ASXL1	0.130506885615245	0.0421753619565475
cg09349343	-0.0112847903534208	ASXL1	0.0583649070760642	0.0269558981304794
cg09479650	0.0114682381138257	ASXL1	-0.031285009268002	0.01921415962537
cg09487078	-0.0130079489854491	ASXL1	0.0789571705635179	0.0345718132656053
cg09718037	0.0208862244536085	ASXL1	0.0397630010510319	0.0480162883806343
cg09842161	-0.00499428424040339	ASXL1	0.0162668347289077	0.0272388015850734
cg09870137	-0.0159316799816213	ASXL1	0.0999302631118861	0.0234714343153589
cg09999582	-0.0120570649197677	ASXL1	0.0830757105588388	0.0437687487703296
cg10239319	-0.0185994144036421	ASXL1	0.323625817693877	0.0101438461386497
cg10453019	-0.0205708417562882	ASXL1	0.0603643134112757	0.0497373615683032
cg10482356	-0.0148815755210377	ASXL1	0.135196330784566	0.0282800930971637
cg10498052	-0.0149367413804411	ASXL1	0.0643067692274512	0.0437828666755733
cg10511850	-0.00741918613272246	ASXL1	0.0385197194701163	0.0330812494796419
cg10535500	-0.0165404776472527	ASXL1	-0.121907963183506	0.0154638365877581
cg10619398	-0.0179140393039959	ASXL1	0.175475690839802	0.0123246139042038
cg10696787	-0.00910265059122938	ASXL1	0.109059186689177	0.0245215535943254
cg10754935	-0.00931119304288602	ASXL1	0.0547636113947645	0.0128613793728431
cg10977734	-0.00538844262180603	ASXL1	0.598167701863354	0.0094258720097714
cg11065015	-0.0149114628666023	ASXL1	0.0492523443302831	0.0331848181117737
cg11196848	-0.0220115138192787	ASXL1	0.112060362675805	0.0376143908095846
cg11202634	-0.0118700982014708	ASXL1	0.087006233964212	0.00828154807315741
cg11269166	-0.0152024603601064	ASXL1	0.320084934558619	0.0380911889357683
cg11274172	-0.0122525638596106	ASXL1	0.32656251798734	0.0355083403253393
cg11308319	0.0135262628337943	ASXL1	0.0325688679854049	0.0482371474029542
cg11366363	-0.0115237821360266	ASXL1	0.0607846328469457	0.0279054865417298
cg11367633	-0.0236857312070004	ASXL1	0.21199247375718	0.0129403232918201
cg11909587	-0.00535112333416363	ASXL1	0.0230453470111555	0.00779961334911525
cg12013321	-0.0150467836509414	ASXL1	0.141137402564147	0.0169965923032446
cg12294361	-0.0139946510561904	ASXL1	0.0611803065583627	0.0478718524019776
cg12404216	-0.0127813544402944	ASXL1	0.08684112496877	0.034582327937274
cg12444861	-0.0167207092804691	ASXL1	0.113395771194218	0.016955328485873
cg12580096	-0.00978475713170329	ASXL1	0.0837580784949206	0.019866031615638
cg12581691	-0.0152351855897105	ASXL1	0.0592587385095066	0.00191482174664343
cg12741184	-0.0226723214340504	ASXL1	0.160122579591404	0.0281453485800435
cg12807924	-0.0130386612208257	ASXL1	0.119110592454835	0.0148339563315682
cg12902896	-0.0175543904570212	ASXL1	0.152486531492894	0.0488072230667066
cg13100118	-0.0164845029157169	ASXL1	0.073812495560002	0.0139324110417935
cg13103485	-0.00834527616909134	ASXL1	-0.0427372184858896	0.00760773614162546
cg13223682	0.0152759621222617	ASXL1	0.0268203843607037	0.0380259353520207
cg13311440	0.019003036829777	ASXL1	0.164936316406905	0.00663966201864288
cg13353550	0.0155211196112773	ASXL1	-0.0258507243777687	0.0357666463246748
cg13435834	-0.00839031219430214	ASXL1	0.0273523423949255	0.0370900077186953
cg13466002	0.0132807343831668	ASXL1	0.0186344371996107	0.0291447526806316
cg13657200	-0.0168617468532543	ASXL1	0.167017507434825	0.0497663731807153
cg13669432	-0.0146893804919836	ASXL1	0.0740710632912981	0.0202123901979922
cg13691108	-0.0235646922683374	ASXL1	0.163125105568785	0.0192342695088174
cg13699009	-0.0228182877382635	ASXL1	0.168728706644308	0.026105556376333
cg13742400	0.0170279893694102	ASXL1	0.0224177822941725	0.0460769649274811
cg13985437	-0.0159999897216988	ASXL1	0.170998777473967	0.0262494271389437
cg14037218	-0.0241830321760503	ASXL1	0.0559794386283538	0.0162147427086121
cg14066298	0.012698945144783	ASXL1	0.0434635849186269	0.0310959916967668
cg14085840	-0.0109141534025867	ASXL1	0.0711632039960949	0.0372385321230441
cg14377059	-0.0184790209785897	ASXL1	0.376365856365856	0.0330810195245961
cg14459032	0.0122228429992239	ASXL1	0.335532346287495	0.0463825718632236
cg14467464	-0.00728457823757152	ASXL1	0.0338760724014444	0.0488481499411287
cg14486857	-0.0165351072267605	ASXL1	0.0383145466135326	0.0359912081587855
cg14736458	-0.0123064288589919	ASXL1	0.237979980354784	0.0056304225317075
cg14747903	-0.0195867707561029	ASXL1	0.0666772694485432	0.0463227465476514
cg14883961	-0.00931309461341058	ASXL1	0.0740806622264784	0.00496577723949465
cg14989988	-0.0101077473386874	ASXL1	0.0748756390639813	0.0421555758539044
cg14992524	-0.0236368246833123	ASXL1	0.16245467032967	0.0184024397385134
cg15033653	-0.0138682407009317	ASXL1	0.117022135599849	0.0276475196205912
cg15096140	-0.0157357179622962	ASXL1	0.157741386560878	0.0407218978815814
cg15144888	-0.00945603301774686	ASXL1	0.0709785286105175	0.0417182120260769
cg15453708	0.0111339225704511	ASXL1	0.032469728151332	0.0363571014911344
cg15495966	-0.0112192411659506	ASXL1	0.148162630579146	0.0101318546735651
cg15539073	-0.0155589992216311	ASXL1	0.170454384318824	0.0239046409464153
cg15723784	-0.0203772881667471	ASXL1	0.0349619556473489	0.0207503538862493
cg15825059	-0.0212339352339129	ASXL1	0.0948116265391797	0.0316063387047435
cg15843331	-0.0141707781811631	ASXL1	0.0845433531762935	0.0132496262040514
cg16255583	-0.0146606894691996	ASXL1	0.273876589031308	0.0266248649968054
cg16335643	0.00927527007450179	ASXL1	0.0396259232976742	0.0348140153413179
cg16367168	-0.0204382925564817	ASXL1	0.170521439344969	0.0220453242373382
cg16395997	0.016231926532981	ASXL1	0.0236719086730507	0.0437389649538951
cg16585234	-0.0195917755150048	ASXL1	0.0500131952296241	0.0296270222619418
cg16602500	0.0153553413041029	ASXL1	0.301564777957967	0.0463569456719982
cg16659510	-0.0170511504047545	ASXL1	0.190606770850693	0.0420722403209831
cg16703333	-0.0266262627297133	ASXL1	0.123204448860187	0.0444904371977101
cg16704560	-0.016883378074146	ASXL1	0.0491557734204793	0.0235910186675492
cg16746355	-0.0247917935025563	ASXL1	0.147610952732904	0.0208765057366453
cg16822666	-0.0140412128639175	ASXL1	0.0701870482063991	0.0176082655162779
cg16828491	-0.0143578873588932	ASXL1	0.0699335992579081	0.0452212873845762
cg17092523	0.0108454636553589	ASXL1	0.047162345919416	0.0318650525601498
cg17147589	-0.00946566959968493	ASXL1	-0.100736853005456	0.0275447626673686
cg17180088	-0.00847060748877361	ASXL1	0.0613764500616972	0.0131940978606135
cg17265115	-0.0091373751256525	ASXL1	-0.0443655322306317	0.0247656945417751
cg17330252	-0.0224165233733918	ASXL1	0.152780361917731	0.0427685474945699
cg17418387	0.0129838194585092	ASXL1	0.0379815227058733	0.0449839425956693
cg17527422	-0.0169612855325239	ASXL1	0.0649240501154394	0.0375987941957757
cg17582615	0.0109894129133469	ASXL1	0.0645816407800722	0.0473672702705396
cg17601209	-0.00866640287469189	ASXL1	0.0379231952863558	0.0389689934366822
cg18082112	-0.00734284351179648	ASXL1	0.0640748427126136	0.00314327094206819
cg18124517	0.0112295862603457	ASXL1	0.031012809818	0.0233517940788277
cg18133072	-0.0142909299171536	ASXL1	0.0992633536434472	0.0040243044793139
cg18182216	-0.0132224966948087	ASXL1	0.47041231126597	0.039014384309739
cg18295744	-0.00883381648808754	ASXL1	0.0454339405399228	0.0133581221065583
cg18347630	-0.0085801601044886	ASXL1	0.0794932938121179	0.00490351087472419
cg18642369	0.0296982523129477	ASXL1	0.479044117647059	0.0342094326236581
cg18833140	-0.011859987385486	ASXL1	0.102411435548271	0.0442918076945195
cg19126615	-0.0199273463086322	ASXL1	-0.106453532425825	0.0107928419664354
cg19137417	-0.0299967690740105	ASXL1	-0.0484264928198834	0.0487893481764685
cg19202014	-0.00882066308649328	ASXL1	0.12057577781294	0.0162670863328329
cg19377250	-0.0113366059831508	ASXL1	0.155805513644466	0.0482880775100796
cg19542445	-0.0190762436803055	ASXL1	0.295325673954642	0.0346238475445302
cg19583819	-0.0157978910471542	ASXL1	-0.0681183006010592	0.035197576339326
cg19631472	-0.0163027857365654	ASXL1	0.127671563436285	0.0481441892964077
cg19728382	-0.0166384862534259	ASXL1	0.153012495778453	0.00787734284530192
cg19779166	-0.0167062839686219	ASXL1	0.167342350460677	0.046164039505524
cg19816290	-0.017689467581502	ASXL1	0.0738102926698149	0.00104097042410934
cg19936954	-0.0123920005852866	ASXL1	0.0659562849216361	0.0232611155240083
cg20023783	-0.0127171406403175	ASXL1	-0.0779111535955639	0.0381741691699426
cg20102034	-0.00801668195869338	ASXL1	0.026767069182179	0.0144388979774015
cg20359888	-0.0167861406317023	ASXL1	0.0604386523039153	0.0321797675855416
cg20543183	-0.0134334044521764	ASXL1	-0.0590260534371965	0.0309922321022052
cg20582800	-0.0104307359790382	ASXL1	0.110968302834419	0.0224682828453475
cg20692268	-0.0154370257724577	ASXL1	0.20786075036075	0.00882517634365213
cg21171704	-0.0196784240296499	ASXL1	0.147026361172204	0.0246094957212385
cg21689902	-0.0138827826617227	ASXL1	-0.555752049369071	0.0309808660890118
cg21719344	-0.0121480378041643	ASXL1	-0.0808560285877522	0.00929850377755235
cg21834463	0.0137795240134281	ASXL1	-0.0281689724909394	0.0317299545436283
cg22012583	-0.0216619256780818	ASXL1	0.103364872101243	0.031042314090139
cg22056218	-0.00989744255516718	ASXL1	0.0476019738865373	0.0494534647516022
cg22378853	-0.0138104493541219	ASXL1	0.123498586281177	0.0373504729826781
cg22384801	0.0175984327254627	ASXL1	0.241113504362143	0.0494909248666893
cg22688564	0.0131799231652597	ASXL1	-0.0482512158308205	0.000766906122003243
cg22866937	-0.0148618976451894	ASXL1	0.0413222753004111	0.0201328444333287
cg22927302	-0.0117104844026045	ASXL1	0.0853472491829375	0.0480172724281213
cg22930187	-0.0089607499366479	ASXL1	0.0953100274423192	0.00172699408928874
cg22940152	-0.0124845300063515	ASXL1	0.0912092441887228	0.0357327637926883
cg22971594	-0.00969565858822075	ASXL1	0.0420023498578637	0.0201711782918671
cg22976533	-0.0238307723705225	ASXL1	0.107472952593866	0.0302595634306629
cg23009263	-0.0176994162810367	ASXL1	0.0313391248023404	0.0406579958173887
cg23045972	-0.0148114028700518	ASXL1	0.15130979432799	0.00249293634866652
cg23108037	0.0116686017124351	ASXL1	0.0136909693744736	0.0304113406536096
cg23211791	-0.0102637767273486	ASXL1	0.102243927650591	0.0135024132925181
cg23230929	-0.022466521915274	ASXL1	0.129050023888413	0.0421946120989748
cg23371680	-0.0173462895376478	ASXL1	0.0815317545846952	0.0261038790326413
cg23469878	-0.0237339149544327	ASXL1	0.132911136482565	0.0193467522660106
cg23516824	-0.0190815358746786	ASXL1	0.403540903540903	0.0451750449409863
cg23648810	0.0160648551695445	ASXL1	0.224031385281385	0.00293723227959273
cg23680451	0.012592046611401	ASXL1	0.0727153362600673	0.0466210104779986
cg23925513	-0.0130295832956631	ASXL1	0.0944317665028941	0.00891705778329806
cg24012880	0.0116978314067991	ASXL1	0.0914000958032771	0.0479701901769069
cg24043628	-0.00885376571933936	ASXL1	-0.172155573795674	0.0317094214811062
cg24057710	-0.0128439517319158	ASXL1	0.112713579928126	0.0461378130314118
cg24096855	-0.0189840384598448	ASXL1	0.067147250171562	0.047842131262358
cg24172416	0.0138241859230619	ASXL1	-0.0353232541438933	0.0412394745032203
cg24178740	-0.0103607264406437	ASXL1	0.0932889377718175	0.0169410748832642
cg24242519	-0.0124368879014728	ASXL1	0.0736102808184205	0.0493687843970477
cg24334174	-0.0163866259278244	ASXL1	0.0586224623556574	0.0218677463732284
cg24358781	-0.0136933158096275	ASXL1	0.136641971228437	0.0323314301795738
cg24365811	-0.00611776573989176	ASXL1	0.0258184450037544	0.0461289869821547
cg24427724	-0.0207302914092101	ASXL1	0.223164813600775	0.000201722156117295
cg24495528	-0.0125551632694115	ASXL1	0.114772325086238	0.0331200955232834
cg24720038	-0.00933539228641972	ASXL1	0.135135805389785	0.0400822152916559
cg24751129	-0.0153670959654434	ASXL1	0.0609326771924188	0.00108517349425799
cg24939819	-0.0112638054367263	ASXL1	-0.0464611390905896	0.0219796690679977
cg25003924	0.0121494623162638	ASXL1	-0.0439069308651352	0.036424408835662
cg25082710	-0.0202296709433296	ASXL1	0.25263729734318	0.0482950648523852
cg25165880	-0.0214878133973192	ASXL1	-0.102865347213173	0.0322923812402983
cg25257677	-0.0240929221331378	ASXL1	0.155836303319793	0.0232172655888806
cg25544461	-0.0182386379706557	ASXL1	0.0429074542734867	0.0398600394416022
cg25790453	-0.0171789942778996	ASXL1	0.0873725528443433	0.0288979734985712
cg25909064	-0.0246146591460182	ASXL1	0.0698217851434936	0.0489678522470165
cg25943588	0.0104309542928186	ASXL1	0.0357233850146612	0.0110722698072909
cg25948037	-0.0140937356009953	ASXL1	0.132419411501851	0.0125213746659361
cg26002437	-0.0110175447115649	ASXL1	0.0467486029950043	0.0241047537842165
cg26159990	-0.0102935750194473	ASXL1	0.0614730055884478	0.0148834006391495
cg26227957	0.0151920150701662	ASXL1	0.012840440383273	0.0338710114563254
cg26234644	-0.0224346549591993	ASXL1	0.0915979246883045	0.0284891862287715
cg26313337	-0.00867900532983254	ASXL1	0.0773095803341017	0.000683839811697722
cg26424147	-0.0164331617806053	ASXL1	0.266299718192381	0.000233426258324258
cg26467528	-0.0145023984636948	ASXL1	0.11501006256703	0.0293223050638643
cg26468891	-0.0259961916822199	ASXL1	0.0774477575228954	0.00628829048060318
cg26474043	-0.0170249690948424	ASXL1	0.158344577658964	0.0146918620138052
cg26530942	-0.0166745574035972	ASXL1	0.0787294045194084	0.0207790303270737
cg26708483	-0.022224898129231	ASXL1	0.126661136330637	0.0422329164967987
cg26731131	-0.00912026637338164	ASXL1	-0.255317182817183	0.00839391717213593
cg26793227	0.0103456785140189	ASXL1	0.0223475853491084	0.0486316258271023
cg26883033	-0.0114654756300602	ASXL1	-0.0721681681681682	0.0255635403116416
cg27106950	-0.009098243080625	ASXL1	0.120542250671375	0.00664754580506652
cg27111444	-0.0203900000671003	ASXL1	0.207201915468045	0.00621549350773133
cg27137887	-0.011346228708658	ASXL1	0.117730808068989	0.0234790151139077
cg27296413	-0.0163450579462031	ASXL1	0.110184732849686	0.0263739553028012
cg27375286	-0.0144557773263756	ASXL1	0.0425844467017036	0.00543452915098203
cg27387888	-0.00210353280421874	ASXL1	0.0795245566552122	0.0468028192576514
