# Supplementary material for: Epigenome-wide DNA methylation association study of CHIP provides insight into perturbed gene regulation
Source: Nat Commun. 2025 May 20;16:4678. doi: 10.1038/s41467-025-59333-w (PMC12092741; doi:10.1038/s41467-025-59333-w)
Supplement: Supplementary file 34 — Source Data for Figure 3 and Supplementary Fig. 5 [file 41467_2025_59333_MOESM34_ESM.zip › Figure 3 data/ASXL1_chip_DNMT3A-KO.csv]

Name	Estimate	Genotype	diff	pval
cg00035969	0.016864720307788	DNMT3A	-0.0497653365264332	0.048910288779284
cg00050654	-0.0303396894500031	DNMT3A	-0.0409483749333343	0.0391868046502682
cg00095333	-0.022439911140751	DNMT3A	-0.0683039495958475	0.0184608394275817
cg00153395	0.028416735300562	DNMT3A	-0.136727456423551	0.0403742241358976
cg00232105	-0.0572168285346496	DNMT3A	-0.110272236488674	0.0372494888442235
cg00259834	0.0293363047601584	DNMT3A	-0.0687194165262659	0.0449558815998405
cg00309945	0.0500520076325227	DNMT3A	-0.0964238209690116	0.010899348381594
cg00310412	-0.0604262197031689	DNMT3A	-0.126989579607367	0.0317688479159758
cg00426377	0.0332390424408714	DNMT3A	-0.170768180632402	0.00134618905643137
cg00504285	0.0390284296878978	DNMT3A	-0.257098802301249	0.00468665913826014
cg00507154	-0.0578229978809545	DNMT3A	-0.0796104876469113	0.0111969940439419
cg00566982	-0.0600272229906331	DNMT3A	0.0800719721467165	0.0118071919408653
cg00785482	0.0316831768106055	DNMT3A	-0.148240672764954	0.0449559518398061
cg00805193	0.0637499300190314	DNMT3A	-0.243569693545199	0.00377620948002478
cg00871371	0.0560907205046478	DNMT3A	-0.0935906281719885	0.00441205552510688
cg01008405	0.0470361965850255	DNMT3A	-0.0968775902480556	0.0133171916252953
cg01042424	-0.0644222142020084	DNMT3A	0.0417804872856645	0.0129087122755916
cg01099825	0.0464724549465284	DNMT3A	-0.211361877527958	0.0101677095176238
cg01185470	-0.029277463130822	DNMT3A	-0.0352956025816156	0.0215349343270884
cg01229865	0.0429972120101045	DNMT3A	-0.259769221522198	0.0042869664405719
cg01297808	0.0331172446607661	DNMT3A	-0.0891631643574548	0.00133833924142488
cg01470340	0.0326866216242797	DNMT3A	-0.0324762655675515	0.00778301756133927
cg01501551	0.0291012018650867	DNMT3A	-0.171974039363293	0.000179084356528984
cg01566745	-0.0309968401367545	DNMT3A	-0.0489389031027724	0.0386943359565934
cg01595397	-0.0854907813464014	DNMT3A	0.284630127021431	0.0376299726300104
cg01616745	-0.044984197373804	DNMT3A	-0.0692871328839673	0.0161271793506873
cg01633363	-0.044225000884918	DNMT3A	-0.10684972140853	0.00530133891055002
cg01820374	-0.0475368131902421	DNMT3A	-0.0929048236088027	0.0222624434182865
cg01836137	-0.0496168995231527	DNMT3A	-0.0668597517137368	0.00868999558994266
cg01890836	0.0372237376541816	DNMT3A	-0.146400871299821	0.0121761104970364
cg01894846	-0.0409650390026784	DNMT3A	-0.078725866664486	0.0373005338098327
cg01929340	-0.0394217934988001	DNMT3A	-0.08410978656697	0.0166844110078279
cg01951637	0.0231236472417935	DNMT3A	-0.0630770627542217	0.0362793628397937
cg02194129	0.0371572496799824	DNMT3A	-0.120574444649319	0.0225283157039104
cg02237342	0.0308808905560826	DNMT3A	-0.171325115394753	0.0088277874496918
cg02259723	0.0342967175668035	DNMT3A	-0.0577027638031311	0.0122957325230241
cg02355868	0.0393959532524546	DNMT3A	-0.260800235439562	0.00300261370345954
cg02423105	0.0736149502754239	DNMT3A	-0.159289694219937	0.0287839578860387
cg02448743	-0.03531361051575	DNMT3A	-0.0638924178564197	0.00265070864784194
cg02472646	0.0538729150926585	DNMT3A	-0.116369446064919	0.0042494455517114
cg02493211	-0.0681707151606298	DNMT3A	-0.11958406772675	0.00559881789438159
cg02538135	0.0426142686330912	DNMT3A	-0.0385340766072799	0.0149353232104661
cg02597644	-0.0310654743913614	DNMT3A	-0.0239788043676393	0.0289153621275056
cg02732067	-0.0662905941745129	DNMT3A	-0.131697816362518	0.023475663151867
cg02839351	0.0291830198887741	DNMT3A	-0.0574277610473286	0.0226884411647388
cg02855207	0.0427567762083847	DNMT3A	-0.21088867227042	0.0101749310069361
cg02879453	0.0505689540788521	DNMT3A	-0.0732962220960891	0.0202287053813373
cg02903680	-0.0535551934051827	DNMT3A	-0.680555555555556	0.0306049754094763
cg03059991	0.0571801069424477	DNMT3A	-0.115363961968287	0.022972912840021
cg03073703	-0.0343192641877973	DNMT3A	-0.0217363621084239	0.0176753441664088
cg03125765	0.031138402963829	DNMT3A	-0.12300041635395	0.0113702986312355
cg03158561	-0.0497359896743465	DNMT3A	0.13748631401852	0.0493699039960026
cg03269716	-0.079005735162754	DNMT3A	-0.117617218456628	0.0423369481071834
cg03297901	0.0288015411271004	DNMT3A	-0.191361556228001	0.00317053778859306
cg03323696	0.0644235405515324	DNMT3A	0.0448464706537973	0.0181530317104486
cg03337482	0.0584416465035871	DNMT3A	-0.189183699567831	0.00307151458099566
cg03366884	0.0317337996775559	DNMT3A	-0.0850040643938013	0.0260706311428548
cg03378645	0.0465926495890186	DNMT3A	-0.0758118549276136	0.0397956422643654
cg03393889	0.051833424377932	DNMT3A	-0.107562647265934	0.0190326385757172
cg03466930	-0.103926509572491	DNMT3A	-0.149568367525536	0.0124230498286764
cg03554335	0.0363080773584883	DNMT3A	-0.207946767035232	0.0113086781047763
cg03575602	-0.0616427646793594	DNMT3A	-0.0394028274125789	0.0172026155206833
cg03575969	-0.0435786749921985	DNMT3A	-0.0905766069499704	0.00408900882995743
cg03646605	-0.0813058865328802	DNMT3A	-0.143042142230026	0.00408790505421569
cg03707502	-0.054235920113045	DNMT3A	-0.191952614379085	0.0305457334350802
cg03724964	-0.0469457886464723	DNMT3A	-0.158168719954097	0.0346451077677384
cg03739177	0.0702866772884293	DNMT3A	-0.112628406739115	0.0457581075389917
cg03860038	0.0401390082972563	DNMT3A	0.027574805929276	0.0397611884687835
cg03866862	0.0508735498858435	DNMT3A	-0.21594694428773	0.00658740276612014
cg04002220	0.0385725288960155	DNMT3A	-0.0379749511264851	0.000372769364090712
cg04062576	0.0194986117721333	DNMT3A	-0.254340082381503	0.00259068902833261
cg04081402	-0.0410394761569526	DNMT3A	0.0301549253958127	0.0035122373912629
cg04119529	0.0415744994639553	DNMT3A	-0.0856741085117556	0.031135882417093
cg04391718	0.0609992785944575	DNMT3A	-0.199264575119183	0.0396614823570077
cg04404310	-0.0159306912265796	DNMT3A	-0.0278539789498911	0.0101025504698998
cg04471507	-0.0728709221398724	DNMT3A	-0.0871394045947719	0.0445581095180206
cg04474832	-0.032775806995474	DNMT3A	-0.0759801188026253	0.040543371642867
cg04513311	0.0447401488205047	DNMT3A	-0.046424930937131	0.0440359019942893
cg04543273	0.0330368476216073	DNMT3A	-0.292652857816624	8.08350315157487e-05
cg04774505	-0.0409866213034009	DNMT3A	-0.087419048081577	0.0495238161475773
cg04782146	0.0322946722111422	DNMT3A	-0.0218750946796455	0.0340551070889902
cg04875062	0.0630947586752819	DNMT3A	-0.140523330756229	0.00992783090791534
cg04942251	-0.0684200221549688	DNMT3A	-0.116364656544991	0.0128093245977039
cg05220114	-0.0677108069964409	DNMT3A	0.320677904573426	0.0358907894598338
cg05225461	-0.0720361811844538	DNMT3A	0.478104575163399	0.0102425737750611
cg05304393	-0.0626175650577272	DNMT3A	-0.0536270308555138	0.0365413259914164
cg05382012	0.0310135326840536	DNMT3A	-0.0454351468989107	0.0161200906083306
cg05579598	0.0589906232861646	DNMT3A	-0.225832566993476	2.20472812201177e-05
cg05622422	-0.0482024774753465	DNMT3A	-0.0698742340211989	0.0206675341723653
cg05624954	0.0621513660381298	DNMT3A	-0.0679705505396961	0.0395798840483366
cg05638787	0.0434471212853081	DNMT3A	-0.198589363565344	0.00463364090914052
cg05714552	-0.0559920114679244	DNMT3A	-0.170807046295537	0.0494104770860921
cg05715492	0.0919675870940356	DNMT3A	-0.202494103899634	0.00639252776450239
cg05715828	-0.0610742774044279	DNMT3A	-0.202259570494865	0.0245070120231204
cg05948872	0.0492012729777685	DNMT3A	-0.0709270960511112	0.0140612796245707
cg05950943	-0.0311953751243358	DNMT3A	-0.185916454094591	0.0106110898325129
cg05967487	-0.0614949096450142	DNMT3A	-0.0653027676525895	0.0228638777029647
cg05991401	0.0289711706220187	DNMT3A	-0.0802514528695495	0.0152639426976617
cg06105699	0.0606665622835859	DNMT3A	-0.184766417962004	0.000832146555144102
cg06115614	0.0489506861193287	DNMT3A	-0.0685753365262783	0.000146520999327275
cg06132876	-0.0644083699530723	DNMT3A	-0.0444708797893997	0.0378747341033276
cg06186155	0.0364669501713194	DNMT3A	-0.181388497884772	0.00555984089703649
cg06223834	-0.105617291957824	DNMT3A	-0.0455715377577699	0.0161593024919868
cg06245181	0.0793806746513672	DNMT3A	-0.0631514793814494	0.00670127069554991
cg06333800	0.0324497646835279	DNMT3A	-0.0148685876727347	0.0432929552159996
cg06339657	-0.0589656224022896	DNMT3A	0.102087927443091	0.0144711761184929
cg06340364	-0.0324855725463162	DNMT3A	-0.123189928048404	0.0442264582801902
cg06376426	-0.0424472568671835	DNMT3A	-0.109015089792846	0.0488844239935529
cg06461462	-0.0483702890926672	DNMT3A	-0.0946141035885736	0.0222193026047104
cg06673536	0.0781995744203459	DNMT3A	-0.160840476574404	0.00580131719637285
cg06698575	0.0579287957729076	DNMT3A	-0.352377038684581	0.010103145476047
cg06759314	-0.0603440131041729	DNMT3A	-0.0715735180072478	0.0397309920208042
cg06763375	0.0270006746102374	DNMT3A	-0.144791623279496	0.0117576748279404
cg06774445	0.0455350444076425	DNMT3A	-0.107488507750318	0.00375451360679982
cg06784824	0.039401777972603	DNMT3A	-0.0533144002715593	0.0347666803883871
cg06796779	0.0450319206402571	DNMT3A	-0.0485804869451231	0.0232964701864268
cg06832898	0.0525084873483729	DNMT3A	-0.0568608420140791	0.0283794559527042
cg06839398	0.0474508904510233	DNMT3A	-0.299689769147742	0.0253009202934403
cg07069844	0.0328455986685946	DNMT3A	-0.482318225362758	0.0247928736472241
cg07126783	0.0498800969978292	DNMT3A	-0.202627299792579	0.0025881045389004
cg07184578	0.0503668449696597	DNMT3A	-0.063197361158599	0.0313527357896844
cg07263393	0.0434034876050105	DNMT3A	-0.0390969489801472	0.00262941795848166
cg07466788	0.0336239956130359	DNMT3A	-0.174095480605808	0.0036196367974122
cg07471156	0.0498647867120505	DNMT3A	-0.131914626208426	0.000381714788868034
cg07535628	0.03243417046525	DNMT3A	-0.127065692015595	0.00218407264544999
cg07599366	0.0363307646987006	DNMT3A	-0.094894844559793	0.0255217573900478
cg07739927	0.043087947033678	DNMT3A	-0.146397471757953	0.00274023573782685
cg07759162	0.0562026693014541	DNMT3A	-0.160048740268023	0.00436026264572339
cg07770777	0.044327252650385	DNMT3A	-0.230870133972518	0.0176827697848693
cg07780782	0.0490654892483267	DNMT3A	-0.134896300345564	0.000225246162772412
cg07890553	-0.0723510274964572	DNMT3A	0.632843137254902	0.00454172242521554
cg07927219	-0.0314163025596674	DNMT3A	0.0388637792669811	0.0146242888214887
cg08059112	0.0625430191626908	DNMT3A	-0.142923327457668	0.0183868395055489
cg08097359	0.0391004509501681	DNMT3A	-0.091067848295132	0.0239829085797959
cg08169949	0.0396543586184114	DNMT3A	-0.0490514113459543	0.0290207319123128
cg08173263	0.0953054649083787	DNMT3A	-0.309830319209496	0.000380946925981736
cg08182446	0.038299044727353	DNMT3A	-0.0193123167674151	0.0214994086035654
cg08204159	-0.0435312027754855	DNMT3A	-0.0555961114115823	0.0212650091449127
cg08284993	0.0434951703388077	DNMT3A	-0.179023646345092	0.0104267619390197
cg08324090	0.0673081382899766	DNMT3A	-0.115359696905266	0.0100672963632879
cg08443038	0.0533660717973202	DNMT3A	-0.228818238640792	0.0297146551550991
cg08453194	-0.0432426133392438	DNMT3A	-0.118087875494855	0.0285137154006529
cg08529852	0.0544441833744988	DNMT3A	-0.180899821353706	0.00229011257859461
cg08641990	0.0601321350963687	DNMT3A	-0.168593865391981	0.00400526507790644
cg08824847	0.0543294948835311	DNMT3A	-0.151456286572091	0.0393596292477661
cg08843248	0.0260050137980154	DNMT3A	-0.0567053007747995	0.00784173821987252
cg08939850	0.0868742328474418	DNMT3A	-0.189593382465012	0.00133806004031279
cg08970648	0.0568607076337928	DNMT3A	-0.167274566964046	0.0207683676474127
cg09029538	-0.0405345836985415	DNMT3A	-0.118563213248015	0.0197550692922002
cg09076584	0.0451500668165901	DNMT3A	-0.188988232418182	0.00382796887578305
cg09175009	-0.0436294634265621	DNMT3A	-0.169634936301317	0.0181388168736531
cg09403559	-0.031001702174745	DNMT3A	-0.0660885822920549	0.033761947504034
cg09468836	-0.0534996221915063	DNMT3A	-0.0743083364300756	0.0368304859803118
cg09504131	0.0431967354194373	DNMT3A	-0.198944021119747	0.0073108044413009
cg09516200	0.0663573405478285	DNMT3A	-0.0889808611490028	0.0414510297042484
cg09636313	0.0548077009194697	DNMT3A	-0.187876382656851	0.0110529727940128
cg09638395	-0.0329290853607492	DNMT3A	-0.0318538449655115	0.0420239360159797
cg09684846	-0.101762272317111	DNMT3A	-0.105029998658798	0.0251874068563179
cg09686390	-0.0607293354704104	DNMT3A	0.0383010021075101	0.00419985383455621
cg09768257	-0.0755432138835721	DNMT3A	-0.102924541048256	0.0161995171427557
cg09797463	0.0460653614180925	DNMT3A	0.013890053756491	0.0394574368711115
cg09924669	0.0380923469486757	DNMT3A	-0.132830546484061	0.0473447476513561
cg10096929	0.0721677761038696	DNMT3A	-0.132505091993515	0.016466476370353
cg10119082	0.0977431620439619	DNMT3A	-0.149537490276501	0.00466838660191112
cg10149296	0.0510739430822014	DNMT3A	-0.0999297609690722	0.036397336340178
cg10283036	0.0386381134062933	DNMT3A	-0.0525322564992995	0.0161333541088638
cg10329694	0.0338945562499437	DNMT3A	-0.057820846011696	0.000765152920779781
cg10344301	0.0403688826744975	DNMT3A	-0.0999863231020131	0.00547614800367029
cg10379476	-0.0404695929437281	DNMT3A	-0.0471349164747007	0.0229354309216125
cg10427868	0.0422386030544224	DNMT3A	-0.212136906203949	0.00105832813173938
cg10513161	-0.0414395216491184	DNMT3A	-0.0720608374653137	0.0457252934696858
cg10542562	0.0582860072261002	DNMT3A	-0.126994563043609	0.0274342844055162
cg10542975	0.0368738946289532	DNMT3A	-0.139421454435958	0.0381575773096213
cg10548968	0.0604322631105792	DNMT3A	-0.147174526078257	0.0147244244435508
cg10689689	0.045198702753246	DNMT3A	-0.145764428325691	0.0231944000569711
cg10976961	-0.0568920633060445	DNMT3A	-0.169285835387298	0.0117432324745737
cg11010552	0.0390324202247605	DNMT3A	-0.238064947704395	0.0105822114360847
cg11072113	-0.0297201899757605	DNMT3A	-0.130185237568924	0.0304784372967605
cg11145772	0.0351961372682895	DNMT3A	-0.12160645313464	0.0187645606242447
cg11186858	0.0729423595290986	DNMT3A	0.0190226273541219	0.0319153509656594
cg11519176	0.0546602579525445	DNMT3A	-0.0909239324060013	0.010271959901005
cg11597902	0.0964003677301469	DNMT3A	-0.0676619955642797	0.000106082622219445
cg11599718	0.0702079031725102	DNMT3A	-0.168021961505729	0.00709256844170787
cg11617964	-0.0833410474936068	DNMT3A	-0.101068777273597	0.0353642852041518
cg11848931	-0.102414886570867	DNMT3A	-0.575396825396825	0.0420088019144091
cg12036877	0.0778491587819974	DNMT3A	-0.0918116089207201	0.0469631444113813
cg12182937	-0.0695024249177512	DNMT3A	-0.220326281009893	0.00220598014085091
cg12232388	0.0488709631812257	DNMT3A	-0.105895660811706	0.0197692450254294
cg12303610	0.0319507633699525	DNMT3A	-0.0850294119304317	0.00717812636018739
cg12332902	0.0274987664840354	DNMT3A	-0.169127101550604	0.00531054974799859
cg12374579	0.035702762010353	DNMT3A	-0.098881668962212	0.00560160205928268
cg12424624	0.0455557094284384	DNMT3A	-0.049950355205968	0.0395907149720238
cg12598025	-0.0739272492130308	DNMT3A	-0.704575163398693	0.0099136178385198
cg12602923	-0.043453284625042	DNMT3A	-0.150774604562595	0.0134483835963474
cg12647497	-0.0566243166507454	DNMT3A	-0.177876941201716	0.0190473922877499
cg12710152	0.0250284386364074	DNMT3A	-0.0947801099079227	0.0494917005389941
cg12723251	0.0305352296146544	DNMT3A	-0.145024831895319	0.0105138189817594
cg12798040	0.0707987426804016	DNMT3A	-0.101620677959011	0.00954432382919421
cg13115952	-0.0391430298039595	DNMT3A	-0.282894736842105	0.0235328438576999
cg13260278	0.064754585429577	DNMT3A	-0.032917343078976	0.0215859190164342
cg13282594	0.0393734012405129	DNMT3A	-0.0814438573188024	0.0265780735795652
cg13311440	0.0446559588708153	DNMT3A	0.104185185185185	0.0346523292163272
cg13408344	0.0463520160796422	DNMT3A	-0.0976587779141381	0.0126084562646415
cg13419330	0.0366576920124036	DNMT3A	-0.0540487898313671	0.0185865500110951
cg13419792	-0.0316356196684758	DNMT3A	-0.108820570413744	0.0036722926762237
cg13486805	0.0512499319833127	DNMT3A	-0.157785003890999	0.01061086238231
cg13669080	0.0351088767229358	DNMT3A	-0.186886497006798	0.0323112780310118
cg13732465	-0.0381459490903427	DNMT3A	-0.102695118286464	0.00614583565648588
cg13823169	-0.0405296235905958	DNMT3A	-0.0581625576724624	0.0479459175917739
cg13956452	-0.0508886860754249	DNMT3A	0.0292387033563125	0.0453975962558845
cg13987674	-0.0463941644914592	DNMT3A	-0.074588027027328	0.018063424945846
cg14025021	-0.0486074472317409	DNMT3A	-0.149581871345029	0.0279777722050336
cg14034270	0.042350023217755	DNMT3A	-0.0889950521643369	0.0230720756258557
cg14040358	0.0142718436957842	DNMT3A	-0.147084748189387	0.0269055896515488
cg14172849	0.0439906846637611	DNMT3A	-0.231712160346185	0.00317650509727419
cg14177325	0.0522391939358523	DNMT3A	-0.0419165455503409	0.0232831133756681
cg14285150	0.0617916665544714	DNMT3A	-0.132531526699695	0.000294334683505616
cg14345131	-0.0414532577456454	DNMT3A	-0.136699341591933	0.00819186225823518
cg14378924	-0.0396124273579606	DNMT3A	-0.058411222227544	0.0381700225749549
cg14410964	0.0493978053526405	DNMT3A	-0.179923198096707	0.0211042037006671
cg14519777	0.0395106140936185	DNMT3A	-0.186165529233696	0.000662087506032515
cg14527456	0.0388614650755145	DNMT3A	-0.109534479061687	0.00579910283773261
cg14651616	0.0278990175466818	DNMT3A	-0.204417767449557	0.0025627878556041
cg14686645	0.0747575189126027	DNMT3A	-0.142589613882588	0.00246669484802651
cg14734340	-0.0480100320694872	DNMT3A	-0.159613131718913	0.048934325798043
cg14779557	-0.0340726510146683	DNMT3A	0.0404003634793477	0.0467727512173842
cg14793287	-0.0454003255633775	DNMT3A	-0.0522307565289473	0.0446397463765203
cg14873515	0.042407698362732	DNMT3A	-0.134817325499919	0.00267709594310715
cg15040720	0.04755693294076	DNMT3A	-0.134301499827725	0.0192011798395722
cg15349696	0.0628484315778003	DNMT3A	-0.128103951267322	0.0030712578609638
cg15459165	0.054771870963044	DNMT3A	-0.0532050116767939	0.0108360741552118
cg15581429	0.0319797095846171	DNMT3A	-0.13412318519927	0.00206220326007264
cg15620905	0.0814202252650881	DNMT3A	-0.119559874235713	0.0420140401305358
cg15678817	0.0168394454002376	DNMT3A	-0.0588406908132273	0.0248116299638982
cg16178855	-0.0431535278565933	DNMT3A	-0.141900835656694	0.00112829886709324
cg16274890	0.0280385589817087	DNMT3A	-0.130699565732605	0.00105471990308438
cg16293484	0.0303688780684013	DNMT3A	-0.171528977149626	0.00225922968588852
cg16354117	0.0326223075542014	DNMT3A	-0.156495421760203	0.0161134978356862
cg16600501	-0.0276706592740583	DNMT3A	-0.0440306799534144	0.0291343298597698
cg16638092	0.0713061798159999	DNMT3A	-0.336371746506892	0.00221883047627854
cg16723994	-0.0551861360574356	DNMT3A	-0.0613002961487088	0.0492967918025023
cg16738180	0.0362584828305725	DNMT3A	-0.119098992759647	0.0160610899459519
cg16780603	-0.0641997994271373	DNMT3A	-0.0494154480696942	0.0157628980145321
cg17016266	-0.0883617087143459	DNMT3A	-0.0680995161562125	0.0400980820690334
cg17087669	0.0421845767245096	DNMT3A	-0.155477905352866	0.0115449463631312
cg17292662	-0.0541333897157935	DNMT3A	0.586994535519126	0.0438706183058162
cg17306686	-0.0520972194864471	DNMT3A	0.115854768546693	0.00893086071505777
cg17381426	-0.0488695975878612	DNMT3A	-0.0623470696363709	0.00500247912348285
cg17430979	-0.0718250572317034	DNMT3A	0.156295841344312	0.00832520882086379
cg17443080	0.0591564224829946	DNMT3A	-0.254779435159217	0.0109219031303051
cg17468563	-0.0407493959110246	DNMT3A	-0.0959331847155701	0.0448129600748961
cg17543112	-0.144194467579492	DNMT3A	-0.0654579436949851	0.0229118692716032
cg17831694	0.0502058016800797	DNMT3A	-0.0260276030768231	0.0281308268867931
cg17855595	0.0406143242603228	DNMT3A	-0.0350804910348026	0.0172556035755579
cg18087326	-0.0865685795269774	DNMT3A	-0.112407825375959	0.0066102567699655
cg18096388	-0.0386611068638033	DNMT3A	-0.0708825567417324	0.0281274878306361
cg18198545	-0.0488431845523571	DNMT3A	0.0267739757699117	0.045610430655104
cg18376352	-0.0528018521748641	DNMT3A	-0.166399456525619	0.00917804777030187
cg18437480	0.0271788761579959	DNMT3A	-0.103043198454856	0.0179386199908528
cg18669209	0.0374691718089489	DNMT3A	-0.0234551017580717	0.0249307398893367
cg18912103	0.0406879531379078	DNMT3A	-0.0577152205654822	0.00286001345398064
cg19114310	-0.0449157779988959	DNMT3A	-0.0653767429903607	0.0482775609878308
cg19195712	-0.0643445781071851	DNMT3A	-0.665925925925926	0.0318087155395523
cg19233405	0.0442603359985525	DNMT3A	-0.140090016970929	0.00339774355290647
cg19351603	-0.0619183547171096	DNMT3A	-0.0845458283109324	0.0483673112006635
cg19447962	0.0799842551126592	DNMT3A	-0.204608023677948	0.0122427781601932
cg19583076	0.029048060026693	DNMT3A	-0.172768698161844	0.0201968272987371
cg19623054	-0.104182538655451	DNMT3A	-0.113106321615574	0.0164430764827458
cg19683800	-0.0365503337731206	DNMT3A	0.0288711014160817	0.0258022930740664
cg19779810	-0.0473717060943517	DNMT3A	-0.0933959507540874	0.0092534128128629
cg19811087	-0.0244636058037874	DNMT3A	0.0234328772418433	0.0424660569230585
cg20052079	0.0605893577127966	DNMT3A	-0.0382569314731318	0.00309211389322619
cg20312484	-0.0447796290450833	DNMT3A	0.0476730147557301	0.0441543100010093
cg20347496	0.0450407233056074	DNMT3A	-0.118001964443502	0.00701552720486379
cg20482280	0.0639686826749694	DNMT3A	-0.0639594154342245	0.0283155937357702
cg20511815	0.0322864559111674	DNMT3A	-0.0687497121154074	0.0371054187086926
cg20515136	-0.0347462335275057	DNMT3A	-0.0813685536910689	0.0302839338280669
cg20525527	0.0557643469646217	DNMT3A	-0.0844509823970261	0.0292783707122112
cg20660269	0.0377239301257015	DNMT3A	-0.139174765078707	0.0111359446817483
cg20701457	0.0399307864096942	DNMT3A	-0.139599510799688	0.0233401796886749
cg20792833	0.0449774388977135	DNMT3A	-0.182007382836612	0.0428684016729199
cg20856497	0.0532825937377332	DNMT3A	-0.0601429325078907	0.0104587845691775
cg20871509	-0.0340904285129054	DNMT3A	0.0689194150529071	0.00888403315385612
cg20954977	-0.0836216969064554	DNMT3A	-0.143267734584752	0.0155297498733179
cg21003380	0.0578730487847915	DNMT3A	-0.0900226445085709	0.044341422864978
cg21089930	0.0498818708872889	DNMT3A	-0.201245154672533	0.00253708909771537
cg21120249	-0.0549231491820494	DNMT3A	-0.0952112452277962	0.0339094335190864
cg21201109	-0.0396311505543625	DNMT3A	-0.0981709597689844	0.0401506052020244
cg21369801	0.0667972743806797	DNMT3A	-0.0217557536329536	0.0332885792108559
cg21603534	-0.0524007035008085	DNMT3A	0.0715960953346856	0.019274056883053
cg21626848	-0.0599846971441439	DNMT3A	-0.203288360751548	0.0133826891884044
cg21629500	0.0293558185914069	DNMT3A	-0.0334501899536201	0.0285388704761513
cg21746120	0.0495855697007129	DNMT3A	-0.0734967082744296	0.0490323072246613
cg21926626	0.0611983822882216	DNMT3A	-0.182305208961829	0.00252479998808933
cg22002034	-0.0411875129309745	DNMT3A	-0.130467160953094	0.00905421004980383
cg22109370	-0.0456958073264625	DNMT3A	-0.254761904761905	0.026129829093662
cg22143387	0.0515012867008551	DNMT3A	-0.209216806443684	0.0104422293817635
cg22451412	0.0416189563527249	DNMT3A	-0.125531218200731	0.0235937585772027
cg22563987	0.0542281933363835	DNMT3A	-0.0621004871915697	0.0405429267191254
cg22688564	0.03623209526656	DNMT3A	-0.0668415069546894	0.0248284490564019
cg22788465	-0.048698389362933	DNMT3A	0.286559454191033	0.0403422164437323
cg22833809	0.0669167946509957	DNMT3A	-0.144407189097526	0.00797613555415959
cg22942576	-0.0430129935886293	DNMT3A	-0.0595295892379247	0.024512436361177
cg23015407	-0.043698034562715	DNMT3A	-0.0383199104404229	0.0255821230328707
cg23081026	-0.0404744691471533	DNMT3A	-0.0442123435031425	0.0343948339790532
cg23084016	0.0394859581921605	DNMT3A	-0.17209324237729	0.00356410360283922
cg23281123	0.0532156155111605	DNMT3A	-0.181762179231928	0.00123562003518141
cg23369670	0.0438440641109513	DNMT3A	-0.163530385614472	0.0115103121646958
cg23556715	0.0486872225383427	DNMT3A	-0.156576276499241	0.0110400616359437
cg23580000	0.0556070582385649	DNMT3A	-0.0758512426077322	0.000682224999902283
cg23661483	0.0466565687708307	DNMT3A	-0.171284301143691	0.00419873297428343
cg23763137	0.0237284074940669	DNMT3A	-0.221990507931492	0.0135533664760847
cg23781334	-0.0352634233196192	DNMT3A	-0.0479650485018295	0.0397257274569025
cg23824801	0.0557539098711915	DNMT3A	-0.0631660654882632	0.0273167563201523
cg23850277	-0.0351235131740533	DNMT3A	-0.116548889747604	0.0306729846122486
cg24087497	-0.0368223784499433	DNMT3A	0.0200165407328082	0.0146923162815901
cg24191463	0.0502065647125222	DNMT3A	0.0201551791477685	0.0414154988841278
cg24247537	0.0457062374353931	DNMT3A	-0.26863574203368	0.00992245942897809
cg24674703	-0.0609509347036191	DNMT3A	-0.11149679879448	0.000835643166203172
cg24781737	-0.040555486001962	DNMT3A	-0.0637299734782686	0.0441974913201442
cg24866717	-0.0447177298341382	DNMT3A	-0.022319200657185	0.0495864806558676
cg24911837	-0.0819279638543139	DNMT3A	0.321791112113693	0.0391571772124037
cg24996979	0.0448417728520416	DNMT3A	-0.108495165601581	0.00519891050059009
cg25122233	0.0716580826866455	DNMT3A	-0.120062230211298	0.0241109712547723
cg25143652	-0.0794723567221518	DNMT3A	-0.0402889748124624	0.014219461301656
cg25197194	0.059737770801646	DNMT3A	-0.0895205478584123	0.0302937385655248
cg25333602	0.0406541941085564	DNMT3A	-0.0961928406391329	0.00308996755575825
cg25414605	-0.0391303292221253	DNMT3A	-0.142271911504149	0.00383974415769885
cg25421530	-0.0519253342331751	DNMT3A	-0.216817042606516	0.0314337566263405
cg25463483	0.0634382238111871	DNMT3A	-0.0466864994334735	0.0199826536941231
cg25463749	-0.0531356641076951	DNMT3A	0.113669590643275	0.0404011441924024
cg25500196	0.0544955160539642	DNMT3A	-0.0492323431529644	0.00573316654172211
cg25514148	-0.0287667617728014	DNMT3A	-0.0793136623351536	0.0378076042346482
cg25652610	0.0521477228785598	DNMT3A	-0.223963662213551	8.24679593303879e-05
cg25691326	-0.0568321000130719	DNMT3A	0.040504120137098	0.0318416530342234
cg25700533	0.0654914047583608	DNMT3A	-0.210838199292297	0.0129078065535195
cg25783099	-0.0339942511607276	DNMT3A	-0.0622638495498845	0.0441013821064818
cg25842763	-0.0444432832515295	DNMT3A	0.0737210214669379	0.0124437644150998
cg25924746	-0.0405192707126672	DNMT3A	-0.129771062271062	0.0205421783279179
cg25940513	0.0295541362172407	DNMT3A	-0.201732029131818	0.00571436772079158
cg26134665	-0.0608964571378806	DNMT3A	-0.120458298221489	0.0452392491877085
cg26200826	-0.0455385907418621	DNMT3A	-0.254585218702866	0.026702141815789
cg26562462	0.0619631130993075	DNMT3A	-0.109375738921661	0.0460923469933457
cg26609642	0.034375500750334	DNMT3A	-0.192725697609815	2.57837067441006e-05
cg26904049	-0.0617157291004135	DNMT3A	-0.06723509078254	0.0182257412190452
cg27061485	0.0733075231935722	DNMT3A	-0.279279854395362	0.000129419651595778
cg27107144	0.023001181893807	DNMT3A	-0.0742866125610292	0.00054340241303059
cg27109461	-0.0361595841715515	DNMT3A	-0.23982683982684	0.0137870278114668
cg27170268	0.0462102444361068	DNMT3A	-0.188667799671259	0.00147356321411939
cg27208169	0.0529940348218136	DNMT3A	-0.161564179656274	0.000143771748547229
cg27262415	0.0331078171521934	DNMT3A	-0.14761713974581	0.02510906699736
cg27473871	-0.0476006090693861	DNMT3A	-0.0868149734591399	0.00357369862708886
cg27546431	0.0666835966935991	DNMT3A	0.0150556763371916	0.0153545259791729
cg27588384	0.0353270712554201	DNMT3A	-0.0669496522718676	0.00589759930684083
