# Supplementary material for: Epigenome-wide DNA methylation association study of CHIP provides insight into perturbed gene regulation
Source: Nat Commun. 2025 May 20;16:4678. doi: 10.1038/s41467-025-59333-w (PMC12092741; doi:10.1038/s41467-025-59333-w)
Supplement: Supplementary file 34 — Source Data for Figure 3 and Supplementary Fig. 5 [file 41467_2025_59333_MOESM34_ESM.zip › Figure 3 data/ASXL1_chip_ASXL1-KO.csv]

Name	Estimate	Genotype	diff	pval
cg00016968	-0.0286722980124812	ASXL1	0.074256464638225	0.0427459669257124
cg00143364	-0.0620644052865217	ASXL1	0.0793476772017518	0.0102628830351693
cg00443981	-0.167921162407171	ASXL1	0.0144576782636947	0.0393300881699774
cg00451635	-0.0481170542640002	ASXL1	0.422356902356902	0.0412243893615087
cg00994250	-0.0418748395827836	ASXL1	0.085758080527526	0.0291769856003256
cg01007201	-0.0349910807706382	ASXL1	0.0548159436949228	0.0123219981683844
cg01165142	-0.0422957222367694	ASXL1	0.0383052372725337	0.04752986242048
cg01279538	-0.0544716043307613	ASXL1	0.0802316843802912	0.0356817873889582
cg01316476	0.0668048535419614	ASXL1	0.0662089676209116	0.0278028804866726
cg01395261	0.0365628962052642	ASXL1	0.0376140934300456	0.0311234448713812
cg01501551	0.0291012018650867	ASXL1	0.0694717203746573	0.0310034120393354
cg01541178	-0.046335103782096	ASXL1	0.240708180708181	0.0145680700050497
cg01560871	-0.0587656469571098	ASXL1	0.070174027531172	0.0452983728497044
cg01725872	-0.0631145667055518	ASXL1	0.0820359492785787	0.0235344041837947
cg01816748	-0.0415187665248833	ASXL1	0.0793530102136067	0.00617809411575946
cg01945624	-0.0529094024706144	ASXL1	0.102680877491004	0.0102490116162347
cg01991967	-0.039041158550391	ASXL1	0.089017094017094	0.0277379334040647
cg02021127	-0.0568188119571082	ASXL1	0.103559873966484	0.0222048404931293
cg02029665	-0.0593126206943417	ASXL1	0.0237478815465988	0.00178747605473463
cg02587392	-0.0387499802985216	ASXL1	0.039549741901185	0.0425480542394016
cg02600974	-0.0434671349207859	ASXL1	0.0387420220091044	0.0199924739785445
cg02653521	-0.0656912102358489	ASXL1	0.0464249979482921	0.044177739337341
cg02661623	-0.0277410370932898	ASXL1	0.0611969205545058	0.0246413034587945
cg02722808	0.0368406844731171	ASXL1	0.0372566277035474	0.00116659235220326
cg02761308	-0.0608511578499039	ASXL1	0.174765151515152	0.0276644452011134
cg02886591	-0.0439899120608777	ASXL1	0.0696005972578385	0.0461009861874246
cg02888166	0.0294370530035212	ASXL1	0.0778439865131805	0.00804074756247641
cg02932780	-0.0734820297186804	ASXL1	0.459569377990431	0.0193351567360396
cg03158561	-0.0497359896743465	ASXL1	0.174456010988217	0.0207199212504665
cg03180426	-0.0552732410427243	ASXL1	0.097139719093501	0.0195454621967409
cg03270204	-0.0364553345940561	ASXL1	0.0314895463237436	0.0496173969350301
cg03320170	-0.0605570270767008	ASXL1	0.293880575689086	0.0414521927600974
cg03323696	0.0644235405515324	ASXL1	0.0406369988629973	0.00433618897811305
cg03344031	-0.0956824682700507	ASXL1	-0.122480359147026	0.00654081061685711
cg03573445	-0.038290104390115	ASXL1	0.0484438909160864	0.0312729639321226
cg03654783	-0.0403460861461819	ASXL1	0.0519280167793856	0.00797556792888317
cg04011474	-0.0389960126051552	ASXL1	0.0687529888915913	0.0116069962290526
cg04051152	-0.0580515753384315	ASXL1	0.101538627498862	0.00824736580859824
cg04081402	-0.0410394761569526	ASXL1	0.0378988315450345	0.00172164650343088
cg04320255	0.0136047925090138	ASXL1	0.0194835846047021	0.0286241937577663
cg04782146	0.0322946722111422	ASXL1	-0.0229259239571168	0.0273778813560166
cg04928670	-0.0513693649762071	ASXL1	0.102419188172774	0.0186193005375263
cg05146888	-0.0686807803088062	ASXL1	0.0549350481346436	0.0182665262434741
cg05296057	-0.049697984265682	ASXL1	0.0569350431955126	0.0441992129536316
cg06224721	-0.0488917421651054	ASXL1	0.0475440404653272	0.0232799313080584
cg06305891	0.0443712132186537	ASXL1	-0.0216801233214606	0.0233291743659161
cg06339657	-0.0589656224022896	ASXL1	0.0972561380914513	0.0396608848735941
cg06838581	-0.069699742026317	ASXL1	0.0572133271873512	0.0290584073019909
cg06909689	-0.0266236608059605	ASXL1	0.0364926719811116	0.0452977122007784
cg06976521	0.0346051513074492	ASXL1	0.0234865889430139	0.0129402055705236
cg07857040	-0.0514577448389466	ASXL1	0.0311113343876535	0.0185503389652363
cg08097359	0.0391004509501681	ASXL1	0.0801760473456953	0.0330208585833362
cg08121652	-0.0484590399572743	ASXL1	-0.0591823201197901	0.0178516072819227
cg08240539	-0.0784735133688769	ASXL1	-0.125540935672515	0.0278677349743435
cg08418279	-0.0500577336358444	ASXL1	0.0592666550993715	0.0143401705771662
cg08535938	-0.0372526784941156	ASXL1	0.0643120298914516	0.00169655860986763
cg08687163	-0.0389237400556372	ASXL1	-0.0198466919742918	0.0411636520567635
cg08729059	-0.0461101443568314	ASXL1	0.0307707323481949	0.0174847559223511
cg08765100	-0.0699811006975538	ASXL1	0.166263950815034	0.0119263700475083
cg08973191	0.049177237623464	ASXL1	0.0486363770508871	0.022029113563943
cg08998192	-0.066504952179098	ASXL1	0.153973964341525	0.0331876367464158
cg09580072	-0.0317552997347104	ASXL1	0.0138913377981027	0.0468855141567958
cg09870137	-0.0399606323198425	ASXL1	0.0999302631118861	0.0234714343153589
cg10498052	-0.0503383557989034	ASXL1	0.0643067692274512	0.0437828666755733
cg10706013	0.0373975385608313	ASXL1	0.346468160357889	0.0331455870290154
cg11065015	-0.0430606253347006	ASXL1	0.0492523443302831	0.0331848181117737
cg11389960	-0.023046266353902	ASXL1	0.0691045047208104	0.0265336135029962
cg11962524	-0.0364756376338902	ASXL1	0.0315856558374807	0.0216274812827205
cg12053065	-0.0902461069539642	ASXL1	0.115192333989533	0.0303513976418086
cg12294361	-0.0370859665489452	ASXL1	0.0611803065583627	0.0478718524019776
cg13103485	-0.0307410071704912	ASXL1	-0.0427372184858896	0.00760773614162546
cg13311440	0.0446559588708153	ASXL1	0.164936316406905	0.00663966201864288
cg13316720	-0.0327789538113908	ASXL1	0.0646336418739023	0.0152906843371222
cg13435834	-0.03332336618823	ASXL1	0.0273523423949255	0.0370900077186953
cg13466002	0.0485327014446752	ASXL1	0.0186344371996107	0.0291447526806316
cg13628901	-0.107170838967672	ASXL1	0.135152077559714	0.00428733699793693
cg13669432	-0.0556258776111641	ASXL1	0.0740710632912981	0.0202123901979922
cg14037218	-0.0861042038193826	ASXL1	0.0559794386283538	0.0162147427086121
cg14280905	0.0631704878151399	ASXL1	0.259285714285714	0.0429343485412828
cg14467464	-0.0357822425122942	ASXL1	0.0338760724014444	0.0488481499411287
cg14486857	-0.0404980882903474	ASXL1	0.0383145466135326	0.0359912081587855
cg14686645	0.0747575189126027	ASXL1	0.10518639078837	0.0121610372380666
cg14747903	-0.0866779754458874	ASXL1	0.0666772694485432	0.0463227465476514
cg14849578	0.042071671282257	ASXL1	0.0286546259857889	0.0316638594325708
cg14858786	-0.0121099751123874	ASXL1	0.0886132403084038	0.0112055789329067
cg15680288	0.0386021911602868	ASXL1	-0.050026924997707	0.0137536323982688
cg15754594	0.0554139953934498	ASXL1	0.0526552291718138	0.0374842989333808
cg16347155	-0.0532726170580539	ASXL1	0.223879453879454	0.00442630137929499
cg16354802	-0.0573786162908869	ASXL1	0.0734733985062069	0.0351655723419495
cg16585234	-0.0488451718722984	ASXL1	0.0500131952296241	0.0296270222619418
cg16737749	-0.0622369646828158	ASXL1	0.238538554559681	0.044574847430674
cg17147589	-0.0378777747197616	ASXL1	-0.100736853005456	0.0275447626673686
cg17306686	-0.0520972194864471	ASXL1	0.0870192931821315	0.0306307523043453
cg17311469	-0.0655841941868375	ASXL1	0.0658797533511825	0.03095669664993
cg17486101	-0.0188873588650307	ASXL1	0.0209653098149714	0.0408927842179481
cg17527422	-0.0668313575457669	ASXL1	0.0649240501154394	0.0375987941957757
cg17647904	0.0505944107399428	ASXL1	0.0708010943624017	0.0277400681702667
cg18082112	-0.03488187428637	ASXL1	0.0640748427126136	0.00314327094206819
cg18396626	-0.0432503315771264	ASXL1	0.0708942563186793	0.0488946201902208
cg18642369	0.0772832006794156	ASXL1	0.479044117647059	0.0342094326236581
cg18772838	-0.0524892525488673	ASXL1	0.10517857305138	0.0292739200700964
cg18929814	0.0481901120451542	ASXL1	0.0317718848985279	0.0305514652960687
cg19075787	-0.0484038161591673	ASXL1	0.071527786084936	0.0238281987057782
cg19377250	0.0397714811250581	ASXL1	0.155805513644466	0.0482880775100796
cg19816290	-0.0643642947869084	ASXL1	0.0738102926698149	0.00104097042410934
cg20359888	-0.0906797732776772	ASXL1	0.0604386523039153	0.0321797675855416
cg20452657	-0.0285538137669692	ASXL1	0.0369586999041753	0.0245267802229744
cg20871509	-0.0340904285129054	ASXL1	0.0781274592345409	0.0398948890061645
cg21035374	-0.0401096274995086	ASXL1	0.02789970953123	0.0364686933903496
cg21171704	-0.0819765366737936	ASXL1	0.147026361172204	0.0246094957212385
cg21369801	0.0667972743806797	ASXL1	-0.0222128108522253	0.02623413299598
cg21714061	-0.0821574764144552	ASXL1	0.0914727265401352	0.00926631089473526
cg22143387	0.0515012867008551	ASXL1	0.030152506971328	0.0372721111609289
cg22688564	0.03623209526656	ASXL1	-0.0482512158308205	0.000766906122003243
cg22787468	-0.0404570058850826	ASXL1	0.0416490355464693	0.0198569196508405
cg22927302	-0.0330011438764688	ASXL1	0.0853472491829375	0.0480172724281213
cg23009263	-0.0416105838973273	ASXL1	0.0313391248023404	0.0406579958173887
cg23108037	0.0377752663129882	ASXL1	0.0136909693744736	0.0304113406536096
cg23198793	0.0590355771305955	ASXL1	0.106551047010696	0.00215108120696902
cg24332389	-0.107490512019933	ASXL1	0.0966305418258741	0.00657623159866053
cg24334174	-0.0706675562642382	ASXL1	0.0586224623556574	0.0218677463732284
cg24527636	-0.067499838052212	ASXL1	0.0269538161643424	0.00163118175715961
cg24592500	-0.0851106131237895	ASXL1	0.27164339365127	0.0143580368996062
cg24751129	-0.045381736628684	ASXL1	0.0609326771924188	0.00108517349425799
cg25082710	-0.0622577716975042	ASXL1	0.25263729734318	0.0482950648523852
cg25144815	-0.063973423119267	ASXL1	0.0434222821598149	0.0083879336848233
cg25500196	0.0544955160539642	ASXL1	0.0687535977236177	0.00502474608420506
cg25544461	-0.0634899205870615	ASXL1	0.0429074542734867	0.0398600394416022
cg25683570	-0.0803845991616864	ASXL1	0.074982280685706	0.0225579641939303
cg25770267	-0.0311981131394007	ASXL1	0.0285298068216272	0.0377057552225073
cg25842763	-0.0444432832515295	ASXL1	0.0892170342261086	0.00670082077754681
cg25909064	-0.0798947919734003	ASXL1	0.0698217851434936	0.0489678522470165
cg26002437	-0.0338737663070997	ASXL1	0.0467486029950043	0.0241047537842165
cg26445203	-0.0659379816127563	ASXL1	-0.113280849771322	0.0285848289986753
cg26468891	-0.0568306842614969	ASXL1	0.0774477575228954	0.00628829048060318
cg26530942	-0.0562159618212648	ASXL1	0.0787294045194084	0.0207790303270737
cg26793227	0.041524568444581	ASXL1	0.0223475853491084	0.0486316258271023
cg27229664	0.0376878610032372	ASXL1	0.0728535294328431	0.0419894527290751
cg27389262	0.0119738683381495	ASXL1	-0.0332154261619828	0.0156851600761657
