# Supplementary material for: Epigenome-wide DNA methylation association study of CHIP provides insight into perturbed gene regulation
Source: Nat Commun. 2025 May 20;16:4678. doi: 10.1038/s41467-025-59333-w (PMC12092741; doi:10.1038/s41467-025-59333-w)
Supplement: Supplementary file 34 — Source Data for Figure 3 and Supplementary Fig. 5 [file 41467_2025_59333_MOESM34_ESM.zip › Figure 3 data/any_chip_TET2-KO.csv]

Name	Estimate	Genotype	diff	pval
cg00103778	-0.0162499210060731	TET2	0.151236365260756	0.0370951006482806
cg00108715	-0.0234181521129591	TET2	-0.0450527609144713	0.0387159179993727
cg00192882	-0.00847319221338316	TET2	0.0864401726100181	0.00096031386676763
cg00566982	-0.01222179274604	TET2	0.052241954301494	0.0254417326968241
cg00634542	0.0174150771148864	TET2	0.159712216269891	0.0279801856003693
cg00792107	-0.0122708537319863	TET2	0.0598720113832386	0.0283842615589553
cg00824018	0.0130590709492599	TET2	0.0303063429684764	0.030878305149494
cg00982136	-0.0175006605214745	TET2	-0.300765623975343	0.0385133318145396
cg01239651	-0.01917527040892	TET2	0.190867378846473	0.0411221101179538
cg01262865	-0.0097379313608009	TET2	0.0907331399718792	0.0099351970419541
cg01279538	-0.0159431714341019	TET2	0.0977514357724609	0.0179427751466044
cg01395261	0.0103205147061446	TET2	0.0389658914858131	0.0308020990927644
cg01577604	-0.0112865412939909	TET2	-0.0538982524376739	0.0366527471093799
cg01577700	-0.011942883328904	TET2	0.0674625772581678	0.0468978467371768
cg01591830	-0.0189332618751267	TET2	0.0874098602371061	0.0136035362136178
cg01647632	-0.00686627821998817	TET2	0.0564120111689459	0.0159569773015122
cg01715384	-0.0105664458980806	TET2	0.0879555316984896	0.0195843684288766
cg01815801	0.0109351157559739	TET2	0.0437031508465534	0.0256847534029936
cg01974027	-0.00785488327773403	TET2	0.0532516870860102	0.0333996059038549
cg02256105	-0.0129373187798285	TET2	0.132301701501569	0.0101295574186972
cg02577773	-0.0199672448914562	TET2	-0.196206440618205	0.0365708135006194
cg02597894	-0.0158236479073366	TET2	-0.0773873218274723	0.0271665680982788
cg02627216	-0.0154577914166255	TET2	0.104649303799848	0.0259011512693087
cg02732067	-0.0163702888628191	TET2	-0.136351364021185	0.0220899698656795
cg02806739	-0.0197765455618316	TET2	0.0685990185641902	0.0226059626637538
cg02933228	-0.0169888798692033	TET2	0.0897874560196775	0.0393669438837807
cg03103661	-0.0162390446116546	TET2	0.236836820968083	0.035030732235582
cg03434384	-0.0169509231822666	TET2	0.0918572582709576	0.0332372661042409
cg03575602	-0.0176633849489339	TET2	-0.0584619107195774	0.00740078201729461
cg03693099	-0.0202793512653107	TET2	0.0742324336089969	0.0321006508323262
cg03746976	-0.0143820594732278	TET2	0.133500671641637	0.043490950254028
cg03869608	0.00874085737419979	TET2	0.0350329638435958	0.0436231035025252
cg03995615	-0.0164946577832826	TET2	0.0642177464280147	0.0341647838075182
cg04370247	-0.0151376501837857	TET2	0.178515234686246	0.0271157227718283
cg04388666	-0.0150960955331826	TET2	-0.106448418210727	0.0017467321495957
cg04462378	-0.021884171083907	TET2	0.158654827848376	0.0277126602813213
cg04704634	-0.014307096250524	TET2	0.142474448893073	0.040516511123151
cg04755674	-0.0233686180351098	TET2	0.0613869792906365	0.0288627674663313
cg04872675	-0.0171616735546344	TET2	0.0569871942916993	0.0233508997812468
cg04943741	0.0119550399718106	TET2	0.0210985849869239	0.0365380063931092
cg04944536	0.010622857222225	TET2	-0.0357734229774562	0.0265003053252819
cg05141333	-0.0052992076740307	TET2	0.018427905901736	0.0229044332931343
cg05150327	-0.0128603408620142	TET2	0.0782126300769876	0.0206959017268668
cg05288253	-0.00995578874910265	TET2	0.0440172632284805	0.0405916178715362
cg05330056	-0.0182720485585859	TET2	-0.274300773821234	0.0207677458992748
cg05346491	-0.0152379920788583	TET2	0.0966585169492971	0.0129362643768076
cg05517976	-0.012666834594362	TET2	0.0448059115939612	0.0345099599732103
cg05650911	0.0117972998933405	TET2	0.100271111019038	0.0128287908357819
cg05677062	-0.0220969762630726	TET2	0.091049736020736	0.0364225614355382
cg05697866	-0.0174685093855523	TET2	0.109013799041373	0.013131654435873
cg05713486	-0.0238930242446746	TET2	0.0442365508019195	0.0420615118408286
cg05744184	-0.0073262584743406	TET2	0.0449901980762691	0.0337579699445095
cg05798429	-0.00987888941969015	TET2	0.0835795997328914	0.0447748772466779
cg05875982	-0.0176323798434712	TET2	-0.0442933981365635	0.0278785397297054
cg05969150	-0.0101351613032725	TET2	0.0940357686374819	0.0496539112246131
cg06126593	-0.0163373993800973	TET2	0.201177864165858	0.021361492922117
cg06230805	0.00952231808493364	TET2	0.0172311433570691	0.02503800562044
cg06239526	-0.00849417033672187	TET2	-0.0778765499260374	0.0104478648495334
cg06271850	-0.0130387183434454	TET2	0.0815544834031977	0.0476210926989599
cg06339657	-0.0243994399657259	TET2	0.105215053860144	0.0146807595823835
cg06372654	-0.0140053025441	TET2	0.0914270894007562	0.0413323582732412
cg06433350	0.0116400750012419	TET2	0.0608114647107499	0.000464929310207482
cg06492796	-0.0199054972879826	TET2	0.232614942528736	0.0435125435558852
cg06780202	-0.00544751189367102	TET2	0.0732278022099273	0.0364853934731414
cg06825661	-0.013664583949888	TET2	0.0985685664786966	0.0441490069860444
cg06838581	-0.0134465238250185	TET2	0.0708053948633142	0.0149846721782328
cg06976485	-0.0118051462784797	TET2	0.115540019341389	0.00209124871624152
cg07097417	-0.0226174489386018	TET2	0.111944933629562	0.0427900673859446
cg07104417	0.016532649203804	TET2	0.0422798631487367	0.00351437271891359
cg07147614	0.00992152515243984	TET2	0.0520841992235638	0.0241676360066883
cg07262457	-0.0119709664108063	TET2	0.0515330276305359	0.0409234178271662
cg07470634	-0.011027451306713	TET2	-0.0525492167166421	0.0263023643527326
cg07539709	0.0269431383520068	TET2	0.0544204438521256	0.0285138440274663
cg07582655	-0.019570231071315	TET2	0.0536070249037375	0.0314908136983705
cg07586285	-0.0137064999508648	TET2	-0.0608629415990497	0.0303865857481568
cg07623567	-0.00941517420614974	TET2	-0.137396302745382	0.00370004364019644
cg07648709	-0.011102712116647	TET2	-0.0371012537791268	0.0412707275882376
cg07666840	-0.0112776565250795	TET2	-0.0982140005674477	0.018279809507203
cg07769015	0.0102827513342015	TET2	0.102417827417827	0.00677110934572159
cg07812957	0.011744774817435	TET2	0.0617128965477846	0.000276967283473834
cg07827420	-0.0109719043147726	TET2	0.0749175183391205	0.00640378209882695
cg07934552	-0.0203263904502515	TET2	0.101869538677086	0.0398042604203148
cg07936030	-0.0132696940642628	TET2	0.0674277348689055	0.0430629357405735
cg07976603	-0.0183488857413265	TET2	0.0958521153393036	0.0312700947524912
cg08061598	-0.0232102032949105	TET2	0.0537271556216588	0.0470409121212709
cg08093277	-0.0210908486150119	TET2	0.104288748455063	0.0439593396745651
cg08096381	-0.0159963735761601	TET2	0.0911463939981975	0.00192124590293576
cg08116238	-0.0213772271527837	TET2	-0.0725837706382397	0.0403267497201322
cg08130663	-0.0145889423402639	TET2	0.0265921844190402	0.0464301098796747
cg08207707	-0.00769673575331981	TET2	0.0429921932670047	0.0226031861186044
cg08329754	0.0142037026635562	TET2	0.129062749105664	0.0433053485712154
cg08462501	0.0155024997015611	TET2	0.0331059384419665	0.0436563432387897
cg08528970	-0.00986916008363526	TET2	0.0875310455314487	0.0309159445066246
cg08698943	0.0215413257502295	TET2	0.0880569707415091	0.0472933864648373
cg08749782	-0.0101430084274588	TET2	0.0269536111059986	0.0271147523641518
cg08973191	0.0217943989951804	TET2	0.0612861726773538	0.00396148038220404
cg08998212	-0.0151924407153267	TET2	-0.0895703515361395	0.0410662003832237
cg09018739	0.01689962924607	TET2	0.0273607291986561	0.0352205579924775
cg09024228	-0.0107425021492037	TET2	0.0385643170020167	0.0395630145642192
cg09063663	-0.0157869194105918	TET2	0.115192035162787	0.0195971200401003
cg09220326	0.0169574838552051	TET2	0.155936508507932	0.0328081851646708
cg09259179	-0.0145107990649967	TET2	0.233664372386177	0.0254810320641021
cg09273716	0.0158683422778857	TET2	0.138747497727687	0.0100698624756536
cg09349343	-0.0112847903534208	TET2	0.072850322924957	0.0136083893580228
cg09373102	-0.0133216644893593	TET2	0.0914815091893197	0.0142950722755108
cg09423126	-0.0164220045604326	TET2	0.118962559774494	0.0292311773722884
cg09704401	-0.0151743952244723	TET2	0.134785956981154	0.0127833651077702
cg09719269	-0.0260462247168585	TET2	0.157725273894614	0.0302799452043357
cg09768257	-0.0195967122067258	TET2	0.104547657144743	0.00988612623722328
cg09784886	-0.021377359163893	TET2	0.1327236519847	0.0139650061202536
cg09797463	0.0145941727620208	TET2	0.0105724309729122	0.0135909306093054
cg09885622	0.0153920671176377	TET2	0.202488870639822	0.00521947422829717
cg09962842	-0.0105071171536293	TET2	-0.0547550441143214	0.00880540756106402
cg10084993	-0.0149991448746484	TET2	0.0974384420746017	0.0338772360638354
cg10149296	0.0155207041744293	TET2	0.14988403062193	0.0216242537242677
cg10454529	-0.0116169658773167	TET2	0.143208682309692	0.0185045022612008
cg10498052	-0.0149367413804411	TET2	0.0933054712314724	0.0122077972941581
cg10623853	-0.00517010552837906	TET2	0.165264212163324	0.0168285612120631
cg10755899	-0.0258341170657949	TET2	-0.0908984798662337	0.00284444653767241
cg10970328	-0.0142315589686176	TET2	0.0291369594941522	0.00247181983137976
cg10972351	-0.0102466490067974	TET2	0.124633639809116	0.0398651395922655
cg11024687	-0.0153792969177386	TET2	0.100906229838227	0.0446287510592717
cg11041817	-0.0216837569208561	TET2	0.0799635607215652	0.0263304787624844
cg11145772	0.00764373069430122	TET2	0.090220926083781	0.0123287455782913
cg11356375	0.0114410182489016	TET2	0.0143071969252695	0.0127852194080934
cg11535839	-0.0168965729250563	TET2	0.169389726553783	0.0224307360340962
cg11915444	-0.022481580806783	TET2	0.478828265264289	0.0490143874524288
cg12076102	-0.0105360949743811	TET2	-0.0757162132277647	0.0128999119047425
cg12182937	-0.0280700703878488	TET2	-0.106734758080611	0.0476459570572571
cg12261786	-0.016008837266109	TET2	0.0699639474211204	0.0293843072702822
cg12389043	0.0208021463754489	TET2	0.0286585660738649	0.023914464259569
cg12580096	-0.00978475713170329	TET2	0.123664078927237	0.0115686560987663
cg12582330	-0.0107681955100861	TET2	0.119137843331467	0.016350332116597
cg12589308	-0.00408798420136673	TET2	0.0267470618205199	0.0342254287057711
cg12598025	-0.0198413868894157	TET2	-0.680332739156269	0.0192554198971884
cg12623930	-0.00830796933355916	TET2	0.11237069484744	0.0093755628939257
cg12654199	0.0168029078346598	TET2	0.0357803388635118	0.0220693910793298
cg12741184	-0.0226723214340504	TET2	0.144800678722666	0.0394552618816251
cg13080927	-0.00944534857682023	TET2	0.0531376698216058	0.00530442273422888
cg13269555	-0.0247986871329901	TET2	0.11448682980851	0.039617429574507
cg13269964	-0.0177406019539917	TET2	0.0241463888938849	0.0419560107284663
cg13458609	-0.014378366600305	TET2	0.179966619549641	0.0208872603581915
cg13655341	-0.0131659228553091	TET2	0.108755769910284	0.018036297805297
cg13721397	-0.0106074172624628	TET2	0.101255574807892	0.0436677708116166
cg13731636	-0.0158532585734746	TET2	0.0684439939652569	0.00981179877407388
cg13774825	-0.0121003776015803	TET2	-0.0493854833087433	0.0425855809432606
cg13850871	-0.0165582379330969	TET2	0.0663712367526625	0.00788460575122928
cg13895322	-0.012962382892409	TET2	0.0679263610891335	0.00203492601703686
cg14076258	-0.0146405513315187	TET2	0.249038461538462	0.0245174789681585
cg14107457	-0.00430371682923724	TET2	-0.0388545550168198	0.0354290699061222
cg14258501	-0.0171496673082089	TET2	0.0726287196520448	0.0200654799495139
cg14428706	-0.0134136722131615	TET2	0.0407390322998444	0.0397840361659249
cg14507533	0.0113677338795078	TET2	0.0391254068010207	0.0363774850664655
cg14541011	-0.0138279357948911	TET2	0.0544124607338892	0.0329161208901494
cg14643399	0.0107203221728513	TET2	0.106399326736678	0.0387358171553221
cg14681958	-0.0100934402904	TET2	0.0718568512184944	0.0473889535114514
cg14734668	-0.0218579737199709	TET2	-0.666666666666667	0.0280390331998145
cg14850784	-0.0262903162181852	TET2	0.0969643422918876	0.0415246630581566
cg14881601	-0.0121966530972571	TET2	0.149774963501045	0.0150334567175815
cg14944269	-0.024318338282452	TET2	-0.19137287569295	0.0313551994980628
cg15068842	0.0166692124569663	TET2	0.0956435447167789	0.046350387682297
cg15096140	-0.0157357179622962	TET2	0.142097145772775	0.0261141074932884
cg15616915	-0.020778096706657	TET2	0.128092126660455	0.0451583209363108
cg15718594	-0.012437943497977	TET2	0.206012687385236	0.00961779384850434
cg16158874	0.00832138621094276	TET2	0.0455274907634214	0.0154930038091814
cg16182936	-0.00972643217133849	TET2	0.0181177703361157	0.00837570599478291
cg16334795	-0.023777173560212	TET2	0.116409370947442	0.0322597674686428
cg16335643	0.00927527007450179	TET2	0.0472865460852545	0.0176620556182537
cg16393207	-0.0258804399951981	TET2	-0.131081263937301	0.0415955194301121
cg16544169	0.00890661665869694	TET2	0.0564339978588505	0.0462484438648458
cg16545743	-0.0131314607969979	TET2	0.183377418652169	0.0201749028747975
cg16664405	0.0134545836552821	TET2	0.0186766150918967	0.0457028539772881
cg16686396	-0.0201215469033616	TET2	0.060083464487806	0.0318352893335073
cg16761096	-0.0160325125153931	TET2	0.0804246069137037	0.0335456462940387
cg16773028	-0.0129394185306537	TET2	0.0343753641173599	0.00968955543715963
cg16967830	-0.00870954153770776	TET2	0.141319569395089	0.0190935956837304
cg17265115	-0.0091373751256525	TET2	-0.0403076793520241	0.0243537216144221
cg17394978	-0.0167043830056029	TET2	0.537777777777778	0.00563166484140206
cg17582615	0.0109894129133469	TET2	0.0905218539789511	0.0278551450456486
cg17616646	-0.0122723519657582	TET2	0.0543953799972174	0.0210581009725769
cg17781958	0.0228191040811108	TET2	0.0160388089161136	0.0182033455868844
cg17959821	-0.0199177597440256	TET2	-0.0884856747153737	0.042701878158884
cg17960164	-0.0116010856508849	TET2	0.0357411147265894	0.027509056616076
cg18046677	-0.0156845779566533	TET2	0.0395795220527445	0.0289340394647398
cg18090331	-0.0152249878997854	TET2	0.0620378014041222	0.0440658069888847
cg18133072	-0.0142909299171536	TET2	0.079931237517692	0.0107178257140897
cg18176482	-0.01952361531813	TET2	0.106005211711725	0.00366308071161679
cg18739367	0.0151860073545025	TET2	0.140491439298202	0.0470678010431447
cg18745507	-0.0122236964676902	TET2	0.102343948912452	0.0290284010372296
cg18757087	0.0135028228250972	TET2	0.0338370729864699	0.018479678182587
cg18863922	-0.0160065173246532	TET2	0.0553741379514096	0.0116615378133393
cg18931977	-0.0198353173904652	TET2	0.14544400806776	0.0130962344886626
cg19052193	-0.0174512769755359	TET2	0.189678831762189	0.00484866962040686
cg19154600	0.0154517981120139	TET2	0.0357548843537024	0.0214186685361958
cg19198358	0.011497549095888	TET2	0.0416721353442365	0.0340862282714404
cg19226017	-0.0100978483432955	TET2	0.0786817603986281	0.021991280823299
cg19264170	-0.0163201694690801	TET2	0.345720361509835	0.0214886125221095
cg19362478	0.0101388819185116	TET2	0.171168027705021	0.0466820400809994
cg19494100	-0.0160718795160062	TET2	0.0887204787303095	0.0443237307256782
cg19514721	-0.0202544862726444	TET2	0.10766927194287	0.000987600491662568
cg19577206	-0.0204345607318662	TET2	0.205366386064916	0.0258976961989565
cg19755435	0.0329465862502799	TET2	0.227615433298581	0.0417940841955865
cg19910200	-0.00950510843506289	TET2	0.0375422473691364	0.0357413061340358
cg20010135	-0.032136890848923	TET2	0.114715274979555	0.0205049480815349
cg20184247	-0.0233862469604316	TET2	-0.0215762286746437	0.0204946993053267
cg20239017	-0.02018838429218	TET2	0.0593322296605397	0.0436653494631705
cg20692268	-0.0154370257724577	TET2	0.159931765389082	0.0222895262207544
cg20716932	-0.0147116998682324	TET2	-0.135037854711103	0.046443905237425
cg20752847	-0.0150048151926186	TET2	0.0679050715344522	0.0179292532723682
cg20788021	-0.0157833138869358	TET2	0.0296833625260708	0.0263917486391109
cg20822990	-0.018372326503492	TET2	-0.390119047619048	0.0228970905673042
cg21053741	-0.0108845458420697	TET2	0.0927599588396444	0.0403101365260436
cg21211645	0.0088931347636472	TET2	0.0194109121969285	0.0435436675619867
cg21226933	-0.0111847418680673	TET2	0.0338930678614769	0.033683621164621
cg21241823	-0.0110164124675414	TET2	0.0845820022213211	0.0145116075557254
cg21307484	-0.0107873549388034	TET2	0.126856099091199	0.0480230040575258
cg21472642	-0.0186267213246845	TET2	0.046347169176	0.0463725655731955
cg21550372	-0.0120796312724188	TET2	0.07355921393446	0.0287975586902613
cg21650436	0.011858329318782	TET2	0.0407901605757542	0.0478672050833822
cg22056218	-0.00989744255516718	TET2	0.0890692443320064	0.0222384148989052
cg22673972	-0.00946719783624356	TET2	0.0501960540940019	0.04958394669034
cg22764925	-0.0192117359402335	TET2	0.125778541633805	0.0264265686736849
cg23109344	-0.0201403365700778	TET2	0.0637501046867187	0.0225717954971062
cg23146197	-0.0215771714524981	TET2	-0.0438998297737506	0.00995649106124162
cg23211791	-0.0102637767273486	TET2	0.0631423501373307	0.0468414441163379
cg23228481	-0.0075641204389504	TET2	0.0315637385176321	0.0439223055951704
cg23283335	-0.0127595586789672	TET2	0.0529110484319119	0.0313834856451354
cg23444474	-0.0124091789097667	TET2	0.0434785719483682	0.0291391119489599
cg23490822	0.00966573271050075	TET2	0.0502237915302116	0.0394186461399998
cg23635560	-0.0174635517237109	TET2	0.08914075377402	0.0249504083327971
cg24067118	-0.0285772795218314	TET2	0.0263760756179302	0.0162404085601822
cg24178740	-0.0103607264406437	TET2	0.136066106906895	0.0128958679132579
cg24425149	0.0111924877238133	TET2	0.23763365080179	0.0138893046890383
cg24504361	-0.0185305918922717	TET2	0.0830550796817171	0.0331394350432413
cg24535475	-0.0197269558950783	TET2	0.0492061305267799	0.0297459297541539
cg24581650	-0.0130002887967173	TET2	0.0742993375973078	0.00861040651726979
cg24607642	-0.0198423411595183	TET2	0.137189490459374	0.0149067541857857
cg24685109	-0.00702941922221417	TET2	0.092083859979022	0.0230889272131494
cg24720038	-0.00933539228641972	TET2	0.134904095375671	0.0491151970801157
cg24725692	-0.0138523865759893	TET2	0.530376344086021	0.0413761253518705
cg24804106	-0.0120912367983447	TET2	0.0596693493604499	0.0427831937749406
cg24981097	-0.0132541163205703	TET2	0.066961352236627	0.0407095067347082
cg25023816	-0.00617975291720222	TET2	-0.0336043696244739	0.0207923008589648
cg25102449	-0.0172628901853252	TET2	0.0509649693184129	0.0156022154601602
cg25123866	-0.0140137457099327	TET2	0.109732230299182	0.0247626028483109
cg25221975	0.0164278771543758	TET2	0.195462968783587	0.0148257678963253
cg25233555	-0.00426594456474634	TET2	-0.0527787981999904	0.0355508729893986
cg25330264	0.0126590432784697	TET2	0.0224645956389633	0.0380847285992946
cg25400358	-0.0105840108279728	TET2	0.0333595610469821	0.0457000203201554
cg25414605	-0.0173596264490697	TET2	0.0897647125382239	0.0290898392887926
cg25533211	-0.0113914655409161	TET2	0.174485848110967	0.0148669857076099
cg25557739	-0.00910499417259585	TET2	0.0588486748853112	0.0496320886295311
cg25561382	-0.00939061639515749	TET2	0.0589260027603372	0.0364114960727347
cg25786273	0.0104449199276936	TET2	0.0344337350876311	0.043321890788054
cg25930644	-0.0186375635526386	TET2	0.170295091618621	0.0388621522215768
cg26013992	-0.0152833315105308	TET2	0.0884351492421412	0.0447272034716587
cg26091131	0.0110659524626422	TET2	-0.0172680859271852	0.0122526304598601
cg26095296	-0.0100438084319603	TET2	0.0653154905234132	0.0339753084928241
cg26313337	-0.00867900532983254	TET2	0.0705756167728371	0.0277620924408642
cg26460530	-0.0108916817529138	TET2	0.0760877672648512	0.0466944135385212
cg26468891	-0.0259961916822199	TET2	0.0682703362010598	0.0203863483774734
cg26508444	0.0122649399120543	TET2	0.150636689353678	0.0156726894085033
cg26686361	0.0256437465088224	TET2	0.0561138703009217	0.0472399499772763
cg26689780	0.00893564109150135	TET2	0.124904297964939	0.0171571803312021
cg26721803	-0.0129337383373288	TET2	0.525381970970206	0.047827456998487
cg26955383	0.0116244177973275	TET2	0.0480893502727294	0.0109410321058277
cg27035480	0.0096259605392815	TET2	0.0161174166472615	0.0193640199765414
cg27110206	-0.00825775634281093	TET2	0.0376142764689568	0.0211983540206946
cg27133780	0.0238566514311075	TET2	0.0648893468803338	0.0108699291751255
cg27174787	-0.00972797002258717	TET2	0.0613849686553797	0.0459676340822628
cg27262054	-0.0184865604074134	TET2	0.038834594730051	0.0498410390252998
cg27375286	-0.0144557773263756	TET2	0.0607362812559441	0.0223622985633786
cg27593593	-0.00977895911231342	TET2	0.0438830863883453	0.0322136175900665
cg27641961	-0.00736258862090617	TET2	0.0307983520405109	0.0487556441755534
