# Supplementary material for: Epigenome-wide DNA methylation association study of CHIP provides insight into perturbed gene regulation
Source: Nat Commun. 2025 May 20;16:4678. doi: 10.1038/s41467-025-59333-w (PMC12092741; doi:10.1038/s41467-025-59333-w)
Supplement: Supplementary file 34 — Source Data for Figure 3 and Supplementary Fig. 5 [file 41467_2025_59333_MOESM34_ESM.zip › Figure 3 data/ASXL1_chip_TET2-KO.csv]

Name	Estimate	Genotype	diff	pval
cg00114132	-0.036087658772368	TET2	0.0353644119733521	0.00265829717852844
cg00123104	0.0375037671378398	TET2	0.0747353681419979	0.01048448717139
cg00192882	0.0292421473788306	TET2	0.0864401726100181	0.00096031386676763
cg00364051	0.0317633143423088	TET2	0.043550588144645	0.0287817707614817
cg00566982	-0.0600272229906331	TET2	0.052241954301494	0.0254417326968241
cg00634542	0.041337009528182	TET2	0.159712216269891	0.0279801856003693
cg00832329	0.0413297838707988	TET2	0.0437407084704696	0.0328864205834565
cg00935108	0.0538762217209294	TET2	0.0170273868964824	0.00826882440454934
cg01279538	-0.0544716043307613	TET2	0.0977514357724609	0.0179427751466044
cg01395261	0.0365628962052642	TET2	0.0389658914858131	0.0308020990927644
cg01489441	0.0597319034881837	TET2	0.0654229083938574	0.00141629418330679
cg01501551	0.0291012018650867	TET2	0.110742845503983	0.00665737274220683
cg01577604	-0.0319846485363617	TET2	-0.0538982524376739	0.0366527471093799
cg01577700	-0.0338147506081858	TET2	0.0674625772581678	0.0468978467371768
cg01633363	-0.044225000884918	TET2	-0.0894966228628603	0.0137139832493995
cg01675153	-0.0329773078684228	TET2	-0.0201201704078668	0.047193718288971
cg01967511	-0.037161603507017	TET2	0.152215164593327	0.00553298945855983
cg01974027	-0.0349533782063383	TET2	0.0532516870860102	0.0333996059038549
cg02144516	0.0380574144971101	TET2	0.0368659422580315	0.0485299216966784
cg02423105	0.0736149502754239	TET2	0.12071842418823	0.0414152257430636
cg02722808	0.0368406844731171	TET2	0.0254001334775278	0.0184808787616026
cg02732067	-0.0662905941745129	TET2	-0.136351364021185	0.0220899698656795
cg02933228	-0.060275980496684	TET2	0.0897874560196775	0.0393669438837807
cg03323696	0.0644235405515324	TET2	0.0344121559539979	0.027999922234947
cg03347018	-0.0452995147354134	TET2	-0.094960462992263	0.0402099869961779
cg03507641	0.0302825336060438	TET2	0.16969132872632	0.0128670392297627
cg03575602	-0.0616427646793594	TET2	-0.0584619107195774	0.00740078201729461
cg03693099	-0.0424826247285769	TET2	0.0742324336089969	0.0321006508323262
cg03739177	0.0702866772884293	TET2	0.0673981975916346	0.0383934780087411
cg03746976	-0.0413025310463206	TET2	0.133500671641637	0.043490950254028
cg03839717	0.0181706703169106	TET2	0.134398757902994	0.0452593381331831
cg03862437	-0.0501515889985861	TET2	-0.0950485758634551	0.0494202138338191
cg03867607	0.0201939205359637	TET2	0.234034255733048	0.0383754898261398
cg03869608	0.042019667235008	TET2	0.0350329638435958	0.0436231035025252
cg03905144	-0.0489560733514819	TET2	0.0934583856122293	0.00549330569790807
cg04011474	-0.0389960126051552	TET2	0.0456771610476183	0.0439879704894285
cg04200562	-0.0314304829000322	TET2	0.0408432549784858	0.0373700230996383
cg04320255	0.0136047925090138	TET2	0.0281508417985406	0.0392921869759695
cg04387984	-0.0512773321179298	TET2	0.114806814390827	0.0476796504643432
cg04943741	0.0291278166981509	TET2	0.0210985849869239	0.0365380063931092
cg04944536	0.0331562697865298	TET2	-0.0357734229774562	0.0265003053252819
cg05036153	-0.0505606469220753	TET2	0.0936529524958879	0.0149111332802173
cg05225461	-0.0720361811844538	TET2	0.488888888888889	0.0147402102264082
cg05232496	-0.0404180469405016	TET2	0.0528722011628259	0.0347306271771144
cg05579598	0.0589906232861646	TET2	0.193273562077719	0.000473978902451643
cg05650911	0.0387257818522019	TET2	0.100271111019038	0.0128287908357819
cg06047020	-0.089441759366579	TET2	-0.136965537555374	0.0479613134587587
cg06223834	-0.105617291957824	TET2	-0.0250531756102523	0.0202835780528074
cg06230805	0.0652182990835033	TET2	0.0172311433570691	0.02503800562044
cg06320380	0.0248896554272151	TET2	0.00853149396555518	0.0027929583523169
cg06339657	-0.0589656224022896	TET2	0.105215053860144	0.0146807595823835
cg06825661	-0.071752140663132	TET2	0.0985685664786966	0.0441490069860444
cg06838581	-0.069699742026317	TET2	0.0708053948633142	0.0149846721782328
cg06976521	0.0346051513074492	TET2	0.0187682227166901	0.043431909739532
cg07240689	0.0366353379423637	TET2	0.0901288458004713	0.00332659208949161
cg07468655	-0.0232165411475123	TET2	0.0441249636145272	0.0359633375221768
cg07539709	0.0579242832415765	TET2	0.0544204438521256	0.0285138440274663
cg07576135	0.0635835346020329	TET2	0.181537358267108	0.0137604279912881
cg07648709	-0.0315157553473491	TET2	-0.0371012537791268	0.0412707275882376
cg07727594	0.0333139695814954	TET2	0.0695036974977823	0.0209471460271838
cg07739927	0.043087947033678	TET2	0.0960540471765643	0.0101527064693747
cg07812957	0.0399337859489856	TET2	0.0617128965477846	0.000276967283473834
cg07934552	-0.0631495217075246	TET2	0.101869538677086	0.0398042604203148
cg08093277	-0.066345191694908	TET2	0.104288748455063	0.0439593396745651
cg08116238	-0.0548822820525838	TET2	-0.0725837706382397	0.0403267497201322
cg08329754	0.0492049626750402	TET2	0.129062749105664	0.0433053485712154
cg08462501	0.0541369372779534	TET2	0.0331059384419665	0.0436563432387897
cg08525922	0.0412906478280547	TET2	0.163384610170086	0.0426589296246472
cg08810053	-0.0523603169125119	TET2	-0.145216083018733	0.0466158169452427
cg08973191	0.049177237623464	TET2	0.0612861726773538	0.00396148038220404
cg09018739	0.0375591160539583	TET2	0.0273607291986561	0.0352205579924775
cg09063663	-0.0304218725249503	TET2	0.115192035162787	0.0195971200401003
cg09100343	0.0402422846334199	TET2	0.0434496048664675	0.0442501553557305
cg09373102	-0.0454967167585846	TET2	0.0914815091893197	0.0142950722755108
cg09563805	-0.0380284947370824	TET2	0.0968900756364228	0.0367649620599202
cg09719269	-0.0521828618122651	TET2	0.157725273894614	0.0302799452043357
cg09768257	-0.0755432138835721	TET2	0.104547657144743	0.00988612623722328
cg09784886	-0.0573319160547133	TET2	0.1327236519847	0.0139650061202536
cg09797463	0.0460653614180925	TET2	0.0105724309729122	0.0135909306093054
cg09826050	0.0414595336129889	TET2	0.10424621142428	0.0175627333681561
cg10084993	-0.0428622573592154	TET2	0.0974384420746017	0.0338772360638354
cg10131026	-0.061711617852453	TET2	0.17543502116398	0.026286459443608
cg10149296	0.0510739430822014	TET2	0.14988403062193	0.0216242537242677
cg10158598	0.0370081379248468	TET2	0.0451368543920802	0.0337238792979283
cg10283036	0.0386381134062933	TET2	0.0241161810322796	0.0327901368030026
cg10498052	-0.0503383557989034	TET2	0.0933054712314724	0.0122077972941581
cg10609442	0.0449241013546609	TET2	0.0829696724451133	0.0330609857933893
cg10911980	-0.0850590894846449	TET2	0.147029957710221	0.00586191287363055
cg11024687	-0.0621138569743994	TET2	0.100906229838227	0.0446287510592717
cg11145772	0.0351961372682895	TET2	0.090220926083781	0.0123287455782913
cg11469587	0.0508837962283985	TET2	0.161514355110281	0.0242864082404312
cg11581865	0.0382913961686549	TET2	0.17905515478435	0.0474580642487479
cg11962524	-0.0364756376338902	TET2	0.0438637121927079	0.00656080100281387
cg12025380	-0.0318756399107269	TET2	0.0598404758357474	0.0229232157439605
cg12182937	-0.0695024249177512	TET2	-0.106734758080611	0.0476459570572571
cg12261786	-0.0617554043356397	TET2	0.0699639474211204	0.0293843072702822
cg12589308	-0.0240726991253611	TET2	0.0267470618205199	0.0342254287057711
cg12598025	-0.0739272492130308	TET2	-0.680332739156269	0.0192554198971884
cg13241751	0.0416615954484217	TET2	0.138433678122606	0.00156907112611789
cg13316720	-0.0327789538113908	TET2	0.0554671289379438	0.0285685378838539
cg13568213	-0.042783299741751	TET2	0.0555398931663249	0.0167376049713102
cg13655341	-0.0441524107314213	TET2	0.108755769910284	0.018036297805297
cg13721397	-0.0311194508663885	TET2	0.101255574807892	0.0436677708116166
cg13731636	-0.0579338431791149	TET2	0.0684439939652569	0.00981179877407388
cg13774825	-0.0401752725631082	TET2	-0.0493854833087433	0.0425855809432606
cg13780718	0.0351993178115069	TET2	0.0740265779788524	0.00660139864936908
cg13850871	-0.0385146415452633	TET2	0.0663712367526625	0.00788460575122928
cg13895322	-0.0641021824085868	TET2	0.0679263610891335	0.00203492601703686
cg14076258	-0.0664512966473032	TET2	0.249038461538462	0.0245174789681585
cg14112958	-0.042522846092225	TET2	0.0898982943663794	0.0338937341076667
cg14428706	-0.0431229014120842	TET2	0.0407390322998444	0.0397840361659249
cg14484844	0.0400377236199448	TET2	0.0367408698585313	0.027766236311862
cg14507533	0.0505940668341944	TET2	0.0391254068010207	0.0363774850664655
cg14541011	0.0352965283986437	TET2	0.0544124607338892	0.0329161208901494
cg14740860	0.0327901446048669	TET2	0.0257722897756609	0.0229219333434093
cg15482717	-0.0359879342170715	TET2	0.148074435580864	0.0390856687021126
cg15675123	-0.0374160103450727	TET2	-0.113378271373309	0.010674249250251
cg16205844	0.0563678598007746	TET2	0.054307697671491	0.00542368008216032
cg16293484	0.0303688780684013	TET2	0.104614610256929	0.0269687283372972
cg16393207	-0.0580346198418561	TET2	-0.131081263937301	0.0415955194301121
cg16395432	0.0717294075653134	TET2	0.0351504019159686	0.0290238701689031
cg16544169	0.0302333401922734	TET2	0.0564339978588505	0.0462484438648458
cg16773028	-0.0350626244203824	TET2	0.0343753641173599	0.00968955543715963
cg16983110	-0.0515693368605808	TET2	0.0821452814192564	0.0478208176757323
cg17280514	-0.0422994898725229	TET2	0.0745881139857126	0.0360992286997506
cg17306686	-0.0520972194864471	TET2	0.075940501766826	0.0481605270261184
cg17647904	0.0505944107399428	TET2	0.0978809357099358	0.00732850545678272
cg17781958	0.0824680271912584	TET2	0.0160388089161136	0.0182033455868844
cg18088242	-0.0550684202170958	TET2	0.0448732614213273	0.0495552443984844
cg18176482	-0.0568552596490885	TET2	0.106005211711725	0.00366308071161679
cg18256377	-0.041345493100626	TET2	0.0762482916104691	0.0394177212377216
cg18501647	0.0483451346715385	TET2	-0.0637303522101833	0.0413781583192029
cg18739367	0.0637184978501691	TET2	0.140491439298202	0.0470678010431447
cg18863922	-0.0624519696095547	TET2	0.0553741379514096	0.0116615378133393
cg18906520	-0.0391218497055836	TET2	0.044087904657203	0.0368989355796526
cg18912103	0.0406879531379078	TET2	0.0352909276793015	0.0197884245959002
cg19052193	-0.0693692934246554	TET2	0.189678831762189	0.00484866962040686
cg19154600	0.0742042996919801	TET2	0.0357548843537024	0.0214186685361958
cg19494100	-0.0286702191238325	TET2	0.0887204787303095	0.0443237307256782
cg19577206	-0.0564797224152562	TET2	0.205366386064916	0.0258976961989565
cg19736654	0.0389052175402141	TET2	0.0255509669287379	0.00915256375276225
cg19755435	0.0668969479074394	TET2	0.227615433298581	0.0417940841955865
cg19821297	0.0656081449393725	TET2	0.15517671497901	0.0364040355053341
cg20010135	-0.104719930621795	TET2	0.114715274979555	0.0205049480815349
cg20282814	-0.0386545727187437	TET2	0.0342161043072857	0.00469142088018172
cg20671781	0.048324055511636	TET2	0.0582575210482584	0.0120917153121999
cg20871509	-0.0340904285129054	TET2	0.0598145712378121	0.0164634837669899
cg20887442	0.0310846815549551	TET2	0.0179969792740585	0.0132982929498115
cg21053741	-0.0429356247953309	TET2	0.0927599588396444	0.0403101365260436
cg21211645	0.0290661558468199	TET2	0.0194109121969285	0.0435436675619867
cg21226933	-0.0625190820667001	TET2	0.0338930678614769	0.033683621164621
cg21355508	-0.0789536662752629	TET2	-0.458333333333333	0.0480620892993715
cg21369801	0.0667972743806797	TET2	-0.0316263080692939	0.049197620958955
cg21646032	0.0632949829909	TET2	0.137051603845852	0.0327049603365002
cg21650436	0.0459155666494662	TET2	0.0407901605757542	0.0478672050833822
cg21892720	0.0355405761639966	TET2	0.0240384293015872	0.0482380160281734
cg22451412	0.0416189563527249	TET2	0.154616775796133	0.0119404975473425
cg22517705	0.0370464599469967	TET2	0.0640866961397583	0.00245824010807208
cg22563987	0.0542281933363835	TET2	0.0766108533612541	0.0309905020355083
cg22673972	-0.0319401811815784	TET2	0.0501960540940019	0.04958394669034
cg22764925	-0.0565265150061846	TET2	0.125778541633805	0.0264265686736849
cg22802113	-0.0312703502585643	TET2	0.0216696967865594	0.0138449219125668
cg23004527	0.0340518893940407	TET2	0.0663160292077245	0.00332938050198351
cg23079012	-0.0430718502954774	TET2	0.0601992161096204	0.0189280132463746
cg23198793	0.0590355771305955	TET2	0.175602968458049	0.0173454636756043
cg23302730	0.019720669627657	TET2	0.0290542495355849	0.0299332295233447
cg23490822	0.0324283437566272	TET2	0.0502237915302116	0.0394186461399998
cg23539261	0.0322186682289069	TET2	0.194660211657697	0.0254149419106694
cg24120597	-0.0377107117245222	TET2	0.0559078243121949	0.00395512639289781
cg24425149	0.040589684056125	TET2	0.23763365080179	0.0138893046890383
cg24504361	-0.0564729926319663	TET2	0.0830550796817171	0.0331394350432413
cg24527636	-0.067499838052212	TET2	0.0203703736147557	0.0216025301600887
cg24607642	-0.044779914922707	TET2	0.137189490459374	0.0149067541857857
cg24804106	-0.0753450815063217	TET2	0.0596693493604499	0.0427831937749406
cg25023816	-0.0328898418940671	TET2	-0.0336043696244739	0.0207923008589648
cg25054705	0.0317036744777008	TET2	0.0385357365692715	0.0245234787272133
cg25102449	-0.05394850108682	TET2	0.0509649693184129	0.0156022154601602
cg25123866	-0.0759729235442651	TET2	0.109732230299182	0.0247626028483109
cg25221975	0.105845071220589	TET2	0.195462968783587	0.0148257678963253
cg25330264	0.0334268120542322	TET2	0.0224645956389633	0.0380847285992946
cg25414605	-0.0391303292221253	TET2	0.0897647125382239	0.0290898392887926
cg25500196	0.0544955160539642	TET2	0.0429552603593351	0.0112717392541211
cg25533211	-0.0371394859417212	TET2	0.174485848110967	0.0148669857076099
cg25712567	-0.0494359768187784	TET2	0.0795061171354559	0.0234247169657269
cg25770267	-0.0311981131394007	TET2	0.0471253770988452	0.0370866585837305
cg25786273	0.0349547136664308	TET2	0.0344337350876311	0.043321890788054
cg26095296	-0.0390832297401917	TET2	0.0653154905234132	0.0339753084928241
cg26468891	-0.0568306842614969	TET2	0.0682703362010598	0.0203863483774734
cg26501657	0.0424114374251434	TET2	0.119161058406367	0.0405936015358612
cg26508444	0.0500891392067627	TET2	0.150636689353678	0.0156726894085033
cg26556529	-0.0215013699881209	TET2	0.0615606353813902	0.046587138020062
cg26562462	0.0619631130993075	TET2	0.114157573065264	0.0392378750123983
cg26575105	0.0394538167665332	TET2	0.039018750717111	0.0461405730002253
cg26686361	0.0906523540131708	TET2	0.0561138703009217	0.0472399499772763
cg26689780	0.0303876787519769	TET2	0.124904297964939	0.0171571803312021
cg26898099	0.0616184148405824	TET2	-0.0227357714324002	0.0252899375574697
cg27089714	-0.0386351524539939	TET2	0.126736277421209	0.0493719744816298
cg27093403	0.0435641677701831	TET2	0.0552194611410808	0.0420751260185576
cg27229664	0.0376878610032372	TET2	0.0817662416385226	0.0394520700636511
cg27588384	0.0353270712554201	TET2	0.0827097327810103	0.0207199941736506
cg27659974	-0.0488866840714911	TET2	0.0583535142962768	0.0420899730428768
