# Supplementary material for: Epigenome-wide DNA methylation association study of CHIP provides insight into perturbed gene regulation
Source: Nat Commun. 2025 May 20;16:4678. doi: 10.1038/s41467-025-59333-w (PMC12092741; doi:10.1038/s41467-025-59333-w)
Supplement: Supplementary file 34 — Source Data for Figure 3 and Supplementary Fig. 5 [file 41467_2025_59333_MOESM34_ESM.zip › Figure 3 data/TET2_chip_TET2-KO.csv]

Name	Estimate	Genotype	diff	pval
cg00025496	0.0313738496040227	TET2	0.0963024330819751	0.0213889502264032
cg00058449	0.0590826832579434	TET2	0.073128067682005	0.0427748706810475
cg00091302	0.0656920427585985	TET2	0.0533589297788081	0.0414012078150419
cg00110545	0.0602406603234336	TET2	0.217435139386359	0.00940333891180262
cg00121045	0.0502497133663025	TET2	0.188300955280783	0.0187002340098311
cg00183468	0.0287260689528735	TET2	0.0825581078976829	0.0283185307630507
cg00254017	0.031406858099462	TET2	0.0378587436605569	0.000296452079836077
cg00344372	0.0331357937849319	TET2	0.0493570048831617	0.0167993514050305
cg00364051	0.0296364902338394	TET2	0.043550588144645	0.0287817707614817
cg00546897	0.0299395607131385	TET2	0.0236380849632788	0.0473087614415368
cg00634542	0.0755049727490282	TET2	0.159712216269891	0.0279801856003693
cg00686823	0.0465184311538828	TET2	0.10591841206252	0.0364876739036097
cg00700039	0.0572069826676268	TET2	0.233861356464096	0.00993717363023777
cg00704780	0.0246467101046443	TET2	0.0959478072516761	0.0138340265069871
cg00826902	0.0324844140032642	TET2	-0.0132963203780408	0.033648496783801
cg00832329	0.0344887555768255	TET2	0.0437407084704696	0.0328864205834565
cg00935108	0.0556406552714982	TET2	0.0170273868964824	0.00826882440454934
cg00974255	0.0361819618639293	TET2	0.279475636401159	0.0467923438595885
cg01117549	-0.0510008123852791	TET2	-0.104292929292929	0.020275384358623
cg01141721	0.0636319274866429	TET2	0.0591991239140206	0.00796792296567865
cg01360115	0.0311299776465827	TET2	0.0710639311819554	0.0187371751530842
cg01395261	0.035942366062148	TET2	0.0389658914858131	0.0308020990927644
cg01465769	0.0320541441312569	TET2	0.159812590295061	0.0198007130018314
cg01489441	0.039509324234318	TET2	0.0654229083938574	0.00141629418330679
cg01567051	0.0299656560784566	TET2	0.0400152537086074	0.0392100638775445
cg01715745	0.0295788486156526	TET2	0.169508400588273	0.0212840277279428
cg01815801	0.0381230187754875	TET2	0.0437031508465534	0.0256847534029936
cg01928820	0.0322428674622433	TET2	0.0811784926098867	0.0225385661032291
cg02059519	0.0391664967930823	TET2	0.0371916858840319	0.00650483880293807
cg02144516	0.027010891538175	TET2	0.0368659422580315	0.0485299216966784
cg02212836	0.0352804043210268	TET2	0.0300220580716748	0.016703421069257
cg02255098	0.0298901104245005	TET2	0.0559450407729597	0.0211154155270531
cg02420027	0.0282867302929026	TET2	0.144767814680237	0.00280842522963176
cg02423105	0.0400219648689659	TET2	0.12071842418823	0.0414152257430636
cg02423534	0.0315257202802646	TET2	0.116478317294975	0.0227046978871661
cg02505015	0.0210570434768769	TET2	0.0935952265039711	0.0116175046132855
cg02722808	0.0338236125307578	TET2	0.0254001334775278	0.0184808787616026
cg02985250	0.0282477503085515	TET2	0.0664547039450393	0.0315448243595619
cg03103661	-0.0335789670753159	TET2	0.236836820968083	0.035030732235582
cg03202732	0.0425623364924443	TET2	0.0806204944803823	0.0366988654249443
cg03297731	0.0296373299001618	TET2	0.0572600684377353	0.0353524960801282
cg03507641	0.0253088809895959	TET2	0.16969132872632	0.0128670392297627
cg03590328	0.0588389415617381	TET2	0.0667403813138933	0.0366772109112167
cg03739177	0.0410646260059427	TET2	0.0673981975916346	0.0383934780087411
cg03839717	0.0212873957987212	TET2	0.134398757902994	0.0452593381331831
cg03867607	0.0231887904027286	TET2	0.234034255733048	0.0383754898261398
cg04032292	0.0318122710828408	TET2	0.0720307019302048	0.036579877734473
cg04204452	0.0515861623277389	TET2	0.0259047126917322	0.0201737228667849
cg04246138	0.0364866691260917	TET2	-0.0580111827099328	0.0392549812798159
cg04366994	0.0315438909585897	TET2	0.0450355842491238	0.0421081084167285
cg04460364	0.0315175953989212	TET2	0.0600960879368097	0.000613064838526516
cg04610450	0.0217280674264383	TET2	0.0591438852685436	0.0372892947839488
cg04943741	0.0422076537318491	TET2	0.0210985849869239	0.0365380063931092
cg04944536	0.0399215349876367	TET2	-0.0357734229774562	0.0265003053252819
cg05151709	0.0388511004026477	TET2	0.061757436368886	0.0324653220659095
cg05379597	0.0308381940155157	TET2	0.0812810145371756	0.00980132212771562
cg05650911	0.0454928074403	TET2	0.100271111019038	0.0128287908357819
cg05836943	0.023105937740404	TET2	0.157997073457709	0.00187234748350692
cg05968822	0.0339289288427418	TET2	0.052414881407296	0.00867774410771024
cg05986288	0.0424977428125034	TET2	0.149983252273615	0.000342556605706969
cg06048750	0.02489559642829	TET2	0.0464680302198931	0.00639825693597192
cg06202053	0.0381505193980576	TET2	-0.0213409853956972	0.0277483946814917
cg06230805	0.0329272472286009	TET2	0.0172311433570691	0.02503800562044
cg06373240	0.0636424802584061	TET2	0.20593501014293	0.00369788360114779
cg06394229	0.0297770575585717	TET2	0.136421299438118	0.00845495141472017
cg06433350	0.0519003500970471	TET2	0.0608114647107499	0.000464929310207482
cg06597413	0.032310405319842	TET2	0.0641739724153716	0.0248459876966944
cg06789500	0.028188957522947	TET2	-0.0190747335315158	0.0131152930728246
cg07019857	0.0440466737382102	TET2	0.0640611711222848	0.0273150231465361
cg07104417	0.0639261354819955	TET2	0.0422798631487367	0.00351437271891359
cg07147614	0.0406651733157283	TET2	0.0520841992235638	0.0241676360066883
cg07240689	0.0339564279174615	TET2	0.0901288458004713	0.00332659208949161
cg07305933	0.0291217620621714	TET2	0.267023882310768	0.0118570842906671
cg07468327	0.0345601057325308	TET2	0.0507396504256418	0.0141928637333001
cg07539709	0.0785727283471613	TET2	0.0544204438521256	0.0285138440274663
cg07576135	0.029573349552874	TET2	0.181537358267108	0.0137604279912881
cg07648709	-0.022599874207559	TET2	-0.0371012537791268	0.0412707275882376
cg07727594	0.0450882181533491	TET2	0.0695036974977823	0.0209471460271838
cg07739927	0.0290359678813391	TET2	0.0960540471765643	0.0101527064693747
cg07769015	0.0530324347120933	TET2	0.102417827417827	0.00677110934572159
cg07812957	0.0488468349791111	TET2	0.0617128965477846	0.000276967283473834
cg08085199	0.0299712471535397	TET2	0.0977301959644313	0.0283158065664711
cg08329754	0.063401944679646	TET2	0.129062749105664	0.0433053485712154
cg08432509	0.0497069234090798	TET2	0.0368021541160036	0.0347577041791184
cg08462501	0.0472924849709773	TET2	0.0331059384419665	0.0436563432387897
cg08514385	0.0218914466293422	TET2	0.029533894803115	0.0429227516802343
cg08525922	0.0330102124848647	TET2	0.163384610170086	0.0426589296246472
cg08550517	0.0294128741502989	TET2	0.147011003500343	0.0469201041952227
cg08696640	0.0247557747041522	TET2	0.0329711856101634	0.0245791480276337
cg08698943	0.0765669788826661	TET2	0.0880569707415091	0.0472933864648373
cg08837215	0.0315998665609451	TET2	0.0536826705054638	0.0231299586995291
cg08928958	0.0297283180763517	TET2	0.0876342526048026	0.0294403066649678
cg08959144	0.0334347098111145	TET2	0.158363777572469	0.0461444518648376
cg08973191	0.0679066107813633	TET2	0.0612861726773538	0.00396148038220404
cg08999812	0.0506623970744798	TET2	0.273575707970378	0.00117613783278722
cg09018739	0.0575302110976883	TET2	0.0273607291986561	0.0352205579924775
cg09100343	0.0346011908912241	TET2	0.0434496048664675	0.0442501553557305
cg09220326	0.0527702482142644	TET2	0.155936508507932	0.0328081851646708
cg09238666	0.0406225583538452	TET2	0.0807109890480059	0.04288128216916
cg09241455	0.0353999669489455	TET2	0.114157118871714	0.0161625661343461
cg09273059	0.0459197565328042	TET2	0.204265676330742	0.0315827517461017
cg09273716	0.0742090782755844	TET2	0.138747497727687	0.0100698624756536
cg09362796	0.0382748930236234	TET2	-0.0202638737963621	0.034044504208317
cg09373102	-0.0259277224439155	TET2	0.0914815091893197	0.0142950722755108
cg09386050	0.0232750338676765	TET2	-0.0388328267398997	0.00786550082667857
cg09391405	0.0443837245192956	TET2	0.094397380137886	0.0173784469655552
cg09559373	0.0171197047255938	TET2	0.0217929848081059	0.0486758060644571
cg09678340	0.0187436302077773	TET2	0.0588908195157658	0.0222941106711093
cg09723161	0.0381961446648543	TET2	0.138716956706562	0.0158993141003549
cg09742346	0.0273033228537598	TET2	0.080833751647192	0.020826204158671
cg09797463	0.0533504033131483	TET2	0.0105724309729122	0.0135909306093054
cg09885622	0.0775444167071739	TET2	0.202488870639822	0.00521947422829717
cg10015974	0.0277252922880552	TET2	0.60031746031746	0.0323405320801867
cg10149296	0.0585588043862137	TET2	0.14988403062193	0.0216242537242677
cg10158598	0.0263234638589359	TET2	0.0451368543920802	0.0337238792979283
cg10259265	0.0240338645767431	TET2	0.143216443053101	0.017510268639798
cg10283036	0.0209009771879912	TET2	0.0241161810322796	0.0327901368030026
cg10389454	0.0442117869391645	TET2	0.029373782302511	0.0368789392228048
cg10460657	0.0617521555445662	TET2	0.0439915252041413	0.010770811478269
cg10504000	0.0607337058480037	TET2	0.219437059568429	0.0357618875515025
cg10521450	0.0213399566988023	TET2	0.0432129921358514	0.0121057701151594
cg10609442	0.0321571960585656	TET2	0.0829696724451133	0.0330609857933893
cg10871721	0.0210161199297136	TET2	0.0404055077825375	0.00544145708089743
cg11095027	0.0494366831138356	TET2	0.18036623006594	0.0486528027675045
cg11145772	0.0465832676535003	TET2	0.090220926083781	0.0123287455782913
cg11236746	0.0343309136391615	TET2	0.0767449952008775	0.0332398695374384
cg11356375	0.0342745044017192	TET2	0.0143071969252695	0.0127852194080934
cg11399589	0.0451213809728778	TET2	0.0455153627343747	0.0221991527073128
cg11555067	0.0523440084202992	TET2	0.123003177067829	0.0400956470430612
cg11684450	0.0365540233857204	TET2	0.0144613534040779	0.0399701265024948
cg11746924	0.0362065031533053	TET2	0.0558888142295324	0.0396906550849185
cg12045829	0.0394224381472518	TET2	0.0683583791063833	0.00613212824089337
cg12229979	0.0307791357329785	TET2	0.0577891838226365	0.0239671994828251
cg12389043	0.0592295337407386	TET2	0.0286585660738649	0.023914464259569
cg12391783	0.0225068253224831	TET2	0.0368698237676768	0.0479590742109229
cg12467226	0.0238707831737155	TET2	0.068302772126783	0.0478072279328837
cg12484688	0.0279286201631535	TET2	0.11309641455544	0.0248115977717695
cg12598025	-0.0289875249999807	TET2	-0.680332739156269	0.0192554198971884
cg12654199	0.045270147869618	TET2	0.0357803388635118	0.0220693910793298
cg12872489	0.0189417136633122	TET2	0.0240610310275199	0.044394187498027
cg13092575	0.0294311458235625	TET2	0.0487601301633799	0.035813362709384
cg13241751	0.0333914297306961	TET2	0.138433678122606	0.00156907112611789
cg13269964	-0.0237475310730444	TET2	0.0241463888938849	0.0419560107284663
cg13315706	0.0344624688226466	TET2	0.0808701250041598	0.0487032255736818
cg13844341	0.0273589721387171	TET2	0.0790307428441519	0.034750137619032
cg13924996	0.0487489967406895	TET2	0.180015060767007	0.00243917624154041
cg14012059	0.0498563666794329	TET2	0.106526065398017	0.0224259122018786
cg14188508	0.0348097068077611	TET2	0.230202395202395	0.0385924110865125
cg14237301	0.0394707960385817	TET2	0.0591089349404713	0.025050178234043
cg14392772	0.0623092876691727	TET2	0.114991851944475	0.0259914622737588
cg14480116	0.0458481989549075	TET2	0.209781364468865	0.0228699293530902
cg14482712	0.0396469666244959	TET2	0.0327759409314705	0.0375523069721597
cg14484844	0.050199525814605	TET2	0.0367408698585313	0.027766236311862
cg14507533	0.0355079372234338	TET2	0.0391254068010207	0.0363774850664655
cg14519515	0.0252770260717636	TET2	0.100489240830573	0.0308861460500155
cg14606858	0.0170095393689979	TET2	0.0766424503182489	0.000503946141747561
cg14643399	0.0425558452175989	TET2	0.106399326736678	0.0387358171553221
cg14677983	0.0208642257389002	TET2	0.0298687920123729	0.023014568070729
cg14850784	-0.0476514309671239	TET2	0.0969643422918876	0.0415246630581566
cg14954688	0.0248436695188067	TET2	0.13693433501483	0.0440109712592361
cg14988083	0.0326807041317393	TET2	0.0769289494720186	0.0131782642592214
cg15068842	0.0483490591165188	TET2	0.0956435447167789	0.046350387682297
cg15299233	0.0347308423455437	TET2	0.0617730790976952	0.0256874586068612
cg15451250	0.0336019091696336	TET2	0.0804313607992603	0.029753762720841
cg15751131	0.0408352997073486	TET2	0.0570794162447452	0.00730506762798065
cg15818109	0.042210180364569	TET2	-0.104921940493369	0.0469282659433803
cg15971496	0.0262570200223341	TET2	-0.0320340573607711	0.0173933165943391
cg16060189	0.0404488164717635	TET2	0.566788482834995	0.00591080940371286
cg16100392	0.0466551684651902	TET2	0.299693649110404	0.0359624395546048
cg16122424	0.0233566324172028	TET2	0.044821680282611	0.0483064737361148
cg16158874	0.0390505432645604	TET2	0.0455274907634214	0.0154930038091814
cg16205844	0.039503296250243	TET2	0.054307697671491	0.00542368008216032
cg16335643	0.034481670520127	TET2	0.0472865460852545	0.0176620556182537
cg16393207	-0.039932424191363	TET2	-0.131081263937301	0.0415955194301121
cg16395432	0.043363858138984	TET2	0.0351504019159686	0.0290238701689031
cg16502747	0.029005585322387	TET2	0.102289181687403	0.00385925749952139
cg16569650	0.0371090041414379	TET2	0.170108376258987	0.0406896483765294
cg16576811	0.0284570700351517	TET2	0.128729551480981	0.00176568927918695
cg16846069	0.0334482415955918	TET2	-0.0276921428056048	0.0225419307438499
cg17327171	0.0384468185610908	TET2	0.10552925113443	0.00634134848916727
cg17415111	0.0325265583965901	TET2	0.0352723007447825	0.0129548402034029
cg17433678	0.0480753807651993	TET2	0.0849316849488557	0.0495836474536455
cg17443007	0.0345817497468745	TET2	0.0697887168098386	0.0099637510588674
cg17515837	0.0446994548644342	TET2	0.601514484400844	0.0345352777051764
cg17582615	0.0473530650761509	TET2	0.0905218539789511	0.0278551450456486
cg17641710	0.0243647382388609	TET2	0.0474885668930797	0.0497339077232869
cg17641876	0.0322058327671917	TET2	0.0611186581718279	0.00637432645483891
cg17647904	0.0390308269481768	TET2	0.0978809357099358	0.00732850545678272
cg17661717	0.0553332684978696	TET2	0.0254138943606298	0.040071854727676
cg17714703	0.0434195071042851	TET2	0.118386100582104	0.0210466941973809
cg17781958	0.069354756086582	TET2	0.0160388089161136	0.0182033455868844
cg17841440	0.0203149260248841	TET2	0.0872782013352075	0.0389217056504743
cg17845617	0.0315056882897924	TET2	0.049516985026371	0.00229282197580668
cg17932662	0.023288449753415	TET2	0.0337933527440125	0.0411241077095752
cg18026955	0.0399622308983741	TET2	0.0796858281713206	0.0430366002959428
cg18046677	-0.0276812055842926	TET2	0.0395795220527445	0.0289340394647398
cg18128312	0.0417234565428346	TET2	0.0565446264860708	0.026067670871283
cg18187035	0.04944581355304	TET2	0.0498487995251782	0.0385296564444535
cg18222865	0.0392629809074751	TET2	0.0247626556987739	0.0265205588304128
cg18275732	0.0300169814892515	TET2	0.102455146631633	0.00284766918654657
cg18307978	0.0231684903273172	TET2	0.213417150846167	0.0336170387777938
cg18351781	0.02794862841441	TET2	0.0714256036076356	0.0223532150879391
cg18431489	0.0294695294538153	TET2	0.0767651481498196	0.0103035390855452
cg18739367	0.0619350287499134	TET2	0.140491439298202	0.0470678010431447
cg18757087	0.0541516828638992	TET2	0.0338370729864699	0.018479678182587
cg18863922	-0.0294716427710913	TET2	0.0553741379514096	0.0116615378133393
cg18912103	0.0370484577579969	TET2	0.0352909276793015	0.0197884245959002
cg18995788	0.0292262379947446	TET2	0.0670274405763098	0.00670784063674712
cg19057779	0.0197847692530707	TET2	-0.0404557108202034	0.00247097806880241
cg19154600	0.0584260028558359	TET2	0.0357548843537024	0.0214186685361958
cg19198358	0.0449948365471161	TET2	0.0416721353442365	0.0340862282714404
cg19283354	0.052653449528058	TET2	0.0636243449378684	0.00796016445805178
cg19362478	0.045769719074509	TET2	0.171168027705021	0.0466820400809994
cg19576697	0.0402201172476574	TET2	0.141017973856209	0.039097644940498
cg19577206	-0.0392820303988716	TET2	0.205366386064916	0.0258976961989565
cg19733736	0.0627695111661154	TET2	0.11388035680598	0.0140400665465431
cg19755435	0.100297079105028	TET2	0.227615433298581	0.0417940841955865
cg19821297	0.0417085689291092	TET2	0.15517671497901	0.0364040355053341
cg20039163	0.014658192809678	TET2	0.110079388350407	0.0120336223874201
cg20065005	0.0317433309507879	TET2	0.109565074577453	0.031970256089202
cg20080702	0.0291222351599942	TET2	0.0449126288486272	0.0297452228713551
cg20121012	0.0449158266880365	TET2	0.181186725023145	0.0125754803694089
cg20179907	0.0296410982639093	TET2	0.121048784051296	0.0205037533997178
cg20234640	0.0267470092774079	TET2	0.0346757134135105	0.0122294682062117
cg20267732	0.0354171447857021	TET2	0.0747123247243916	0.0360788341573213
cg20533982	0.02179870482372	TET2	0.0281817845251888	0.0453444752294436
cg20554353	0.0402263298254648	TET2	0.0955604015083581	0.0446563110704464
cg20623350	0.0532836235200999	TET2	0.0923352139608312	0.0313988416716039
cg20671781	0.0254822251005077	TET2	0.0582575210482584	0.0120917153121999
cg20692268	0.0545338325517505	TET2	0.159931765389082	0.0222895262207544
cg20959965	0.0467901334149216	TET2	0.125891311216245	0.0270248923782538
cg21012061	0.032918529831016	TET2	0.0424010761003529	0.0155172680106839
cg21211645	0.0208833674963874	TET2	0.0194109121969285	0.0435436675619867
cg21216258	0.0373832601169097	TET2	0.0442092331355967	0.0383861053380362
cg21221767	0.0430814408274955	TET2	0.0896980902215184	0.0238361180382942
cg21261158	0.0505655443003922	TET2	0.0307648319233585	0.0324554864619662
cg21302563	0.0326259667834709	TET2	0.0649305016993156	0.0490707604954613
cg21369801	0.0518773836230806	TET2	-0.0316263080692939	0.049197620958955
cg21650436	0.0324594513761778	TET2	0.0407901605757542	0.0478672050833822
cg21780428	0.026238035634385	TET2	-0.0172163093541474	0.0250135662841513
cg21892720	0.0397627448390002	TET2	0.0240384293015872	0.0482380160281734
cg22193924	0.024264245719217	TET2	0.0195054072098245	0.0203185578660301
cg22226024	0.0226019728000698	TET2	0.034431532974897	0.0113521744093948
cg22257056	0.0223703428858683	TET2	0.0498498279384446	0.0343534179183101
cg22262140	0.0445720223514078	TET2	0.100934166774987	0.0107170235171786
cg22451412	0.0315339461286244	TET2	0.154616775796133	0.0119404975473425
cg22563987	0.0504271652546857	TET2	0.0766108533612541	0.0309905020355083
cg22566142	0.0456166879955036	TET2	0.441471273824215	0.0232164552274702
cg22764925	-0.0483852769418294	TET2	0.125778541633805	0.0264265686736849
cg23004527	0.0383115645818996	TET2	0.0663160292077245	0.00332938050198351
cg23083936	0.0296378110172569	TET2	0.0747325065736113	0.006165902218667
cg23122899	0.0225839483461024	TET2	-0.0333028042134059	0.0367138714811849
cg23196129	0.0263743555711073	TET2	0.111597930811835	0.00431066737873953
cg23198793	0.0335667280240042	TET2	0.175602968458049	0.0173454636756043
cg23288563	0.0250952004722358	TET2	0.0401215951937016	0.0425691445189792
cg23343486	0.0183553534444956	TET2	0.186610720775138	0.0241010570436727
cg23417096	0.0198911480818205	TET2	0.0424043166425415	0.0252711055896898
cg23478547	0.0827927744490683	TET2	0.10236470515564	0.0107333853565833
cg23481246	0.025228365141554	TET2	0.194911315388568	0.0263561528567228
cg23490822	0.0328998201157868	TET2	0.0502237915302116	0.0394186461399998
cg23500396	0.0273524791619333	TET2	0.0239324163423938	0.0325850639400768
cg23539261	0.0391247606559611	TET2	0.194660211657697	0.0254149419106694
cg23540819	0.0474770744325816	TET2	0.0400644574942328	0.0344272161743771
cg23791626	0.0240047917926185	TET2	0.0791311821986777	0.023530018364295
cg23983783	0.0321105648995294	TET2	0.109654735508394	0.0101824281381231
cg24038105	0.0300191916073194	TET2	0.121593606756365	0.00506441471030458
cg24143729	0.0244678027834449	TET2	0.03226286984716	0.0399633742859049
cg24156261	0.0340962868164425	TET2	0.0654521732900637	0.019404706232328
cg24172324	0.0439050994444892	TET2	0.214456333028993	0.0135969994503303
cg24178740	-0.020101463366774	TET2	0.136066106906895	0.0128958679132579
cg24246360	0.0250324985559056	TET2	0.0891880364854936	0.00101581082469815
cg24296397	0.0292729925329643	TET2	0.0555048651009203	0.0451954435645112
cg24425149	0.0422867142876116	TET2	0.23763365080179	0.0138893046890383
cg24535475	-0.0404929028603488	TET2	0.0492061305267799	0.0297459297541539
cg24768050	0.0494189628580037	TET2	0.0195371841864604	0.0180055212846733
cg24782497	0.0276963508207093	TET2	0.0548274180157743	0.00200075918777088
cg24921319	0.0242097518890436	TET2	-0.0272181945424477	0.0139083055960596
cg24939194	0.034304235350502	TET2	0.0633558090569524	0.04119923690314
cg25013586	0.0278423496021231	TET2	0.0963832520764716	0.0022252176112519
cg25054705	0.0226317176861565	TET2	0.0385357365692715	0.0245234787272133
cg25075684	0.0568888762099545	TET2	0.0396529237206209	0.039277984152264
cg25132536	0.0473988612678662	TET2	0.212486222931066	0.00229292077413263
cg25221092	0.0267612044705076	TET2	0.118234117326401	0.0338658199581095
cg25221975	0.0799698355047881	TET2	0.195462968783587	0.0148257678963253
cg25330264	0.0387708371644831	TET2	0.0224645956389633	0.0380847285992946
cg25343388	0.0349665704671719	TET2	0.0968528214293017	0.000195515970425268
cg25510614	0.0351651789417204	TET2	0.126453941074753	0.0215282579184881
cg25700513	0.0272293157539113	TET2	0.0661604423575661	0.0221956244258799
cg25758828	0.0271932336432263	TET2	0.0689355618158224	0.0129856591082223
cg25786273	0.0518976922353486	TET2	0.0344337350876311	0.043321890788054
cg25863967	0.0325869668044678	TET2	0.10978634957688	0.0181020447773215
cg25889918	0.0278528366923262	TET2	0.033732527824646	0.0234236081578592
cg26091131	0.0382818675781785	TET2	-0.0172680859271852	0.0122526304598601
cg26253134	0.0345427998078119	TET2	0.0430049064505671	0.0170953726053916
cg26501657	0.0370005146301216	TET2	0.119161058406367	0.0405936015358612
cg26508444	0.047815827380259	TET2	0.150636689353678	0.0156726894085033
cg26562462	0.0383068977033863	TET2	0.114157573065264	0.0392378750123983
cg26624105	0.0317230930113585	TET2	0.0727035999725829	0.0113267469070818
cg26686361	0.115083476415359	TET2	0.0561138703009217	0.0472399499772763
cg26689780	0.0483247874411116	TET2	0.124904297964939	0.0171571803312021
cg26898099	0.0400460891104039	TET2	-0.0227357714324002	0.0252899375574697
cg26955383	0.0602101411858667	TET2	0.0480893502727294	0.0109410321058277
cg26955845	0.0474614952039523	TET2	0.132246123620522	0.0259935750492489
cg27035480	0.0332209152605692	TET2	0.0161174166472615	0.0193640199765414
cg27093403	0.0408721628565005	TET2	0.0552194611410808	0.0420751260185576
cg27133780	0.0794931057164403	TET2	0.0648893468803338	0.0108699291751255
cg27134910	0.0521133068760481	TET2	0.124490482671823	0.0119711599229623
cg27190398	0.0423913627023816	TET2	0.142449549333734	0.0492527331610927
cg27229664	0.052008440812269	TET2	0.0817662416385226	0.0394520700636511
cg27365627	0.0207196029619675	TET2	0.00953939470703336	0.048169208899944
cg27366532	0.0427414884373231	TET2	0.315578919535751	0.00539614774342338
cg27588384	0.0500464895147928	TET2	0.0827097327810103	0.0207199941736506
