# Supplementary material for: Epigenome-wide DNA methylation association study of CHIP provides insight into perturbed gene regulation
Source: Nat Commun. 2025 May 20;16:4678. doi: 10.1038/s41467-025-59333-w (PMC12092741; doi:10.1038/s41467-025-59333-w)
Supplement: Supplementary file 34 — Source Data for Figure 3 and Supplementary Fig. 5 [file 41467_2025_59333_MOESM34_ESM.zip › Figure 3 data/TET2_chip_DNMT3A-KO.csv]

Name	Estimate	Genotype	diff	pval
cg00186499	0.0293170543796724	DNMT3A	-0.167668668010021	9.86662333520298e-05
cg00232105	-0.0444091612577827	DNMT3A	-0.110272236488674	0.0372494888442235
cg00254017	0.031406858099462	DNMT3A	0.0417456853957007	7.09231656991774e-05
cg00309945	0.0506002247986336	DNMT3A	-0.0964238209690116	0.010899348381594
cg00360761	0.0455859574596487	DNMT3A	-0.174819420324985	0.000644316947687064
cg00426822	-0.0469055146793943	DNMT3A	-0.134237761343316	0.0107167378766092
cg00504285	0.0515805347046221	DNMT3A	-0.257098802301249	0.00468665913826014
cg00565090	0.0289308512825978	DNMT3A	-0.0928496142731158	0.0214501340867353
cg00619207	0.038780095447091	DNMT3A	0.0266376892112612	0.0499330822143132
cg00704780	0.0246467101046443	DNMT3A	-0.0972427963172502	0.0148303459963224
cg00717678	0.0267246050829039	DNMT3A	-0.0631147801650227	0.0312883186651147
cg00785482	0.0375533076244596	DNMT3A	-0.148240672764954	0.0449559518398061
cg00794673	0.0286723178064161	DNMT3A	-0.134500993238038	0.0193661910221169
cg00805193	0.0344214027432404	DNMT3A	-0.243569693545199	0.00377620948002478
cg00871371	0.04273721785715	DNMT3A	-0.0935906281719885	0.00441205552510688
cg00910893	0.0314228682790633	DNMT3A	-0.189455935259546	0.000376108018186983
cg00917471	0.0351720329112153	DNMT3A	-0.0964191707801373	0.00795874092508572
cg00934037	0.0556587933358793	DNMT3A	-0.284404072831039	0.0178853847486
cg01062937	0.021818026912666	DNMT3A	-0.201470222806288	0.00104814852883431
cg01243072	0.045093269214721	DNMT3A	-0.204451076857821	0.00690702389540195
cg01252023	0.045436805843986	DNMT3A	-0.076547147528894	0.0390208303885937
cg01329756	0.0517886029475531	DNMT3A	0.0235960825955633	0.0199455817953024
cg01403532	0.027568926035068	DNMT3A	-0.0429373496682623	0.0344409395589606
cg01418351	0.0509452102993715	DNMT3A	-0.0441775833454938	0.0452362651470643
cg01422009	0.0265224409423244	DNMT3A	-0.100560584128219	0.00547132483617895
cg01470340	0.0498164422910364	DNMT3A	-0.0324762655675515	0.00778301756133927
cg01526553	0.0393695357706769	DNMT3A	-0.0849056522661191	0.0316880864841803
cg01569083	0.033871110308737	DNMT3A	-0.0840062225205616	0.0313407394509795
cg01574364	0.0452025086926507	DNMT3A	-0.101596514592456	0.041035960669724
cg01910727	0.0387199225535074	DNMT3A	-0.0464239398199064	0.0372786537046635
cg02187522	0.0290570729127217	DNMT3A	-0.154897497361584	0.0215196839657888
cg02222982	0.0450480045768436	DNMT3A	-0.171377335843779	0.000226585455362509
cg02237342	0.0215534471515202	DNMT3A	-0.171325115394753	0.0088277874496918
cg02270010	0.034330916224309	DNMT3A	-0.161410958872422	0.00013489131425167
cg02423105	0.0400219648689659	DNMT3A	-0.159289694219937	0.0287839578860387
cg02472646	0.0390792681607719	DNMT3A	-0.116369446064919	0.0042494455517114
cg02528768	0.0356151514257101	DNMT3A	-0.0624566145159479	0.020345153759112
cg02538135	0.0300121669541296	DNMT3A	-0.0385340766072799	0.0149353232104661
cg02720566	0.0170890310363405	DNMT3A	-0.174114691992683	0.00425210039003398
cg02813606	0.0242647956969864	DNMT3A	-0.128882363128225	0.00343879084299351
cg02837301	0.0294877814449178	DNMT3A	-0.120847079973213	0.0473911829061746
cg02839351	0.0328064973997823	DNMT3A	-0.0574277610473286	0.0226884411647388
cg02855207	0.0343642024410128	DNMT3A	-0.21088867227042	0.0101749310069361
cg02871985	0.0255055924207584	DNMT3A	-0.230519495531023	0.000901423620228425
cg02879453	0.0522951034597441	DNMT3A	-0.0732962220960891	0.0202287053813373
cg02980023	0.0237111933293308	DNMT3A	-0.107843288602117	0.00816833076161196
cg03037030	0.0238267913364236	DNMT3A	-0.17940301921231	0.0090879324837044
cg03125765	0.0311639939858525	DNMT3A	-0.12300041635395	0.0113702986312355
cg03269716	-0.045514124518293	DNMT3A	-0.117617218456628	0.0423369481071834
cg03291548	0.0327768612011258	DNMT3A	-0.158546080339214	0.0145117445910384
cg03366884	0.0239828020208834	DNMT3A	-0.0850040643938013	0.0260706311428548
cg03378645	0.0389778453147109	DNMT3A	-0.0758118549276136	0.0397956422643654
cg03393889	0.0333324394552421	DNMT3A	-0.107562647265934	0.0190326385757172
cg03619840	0.0249181048372316	DNMT3A	-0.0730447808757595	0.0110798984651138
cg03646605	-0.0294919734123022	DNMT3A	-0.143042142230026	0.00408790505421569
cg03687650	0.0301107363525098	DNMT3A	-0.0732036123422041	0.0134865100648591
cg03739177	0.0410646260059427	DNMT3A	-0.112628406739115	0.0457581075389917
cg03802185	0.0252686072539762	DNMT3A	-0.210085171838716	0.028412159385816
cg03807919	0.0241052171824334	DNMT3A	-0.0149575906497991	0.04234164002039
cg03860038	0.0552593939866535	DNMT3A	0.027574805929276	0.0397611884687835
cg03917803	0.0372456769026029	DNMT3A	-0.0467482468194955	0.000893186695589601
cg03919488	0.0250503760652873	DNMT3A	-0.0573743084849223	0.0382654817869109
cg04002220	0.0461294472654274	DNMT3A	-0.0379749511264851	0.000372769364090712
cg04062576	0.029474337160176	DNMT3A	-0.254340082381503	0.00259068902833261
cg04131063	0.032628158347555	DNMT3A	-0.0370827238905542	0.0310479071031844
cg04220636	0.0345483378949938	DNMT3A	-0.210181233572142	0.00784287098831923
cg04234631	0.0233327180896099	DNMT3A	-0.0695562541288735	0.0193441094112698
cg04246138	0.0364866691260917	DNMT3A	-0.138674577823592	0.0397574112562384
cg04259001	0.0235495646013483	DNMT3A	-0.0505440594612195	0.0440861753085705
cg04329347	0.0283745177633261	DNMT3A	-0.0766149318217901	0.0201035770156885
cg04459545	0.0227556851874023	DNMT3A	-0.105203128535192	0.0251422078063406
cg04476874	0.0331768090149476	DNMT3A	-0.0274230437314764	0.0279509283824784
cg04513311	0.0378342895902452	DNMT3A	-0.046424930937131	0.0440359019942893
cg04606170	0.0141968298907235	DNMT3A	-0.0513727481100675	0.0362258400483441
cg04752257	-0.0480906558678837	DNMT3A	-0.0996036100343445	0.0219360516003086
cg04782146	0.0342050982904004	DNMT3A	-0.0218750946796455	0.0340551070889902
cg04793096	0.0260811885128625	DNMT3A	-0.042441914800735	0.03248266163836
cg04914290	0.0254956702586689	DNMT3A	-0.0921760366638416	0.0248920926443858
cg05057352	0.0228111330455579	DNMT3A	-0.0280620285535846	0.0146783350899405
cg05183538	0.0510313463471178	DNMT3A	-0.124183737582864	0.0123080974433938
cg05191655	0.0414500961167561	DNMT3A	-0.294863856473764	0.0204120161216262
cg05251269	0.0290300501372093	DNMT3A	-0.269398933827263	0.000804785175082508
cg05302441	0.0239898282349392	DNMT3A	0.0733157489497646	0.0439385684251495
cg05379597	0.0308381940155157	DNMT3A	-0.058794487040801	0.0178062566166527
cg05382012	0.0350516990223229	DNMT3A	-0.0454351468989107	0.0161200906083306
cg05462339	0.0408388821832485	DNMT3A	-0.0752954849391916	0.014595332104304
cg05570654	0.0212206869451245	DNMT3A	-0.0173051813159394	0.0499291974926129
cg05601974	-0.0350808052966352	DNMT3A	-0.096529665411672	0.00917365774302754
cg05624954	0.0395443022026312	DNMT3A	-0.0679705505396961	0.0395798840483366
cg05681757	0.0371223035165385	DNMT3A	-0.0521515044721667	0.0172064118549916
cg05948872	0.0426415563844765	DNMT3A	-0.0709270960511112	0.0140612796245707
cg05991401	0.0256701515824735	DNMT3A	-0.0802514528695495	0.0152639426976617
cg06017212	0.0357358385431625	DNMT3A	-0.119029174002098	0.0110793177795537
cg06081750	-0.0244577106491827	DNMT3A	-0.106977249172987	0.044132144969443
cg06245181	0.0418967977311651	DNMT3A	-0.0631514793814494	0.00670127069554991
cg06262098	0.0271673841170331	DNMT3A	-0.0736732555213664	0.0324257740230707
cg06296597	0.027873292279461	DNMT3A	-0.0278378986763356	0.0329379363669587
cg06333800	0.0429182948819393	DNMT3A	-0.0148685876727347	0.0432929552159996
cg06376426	-0.0340697635329703	DNMT3A	-0.109015089792846	0.0488844239935529
cg06433467	0.0308515962599507	DNMT3A	-0.118654353105287	0.0110453611650135
cg06601071	0.0676177898902818	DNMT3A	-0.151437197115192	0.0255512041119672
cg06673536	0.0681829458821702	DNMT3A	-0.160840476574404	0.00580131719637285
cg06763375	0.0190755775557811	DNMT3A	-0.144791623279496	0.0117576748279404
cg06784824	0.0429616319869286	DNMT3A	-0.0533144002715593	0.0347666803883871
cg06789500	0.028188957522947	DNMT3A	-0.0174398784278557	0.0313316104236506
cg06832898	0.0756758268414569	DNMT3A	-0.0568608420140791	0.0283794559527042
cg06885782	-0.0395430079275837	DNMT3A	-0.123393736569995	0.00773540414164727
cg06912282	0.0498150932739571	DNMT3A	-0.0554989947030944	0.00830517000110786
cg07019857	0.0440466737382102	DNMT3A	-0.0558477688105746	0.0163407218309302
cg07069844	0.0372926290162316	DNMT3A	-0.482318225362758	0.0247928736472241
cg07172755	0.0348934456127939	DNMT3A	0.126809210526316	0.03883540132925
cg07367601	0.0267304800863867	DNMT3A	-0.113523299399132	0.00340347425241032
cg07367607	0.057660628534321	DNMT3A	-0.0610456493268313	0.0103733489158609
cg07409471	0.053390089147373	DNMT3A	-0.0165977860936459	0.0353811980624747
cg07471156	0.0403669465522932	DNMT3A	-0.131914626208426	0.000381714788868034
cg07507493	0.0479204301699611	DNMT3A	-0.0586912870100449	0.0253664473425121
cg07599366	0.0512265986779373	DNMT3A	-0.094894844559793	0.0255217573900478
cg07739927	0.0290359678813391	DNMT3A	-0.146397471757953	0.00274023573782685
cg07759162	0.0300623465074418	DNMT3A	-0.160048740268023	0.00436026264572339
cg07813495	0.0276875657752865	DNMT3A	0.0303425990127776	0.0297230361692375
cg08059112	0.0531972739930909	DNMT3A	-0.142923327457668	0.0183868395055489
cg08097359	0.0325497583534349	DNMT3A	-0.091067848295132	0.0239829085797959
cg08134678	0.0524851410427272	DNMT3A	-0.03783605691002	0.0355602598189658
cg08282819	0.00639973125762388	DNMT3A	-0.077136346569701	2.79134761743603e-05
cg08284993	0.0351801692978183	DNMT3A	-0.179023646345092	0.0104267619390197
cg08340755	0.0233018440461069	DNMT3A	-0.309339494997588	8.91357899307935e-05
cg08453194	-0.0267280611389676	DNMT3A	-0.118087875494855	0.0285137154006529
cg08531489	0.0276193452671704	DNMT3A	-0.0748081651729428	0.0298296838328664
cg08574558	0.0335031588882565	DNMT3A	-0.189503843517415	0.0227693513786651
cg08641990	0.0409516336155095	DNMT3A	-0.168593865391981	0.00400526507790644
cg08670658	0.0318859003151583	DNMT3A	-0.0297944024383257	0.0477989285335937
cg08788930	0.0547825936513132	DNMT3A	0.0278450577538967	0.0447299799183768
cg08824847	0.0431635941792642	DNMT3A	-0.151456286572091	0.0393596292477661
cg08837215	0.0315998665609451	DNMT3A	-0.0642733002728634	0.0363770786560174
cg08872425	0.0251694945000319	DNMT3A	0.0563367979911942	0.0111562030165823
cg08907118	0.0370920340248771	DNMT3A	-0.0222228290435107	0.0436105432460043
cg08999812	0.0506623970744798	DNMT3A	-0.173699221808584	0.0241374393340476
cg09099830	0.029597707107157	DNMT3A	-0.0439456012293769	0.0140036795913781
cg09162137	0.0270187687650405	DNMT3A	-0.246721276671792	0.00519984197049213
cg09234161	0.0228632031873692	DNMT3A	-0.0892864942747099	0.0299828236425409
cg09274988	0.0280641089540383	DNMT3A	-0.0856815971924752	0.00738728496215292
cg09386050	0.0232750338676765	DNMT3A	-0.0903526509265062	0.00726676813374734
cg09446583	0.0225977923024088	DNMT3A	-0.138758275910063	0.0250807486106421
cg09504131	0.0280837814251407	DNMT3A	-0.198944021119747	0.0073108044413009
cg09516200	0.056240189434507	DNMT3A	-0.0889808611490028	0.0414510297042484
cg09696044	0.0441597896218687	DNMT3A	-0.145024474829369	0.0050974431903473
cg09714919	0.0231387348545015	DNMT3A	0.0385871462579056	0.0198460121650977
cg09742346	0.0273033228537598	DNMT3A	-0.227444023868671	0.0018067283964
cg09790270	0.0300287456795082	DNMT3A	-0.056709098900235	0.0156244587754999
cg09797463	0.0533504033131483	DNMT3A	0.013890053756491	0.0394574368711115
cg09837656	0.0341686910572638	DNMT3A	-0.0881103537347199	0.0117228420674292
cg09879334	0.0279254663639854	DNMT3A	-0.0948638519821386	0.0130956409278654
cg09889479	0.032495238208636	DNMT3A	-0.140812895674774	0.0285173271408839
cg09924669	0.0427402623433822	DNMT3A	-0.132830546484061	0.0473447476513561
cg10028434	0.0260758271943396	DNMT3A	-0.0622031632111743	0.0396124203545673
cg10123201	0.0275282756531269	DNMT3A	-0.0316181865241154	0.026366758803244
cg10149296	0.0585588043862137	DNMT3A	-0.0999297609690722	0.036397336340178
cg10170847	0.0509506847455915	DNMT3A	-0.154378484517846	0.000173568563635508
cg10283036	0.0209009771879912	DNMT3A	-0.0525322564992995	0.0161333541088638
cg10309609	0.0325294175809191	DNMT3A	-0.0298448315742085	0.0310259961239828
cg10329694	0.0365774720819435	DNMT3A	-0.057820846011696	0.000765152920779781
cg10460657	0.0617521555445662	DNMT3A	-0.0866973965888213	0.0232701475536672
cg10542975	0.0149690228823321	DNMT3A	-0.139421454435958	0.0381575773096213
cg10752575	0.0111436202285235	DNMT3A	-0.0157093303528143	0.00877438983837526
cg10909790	0.0343824352770835	DNMT3A	-0.123130162676467	0.00540666478458533
cg10976961	-0.0311905903811028	DNMT3A	-0.169285835387298	0.0117432324745737
cg11069276	0.0239315983791252	DNMT3A	-0.0373110344775552	0.0446281954785447
cg11145772	0.0465832676535003	DNMT3A	-0.12160645313464	0.0187645606242447
cg11186858	0.0575029914305883	DNMT3A	0.0190226273541219	0.0319153509656594
cg11385906	0.0226185297616527	DNMT3A	-0.122160642922319	0.0413847652310216
cg11399195	0.0366318981275421	DNMT3A	-0.0208708455611913	0.0438005339210873
cg11597902	0.0678615220095063	DNMT3A	-0.0676619955642797	0.000106082622219445
cg11599718	0.0462513117857965	DNMT3A	-0.168021961505729	0.00709256844170787
cg11887996	0.046677709356835	DNMT3A	-0.100580548734241	0.0153562263389241
cg11977716	0.100859788646919	DNMT3A	-0.0906395327047543	0.00259580753413906
cg11997536	0.0459886179316544	DNMT3A	0.0983520787868614	0.0254396802782848
cg12098228	0.029605599638088	DNMT3A	-0.206887949817186	0.000441682985738886
cg12227660	0.0356243276468275	DNMT3A	-0.104704546958795	0.0131668480667834
cg12229841	0.0326657530046742	DNMT3A	-0.201586077627458	0.00277577449201141
cg12232388	0.0238643833124753	DNMT3A	-0.105895660811706	0.0197692450254294
cg12303610	0.0390502590971192	DNMT3A	-0.0850294119304317	0.00717812636018739
cg12332902	0.0348978374374766	DNMT3A	-0.169127101550604	0.00531054974799859
cg12336290	0.0416983347908323	DNMT3A	-0.0974235920764303	0.0374560465602314
cg12548348	0.0236751370880154	DNMT3A	-0.141346781307496	0.0377607482558971
cg12598025	-0.0289875249999807	DNMT3A	-0.704575163398693	0.0099136178385198
cg12710152	0.0167802637471036	DNMT3A	-0.0947801099079227	0.0494917005389941
cg12723251	0.0353135249677098	DNMT3A	-0.145024831895319	0.0105138189817594
cg13157980	0.0505394229825156	DNMT3A	-0.187531604949354	0.0470646336594497
cg13260278	0.0438759370245987	DNMT3A	-0.032917343078976	0.0215859190164342
cg13298859	0.0547267904435029	DNMT3A	-0.0863959647582644	0.0260692000509999
cg13311440	0.0646845510081248	DNMT3A	0.104185185185185	0.0346523292163272
cg13408344	0.0508048446265817	DNMT3A	-0.0976587779141381	0.0126084562646415
cg13408712	0.0283818410347262	DNMT3A	-0.0985128334355057	0.0339953207710419
cg13419330	0.0266146647964565	DNMT3A	-0.0540487898313671	0.0185865500110951
cg13583535	0.0400301105193981	DNMT3A	-0.138932136760679	0.025628390614058
cg13613180	0.0194706593761731	DNMT3A	-0.0270218395707554	0.0371448308178374
cg13629388	0.0266461706851401	DNMT3A	-0.0705520051568747	0.0445150952392487
cg13644197	0.032212844619674	DNMT3A	-0.0554639126913501	0.0354028445227234
cg13669080	0.0279704850897363	DNMT3A	-0.186886497006798	0.0323112780310118
cg14025021	-0.0385769180286537	DNMT3A	-0.149581871345029	0.0279777722050336
cg14040358	0.00855838634872287	DNMT3A	-0.147084748189387	0.0269055896515488
cg14177325	0.0469046228103034	DNMT3A	-0.0419165455503409	0.0232831133756681
cg14396214	0.0248240430197801	DNMT3A	-0.160563235538	0.00470925417974357
cg14410964	0.0377585483984303	DNMT3A	-0.179923198096707	0.0211042037006671
cg14519515	0.0252770260717636	DNMT3A	-0.0898299986884625	0.044772914484883
cg14606858	0.0170095393689979	DNMT3A	-0.0279440679620287	0.0448152786312439
cg14731407	0.0332298501536539	DNMT3A	-0.0847501829557692	0.0174026664974277
cg14734340	-0.0355750471370871	DNMT3A	-0.159613131718913	0.048934325798043
cg14758065	0.0410558430474092	DNMT3A	-0.0919440226012099	0.0228391324849016
cg14930065	0.0416592319283787	DNMT3A	0.0269818584610034	0.0420315873820661
cg14995148	0.0250102236962499	DNMT3A	0.03400400742828	0.0459133170360642
cg15102179	0.0308887170776116	DNMT3A	-0.071768098243025	0.0415314922023544
cg15225688	0.0263523873893783	DNMT3A	-0.0793344712870747	0.0182602261024316
cg15349696	0.0913806595942191	DNMT3A	-0.128103951267322	0.0030712578609638
cg15451250	0.0336019091696336	DNMT3A	-0.0801424062496636	0.034389090644157
cg15459165	0.0474186838352241	DNMT3A	-0.0532050116767939	0.0108360741552118
cg15678817	0.0206857399573352	DNMT3A	-0.0588406908132273	0.0248116299638982
cg15829728	0.0286228504483886	DNMT3A	-0.1152109013186	0.00980015375805035
cg15866367	0.024769295243149	DNMT3A	0.0116066120423962	0.0417353346488106
cg15872437	0.04086808618044	DNMT3A	0.0398443963816253	0.0375008164266669
cg15912390	0.0436082573357501	DNMT3A	0.0368169665567535	0.0367260086407554
cg15946337	0.0425280650014987	DNMT3A	-0.0458825033016736	0.0402295041308784
cg16022904	0.0221371477650911	DNMT3A	-0.115005544501471	0.0131153734522498
cg16114380	0.0491600002907536	DNMT3A	-0.154772000540925	0.0305833486049599
cg16122424	0.0233566324172028	DNMT3A	0.0506680943631258	0.0164397142118209
cg16158027	0.0665806798708035	DNMT3A	0.0395983548615128	0.0480017544877432
cg16203210	0.0247420233166868	DNMT3A	-0.0511190833322003	0.038793001690493
cg16248435	0.0347757698439086	DNMT3A	-0.0436963414835826	0.0155770235517687
cg16260349	0.0320703677370047	DNMT3A	0.0344974414691065	0.0319902343326315
cg16354117	0.0234439352832997	DNMT3A	-0.156495421760203	0.0161134978356862
cg16474725	0.0199245100559398	DNMT3A	-0.099968978518581	0.0140377673246777
cg16671238	0.0237846486819537	DNMT3A	-0.170516665766821	0.0272732847520105
cg16671988	0.0316157304646415	DNMT3A	0.0197782358858101	0.0261919375222254
cg16846069	0.0334482415955918	DNMT3A	-0.0425738250452254	0.024249618420144
cg16847760	0.0546239836031326	DNMT3A	-0.124692740236103	0.00900436368474465
cg16973406	0.0212257471283979	DNMT3A	-0.0434903005365507	0.0471172888755407
cg16993108	0.0568759000195251	DNMT3A	0.0197408880332374	0.0398596247714399
cg17009616	0.0291382333214044	DNMT3A	-0.116888455870048	0.000660741682039003
cg17137500	0.0181290636456716	DNMT3A	-0.16385077422042	0.00536453494733019
cg17137888	0.0491745948920951	DNMT3A	-0.033211141381971	0.0499633013351006
cg17161520	0.0244405026852898	DNMT3A	-0.0539990436682919	0.0144460625454814
cg17327171	0.0384468185610908	DNMT3A	-0.161617367208762	0.00553572579769856
cg17344040	0.0527581732815075	DNMT3A	-0.127749793915701	0.00466418390823835
cg17344906	-0.0542042961931135	DNMT3A	-0.150855444206547	0.00274602396684983
cg17468563	-0.0244760091126407	DNMT3A	-0.0959331847155701	0.0448129600748961
cg17479245	0.0343076921438813	DNMT3A	-0.019265041687203	0.0323400810402752
cg17482368	0.021040213224122	DNMT3A	0.0246619451366902	0.0208833154825346
cg17547928	0.0275351039598923	DNMT3A	-0.0252502953963313	0.0369874479826228
cg17831694	0.0481900550799786	DNMT3A	-0.0260276030768231	0.0281308268867931
cg17855595	0.0356475532624512	DNMT3A	-0.0350804910348026	0.0172556035755579
cg18010131	0.0442303684610692	DNMT3A	-0.0694249924823205	0.0041094979841726
cg18026626	0.0316079952756316	DNMT3A	-0.0842003213611917	0.0110586311437468
cg18046677	-0.0276812055842926	DNMT3A	-0.0413473729940331	0.0350273443947129
cg18048562	0.0241186861456708	DNMT3A	-0.0573436165989855	0.0336869772713507
cg18061327	0.030204905029019	DNMT3A	-0.100391805680917	0.00290335840684669
cg18112681	0.0320627030053508	DNMT3A	-0.246248320704739	0.0333724722010466
cg18124517	0.0379578919327567	DNMT3A	0.0336194481409399	0.0165620514043827
cg18171009	0.032297571891329	DNMT3A	-0.122093451379166	0.00620476228156144
cg18275732	0.0300169814892515	DNMT3A	0.05285914200175	0.0348450030168125
cg18276112	0.0295529603449337	DNMT3A	-0.0513825557091337	0.0348069307199038
cg18437480	0.0203347312358737	DNMT3A	-0.103043198454856	0.0179386199908528
cg18568570	0.0243772911615775	DNMT3A	-0.0416650581766538	0.00245253598967043
cg18644653	0.0372210363069837	DNMT3A	-0.0445357260370763	0.0447996547469574
cg18648031	0.0268657320892835	DNMT3A	-0.137995880756621	0.00685377603561495
cg18709110	0.0464892949623383	DNMT3A	-0.0604339414430095	0.0396482562639564
cg18912103	0.0370484577579969	DNMT3A	-0.0577152205654822	0.00286001345398064
cg18935832	0.0193607710773907	DNMT3A	-0.0274496965903592	0.0356721049501043
cg18966819	0.0185755052236352	DNMT3A	-0.180937385691888	0.000311215629758277
cg18995788	0.0292262379947446	DNMT3A	0.0395721026443117	0.0201949653244516
cg19001261	0.0246996733971417	DNMT3A	0.070722489672172	0.0316976701465778
cg19057779	0.0197847692530707	DNMT3A	-0.0340457416878651	0.0160457878010168
cg19114310	-0.0344509195850147	DNMT3A	-0.0653767429903607	0.0482775609878308
cg19142141	0.0293693817817075	DNMT3A	0.0385548349204589	0.0415692319928398
cg19233405	0.0510491530121789	DNMT3A	-0.140090016970929	0.00339774355290647
cg19295314	0.0378601308166142	DNMT3A	-0.0661118818350221	0.0231432592985464
cg19312404	0.0266984947982398	DNMT3A	-0.0280458552811591	0.0128208283529195
cg19351603	-0.0307247674604287	DNMT3A	-0.0845458283109324	0.0483673112006635
cg19458497	0.0346920154821662	DNMT3A	-0.101174309909264	0.0238047377095129
cg19554257	0.017438568546933	DNMT3A	-0.0398392864638215	0.0349661766446
cg19583076	0.0289066183323141	DNMT3A	-0.172768698161844	0.0201968272987371
cg19623054	-0.0668207371587788	DNMT3A	-0.113106321615574	0.0164430764827458
cg19626138	0.0308940565684276	DNMT3A	-0.135508178273088	0.00165492025934965
cg19668951	0.035842372800106	DNMT3A	-0.0716667253831863	0.0401223445941447
cg19714347	0.0302431664202873	DNMT3A	-0.0968603146799124	0.0126775751850243
cg19772161	0.0173522199818859	DNMT3A	-0.097487294508765	0.0347232827265355
cg19821988	0.0324514633572103	DNMT3A	-0.139241033800187	0.00507776147903528
cg20052079	0.0414422123559596	DNMT3A	-0.0382569314731318	0.00309211389322619
cg20070090	-0.0244316420572145	DNMT3A	0.0688574329776411	0.00841168328770236
cg20080702	0.0291222351599942	DNMT3A	0.0416510535190847	0.0390237714850014
cg20179907	0.0296410982639093	DNMT3A	-0.160108449531025	0.00339420801391018
cg20216752	0.039678322237081	DNMT3A	-0.0817182665442034	0.0441602627860341
cg20320472	0.0348145562767722	DNMT3A	-0.117949658040723	0.0184495895290071
cg20329220	0.0300973080079102	DNMT3A	-0.174520526577763	9.23035786264921e-05
cg20482280	0.053473629057306	DNMT3A	-0.0639594154342245	0.0283155937357702
cg20515136	-0.02546829159221	DNMT3A	-0.0813685536910689	0.0302839338280669
cg20525527	0.0468260494958384	DNMT3A	-0.0844509823970261	0.0292783707122112
cg20660269	0.0292152084667338	DNMT3A	-0.139174765078707	0.0111359446817483
cg20692268	0.0545338325517505	DNMT3A	-0.224992784992785	0.00322787618580662
cg20820622	0.0319932502789957	DNMT3A	-0.101434450682134	0.00520408777057064
cg20856497	0.0265094084598153	DNMT3A	-0.0601429325078907	0.0104587845691775
cg20927119	0.0297920080466846	DNMT3A	-0.128967007387831	0.0272416767670789
cg21120249	-0.0328523057533143	DNMT3A	-0.0952112452277962	0.0339094335190864
cg21192091	0.0152503000038043	DNMT3A	-0.10261370253945	0.00156183874271157
cg21219966	0.0270730208497638	DNMT3A	-0.0778153376197916	0.0412229852089406
cg21292067	0.030488521802251	DNMT3A	-0.156114213217045	0.00551937016465533
cg21369801	0.0518773836230806	DNMT3A	-0.0217557536329536	0.0332885792108559
cg21370522	0.0396876118851524	DNMT3A	-0.0778642071394006	0.0393894887635557
cg21544415	0.0574339497440871	DNMT3A	0.0268946953512085	0.0100342825891666
cg21551680	0.0218529056360175	DNMT3A	-0.0500421662013606	0.00787985103585525
cg21650866	0.0698616462438441	DNMT3A	-0.100592292356085	0.0417674570782613
cg21746120	0.0272911368221467	DNMT3A	-0.0734967082744296	0.0490323072246613
cg21926626	0.0429373752375237	DNMT3A	-0.182305208961829	0.00252479998808933
cg22123711	0.0232282413485738	DNMT3A	-0.268449556469614	0.00312110358904488
cg22451412	0.0315339461286244	DNMT3A	-0.125531218200731	0.0235937585772027
cg22483743	0.0193348732692999	DNMT3A	-0.0321957689609618	0.033709225664045
cg22505006	0.0577041171868184	DNMT3A	-0.0886612696249647	0.0150898590554527
cg22563987	0.0504271652546857	DNMT3A	-0.0621004871915697	0.0405429267191254
cg22688564	0.0502074787296357	DNMT3A	-0.0668415069546894	0.0248284490564019
cg22782873	0.0240546507857713	DNMT3A	-0.0548539342187144	0.0278862163192551
cg22788465	-0.0349847184316841	DNMT3A	0.286559454191033	0.0403422164437323
cg22833809	0.0398301101083656	DNMT3A	-0.144407189097526	0.00797613555415959
cg22888848	0.0377467086502121	DNMT3A	-0.0782112585691014	0.0409357329453281
cg23023970	0.0268544008026622	DNMT3A	-0.0775344001023491	0.0112358845941076
cg23072086	0.0233569149202858	DNMT3A	-0.103000544040746	0.0193662714548009
cg23181573	0.0341263326630888	DNMT3A	-0.0679495896493046	0.0015641958603653
cg23184070	0.0306386677855132	DNMT3A	-0.0462627180723889	0.0458337219333669
cg23247191	0.0309985882018352	DNMT3A	-0.176124468467683	0.00965581851365571
cg23281123	0.0569780950003261	DNMT3A	-0.181762179231928	0.00123562003518141
cg23429047	0.0274060788315989	DNMT3A	-0.0655184035792138	0.0285447848044873
cg23500396	0.0273524791619333	DNMT3A	0.0192885737080015	0.0382060018677108
cg23580000	0.0590306359321938	DNMT3A	-0.0758512426077322	0.000682224999902283
cg23729763	0.0381911604313711	DNMT3A	-0.0621271003716078	0.00803824113909222
cg23763137	0.0136222716544831	DNMT3A	-0.221990507931492	0.0135533664760847
cg24000650	0.0476706869647549	DNMT3A	-0.117636661794736	0.00349353271680273
cg24096855	-0.0365479381895849	DNMT3A	-0.176213786490326	0.00146555919574696
cg24143729	0.0244678027834449	DNMT3A	0.0300044074928784	0.0281939739304827
cg24156261	0.0340962868164425	DNMT3A	0.0557933800745632	0.0166632094437526
cg24259291	0.0245913758062613	DNMT3A	-0.190184216368447	0.000191320778457872
cg24296397	0.0292729925329643	DNMT3A	0.0756981351006493	0.0257789022252756
cg24301352	0.0335087867980753	DNMT3A	-0.0304734803456583	0.00730420351573894
cg24581795	0.026734355791774	DNMT3A	-0.0380359060598117	0.000790426942316675
cg24631526	0.0254056725471877	DNMT3A	-0.0755036146651124	0.0278836579661672
cg24703661	0.0212701316177731	DNMT3A	-0.167040613522409	0.0177898043685667
cg24877842	0.041754960991611	DNMT3A	-0.0932715819507707	0.0237266726363655
cg24916358	0.0421540338674706	DNMT3A	-0.116423135292564	0.0407782667600444
cg24921319	0.0242097518890436	DNMT3A	-0.0330996133449031	0.0314470415501515
cg24974982	0.0280599048290403	DNMT3A	-0.0391234912317552	0.0263160431526107
cg24996979	0.028114105596621	DNMT3A	-0.108495165601581	0.00519891050059009
cg25343388	0.0349665704671719	DNMT3A	-0.150474280266905	0.00174316997080493
cg25463483	0.0637348820165086	DNMT3A	-0.0466864994334735	0.0199826536941231
cg25510614	0.0351651789417204	DNMT3A	-0.178409534943438	0.0302699028034607
cg25551219	0.02432995080245	DNMT3A	-0.0633407105942043	0.0337677725465448
cg25652610	0.035853499256904	DNMT3A	-0.223963662213551	8.24679593303879e-05
cg25700432	0.0513602089981924	DNMT3A	0.0342406174018267	0.0129489367090768
cg25700533	0.0298967653282698	DNMT3A	-0.210838199292297	0.0129078065535195
cg25772143	0.0256270222556107	DNMT3A	-0.0451286860049458	0.0384333347849529
cg25817701	0.0357294896308102	DNMT3A	-0.0271478738688031	0.0233508467725066
cg25865542	0.0268544229506937	DNMT3A	-0.0945909955017183	0.0172445721311226
cg25940513	0.0296861541765576	DNMT3A	-0.201732029131818	0.00571436772079158
cg26152188	0.0332813512382625	DNMT3A	-0.113336780789069	0.00349391606224182
cg26247508	0.0180950337840861	DNMT3A	0.0196303313269772	0.0166795032196549
cg26319641	0.0271772742079858	DNMT3A	0.0505550061965608	0.0419960237124723
cg26488978	0.0250757468535941	DNMT3A	-0.140725132730425	0.00598628071296435
cg26562462	0.0383068977033863	DNMT3A	-0.109375738921661	0.0460923469933457
cg26640473	0.0284439066605662	DNMT3A	-0.0217805269152163	0.0305478345142138
cg26650359	0.0458218237553121	DNMT3A	-0.161791585078761	0.00224548995809154
cg26651122	0.0202896034461067	DNMT3A	-0.162590626022855	0.000200770419562226
cg26729913	0.0354178646523437	DNMT3A	-0.145581946354905	0.0012171275155743
cg26800893	0.0140440312427347	DNMT3A	-0.138373164894545	0.00161638117422906
cg26849931	0.0239174285510084	DNMT3A	-0.057883791816685	0.0449747652270189
cg26875626	0.00899482731931459	DNMT3A	-0.144741180425168	0.0336882892611071
cg26904049	-0.0290413484710056	DNMT3A	-0.06723509078254	0.0182257412190452
cg26955845	0.0474614952039523	DNMT3A	-0.227945610968758	0.000887194910696161
cg27061485	0.0422451323575051	DNMT3A	-0.279279854395362	0.000129419651595778
cg27262415	0.0150688788799271	DNMT3A	-0.14761713974581	0.02510906699736
cg27292264	0.0415616849251224	DNMT3A	-0.282508372734437	0.0177622738332386
cg27305772	0.0321113396985311	DNMT3A	0.0437732360282529	0.0401913831504904
cg27374247	0.0535807791712461	DNMT3A	-0.0258794326483892	0.0267492022651882
cg27473871	-0.0312907960935648	DNMT3A	-0.0868149734591399	0.00357369862708886
cg27524460	0.0259800195182447	DNMT3A	-0.134240299243693	0.0243290066676459
cg27546431	0.0543089579662566	DNMT3A	0.0150556763371916	0.0153545259791729
cg27588384	0.0500464895147928	DNMT3A	-0.0669496522718676	0.00589759930684083
