# Supplementary material for: Epigenome-wide DNA methylation association study of CHIP provides insight into perturbed gene regulation
Source: Nat Commun. 2025 May 20;16:4678. doi: 10.1038/s41467-025-59333-w (PMC12092741; doi:10.1038/s41467-025-59333-w)
Supplement: Supplementary file 34 — Source Data for Figure 3 and Supplementary Fig. 5 [file 41467_2025_59333_MOESM34_ESM.zip › Figure 3 data/TET2_chip_ASXL1-KO.csv]

Name	Estimate	Genotype	diff	pval
cg00121045	0.0502497133663025	ASXL1	0.140802309062291	0.048117114343376
cg00177142	0.020291550914301	ASXL1	0.0518166800028823	0.0179883449559552
cg00254017	0.031406858099462	ASXL1	0.0322529416825192	0.0281857836566885
cg00277804	0.0296494235938322	ASXL1	0.0430261524104429	0.0378832066942534
cg00546897	0.0299395607131385	ASXL1	0.0282079700068081	0.0193515717453263
cg00619207	0.038780095447091	ASXL1	0.0264403242797966	0.0490352634099077
cg00736958	0.0380726075047655	ASXL1	0.129170521033639	0.0100165054094007
cg00787726	0.0312109414837666	ASXL1	0.139906980930572	0.00645560943600638
cg00826902	0.0324844140032642	ASXL1	-0.0185044621382194	0.0375207995065854
cg00883689	0.0860181687148352	ASXL1	0.0616383307559778	0.0499527654150461
cg00908292	0.0293910743697885	ASXL1	0.121684163019774	0.0460963198985909
cg00994250	-0.02710696666108	ASXL1	0.085758080527526	0.0291769856003256
cg01329756	0.0517886029475531	ASXL1	0.0377350856220123	0.00138495667572234
cg01371631	0.0304161198583069	ASXL1	0.0665219788294416	0.0321573453769582
cg01395261	0.035942366062148	ASXL1	0.0376140934300456	0.0311234448713812
cg01606800	0.0181875314102891	ASXL1	0.0349992519768294	0.0463957973946392
cg01687878	0.0268739209847417	ASXL1	0.0800550969470836	0.00633793210411965
cg01949002	0.0285922572205242	ASXL1	0.046727676752385	0.0300276156795486
cg01991967	0.0251056542274001	ASXL1	0.089017094017094	0.0277379334040647
cg02098075	0.0401353208114054	ASXL1	0.109367479166908	0.0393558547842616
cg02106534	0.019442096315217	ASXL1	0.11669400472555	0.0407744354516887
cg02178957	0.0434651372953931	ASXL1	0.0629163883390037	0.031327861873412
cg02183564	0.0521572934928669	ASXL1	0.044877610791896	0.0215507767330853
cg02705909	0.0240684476778838	ASXL1	-0.038180602403544	0.0325347592123921
cg02722808	0.0338236125307578	ASXL1	0.0372566277035474	0.00116659235220326
cg02836325	0.0254394497234849	ASXL1	0.0475833871515249	0.0459449989287852
cg02849309	-0.0393715469240494	ASXL1	0.0613549040017441	0.00679781070300304
cg02932780	-0.0421731289027518	ASXL1	0.459569377990431	0.0193351567360396
cg02990598	0.0264913470942697	ASXL1	0.0459374909584499	0.0425461411824887
cg03068843	0.0290596970364619	ASXL1	-0.0324234014270063	0.00243317037969696
cg03180426	-0.0245423195042998	ASXL1	0.097139719093501	0.0195454621967409
cg03315649	0.0255850911924095	ASXL1	-0.0366639951793246	0.0225149027880286
cg03320170	-0.0429022083291028	ASXL1	0.293880575689086	0.0414521927600974
cg03734026	0.0494659655178639	ASXL1	-0.0424393796958574	0.0216377887958398
cg03795574	0.0399936489841693	ASXL1	-0.0314205437330071	0.0415351708966175
cg03840694	0.0449821980392384	ASXL1	0.0735254114061674	0.0256918307379581
cg03917803	0.0372456769026029	ASXL1	0.0297765531838515	0.0223093269253975
cg04032292	0.0318122710828408	ASXL1	0.0676174170344638	0.0279464793054843
cg04051152	-0.0336886104776909	ASXL1	0.101538627498862	0.00824736580859824
cg04295372	0.0414437206022856	ASXL1	0.129073547675709	0.0467283753366442
cg04476874	0.0331768090149476	ASXL1	-0.0425909729301394	0.00181318293373608
cg04782146	0.0342050982904004	ASXL1	-0.0229259239571168	0.0273778813560166
cg04956949	-0.0485758906460103	ASXL1	0.115771249653119	0.0346302609438158
cg04962621	0.0298044567323826	ASXL1	0.086314026926954	0.0327721907184471
cg05068866	0.0484367990097994	ASXL1	0.09838671689083	0.0375193487884156
cg05151709	0.0388511004026477	ASXL1	0.0572519236984872	0.0382699631268167
cg05216056	0.037305575247058	ASXL1	0.0286904966628199	0.0330606567227794
cg05617650	0.0315541299238998	ASXL1	0.0135236997128272	0.0407833889402779
cg05887047	0.02224263486432	ASXL1	0.0115820192089895	0.0291927993515358
cg05891759	0.0206282066795151	ASXL1	0.0561895499958314	0.0317556432195446
cg05968822	0.0339289288427418	ASXL1	0.0374895070957777	0.0331157127742652
cg06283478	0.0526238239427124	ASXL1	0.093673517033366	0.0491898887449633
cg06305891	0.0609542907033647	ASXL1	-0.0216801233214606	0.0233291743659161
cg06388418	0.0256667360361167	ASXL1	0.184438177247158	0.0137092540258309
cg06652085	0.0414748829569013	ASXL1	0.036123809918271	0.0401462722707573
cg07016549	0.0402997389562805	ASXL1	0.088459419376392	0.044097100332448
cg07125725	0.0256855670482192	ASXL1	0.0251251962998682	0.0308621064629999
cg07568588	0.0332305036019478	ASXL1	0.141894639662042	0.0450714648673425
cg07996532	0.024012185281914	ASXL1	0.0268735325989172	0.0449548118972493
cg08097359	0.0325497583534349	ASXL1	0.0801760473456953	0.0330208585833362
cg08282819	0.00639973125762388	ASXL1	-0.0590085589133782	0.000216968163553333
cg08514385	0.0218914466293422	ASXL1	0.0423799171624334	0.0123842075966218
cg08788930	0.0547825936513132	ASXL1	0.049941717335887	0.0167354572831461
cg08796391	0.0695133923039239	ASXL1	0.0244517661437599	0.0494672209705064
cg08841257	0.0444462900440594	ASXL1	0.156454821714075	0.0153233310185189
cg08973191	0.0679066107813633	ASXL1	0.0486363770508871	0.022029113563943
cg08998192	-0.0373502618823893	ASXL1	0.153973964341525	0.0331876367464158
cg09006159	0.0460513816591475	ASXL1	0.0773816425411027	0.0281953939167841
cg09099177	0.0295461654745272	ASXL1	0.0601099208576912	0.0162298854572759
cg09479650	0.0416696449104467	ASXL1	-0.031285009268002	0.01921415962537
cg09697999	0.0551647769662271	ASXL1	0.015528257557651	0.0286035558565866
cg09714919	0.0231387348545015	ASXL1	0.0535246284979389	0.0123432835716762
cg09718037	0.0584870088449903	ASXL1	0.0397630010510319	0.0480162883806343
cg10172675	0.0278980537772181	ASXL1	0.123228265667598	0.0191846736148148
cg10219789	0.0333796548147136	ASXL1	0.051915630888697	0.0496470502734889
cg10239319	-0.0329738493951722	ASXL1	0.323625817693877	0.0101438461386497
cg10480329	0.0172954972193371	ASXL1	0.0331041477730905	0.00914125814222365
cg10706013	0.0385913939108984	ASXL1	0.346468160357889	0.0331455870290154
cg11202634	-0.0264716948447443	ASXL1	0.087006233964212	0.00828154807315741
cg11308319	0.0416067296719229	ASXL1	0.0325688679854049	0.0482371474029542
cg11417612	0.0428015186976365	ASXL1	0.0841381708511798	0.043791718629659
cg11468085	0.0382332713409499	ASXL1	0.0612492903932645	0.0199423292809737
cg11684450	0.0365540233857204	ASXL1	0.0167688710425501	0.0245202351367233
cg11832534	0.0252754816547423	ASXL1	0.00567194616107225	0.0382436491797368
cg12045829	0.0394224381472518	ASXL1	0.0603614863928753	0.0307863546994366
cg12098228	0.029605599638088	ASXL1	0.0933139876309196	0.0286541390830073
cg12229979	0.0307791357329785	ASXL1	0.0599104466883281	0.026493593754445
cg12275410	0.0372421386843636	ASXL1	-0.0130315902178151	0.0403927873208886
cg12467226	0.0238707831737155	ASXL1	0.0611792660107267	0.00780426112156302
cg12549180	0.0266110209423896	ASXL1	0.0316966601622669	0.0208083443787744
cg13223682	0.0518483904095034	ASXL1	0.0268203843607037	0.0380259353520207
cg13311440	0.0646845510081248	ASXL1	0.164936316406905	0.00663966201864288
cg13353550	0.0612033352549486	ASXL1	-0.0258507243777687	0.0357666463246748
cg13466002	0.0571703073426314	ASXL1	0.0186344371996107	0.0291447526806316
cg13628901	-0.0592797287577799	ASXL1	0.135152077559714	0.00428733699793693
cg13669432	-0.0348348663850002	ASXL1	0.0740710632912981	0.0202123901979922
cg13742400	0.0861448598244008	ASXL1	0.0224177822941725	0.0460769649274811
cg14066298	0.0669150103910797	ASXL1	0.0434635849186269	0.0310959916967668
cg14381255	0.018732681345704	ASXL1	0.0254408137541059	0.0167121315740516
cg14459032	0.0519617010753802	ASXL1	0.335532346287495	0.0463825718632236
cg14482712	0.0396469666244959	ASXL1	0.0416582398773885	0.0101067618134788
cg14486857	-0.04345820072089	ASXL1	0.0383145466135326	0.0359912081587855
cg14602697	0.0238928814363511	ASXL1	0.0421903472932669	0.0180201901098392
cg14686297	0.0413392170495047	ASXL1	0.117977033634649	0.0421087654988469
cg14849578	0.048031772170045	ASXL1	0.0286546259857889	0.0316638594325708
cg15299233	0.0347308423455437	ASXL1	0.0436031122754973	0.00342566437448734
cg15431934	0.0251570843075764	ASXL1	0.0856537999116657	0.0307350565423793
cg15453708	0.0449755021301324	ASXL1	0.032469728151332	0.0363571014911344
cg15751131	0.0408352997073486	ASXL1	0.0578476632121958	0.020144785523259
cg16122424	0.0233566324172028	ASXL1	0.0415484569564266	0.0488391498355245
cg16305292	0.0389683597086547	ASXL1	0.0502399832736841	0.0282121055918988
cg16335643	0.034481670520127	ASXL1	0.0396259232976742	0.0348140153413179
cg16395997	0.059441794660692	ASXL1	0.0236719086730507	0.0437389649538951
cg16451803	0.0294451082043708	ASXL1	0.106196014196014	0.0364520924353228
cg16502747	0.029005585322387	ASXL1	0.0882787835049262	0.011497226561131
cg16602500	0.0552075420913043	ASXL1	0.301564777957967	0.0463569456719982
cg16703333	-0.0427913189293836	ASXL1	0.123204448860187	0.0444904371977101
cg16746355	-0.0461575798112939	ASXL1	0.147610952732904	0.0208765057366453
cg16846069	0.0334482415955918	ASXL1	-0.0569041060425534	0.00632995319272476
cg16993108	0.0568759000195251	ASXL1	0.0292767324517144	0.00956289408640804
cg17011684	0.0274350416283901	ASXL1	0.0314131864017622	0.0322401937540128
cg17078883	0.0298597332095837	ASXL1	0.0356241453971238	0.0138826147294263
cg17092523	0.0426129887995849	ASXL1	0.047162345919416	0.0318650525601498
cg17418387	0.0408569307038737	ASXL1	0.0379815227058733	0.0449839425956693
cg17482368	0.021040213224122	ASXL1	0.0234202268924492	0.00279047777430742
cg17520654	0.0446815512557905	ASXL1	0.050448764015075	0.011194881508484
cg17582615	0.0473530650761509	ASXL1	0.0645816407800722	0.0473672702705396
cg17647904	0.0390308269481768	ASXL1	0.0708010943624017	0.0277400681702667
cg17791799	0.058310456690514	ASXL1	0.03279805372842	0.0494028034903615
cg17826006	0.0360210306597609	ASXL1	0.0246747250807291	0.0223984143570625
cg18026955	0.0399622308983741	ASXL1	0.126319248709591	0.0121368271071715
cg18076842	0.0291029965998597	ASXL1	0.0464604350162849	0.0268408591881665
cg18124517	0.0379578919327567	ASXL1	0.031012809818	0.0233517940788277
cg18642369	0.104150626069763	ASXL1	0.479044117647059	0.0342094326236581
cg18728264	0.0270062236999009	ASXL1	-0.0438512763395327	0.0308480251702987
cg18854666	0.0359592137905045	ASXL1	0.0183507207465379	0.0204375680448642
cg18929814	0.0529062969471579	ASXL1	0.0317718848985279	0.0305514652960687
cg19001261	0.0246996733971417	ASXL1	0.0839460964704334	0.0180636766113922
cg19027424	0.0269674276131612	ASXL1	0.13018742809247	0.0416166157411169
cg19458529	0.0289345272867158	ASXL1	0.0384729649435532	0.0449537563454511
cg19725935	0.0293304767456905	ASXL1	0.0355880221691509	0.0328496213278939
cg19755813	0.0362284291775717	ASXL1	-0.0229983189156276	0.0107793079615974
cg19900821	0.0754492483622935	ASXL1	0.156890331890332	0.00912425186974002
cg20065005	0.0317433309507879	ASXL1	0.104756098679156	0.00613125615736206
cg20551922	0.034679580517576	ASXL1	-0.016311774816547	0.0489910281125935
cg20554353	0.0402263298254648	ASXL1	0.110910638455645	0.00887116807830287
cg20626045	0.0439481891654456	ASXL1	0.0885172989622037	0.0453161084560049
cg20692268	0.0545338325517505	ASXL1	0.20786075036075	0.00882517634365213
cg20847766	0.0256309342737523	ASXL1	-0.0207782950545946	0.027548665810313
cg21171704	-0.0439380128361004	ASXL1	0.147026361172204	0.0246094957212385
cg21195376	0.0380705295037096	ASXL1	0.0533451058869624	0.0403475258805352
cg21216258	0.0373832601169097	ASXL1	0.063066021280307	0.0353324934109926
cg21369801	0.0518773836230806	ASXL1	-0.0222128108522253	0.02623413299598
cg21811284	0.0304870450684623	ASXL1	0.0301643554390201	0.0334258290799596
cg21834463	0.0586409971661683	ASXL1	-0.0281689724909394	0.0317299545436283
cg21913632	0.0293145229717157	ASXL1	0.0533449000580728	0.0409073983046215
cg22257056	0.0223703428858683	ASXL1	0.0340499565047706	0.0159357359923468
cg22384801	0.0610086504532925	ASXL1	0.241113504362143	0.0494909248666893
cg22430463	0.0253501943756935	ASXL1	0.030498271084284	0.0401191362978134
cg22684316	0.0313672997597329	ASXL1	-0.0717587518099028	0.0242623150588012
cg22688564	0.0502074787296357	ASXL1	-0.0482512158308205	0.000766906122003243
cg22888848	0.0377467086502121	ASXL1	0.110784538051754	0.0363115525344661
cg23045972	-0.0341431494039726	ASXL1	0.15130979432799	0.00249293634866652
cg23108037	0.0330478648232051	ASXL1	0.0136909693744736	0.0304113406536096
cg23198793	0.0335667280240042	ASXL1	0.106551047010696	0.00215108120696902
cg23383149	0.0338482569235927	ASXL1	-0.0742903954188918	0.0243945156582181
cg23648810	0.0745824586587188	ASXL1	0.224031385281385	0.00293723227959273
cg23659250	0.0239273123072989	ASXL1	0.0356640348185199	0.00852775255714007
cg23666117	0.0398767642210461	ASXL1	0.0915034409152057	0.0197300790881783
cg23680451	0.0547049377364053	ASXL1	0.0727153362600673	0.0466210104779986
cg23708206	0.0221643240506426	ASXL1	0.0128411497700687	0.0312981082662456
cg24011073	0.0651913335626302	ASXL1	0.189720701239221	0.043476303411265
cg24012880	0.0412613367793084	ASXL1	0.0914000958032771	0.0479701901769069
cg24096855	-0.0365479381895849	ASXL1	0.067147250171562	0.047842131262358
cg24169315	0.0860675228024175	ASXL1	0.078750352476722	0.0206206028770833
cg24172324	0.0439050994444892	ASXL1	0.169664572233403	0.00238956060857053
cg24178740	-0.020101463366774	ASXL1	0.0932889377718175	0.0169410748832642
cg24298409	0.0298544538851566	ASXL1	-0.0213004463060097	0.0288420973662101
cg24365811	-0.0205327372236144	ASXL1	0.0258184450037544	0.0461289869821547
cg25003924	0.0553003120412462	ASXL1	-0.0439069308651352	0.036424408835662
cg25075684	0.0568888762099545	ASXL1	0.0596515125182898	0.0202816044393305
cg25683811	0.0444752027097692	ASXL1	0.126194018753745	0.048135946835581
cg26227957	0.0463055202659298	ASXL1	0.012840440383273	0.0338710114563254
cg26247508	0.0180950337840861	ASXL1	0.0277529367527596	0.0043491122644626
cg26253134	0.0345427998078119	ASXL1	0.0473407391034002	0.00652020360145854
cg26326621	0.0356209804462129	ASXL1	0.0605500115800878	0.0203578655395422
cg26332488	0.0238912054812936	ASXL1	0.0707343045578146	0.01075921731415
cg26624105	0.0317230930113585	ASXL1	0.0496178104805434	0.0480174212562343
cg26662324	0.044199029961808	ASXL1	0.240782858276572	0.0168492422607114
cg26793227	0.040987607647219	ASXL1	0.0223475853491084	0.0486316258271023
cg26841425	0.0346747951625413	ASXL1	0.0304491936878039	0.0182167457733676
cg27229664	0.052008440812269	ASXL1	0.0728535294328431	0.0419894527290751
cg27374247	0.0535807791712461	ASXL1	0.014641866781582	0.0221557175747818
cg27431877	0.033929087504001	ASXL1	0.021689580229152	0.0470300443159465
