# Supplementary material for: Epigenome-wide DNA methylation association study of CHIP provides insight into perturbed gene regulation
Source: Nat Commun. 2025 May 20;16:4678. doi: 10.1038/s41467-025-59333-w (PMC12092741; doi:10.1038/s41467-025-59333-w)
Supplement: Supplementary file 34 — Source Data for Figure 3 and Supplementary Fig. 5 [file 41467_2025_59333_MOESM34_ESM.zip › Figure 3 data/DNMT3A_chip_DNMT3A-KO.csv]

Name	Estimate	Genotype	diff	pval
cg00049440	-0.0179904002746155	DNMT3A	-0.0595030547127673	0.009416679832634
cg00052684	-0.0294813913999821	DNMT3A	-0.143567553236543	0.00615485497418314
cg00120948	-0.00806079428737089	DNMT3A	-0.0499159977676092	0.0211615863650748
cg00135888	-0.00901483920686131	DNMT3A	-0.129334281211843	0.000293937907522293
cg00138407	-0.0226567977345191	DNMT3A	-0.19370048383894	0.000334676427265836
cg00153395	-0.0176487613149753	DNMT3A	-0.136727456423551	0.0403742241358976
cg00192220	-0.0128914405196852	DNMT3A	-0.234623738070807	0.0059371951412872
cg00193521	-0.0220504327106133	DNMT3A	-0.236013986013986	0.0301745239164146
cg00202829	-0.0106620069628128	DNMT3A	-0.0857994100293475	0.00573420891542708
cg00232092	-0.0230293884125191	DNMT3A	-0.282311019567557	0.00206021523698778
cg00236576	-0.0177622441567477	DNMT3A	-0.161392262353365	0.0129704815933508
cg00259834	-0.00769592346903679	DNMT3A	-0.0687194165262659	0.0449558815998405
cg00285294	-0.0254292812641226	DNMT3A	-0.141073366408229	0.00123479317143299
cg00323916	-0.0129714454977697	DNMT3A	-0.129564730994253	0.0241248759575965
cg00346898	-0.0129291042797399	DNMT3A	-0.0754745112148263	0.0246066765545136
cg00390511	-0.0190070308197948	DNMT3A	-0.0991309743723914	0.0062063937931435
cg00411072	-0.0169033453667659	DNMT3A	0.0383747986793024	0.0326015285212545
cg00426377	-0.0123415826018426	DNMT3A	-0.170768180632402	0.00134618905643137
cg00426822	-0.0234079935419526	DNMT3A	-0.134237761343316	0.0107167378766092
cg00430080	-0.0098118062891352	DNMT3A	-0.0726513779387168	0.0113854366386117
cg00446123	-0.0212756777427633	DNMT3A	-0.0619342842114534	0.0137765343017398
cg00481600	-0.0119978879646921	DNMT3A	-0.125967899655573	0.0162658426089739
cg00501876	-0.0250965375370741	DNMT3A	-0.103871466276542	0.0102770531430829
cg00504782	-0.0144510861863879	DNMT3A	-0.238507563226641	0.00243952512802981
cg00507154	-0.0199193690605295	DNMT3A	-0.0796104876469113	0.0111969940439419
cg00533891	-0.053717871671684	DNMT3A	-0.143035139378039	0.0272039094176805
cg00547530	-0.0107008607174069	DNMT3A	-0.183700760424297	0.00339731391758179
cg00591515	-0.023078549769103	DNMT3A	-0.0599225650050202	0.0224339529171388
cg00687674	-0.0264447817619029	DNMT3A	-0.073034584428383	0.0376178860409112
cg00751072	-0.00865694574972121	DNMT3A	-0.090693891868008	0.00175482156266549
cg00751332	-0.018310920337581	DNMT3A	-0.131083452776112	0.0285662916375775
cg00785482	-0.0160034647431455	DNMT3A	-0.148240672764954	0.0449559518398061
cg00805193	-0.0154505129961804	DNMT3A	-0.243569693545199	0.00377620948002478
cg00806481	-0.0355357671499936	DNMT3A	-0.0970836418701567	0.0203505086621714
cg00856404	-0.00974227042852456	DNMT3A	-0.0535492729576917	0.0424662954118911
cg00871371	-0.0254796850096367	DNMT3A	-0.0935906281719885	0.00441205552510688
cg00880872	-0.0209154650851875	DNMT3A	-0.052193811232765	0.0437865285786955
cg00881300	-0.0112310145442862	DNMT3A	-0.0824417726484051	0.0206673032135006
cg00950381	-0.0239480570473155	DNMT3A	-0.0549126327810256	0.0468208761066959
cg00950497	-0.0302054316261566	DNMT3A	-0.171887925238969	0.0492477163044097
cg01008405	-0.0161334322209729	DNMT3A	-0.0968775902480556	0.0133171916252953
cg01016119	-0.0327226275893161	DNMT3A	-0.152662146233942	0.0426835011199142
cg01054354	-0.0242496066867483	DNMT3A	-0.132043305952973	0.039277500257284
cg01062937	-0.0124869256815552	DNMT3A	-0.201470222806288	0.00104814852883431
cg01099825	-0.0199259292306771	DNMT3A	-0.211361877527958	0.0101677095176238
cg01108243	-0.0141176097248785	DNMT3A	-0.0695501046779706	0.0337865583395868
cg01154283	-0.012916979875596	DNMT3A	-0.183613946818337	0.00408890923038976
cg01226614	-0.0174401202834696	DNMT3A	-0.0496113686539763	0.0349215625462037
cg01235820	-0.027696679837069	DNMT3A	-0.169120301715294	0.0120135125682321
cg01243072	-0.0519029247466805	DNMT3A	-0.204451076857821	0.00690702389540195
cg01252023	-0.0308323705138308	DNMT3A	-0.076547147528894	0.0390208303885937
cg01284193	-0.0220368753532024	DNMT3A	0.0583186809204752	0.0372869268662321
cg01316378	-0.0314418056583605	DNMT3A	-0.140703170678503	0.00172523262124238
cg01340991	-0.021322327727158	DNMT3A	-0.0903594543621062	0.0402633504580059
cg01344171	-0.0194067150843311	DNMT3A	-0.140886233825092	0.00143408925713457
cg01346718	-0.0255281615847192	DNMT3A	-0.163046956891878	0.0426349770028204
cg01378515	-0.01243721336097	DNMT3A	-0.500684638425332	0.0188706680987728
cg01418153	-0.0166921082327936	DNMT3A	-0.18249746751694	0.000541629046505552
cg01420388	-0.0154689637761491	DNMT3A	-0.164565944815948	0.0169824241118403
cg01422009	-0.0162893534342336	DNMT3A	-0.100560584128219	0.00547132483617895
cg01429256	-0.0152340758379254	DNMT3A	-0.102549449070985	0.0424157669908985
cg01431482	-0.0438365938687005	DNMT3A	-0.104887059789826	0.0281726240988545
cg01465596	-0.0193138277132834	DNMT3A	-0.0696056244971133	0.0153691349918814
cg01552919	-0.0221501965864772	DNMT3A	-0.127691408919384	0.0146229354345286
cg01593673	-0.0274055663456424	DNMT3A	-0.0751975044141585	0.0114584932803649
cg01620611	-0.0203673681413838	DNMT3A	-0.0995742285532496	0.0292692055464793
cg01656853	-0.0168569342997569	DNMT3A	-0.103702342087761	0.0485194011833533
cg01699600	-0.0125286830750417	DNMT3A	-0.167475419778523	0.00162969949418717
cg01753263	-0.0160594861993445	DNMT3A	-0.131502247125477	0.004654719045543
cg01759870	-0.0126217799635262	DNMT3A	-0.026543638603846	0.0132492444674305
cg01772439	-0.0275627087458381	DNMT3A	-0.180299269446024	0.000306054952384336
cg01820374	-0.016790983410136	DNMT3A	-0.0929048236088027	0.0222624434182865
cg01841306	-0.0131571106773306	DNMT3A	-0.204942375945664	0.00289074126184186
cg01890836	-0.0220119120599396	DNMT3A	-0.146400871299821	0.0121761104970364
cg01894846	-0.0170467886678084	DNMT3A	-0.078725866664486	0.0373005338098327
cg01929340	-0.0134800160851321	DNMT3A	-0.08410978656697	0.0166844110078279
cg01936839	-0.0290257884818218	DNMT3A	-0.184288973517115	0.0324387377992383
cg01966117	-0.0425028221655595	DNMT3A	-0.0878446309791059	0.0252645611206881
cg02017323	-0.00588547085823451	DNMT3A	-0.0662615167621448	0.0490985369685801
cg02028663	-0.0138288899415415	DNMT3A	-0.0996340602998976	0.0464792309991547
cg02030542	-0.0166336176713492	DNMT3A	-0.0510125155351687	0.0448558354412742
cg02046668	-0.0319724772570948	DNMT3A	-0.114494261119082	0.00476395302512691
cg02056751	-0.0261982946109088	DNMT3A	-0.122772281723801	0.0230833401006497
cg02097604	-0.0186794959563698	DNMT3A	-0.0372599339837604	0.0149293620751968
cg02102771	-0.00970389725806675	DNMT3A	-0.0656083322285023	0.0212527911219659
cg02143404	-0.0185698460937848	DNMT3A	-0.121875077005793	0.00124586273326914
cg02152819	-0.00828079771256688	DNMT3A	-0.122591817056179	0.0140430755004353
cg02194129	-0.0209073290296499	DNMT3A	-0.120574444649319	0.0225283157039104
cg02222982	-0.0220641990567868	DNMT3A	-0.171377335843779	0.000226585455362509
cg02259723	-0.0118661578707497	DNMT3A	-0.0577027638031311	0.0122957325230241
cg02355304	-0.0387907107745002	DNMT3A	-0.207534150960173	0.0289927420192378
cg02416781	-0.027893885215922	DNMT3A	-0.183183787173147	0.000132856581579876
cg02423105	-0.0323073557273515	DNMT3A	-0.159289694219937	0.0287839578860387
cg02426324	-0.0245249399415285	DNMT3A	-0.204235976516902	0.00225184569919518
cg02442900	-0.0204114986149372	DNMT3A	-0.110021195520099	0.0365555467473953
cg02455383	-0.0149572464846775	DNMT3A	-0.0497679393224059	0.00642955390307366
cg02472646	-0.0146065126077904	DNMT3A	-0.116369446064919	0.0042494455517114
cg02478731	-0.0275173040548375	DNMT3A	-0.0684263633287065	0.0376851799471854
cg02493211	-0.0207293662087992	DNMT3A	-0.11958406772675	0.00559881789438159
cg02513379	-0.0174798208048238	DNMT3A	-0.146641950760946	0.0138232883467594
cg02543363	-0.0210114703407791	DNMT3A	-0.117008767872163	0.0361690572775048
cg02564061	-0.0135232857996816	DNMT3A	-0.203864738307166	0.0231640606222205
cg02597894	-0.0260780299281715	DNMT3A	-0.197646044894437	0.0046701416362526
cg02717339	-0.0272724374166599	DNMT3A	-0.0979698511542487	0.0329970173034619
cg02767093	-0.0169106692377739	DNMT3A	-0.0581759685329687	0.000414267235118205
cg02774282	-0.0288201362659024	DNMT3A	-0.155581168512298	0.0200690868913833
cg02798899	-0.0175065776793343	DNMT3A	-0.115951535962691	0.0163205935860364
cg02818170	-0.0170256930056428	DNMT3A	-0.167322105239003	0.0109789432238975
cg02835421	-0.00930382548856508	DNMT3A	-0.015145365003687	0.00223899949605792
cg02837301	-0.011034557347712	DNMT3A	-0.120847079973213	0.0473911829061746
cg02855207	-0.0147458036318971	DNMT3A	-0.21088867227042	0.0101749310069361
cg02859319	-0.0150627253600523	DNMT3A	-0.103612969197832	0.0131185754709599
cg02871985	-0.0144930738660707	DNMT3A	-0.230519495531023	0.000901423620228425
cg02879453	-0.0198177546947892	DNMT3A	-0.0732962220960891	0.0202287053813373
cg02888092	-0.0199029565703211	DNMT3A	-0.143293526627044	0.0233411415878493
cg02898721	-0.0168101414384005	DNMT3A	-0.0347926210128241	0.021042099913811
cg02903680	-0.0243420757826771	DNMT3A	-0.680555555555556	0.0306049754094763
cg02927618	-0.019187717043461	DNMT3A	-0.393085249428533	0.00499153479643944
cg02947125	-0.0131414294366933	DNMT3A	-0.0682998011311687	0.0160574923843094
cg02980249	-0.0280600898517674	DNMT3A	-0.233877014272368	0.0123708344849245
cg03021802	-0.0198369976881576	DNMT3A	-0.257991603295446	0.000123671527096566
cg03102788	-0.0182666742175799	DNMT3A	-0.124723539036317	0.0107332545561221
cg03125765	-0.0190523517421416	DNMT3A	-0.12300041635395	0.0113702986312355
cg03127244	-0.0193949549278608	DNMT3A	-0.110706570594523	0.0160593048382315
cg03132015	-0.0129259829833567	DNMT3A	-0.0355374965254258	0.0319176301676976
cg03173367	-0.0157753303882684	DNMT3A	-0.0377339892003843	0.0465412441263959
cg03187301	-0.00938177867091504	DNMT3A	-0.13921071622797	0.00124949029600813
cg03217729	-0.00973900922436194	DNMT3A	-0.0236511109480965	0.0199157436222909
cg03254465	-0.0185247568610561	DNMT3A	-0.198370537986837	0.00842276380883897
cg03269716	-0.025058614242023	DNMT3A	-0.117617218456628	0.0423369481071834
cg03291548	-0.013628462061295	DNMT3A	-0.158546080339214	0.0145117445910384
cg03337482	-0.0282865148640128	DNMT3A	-0.189183699567831	0.00307151458099566
cg03366884	-0.0161074882110751	DNMT3A	-0.0850040643938013	0.0260706311428548
cg03394122	-0.0112129507896877	DNMT3A	-0.147172815107598	0.0132310430517765
cg03395898	-0.0202164645304917	DNMT3A	-0.104912544351199	0.0135759732217532
cg03443360	-0.0294087772294782	DNMT3A	-0.166121687834523	0.0263397489429273
cg03466986	-0.0113066451650466	DNMT3A	-0.0524833964214457	0.0305484951287746
cg03499675	-0.0135807534588985	DNMT3A	-0.127710698225303	0.00320942394219769
cg03509898	-0.02541791878272	DNMT3A	-0.182703232624075	0.013139664238272
cg03554335	-0.0134300599383207	DNMT3A	-0.207946767035232	0.0113086781047763
cg03561416	-0.0256876299601682	DNMT3A	-0.063568854666281	0.0292650933814621
cg03575602	-0.0164705598825142	DNMT3A	-0.0394028274125789	0.0172026155206833
cg03575969	-0.0166428103077737	DNMT3A	-0.0905766069499704	0.00408900882995743
cg03633268	-0.0151358305977639	DNMT3A	-0.0635507952127868	0.0252006177814053
cg03646605	-0.0160773327691874	DNMT3A	-0.143042142230026	0.00408790505421569
cg03655395	-0.0197731014697099	DNMT3A	-0.153871256440852	0.00168181208793672
cg03671276	-0.0100630218102897	DNMT3A	-0.150678477724592	0.000936792999985346
cg03711485	-0.016671470350064	DNMT3A	-0.105257433079363	0.019985515321304
cg03721291	-0.0133243500522727	DNMT3A	-0.145674508323447	0.00100356335090215
cg03742763	-0.0117056930238046	DNMT3A	-0.0896179456630347	0.00643522590058867
cg03780927	-0.0195480841268651	DNMT3A	-0.116434719940096	0.0057094774637544
cg03785076	-0.0518061521456272	DNMT3A	-0.208975280681831	0.000906511836739428
cg03797660	-0.00942856929348678	DNMT3A	-0.030760597488004	0.0242156173749286
cg03818307	-0.0176771244667723	DNMT3A	-0.178632878290603	0.00670741307953048
cg03827689	-0.00652639999850524	DNMT3A	-0.0757737662377688	0.00105846047641591
cg03848580	-0.0192787231860014	DNMT3A	-0.142955120625843	0.0043830444466208
cg03866862	-0.0186158884239901	DNMT3A	-0.21594694428773	0.00658740276612014
cg03958883	-0.0157122900663844	DNMT3A	-0.136854167111691	0.000674696700909413
cg04081402	-0.00873650296891618	DNMT3A	0.0301549253958127	0.0035122373912629
cg04147969	-0.0259605070236238	DNMT3A	-0.147514251290072	0.00392420872390202
cg04172049	-0.011994739242269	DNMT3A	-0.123187126109904	0.0405379256048743
cg04212092	-0.012700477282552	DNMT3A	-0.0913004920395669	0.0490898422910225
cg04514047	-0.0149833194161275	DNMT3A	-0.165761059231195	0.000264656116950449
cg04521449	-0.018538582913929	DNMT3A	-0.211526834265694	0.00307531434604342
cg04543273	-0.0124362541191985	DNMT3A	-0.292652857816624	8.08350315157487e-05
cg04582938	-0.0102411355388244	DNMT3A	-0.0968587995406147	0.00369079117147813
cg04596071	-0.00592169483915767	DNMT3A	-0.106983881592293	0.00291939256310718
cg04609952	-0.033635333066471	DNMT3A	-0.130066866743419	0.0154876596843657
cg04622454	-0.0187636099580998	DNMT3A	-0.132693368211585	0.00951126013839759
cg04654716	-0.0167561296181539	DNMT3A	-0.212787611687133	0.00763439800562828
cg04704634	-0.021939518863379	DNMT3A	-0.253082461766263	0.00117771185896946
cg04728789	-0.0193622005609543	DNMT3A	-0.131337040209907	0.0285368729789242
cg04751761	-0.0287804620605018	DNMT3A	-0.0883232242987992	0.0426294083181263
cg04755674	-0.0297684006165114	DNMT3A	-0.0873116440503793	0.0485337362671134
cg04774505	-0.0212371441886639	DNMT3A	-0.087419048081577	0.0495238161475773
cg04813911	-0.0165636754029599	DNMT3A	-0.135390206775029	0.000416409909442382
cg04819580	-0.0131809338021135	DNMT3A	-0.0749032623332576	0.0121702641280686
cg04875062	-0.0261252643827843	DNMT3A	-0.140523330756229	0.00992783090791534
cg04907084	-0.0259779465151353	DNMT3A	-0.673809523809524	0.0405246310795224
cg04914290	-0.013836472210517	DNMT3A	-0.0921760366638416	0.0248920926443858
cg04942251	-0.0302464866277493	DNMT3A	-0.116364656544991	0.0128093245977039
cg04968127	-0.0315975572347039	DNMT3A	-0.179299030154443	0.00621536170083961
cg04983821	-0.0184300308064669	DNMT3A	-0.100933035000081	0.0425381406229335
cg04990420	-0.0130675998028362	DNMT3A	-0.0836148341127929	0.0161178659173548
cg04993130	-0.0205424158327431	DNMT3A	-0.173214438123786	0.00871855810656653
cg05003599	-0.0235743749896335	DNMT3A	-0.0577514452879592	0.0181718917812123
cg05037688	-0.0131760740803377	DNMT3A	-0.11518132424968	0.0050078953827764
cg05106502	-0.0310230888239828	DNMT3A	-0.169590393451554	0.0314607766210376
cg05135288	-0.0137941454671325	DNMT3A	-0.083860790987741	0.0181634283896435
cg05136169	-0.0258681372384069	DNMT3A	-0.170120427321904	0.0136975727417939
cg05183538	-0.0228973815426827	DNMT3A	-0.124183737582864	0.0123080974433938
cg05201185	-0.0260459033068996	DNMT3A	-0.112879173759835	0.00938816133829503
cg05241536	-0.0125708196061587	DNMT3A	-0.109326546578538	0.00447612557087087
cg05249026	-0.0120235920522429	DNMT3A	-0.0751103868648184	0.0449945428570768
cg05253759	-0.0123076607454436	DNMT3A	-0.176137601417532	0.0164988900777188
cg05280806	-0.0198991078660693	DNMT3A	-0.121198827882671	0.0298184241577383
cg05313153	-0.0214474160856802	DNMT3A	-0.157132768361582	0.0384313127987914
cg05323251	-0.0100031018113131	DNMT3A	-0.119652464317133	0.00668639655316109
cg05346491	-0.0137686178050475	DNMT3A	0.076936171348758	0.00390306624497373
cg05361273	-0.0172566879555113	DNMT3A	-0.12755413323919	0.00121864130426835
cg05381795	-0.0268870665574152	DNMT3A	-0.0626687903811154	0.0485237313512171
cg05395679	-0.0103746143562009	DNMT3A	-0.16274987310591	0.0356898262718655
cg05412222	-0.0212846637627346	DNMT3A	-0.147195353787788	0.00130086656810452
cg05460965	-0.0129286329070434	DNMT3A	-0.149921221558689	0.0105756908316879
cg05473987	-0.0259889880594335	DNMT3A	-0.166183677117089	0.0338584086191597
cg05515072	-0.0148077971252807	DNMT3A	-0.126012701225284	0.00869850410460537
cg05521767	-0.0170682612469787	DNMT3A	-0.127071426328939	0.00515029304584173
cg05638787	-0.0130577989878502	DNMT3A	-0.198589363565344	0.00463364090914052
cg05676562	-0.0238359037533766	DNMT3A	-0.125577850381727	0.00992180403246948
cg05690685	-0.015455383674767	DNMT3A	-0.120044761378806	0.0141143508264259
cg05707655	-0.0209448882548997	DNMT3A	-0.263094659946237	0.0012872932995671
cg05751148	-0.0117211415275015	DNMT3A	-0.15169750210149	0.0363667583547097
cg05753993	-0.0150779571513271	DNMT3A	-0.2116301946794	0.00554172523857337
cg05765647	-0.0289820290103892	DNMT3A	-0.163624134368414	0.000763146464714499
cg05773108	-0.0217026316783698	DNMT3A	-0.0724762921518755	0.0400235424801723
cg05779272	-0.0152588650781343	DNMT3A	-0.153844232904049	0.00016174348019172
cg05788725	-0.00732175728330667	DNMT3A	-0.0467662403129403	0.00610066361285192
cg05820066	-0.0147510354789398	DNMT3A	-0.285186432291859	0.011503471559363
cg05903330	-0.0118223449539827	DNMT3A	-0.0469709680460063	0.0378093043523139
cg05949660	-0.0164033923412226	DNMT3A	-0.0976459091769493	0.0083081415353949
cg05961212	-0.0115420323189817	DNMT3A	-0.0981837338708319	0.00544152161684563
cg05962511	-0.0158147673946251	DNMT3A	-0.137034015414531	0.00274431375866395
cg05967487	-0.0149874151028633	DNMT3A	-0.0653027676525895	0.0228638777029647
cg05991401	-0.017416721785265	DNMT3A	-0.0802514528695495	0.0152639426976617
cg06011067	-0.0254420093925003	DNMT3A	-0.177015638656243	0.0493282457343885
cg06041363	-0.0146579721480744	DNMT3A	-0.0892960249793396	0.00659169185605657
cg06081750	-0.0125971716965503	DNMT3A	-0.106977249172987	0.044132144969443
cg06105699	-0.0309451397562602	DNMT3A	-0.184766417962004	0.000832146555144102
cg06115614	-0.0195529517135831	DNMT3A	-0.0685753365262783	0.000146520999327275
cg06152215	-0.020940567430963	DNMT3A	-0.0951761963526669	0.0240612210660256
cg06159340	-0.0201278485274525	DNMT3A	-0.125377433463663	0.00992158880796432
cg06186155	-0.0284181283150967	DNMT3A	-0.181388497884772	0.00555984089703649
cg06254274	-0.015602863593339	DNMT3A	-0.0353615948070996	0.016469051933501
cg06264922	-0.0163307770024748	DNMT3A	-0.234597671065427	0.00210172572484753
cg06271237	-0.0138426060417973	DNMT3A	-0.115566694964543	0.0474715235045964
cg06339657	-0.0192922757285513	DNMT3A	0.102087927443091	0.0144711761184929
cg06362282	-0.0159917103988468	DNMT3A	-0.186518635537519	0.000191618786654964
cg06373648	-0.0139589920137108	DNMT3A	-0.204545843061736	0.000846066865747622
cg06376426	-0.0170303236023969	DNMT3A	-0.109015089792846	0.0488844239935529
cg06378491	-0.0132088523406296	DNMT3A	-0.101247486060413	0.039888354024957
cg06417460	-0.0125523636212697	DNMT3A	-0.142843262327228	0.00904239830974323
cg06451479	-0.0159489577646775	DNMT3A	-0.0462904887007591	0.0495149681198877
cg06471905	-0.00976335009044831	DNMT3A	-0.0734163185293661	0.0435127178839069
cg06477069	-0.0262961195966574	DNMT3A	-0.132071259870827	0.00101549691036406
cg06493829	-0.00516422571918903	DNMT3A	-0.0685331741652245	0.00285832173463854
cg06526741	-0.0260680367654267	DNMT3A	-0.0575866739361807	0.0350100108345086
cg06557644	-0.0229483620973473	DNMT3A	-0.149641400812053	0.0461559645958015
cg06601071	-0.021556112705838	DNMT3A	-0.151437197115192	0.0255512041119672
cg06611426	-0.0202848777154229	DNMT3A	-0.146755539260238	0.0286339253868833
cg06639488	-0.0113849969958719	DNMT3A	-0.0656759053746113	0.010757235315292
cg06647693	-0.0161453941619125	DNMT3A	-0.202135416000767	0.00390894750622846
cg06744585	-0.031856582546573	DNMT3A	-0.119794490320806	0.013310920216954
cg06753787	-0.0110301752661742	DNMT3A	-0.108219218620248	0.00823259003475085
cg06763375	-0.0205531088843355	DNMT3A	-0.144791623279496	0.0117576748279404
cg06774445	-0.0178427843376587	DNMT3A	-0.107488507750318	0.00375451360679982
cg06796779	-0.0194097703982824	DNMT3A	-0.0485804869451231	0.0232964701864268
cg06808305	-0.0213425445814001	DNMT3A	-0.0719890213458945	0.0339359813878568
cg06811467	-0.0166199594492438	DNMT3A	-0.122189252814043	0.000567808210611816
cg06817455	-0.0156672563401993	DNMT3A	-0.15229894987038	0.00660957806130131
cg06885782	-0.0234370599409824	DNMT3A	-0.123393736569995	0.00773540414164727
cg06913337	-0.0128808517711073	DNMT3A	-0.174527064467461	0.0165985541292009
cg06947286	-0.0140157591012863	DNMT3A	-0.126774051001617	0.000472320981952106
cg07175301	-0.0120114928447425	DNMT3A	-0.0993893692223024	0.0353137711632147
cg07207669	-0.0339211175829933	DNMT3A	-0.206878099292629	0.00153733085372241
cg07212837	-0.0109606053509852	DNMT3A	-0.100382391720352	0.0407032096542457
cg07250214	-0.0343135332869416	DNMT3A	-0.127547359904928	0.0219326590557617
cg07263393	-0.0223772083053147	DNMT3A	-0.0390969489801472	0.00262941795848166
cg07267600	-0.0133514803789148	DNMT3A	-0.0670603334303725	0.0127845354030461
cg07313701	-0.0135283401030421	DNMT3A	-0.128094646610327	0.0249682760279993
cg07440264	-0.0224022093886389	DNMT3A	-0.137817896870694	0.0483595898178052
cg07452706	-0.0142999816669794	DNMT3A	-0.181898382032695	0.00830264487433349
cg07502661	-0.034274235036378	DNMT3A	-0.0931716307484232	0.0162161443057628
cg07535628	-0.0135588816152306	DNMT3A	-0.127065692015595	0.00218407264544999
cg07549715	-0.0181585417397419	DNMT3A	-0.166846842607066	0.00815844990673128
cg07586285	-0.0215669187256045	DNMT3A	-0.10539825908831	0.0118350478731514
cg07596065	-0.019496231066719	DNMT3A	-0.0997607948558383	0.0271139920301259
cg07623567	-0.0205541460151539	DNMT3A	-0.174691030129048	0.00689906152819256
cg07624815	-0.00949550071393557	DNMT3A	-0.111128597821989	0.046013899978472
cg07630078	-0.0172517642452299	DNMT3A	-0.109931349503077	0.0204305203606423
cg07648215	-0.0103124044134813	DNMT3A	-0.205636083614394	0.006472428612442
cg07667560	-0.028539503033338	DNMT3A	-0.0935062624548652	0.027071694812759
cg07695566	-0.0154833473768754	DNMT3A	-0.0720612344259721	0.0418639923835877
cg07705835	-0.0215863616508487	DNMT3A	-0.0965243998046275	0.0332526736591842
cg07708521	-0.0188949807132601	DNMT3A	-0.119460585403594	0.0125064629913568
cg07726456	-0.00994598702120647	DNMT3A	-0.15684698876338	0.0016081770299239
cg07739927	-0.017844632435623	DNMT3A	-0.146397471757953	0.00274023573782685
cg07759162	-0.0168288288792279	DNMT3A	-0.160048740268023	0.00436026264572339
cg07780782	-0.019530737336448	DNMT3A	-0.134896300345564	0.000225246162772412
cg07796002	-0.0202508031498589	DNMT3A	-0.156504816228782	0.029312441561907
cg07803375	-0.0279490994294362	DNMT3A	-0.201917504826782	0.0119478829461088
cg07827420	-0.0229530068244391	DNMT3A	-0.104708057629405	0.0137158634380949
cg07828024	-0.0209631629568162	DNMT3A	-0.094437426193833	0.0162748648469322
cg07855319	-0.0159935140569238	DNMT3A	-0.0376714486483384	0.0494580235959402
cg07918509	-0.0209485644022969	DNMT3A	-0.182259492656875	0.0188451565007013
cg07944862	-0.0228168907578038	DNMT3A	-0.118265849812134	0.0027185833743227
cg07961479	-0.00825215166361206	DNMT3A	-0.08889517616859	0.0382244767241239
cg07990556	-0.0310434082241229	DNMT3A	-0.113693888896157	0.00495949221276754
cg08009711	-0.0264285985990624	DNMT3A	-0.0496338619908137	0.0219094791711673
cg08096381	-0.02520899317617	DNMT3A	-0.149643944887482	0.00543467292144597
cg08149865	-0.027663445779621	DNMT3A	-0.184182744436968	0.0116500741278987
cg08199758	-0.0244959092007311	DNMT3A	-0.0732810228156087	0.0244597801690678
cg08217285	-0.0172980985962482	DNMT3A	-0.148317748631568	0.0396047064793368
cg08250081	-0.0186012261287032	DNMT3A	-0.126543045689511	0.016853698260262
cg08284993	-0.0154843285117265	DNMT3A	-0.179023646345092	0.0104267619390197
cg08298946	-0.0263843897426604	DNMT3A	-0.0790714863682121	0.00335494189430474
cg08310837	-0.0141633565431768	DNMT3A	-0.179193595583969	0.00833062806211252
cg08312149	-0.0141004642907523	DNMT3A	-0.105797312160747	0.00794969307721889
cg08324090	-0.0230159425736256	DNMT3A	-0.115359696905266	0.0100672963632879
cg08324925	-0.0257927008076194	DNMT3A	-0.0661124809902335	0.0327604976526275
cg08368875	-0.010262131327406	DNMT3A	0.0337107156680542	0.0458910138515328
cg08396193	-0.0319125858453909	DNMT3A	-0.124605025340942	0.0357802814363396
cg08415592	-0.0174589425305533	DNMT3A	-0.0863935445720367	0.00786771953576669
cg08420066	-0.0235115211189508	DNMT3A	-0.105323641128939	0.00662131786047265
cg08429256	-0.014967509753054	DNMT3A	-0.0691700272380178	0.0358329141293541
cg08531489	-0.0164550734596582	DNMT3A	-0.0748081651729428	0.0298296838328664
cg08553327	-0.0140665242048201	DNMT3A	-0.134056225013069	0.0207652178165675
cg08598221	-0.0157406918268116	DNMT3A	-0.15414535756641	0.0129481785052548
cg08606497	-0.0189288544982875	DNMT3A	-0.133229567367498	0.0481621002633696
cg08698997	-0.0174325601759809	DNMT3A	-0.126324622040241	0.00188933726984538
cg08705406	-0.019756972918718	DNMT3A	-0.251519037671088	0.0406730286831031
cg08748913	-0.0120778135776637	DNMT3A	-0.0986282299275191	0.0132323276242155
cg08802607	-0.015460257255652	DNMT3A	-0.0669045070945734	0.00748108186005615
cg08823954	-0.0152225365139115	DNMT3A	-0.114416423617662	0.00204575639129013
cg08872742	-0.0172593633739988	DNMT3A	-0.076725630367895	0.0176423516244635
cg08934126	-0.0117467518966572	DNMT3A	-0.0507553715519873	0.032738290075435
cg08938793	-0.013677084617002	DNMT3A	-0.0337587298388846	0.0479214360624123
cg08970648	-0.0250886290207054	DNMT3A	-0.167274566964046	0.0207683676474127
cg08996521	-0.0121578306138627	DNMT3A	-0.0282549335113447	0.0279830524400797
cg09076584	-0.012233822499157	DNMT3A	-0.188988232418182	0.00382796887578305
cg09141835	-0.0140660642573488	DNMT3A	-0.346605465167833	0.00290867232979937
cg09152943	-0.0075584702008384	DNMT3A	-0.10642276013709	0.010313429130225
cg09162137	-0.0105969545559675	DNMT3A	-0.246721276671792	0.00519984197049213
cg09164168	-0.0207549443950191	DNMT3A	-0.134273287421756	0.0427507833603952
cg09175009	-0.0182263086962111	DNMT3A	-0.169634936301317	0.0181388168736531
cg09233980	-0.0165705875596797	DNMT3A	-0.102619639776404	0.00975991704600477
cg09244707	-0.0372885083727066	DNMT3A	-0.212396989200575	0.00474369936215478
cg09258479	-0.01235092916321	DNMT3A	-0.0693706438250557	0.00528787821127143
cg09274988	-0.0144745749830475	DNMT3A	-0.0856815971924752	0.00738728496215292
cg09276451	-0.0225099327106673	DNMT3A	-0.0900954152374047	0.00441521949110753
cg09313705	-0.0142001229809527	DNMT3A	-0.0421610685164902	0.0427751302379084
cg09349128	-0.0150619443572753	DNMT3A	-0.168375508483535	0.0133479116539244
cg09349343	-0.0134773398107694	DNMT3A	-0.158957040578136	0.0177504691116176
cg09403559	-0.0267197171799835	DNMT3A	-0.0660885822920549	0.033761947504034
cg09444186	-0.0105779516124077	DNMT3A	-0.126954197001399	0.00912832837259219
cg09446583	-0.0202266271061963	DNMT3A	-0.138758275910063	0.0250807486106421
cg09502809	-0.0137921745352165	DNMT3A	-0.0725186222233	0.0467550366084408
cg09504131	-0.0208127583352437	DNMT3A	-0.198944021119747	0.0073108044413009
cg09533845	-0.0090085182335198	DNMT3A	-0.0899229691876751	0.00199121423341179
cg09538921	-0.0127020037830237	DNMT3A	-0.113556397907632	0.0496612447101368
cg09626867	-0.0113756629147431	DNMT3A	-0.064130642430952	0.0182763199514711
cg09684846	-0.0384053055453358	DNMT3A	-0.105029998658798	0.0251874068563179
cg09696044	-0.01721941797061	DNMT3A	-0.145024474829369	0.0050974431903473
cg09742346	-0.0189858795512152	DNMT3A	-0.227444023868671	0.0018067283964
cg09790270	-0.0192467565776079	DNMT3A	-0.056709098900235	0.0156244587754999
cg09879334	-0.0116225456027967	DNMT3A	-0.0948638519821386	0.0130956409278654
cg09906145	-0.023811105418222	DNMT3A	-0.134035465976036	0.000197292831999567
cg09931783	-0.0170040643852606	DNMT3A	-0.220197282597603	0.010430708188565
cg09944659	-0.0179788025121356	DNMT3A	-0.0709111317781395	0.0242827137027477
cg10002066	-0.0129261798597844	DNMT3A	-0.102185036777624	0.0284918794536356
cg10138630	-0.0104458263685398	DNMT3A	-0.0788237794506179	0.037587739041806
cg10161008	-0.0106305035962482	DNMT3A	-0.285235247721793	0.000578729519374495
cg10283844	-0.00616363658960226	DNMT3A	-0.0281956458611619	0.0404097487871615
cg10301695	-0.0337127234288218	DNMT3A	-0.125903243652144	0.0175381577354878
cg10324158	-0.014166823286875	DNMT3A	-0.240013430544041	5.20451778460821e-05
cg10344301	-0.0155125116270319	DNMT3A	-0.0999863231020131	0.00547614800367029
cg10361005	-0.0221876247183088	DNMT3A	-0.137615746924026	0.00640420673298074
cg10374499	-0.0148676266399426	DNMT3A	-0.146306720530735	0.000685288609671708
cg10427868	-0.0261160944683246	DNMT3A	-0.212136906203949	0.00105832813173938
cg10453071	-0.0173368918304293	DNMT3A	-0.0765436142229029	0.0195694026079428
cg10501360	-0.0255129053357268	DNMT3A	-0.0953423451227392	0.0250536227716383
cg10513161	-0.0141466414639239	DNMT3A	-0.0720608374653137	0.0457252934696858
cg10529613	-0.0322781534771105	DNMT3A	-0.316509452618257	0.047640605108737
cg10535320	-0.00986974637636312	DNMT3A	-0.0983747104072302	0.0134272144736015
cg10535500	-0.0299680957386331	DNMT3A	-0.111789367320809	0.0205569312422746
cg10542975	-0.0124030615132932	DNMT3A	-0.139421454435958	0.0381575773096213
cg10559803	-0.0166116738951402	DNMT3A	-0.120679309975028	0.0455903979207687
cg10574365	-0.0214560247527359	DNMT3A	-0.119861492554069	0.00465183862312644
cg10583311	-0.0185209234404027	DNMT3A	-0.156811593801765	0.00136851970481143
cg10689689	-0.0197499593016929	DNMT3A	-0.145764428325691	0.0231944000569711
cg10715529	-0.0135407778696725	DNMT3A	-0.0701346992676211	0.0348794348460327
cg10750182	-0.0179757636718604	DNMT3A	-0.0773750422872068	0.0085925071732616
cg10755899	-0.0282093780523253	DNMT3A	-0.0929966761550806	0.020062026546159
cg10799846	-0.0150123525770032	DNMT3A	-0.26026592828717	0.0024310600234901
cg10809958	-0.0311461600541228	DNMT3A	-0.078535111622283	0.0146975976028625
cg10855746	-0.0129508709087805	DNMT3A	-0.0885593543117756	0.0126497764760522
cg10901633	-0.0256039669410523	DNMT3A	-0.0971797542607105	0.00254101101567894
cg10909790	-0.0279015882517841	DNMT3A	-0.123130162676467	0.00540666478458533
cg11010552	-0.0226299620931041	DNMT3A	-0.238064947704395	0.0105822114360847
cg11086127	-0.0210118238410513	DNMT3A	-0.120063440538182	0.0164173443146672
cg11093760	-0.0227301476444239	DNMT3A	-0.153714461039267	0.0363321713062729
cg11138362	-0.0216564980989181	DNMT3A	-0.124568549926735	0.0396420772693312
cg11152302	-0.0264281261153937	DNMT3A	-0.148280552143061	0.0118014367680458
cg11171811	-0.0108367483343782	DNMT3A	-0.0454074371185139	0.0214017107788318
cg11205173	-0.0316219908218507	DNMT3A	-0.273594112732195	0.00200706643066428
cg11250194	-0.0216401866856162	DNMT3A	-0.0656780313869011	0.0139504949091264
cg11360546	-0.0366857619134551	DNMT3A	-0.141200205436078	0.00767573283639014
cg11366363	-0.0163095326377145	DNMT3A	-0.0670557659749181	0.0196417280078007
cg11394785	-0.0104030693320865	DNMT3A	-0.0381597538248963	0.000205284715417169
cg11405200	-0.0374400608291449	DNMT3A	-0.0904786896538999	0.0336687420052513
cg11421182	-0.0153242258945101	DNMT3A	-0.140644093473632	0.0261679793187406
cg11562411	-0.0196218515151249	DNMT3A	-0.177880768639489	0.0013877506207559
cg11599718	-0.0166296911831494	DNMT3A	-0.168021961505729	0.00709256844170787
cg11601336	-0.0189613810438497	DNMT3A	-0.0524127799419434	0.0366404062100874
cg11639950	-0.0172229276889934	DNMT3A	-0.182954908275846	0.0160834001762847
cg11660018	-0.0278596430363164	DNMT3A	-0.102713490008469	0.0477456957434235
cg11827101	-0.0202921450663349	DNMT3A	-0.177362372599094	0.0237829828877659
cg11848931	-0.0235792000918835	DNMT3A	-0.575396825396825	0.0420088019144091
cg11942936	-0.0223980504808005	DNMT3A	-0.0764066538065165	0.0389689407691827
cg11946666	-0.0255163911514691	DNMT3A	-0.116348408080731	0.0295461488189983
cg11961138	-0.01228100645171	DNMT3A	-0.0823557085320874	0.0429156583673623
cg11961495	-0.0384265766937346	DNMT3A	-0.0889468100294413	0.00907652122564565
cg11985480	-0.0430839256795386	DNMT3A	-0.0741107667632296	0.0313137813756691
cg11997223	-0.0168411746564952	DNMT3A	-0.0351216160806596	0.0377051356044119
cg12013713	-0.0336722894414506	DNMT3A	-0.158355907696567	0.00331845196977479
cg12036877	-0.0180670618663018	DNMT3A	-0.0918116089207201	0.0469631444113813
cg12063847	-0.00927286062992043	DNMT3A	-0.0635686562452481	0.0178893853531036
cg12076102	-0.0246106003381238	DNMT3A	-0.24862112408561	9.65617055194953e-06
cg12079904	-0.0126921116630718	DNMT3A	-0.119983178775797	0.0168716757308776
cg12095353	-0.0198972638842445	DNMT3A	-0.19151588530566	0.0016359574907223
cg12163871	-0.0126808700725003	DNMT3A	-0.0690667348009556	0.0249744927815122
cg12217625	-0.0153204274766574	DNMT3A	0.0680471344240876	0.0492887405402535
cg12258344	-0.016292776692176	DNMT3A	-0.114430684116234	0.0237028940197211
cg12332902	-0.0143002502315443	DNMT3A	-0.169127101550604	0.00531054974799859
cg12336290	-0.0113198552863822	DNMT3A	-0.0974235920764303	0.0374560465602314
cg12340503	-0.0339262411155172	DNMT3A	-0.106902659476602	0.0447829694686016
cg12374579	-0.0242550149194746	DNMT3A	-0.098881668962212	0.00560160205928268
cg12419932	-0.025229680471753	DNMT3A	-0.106023489919912	0.0420458659646478
cg12422704	-0.0183685247178918	DNMT3A	-0.114554974294539	0.00522655254368548
cg12425700	-0.0155656933605381	DNMT3A	-0.0877152367935269	0.0409493164618779
cg12441066	-0.0219702689250922	DNMT3A	-0.0892854026797683	0.012569690129101
cg12535569	-0.00996802251239605	DNMT3A	-0.0903172554161494	0.0347591541137662
cg12558347	-0.0100638563313712	DNMT3A	-0.0612234487413971	0.0231153631297046
cg12568669	-0.0262216461231278	DNMT3A	-0.167573453701273	0.0286492587567027
cg12573289	-0.0219824118289899	DNMT3A	-0.217733098021608	0.000525453081293337
cg12581691	-0.0288575514952361	DNMT3A	-0.0729612062978847	0.012236329959658
cg12590902	-0.0152968366051395	DNMT3A	-0.275896603287666	0.000495579695587191
cg12598025	-0.0179035048318193	DNMT3A	-0.704575163398693	0.0099136178385198
cg12698626	-0.0222920902459394	DNMT3A	-0.0572310617164529	0.00213911997567156
cg12723251	-0.0120178479280234	DNMT3A	-0.145024831895319	0.0105138189817594
cg12729894	-0.0210467091736129	DNMT3A	-0.109750902706728	0.0352002513112672
cg12731773	-0.0262440181612503	DNMT3A	-0.180636252552532	0.00029243318186374
cg12758082	-0.0132815625678024	DNMT3A	-0.162219818476756	0.0035841602653329
cg12779520	-0.0192708026607246	DNMT3A	-0.109205739293944	0.0169528526639654
cg12798040	-0.030333894730133	DNMT3A	-0.101620677959011	0.00954432382919421
cg12836643	-0.0130073319354493	DNMT3A	-0.0874783107860634	0.0111366800081092
cg12894984	-0.0221129133194264	DNMT3A	-0.108093494038531	0.0444684095800123
cg13027206	-0.0115848629646528	DNMT3A	-0.118231989189646	2.78411109327251e-05
cg13030582	-0.0106315955686506	DNMT3A	-0.235801532081403	0.012161846186144
cg13079123	-0.0206598193552709	DNMT3A	-0.0538595008588157	0.016714682449057
cg13100962	-0.0290256963813857	DNMT3A	-0.0792925016608962	0.0127559340497314
cg13110239	-0.0126066239094566	DNMT3A	-0.0932880109218859	0.00571131815887956
cg13195895	-0.0148028054153566	DNMT3A	-0.128017555923214	0.000284870361120456
cg13215995	-0.0118327804968245	DNMT3A	-0.0806086214208005	0.0392097350836746
cg13224914	-0.023384200874893	DNMT3A	-0.103987605000804	0.0212261858642444
cg13269555	-0.0239668760565155	DNMT3A	-0.1616208069388	0.0455290494901937
cg13280788	-0.0296148285334805	DNMT3A	-0.0769885344572453	0.0326262239007216
cg13282594	-0.0160668918181855	DNMT3A	-0.0814438573188024	0.0265780735795652
cg13287553	-0.016942185405821	DNMT3A	-0.183542374987436	0.00241781857178615
cg13298859	-0.0273635204399704	DNMT3A	-0.0863959647582644	0.0260692000509999
cg13327134	-0.0121725645787286	DNMT3A	-0.158524662251241	0.00173200767641585
cg13393782	-0.026923709250126	DNMT3A	-0.157730144697605	0.00150159683819437
cg13408712	-0.0104399547904323	DNMT3A	-0.0985128334355057	0.0339953207710419
cg13409439	-0.0202991838514695	DNMT3A	-0.140226611128333	0.0307207628454821
cg13420383	-0.0124059236186459	DNMT3A	-0.121894409339631	0.0159670291304186
cg13470063	-0.0331808935466735	DNMT3A	-0.183121688492079	0.00595708636880853
cg13504055	-0.0226931833584963	DNMT3A	-0.0933778597362297	0.031909087353444
cg13591408	-0.0212889064569264	DNMT3A	-0.0489912933835862	0.0254560899421418
cg13598881	-0.0183626052169755	DNMT3A	-0.172700422575824	0.000255639598008764
cg13617561	-0.0321509248054916	DNMT3A	-0.120076385427775	0.0400683890716989
cg13654836	-0.0363580155629137	DNMT3A	-0.259195341821701	0.00022200824575843
cg13655250	-0.0258261671615246	DNMT3A	-0.095480047674794	0.0171051001533529
cg13668129	-0.0116160567120996	DNMT3A	-0.168003559405771	0.0150581467323365
cg13669080	-0.013610084466062	DNMT3A	-0.186886497006798	0.0323112780310118
cg13672800	-0.0234182003765001	DNMT3A	-0.140874698740094	0.0396474860088801
cg13702235	-0.0205424489944701	DNMT3A	-0.12066330999174	0.0247705258763253
cg13708645	-0.0242315124853508	DNMT3A	-0.216625231634547	0.000480932863828238
cg13721989	-0.0108064998533044	DNMT3A	-0.229916364847224	0.000670647233817574
cg13732465	-0.0220088988282935	DNMT3A	-0.102695118286464	0.00614583565648588
cg13823492	-0.00748150269753789	DNMT3A	-0.0292903308421403	0.000787695517741363
cg13829419	-0.0225935509676106	DNMT3A	-0.118546418616927	0.0252839219429432
cg13888509	-0.0167550267420661	DNMT3A	-0.104874873581925	0.0400637350284935
cg13905081	-0.0211272055552697	DNMT3A	-0.1430657324007	0.00206500325471907
cg13969662	-0.0135811815523203	DNMT3A	-0.128254049777741	0.0031895862081668
cg13987674	-0.0260488258030877	DNMT3A	-0.074588027027328	0.018063424945846
cg14025021	-0.0186613557391495	DNMT3A	-0.149581871345029	0.0279777722050336
cg14029001	-0.017454349721173	DNMT3A	-0.0965541617710379	0.00579983078231653
cg14085840	-0.014889810540143	DNMT3A	-0.0517556281947241	0.0213716331636938
cg14117297	-0.0105533864384885	DNMT3A	-0.175724056992649	0.0013559195146224
cg14164380	-0.0221620478519921	DNMT3A	-0.105798266780914	0.0197619828354911
cg14166131	-0.0155845003084678	DNMT3A	-0.281467913414905	0.000733983990393648
cg14172126	-0.00993100525897769	DNMT3A	-0.205823852896275	0.00107807459162839
cg14172849	-0.0193194336933993	DNMT3A	-0.231712160346185	0.00317650509727419
cg14255824	-0.0281519608044603	DNMT3A	-0.426848944706088	0.0460409939130513
cg14258501	-0.0317839216387016	DNMT3A	-0.112894247236417	0.00722058513835671
cg14310198	-0.0365044846004342	DNMT3A	-0.0884746661379601	0.00417850515576501
cg14394126	-0.024483166356772	DNMT3A	-0.194015022035747	0.0141681720969213
cg14396214	-0.0128694711754663	DNMT3A	-0.160563235538	0.00470925417974357
cg14410964	-0.0181363167554131	DNMT3A	-0.179923198096707	0.0211042037006671
cg14471064	-0.0122270758985022	DNMT3A	-0.0776654857633069	0.011748126377783
cg14485185	-0.015483404764437	DNMT3A	-0.183722164276222	0.00231422992320954
cg14499058	-0.0124551629964641	DNMT3A	-0.103073221206934	0.000770127853036816
cg14507146	-0.0228639118433312	DNMT3A	-0.0610053524072924	0.0310674273012627
cg14519515	-0.0126064713095333	DNMT3A	-0.0898299986884625	0.044772914484883
cg14519777	-0.0187595420013936	DNMT3A	-0.186165529233696	0.000662087506032515
cg14535274	-0.0177658692120298	DNMT3A	-0.178842610501696	0.00699371251309024
cg14556677	-0.00973097552926041	DNMT3A	-0.0938559502692693	0.00428661822053195
cg14601444	-0.033004995753204	DNMT3A	-0.138840814401614	0.00195015337695129
cg14651616	-0.0123090565305438	DNMT3A	-0.204417767449557	0.0025627878556041
cg14720773	-0.0259255895190807	DNMT3A	-0.159469411363507	0.000601750839743887
cg14784653	-0.0159478855098107	DNMT3A	-0.118153966203649	0.0325232450173419
cg14916108	-0.012995007166978	DNMT3A	-0.0911300641924421	0.0257864368904859
cg14945937	-0.0177090619682248	DNMT3A	-0.155221289184601	0.0141043555772997
cg14973055	-0.0268897089353888	DNMT3A	-0.226064831173655	0.00148917718322851
cg15013617	-0.0157420912306739	DNMT3A	-0.0575999341664303	0.0197756123090623
cg15079885	-0.0133768728813105	DNMT3A	-0.302537918990064	0.00540489720824749
cg15095906	-0.0104063458039857	DNMT3A	-0.0777543280629781	0.00853995328963485
cg15161667	-0.0181748448404615	DNMT3A	-0.146459073779614	0.0175087387025586
cg15200445	-0.0156991181786129	DNMT3A	-0.119283547549801	0.0151244915287915
cg15260921	-0.0129002312284246	DNMT3A	-0.13447334821886	0.0137151633382289
cg15269394	-0.0261613315187161	DNMT3A	-0.128216371650303	0.0407589860078353
cg15283950	-0.0361558377472474	DNMT3A	-0.128787006705069	0.0263109825773097
cg15338967	-0.0334263057276709	DNMT3A	-0.235582286678339	0.0145004278762055
cg15393221	-0.025069085514691	DNMT3A	-0.102737547711334	0.0381278742328326
cg15393490	-0.0316829443404666	DNMT3A	-0.20781383416763	0.00363731318189112
cg15404019	-0.0151708778279692	DNMT3A	-0.0743995081300973	0.0491543940981324
cg15411840	-0.0218695088185687	DNMT3A	-0.118820189252012	0.0416027779880244
cg15431659	-0.0174767167879947	DNMT3A	-0.124002630288441	0.0062031990190902
cg15432485	-0.0169576336649473	DNMT3A	-0.19484481809743	0.00460499857142677
cg15436385	-0.0128055471339018	DNMT3A	-0.117137083429653	0.0232728875468062
cg15461663	-0.0180496073538818	DNMT3A	-0.0617932531371884	0.000739179968567557
cg15466702	-0.0152369719461245	DNMT3A	-0.102173958363667	0.00115184776253103
cg15481493	-0.0145731042686578	DNMT3A	-0.249019220000267	0.000601474130625922
cg15581429	-0.0225312911066685	DNMT3A	-0.13412318519927	0.00206220326007264
cg15656257	-0.015089687708896	DNMT3A	-0.0622638667548403	0.036126572436254
cg15684702	-0.0326431165685031	DNMT3A	-0.234539608226531	0.000999176982717354
cg15690760	-0.0226810027203273	DNMT3A	-0.076919964489508	0.0143632154663205
cg15693483	-0.0156339964724317	DNMT3A	-0.181468202820891	0.017146587028041
cg15773539	-0.0245697703588302	DNMT3A	-0.144453182227555	0.000224572573764779
cg15954235	-0.010651361117065	DNMT3A	-0.186036655257479	0.000819687887082395
cg16014606	-0.0418369693775376	DNMT3A	-0.137812149947789	0.00289953136426648
cg16022904	-0.00928374872147807	DNMT3A	-0.115005544501471	0.0131153734522498
cg16027267	-0.0288622723943347	DNMT3A	-0.120167759745347	0.0362696148418525
cg16038868	-0.0146913775234211	DNMT3A	-0.0370286984584546	0.0417728010393696
cg16063162	-0.027006119500553	DNMT3A	-0.138407611227754	0.011033956978581
cg16096836	-0.00882489671321247	DNMT3A	-0.0871284224645569	0.00718408234500914
cg16251626	-0.0151360273405804	DNMT3A	-0.144889911675626	0.0132540238833623
cg16254746	-0.0100430655468585	DNMT3A	-0.0911590714204681	0.0101133608833348
cg16254946	-0.0225566498435587	DNMT3A	-0.0776158713675644	0.0258135805952391
cg16293484	-0.0168677767273103	DNMT3A	-0.171528977149626	0.00225922968588852
cg16357582	-0.0109540730786186	DNMT3A	-0.162425285335221	4.90879205421346e-05
cg16358867	-0.0143897257701074	DNMT3A	-0.219059548186266	2.92384593187454e-05
cg16374343	-0.01124283941761	DNMT3A	-0.134649819409374	0.007795164484236
cg16377162	-0.0185375341978603	DNMT3A	-0.130363775844446	0.00742715275856773
cg16386293	-0.0107185538923781	DNMT3A	-0.0769881463490028	0.00472155791152144
cg16402875	-0.0177599011919249	DNMT3A	-0.0710097914584519	0.0310280975791944
cg16419724	-0.0298533656322764	DNMT3A	-0.151789964145213	1.46248228189832e-06
cg16425713	-0.00957439382888694	DNMT3A	-0.0888767688138476	0.0322053272794818
cg16454902	-0.0152067044275541	DNMT3A	-0.247167520898586	5.84852422944965e-05
cg16474725	-0.0119214471339494	DNMT3A	-0.099968978518581	0.0140377673246777
cg16501028	-0.0192987977587974	DNMT3A	-0.180968391031855	0.000390566370853052
cg16505891	-0.0345615420606272	DNMT3A	-0.156302000710331	0.000153475641953987
cg16545105	-0.0219600650640146	DNMT3A	-0.434440484067759	0.000463703705832147
cg16560209	-0.0215633869314133	DNMT3A	-0.110354178953339	0.0219536382656862
cg16589830	-0.0199060864329276	DNMT3A	-0.115425320961336	0.00703958183599167
cg16604516	-0.011537577526213	DNMT3A	-0.0532633084477802	0.0413846772370844
cg16634404	-0.0188242395492103	DNMT3A	-0.102135274972245	0.0151126101179693
cg16638092	-0.0193722456660824	DNMT3A	-0.336371746506892	0.00221883047627854
cg16672203	-0.0184783323494706	DNMT3A	-0.0978914540562275	0.0151686175061579
cg16672637	-0.0262871630123399	DNMT3A	-0.108862079315653	0.043644357158597
cg16723994	-0.0213625769996583	DNMT3A	-0.0613002961487088	0.0492967918025023
cg16736826	-0.0134853053765514	DNMT3A	-0.0661112562115541	0.0485349519432971
cg16780603	-0.0209321230434927	DNMT3A	-0.0494154480696942	0.0157628980145321
cg16824126	-0.0156340270598115	DNMT3A	-0.209376681040147	0.000732028390769416
cg16937168	-0.058650121190055	DNMT3A	-0.151400008095651	0.00803671582323481
cg16959747	-0.012384320238848	DNMT3A	-0.0944748152098957	0.0411747582683262
cg17087669	-0.0108708000834162	DNMT3A	-0.155477905352866	0.0115449463631312
cg17103217	-0.0162464452301137	DNMT3A	-0.188327429928524	0.00776094540224307
cg17125990	-0.0102130721795029	DNMT3A	-0.155644510350708	0.000456148035155767
cg17207266	-0.0120332206282864	DNMT3A	-0.0359734337357125	0.0261128362765185
cg17339794	-0.0145080005892775	DNMT3A	-0.208682981563413	0.000789346988632152
cg17344906	-0.0306147645763179	DNMT3A	-0.150855444206547	0.00274602396684983
cg17411016	-0.0159740551878917	DNMT3A	-0.0828853361227754	0.00448099097999325
cg17425590	-0.0153688292155654	DNMT3A	-0.219299857971825	0.00728245084780664
cg17443080	-0.0254108509446743	DNMT3A	-0.254779435159217	0.0109219031303051
cg17465423	-0.0185106621606622	DNMT3A	-0.0681922712321026	0.00430757233307658
cg17540765	-0.0150323158902418	DNMT3A	-0.136142390474437	0.0491635428718795
cg17551891	-0.0276084026556613	DNMT3A	-0.0710581403682189	0.0341384818795605
cg17560136	-0.0312069091930567	DNMT3A	-0.105749536651394	0.0373881501504371
cg17705615	-0.0117630089453827	DNMT3A	-0.175292588414186	0.0396256086762086
cg17710804	-0.0202297550293711	DNMT3A	-0.0774966002889153	0.0261788239891505
cg17820065	-0.0129995548121238	DNMT3A	-0.099062759945179	0.016082118469052
cg17907520	-0.0237356946432872	DNMT3A	-0.146534237362852	0.0210391023117345
cg18046677	-0.0153279786111139	DNMT3A	-0.0413473729940331	0.0350273443947129
cg18096388	-0.016892004886605	DNMT3A	-0.0708825567417324	0.0281274878306361
cg18101225	-0.0196682498171512	DNMT3A	-0.124597362250263	0.00739049318052439
cg18112681	-0.0278671944290481	DNMT3A	-0.246248320704739	0.0333724722010466
cg18141902	-0.0177346266136041	DNMT3A	-0.102360100764276	0.00270648210272887
cg18171009	-0.0225702398445678	DNMT3A	-0.122093451379166	0.00620476228156144
cg18282388	-0.0352761586511488	DNMT3A	-0.0771520146520147	0.0264379380441215
cg18394567	-0.017779809040893	DNMT3A	-0.0888340378968774	0.00380298187393081
cg18437480	-0.0109821709307121	DNMT3A	-0.103043198454856	0.0179386199908528
cg18444673	-0.0131898355788208	DNMT3A	-0.0749765513963936	0.0485336971950598
cg18445438	-0.019398819037609	DNMT3A	-0.23659069406922	0.00130409987883664
cg18476993	-0.0133577696137289	DNMT3A	-0.0749200931722049	0.0229909750018547
cg18513344	-0.0154513894937521	DNMT3A	-0.0812926223991168	0.000430402437258554
cg18621256	-0.0207413500241562	DNMT3A	-0.113640917787922	0.00429588150653949
cg18648031	-0.0123789989655584	DNMT3A	-0.137995880756621	0.00685377603561495
cg18712809	-0.00997895343238763	DNMT3A	-0.0135218229467969	0.0158728953968132
cg18765542	-0.0122955139606514	DNMT3A	-0.0900890508775211	0.0337826851593562
cg18791929	-0.0206322644866595	DNMT3A	-0.301832513357585	0.000627559151715449
cg18877271	-0.0422228417593163	DNMT3A	-0.175734750785126	0.0492339434432532
cg18900271	-0.0121302263021291	DNMT3A	-0.0903082650059301	0.0108324588151377
cg18915456	-0.0199657166033169	DNMT3A	-0.12247848521224	0.0200469218556729
cg18998543	-0.00970807394189873	DNMT3A	-0.19306409719313	0.0388339608219299
cg19022254	-0.033189202895488	DNMT3A	-0.30803982173663	0.0391630100325442
cg19028706	-0.0180255838969016	DNMT3A	-0.153954361157518	0.0235646685878885
cg19137417	-0.0366442145829334	DNMT3A	-0.0836809626512411	0.00879374828858082
cg19159092	-0.0178362742616355	DNMT3A	-0.115026311414216	0.0386994187256103
cg19160629	-0.0108928446735316	DNMT3A	-0.141587215527064	0.000280583939512203
cg19184688	-0.0235756926470682	DNMT3A	-0.121281992880501	0.00257575364416078
cg19308132	-0.0157752222074872	DNMT3A	-0.04327551821057	0.0263724134733682
cg19351603	-0.0205499345195941	DNMT3A	-0.0845458283109324	0.0483673112006635
cg19371652	-0.0157851947523797	DNMT3A	-0.0863738533761812	0.0289112694261449
cg19374752	-0.0193302872207247	DNMT3A	-0.141208579463118	0.00886380155515357
cg19381766	-0.0105198966512476	DNMT3A	-0.0782788299372523	0.0336844721994087
cg19507160	-0.024878292431774	DNMT3A	-0.131716487364373	0.00657896149195624
cg19539667	-0.0185311272219769	DNMT3A	-0.187951180263227	0.000386167683578709
cg19554257	-0.00842096451576351	DNMT3A	-0.0398392864638215	0.0349661766446
cg19583076	-0.0113222260853238	DNMT3A	-0.172768698161844	0.0201968272987371
cg19586143	-0.0113288085953226	DNMT3A	-0.0625614709137447	0.00650217226697538
cg19623054	-0.0403952685420435	DNMT3A	-0.113106321615574	0.0164430764827458
cg19662895	-0.0169835004152902	DNMT3A	-0.113521029229302	6.96077191556992e-05
cg19674878	-0.0244196267532063	DNMT3A	-0.299927077950953	0.0163993976352368
cg19712821	-0.00827393867387953	DNMT3A	-0.0737429121916217	0.0131470924720807
cg19715094	-0.0195901234556436	DNMT3A	-0.175380502412563	0.00869746012309591
cg19719391	-0.026405765821503	DNMT3A	-0.125922231186431	0.00971827663515044
cg19805668	-0.0209787734054326	DNMT3A	-0.102977172256023	0.0451931022395906
cg19808047	-0.0161307356367533	DNMT3A	-0.0920124970563815	0.0406272847548542
cg19995891	-0.0393290758916662	DNMT3A	-0.158522437954787	0.0019750947941697
cg20024403	-0.00976681496375698	DNMT3A	-0.119588039565883	0.000458091852680865
cg20065217	-0.0115520701552506	DNMT3A	-0.0524144334088242	0.0262957374591884
cg20099458	-0.0201947101149145	DNMT3A	-0.0291700924842242	0.032434109547407
cg20124610	-0.0258102001935748	DNMT3A	0.301899024670109	0.0489980370039055
cg20153322	-0.0167560434967604	DNMT3A	-0.0730496146353071	0.00969633468572749
cg20161791	-0.0132663262578238	DNMT3A	-0.225561435011288	0.00494023774793013
cg20178764	-0.0211127265338194	DNMT3A	-0.117022594118221	0.0119042396645547
cg20179907	-0.0277886929087072	DNMT3A	-0.160108449531025	0.00339420801391018
cg20278154	-0.0188733570002649	DNMT3A	-0.210491223932784	0.00422081397667129
cg20327784	-0.0171308272397853	DNMT3A	-0.255079136817884	0.0135438424912853
cg20372666	-0.0278481568116834	DNMT3A	-0.144897204364158	0.0192125011662753
cg20518446	-0.021806364682371	DNMT3A	-0.115038049206397	0.0101530010943783
cg20525527	-0.0185736838254049	DNMT3A	-0.0844509823970261	0.0292783707122112
cg20552236	-0.0209835993772852	DNMT3A	-0.0952095152531156	0.0347805184056718
cg20582800	-0.0123378322641238	DNMT3A	-0.105945718937948	0.00790911258588746
cg20645966	-0.019533810814234	DNMT3A	-0.0755559804183948	0.028242849633758
cg20652371	-0.0152797424659001	DNMT3A	-0.122085630360811	0.00322045726795621
cg20669908	-0.012800444279659	DNMT3A	-0.079367238122268	0.00938507117469724
cg20674521	-0.0135054520020576	DNMT3A	-0.139033721302345	0.000398973544884355
cg20686828	-0.0177779605843231	DNMT3A	-0.150454267122692	0.0197186950478836
cg20692268	-0.0465055443628689	DNMT3A	-0.224992784992785	0.00322787618580662
cg20696737	-0.0163096062994252	DNMT3A	-0.164128281438529	0.00518062700483906
cg20699548	-0.0145269010399644	DNMT3A	-0.109051461192865	0.0497225416568773
cg20701457	-0.030188785757304	DNMT3A	-0.139599510799688	0.0233401796886749
cg20752847	-0.0243239425731714	DNMT3A	-0.0711542279349803	0.00612765982334825
cg20792833	-0.0149525060119243	DNMT3A	-0.182007382836612	0.0428684016729199
cg20822990	-0.0189800346244254	DNMT3A	-0.438730158730159	0.0103516574732458
cg20864568	-0.0179836390540738	DNMT3A	-0.245882190652383	0.000928266812327465
cg20898358	-0.0301987262560362	DNMT3A	-0.0842362078166567	0.029397532623776
cg20911718	-0.0222081994549871	DNMT3A	-0.181481673165019	0.0381045962397693
cg20966270	-0.0269647411921399	DNMT3A	-0.302712828850664	0.0482691198451761
cg21089930	-0.0202788413164097	DNMT3A	-0.201245154672533	0.00253708909771537
cg21120249	-0.0223450468875395	DNMT3A	-0.0952112452277962	0.0339094335190864
cg21145686	-0.0113212714333702	DNMT3A	-0.0818208723089824	0.0180905500514755
cg21166916	-0.0161640841455245	DNMT3A	-0.0523120345094364	0.0396130371630751
cg21201109	-0.0139265219295558	DNMT3A	-0.0981709597689844	0.0401506052020244
cg21213332	-0.0131816065309016	DNMT3A	-0.163288449234972	0.00338317182980023
cg21241889	-0.0165465159529797	DNMT3A	-0.186456442790607	0.000202768681475422
cg21275690	-0.0109186857554517	DNMT3A	-0.13434369975715	0.0172422953863893
cg21284779	-0.0113842678249942	DNMT3A	-0.0911563285919845	0.0407051722860459
cg21292067	-0.0127880455138464	DNMT3A	-0.156114213217045	0.00551937016465533
cg21304158	-0.0329353944058816	DNMT3A	-0.151599759529042	0.00146716336344866
cg21390852	-0.0132705543803508	DNMT3A	-0.0566009047358307	0.0205116709671017
cg21436544	-0.0273010715767881	DNMT3A	-0.0779031133462703	0.0337194444001792
cg21481950	-0.018734748797141	DNMT3A	-0.166024466835133	0.0109073504708723
cg21531604	-0.0123155364756389	DNMT3A	-0.178799696465938	0.0340645933427232
cg21588594	-0.0225353351127074	DNMT3A	-0.143876068196973	0.00618823876029743
cg21592954	-0.0116518265657911	DNMT3A	-0.217464730185287	0.000381082129581807
cg21613389	-0.0225753407031234	DNMT3A	-0.1058145726946	0.0258580130036176
cg21656246	-0.0289377488821829	DNMT3A	-0.180984749223697	0.00139453621919109
cg21680729	-0.0294033798470047	DNMT3A	-0.153365168143093	0.00884454243344657
cg21777154	-0.0266423078191413	DNMT3A	-0.151574381334416	0.00239063719935754
cg21805179	-0.0203419169399202	DNMT3A	-0.115071232140845	0.0479170540785203
cg21870662	-0.0110234497152059	DNMT3A	-0.0729572764182419	0.0111415224432264
cg21946195	-0.0163081791865701	DNMT3A	-0.112632678869505	0.0472541625134764
cg21959618	-0.0133888027153243	DNMT3A	-0.158142249306202	0.00196773387352702
cg22004069	-0.0149645738303929	DNMT3A	-0.228284043482587	0.000943887007306778
cg22041417	-0.0236224263349395	DNMT3A	-0.122834759570718	0.000616218072467596
cg22108567	-0.0104592792688252	DNMT3A	-0.157172800429275	0.0100453208835729
cg22123711	-0.017281423696139	DNMT3A	-0.268449556469614	0.00312110358904488
cg22143387	-0.0174328324446255	DNMT3A	-0.209216806443684	0.0104422293817635
cg22176709	-0.0168822294112731	DNMT3A	-0.0787464374740609	0.0213882506094464
cg22284398	-0.0102032039260075	DNMT3A	-0.103057914502515	0.0231221576271888
cg22319147	-0.018084399429137	DNMT3A	-0.0929885819499394	0.00111097419731822
cg22345878	-0.0370066033752945	DNMT3A	-0.191802505542946	0.00629703848794998
cg22365167	-0.0104085989306029	DNMT3A	-0.0381890975422545	0.00790828465210463
cg22373687	-0.0137167664906625	DNMT3A	-0.023717399963293	0.0479890411690449
cg22384188	-0.0114726288845792	DNMT3A	-0.130481047026429	0.0499611978230247
cg22451412	-0.017903074441913	DNMT3A	-0.125531218200731	0.0235937585772027
cg22494725	-0.0302395655568253	DNMT3A	-0.25051774679471	0.00131581174153475
cg22510662	-0.0259364480389673	DNMT3A	-0.220513606114663	0.0122832231720821
cg22593342	-0.0162440482010006	DNMT3A	-0.0461696247443275	0.043387538299946
cg22770911	-0.03668097532564	DNMT3A	-0.0986075916396224	0.0203082094302924
cg22777724	-0.0150178784776522	DNMT3A	-0.0702523456083239	0.0274431101479661
cg22789714	-0.0123080181164426	DNMT3A	-0.0952572695289049	0.0198814368088417
cg22825202	-0.0181241917425947	DNMT3A	-0.125355701328111	0.00502441506364122
cg22860172	-0.0306768685002665	DNMT3A	-0.322859257663179	3.97525466224078e-05
cg22888848	-0.0168625253413659	DNMT3A	-0.0782112585691014	0.0409357329453281
cg22890825	-0.0182916301358192	DNMT3A	-0.129395967464426	0.0369182524343801
cg22891595	-0.0323723082941343	DNMT3A	-0.171386125733962	0.00583206507812947
cg22907189	-0.0187434931585392	DNMT3A	-0.203598440806797	0.00260881200476442
cg22915582	-0.00682468758407114	DNMT3A	-0.0199894957983193	0.0228283400264515
cg22942576	-0.0133601053436127	DNMT3A	-0.0595295892379247	0.024512436361177
cg22964469	-0.0209342998815775	DNMT3A	-0.127591027083718	0.00159953679356564
cg22966302	-0.0140500903833463	DNMT3A	-0.1058769274563	0.0178133367594387
cg23042148	-0.0113099753138124	DNMT3A	-0.0285551019246671	0.0238017111149126
cg23044186	-0.0186603041419653	DNMT3A	-0.12645170213844	0.0332476213459218
cg23058673	-0.0218122648896833	DNMT3A	-0.113635603313068	0.00533086450848549
cg23084016	-0.0146782512412416	DNMT3A	-0.17209324237729	0.00356410360283922
cg23111655	-0.0218650143858005	DNMT3A	-0.263912020123454	0.00112607566956551
cg23146197	-0.0411992641091243	DNMT3A	-0.272446701322297	0.00129166020070335
cg23369670	-0.0142267397061662	DNMT3A	-0.163530385614472	0.0115103121646958
cg23387401	-0.0259858288871653	DNMT3A	-0.130994171929575	0.0234180402125797
cg23387863	-0.0191839938378138	DNMT3A	-0.681200396825397	0.0101415840958154
cg23410129	-0.0181077066298128	DNMT3A	-0.237531076140018	0.010942071172483
cg23530553	-0.0258604509732715	DNMT3A	-0.0646696945792023	0.0230629260746575
cg23551720	-0.0384014747360219	DNMT3A	-0.129422422030922	0.00306843492866893
cg23556715	-0.0288915135944682	DNMT3A	-0.156576276499241	0.0110400616359437
cg23580000	-0.0174924910761572	DNMT3A	-0.0758512426077322	0.000682224999902283
cg23635560	-0.0190781522728546	DNMT3A	-0.0529991543214984	0.023087248191478
cg23657179	-0.0448362900912867	DNMT3A	-0.175407592544691	0.024612677406528
cg23659289	-0.0160865209033871	DNMT3A	-0.290951593211656	0.00101815463570362
cg23661483	-0.0240199161307148	DNMT3A	-0.171284301143691	0.00419873297428343
cg23689722	-0.0208107888596502	DNMT3A	-0.27758068830868	0.000784521082015527
cg23698023	-0.015554984521629	DNMT3A	-0.0556783128371999	0.040865598890073
cg23781334	-0.0134510925130951	DNMT3A	-0.0479650485018295	0.0397257274569025
cg23850277	-0.0158948128468042	DNMT3A	-0.116548889747604	0.0306729846122486
cg23871507	-0.0160860349382725	DNMT3A	-0.137077244041312	0.0152070616322085
cg23889684	-0.0175200263539629	DNMT3A	-0.178778069687648	0.0288243955478451
cg23922804	-0.0110005690069871	DNMT3A	-0.142654527408536	0.00962463940224869
cg23928512	-0.0266838171348547	DNMT3A	-0.0890995046011405	0.00949060590790359
cg23999318	-0.0119716839455597	DNMT3A	-0.238065490664904	8.52116003702586e-06
cg24002003	-0.0332000826653792	DNMT3A	-0.222343959260679	0.00481405448545877
cg24065451	-0.024928387015069	DNMT3A	-0.183768897904775	0.0129681346405022
cg24071464	-0.0104008446176363	DNMT3A	-0.079468779547467	0.00447431080376219
cg24136318	-0.0148880602093482	DNMT3A	-0.111716225474329	0.0390501297664414
cg24137216	-0.00723529132323292	DNMT3A	-0.0572032187854848	0.0162107605468169
cg24212268	-0.0244046555905602	DNMT3A	-0.0830968483550858	0.049958720989453
cg24237813	-0.0115607231945237	DNMT3A	-0.0747113072845957	0.0491105652483336
cg24247537	-0.0193227403742078	DNMT3A	-0.26863574203368	0.00992245942897809
cg24295985	-0.00851905389243996	DNMT3A	-0.083529728326435	0.045034981951969
cg24307292	-0.0140566120781313	DNMT3A	-0.0909183664289121	0.0075522361892548
cg24332002	-0.020266782024435	DNMT3A	-0.186409763176502	0.0065063171831661
cg24420089	-0.0205428972955977	DNMT3A	-0.235015646161059	0.018451838705186
cg24513571	-0.0205648333811678	DNMT3A	-0.0856661898317871	0.0213507600568329
cg24632582	-0.00918686709959477	DNMT3A	-0.10834935935513	0.0169955659241993
cg24674703	-0.0270885211295102	DNMT3A	-0.11149679879448	0.000835643166203172
cg24683623	-0.0166837263998883	DNMT3A	-0.253274270948689	0.00566500387972262
cg24720038	-0.0187728281025153	DNMT3A	-0.124790468295338	0.0480632107041971
cg24760467	-0.0157769517640739	DNMT3A	-0.110327497509494	0.0080769828535128
cg24794881	-0.00957549244987151	DNMT3A	-0.071412073759235	0.00300590648016084
cg24819835	-0.00836208085195058	DNMT3A	-0.185584607251707	6.56328585555483e-05
cg24913868	-0.0148717918036339	DNMT3A	-0.101437239735102	0.0227319307549266
cg24916358	-0.0205937825104067	DNMT3A	-0.116423135292564	0.0407782667600444
cg24956391	-0.0299570906184109	DNMT3A	-0.195309716585137	0.0240037578731189
cg24996979	-0.018118704816868	DNMT3A	-0.108495165601581	0.00519891050059009
cg25100871	-0.0187876641835685	DNMT3A	-0.116514275688979	0.040453902214529
cg25103161	-0.00855426756496282	DNMT3A	-0.0918732812717138	0.00141889118828757
cg25170091	-0.0160080131131363	DNMT3A	-0.112001766878341	0.0476284687255907
cg25207224	-0.0126957923984562	DNMT3A	-0.106000901376809	0.031652359578459
cg25213452	-0.0215857271478596	DNMT3A	-0.212898932264293	0.030948609452422
cg25215890	-0.0199425495565182	DNMT3A	-0.157062554020739	0.0162540258568908
cg25281677	-0.0216476293186202	DNMT3A	-0.141393442978256	0.0185143375761998
cg25292663	-0.0175300661527725	DNMT3A	-0.0894938344690595	0.0334023907269532
cg25304198	-0.016826005499311	DNMT3A	-0.16808777642111	0.0126717208602621
cg25306480	-0.0242174126044644	DNMT3A	-0.105173719552826	0.0228744922772991
cg25343388	-0.0171388547090491	DNMT3A	-0.150474280266905	0.00174316997080493
cg25389328	-0.0100684267011228	DNMT3A	-0.157168841485228	0.0346465833177336
cg25414605	-0.0178328439153716	DNMT3A	-0.142271911504149	0.00383974415769885
cg25463688	-0.0290645018841252	DNMT3A	-0.264277160801078	5.35781118577366e-05
cg25485392	-0.0181506586643845	DNMT3A	-0.194417448330143	0.0363711833649107
cg25510614	-0.0152271547442542	DNMT3A	-0.178409534943438	0.0302699028034607
cg25580656	-0.0283226470320219	DNMT3A	-0.224784358360175	0.0261718240288628
cg25652610	-0.0112137145321669	DNMT3A	-0.223963662213551	8.24679593303879e-05
cg25700533	-0.0162081432298375	DNMT3A	-0.210838199292297	0.0129078065535195
cg25783099	-0.0120943666315422	DNMT3A	-0.0622638495498845	0.0441013821064818
cg25843651	-0.021945204257449	DNMT3A	-0.0608326753268978	0.0385442303646914
cg25881850	-0.0120841684623969	DNMT3A	-0.0666810495633364	0.0374917197181527
cg25913647	-0.0311623577606583	DNMT3A	-0.604876441648034	0.0402566129099606
cg25961136	-0.0111687451630634	DNMT3A	-0.193399085090929	0.0333148904411087
cg25965576	-0.0167880400740529	DNMT3A	-0.256542924657679	0.0105418566172623
cg26013992	-0.0222192264923357	DNMT3A	-0.119358860826883	0.0105149353651353
cg26132647	-0.0128035527342102	DNMT3A	-0.121136518221364	0.0261512179721202
cg26161820	-0.0166191005905404	DNMT3A	-0.0850461297304482	0.00847032535396248
cg26204079	-0.0351268575586905	DNMT3A	-0.161399524273699	0.0467544458684559
cg26221111	-0.0284199411049949	DNMT3A	-0.0806812054103456	0.0171619257402986
cg26269677	-0.0248770119070256	DNMT3A	-0.428335261229998	0.0103611903757192
cg26305504	-0.0137782683889189	DNMT3A	-0.205725932917742	0.0396772650383982
cg26335578	-0.0100975362690451	DNMT3A	-0.139514472537068	0.0369453607091975
cg26337070	-0.0234060343405146	DNMT3A	-0.154986554792069	0.00118991098265845
cg26346621	-0.0165438513473287	DNMT3A	-0.0771683950570163	0.0253528931971479
cg26392737	-0.0139897677960804	DNMT3A	-0.0843181127057631	0.0399978539137703
cg26512925	-0.0164624433156659	DNMT3A	-0.130657163174104	0.019543938315295
cg26530319	-0.017928308372415	DNMT3A	-0.110291327419491	0.00156945457213704
cg26553763	-0.0237153613079702	DNMT3A	-0.143033744457847	0.0174866576713579
cg26624914	-0.0152343841814343	DNMT3A	-0.0389711622098651	0.00467590180236965
cg26651122	-0.0128127255269972	DNMT3A	-0.162590626022855	0.000200770419562226
cg26705561	-0.0236228312807372	DNMT3A	-0.0642411761065081	0.035268529780182
cg26709300	-0.0202563284671903	DNMT3A	-0.135095801647821	0.0470116744432062
cg26774156	-0.0167815237222551	DNMT3A	-0.0417927423348836	0.0338322775093226
cg26783727	-0.0108643383864142	DNMT3A	-0.155531352532108	0.01593106123494
cg26796670	-0.015423083747249	DNMT3A	-0.0755421540565393	0.0197897562181974
cg26800893	-0.00674768837179709	DNMT3A	-0.138373164894545	0.00161638117422906
cg26803969	-0.0198217158399674	DNMT3A	-0.0615614272866217	0.0265630985421261
cg26804891	-0.0200106729303437	DNMT3A	-0.164373107833641	0.0284821700864831
cg26825412	-0.018982002960435	DNMT3A	-0.130330943945358	0.00758579502783578
cg26862175	-0.0165817068581448	DNMT3A	-0.134139129904946	0.00522577350326575
cg26897909	-0.0228884074422085	DNMT3A	-0.201874841777599	0.0139625699547447
cg26904049	-0.0280790466837882	DNMT3A	-0.06723509078254	0.0182257412190452
cg26906273	-0.020838321987663	DNMT3A	-0.0789660691610971	0.0180009319523085
cg26969888	-0.0161128390415694	DNMT3A	-0.0685135394110755	0.0379748876359151
cg26972389	-0.0186439620556688	DNMT3A	-0.108222166271186	0.026949225355172
cg27021327	-0.0220710309669402	DNMT3A	-0.111421321651272	0.0154004294220999
cg27026192	-0.0232287485721212	DNMT3A	-0.111964930204078	0.0146817919238066
cg27027151	-0.0132642834690843	DNMT3A	-0.241893612187664	0.00302563173873452
cg27061485	-0.0201273983069562	DNMT3A	-0.279279854395362	0.000129419651595778
cg27064708	-0.0227121261266278	DNMT3A	-0.441871499586356	0.0075150396414024
cg27109461	-0.0162198823353106	DNMT3A	-0.23982683982684	0.0137870278114668
cg27143204	-0.0162370804913423	DNMT3A	-0.0629263892489845	0.035492105782041
cg27155939	-0.0241843369666347	DNMT3A	-0.169006585993302	0.0176057349709867
cg27160726	-0.0130442361577034	DNMT3A	-0.197148435351702	0.0157087056520641
cg27174787	-0.015696813722525	DNMT3A	-0.0810364703943003	0.0170571077501614
cg27208169	-0.019892413432337	DNMT3A	-0.161564179656274	0.000143771748547229
cg27262415	-0.0097265373872806	DNMT3A	-0.14761713974581	0.02510906699736
cg27343900	-0.0204999991918885	DNMT3A	-0.0788846676376008	0.0128263935659238
cg27347104	-0.0311148790922915	DNMT3A	-0.199574091927574	0.0142658618368275
cg27395226	-0.0173598393100113	DNMT3A	-0.072871274878172	0.0411118113041331
cg27438128	-0.0126292689844446	DNMT3A	-0.10979433986357	0.0450230674187512
cg27473871	-0.0175574213687183	DNMT3A	-0.0868149734591399	0.00357369862708886
cg27486585	-0.0157895879801503	DNMT3A	-0.161672556030141	0.00359106796443656
cg27530093	-0.0118448526849007	DNMT3A	-0.135801657110013	0.0023113489696241
cg27554551	-0.0236971575426944	DNMT3A	-0.110121148829899	0.000514901115872264
cg27565899	-0.0258245381049038	DNMT3A	-0.106718110909435	0.0437261545816235
cg27569858	-0.0157601321664954	DNMT3A	-0.0357689689829074	0.00966647977315864
cg27627006	-0.0076349639664436	DNMT3A	-0.172743823590897	0.00894281846665842
cg27661460	-0.0157615290265139	DNMT3A	-0.133856610961128	0.00634574140296206
