# Supplementary material for: Epigenome-wide DNA methylation association study of CHIP provides insight into perturbed gene regulation
Source: Nat Commun. 2025 May 20;16:4678. doi: 10.1038/s41467-025-59333-w (PMC12092741; doi:10.1038/s41467-025-59333-w)
Supplement: Supplementary file 34 — Source Data for Figure 3 and Supplementary Fig. 5 [file 41467_2025_59333_MOESM34_ESM.zip › Figure 3 data/DNMT3A_chip_TET2-KO.csv]

Name	Estimate	Genotype	diff	pval
cg00031162	-0.0187398618140657	TET2	0.111337906329135	0.00326809918917826
cg00103778	-0.017702637521269	TET2	0.151236365260756	0.0370951006482806
cg00108715	-0.0314971138847533	TET2	-0.0450527609144713	0.0387159179993727
cg00192882	-0.0192454787754249	TET2	0.0864401726100181	0.00096031386676763
cg00202829	-0.0106620069628128	TET2	-0.0784941243013152	0.0250465646483235
cg00771722	-0.0154278794233279	TET2	0.128869652272616	0.0214277395523005
cg01239651	-0.0181232992946793	TET2	0.190867378846473	0.0411221101179538
cg01262865	-0.0104100018589934	TET2	0.0907331399718792	0.0099351970419541
cg01444579	-0.0131425812005407	TET2	0.133727417106245	0.00746041707039299
cg01656750	-0.0199572991073987	TET2	0.236664388525791	0.0237822574666307
cg01715384	-0.013593824533117	TET2	0.0879555316984896	0.0195843684288766
cg01883759	-0.00772343389132903	TET2	0.0824571481962294	0.0432830580401523
cg02104952	-0.016542901247484	TET2	0.208473642693076	0.00970473589367607
cg02148270	-0.00996224497321374	TET2	0.0771198026779423	0.0466931446124565
cg02423105	-0.0323073557273515	TET2	0.12071842418823	0.0414152257430636
cg02577773	-0.0224903450449877	TET2	-0.196206440618205	0.0365708135006194
cg02597894	-0.0260780299281715	TET2	-0.0773873218274723	0.0271665680982788
cg02627216	-0.0138203304676631	TET2	0.104649303799848	0.0259011512693087
cg02806739	-0.0181056323031311	TET2	0.0685990185641902	0.0226059626637538
cg02816367	-0.0201302404466546	TET2	0.143086957806706	0.0357253676129066
cg02933228	-0.018323953982342	TET2	0.0897874560196775	0.0393669438837807
cg03575602	-0.0164705598825142	TET2	-0.0584619107195774	0.00740078201729461
cg03693099	-0.0234038206469899	TET2	0.0742324336089969	0.0321006508323262
cg03874653	-0.0134308867922659	TET2	0.321964285714286	0.0120402711401207
cg03995615	-0.0187616434685339	TET2	0.0642177464280147	0.0341647838075182
cg04006303	-0.0127599985683336	TET2	0.0700724997038429	0.0346576055590377
cg04340585	-0.0250514841333938	TET2	-0.65	0.0342583892230672
cg04370247	-0.0165298426053246	TET2	0.178515234686246	0.0271157227718283
cg04462378	-0.0271344511667744	TET2	0.158654827848376	0.0277126602813213
cg04704634	-0.021939518863379	TET2	0.142474448893073	0.040516511123151
cg04755674	-0.0297684006165114	TET2	0.0613869792906365	0.0288627674663313
cg04872675	-0.0187501313663942	TET2	0.0569871942916993	0.0233508997812468
cg05155319	-0.0134805892550834	TET2	0.143021224947383	0.0247801045106678
cg05288253	-0.0184751802759259	TET2	0.0440172632284805	0.0405916178715362
cg05346491	-0.0137686178050475	TET2	0.0966585169492971	0.0129362643768076
cg05517976	-0.0108143733984956	TET2	0.0448059115939612	0.0345099599732103
cg05603985	-0.0140447729594835	TET2	0.0879437365543761	0.0198328755775116
cg05677062	-0.0191611872920729	TET2	0.091049736020736	0.0364225614355382
cg05798429	-0.0126469319867502	TET2	0.0835795997328914	0.0447748772466779
cg05875982	-0.0203016082160894	TET2	-0.0442933981365635	0.0278785397297054
cg05955436	-0.0146412289777092	TET2	0.202707836870818	0.0372438271487628
cg06126593	-0.0160809126895948	TET2	0.201177864165858	0.021361492922117
cg06339657	-0.0192922757285513	TET2	0.105215053860144	0.0146807595823835
cg06372654	-0.0289911973387664	TET2	0.0914270894007562	0.0413323582732412
cg06492796	-0.0182276478466042	TET2	0.232614942528736	0.0435125435558852
cg06647693	-0.0161453941619125	TET2	0.0789337842662496	0.0393803419642984
cg06679494	-0.00795772812654613	TET2	0.0334656142961516	0.0393712834015903
cg06780202	-0.00592369373888044	TET2	0.0732278022099273	0.0364853934731414
cg06835212	-0.0249499947694528	TET2	0.16233090692051	0.000286756003698215
cg06913337	-0.0128808517711073	TET2	0.164311163606938	0.0394212131281521
cg07097417	-0.0251461701063407	TET2	0.111944933629562	0.0427900673859446
cg07262457	-0.0234956655706756	TET2	0.0515330276305359	0.0409234178271662
cg07586285	-0.0215669187256045	TET2	-0.0608629415990497	0.0303865857481568
cg07623567	-0.0205541460151539	TET2	-0.137396302745382	0.00370004364019644
cg07739927	-0.017844632435623	TET2	0.0960540471765643	0.0101527064693747
cg07827420	-0.0229530068244391	TET2	0.0749175183391205	0.00640378209882695
cg08061598	-0.0441011276773591	TET2	0.0537271556216588	0.0470409121212709
cg08096381	-0.02520899317617	TET2	0.0911463939981975	0.00192124590293576
cg08130663	-0.0183003019366727	TET2	0.0265921844190402	0.0464301098796747
cg08207707	-0.0126946550310393	TET2	0.0429921932670047	0.0226031861186044
cg08528970	-0.0153027933737357	TET2	0.0875310455314487	0.0309159445066246
cg08749782	-0.0163488354409953	TET2	0.0269536111059986	0.0271147523641518
cg09024228	-0.014155886499777	TET2	0.0385643170020167	0.0395630145642192
cg09063663	-0.0215118307801385	TET2	0.115192035162787	0.0195971200401003
cg09286367	-0.0116913338408111	TET2	0.0835506058276593	0.0200952838877847
cg09349128	-0.0150619443572753	TET2	0.13327510490826	0.0284381421004625
cg09349343	-0.0134773398107694	TET2	0.072850322924957	0.0136083893580228
cg09704401	-0.0227355540879998	TET2	0.134785956981154	0.0127833651077702
cg09719269	-0.0245679378921587	TET2	0.157725273894614	0.0302799452043357
cg09742346	-0.0189858795512152	TET2	0.080833751647192	0.020826204158671
cg10127660	-0.0169856194061164	TET2	0.0729401056170969	0.0383086017004851
cg10623853	-0.0083821835109548	TET2	0.165264212163324	0.0168285612120631
cg10755899	-0.0282093780523253	TET2	-0.0908984798662337	0.00284444653767241
cg10970328	-0.0137717066361333	TET2	0.0291369594941522	0.00247181983137976
cg10972351	-0.0114134254449209	TET2	0.124633639809116	0.0398651395922655
cg11138362	-0.0216564980989181	TET2	0.137858242126997	0.0243054187984275
cg11472786	-0.00688996781451113	TET2	0.0445413096679823	0.0116388593474308
cg11535839	-0.0224703192653384	TET2	0.169389726553783	0.0224307360340962
cg11915444	-0.035745082923259	TET2	0.478828265264289	0.0490143874524288
cg12045829	-0.0252192124746303	TET2	0.0683583791063833	0.00613212824089337
cg12076102	-0.0246106003381238	TET2	-0.0757162132277647	0.0128999119047425
cg12449049	-0.0268449011121286	TET2	0.209237914862915	0.0410567333500071
cg12467226	-0.0102691987815803	TET2	0.068302772126783	0.0478072279328837
cg12580096	-0.00954527858243044	TET2	0.123664078927237	0.0115686560987663
cg12582330	-0.0122662764286905	TET2	0.119137843331467	0.016350332116597
cg12598025	-0.0179035048318193	TET2	-0.680332739156269	0.0192554198971884
cg12741184	-0.0267168144951937	TET2	0.144800678722666	0.0394552618816251
cg13241751	-0.0122496556733626	TET2	0.138433678122606	0.00156907112611789
cg13251842	-0.00908458288277612	TET2	0.0384486678166405	0.00926008762229884
cg13269555	-0.0239668760565155	TET2	0.11448682980851	0.039617429574507
cg13269964	-0.0135568522098044	TET2	0.0241463888938849	0.0419560107284663
cg13458609	-0.0205592526248863	TET2	0.179966619549641	0.0208872603581915
cg13630239	-0.0213550601576786	TET2	0.0544267361624796	0.0277950382644457
cg13780718	-0.017156423651149	TET2	0.0740265779788524	0.00660139864936908
cg13823492	-0.00748150269753789	TET2	-0.0185027395060803	0.0107237550747197
cg13850871	-0.0235154383839785	TET2	0.0663712367526625	0.00788460575122928
cg13895322	-0.010215782327324	TET2	0.0679263610891335	0.00203492601703686
cg14023999	-0.0179533375444716	TET2	0.0278837164878786	0.0276875628914485
cg14188508	-0.0097078040235805	TET2	0.230202395202395	0.0385924110865125
cg14258501	-0.0317839216387016	TET2	0.0726287196520448	0.0200654799495139
cg14519515	-0.0126064713095333	TET2	0.100489240830573	0.0308861460500155
cg14541011	-0.0289598008706661	TET2	0.0544124607338892	0.0329161208901494
cg14734668	-0.0346811972983244	TET2	-0.666666666666667	0.0280390331998145
cg14944269	-0.0195593374408546	TET2	-0.19137287569295	0.0313551994980628
cg14986464	-0.0124196931641168	TET2	0.0994799491756643	0.0417620899389813
cg15299233	-0.0132797256958112	TET2	0.0617730790976952	0.0256874586068612
cg15537269	-0.0160848272117985	TET2	0.0923422688892376	0.0357827906956816
cg15616915	-0.0193173337905314	TET2	0.128092126660455	0.0451583209363108
cg15690760	-0.0226810027203273	TET2	0.091397393504325	0.0268049843976752
cg16205844	-0.0134006677855709	TET2	0.054307697671491	0.00542368008216032
cg16293484	-0.0168677767273103	TET2	0.104614610256929	0.0269687283372972
cg16393207	-0.0167280674378703	TET2	-0.131081263937301	0.0415955194301121
cg16545743	-0.0196554721041694	TET2	0.183377418652169	0.0201749028747975
cg16686396	-0.0293497748814601	TET2	0.060083464487806	0.0318352893335073
cg16736826	-0.0134853053765514	TET2	0.100206538736331	0.0428332668012791
cg16773028	-0.0117649247301029	TET2	0.0343753641173599	0.00968955543715963
cg16826777	-0.0121492027088401	TET2	0.0674176678971786	0.00334117603854787
cg16845623	-0.015722760719243	TET2	0.130652103241214	0.0136720494747063
cg17244218	-0.012152113121144	TET2	0.12807164436826	0.0403580634798086
cg17411016	-0.0159740551878917	TET2	0.0674124688854762	0.0127885731693118
cg17616646	-0.0133635757471844	TET2	0.0543953799972174	0.0210581009725769
cg17714703	-0.0203235446344981	TET2	0.118386100582104	0.0210466941973809
cg18046677	-0.0153279786111139	TET2	0.0395795220527445	0.0289340394647398
cg18133072	-0.0174097944620375	TET2	0.079931237517692	0.0107178257140897
cg18745507	-0.0144428009665805	TET2	0.102343948912452	0.0290284010372296
cg19226017	-0.0249164042127	TET2	0.0786817603986281	0.021991280823299
cg19494100	-0.0144239721370771	TET2	0.0887204787303095	0.0443237307256782
cg19514721	-0.0189823507676185	TET2	0.10766927194287	0.000987600491662568
cg20010135	-0.0241852521384393	TET2	0.114715274979555	0.0205049480815349
cg20029153	-0.0166829078257959	TET2	0.0700526551706642	0.0194385710865234
cg20179907	-0.0277886929087072	TET2	0.121048784051296	0.0205037533997178
cg20184247	-0.0281008801933317	TET2	-0.0215762286746437	0.0204946993053267
cg20239017	-0.0217831917951692	TET2	0.0593322296605397	0.0436653494631705
cg20692268	-0.0465055443628689	TET2	0.159931765389082	0.0222895262207544
cg20752847	-0.0243239425731714	TET2	0.0679050715344522	0.0179292532723682
cg20822990	-0.0189800346244254	TET2	-0.390119047619048	0.0228970905673042
cg21376908	-0.00956929380198618	TET2	0.0370638192720588	0.018825558044023
cg21394729	-0.00849287973071146	TET2	-0.267440839177757	0.0478367431278692
cg21472642	-0.0305690080438766	TET2	0.046347169176	0.0463725655731955
cg21592954	-0.0116518265657911	TET2	0.0989897847238881	0.0172236763506988
cg22004069	-0.0149645738303929	TET2	0.11612824205403	0.0024078224985075
cg22108567	-0.0104592792688252	TET2	0.236239113657948	0.00166417378385228
cg22209010	-0.0186749956661654	TET2	0.0735554482255297	0.0399579985636285
cg22451412	-0.017903074441913	TET2	0.154616775796133	0.0119404975473425
cg22517705	-0.0160344644772811	TET2	0.0640866961397583	0.00245824010807208
cg23109344	-0.0236351989908781	TET2	0.0637501046867187	0.0225717954971062
cg23146197	-0.0411992641091243	TET2	-0.0438998297737506	0.00995649106124162
cg23228481	-0.0101144017661772	TET2	0.0315637385176321	0.0439223055951704
cg23444474	-0.0130135256470366	TET2	0.0434785719483682	0.0291391119489599
cg23635560	-0.0190781522728546	TET2	0.08914075377402	0.0249504083327971
cg24067118	-0.0253409180904168	TET2	0.0263760756179302	0.0162404085601822
cg24535475	-0.0147167919953223	TET2	0.0492061305267799	0.0297459297541539
cg24581650	-0.021816442276387	TET2	0.0742993375973078	0.00861040651726979
cg24607642	-0.0189708808862784	TET2	0.137189490459374	0.0149067541857857
cg24685109	-0.0114358743034645	TET2	0.092083859979022	0.0230889272131494
cg24720038	-0.0187728281025153	TET2	0.134904095375671	0.0491151970801157
cg25020550	-0.0201695227369573	TET2	0.288670128881396	0.0400640994155081
cg25343388	-0.0171388547090491	TET2	0.0968528214293017	0.000195515970425268
cg25400358	-0.0108071795293035	TET2	0.0333595610469821	0.0457000203201554
cg25414605	-0.0178328439153716	TET2	0.0897647125382239	0.0290898392887926
cg25510614	-0.0152271547442542	TET2	0.126453941074753	0.0215282579184881
cg25557739	-0.0113191590541938	TET2	0.0588486748853112	0.0496320886295311
cg25748521	-0.0108449114283585	TET2	0.0294755054135932	0.00282002396232224
cg25930644	-0.0231840136646197	TET2	0.170295091618621	0.0388621522215768
cg25965576	-0.0167880400740529	TET2	-0.305397925903984	0.0487218711007806
cg26013992	-0.0222192264923357	TET2	0.0884351492421412	0.0447272034716587
cg26313337	-0.0103235192022508	TET2	0.0705756167728371	0.0277620924408642
cg26468891	-0.0215204185059078	TET2	0.0682703362010598	0.0203863483774734
cg26501657	-0.0150201958463692	TET2	0.119161058406367	0.0405936015358612
cg26687579	-0.0165374462914011	TET2	0.0607480810113701	0.0254589862383723
cg27026192	-0.0232287485721212	TET2	0.0820127549805926	0.0055530147131999
cg27093403	-0.0110455913825199	TET2	0.0552194611410808	0.0420751260185576
cg27110206	-0.00917223803277492	TET2	0.0376142764689568	0.0211983540206946
cg27174787	-0.015696813722525	TET2	0.0613849686553797	0.0459676340822628
cg27262054	-0.0250768736276562	TET2	0.038834594730051	0.0498410390252998
cg27375286	-0.0188784331446817	TET2	0.0607362812559441	0.0223622985633786
cg27466845	-0.0199159460519332	TET2	0.0950742929550987	0.0307786245309496
