# Supplementary material for: Epigenome-wide DNA methylation association study of CHIP provides insight into perturbed gene regulation
Source: Nat Commun. 2025 May 20;16:4678. doi: 10.1038/s41467-025-59333-w (PMC12092741; doi:10.1038/s41467-025-59333-w)
Supplement: Supplementary file 34 — Source Data for Figure 3 and Supplementary Fig. 5 [file 41467_2025_59333_MOESM34_ESM.zip › Figure 3 data/DNMT3A_chip_ASXL1-KO.csv]

Name	Estimate	Genotype	diff	pval
cg00016968	-0.0154201702738003	ASXL1	0.074256464638225	0.0427459669257124
cg00230074	-0.0123583022431574	ASXL1	0.049958526275558	0.0200489275881409
cg00293940	-0.0178917392261974	ASXL1	0.125987103956396	0.0206170207948763
cg00390724	-0.0294206816113408	ASXL1	0.129759961400828	0.0343371843078813
cg00451635	-0.0137768182412913	ASXL1	0.422356902356902	0.0412243893615087
cg00499237	-0.0141328228811299	ASXL1	0.0320460820790147	0.0331691542558788
cg00736958	-0.0148780357217617	ASXL1	0.129170521033639	0.0100165054094007
cg00863378	-0.0286966837004166	ASXL1	-0.106891930212216	0.0125869433785858
cg01790530	-0.0115414126294048	ASXL1	0.116153641679957	0.0200350049041904
cg01885635	-0.0163787366138736	ASXL1	0.110634169083295	0.0146831502637923
cg02029665	-0.0198903469391914	ASXL1	0.0237478815465988	0.00178747605473463
cg02106466	-0.0110772875010363	ASXL1	0.0785819082374438	0.00685445811474133
cg02137495	-0.0162799939080635	ASXL1	0.348607386578956	0.0128516426692108
cg02426324	-0.0245249399415285	ASXL1	0.0886778460565929	0.0247637504682256
cg02717339	-0.0272724374166599	ASXL1	0.0417282141560026	0.00442510824245527
cg02746514	-0.0112710193041191	ASXL1	0.0834399556482806	0.0359542091570738
cg02832224	-0.0166058382654119	ASXL1	0.18634594020331	0.0491603971788697
cg02849309	-0.0193188183976888	ASXL1	0.0613549040017441	0.00679781070300304
cg02988730	-0.0211802560946349	ASXL1	0.0645631032689844	0.0444153983408283
cg03096954	-0.0339947455729063	ASXL1	0.0884376548751387	0.0459461864405995
cg03217729	-0.00973900922436194	ASXL1	-0.028673609684473	0.0121042314710485
cg03548512	-0.0237594371657304	ASXL1	0.147719568281285	0.00949738119232506
cg03573445	-0.010370833359308	ASXL1	0.0484438909160864	0.0312729639321226
cg03654783	-0.0136330969484414	ASXL1	0.0519280167793856	0.00797556792888317
cg03655395	-0.0197731014697099	ASXL1	0.0755695204829674	0.0304931351860137
cg04051152	-0.0169853207576325	ASXL1	0.101538627498862	0.00824736580859824
cg04081402	-0.00873650296891618	ASXL1	0.0378988315450345	0.00172164650343088
cg04537602	-0.0189985923183291	ASXL1	0.0641858770299123	0.0475853645456965
cg04928670	-0.019968719444388	ASXL1	0.102419188172774	0.0186193005375263
cg04986324	-0.0286100681438018	ASXL1	0.125892374122223	0.0458265330322835
cg05185634	-0.0109395738988762	ASXL1	0.0763315656077296	0.0340953233888854
cg05264870	-0.0150610357806418	ASXL1	0.0932923849787172	0.0499343587107551
cg05286653	-0.0182583113785814	ASXL1	-0.0613319779528564	0.0230514152305111
cg05288253	-0.0184751802759259	ASXL1	0.0591838512614177	0.0294916431514522
cg05390307	-0.012443522329286	ASXL1	0.0784710203506103	0.00854454380698354
cg05408284	-0.0108450808046068	ASXL1	-0.0939203312749703	0.0405827281465227
cg05603985	-0.0140447729594835	ASXL1	0.0636617756778382	0.0468357232547209
cg05894719	-0.00825898333582288	ASXL1	0.048196768367047	0.0339119759853924
cg05961212	-0.0115420323189817	ASXL1	0.0759104488036628	0.0270843419125919
cg06004033	-0.0198565749268707	ASXL1	0.225742488570763	0.0156798844370365
cg06053959	-0.0152262600521533	ASXL1	0.0888558391389291	0.020920238039954
cg06143901	-0.0226122951753368	ASXL1	0.222	0.0487221757686146
cg06339657	-0.0192922757285513	ASXL1	0.0972561380914513	0.0396608848735941
cg06480171	-0.00665628095052221	ASXL1	0.518671023965142	0.046106845193478
cg06861736	-0.014339278413451	ASXL1	0.243542735042735	0.0339113946385456
cg06899970	-0.0192240570409488	ASXL1	0.113751206803532	0.0197315368288633
cg06945690	-0.0139417472677122	ASXL1	0.0368348886745768	0.0479125469176677
cg07262457	-0.0234956655706756	ASXL1	0.073111634599753	0.0233896731353958
cg07568588	-0.0303750807329807	ASXL1	0.141894639662042	0.0450714648673425
cg07660627	-0.0292344887114411	ASXL1	0.299194216139017	0.020888404625194
cg07722657	-0.0167415878645899	ASXL1	-0.0330670804015702	0.000963469937880924
cg07828024	-0.0209631629568162	ASXL1	-0.0707579403764593	0.00542092699909618
cg08096381	-0.02520899317617	ASXL1	0.125148591534604	0.00320744176736076
cg08101174	-0.0173836516403852	ASXL1	-0.0528131814694055	0.0199233536983585
cg08121652	-0.0191309799297346	ASXL1	-0.0591823201197901	0.0178516072819227
cg08302480	-0.0190746040042731	ASXL1	0.0571561630549	0.034149672583488
cg08368875	-0.010262131327406	ASXL1	0.0512305039563313	0.012768685980818
cg08380440	-0.0253703580610797	ASXL1	0.231120096213835	0.0444892888728872
cg08420066	-0.0235115211189508	ASXL1	-0.0851596127640036	0.0173872039493245
cg08598221	-0.0157406918268116	ASXL1	0.126317016317016	0.00963249032640438
cg08684991	-0.0159447120699204	ASXL1	0.164166866452258	0.0269092687957495
cg08749782	-0.0163488354409953	ASXL1	0.0369352358651933	0.00479169488270833
cg08972190	-0.0112937232399554	ASXL1	0.0969461925057552	0.0216375809999433
cg09006159	-0.0171216679551207	ASXL1	0.0773816425411027	0.0281953939167841
cg09134314	-0.0125810595638186	ASXL1	0.294444444444444	0.0315226960805197
cg09143221	-0.0101222756613901	ASXL1	-0.0478181584018259	0.0448394570409359
cg09152943	-0.0075584702008384	ASXL1	0.0730024288516418	0.046540591002379
cg09349343	-0.0134773398107694	ASXL1	0.0583649070760642	0.0269558981304794
cg09842161	-0.0050715010076727	ASXL1	0.0162668347289077	0.0272388015850734
cg09870137	-0.0193896405921532	ASXL1	0.0999302631118861	0.0234714343153589
cg10239319	-0.0155587230195449	ASXL1	0.323625817693877	0.0101438461386497
cg10482356	-0.0289128495232526	ASXL1	0.135196330784566	0.0282800930971637
cg10535500	-0.0299680957386331	ASXL1	-0.121907963183506	0.0154638365877581
cg10696787	-0.0123571332650836	ASXL1	0.109059186689177	0.0245215535943254
cg11065015	-0.0118407905089729	ASXL1	0.0492523443302831	0.0331848181117737
cg11142556	-0.0156247735514916	ASXL1	0.109289758315894	0.0285714246599908
cg11269166	-0.0331964565164996	ASXL1	0.320084934558619	0.0380911889357683
cg11274172	-0.0230744678779037	ASXL1	0.32656251798734	0.0355083403253393
cg11366363	-0.0163095326377145	ASXL1	0.0607846328469457	0.0279054865417298
cg11367633	-0.0244867806481416	ASXL1	0.21199247375718	0.0129403232918201
cg11394785	-0.0104030693320865	ASXL1	-0.032561967296223	0.000769813863002903
cg11530213	-0.0305457170192111	ASXL1	0.0398618645594823	0.0360382398899734
cg11645306	-0.0111869862173361	ASXL1	0.0814713554766746	0.00747048653929003
cg11883790	-0.00888552120414043	ASXL1	0.0629423518748654	0.0178811995656897
cg12045829	-0.0252192124746303	ASXL1	0.0603614863928753	0.0307863546994366
cg12146699	-0.0168658669485969	ASXL1	0.381264775413712	0.047209663317916
cg12294361	-0.0161120663672163	ASXL1	0.0611803065583627	0.0478718524019776
cg12444861	-0.0154338962773807	ASXL1	0.113395771194218	0.016955328485873
cg12467226	-0.0102691987815803	ASXL1	0.0611792660107267	0.00780426112156302
cg12542656	-0.0163474859471076	ASXL1	0.0230411999975567	0.0419982307237088
cg12580096	-0.00954527858243044	ASXL1	0.0837580784949206	0.019866031615638
cg12581691	-0.0288575514952361	ASXL1	0.0592587385095066	0.00191482174664343
cg12741184	-0.0267168144951937	ASXL1	0.160122579591404	0.0281453485800435
cg12836643	-0.0130073319354493	ASXL1	0.0858805083080091	0.0203527875029297
cg12902896	-0.0284763858623209	ASXL1	0.152486531492894	0.0488072230667066
cg13483196	-0.0178835466333816	ASXL1	0.166898054240853	0.0388764867799162
cg13657200	-0.0239430520379149	ASXL1	0.167017507434825	0.0497663731807153
cg13691108	-0.0454482219825934	ASXL1	0.163125105568785	0.0192342695088174
cg13976502	-0.0241172064906914	ASXL1	0.174582460550202	0.0363884614588679
cg13985437	-0.0156257221024784	ASXL1	0.170998777473967	0.0262494271389437
cg14037218	-0.0186147146026751	ASXL1	0.0559794386283538	0.0162147427086121
cg14085840	-0.014889810540143	ASXL1	0.0711632039960949	0.0372385321230441
cg14254720	-0.0128855554767355	ASXL1	0.0668677533631303	0.0160855401460677
cg14377059	-0.0311250717136244	ASXL1	0.376365856365856	0.0330810195245961
cg14736458	-0.0124199722611078	ASXL1	0.237979980354784	0.0056304225317075
cg14883961	-0.0120733045243686	ASXL1	0.0740806622264784	0.00496577723949465
cg14992524	-0.0229281244515109	ASXL1	0.16245467032967	0.0184024397385134
cg15033653	-0.0193977359809261	ASXL1	0.117022135599849	0.0276475196205912
cg15175377	-0.0180432858650043	ASXL1	0.05979378234368	0.048901293057056
cg15299233	-0.0132797256958112	ASXL1	0.0436031122754973	0.00342566437448734
cg15495966	-0.0146269086089448	ASXL1	0.148162630579146	0.0101318546735651
cg15690760	-0.0226810027203273	ASXL1	0.0923026092664314	0.00310926160785537
cg15806306	-0.0161042808739394	ASXL1	0.149090872804389	0.0398021026310709
cg15825059	-0.0221062322937449	ASXL1	0.0948116265391797	0.0316063387047435
cg16585234	-0.0170474204643839	ASXL1	0.0500131952296241	0.0296270222619418
cg16639540	-0.0176385992926524	ASXL1	0.0869258117084204	0.0104709245248548
cg16659510	-0.016851739108142	ASXL1	0.190606770850693	0.0420722403209831
cg16703333	-0.0207009237902793	ASXL1	0.123204448860187	0.0444904371977101
cg16746355	-0.0220129163900303	ASXL1	0.147610952732904	0.0208765057366453
cg16822666	-0.0153202543198404	ASXL1	0.0701870482063991	0.0176082655162779
cg17147589	-0.0133892465663816	ASXL1	-0.100736853005456	0.0275447626673686
cg17330252	-0.024900441380901	ASXL1	0.152780361917731	0.0427685474945699
cg17601209	-0.0119070809556203	ASXL1	0.0379231952863558	0.0389689934366822
cg18076842	-0.0194956302071555	ASXL1	0.0464604350162849	0.0268408591881665
cg18133072	-0.0174097944620375	ASXL1	0.0992633536434472	0.0040243044793139
cg18182216	-0.0245295994968455	ASXL1	0.47041231126597	0.039014384309739
cg19126615	-0.0225825071250164	ASXL1	-0.106453532425825	0.0107928419664354
cg19137417	-0.0366442145829334	ASXL1	-0.0484264928198834	0.0487893481764685
cg19377250	-0.0253088818022214	ASXL1	0.155805513644466	0.0482880775100796
cg19458529	-0.0163076985273568	ASXL1	0.0384729649435532	0.0449537563454511
cg19542445	-0.0318300052555444	ASXL1	0.295325673954642	0.0346238475445302
cg19662895	-0.0169835004152902	ASXL1	0.0577488515777722	0.0168357444317041
cg19728382	-0.0154060162413075	ASXL1	0.153012495778453	0.00787734284530192
cg19779166	-0.0209187308440428	ASXL1	0.167342350460677	0.046164039505524
cg19816290	-0.0167326159335314	ASXL1	0.0738102926698149	0.00104097042410934
cg20240091	-0.0195143687570675	ASXL1	0.124199473356594	0.0438770138988136
cg20582800	-0.0123378322641238	ASXL1	0.110968302834419	0.0224682828453475
cg20607293	-0.0123199435969155	ASXL1	0.0873803015461608	0.0124196859619135
cg20692268	-0.0465055443628689	ASXL1	0.20786075036075	0.00882517634365213
cg20696737	-0.0163096062994252	ASXL1	-0.0851132743595152	0.016688336186759
cg20732160	-0.0188095599628418	ASXL1	0.0238540596096861	0.0299713197011809
cg21689902	-0.024154118058302	ASXL1	-0.555752049369071	0.0309808660890118
cg21697512	-0.0146142722823875	ASXL1	0.0438886242328271	0.0151914368352105
cg21719344	-0.013080196661384	ASXL1	-0.0808560285877522	0.00929850377755235
cg22004069	-0.0149645738303929	ASXL1	0.0631719929848086	0.0201448216505735
cg22143387	-0.0174328324446255	ASXL1	0.030152506971328	0.0372721111609289
cg22378853	-0.0158118060338473	ASXL1	0.123498586281177	0.0373504729826781
cg22753630	-0.020629966491671	ASXL1	0.459983164983165	0.0152474454145109
cg22888848	-0.0168625253413659	ASXL1	0.110784538051754	0.0363115525344661
cg22940152	-0.0154761229263732	ASXL1	0.0912092441887228	0.0357327637926883
cg22976533	-0.0242512313954045	ASXL1	0.107472952593866	0.0302595634306629
cg23009263	-0.0147109480482633	ASXL1	0.0313391248023404	0.0406579958173887
cg23230929	-0.02123859454521	ASXL1	0.129050023888413	0.0421946120989748
cg23371680	-0.0303379431609405	ASXL1	0.0815317545846952	0.0261038790326413
cg23516824	-0.0326510922684467	ASXL1	0.403540903540903	0.0451750449409863
cg23652484	-0.0211610033617738	ASXL1	0.0534198226205093	0.0209883036399841
cg23999318	-0.0119716839455597	ASXL1	0.0534463801394366	0.0380667590597188
cg24043628	-0.0101207048336069	ASXL1	-0.172155573795674	0.0317094214811062
cg24057710	-0.0164432571838171	ASXL1	0.112713579928126	0.0461378130314118
cg24242519	-0.0146803733425548	ASXL1	0.0736102808184205	0.0493687843970477
cg24358781	-0.0166739774192778	ASXL1	0.136641971228437	0.0323314301795738
cg24427724	-0.0345499747462514	ASXL1	0.223164813600775	0.000201722156117295
cg24495528	-0.0166146853749492	ASXL1	0.114772325086238	0.0331200955232834
cg24720038	-0.0187728281025153	ASXL1	0.135135805389785	0.0400822152916559
cg25306480	-0.0242174126044644	ASXL1	0.0723796863461124	0.0318420198444817
cg25544461	-0.0168620857089644	ASXL1	0.0429074542734867	0.0398600394416022
cg25790453	-0.021601099219285	ASXL1	0.0873725528443433	0.0288979734985712
cg25909064	-0.0223696763382259	ASXL1	0.0698217851434936	0.0489678522470165
cg25948037	-0.0187790196975841	ASXL1	0.132419411501851	0.0125213746659361
cg25965576	-0.0167880400740529	ASXL1	-0.398620001734756	0.0331268675967401
cg26002437	-0.0122047218150292	ASXL1	0.0467486029950043	0.0241047537842165
cg26091247	-0.011647675027718	ASXL1	0.0133957691092243	0.0231905400180326
cg26313337	-0.0103235192022508	ASXL1	0.0773095803341017	0.000683839811697722
cg26320006	-0.018408918625913	ASXL1	0.10659643758219	0.0451867030917346
cg26336265	-0.0203824587143687	ASXL1	0.190128460197615	0.0424548518336745
cg26424147	-0.0167224318336619	ASXL1	0.266299718192381	0.000233426258324258
cg26432350	-0.0178056046354081	ASXL1	0.07401710296742	0.0280893140371508
cg26441979	-0.0104737775245914	ASXL1	0.0676324565932324	0.0188063867026558
cg26468891	-0.0215204185059078	ASXL1	0.0774477575228954	0.00628829048060318
cg26474043	-0.0272319357526756	ASXL1	0.158344577658964	0.0146918620138052
cg26662324	-0.0176160452503044	ASXL1	0.240782858276572	0.0168492422607114
cg26708483	-0.0290326180808048	ASXL1	0.126661136330637	0.0422329164967987
cg26731131	-0.0142098969681631	ASXL1	-0.255317182817183	0.00839391717213593
cg27026192	-0.0232287485721212	ASXL1	0.053401089886951	0.0279755276224101
cg27027151	-0.0132642834690843	ASXL1	0.0833127828483866	0.0224074316060872
cg27189465	-0.0158109874915055	ASXL1	0.0303803879541342	0.010162346668052
cg27375286	-0.0188784331446817	ASXL1	0.0425844467017036	0.00543452915098203
